# Supplementary material for: Prioritizing causal disease genes using unbiased genomic features
Source: Genome Biol. 2014 Dec 3;15(12):3274. doi: 10.1186/s13059-014-0534-8 (PMC4279789; doi:10.1186/s13059-014-0534-8)
Supplement: Additional file 1: Table S1. — The genes shared between Mendelian lipid disorders and GWA loci for lipid traits. [file 13059_2014_534_MOESM1_ESM.xlsx]

## Sheet: Sheet1
Mendelian Lipid Disorder Gene	Found within GWAS Locus
ABCA1	yes
CETP	yes
LDLR	yes
ANGPTL3	yes
LDLRAP1	yes
PCSK9	yes
APOE	yes
APOC2	yes
LCAT	yes
LIPA	yes
LPL	yes
APOA5	yes
ANGPTL4	yes
APOA1	yes
ABCG5	yes
ABCG8	yes
MTTP	no
LMF1	no
GPIHBP1	no
SAR1B	no
LIPC	no
