# Supplementary material for: Prioritizing causal disease genes using unbiased genomic features
Source: Genome Biol. 2014 Dec 3;15(12):3274. doi: 10.1186/s13059-014-0534-8 (PMC4279789; doi:10.1186/s13059-014-0534-8)
Supplement: Additional file 2: Table S2. — Genes at the overlap of experimental evidence and GWA loci. [file 13059_2014_534_MOESM2_ESM.xlsx]

## Sheet: all_phenotypes_truepos_31-Jul-2
Phenotype	Description	Likely Positives (evidence sources)
HP:0005550	Chronic Lymphocytic Leukemia	PMAIP1(goa snp_proximity) STRN4(goa snp_proximity) BCL2L11(mouse goa) FAS(mouse goa cosmic snp_proximity) CDKN2A(cosmic mouse goa) FARP2(goa snp_proximity) LEF1(goa snp_proximity) IRF4(goa mouse cosmic snp_proximity) CASP8(cosmic mouse goa snp_proximity) BCL2(cosmic omim goa snp_proximity mouse)
HP:0002149	Uric acid levels	SLC17A3(omim goa snp_proximity) PDZK1(goa snp_proximity) SLC16A9(goa snp_proximity) GCKR(goa snp_proximity) LRP2(goa snp_proximity) ABCG2(goa snp_proximity) SLC2A9(goa mouse snp_proximity) SLC22A12(mouse goa snp_proximity) SLC17A1(goa snp_proximity) SLC22A11(goa snp_proximity) ITLN1(goa snp_proximity)
HP:0004323	Weight phenotypes	PCSK1(omim mouse snp_proximity) APOC3(mouse snp_proximity) BDNF(mouse snp_proximity) TRHR(mouse snp_proximity) MC4R(goa omim mouse snp_proximity) GCKR(mouse snp_proximity) FTO(mouse snp_proximity) HNF4G(mouse snp_proximity) MSTN(mouse snp_proximity) POMC(mouse goa) CDKAL1(mouse snp_proximity) LEPR(mouse snp_proximity) LTA(mouse snp_proximity) ADRB1(mouse goa snp_proximity) ZC3H4(mouse snp_proximi…
HP:0002664	Cancer	GATA3(cosmic snp_proximity) CCND1(cosmic snp_proximity) CCND2(cosmic snp_proximity) JAK2(cosmic snp_proximity) REL(cosmic snp_proximity) NCOA4(cosmic snp_proximity) LMO1(cosmic snp_proximity) ROS1(cosmic snp_proximity) KLF4(cosmic snp_proximity) CDH1(cosmic snp_proximity) KLK2(cosmic snp_proximity) CCNE1(cosmic snp_proximity) MKL1(cosmic snp_proximity) IRF4(cosmic snp_proximity) ATM(cosmic snp_pr…
HP:1000012	QRS duration	TBX20(goa mouse snp_proximity) TBX3(mouse goa snp_proximity) HAND1(goa mouse) TBX5(mouse goa snp_proximity) CASQ2(goa omim mouse snp_proximity) CACNA1D(goa mouse) PRKCA(mouse goa snp_proximity) PLN(goa mouse) SCN5A(goa omim mouse)
HP:1000013	Heart rate	NKX2-5(goa mouse snp_proximity) MYH6(mouse omim goa snp_proximity) TTN(mouse snp_proximity) HTR2B(goa mouse) EPHB4(goa mouse) PLN(mouse goa) MYH7(goa snp_proximity) GJA1(mouse goa snp_proximity) HCN4(mouse omim goa snp_proximity)
HP:1000115	Kidney Function	SLC7A9(mouse snp_proximity) PKD2(mouse omim goa snp_proximity) ALMS1(omim mouse) SLC34A1(mouse snp_proximity) UMOD(mouse omim goa snp_proximity) VEGFA(mouse snp_proximity) SLC2A9(mouse snp_proximity) MAF(mouse snp_proximity) GNAS(mouse snp_proximity)
HP:0008173	Total Cholesterol	ACADVL(goa snp_proximity) APOC4(goa snp_proximity) PCSK9(mouse omim goa snp_proximity) APOC2(omim goa snp_proximity) APOC3(mouse goa) APOC1(goa mouse snp_proximity) GPAM(mouse goa snp_proximity) LIPC(goa omim mouse snp_proximity) CETP(omim goa snp_proximity) LIPG(goa mouse snp_proximity) MYLIP(goa snp_proximity) HMGCR(goa snp_proximity) PTPN11(goa mouse) ANGPTL3(mouse omim goa) VLDLR(mouse goa sn…
HP:0003233	HDL	PGAP3(goa snp_proximity) AKT1(mouse snp_proximity) APOC4(goa snp_proximity) APOC3(goa mouse) MVK(goa snp_proximity) PPP1R3B(mouse snp_proximity) NR0B2(goa mouse) LIPC(mouse omim goa snp_proximity) LPL(mouse omim goa snp_proximity) LPA(goa snp_proximity) SOCS3(mouse snp_proximity) SCARB1(mouse goa snp_proximity) ANGPTL4(mouse omim goa snp_proximity) PLTP(mouse snp_proximity) STARD3(mouse goa snp_p…
HP:1000118	Primary biliary cirrhosis	IL12RB2(goa mouse snp_proximity) SOCS1(mouse goa) POU2AF1(mouse snp_proximity) CSF3(goa mouse) IL7R(mouse goa) TNFSF15(mouse goa snp_proximity) RPL3(goa snp_proximity) HLA-DQB1(mouse goa snp_proximity) NR1H2(mouse goa snp_proximity) RPS6KA4(goa snp_proximity) IRF5(mouse goa snp_proximity) TNFRSF1A(goa mouse snp_proximity) IRF8(goa mouse snp_proximity) CD80(goa mouse) IKZF3(mouse snp_proximity) ST…
HP:0001665	Cardiac conduction	KCNE2(omim goa) KCNE1(omim goa) TBX20(goa mouse snp_proximity) CAV1(mouse goa snp_proximity) CACNA1D(goa mouse) ATP1B1(mouse snp_proximity) HCN4(mouse omim goa snp_proximity) MEIS1(mouse snp_proximity) TTN(omim mouse snp_proximity) HTR2B(mouse goa) NKX2-5(goa omim mouse) SCN10A(goa snp_proximity) EPHB4(goa mouse) KCNQ1(mouse omim goa snp_proximity) GJA1(mouse goa snp_proximity) KCNH2(mouse omim g…
HP:0008234	Type I diabetes mellitus	IL21(goa mouse) CD226(mouse goa snp_proximity) IL27(goa snp_proximity) TYK2(mouse snp_proximity) CLN3(goa snp_proximity) ERBB3(goa snp_proximity) CD28(mouse goa) HLA-DRB1(goa snp_proximity) LAT(mouse goa) BACH2(mouse snp_proximity) HLA-DQB1(goa mouse snp_proximity) IL2(mouse goa) CTLA4(mouse goa snp_proximity) PTPN2(mouse goa snp_proximity) BCAR1(goa snp_proximity) INS(mouse goa snp_proximity) IL…
HP:0001370	Rheumatoid arthritis	SFTPD(goa mouse snp_proximity) TNFRSF14(mouse goa) IL6ST(goa mouse) MICA(goa snp_proximity) EOMES(mouse goa snp_proximity) REL(mouse snp_proximity) B3GNT2(mouse snp_proximity) TPD52(goa snp_proximity) CBLB(goa mouse snp_proximity) ATM(goa mouse) CLNK(mouse snp_proximity) GATA3(goa mouse snp_proximity) CSF2(mouse snp_proximity) RUNX1(goa snp_proximity) CD226(mouse goa snp_proximity) CD2(goa snp_pr…
HP:1000100	RBC and iron phenotypes	HBM(goa snp_proximity) HBB(mouse goa) EPO(goa mouse) NKX2-3(goa snp_proximity) HBQ1(goa snp_proximity) THRB(mouse snp_proximity) HK1(mouse snp_proximity) APRT(mouse snp_proximity) KITLG(goa mouse snp_proximity) CCND3(mouse snp_proximity) CCND2(mouse snp_proximity) HBG2(goa snp_proximity) KIT(goa mouse snp_proximity) EPB49(mouse goa) HBZ(mouse goa snp_proximity) NPRL3(mouse snp_proximity) HFE(omim…
HP:0001881	WBC phenotypes	PMAIP1(goa snp_proximity) IL1RL1(goa mouse snp_proximity) IL25(goa mouse) RARA(omim goa) SP110(omim snp_proximity) LIPA(mouse omim goa) CDKN2A(goa omim mouse) ACIN1(goa snp_proximity) MDM2(goa mouse) GATA2(mouse goa) GATA3(goa mouse snp_proximity) CSF3(mouse goa snp_proximity) BCL2(goa omim mouse snp_proximity) JAK2(mouse omim goa snp_proximity) DACT3(mouse snp_proximity) C4B(mouse goa) FARP2(goa…
HP:0005165	PR interval	WNT11(goa mouse) TBX5(goa mouse snp_proximity) MEIS1(mouse snp_proximity) TBX3(goa mouse snp_proximity) NKX2-5(mouse goa) SCN10A(goa snp_proximity) SCN5A(mouse omim goa) CAV1(goa mouse snp_proximity)
HP:0002725	Systemic lupus erythematosus	BANK1(mouse snp_proximity) TNIP1(goa mouse snp_proximity) CDKN1B(goa mouse snp_proximity) HLA-DQB1(mouse goa) C4A(omim goa) IRF7(goa snp_proximity) TNFAIP3(goa mouse snp_proximity) ITGAM(goa snp_proximity) IKZF1(mouse goa snp_proximity) STAT4(mouse snp_proximity) CD80(mouse goa snp_proximity) C2(omim goa) TNFSF4(goa mouse snp_proximity) LTA(goa mouse) ELF1(mouse goa) ETS1(mouse snp_proximity) PRD…
HP:0003765	Psoriasis	TYK2(goa mouse snp_proximity) IL12RB2(goa mouse) TNIP1(mouse goa snp_proximity) ERAP1(mouse goa snp_proximity) HLA-C(goa snp_proximity) NFKBIA(goa mouse snp_proximity) NOS2(goa mouse) FLG(mouse goa) TRAF3IP2(mouse goa) IRF1(goa mouse) TNFAIP3(goa mouse snp_proximity) ITGAM(mouse goa) ITGAD(goa mouse) REL(goa mouse snp_proximity) LCE3C(goa snp_proximity) STAT2(goa snp_proximity) LCE3D(goa snp_prox…
HP:0003003	Colon cancer	CDKN1A(mouse snp_proximity) SMAD7(goa snp_proximity) PITX1(goa snp_proximity) GATA3(cosmic mouse goa) LAMA5(goa snp_proximity) CDH1(mouse goa cosmic snp_proximity) BMP4(goa snp_proximity) CCND2(cosmic snp_proximity) ATF1(cosmic snp_proximity)
HP:0003002	Breast cancer	MDM4(cosmic snp_proximity) FGFR2(cosmic snp_proximity) CCND1(cosmic snp_proximity) TCF7L2(cosmic snp_proximity) MKL1(cosmic snp_proximity) EBF1(cosmic snp_proximity) TET2(cosmic snp_proximity) KLF4(cosmic snp_proximity) TERT(cosmic snp_proximity) EWSR1(cosmic snp_proximity)
HP:0002608	Celiac disease	IL21(mouse goa) CD28(goa mouse) HLA-DRB1(goa snp_proximity) RUNX3(goa mouse snp_proximity) TNFRSF14(mouse goa snp_proximity) ICOSLG(mouse goa snp_proximity) IL10(mouse goa snp_proximity) HLA-DQB1(goa mouse snp_proximity) IL2(mouse goa) CTLA4(mouse goa) PRM3(mouse snp_proximity) PTPN2(mouse goa snp_proximity) PLEK(goa snp_proximity) TAGAP(mouse snp_proximity) TNFAIP3(goa mouse) THEMIS(goa mouse sn…
HP:0002511	Alzheimer Disease	TREM2(goa snp_proximity) APOC1(goa snp_proximity) BIN1(goa snp_proximity) SORL1(goa snp_proximity) APOE(omim goa snp_proximity) HLA-DRB1(goa snp_proximity) CR1(goa snp_proximity) CLU(goa snp_proximity) CNN2(goa snp_proximity) RIN3(goa snp_proximity) MEF2C(goa snp_proximity) ABCA7(goa snp_proximity) PICALM(goa snp_proximity)
HP:0002099	Asthma	IL1RL1(mouse goa snp_proximity) SMAD3(goa snp_proximity) TSLP(mouse snp_proximity) IKZF3(mouse goa snp_proximity) HLA-DQB1(goa mouse) IL1R1(mouse goa) IL18R1(goa snp_proximity) LTA(mouse goa) TNF(mouse goa) IL33(mouse goa snp_proximity) GATA3(mouse goa) HLA-DOA(mouse goa) AGPAT1(goa snp_proximity) PDE4D(goa snp_proximity) HLA-DMA(goa mouse)
HP:1000026	C-reactive protein	CRP(goa mouse snp_proximity) APOC1(mouse goa snp_proximity) HNF1A(goa mouse snp_proximity) APOC4(goa snp_proximity) APOC2(goa snp_proximity) IL1F10(goa snp_proximity) SLC5A6(mouse goa) IL1B(mouse goa) IL6(mouse goa snp_proximity) HEYL(goa snp_proximity) APOE(mouse goa snp_proximity) PPP1R3B(mouse goa snp_proximity) NLRP3(mouse omim goa snp_proximity) FZD9(mouse goa) CHRNB2(goa mouse) RORA(mouse g…
HP:0000002	Height	SLC39A13(mouse goa snp_proximity) EFEMP1(goa snp_proximity) THRA(mouse goa) IGF1R(omim mouse snp_proximity) BMP6(goa snp_proximity) GH1(omim snp_proximity) SOCS2(mouse snp_proximity) RUNX2(mouse omim goa) CYP19A1(omim mouse snp_proximity) PKD1(goa mouse) IHH(mouse omim goa snp_proximity) PRKG2(mouse snp_proximity) BMP2(mouse goa snp_proximity) NPPC(goa mouse snp_proximity) ESR1(mouse snp_proximit…
HP:0090007	Blood Pressure	PIK3CG(goa snp_proximity) NPR3(goa snp_proximity) RSPO3(mouse snp_proximity) GUCY1B3(goa snp_proximity) GUCY1A3(goa snp_proximity) NPPA(goa snp_proximity) TBX3(mouse snp_proximity) PLCE1(mouse snp_proximity) ENPEP(goa snp_proximity) MECOM(mouse snp_proximity) CACNB2(mouse snp_proximity) MTHFR(goa snp_proximity) ADM(goa snp_proximity) HIST1H1C(mouse snp_proximity) ADRB1(goa snp_proximity) JAG1(mou…
HP:0001909	Leukemia	CDKN2B(mouse goa) PMAIP1(goa snp_proximity) SLC7A8(goa snp_proximity) IL25(goa mouse) PDCD1LG2(mouse cosmic) IKZF1(cosmic mouse goa) DACT3(mouse snp_proximity) BCL2L11(mouse goa) CEBPE(goa mouse snp_proximity) FAS(cosmic mouse goa snp_proximity) CFLAR(goa mouse) JAK2(goa mouse cosmic omim snp_proximity) LIPA(goa mouse) CDKN2A(cosmic omim goa mouse) FARP2(goa snp_proximity) ACIN1(goa snp_proximity…
HP:0002037	Inflammatory bowel disease	ELANE(mouse goa) IL6ST(mouse goa) IFNAR2(goa mouse) IFNAR1(mouse goa) CD226(goa mouse snp_proximity) PTGER4(goa mouse snp_proximity) GPR183(goa snp_proximity) BANK1(goa snp_proximity) IFNG(mouse goa snp_proximity) CAMK2G(goa snp_proximity) TRAF3IP2(mouse goa snp_proximity) IL7R(goa mouse snp_proximity) TNFSF11(mouse goa snp_proximity) TNFSF18(goa snp_proximity) PRG2(mouse snp_proximity) JAK2(goa …
HP:0090009	Multiple sclerosis	MERTK(goa snp_proximity) CD37(goa snp_proximity) PTGER4(goa mouse snp_proximity) CYP27B1(goa snp_proximity) CBLB(goa mouse snp_proximity) IFI30(goa snp_proximity) IL7R(mouse goa snp_proximity) BATF(mouse goa snp_proximity) TNFSF14(goa mouse snp_proximity) HLA-G(goa mouse) HLA-F(goa snp_proximity) TNFRSF14(mouse goa) IFNGR1(mouse goa) IL12RB1(mouse goa) BACH2(mouse snp_proximity) TNFRSF1A(goa snp_…
HP:0090008	Triglycerides	APOC4(goa snp_proximity) APOC2(omim goa snp_proximity) APOC3(mouse goa) APOC1(goa mouse snp_proximity) CAV1(goa mouse) FADS2(mouse snp_proximity) NR0B2(mouse goa) MAP3K1(mouse snp_proximity) LIPC(mouse omim goa snp_proximity) CETP(omim goa snp_proximity) LPL(mouse omim goa snp_proximity) ANGPTL3(mouse omim goa snp_proximity) APOA4(mouse goa snp_proximity) APOA5(goa omim mouse snp_proximity) APOA1…
HP:0008343	LDL	PCSK9(mouse omim goa snp_proximity) APOC4(goa snp_proximity) ACADVL(goa snp_proximity) APOC2(omim goa snp_proximity) APOC3(mouse goa) APOC1(mouse goa snp_proximity) GPAM(goa mouse snp_proximity) NR0B2(goa mouse) CETP(omim goa snp_proximity) MYLIP(goa snp_proximity) HMGCR(goa snp_proximity) FN1(mouse snp_proximity) PTPN11(goa mouse) VLDLR(mouse goa snp_proximity) HP(goa mouse snp_proximity) APOA4(…
HP:0001656	EKG Phenotype	KCNE2(omim goa) KCNE1(omim goa) TBX20(goa mouse snp_proximity) CAV1(mouse goa snp_proximity) CACNA1D(goa mouse) ATP1B1(mouse snp_proximity) SCN10A(goa snp_proximity) TBX3(goa mouse snp_proximity) HCN4(goa mouse snp_proximity) MEIS1(mouse snp_proximity) TTN(mouse snp_proximity) HTR2B(mouse goa) NKX2-5(goa mouse) EPHB4(mouse goa) KCNQ1(mouse omim goa snp_proximity) GJA1(mouse goa snp_proximity) KCN…
HP:0001657	QT Interval	KCNE2(omim goa) KCNE1(omim goa) RCAN1(mouse snp_proximity) TBX5(mouse goa) NOS3(goa mouse) KCNQ1(mouse omim goa snp_proximity) ATP1B1(mouse snp_proximity) KCNJ2(omim goa snp_proximity) SCN5A(goa omim mouse) KCNH2(mouse omim goa snp_proximity) PLN(goa mouse)
HP:1000093	Fibrinogen	IL1F10(goa snp_proximity) CD300LF(mouse snp_proximity) NLRP3(omim mouse snp_proximity) SLC9A3R1(goa snp_proximity) IL1R1(goa mouse snp_proximity) IL6R(mouse snp_proximity) LEPR(mouse snp_proximity) IL1RN(goa mouse snp_proximity) IL6(mouse goa)
HP:0004348	Bone density	HOXC10(goa mouse) FGFRL1(mouse goa snp_proximity) PKDCC(mouse goa snp_proximity) RARG(mouse goa) WLS(goa mouse) SP1(goa snp_proximity) CLCN7(omim mouse snp_proximity) SP7(mouse goa snp_proximity) SMARCD3(goa snp_proximity) RSPO3(goa mouse snp_proximity) LRP5(goa omim mouse) CSF1(mouse goa) RUNX2(mouse omim goa) HOXC9(mouse goa) HOXC8(goa mouse) TNFSF11(mouse omim goa) HOXC5(goa mouse) HOXC6(goa m…
HP:0001872	Platelet phenotypes	CD36(omim goa snp_proximity) PIK3CG(mouse snp_proximity) PTGES3(mouse snp_proximity) PTPN11(omim snp_proximity) BAK1(mouse snp_proximity) GP6(mouse snp_proximity) TUBB1(mouse snp_proximity) VWF(omim mouse) CD9(goa snp_proximity) ITGA2B(mouse omim goa snp_proximity) GP1BA(omim snp_proximity) FADS1(mouse snp_proximity) FADS2(mouse snp_proximity) ABCC4(mouse snp_proximity)
HP:1000092	Glucose phenotype	PCSK1(goa mouse) SLC30A8(mouse goa snp_proximity) ADIPOQ(goa mouse) ADRA2A(mouse goa snp_proximity) MAPK8IP1(mouse snp_proximity) PROX1(goa snp_proximity) HK1(goa snp_proximity) SLC2A2(mouse goa snp_proximity) TCF7L2(mouse goa snp_proximity) FOXA2(goa mouse snp_proximity) WFS1(goa mouse snp_proximity) GLIS3(mouse snp_proximity) G6PC2(goa snp_proximity) NEUROG3(goa mouse) IGF1(mouse goa snp_proxim…
HP:0006704	Coronary artery disease	APOC3(goa mouse) APOA4(goa mouse snp_proximity) APOA5(goa snp_proximity) APOA1(goa omim mouse) CYP46A1(goa mouse snp_proximity) LIPA(mouse snp_proximity) LDLR(mouse omim goa snp_proximity) LPA(goa snp_proximity) PCSK9(mouse goa snp_proximity) PEMT(mouse snp_proximity) CH25H(goa snp_proximity)
