# Supplementary material for: Prioritizing causal disease genes using unbiased genomic features
Source: Genome Biol. 2014 Dec 3;15(12):3274. doi: 10.1186/s13059-014-0534-8 (PMC4279789; doi:10.1186/s13059-014-0534-8)
Supplement: Additional file 3: Table S3. — OPEN performance metrics. [file 13059_2014_534_MOESM3_ESM.xlsx]

## Sheet: phenotype_prioritization_rank.t
Phenotype	Description	Category	P_value_for_prioritization(# prioritized genes/total_likely_positives, random	AUROC	Prec20
HP:0090009	Multiple sclerosis	Autoimmune	0.0 (24/34, 9)	0.93	0.06
HP:0002725	Systemic lupus erythematosus	Autoimmune	0.0041 (10/18, 5)	0.928	0.024
HP:0008234	Type I diabetes mellitus	Autoimmune	0.0 (22/33, 9)	0.874	0.026
HP:0001370	Rheumatoid arthritis	Autoimmune	0.0 (55/78, 27)	0.863	0.134
HP:0002608	Celiac disease	Autoimmune	0.0 (21/30, 10)	0.863	0.1
HP:0002037	Inflammatory bowel disease	Autoimmune	0.0 (61/100, 28)	0.839	0.077
HP:1000118	Primary biliary cirrhosis	Autoimmune	0.0 (17/27, 7)	0.837	0.033
HP:0003765	Psoriasis	Autoimmune	0.0001 (16/33, 7)	0.728	0.072
HP:0003003	Colon cancer	Cancer	0.0571 (4/6, 2)	0.862	0.009
HP:0005550	Chronic Lymphocytic Leukemia	Cancer	0.0135 (8/10, 4)	0.826	0.003
HP:0003002	Breast cancer	Cancer	0.0086 (9/10, 5)	0.824	0.015
HP:0001909	Leukemia	Cancer	0.0 (19/25, 9)	0.824	0.013
HP:0002664	Cancer	Cancer	0.0013 (18/25, 11)	0.755	0.004
HP:0008343	LDL	Cardiac	0.0 (28/38, 13)	0.911	0.046
HP:0008173	Total Cholesterol	Cardiac	0.0 (32/45, 15)	0.895	0.052
HP:0090008	Triglycerides	Cardiac	0.0 (23/29, 8)	0.88	0.016
HP:0090007	Blood Pressure	Cardiac	0.0359 (10/14, 7)	0.865	0.019
HP:0003233	HDL	Cardiac	0.0 (26/40, 13)	0.853	0.02
HP:0005165	PR interval	Cardiac	0.0491 (5/5, 3)	0.846	0.004
HP:0001665	Cardiac conduction	Cardiac	0.0006 (21/28, 13)	0.843	0.007
HP:0001656	EKG Phenotype	Cardiac	0.0004 (20/26, 12)	0.784	0.006
HP:1000012	QRS duration	Cardiac	0.1399 (6/7, 4)	0.756	0.001
HP:1000013	Heart rate	Cardiac	0.1821 (5/9, 3)	0.755	0.002
HP:0001657	QT Interval	Cardiac	0.0266 (7/10, 4)	0.751	0.003
HP:0006704	Coronary artery disease	Cardiac	0.3167 (5/11, 4)	0.732	0.001
HP:0000002	Height	Height/weight	0.0 (21/30, 11)	0.752	0.009
HP:0004323	Weight phenotypes	Height/weight	0.0766 (10/18, 7)	0.653	0.003
HP:0001881	WBC phenotypes	Hematologic	0.0 (26/42, 14)	0.806	0.021
HP:0001872	Platelet phenotypes	Hematologic	0.0298 (6/13, 3)	0.797	0.003
HP:1000100	RBC and iron phenotypes	Hematologic	0.0 (21/36, 9)	0.732	0.012
HP:1000092	Glucose phenotype	Metabolic	0.0 (27/35, 14)	0.829	0.013
HP:0002149	Uric acid levels	Metabolic	0.0003 (8/11, 3)	0.826	0.01
HP:1000093	Fibrinogen	Metabolic	0.0514 (6/10, 3)	0.82	0.004
HP:1000026	C-reactive protein	Metabolic	0.0001 (18/31, 9)	0.786	0.018
HP:0004348	Bone density	Metabolic	0.1636 (18/51, 15)	0.706	0.006
HP:0002511	Alzheimer Disease	Neurologic	0.0 (11/12, 4)	0.938	0.01
HP:0002099	Asthma	Pulmonary	0.1262 (5/14, 3)	0.751	0.004
HP:1000115	Kidney Function	Renal	0.0008 (7/8, 2)	0.792	0.002
