# Supplementary material for: Prioritizing causal disease genes using unbiased genomic features
Source: Genome Biol. 2014 Dec 3;15(12):3274. doi: 10.1186/s13059-014-0534-8 (PMC4279789; doi:10.1186/s13059-014-0534-8)
Supplement: Additional file 4: Table S8. — OPEN predictions for height. [file 13059_2014_534_MOESM4_ESM.xlsx]

## Sheet: HP_0000002_OPEN_predictions.txt
Entrez_ID	HGNC	Score	Stdev	GWAS Hit (loci are numbered, 0 = not within a GWAS locus)	Locus (NA = gene not within a GWAS locus)
389136	VGLL3	1.78962	0.228255	0	NA
11167	FSTL1	1.74376	0.339045	0	NA
7424	VEGFC	1.69824	0.415393	0	NA
1009	CDH11	1.69508	0.334821	0	NA
57493	HEG1	1.65696	0.379012	0	NA
1284	COL4A2	1.62427	0.422862	0	NA
6935	ZEB1	1.61098	0.227387	0	NA
84168	ANTXR1	1.59149	0.13949	106	2p13.3
83468	GLT8D2	1.57679	0.218871	0	NA
6925	TCF4	1.57195	0.299249	0	NA
10395	DLC1	1.57028	0.29583	0	NA
25960	GPR124	1.56644	0.291644	0	NA
10186	LHFP	1.56291	0.23016	0	NA
7220	TRPC1	1.56265	0.539693	0	NA
151887	CCDC80	1.54534	0.339369	0	NA
2200	FBN1	1.52266	0.437633	0	NA
60312	AFAP1	1.52248	0.308802	0	NA
5156	PDGFRA	1.51572	0.26824	0	NA
55742	PARVA	1.5102	0.17074	0	NA
3915	LAMC1	1.50595	0.523643	0	NA
3491	CYR61	1.50229	0.344527	0	NA
27303	RBMS3	1.49902	0.391242	0	NA
4313	MMP2	1.494	0.445249	0	NA
5587	PRKD1	1.49319	0.583899	0	NA
9510	ADAMTS1	1.49273	0.351993	0	NA
558	AXL	1.4819	0.317209	23	19q13.2
7057	THBS1	1.47954	0.331259	0	NA
8434	RECK	1.43994	0.307925	0	NA
64778	FNDC3B	1.43949	0.290904	102	3q26.31
3678	ITGA5	1.43653	0.410523	0	NA
1634	DCN	1.43366	0.328534	0	NA
2247	FGF2	1.43335	0.562326	0	NA
2192	FBLN1	1.42601	0.427062	0	NA
6876	TAGLN	1.42127	0.346354	0	NA
253827	MSRB3	1.41821	0.256109	0	NA
2078	ERG	1.41497	0.390453	0	NA
4811	NID1	1.41124	0.463979	0	NA
90627	STARD13	1.41007	0.33122	0	NA
1601	DAB2	1.40998	0.4841	0	NA
5396	PRRX1	1.40576	0.377052	0	NA
23331	TTC28	1.40432	0.202193	0	NA
1306	COL15A1	1.39869	0.496818	0	NA
2619	GAS1	1.39813	0.268037	0	NA
5311	PKD2	1.38586	0.434249	0	NA
727936	GXYLT2	1.38285	0.363153	0	NA
83690	CRISPLD1	1.38212	0.267941	0	NA
6383	SDC2	1.3783	0.528459	0	NA
800	CALD1	1.377	0.424259	0	NA
51334	PRR16	1.37442	0.578762	0	NA
51776	ZAK	1.37351	0.441001	0	NA
118429	ANTXR2	1.37298	0.213878	0	NA
196527	ANO6	1.37208	0.149507	0	NA
144402	CPNE8	1.36736	0.389115	0	NA
3487	IGFBP4	1.36349	0.346597	1	17q21.1
4919	ROR1	1.35954	0.247716	0	NA
51196	PLCE1	1.35846	0.20851	0	NA
4053	LTBP2	1.35766	0.365542	6	14q24.3
90102	PHLDB2	1.35222	0.528454	0	NA
1292	COL6A2	1.35177	0.543224	0	NA
219654	ZCCHC24	1.34627	0.230502	49	10q22.3
9839	ZEB2	1.34282	0.532273	0	NA
115207	KCTD12	1.33998	0.544181	0	NA
25890	ABI3BP	1.33641	0.309688	0	NA
55752	SEPT11	1.33618	0.431581	0	NA
131566	DCBLD2	1.3361	0.499718	0	NA
23768	FLRT2	1.33338	0.390046	0	NA
4837	NNMT	1.33243	0.291795	0	NA
6840	SVIL	1.33104	0.410682	0	NA
23213	SULF1	1.33032	0.423498	0	NA
5784	PTPN14	1.32057	0.205744	0	NA
4921	DDR2	1.31913	0.435071	0	NA
57333	RCN3	1.31909	0.325485	0	NA
57616	TSHZ3	1.31864	0.436126	0	NA
871	SERPINH1	1.31587	0.208032	39	11q13.5
55701	ARHGEF40	1.31246	0.252132	0	NA
9079	LDB2	1.31208	0.425812	0	NA
3953	LEPR	1.31074	0.486521	0	NA
4638	MYLK	1.30698	0.318864	0	NA
221749	PXDC1	1.30644	0.274738	0	NA
22795	NID2	1.2999	0.365625	0	NA
56034	PDGFC	1.29754	0.429824	0	NA
79974	CPED1	1.29704	0.314387	0	NA
55323	LARP6	1.29687	0.368215	0	NA
9732	DOCK4	1.29063	0.398587	0	NA
3554	IL1R1	1.28766	0.588562	0	NA
169792	GLIS3	1.28724	0.727194	0	NA
1879	EBF1	1.28654	0.442624	0	NA
5468	PPARG	1.28424	0.172539	0	NA
285203	EOGT	1.27625	0.317194	0	NA
7077	TIMP2	1.27539	0.399338	0	NA
23129	PLXND1	1.27315	0.564489	0	NA
5743	PTGS2	1.27216	0.341687	0	NA
4907	NT5E	1.27038	0.250109	0	NA
9902	MRC2	1.27037	0.432585	0	NA
6591	SNAI2	1.26518	0.398511	0	NA
1842	ECM2	1.26457	0.188054	118	9q22.31
54510	PCDH18	1.26393	0.324197	0	NA
6867	TACC1	1.26239	0.381488	0	NA
1809	DPYSL3	1.26232	0.42326	0	NA
23499	MACF1	1.2597	0.33919	0	NA
283298	OLFML1	1.25788	0.468701	0	NA
7045	TGFBI	1.25772	0.29558	0	NA
284119	PTRF	1.25772	0.474731	0	NA
4026	LPP	1.25747	0.398726	0	NA
84662	GLIS2	1.25455	0.542918	0	NA
387758	FIBIN	1.25374	0.337046	0	NA
659	BMPR2	1.25284	0.343126	0	NA
152137	CCDC50	1.24824	0.336636	0	NA
55022	PID1	1.24744	0.205175	0	NA
30846	EHD2	1.24557	0.524994	0	NA
5806	PTX3	1.24542	0.242052	0	NA
9358	ITGBL1	1.24354	0.17489	0	NA
9462	RASAL2	1.243	0.307847	0	NA
7035	TFPI	1.24052	0.390882	0	NA
1290	COL5A2	1.23968	0.446807	0	NA
8324	FZD7	1.23876	0.282086	0	NA
1293	COL6A3	1.23709	0.179069	0	NA
1909	EDNRA	1.23635	0.265464	0	NA
57700	FAM160B1	1.23586	0.351428	0	NA
10404	CPQ	1.23408	0.529163	0	NA
9945	GFPT2	1.23375	0.588976	0	NA
83716	CRISPLD2	1.23245	0.272548	0	NA
29995	LMCD1	1.22769	0.314156	0	NA
6515	SLC2A3	1.2264	0.344927	0	NA
6443	SGCB	1.22054	0.4624	0	NA
1303	COL12A1	1.21951	0.532643	0	NA
2273	FHL1	1.21887	0.281719	0	NA
10659	CELF2	1.21763	0.595114	0	NA
2191	FAP	1.21549	0.297671	0	NA
8460	TPST1	1.21394	0.459013	0	NA
3489	IGFBP6	1.21019	0.334014	0	NA
26524	LATS2	1.20982	0.407955	0	NA
9843	HEPH	1.20958	0.415091	0	NA
10979	FERMT2	1.20902	0.411256	0	NA
22873	DZIP1	1.20602	0.26331	0	NA
6594	SMARCA1	1.20397	0.374501	0	NA
84870	RSPO3	1.20298	0.570778	0	NA
81606	LBH	1.20251	0.236975	0	NA
3516	RBPJ	1.20215	0.374696	0	NA
23258	DENND5A	1.20164	0.437536	0	NA
493869	GPX8	1.20131	0.404309	0	NA
92126	DSEL	1.19617	0.593719	0	NA
64175	LEPRE1	1.19593	0.455011	0	NA
23683	PRKD3	1.19359	0.445109	0	NA
1490	CTGF	1.18995	0.325839	0	NA
123920	CMTM3	1.18933	0.356458	0	NA
3075	CFH	1.1893	0.422208	0	NA
9749	PHACTR2	1.18646	0.521664	0	NA
23158	TBC1D9	1.18335	0.464646	0	NA
8848	TSC22D1	1.18115	0.271075	0	NA
55075	UACA	1.18108	0.100192	0	NA
51226	COPZ2	1.17945	0.584857	0	NA
1291	COL6A1	1.17765	0.463824	0	NA
4052	LTBP1	1.17753	0.251087	105	2p22-p21
80723	SLC35G2	1.17701	0.376697	0	NA
23179	RGL1	1.17689	0.498694	0	NA
84624	FNDC1	1.17686	0.407174	0	NA
22856	CHSY1	1.17658	0.334954	0	NA
55757	UGGT2	1.17624	0.355516	0	NA
6196	RPS6KA2	1.17573	0.566046	0	NA
1464	CSPG4	1.17493	0.228682	0	NA
2669	GEM	1.1737	0.386717	0	NA
80310	PDGFD	1.16849	0.260898	0	NA
55332	DRAM1	1.16544	0.42891	31	12q23.2
58494	JAM2	1.16513	0.184003	0	NA
11037	STON1	1.16468	0.239929	0	NA
63895	PIEZO2	1.16401	0.494544	0	NA
4211	MEIS1	1.16391	0.26214	0	NA
3569	IL6	1.16391	0.285593	0	NA
5159	PDGFRB	1.16108	0.153211	0	NA
2114	ETS2	1.16077	0.578245	0	NA
185	AGTR1	1.15914	0.181922	0	NA
80176	SPSB1	1.15884	0.215925	80	1p36.2
25932	CLIC4	1.15881	0.415927	0	NA
2199	FBLN2	1.1573	0.53498	0	NA
2791	GNG11	1.15689	0.231051	0	NA
4487	MSX1	1.15517	0.341508	0	NA
6678	SPARC	1.15485	0.586678	0	NA
7204	TRIO	1.15377	0.221927	0	NA
55777	MBD5	1.15317	0.351393	0	NA
2122	MECOM	1.14905	0.261809	0	NA
2737	GLI3	1.14902	0.396728	0	NA
285590	SH3PXD2B	1.14898	0.302798	0	NA
23194	FBXL7	1.14778	0.403092	0	NA
51474	LIMA1	1.14481	0.653036	0	NA
57608	KIAA1462	1.14476	0.541823	0	NA
3037	HAS2	1.14273	0.444821	0	NA
7130	TNFAIP6	1.14175	0.3299	0	NA
375033	PEAR1	1.13931	0.306589	0	NA
2621	GAS6	1.13614	0.658886	0	NA
3908	LAMA2	1.13515	0.51077	0	NA
221037	JMJD1C	1.13287	0.369554	0	NA
4856	NOV	1.13174	0.627014	0	NA
4035	LRP1	1.1312	0.244091	0	NA
3977	LIFR	1.12801	0.436249	0	NA
5737	PTGFR	1.12676	0.439052	0	NA
79901	CYBRD1	1.12643	0.443129	0	NA
5118	PCOLCE	1.12557	0.284321	0	NA
51063	CALHM2	1.12456	0.386949	0	NA
54741	LEPROT	1.1238	0.40803	0	NA
92999	ZBTB47	1.11694	0.316876	0	NA
85360	SYDE1	1.11665	0.397443	0	NA
23321	TRIM2	1.11608	0.453448	0	NA
7289	TULP3	1.11596	0.397202	0	NA
9710	KIAA0355	1.11534	0.527676	0	NA
221895	JAZF1	1.11518	0.375176	73	7p15.2-p15.1
89795	NAV3	1.11517	0.432586	0	NA
444	ASPH	1.11447	0.552803	0	NA
84441	MAML2	1.11428	0.315987	42	11q21
84056	KATNAL1	1.11397	0.326468	0	NA
51339	DACT1	1.11362	0.217634	0	NA
7291	TWIST1	1.11339	0.461067	0	NA
3339	HSPG2	1.11275	0.513292	0	NA
862	RUNX1T1	1.10868	0.358279	0	NA
287	ANK2	1.10812	0.400106	0	NA
89796	NAV1	1.10458	0.344767	0	NA
11117	EMILIN1	1.1037	0.406424	0	NA
10413	YAP1	1.10234	0.387973	0	NA
9508	ADAMTS3	1.10018	0.593337	111	4q13.3
1462	VCAN	1.09993	0.884312	0	NA
3910	LAMA4	1.09836	0.564393	0	NA
26064	RAI14	1.09761	0.294551	0	NA
5567	PRKACB	1.09442	0.367965	0	NA
7456	WIPF1	1.09321	0.267565	0	NA
81846	SBF2	1.09297	0.621636	0	NA
8406	SRPX	1.09285	0.543976	0	NA
7041	TGFB1I1	1.09285	0.401213	0	NA
11214	AKAP13	1.09241	0.220467	0	NA
5352	PLOD2	1.09207	0.508952	0	NA
6711	SPTBN1	1.09078	0.520769	0	NA
604	BCL6	1.0899	0.274008	0	NA
6237	RRAS	1.08954	0.31728	0	NA
5325	PLAGL1	1.08909	0.39623	0	NA
2037	EPB41L2	1.08765	0.165284	0	NA
23371	TENC1	1.08584	0.383917	0	NA
4131	MAP1B	1.08532	0.452176	0	NA
3080	CFHR2	1.08169	0.468604	0	NA
9627	SNCAIP	1.08058	0.296447	0	NA
343450	KCNT2	1.08024	0.418458	0	NA
79649	MAP7D3	1.07994	0.165482	0	NA
1902	LPAR1	1.07925	0.364957	0	NA
1545	CYP1B1	1.07754	0.390642	0	NA
144165	PRICKLE1	1.07614	0.47621	0	NA
91653	BOC	1.07526	0.313772	0	NA
9444	QKI	1.07524	0.435775	0	NA
6347	CCL2	1.07378	0.465183	0	NA
868	CBLB	1.0735	0.406406	0	NA
347902	AMIGO2	1.07225	0.319793	0	NA
4289	MKLN1	1.07097	0.364639	0	NA
284	ANGPT1	1.07097	0.315381	0	NA
7078	TIMP3	1.07047	0.270026	0	NA
114818	KLHL29	1.06964	0.400913	0	NA
966	CD59	1.06879	0.475677	0	NA
51232	CRIM1	1.06714	0.77936	0	NA
57161	PELI2	1.06672	0.285794	0	NA
23022	PALLD	1.06616	0.455215	0	NA
84935	MEDAG	1.06539	0.563932	0	NA
463	ZFHX3	1.06389	0.553103	0	NA
11096	ADAMTS5	1.06332	0.518138	0	NA
5376	PMP22	1.06322	0.575016	0	NA
25925	ZNF521	1.06192	0.287693	0	NA
2627	GATA6	1.0604	0.607578	0	NA
9590	AKAP12	1.05926	0.537434	0	NA
4781	NFIB	1.05795	0.441718	0	NA
715	C1R	1.05719	0.427128	0	NA
10516	FBLN5	1.05616	0.231638	44	14q32.12
4853	NOTCH2	1.05291	0.398748	0	NA
160518	DENND5B	1.05027	0.659173	0	NA
23243	ANKRD28	1.04996	0.259612	0	NA
2687	GGT5	1.04975	0.582879	0	NA
221303	FAM162B	1.04804	0.47005	0	NA
91404	SESTD1	1.04773	0.361382	0	NA
51715	RAB23	1.04692	0.398026	0	NA
25927	CNRIP1	1.04681	0.210201	0	NA
51661	FKBP7	1.0465	0.312582	0	NA
29940	DSE	1.0464	0.418498	0	NA
2799	GNS	1.04589	0.462423	0	NA
81031	SLC2A10	1.04476	0.543613	0	NA
81603	TRIM8	1.04463	0.699905	0	NA
1912	PHC2	1.04416	0.47726	0	NA
29969	MDFIC	1.04398	0.380068	0	NA
30008	EFEMP2	1.04314	0.170472	0	NA
22836	RHOBTB3	1.04304	0.32128	0	NA
64764	CREB3L2	1.04128	0.484765	0	NA
59	ACTA2	1.04076	0.36071	0	NA
60485	SAV1	1.03938	0.548494	0	NA
285704	RGMB	1.03921	0.445608	0	NA
633	BGN	1.03888	0.285812	0	NA
64359	NXN	1.03482	0.373007	0	NA
2908	NR3C1	1.03427	0.393648	0	NA
6424	SFRP4	1.03344	0.40825	0	NA
8543	LMO4	1.03214	0.261713	0	NA
220965	FAM13C	1.03157	0.488061	0	NA
30011	SH3KBP1	1.03118	0.480609	0	NA
83742	MARVELD1	1.03071	0.42289	0	NA
6769	STAC	1.02993	0.315989	0	NA
858	CAV2	1.02982	0.657639	0	NA
23452	ANGPTL2	1.0283	0.435091	0	NA
5793	PTPRG	1.02827	0.286667	0	NA
2535	FZD2	1.02526	0.52997	0	NA
5010	CLDN11	1.02476	0.462678	0	NA
4739	NEDD9	1.02356	0.25596	0	NA
2034	EPAS1	1.02318	0.316787	0	NA
57381	RHOJ	1.02201	0.533067	0	NA
1282	COL4A1	1.02192	0.236325	0	NA
22821	RASA3	1.02169	0.340537	0	NA
3696	ITGB8	1.02026	0.3787	0	NA
112464	PRKCDBP	1.02	0.450801	0	NA
5334	PLCL1	1.01844	0.469954	0	NA
27286	SRPX2	1.01522	0.276559	0	NA
10082	GPC6	1.01398	0.59676	0	NA
4969	OGN	1.01203	0.284905	118	9q22.31
115908	CTHRC1	1.01109	0.465187	0	NA
114907	FBXO32	1.00994	0.525512	0	NA
4240	MFGE8	1.00669	0.443738	29	15q26.1
4054	LTBP3	1.00662	0.292581	41	11q13.1
81575	APOLD1	1.00561	0.434125	0	NA
23670	TMEM2	1.00522	0.288071	0	NA
8658	TNKS	1.00516	0.467997	0	NA
143903	LAYN	1.00481	0.56177	0	NA
4060	LUM	1.003	0.394996	0	NA
351	APP	1.00277	0.40593	0	NA
493	ATP2B4	1.00122	0.718024	0	NA
143888	KDELC2	1.00023	0.645155	0	NA
140885	SIRPA	0.999631	0.460292	0	NA
64759	TNS3	0.998162	0.418528	0	NA
4205	MEF2A	0.997497	0.241642	0	NA
57584	ARHGAP21	0.994837	0.484279	0	NA
4212	MEIS2	0.994799	0.439209	0	NA
290	ANPEP	0.994009	0.35018	0	NA
2012	EMP1	0.993151	0.205777	0	NA
91461	PKDCC	0.992289	0.352867	0	NA
10160	FARP1	0.992198	0.370137	0	NA
23111	SPG20	0.991546	0.511337	0	NA
9961	MVP	0.991305	0.493672	0	NA
83857	TMTC1	0.990405	0.239152	0	NA
26137	ZBTB20	0.990205	0.557583	0	NA
117581	TWIST2	0.989882	0.586595	0	NA
85450	ITPRIP	0.989398	0.353516	0	NA
57509	MTUS1	0.989006	0.652131	0	NA
10398	MYL9	0.988197	0.276282	110	20q11.22
5919	RARRES2	0.988044	0.436225	0	NA
3778	KCNMA1	0.987753	0.315742	0	NA
8935	SKAP2	0.987243	0.338427	0	NA
9693	RAPGEF2	0.987219	0.409441	0	NA
55033	FKBP14	0.984596	0.353486	0	NA
131544	CRYBG3	0.983632	0.515902	0	NA
8496	PPFIBP1	0.983469	0.60162	0	NA
54587	MXRA8	0.982784	0.292173	0	NA
115265	DDIT4L	0.982413	0.558	0	NA
3764	KCNJ8	0.981552	0.356284	0	NA
23180	RFTN1	0.981459	0.459071	0	NA
79827	CLMP	0.980918	0.438208	0	NA
2252	FGF7	0.980567	0.261937	0	NA
8321	FZD1	0.98053	0.47814	0	NA
10019	SH2B3	0.980439	0.351275	0	NA
57484	RNF150	0.977793	0.419466	0	NA
27086	FOXP1	0.97754	0.484313	0	NA
161742	SPRED1	0.97752	0.434845	0	NA
7128	TNFAIP3	0.977204	0.352371	0	NA
10468	FST	0.977186	0.486018	0	NA
9037	SEMA5A	0.976098	0.653691	0	NA
8470	SORBS2	0.975629	0.368916	0	NA
10491	CRTAP	0.974692	0.515675	0	NA
22808	MRAS	0.974205	0.295674	0	NA
25966	C2CD2	0.97382	0.361371	0	NA
5654	HTRA1	0.972791	0.267208	0	NA
4616	GADD45B	0.971023	0.338339	36	19p13.3
55068	ENOX1	0.971001	0.437666	0	NA
3912	LAMB1	0.970743	0.264728	0	NA
254228	FAM26E	0.970693	0.544781	0	NA
3624	INHBA	0.970501	0.173126	0	NA
4958	OMD	0.968151	0.385466	118	9q22.31
23414	ZFPM2	0.967748	0.422446	0	NA
1289	COL5A1	0.966845	0.513402	0	NA
7091	TLE4	0.966486	0.335239	0	NA
2887	GRB10	0.962446	0.499669	0	NA
29967	LRP12	0.96232	0.365283	0	NA
1611	DAP	0.962181	0.373113	0	NA
10602	CDC42EP3	0.961827	0.411745	51	2p22.2
134265	AFAP1L1	0.961622	0.36713	0	NA
337876	CHSY3	0.960903	0.576884	0	NA
7058	THBS2	0.960243	0.288374	0	NA
23362	PSD3	0.959911	0.164122	0	NA
57688	ZSWIM6	0.959778	0.376189	0	NA
286343	LURAP1L	0.959765	0.333526	0	NA
3842	TNPO1	0.958922	0.391863	0	NA
79745	CLIP4	0.958792	0.282944	0	NA
54796	BNC2	0.958028	0.539641	0	NA
2152	F3	0.956033	0.371305	0	NA
6310	ATXN1	0.956004	0.278211	0	NA
83439	TCF7L1	0.955897	0.46123	0	NA
22872	SEC31A	0.953875	0.432964	0	NA
2115	ETV1	0.953451	0.246181	0	NA
116159	CYYR1	0.952657	0.337683	0	NA
8555	CDC14B	0.951393	0.542919	95	9q22.33
27031	NPHP3	0.951149	0.358169	0	NA
23112	TNRC6B	0.949775	0.170237	0	NA
51421	AMOTL2	0.948918	0.324181	0	NA
55243	KIRREL	0.947697	0.42523	0	NA
7168	TPM1	0.947018	0.160638	0	NA
1756	DMD	0.945473	0.292081	0	NA
138639	PTPDC1	0.945446	0.611654	0	NA
11099	PTPN21	0.944788	0.341326	0	NA
7049	TGFBR3	0.94451	0.277544	0	NA
84695	LOXL3	0.942732	0.489022	0	NA
79188	TMEM43	0.941975	0.339764	0	NA
11010	GLIPR1	0.941135	0.341933	0	NA
5523	PPP2R3A	0.941092	0.322557	0	NA
10335	MRVI1	0.939686	0.43772	0	NA
6474	SHOX2	0.939472	0.420127	69	3q25.32
143279	HECTD2	0.93937	0.450589	0	NA
54532	USP53	0.938816	0.4403	0	NA
51454	GULP1	0.938268	0.211613	0	NA
64221	ROBO3	0.937409	0.361589	0	NA
5066	PAM	0.937362	0.210807	0	NA
23704	KCNE4	0.937026	0.506248	0	NA
27	ABL2	0.936961	0.638435	0	NA
7169	TPM2	0.935968	0.430034	0	NA
22862	FNDC3A	0.934798	0.472448	0	NA
1000	CDH2	0.933227	0.388926	0	NA
26585	GREM1	0.932931	0.226673	0	NA
84456	L3MBTL3	0.932151	0.309182	76	6q22.33
81035	COLEC12	0.930915	0.609564	0	NA
9886	RHOBTB1	0.93039	0.171607	0	NA
25878	MXRA5	0.92968	0.41801	0	NA
27115	PDE7B	0.929317	0.193922	0	NA
84141	EVA1A	0.929266	0.387694	0	NA
23075	SWAP70	0.928521	0.383598	0	NA
87	ACTN1	0.92843	0.463328	0	NA
3142	HLX	0.927255	0.427035	0	NA
5507	PPP1R3C	0.925761	0.389967	0	NA
10184	LHFPL2	0.925178	0.332857	0	NA
348094	ANKDD1A	0.925055	0.583037	0	NA
5796	PTPRK	0.92476	0.645635	0	NA
5125	PCSK5	0.923457	0.250717	117	9q21.3
7026	NR2F2	0.923438	0.321462	0	NA
90488	TMEM263	0.922769	0.470123	0	NA
1836	SLC26A2	0.92209	0.459114	0	NA
55603	FAM46A	0.919401	0.48948	28	6q14
51279	C1RL	0.919116	0.518544	0	NA
64750	SMURF2	0.918992	0.339061	0	NA
91624	NEXN	0.918387	0.366177	0	NA
1956	EGFR	0.917272	0.527399	0	NA
4015	LOX	0.916689	0.460789	0	NA
147372	CCBE1	0.916331	0.511003	0	NA
2335	FN1	0.915615	0.718465	0	NA
1363	CPE	0.915515	0.306735	0	NA
4783	NFIL3	0.915158	0.436924	0	NA
9639	ARHGEF10	0.914901	0.657973	0	NA
3976	LIF	0.914402	0.328773	0	NA
57520	HECW2	0.914182	0.309104	0	NA
7046	TGFBR1	0.911562	0.305846	0	NA
50486	G0S2	0.911152	0.538481	0	NA
9655	SOCS5	0.910684	0.520953	0	NA
6926	TBX3	0.909964	0.33744	0	NA
57088	PLSCR4	0.909941	0.640831	0	NA
79070	KDELC1	0.909228	0.218138	0	NA
4323	MMP14	0.908795	0.598065	0	NA
57631	LRCH2	0.908695	0.557613	0	NA
6695	SPOCK1	0.908615	0.36457	0	NA
5168	ENPP2	0.90727	0.643911	0	NA
4774	NFIA	0.905211	0.343934	0	NA
1112	FOXN3	0.905015	0.436722	0	NA
654	BMP6	0.904977	0.116689	59	6p24.3
4784	NFIX	0.904375	0.342365	0	NA
79776	ZFHX4	0.903742	0.466576	0	NA
7227	TRPS1	0.903599	0.415642	0	NA
4281	MID1	0.903226	0.431516	0	NA
116496	FAM129A	0.903062	0.297357	0	NA
4134	MAP4	0.902465	0.208867	0	NA
7145	TNS1	0.901778	0.512382	0	NA
7837	PXDN	0.901717	0.412464	0	NA
286410	ATP11C	0.901415	0.409046	0	NA
6546	SLC8A1	0.899274	0.498276	0	NA
7003	TEAD1	0.897982	0.516823	0	NA
7431	VIM	0.89622	0.353391	0	NA
55031	USP47	0.89544	0.34379	0	NA
4091	SMAD6	0.894142	0.418639	0	NA
139818	DOCK11	0.89386	0.450683	0	NA
9891	NUAK1	0.893789	0.681549	0	NA
5549	PRELP	0.893637	0.524409	0	NA
5054	SERPINE1	0.893558	0.420759	0	NA
7084	TK2	0.893396	0.48582	0	NA
1307	COL16A1	0.892578	0.552333	0	NA
84230	LRRC8C	0.892459	0.306445	0	NA
79625	NDNF	0.892183	0.304084	0	NA
5918	RARRES1	0.891868	0.326237	69	3q25.32
5218	CDK14	0.891767	0.522324	0	NA
1612	DAPK1	0.891572	0.295014	0	NA
257194	NEGR1	0.890784	0.422733	0	NA
11234	HPS5	0.889772	0.335424	0	NA
6095	RORA	0.889182	0.586203	0	NA
3069	HDLBP	0.888328	0.315182	0	NA
6387	CXCL12	0.887711	0.364752	0	NA
116441	TM4SF18	0.885574	0.418346	0	NA
221395	GPR116	0.8833	0.581495	0	NA
5144	PDE4D	0.88306	0.375825	0	NA
9459	ARHGEF6	0.882662	0.411083	0	NA
2022	ENG	0.88141	0.596118	0	NA
2202	EFEMP1	0.880573	0.480684	104	2p16.1
286133	SCARA5	0.879534	0.513209	0	NA
64321	SOX17	0.879261	0.653821	0	NA
6934	TCF7L2	0.876634	0.299009	0	NA
28984	RGCC	0.876042	0.275107	0	NA
23228	PLCL2	0.875703	0.501809	0	NA
5926	ARID4A	0.875613	0.514182	0	NA
3708	ITPR1	0.875211	0.278227	0	NA
219348	PLAC9	0.874664	0.783882	0	NA
3269	HRH1	0.87463	0.219115	0	NA
9853	RUSC2	0.87422	0.531898	0	NA
25827	FBXL2	0.874019	0.266456	0	NA
1831	TSC22D3	0.873088	0.430202	0	NA
716	C1S	0.871732	0.407146	0	NA
1906	EDN1	0.871506	0.251359	0	NA
182	JAG1	0.871498	0.201183	0	NA
5090	PBX3	0.871459	0.449643	0	NA
57722	IGDCC4	0.870957	0.487564	0	NA
54832	VPS13C	0.870933	0.250429	0	NA
25777	SUN2	0.870248	0.499818	0	NA
2149	F2R	0.870218	0.396361	0	NA
28232	SLCO3A1	0.869891	0.302812	0	NA
26056	RAB11FIP5	0.868614	0.476988	0	NA
9322	TRIP10	0.868186	0.252419	0	NA
83478	ARHGAP24	0.867458	0.242985	0	NA
1266	CNN3	0.867337	0.205945	0	NA
9792	SERTAD2	0.866105	0.221707	0	NA
23554	TSPAN12	0.866012	0.452347	0	NA
1848	DUSP6	0.864835	0.251276	0	NA
3913	LAMB2	0.864483	0.225478	0	NA
9469	CHST3	0.863377	0.491338	0	NA
6649	SOD3	0.862796	0.621825	0	NA
8611	PPAP2A	0.862094	0.434097	0	NA
5813	PURA	0.860945	0.376186	0	NA
2040	STOM	0.860929	0.431272	0	NA
91607	SLFN11	0.860739	0.328192	0	NA
23092	ARHGAP26	0.860318	0.364114	0	NA
261729	STEAP2	0.860271	0.33697	0	NA
4162	MCAM	0.859735	0.439158	0	NA
10512	SEMA3C	0.858952	0.357961	0	NA
121227	LRIG3	0.858938	0.277085	0	NA
92689	FAM114A1	0.858752	0.428131	0	NA
6615	SNAI1	0.858198	0.311737	0	NA
115	ADCY9	0.857498	0.360673	0	NA
5937	RBMS1	0.857284	0.436957	0	NA
23187	PHLDB1	0.857259	0.481626	0	NA
90874	ZNF697	0.85711	0.385323	0	NA
79365	BHLHE41	0.856567	0.541837	0	NA
10020	GNE	0.855932	0.463408	0	NA
4286	MITF	0.855781	0.473663	0	NA
439921	MXRA7	0.855775	0.56121	0	NA
3096	HIVEP1	0.855309	0.492724	0	NA
6764	ST5	0.855293	0.314778	0	NA
11067	C10orf10	0.85526	0.414153	0	NA
5420	PODXL	0.854798	0.230885	0	NA
7075	TIE1	0.854067	0.218046	0	NA
4659	PPP1R12A	0.852885	0.51042	0	NA
710	SERPING1	0.85266	0.566973	0	NA
56944	OLFML3	0.8517	0.294163	0	NA
2296	FOXC1	0.851649	0.609332	0	NA
221981	THSD7A	0.850668	0.376733	0	NA
83604	TMEM47	0.850388	0.358951	0	NA
59277	NTN4	0.850359	0.366442	0	NA
57498	KIDINS220	0.8475	0.215575	0	NA
3097	HIVEP2	0.845378	0.342349	0	NA
2131	EXT1	0.845071	0.424402	0	NA
7059	THBS3	0.844039	0.597211	0	NA
5324	PLAG1	0.843705	0.349964	83	8q12.1
259217	HSPA12A	0.843238	0.271283	0	NA
1827	RCAN1	0.841495	0.298822	0	NA
171024	SYNPO2	0.841159	0.407301	0	NA
817	CAMK2D	0.840801	0.498787	0	NA
5351	PLOD1	0.840723	0.482105	0	NA
79834	PEAK1	0.840711	0.460176	0	NA
5586	PKN2	0.84036	0.322023	0	NA
3426	CFI	0.839728	0.716005	0	NA
683	BST1	0.839508	0.428234	0	NA
2743	GLRB	0.8392	0.351307	0	NA
22921	MSRB2	0.83869	0.709056	0	NA
7791	ZYX	0.838463	0.376748	0	NA
10916	MAGED2	0.838284	0.313306	0	NA
166336	PRICKLE2	0.837996	0.344199	0	NA
5270	SERPINE2	0.837877	0.418424	0	NA
220929	ZNF438	0.837342	0.286698	0	NA
5142	PDE4B	0.837223	0.149008	0	NA
10351	ABCA8	0.835198	0.271133	0	NA
10536	LEPREL2	0.83518	0.513316	0	NA
55691	FRMD4A	0.834985	0.366225	0	NA
7132	TNFRSF1A	0.833903	0.580943	0	NA
2331	FMOD	0.833333	0.504856	0	NA
22955	SCMH1	0.833249	0.302742	19	1p34.2
6938	TCF12	0.832989	0.399632	0	NA
5308	PITX2	0.832343	0.330598	0	NA
1843	DUSP1	0.832324	0.429475	0	NA
8828	NRP2	0.831976	0.563051	0	NA
5782	PTPN12	0.831815	0.407073	0	NA
23189	KANK1	0.831322	0.399608	0	NA
25891	PAMR1	0.83122	0.696971	0	NA
56999	ADAMTS9	0.830985	0.341568	0	NA
768211	RELL1	0.830418	0.205675	0	NA
122525	C14orf28	0.829611	0.291004	0	NA
3488	IGFBP5	0.828903	0.600162	0	NA
23390	ZDHHC17	0.828835	0.537029	0	NA
26002	MOXD1	0.827089	0.452053	0	NA
1012	CDH13	0.826841	0.33925	0	NA
10365	KLF2	0.826821	0.529614	0	NA
1859	DYRK1A	0.826503	0.482346	0	NA
55679	LIMS2	0.825939	0.397068	0	NA
3200	HOXA3	0.82551	0.402183	0	NA
56913	C1GALT1	0.825184	0.305226	0	NA
6641	SNTB1	0.824961	0.178191	0	NA
3725	JUN	0.824797	0.154504	0	NA
162073	ITPRIPL2	0.824578	0.534222	0	NA
85440	DOCK7	0.823989	0.334752	0	NA
1465	CSRP1	0.823526	0.352211	0	NA
8412	BCAR3	0.823267	0.226852	0	NA
2119	ETV5	0.82318	0.67375	0	NA
4256	MGP	0.823147	0.354143	0	NA
5787	PTPRB	0.820777	0.328654	0	NA
89927	C16orf45	0.819644	0.291174	0	NA
84976	DISP1	0.819458	0.321134	0	NA
8690	JRKL	0.816528	0.578036	42	11q21
29761	USP25	0.816107	0.275511	0	NA
80177	MYCT1	0.814983	0.376538	0	NA
4017	LOXL2	0.814112	0.497935	0	NA
4311	MME	0.813828	0.530242	0	NA
649	BMP1	0.813608	0.48624	0	NA
80014	WWC2	0.812877	0.4964	0	NA
79960	JADE1	0.812307	0.565284	0	NA
51566	ARMCX3	0.812191	0.353634	0	NA
1513	CTSK	0.81206	0.501232	0	NA
127435	PODN	0.812056	0.487678	0	NA
113189	CHST14	0.81081	0.383565	0	NA
8777	MPDZ	0.810561	0.555477	0	NA
7048	TGFBR2	0.810173	0.288147	0	NA
3454	IFNAR1	0.809988	0.283327	0	NA
5465	PPARA	0.809289	0.4372	0	NA
677	ZFP36L1	0.809133	0.376988	0	NA
6526	SLC5A3	0.808997	0.47241	0	NA
55351	STK32B	0.807732	0.324173	0	NA
9697	TRAM2	0.80748	0.564007	0	NA
26011	TENM4	0.807398	0.440227	0	NA
7570	ZNF22	0.807356	0.391875	0	NA
92	ACVR2A	0.806937	0.384229	0	NA
64123	ELTD1	0.806785	0.532706	0	NA
283149	BCL9L	0.806543	0.343682	0	NA
83872	HMCN1	0.806151	0.322825	0	NA
135112	NCOA7	0.806001	0.313758	0	NA
6567	SLC16A2	0.805844	0.285984	0	NA
84561	SLC12A8	0.805653	0.341787	0	NA
152559	PAQR3	0.805536	0.641721	0	NA
5738	PTGFRN	0.805269	0.300027	0	NA
114902	C1QTNF5	0.804919	0.290419	0	NA
6038	RNASE4	0.804707	0.174096	0	NA
283208	P4HA3	0.804695	0.460412	0	NA
196	AHR	0.804186	0.603649	0	NA
1301	COL11A1	0.803655	0.559964	0	NA
55568	GALNT10	0.802045	0.488733	0	NA
55959	SULF2	0.801961	0.193044	0	NA
54464	XRN1	0.801726	0.748159	0	NA
359845	FAM101B	0.800255	0.371521	0	NA
3400	ID4	0.799466	0.128909	0	NA
90362	FAM110B	0.799362	0.509141	0	NA
27333	GOLIM4	0.799274	0.425502	0	NA
169611	OLFML2A	0.799099	0.418864	0	NA
6386	SDCBP	0.798926	0.470429	0	NA
5797	PTPRM	0.798563	0.563434	0	NA
89797	NAV2	0.798318	0.102852	0	NA
6586	SLIT3	0.798112	0.738647	98	5q34
9249	DHRS3	0.798053	0.457022	0	NA
57522	SRGAP1	0.797739	0.460593	0	NA
26035	GLCE	0.796392	0.319581	0	NA
2530	FUT8	0.795773	0.394117	0	NA
10970	CKAP4	0.795511	0.313819	0	NA
79971	WLS	0.795074	0.544966	0	NA
26136	TES	0.794372	0.490634	0	NA
2260	FGFR1	0.793767	0.429304	0	NA
4908	NTF3	0.793671	0.440582	0	NA
57045	TWSG1	0.793305	0.424027	0	NA
9397	NMT2	0.792578	0.410243	0	NA
154214	RNF217	0.792242	0.602101	0	NA
50507	NOX4	0.791833	0.361136	0	NA
83935	TMEM133	0.791624	0.272317	0	NA
5069	PAPPA	0.791509	0.667503	0	NA
133	ADM	0.791476	0.311441	0	NA
2295	FOXF2	0.791139	0.555049	0	NA
4810	NHS	0.790817	0.297972	0	NA
1281	COL3A1	0.790761	0.507454	0	NA
79780	CCDC82	0.79034	0.56217	42	11q21
79659	DYNC2H1	0.790071	0.55189	0	NA
9867	PJA2	0.789871	0.485024	0	NA
57182	ANKRD50	0.78937	0.163217	0	NA
25825	BACE2	0.788941	0.521007	0	NA
132430	PABPC4L	0.788784	0.256436	0	NA
57157	PHTF2	0.788458	0.374965	0	NA
7010	TEK	0.788383	0.344678	0	NA
91663	MYADM	0.787727	0.147134	0	NA
57583	TMEM181	0.785532	0.318451	0	NA
7133	TNFRSF1B	0.785077	0.72223	0	NA
23001	WDFY3	0.785053	0.499739	0	NA
6422	SFRP1	0.784096	0.436315	0	NA
23380	SRGAP2	0.783914	0.438375	0	NA
2983	GUCY1B3	0.783748	0.442748	0	NA
23460	ABCA6	0.783691	0.350923	0	NA
9659	PDE4DIP	0.783639	0.7268	0	NA
25976	TIPARP	0.782879	0.495386	0	NA
857	CAV1	0.781104	0.473433	0	NA
3956	LGALS1	0.780953	0.46209	0	NA
23621	BACE1	0.7797	0.63449	0	NA
153830	RNF145	0.779553	0.533784	0	NA
285313	IGSF10	0.779418	0.324606	0	NA
23576	DDAH1	0.779068	0.75465	0	NA
58499	ZNF462	0.77895	0.411205	94	9q31.2
3087	HHEX	0.778825	0.584509	0	NA
9873	FCHSD2	0.777916	0.414764	0	NA
54557	SGTB	0.777053	0.139478	0	NA
8418	CMAHP	0.776971	0.440716	0	NA
80760	ITIH5	0.776844	0.374888	0	NA
19	ABCA1	0.776404	0.434978	0	NA
8613	PPAP2B	0.776312	0.5635	0	NA
256691	MAMDC2	0.775325	0.401478	0	NA
5166	PDK4	0.773161	0.415081	0	NA
9929	JOSD1	0.772701	0.433245	0	NA
1808	DPYSL2	0.772539	0.447697	82	8p21.2
2355	FOSL2	0.772419	0.298239	0	NA
114990	VASN	0.772378	0.580851	0	NA
55076	TMEM45A	0.77209	0.271317	0	NA
388	RHOB	0.771904	0.469726	0	NA
50810	HDGFRP3	0.771598	0.179867	0	NA
90	ACVR1	0.771402	0.397555	0	NA
11044	PAPD7	0.771345	0.320612	0	NA
55816	DOK5	0.771221	0.233428	0	NA
25943	C20orf194	0.771138	0.811694	0	NA
7043	TGFB3	0.769822	0.455661	0	NA
196883	ADCY4	0.769653	0.394217	45	14q11.2
27122	DKK3	0.769428	0.525372	0	NA
2949	GSTM5	0.769316	0.360235	0	NA
51762	RAB8B	0.768952	0.342219	0	NA
5997	RGS2	0.768742	0.343991	0	NA
9823	ARMCX2	0.768553	0.295987	0	NA
55754	TMEM30A	0.768536	0.252828	0	NA
4628	MYH10	0.768158	0.381732	0	NA
164284	APCDD1L	0.768069	0.546659	0	NA
2239	GPC4	0.767627	0.335972	0	NA
57534	MIB1	0.767006	0.258511	0	NA
57600	FNIP2	0.766441	0.67788	0	NA
9846	GAB2	0.766158	0.462352	0	NA
11278	KLF12	0.76613	0.405146	0	NA
650	BMP2	0.765505	0.354067	109	20p12
9936	CD302	0.764918	0.417852	0	NA
56133	PCDHB2	0.763352	0.333594	0	NA
23333	DPY19L1	0.762967	0.392924	0	NA
83700	JAM3	0.762815	0.429197	0	NA
220323	OAF	0.762516	0.21555	0	NA
54480	CHPF2	0.762244	0.321427	74	7q36.1
8829	NRP1	0.762167	0.424349	0	NA
2531	KDSR	0.761899	0.428536	0	NA
57523	NYNRIN	0.761715	0.489	45	14q11.2
51267	CLEC1A	0.760976	0.263312	0	NA
860	RUNX2	0.760702	0.49795	9	6p21
4082	MARCKS	0.76048	0.417101	0	NA
196051	PPAPDC1A	0.760152	0.4274	0	NA
9644	SH3PXD2A	0.760057	0.29814	0	NA
54829	ASPN	0.759679	0.326201	118	9q22.31
26230	TIAM2	0.759639	0.334542	0	NA
66008	TRAK2	0.759497	0.347598	0	NA
153768	PRELID2	0.759465	0.349879	0	NA
6277	S100A6	0.75831	0.453786	0	NA
4071	TM4SF1	0.758255	0.490069	0	NA
57120	GOPC	0.758069	0.642923	67	6q22.1
10046	MAMLD1	0.757192	0.377778	0	NA
395	ARHGAP6	0.756469	0.575753	0	NA
1959	EGR2	0.755296	0.60464	0	NA
10163	WASF2	0.754524	0.206095	0	NA
5327	PLAT	0.754516	0.527448	0	NA
8910	SGCE	0.754193	0.403787	0	NA
3693	ITGB5	0.753697	0.430966	0	NA
6482	ST3GAL1	0.753671	0.277702	0	NA
2934	GSN	0.753299	0.301401	0	NA
4245	MGAT1	0.753065	0.360804	0	NA
3685	ITGAV	0.753016	0.343929	0	NA
83989	FAM172A	0.752319	0.504806	0	NA
10174	SORBS3	0.752241	0.557411	0	NA
114882	OSBPL8	0.752181	0.281568	0	NA
813	CALU	0.751875	0.340937	0	NA
23164	MPRIP	0.751589	0.291424	0	NA
4237	MFAP2	0.751566	0.45346	81	1p36.13
9922	IQSEC1	0.751278	0.671473	0	NA
11343	MGLL	0.74978	0.50845	0	NA
22881	ANKRD6	0.749118	0.470447	0	NA
22902	RUFY3	0.748806	0.433568	0	NA
23301	EHBP1	0.747165	0.203257	0	NA
10252	SPRY1	0.746968	0.399278	0	NA
54507	ADAMTSL4	0.7463	0.386309	0	NA
10123	ARL4C	0.745694	0.472314	0	NA
51426	POLK	0.745397	0.456549	0	NA
2316	FLNA	0.745203	0.496178	0	NA
1948	EFNB2	0.745056	0.320981	0	NA
9586	CREB5	0.744359	0.572525	73	7p15.2-p15.1
8985	PLOD3	0.744153	0.470054	0	NA
10144	FAM13A	0.742382	0.534779	0	NA
7474	WNT5A	0.741871	0.435617	0	NA
10644	IGF2BP2	0.741797	0.192427	33	3q27.2
135228	CD109	0.741139	0.357011	0	NA
64121	RRAGC	0.739817	0.305772	0	NA
5764	PTN	0.739188	0.368828	0	NA
10397	NDRG1	0.738322	0.429734	0	NA
5157	PDGFRL	0.737917	0.395886	0	NA
8325	FZD8	0.737125	0.355946	0	NA
6662	SOX9	0.736879	0.456819	0	NA
1410	CRYAB	0.736842	0.658592	0	NA
53827	FXYD5	0.736674	0.200729	0	NA
9236	CCPG1	0.736533	0.599892	0	NA
5176	SERPINF1	0.736479	0.291895	0	NA
5740	PTGIS	0.736364	0.424108	0	NA
3601	IL15RA	0.735237	0.518596	0	NA
5638	PRRG1	0.734049	0.327711	0	NA
50863	NTM	0.733824	0.727144	0	NA
51201	ZDHHC2	0.73319	0.821531	0	NA
2768	GNA12	0.732599	0.418723	70	7p22.3
56255	TMX4	0.732079	0.472509	0	NA
1278	COL1A2	0.731628	0.472275	0	NA
22918	CD93	0.731537	0.525158	0	NA
79642	ARSJ	0.731261	0.397251	0	NA
11078	TRIOBP	0.730898	0.332981	0	NA
11230	PRAF2	0.730803	0.424423	0	NA
57630	SH3RF1	0.730629	0.358162	0	NA
11030	RBPMS	0.730434	0.250865	0	NA
9353	SLIT2	0.7299	0.372356	0	NA
2534	FYN	0.729051	0.368545	0	NA
286097	MICU3	0.729	0.593232	0	NA
54756	IL17RD	0.727829	0.207059	0	NA
8974	P4HA2	0.727507	0.356881	96	5q31.1
5361	PLXNA1	0.727487	0.620928	0	NA
2736	GLI2	0.727401	0.391651	0	NA
5033	P4HA1	0.726785	0.345996	0	NA
54841	BIVM	0.726747	0.383787	0	NA
3659	IRF1	0.726744	0.501728	96	5q31.1
1793	DOCK1	0.726601	0.406399	0	NA
977	CD151	0.726312	0.62315	0	NA
56603	CYP26B1	0.726255	0.246396	0	NA
8650	NUMB	0.726068	0.443041	0	NA
6595	SMARCA2	0.72602	0.253586	0	NA
10272	FSTL3	0.725572	0.285701	0	NA
316	AOX1	0.725472	0.54218	0	NA
11215	AKAP11	0.725144	0.758054	0	NA
10875	FGL2	0.724425	0.226054	0	NA
23358	USP24	0.724085	0.48572	0	NA
399474	TMEM200B	0.723898	0.445102	0	NA
4675	NAP1L3	0.723615	0.289107	0	NA
85458	DIXDC1	0.723303	0.565622	0	NA
79442	LRRC2	0.723201	0.663162	0	NA
57507	ZNF608	0.722662	0.499244	0	NA
1730	DIAPH2	0.722132	0.372227	0	NA
57214	CEMIP	0.721936	0.504862	0	NA
55904	KMT2E	0.720968	0.742695	0	NA
83871	RAB34	0.720764	0.358843	0	NA
24147	FJX1	0.720439	0.407784	0	NA
55084	SOBP	0.720098	0.470606	0	NA
57590	WDFY1	0.719943	0.293525	0	NA
56122	PCDHB14	0.719832	0.520796	0	NA
22841	RAB11FIP2	0.718916	0.518997	0	NA
1910	EDNRB	0.718768	0.46652	0	NA
2309	FOXO3	0.718333	0.452842	0	NA
170954	PPP1R18	0.718105	0.662374	0	NA
57494	RIMKLB	0.717821	0.425302	0	NA
4239	MFAP4	0.717449	0.49438	0	NA
3176	HNMT	0.716523	0.48437	0	NA
221184	CPNE2	0.716335	0.364628	0	NA
22885	ABLIM3	0.716321	0.400712	0	NA
9686	VGLL4	0.716232	0.325742	0	NA
119587	CPXM2	0.71597	0.29907	0	NA
23090	ZNF423	0.714743	0.610733	0	NA
5728	PTEN	0.714052	0.467506	0	NA
3482	IGF2R	0.713309	0.371622	0	NA
10656	KHDRBS3	0.713081	0.371627	0	NA
1627	DBN1	0.71308	0.200038	0	NA
64859	NABP1	0.712302	0.66553	0	NA
8322	FZD4	0.711135	0.477606	0	NA
5552	SRGN	0.711093	0.378754	0	NA
10253	SPRY2	0.710424	0.481251	0	NA
55970	GNG12	0.709947	0.520308	0	NA
81855	SFXN3	0.709931	0.458841	0	NA
3815	KIT	0.709087	0.352891	0	NA
6624	FSCN1	0.708793	0.311574	0	NA
152273	FGD5	0.708718	0.530387	0	NA
27241	BBS9	0.708467	0.347925	0	NA
374654	KIF7	0.708364	0.394903	0	NA
7414	VCL	0.708353	0.40988	0	NA
51773	RSF1	0.708271	0.6219	0	NA
166647	GPR125	0.708212	0.308999	0	NA
51170	HSD17B11	0.708096	0.396927	0	NA
586	BCAT1	0.706498	0.73859	0	NA
10391	CORO2B	0.7059	0.284953	0	NA
65983	GRAMD3	0.705685	0.375444	0	NA
10231	RCAN2	0.704719	0.399304	0	NA
158358	KIAA2026	0.704613	0.405247	0	NA
1316	KLF6	0.704515	0.406356	0	NA
4692	NDN	0.703851	0.619389	0	NA
54876	DCAF16	0.703418	0.496336	115	4p16
138050	HGSNAT	0.703394	0.833909	0	NA
6480	ST6GAL1	0.702579	0.266686	0	NA
112	ADCY6	0.70251	0.491454	0	NA
23137	SMC5	0.701919	0.627784	0	NA
56937	PMEPA1	0.701361	0.448265	0	NA
54477	PLEKHA5	0.701297	0.548024	0	NA
23348	DOCK9	0.698852	0.508135	0	NA
81029	WNT5B	0.698076	0.258293	0	NA
2919	CXCL1	0.697966	0.314004	0	NA
53346	TM6SF1	0.697601	0.414771	0	NA
8742	TNFSF12	0.697278	0.532421	0	NA
26959	HBP1	0.696967	0.554366	0	NA
1645	AKR1C1	0.695108	0.538886	0	NA
84085	FBXO30	0.694884	0.271842	0	NA
2690	GHR	0.694183	0.511536	0	NA
8436	SDPR	0.694054	0.254639	0	NA
84460	ZMAT1	0.693773	0.524541	0	NA
114991	ZNF618	0.692725	0.446474	0	NA
11098	PRSS23	0.692649	0.417276	0	NA
595	CCND1	0.691406	0.24769	0	NA
6236	RRAD	0.691198	0.433079	0	NA
104	ADARB1	0.691059	0.235729	0	NA
2059	EPS8	0.690788	0.365104	0	NA
4482	MSRA	0.69053	0.378149	0	NA
55137	FIGN	0.690074	0.510487	0	NA
23268	DNMBP	0.689615	0.272942	0	NA
53826	FXYD6	0.689076	0.684577	0	NA
9532	BAG2	0.688801	0.539588	0	NA
140606	SELM	0.688722	0.332	0	NA
113612	CYP2U1	0.688329	0.348274	0	NA
5136	PDE1A	0.688196	0.509713	0	NA
154743	C7orf60	0.68803	0.577464	0	NA
6091	ROBO1	0.687669	0.516796	0	NA
22998	LIMCH1	0.687602	0.300926	0	NA
25	ABL1	0.687595	0.25919	93	9q34.1
7368	UGT8	0.68695	0.742471	0	NA
55790	CSGALNACT1	0.686854	0.408892	0	NA
7881	KCNAB1	0.686304	0.463901	0	NA
8853	ASAP2	0.686217	0.6263	0	NA
3709	ITPR2	0.685845	0.444348	0	NA
2054	STX2	0.685643	0.324984	0	NA
7373	COL14A1	0.685355	0.231382	0	NA
718	C3	0.684938	0.532885	0	NA
51088	KLHL5	0.684585	0.283364	0	NA
9819	TSC22D2	0.684473	0.492561	0	NA
56895	AGPAT4	0.683716	0.671506	0	NA
7538	ZFP36	0.683465	0.363376	0	NA
93109	TMEM44	0.683451	0.509868	0	NA
93663	ARHGAP18	0.682695	0.420934	0	NA
57562	KIAA1377	0.680615	0.196544	0	NA
4233	MET	0.680511	0.4391	0	NA
23317	DNAJC13	0.680292	0.429818	0	NA
10577	NPC2	0.680256	0.326414	6	14q24.3
11221	DUSP10	0.679527	0.263802	0	NA
23543	RBFOX2	0.679448	0.385734	0	NA
5099	PCDH7	0.679448	0.365229	0	NA
54467	ANKIB1	0.679104	0.49009	0	NA
2744	GLS	0.6785	0.30254	0	NA
22990	PCNX	0.67785	0.325401	0	NA
11015	KDELR3	0.6774	0.384504	0	NA
6646	SOAT1	0.677267	0.318402	0	NA
54518	APBB1IP	0.677083	0.374425	0	NA
10052	GJC1	0.677021	0.439551	0	NA
55704	CCDC88A	0.676912	0.766822	104	2p16.1
10085	EDIL3	0.676267	0.274005	0	NA
64927	TTC23	0.676108	0.173463	0	NA
51317	PHF21A	0.675856	0.317265	0	NA
200894	ARL13B	0.675646	0.724057	0	NA
387763	C11orf96	0.675433	0.399523	0	NA
2982	GUCY1A3	0.675087	0.445821	0	NA
9369	NRXN3	0.674536	0.812186	0	NA
22898	DENND3	0.674406	0.371245	0	NA
54839	LRRC49	0.674056	0.485437	0	NA
201134	CEP112	0.673156	0.499813	0	NA
80301	PLEKHO2	0.672701	0.561783	0	NA
311	ANXA11	0.672557	0.449986	0	NA
55906	ZC4H2	0.672201	0.49021	0	NA
51285	RASL12	0.672096	0.0685701	0	NA
5829	PXN	0.672077	0.324164	0	NA
10100	TSPAN2	0.670716	0.25085	0	NA
23433	RHOQ	0.670024	0.398173	0	NA
10891	PPARGC1A	0.669988	0.576013	0	NA
57678	GPAM	0.669651	0.371699	0	NA
79770	TXNDC15	0.668295	0.332105	52	5q31.1
11142	PKIG	0.668235	0.300643	0	NA
91179	SCARF2	0.668181	0.304628	0	NA
2824	GPM6B	0.667803	0.669759	0	NA
23314	SATB2	0.667672	0.539802	0	NA
678	ZFP36L2	0.667579	0.332202	0	NA
9828	ARHGEF17	0.667369	0.216221	0	NA
10266	RAMP2	0.667196	0.352877	0	NA
57124	CD248	0.666934	0.73554	0	NA
3575	IL7R	0.666821	0.494174	0	NA
1003	CDH5	0.666607	0.473172	0	NA
23764	MAFF	0.665993	0.235239	0	NA
10350	ABCA9	0.665888	0.302709	0	NA
94031	HTRA3	0.66577	0.330796	0	NA
10957	PNRC1	0.665612	0.5736	0	NA
309	ANXA6	0.665554	0.446877	0	NA
27253	PCDH17	0.665266	0.510068	0	NA
10418	SPON1	0.665228	0.4133	0	NA
23345	SYNE1	0.665133	0.717929	79	6q25
153090	DAB2IP	0.665095	0.5943	0	NA
129804	FBLN7	0.664763	0.621606	0	NA
4548	MTR	0.664508	0.581623	0	NA
57561	ARRDC3	0.6645	0.75159	0	NA
72	ACTG2	0.664444	0.363667	0	NA
6913	TBX15	0.664268	0.520725	0	NA
3597	IL13RA1	0.66391	0.483157	0	NA
11320	MGAT4A	0.663576	0.479976	0	NA
91012	CERS5	0.663552	0.545842	0	NA
57633	LRRN1	0.66324	0.226162	0	NA
10203	CALCRL	0.66304	0.358167	0	NA
6622	SNCA	0.66285	0.28745	0	NA
344558	SH3RF3	0.662799	0.337099	0	NA
113	ADCY7	0.662745	0.411667	0	NA
2132	EXT2	0.661823	0.47575	0	NA
4750	NEK1	0.661532	0.402149	0	NA
10838	ZNF275	0.661184	0.82962	0	NA
9060	PAPSS2	0.660384	0.465395	0	NA
23236	PLCB1	0.660249	0.17738	0	NA
4092	SMAD7	0.660142	0.537865	101	18q21.1
26286	ARFGAP3	0.659388	0.466881	0	NA
85358	SHANK3	0.658891	0.410556	0	NA
7079	TIMP4	0.658819	0.281064	0	NA
165	AEBP1	0.65862	0.567564	0	NA
1039	CDR2	0.657249	0.395792	0	NA
9638	FEZ1	0.656783	0.769299	0	NA
81493	SYNC	0.656261	0.511318	0	NA
57178	ZMIZ1	0.656056	0.297617	49	10q22.3
55870	ASH1L	0.655857	0.397026	0	NA
25937	WWTR1	0.655077	0.232153	0	NA
259282	BOD1L1	0.654801	0.411156	0	NA
26224	FBXL3	0.654673	0.323245	0	NA
831	CAST	0.654459	0.19777	0	NA
7071	KLF10	0.654458	0.511812	0	NA
5578	PRKCA	0.654243	0.527933	8	17q24
6645	SNTB2	0.653159	0.247761	0	NA
9076	CLDN1	0.65267	0.598491	0	NA
5649	RELN	0.652457	0.347703	0	NA
5577	PRKAR2B	0.652386	0.305313	0	NA
23089	PEG10	0.652115	0.337586	0	NA
7052	TGM2	0.651912	0.28232	0	NA
3918	LAMC2	0.650598	0.626624	0	NA
1488	CTBP2	0.649797	0.374672	0	NA
29994	BAZ2B	0.649057	0.427045	0	NA
23462	HEY1	0.648994	0.502432	0	NA
8082	SSPN	0.648895	0.344351	0	NA
85027	SMIM3	0.648658	0.700346	0	NA
9948	WDR1	0.647727	0.577739	0	NA
57198	ATP8B2	0.647263	0.219415	0	NA
783	CACNB2	0.646952	0.428553	0	NA
55074	OXR1	0.646442	0.193168	0	NA
253461	ZBTB38	0.646227	0.293582	64	3q23
80206	FHOD3	0.645759	0.635329	0	NA
1806	DPYD	0.645704	0.310296	0	NA
116039	OSR2	0.645638	0.456077	0	NA
10000	AKT3	0.64551	0.323435	0	NA
10133	OPTN	0.645456	0.597787	0	NA
81565	NDEL1	0.643546	0.313862	0	NA
6533	SLC6A6	0.643428	0.26968	0	NA
3082	HGF	0.642671	0.363497	0	NA
64094	SMOC2	0.642501	0.365688	0	NA
89932	PAPLN	0.642016	0.583822	0	NA
323	APBB2	0.642004	0.34001	0	NA
8536	CAMK1	0.641251	0.616115	0	NA
8476	CDC42BPA	0.641189	0.468453	18	1q42.13
5175	PECAM1	0.640718	0.759462	0	NA
23266	LPHN2	0.639452	0.459948	0	NA
26235	FBXL4	0.639143	0.419195	0	NA
114793	FMNL2	0.638973	0.378795	0	NA
93166	PRDM6	0.638937	0.374739	0	NA
6281	S100A10	0.638337	0.373512	0	NA
23710	GABARAPL1	0.6382	0.480192	0	NA
5791	PTPRE	0.637727	0.532266	0	NA
25836	NIPBL	0.636538	0.537862	0	NA
7094	TLN1	0.636229	0.593184	0	NA
123	PLIN2	0.636226	0.255533	0	NA
4189	DNAJB9	0.635857	0.51424	0	NA
23347	SMCHD1	0.634452	0.421188	0	NA
26040	SETBP1	0.634105	0.325533	0	NA
91252	SLC39A13	0.634031	0.497571	37	11p11.2
6444	SGCD	0.633971	0.608141	0	NA
79899	PRR5L	0.632203	0.473092	0	NA
3290	HSD11B1	0.631791	0.655794	0	NA
5295	PIK3R1	0.63122	0.549754	0	NA
64746	ACBD3	0.63109	0.278857	0	NA
8425	LTBP4	0.631028	0.185007	0	NA
7472	WNT2	0.630815	0.511126	0	NA
23102	TBC1D2B	0.630399	0.509435	0	NA
4088	SMAD3	0.630384	0.334418	0	NA
5927	KDM5A	0.629707	0.346437	0	NA
57514	ARHGAP31	0.629586	0.246007	0	NA
4681	NBL1	0.629258	0.344292	0	NA
171023	ASXL1	0.629112	0.370563	0	NA
4008	LMO7	0.628893	0.50268	0	NA
5332	PLCB4	0.628582	0.197765	0	NA
8572	PDLIM4	0.628333	0.151931	96	5q31.1
4478	MSN	0.628203	0.633209	0	NA
60681	FKBP10	0.627969	0.229214	0	NA
1287	COL4A5	0.627202	0.211942	0	NA
10435	CDC42EP2	0.62692	0.558179	41	11q13.1
51313	FAM198B	0.6263	0.359656	0	NA
3486	IGFBP3	0.626213	0.419765	0	NA
694	BTG1	0.625982	0.640681	0	NA
10318	TNIP1	0.625949	0.235853	0	NA
83987	CCDC8	0.625922	0.390253	0	NA
114883	OSBPL9	0.625777	0.362616	0	NA
92737	DNER	0.62572	0.40353	0	NA
390	RND3	0.625501	0.183927	0	NA
25959	KANK2	0.625418	0.452604	0	NA
11227	GALNT5	0.625184	0.430861	0	NA
4208	MEF2C	0.624922	0.513318	75	5q14.3
148867	SLC30A7	0.624888	0.369597	0	NA
10003	NAALAD2	0.624363	0.505002	0	NA
23645	PPP1R15A	0.624279	0.290599	0	NA
23677	SH3BP4	0.624019	0.580026	0	NA
10631	POSTN	0.623834	0.732007	0	NA
80205	CHD9	0.623802	0.614715	0	NA
55069	TMEM248	0.62283	0.540255	0	NA
55824	PAG1	0.622666	0.40615	0	NA
2615	LRRC32	0.622543	0.663008	0	NA
5533	PPP3CC	0.622015	0.43112	0	NA
308	ANXA5	0.622009	0.471038	0	NA
10464	PIBF1	0.621527	0.452657	0	NA
7106	TSPAN4	0.620966	0.398362	0	NA
257019	FRMD3	0.620634	0.31785	0	NA
9194	SLC16A7	0.620454	0.345168	0	NA
9182	RASSF9	0.620201	0.400673	0	NA
23516	SLC39A14	0.620048	0.487623	0	NA
22822	PHLDA1	0.619934	0.44615	0	NA
51062	ATL1	0.619119	0.426413	0	NA
11259	FILIP1L	0.619059	0.674287	0	NA
9068	ANGPTL1	0.619042	0.591969	0	NA
7402	UTRN	0.618789	0.701178	0	NA
4023	LPL	0.618693	0.549056	0	NA
10179	RBM7	0.618336	0.623336	0	NA
4664	NAB1	0.618318	0.32098	0	NA
7461	CLIP2	0.618015	0.435191	0	NA
10090	UST	0.617324	0.485388	0	NA
253738	EBF3	0.616846	0.62966	0	NA
26509	MYOF	0.616712	0.227077	0	NA
10234	LRRC17	0.616266	0.895012	0	NA
3831	KLC1	0.616158	0.24677	0	NA
2308	FOXO1	0.615663	0.359199	0	NA
3383	ICAM1	0.6155	0.25586	0	NA
55225	RAVER2	0.615342	0.353354	0	NA
4300	MLLT3	0.615328	0.198253	0	NA
7692	ZNF133	0.615039	0.211505	0	NA
55254	TMEM39A	0.614216	0.300336	0	NA
27147	DENND2A	0.61323	0.519976	0	NA
967	CD63	0.613121	0.382166	0	NA
65981	CAPRIN2	0.613075	0.302743	0	NA
2633	GBP1	0.612947	0.692041	0	NA
6453	ITSN1	0.612752	0.387096	0	NA
3791	KDR	0.612541	0.567333	0	NA
255743	NPNT	0.6124	0.592392	0	NA
1514	CTSL	0.611834	0.576339	0	NA
3212	HOXB2	0.611805	0.450338	0	NA
3931	LCAT	0.61171	0.371101	0	NA
54861	SNRK	0.611462	0.349663	0	NA
8706	B3GALNT1	0.611292	0.414836	0	NA
84171	LOXL4	0.610853	0.582314	0	NA
57685	CACHD1	0.610823	0.338087	0	NA
22982	DIP2C	0.610028	0.641374	0	NA
10873	ME3	0.60991	0.434788	0	NA
8826	IQGAP1	0.60981	0.588659	0	NA
81847	RNF146	0.609759	0.400752	0	NA
22903	BTBD3	0.609485	0.151283	0	NA
1028	CDKN1C	0.609116	0.482774	0	NA
10783	NEK6	0.608768	0.406221	0	NA
358	AQP1	0.608462	0.368347	0	NA
9645	MICAL2	0.608391	0.606581	0	NA
91746	YTHDC1	0.608107	0.504131	0	NA
1508	CTSB	0.607943	0.270156	0	NA
4327	MMP19	0.607692	0.166784	47	12q13.2
639	PRDM1	0.60764	0.548624	0	NA
1540	CYLD	0.60761	0.426785	0	NA
6578	SLCO2A1	0.607461	0.337175	0	NA
7813	EVI5	0.606786	0.388625	0	NA
3716	JAK1	0.606761	0.370657	0	NA
440275	EIF2AK4	0.60564	0.294944	0	NA
2869	GRK5	0.605402	0.380309	0	NA
54873	PALMD	0.605324	0.355191	0	NA
394	ARHGAP5	0.605283	0.333896	0	NA
2	A2M	0.605163	0.302751	0	NA
5998	RGS3	0.604165	0.691733	0	NA
2180	ACSL1	0.604037	0.146323	0	NA
1277	COL1A1	0.603268	0.494797	0	NA
344148	NCKAP5	0.603118	0.386764	0	NA
54520	CCDC93	0.601489	0.324537	0	NA
8671	SLC4A4	0.601252	0.634689	0	NA
221336	BEND6	0.600559	0.395038	0	NA
5105	PCK1	0.600387	0.480812	0	NA
25816	TNFAIP8	0.600157	0.658134	0	NA
84255	SLC37A3	0.599777	0.241221	0	NA
254225	RNF169	0.598994	0.569881	0	NA
57480	PLEKHG1	0.597934	0.376071	0	NA
3490	IGFBP7	0.597352	0.436148	0	NA
3673	ITGA2	0.597043	0.504006	0	NA
200576	PIKFYVE	0.596838	0.285175	0	NA
64283	ARHGEF28	0.596682	0.382938	0	NA
10457	GPNMB	0.59619	0.722072	72	7p15.3
149076	ZNF362	0.596124	0.68164	0	NA
6275	S100A4	0.59606	0.563599	0	NA
389	RHOC	0.595815	0.466612	0	NA
139065	SLITRK4	0.595692	0.595226	0	NA
1727	CYB5R3	0.595589	0.503778	0	NA
5292	PIM1	0.595365	0.375454	0	NA
5358	PLS3	0.594987	0.466481	0	NA
4345	CD200	0.59495	0.355407	0	NA
8905	AP1S2	0.594915	0.550209	0	NA
55296	TBC1D19	0.594634	0.361142	0	NA
80146	UXS1	0.59435	0.413936	0	NA
23235	SIK2	0.594058	0.1857	0	NA
3671	ISLR	0.594001	0.310543	14	15q24.1
273	AMPH	0.593059	0.478845	0	NA
8531	YBX3	0.592665	0.331624	0	NA
152007	GLIPR2	0.592425	0.576909	0	NA
3927	LASP1	0.592338	0.315268	0	NA
6744	SSFA2	0.592108	0.313443	0	NA
64236	PDLIM2	0.592049	0.322242	0	NA
152330	CNTN4	0.591717	0.43866	0	NA
4130	MAP1A	0.591596	0.487343	0	NA
60468	BACH2	0.591001	0.699973	0	NA
8038	ADAM12	0.590772	0.472853	0	NA
93129	ORAI3	0.590104	0.461625	0	NA
753	LDLRAD4	0.589817	0.439832	0	NA
55230	USP40	0.589661	0.438425	0	NA
4147	MATN2	0.589452	0.440554	0	NA
7099	TLR4	0.589244	0.478175	0	NA
79652	TMEM204	0.588677	0.24394	0	NA
200734	SPRED2	0.588592	0.54191	0	NA
9509	ADAMTS2	0.588582	0.61347	0	NA
79966	SCD5	0.588288	0.324318	0	NA
5754	PTK7	0.587443	0.744611	0	NA
4929	NR4A2	0.587037	0.399946	0	NA
80381	CD276	0.586795	0.272504	14	15q24.1
2632	GBE1	0.586673	0.213976	0	NA
90139	TSPAN18	0.586639	0.312152	0	NA
3572	IL6ST	0.586394	0.279587	0	NA
54926	UBE2R2	0.585824	0.366442	0	NA
5939	RBMS2	0.585561	0.386896	0	NA
122786	FRMD6	0.585526	0.354132	0	NA
4192	MDK	0.585181	0.320458	0	NA
8654	PDE5A	0.58513	0.352444	0	NA
3479	IGF1	0.584271	0.454944	31	12q23.2
9882	TBC1D4	0.583795	0.284829	0	NA
81555	YIPF5	0.583459	0.409571	0	NA
388403	YPEL2	0.583435	0.486379	0	NA
3667	IRS1	0.582597	0.429732	0	NA
54331	GNG2	0.582402	0.54958	0	NA
5950	RBP4	0.581926	0.698782	0	NA
9180	OSMR	0.581007	0.409085	0	NA
3216	HOXB6	0.580971	0.204193	0	NA
26289	AK5	0.580886	0.359148	0	NA
8933	FAM127A	0.580834	0.421677	0	NA
91283	MSANTD3	0.580716	0.513874	0	NA
8835	SOCS2	0.580698	0.42918	48	12q22
11231	SEC63	0.580676	0.526728	0	NA
23097	CDK19	0.579666	0.58833	0	NA
4291	MLF1	0.579272	0.344015	69	3q25.32
114327	EFHC1	0.578945	0.417393	0	NA
84952	CGNL1	0.578791	0.329039	0	NA
130162	CLHC1	0.578265	0.143355	104	2p16.1
79846	C7orf63	0.578002	0.328226	0	NA
158747	MOSPD2	0.577863	0.646209	0	NA
122953	JDP2	0.5775	0.515913	0	NA
4040	LRP6	0.577476	0.521634	0	NA
126374	WTIP	0.575496	0.459511	0	NA
1740	DLG2	0.575269	0.593512	0	NA
5768	QSOX1	0.574729	0.509911	0	NA
23057	NMNAT2	0.573802	0.656098	0	NA
9871	SEC24D	0.573761	0.500029	0	NA
57560	IFT80	0.573339	0.549131	0	NA
51280	GOLM1	0.57323	0.541588	0	NA
114905	C1QTNF7	0.5726	0.617513	0	NA
10771	ZMYND11	0.572392	0.296595	0	NA
23406	COTL1	0.572065	0.472917	0	NA
23012	STK38L	0.571849	0.382116	0	NA
7378	UPP1	0.570814	0.699409	0	NA
5155	PDGFB	0.570622	0.40812	0	NA
11031	RAB31	0.57049	0.579791	0	NA
56892	C8orf4	0.570469	0.229386	0	NA
23336	SYNM	0.570007	0.562933	0	NA
11237	RNF24	0.569727	0.476073	0	NA
3797	KIF3C	0.569415	0.414056	0	NA
56548	CHST7	0.569198	0.536298	0	NA
23673	STX12	0.568847	0.519196	0	NA
55190	NUDT11	0.568579	0.195351	0	NA
55769	ZNF83	0.568391	0.557033	0	NA
5627	PROS1	0.568214	0.456105	0	NA
5802	PTPRS	0.567679	0.240105	0	NA
7159	TP53BP2	0.567624	0.453041	0	NA
6397	SEC14L1	0.567057	0.504979	0	NA
140886	PABPC5	0.566895	0.375217	0	NA
80818	ZNF436	0.566204	0.712765	0	NA
28986	MAGEH1	0.56581	0.482743	0	NA
5101	PCDH9	0.565412	0.514635	0	NA
151556	GPR155	0.565368	0.575013	0	NA
5592	PRKG1	0.565342	0.374534	0	NA
64411	ARAP3	0.564879	0.449734	0	NA
11201	POLI	0.564271	0.476103	0	NA
861	RUNX1	0.563581	0.499522	0	NA
11149	BVES	0.56345	0.346163	34	6q21
7188	TRAF5	0.563175	0.421806	0	NA
122060	SLAIN1	0.563146	0.408841	0	NA
23506	GLTSCR1L	0.562887	0.686042	0	NA
23231	SEL1L3	0.562016	0.296898	0	NA
11188	NISCH	0.561944	0.390967	0	NA
115677	NOSTRIN	0.561892	0.337349	0	NA
4016	LOXL1	0.560659	0.552821	14	15q24.1
4851	NOTCH1	0.559823	0.276176	0	NA
25895	METTL21B	0.559693	0.415041	0	NA
114876	OSBPL1A	0.559253	0.442243	0	NA
114879	OSBPL5	0.558988	0.502669	0	NA
11183	MAP4K5	0.558605	0.401771	0	NA
54765	TRIM44	0.558253	0.309912	0	NA
85012	TCEAL3	0.558163	0.396047	0	NA
7103	TSPAN8	0.558141	0.495299	0	NA
9805	SCRN1	0.557874	0.296139	0	NA
120892	LRRK2	0.557541	0.496302	0	NA
256435	ST6GALNAC3	0.557196	0.338172	0	NA
149345	SHISA4	0.557191	0.542454	0	NA
113201	CASC4	0.557016	0.504965	0	NA
1511	CTSG	0.556971	0.583024	45	14q11.2
8916	HERC3	0.556933	0.158375	0	NA
56952	PRTFDC1	0.556772	0.220368	0	NA
23048	FNBP1	0.55671	0.451895	0	NA
5463	POU6F1	0.556702	0.391019	0	NA
9240	PNMA1	0.556379	0.378619	0	NA
8870	IER3	0.55631	0.592509	0	NA
57007	ACKR3	0.556102	0.622676	0	NA
7025	NR2F1	0.5553	0.47424	0	NA
375743	PTAR1	0.555185	0.388064	0	NA
113146	AHNAK2	0.554505	0.354078	0	NA
6259	RYK	0.554495	0.644325	0	NA
2028	ENPEP	0.554429	0.510068	0	NA
283078	MKX	0.554391	0.378316	0	NA
51696	HECA	0.554311	0.373188	0	NA
4756	NEO1	0.554241	0.536576	0	NA
9938	ARHGAP25	0.554209	0.454248	106	2p13.3
27295	PDLIM3	0.554104	0.452797	0	NA
80833	APOL3	0.553934	0.439201	0	NA
7292	TNFSF4	0.553895	0.489442	0	NA
57194	ATP10A	0.553878	0.442688	0	NA
4214	MAP3K1	0.553163	0.617039	0	NA
64129	TINAGL1	0.552169	0.494619	0	NA
1362	CPD	0.552148	0.314822	2	17q11.2
10769	PLK2	0.551367	0.602668	0	NA
84981	MIR22HG	0.550994	0.526937	0	NA
83692	CD99L2	0.550237	0.484987	0	NA
26053	AUTS2	0.550168	0.516024	0	NA
50807	ASAP1	0.550099	0.337548	0	NA
473	RERE	0.549908	0.268601	80	1p36.2
57579	FAM135A	0.549687	0.455816	0	NA
5252	PHF1	0.549609	0.497838	0	NA
9435	CHST2	0.549029	0.393886	0	NA
8975	USP13	0.5483	0.402248	0	NA
8578	SCARF1	0.548002	0.453482	0	NA
58155	PTBP2	0.547087	0.639001	0	NA
2014	EMP3	0.546799	0.619742	0	NA
3600	IL15	0.546534	0.630256	0	NA
55827	DCAF6	0.546156	0.229384	0	NA
92370	PXYLP1	0.545969	0.323882	64	3q23
6324	SCN1B	0.545835	0.347839	0	NA
1073	CFL2	0.545713	0.338038	0	NA
10371	SEMA3A	0.545591	0.253942	0	NA
9709	HERPUD1	0.545186	0.38622	0	NA
9052	GPRC5A	0.544505	0.6519	0	NA
4330	MN1	0.544219	0.401505	0	NA
4128	MAOA	0.543868	0.342196	0	NA
79089	TMUB2	0.543221	0.54376	0	NA
151050	KANSL1L	0.543182	0.397086	0	NA
8642	DCHS1	0.543009	0.34963	0	NA
493861	EID3	0.542631	0.606476	0	NA
3164	NR4A1	0.541741	0.5123	0	NA
9181	ARHGEF2	0.540775	0.315041	0	NA
26577	PCOLCE2	0.540636	0.396785	0	NA
153572	IRX2	0.540217	0.488845	0	NA
8076	MFAP5	0.540183	0.527774	0	NA
9265	CYTH3	0.539516	0.452122	0	NA
9448	MAP4K4	0.539345	0.448025	0	NA
55114	ARHGAP17	0.539011	0.3109	0	NA
11211	FZD10	0.538824	0.435073	0	NA
4354	MPP1	0.538767	0.486967	0	NA
79850	FAM57A	0.538663	0.461746	0	NA
274	BIN1	0.537974	0.675154	0	NA
6251	RSU1	0.537461	0.305251	0	NA
30815	ST6GALNAC6	0.537199	0.287277	0	NA
10392	NOD1	0.537135	0.408716	0	NA
79192	IRX1	0.537129	0.426175	0	NA
728215	FAM155A	0.537084	0.457657	0	NA
23708	GSPT2	0.537075	0.522173	0	NA
79839	CCDC102B	0.536941	0.248895	0	NA
7067	THRA	0.536832	0.538088	1	17q21.1
63916	ELMO2	0.536738	0.3687	0	NA
1294	COL7A1	0.536722	0.421184	0	NA
9262	STK17B	0.536537	0.339042	0	NA
148979	GLIS1	0.535119	0.507408	0	NA
60685	ZFAND3	0.534831	0.639636	0	NA
5378	PMS1	0.53467	0.465596	0	NA
219771	CCNY	0.534587	0.329026	0	NA
58480	RHOU	0.534461	0.420846	0	NA
259232	NALCN	0.534152	0.670909	0	NA
130814	PQLC3	0.53411	0.456559	0	NA
132160	PPM1M	0.534009	0.569689	0	NA
55819	RNF130	0.533929	0.456583	0	NA
1021	CDK6	0.533929	0.236103	77	7q21.2
4920	ROR2	0.533881	0.258664	118	9q22.31
90293	KLHL13	0.532996	0.326211	0	NA
8660	IRS2	0.532732	0.597707	0	NA
3371	TNC	0.532484	0.617518	0	NA
145567	TTC7B	0.532419	0.233962	0	NA
10424	PGRMC2	0.532351	0.336127	0	NA
6484	ST3GAL4	0.532273	0.706362	0	NA
25801	GCA	0.532188	0.336802	0	NA
11326	VSIG4	0.531761	0.611418	0	NA
23387	SIK3	0.531644	0.434851	0	NA
2060	EPS15	0.531295	0.492253	0	NA
10954	PDIA5	0.53111	0.556328	0	NA
22883	CLSTN1	0.530928	0.459808	0	NA
64430	PCNXL4	0.530589	0.683708	5	14q23.1
64770	CCDC14	0.530559	0.214833	0	NA
6414	SEPP1	0.530359	0.355099	0	NA
6844	VAMP2	0.53	0.62732	0	NA
10800	CYSLTR1	0.52964	0.574525	0	NA
23036	ZNF292	0.52898	0.53584	0	NA
27032	ATP2C1	0.528885	0.430936	0	NA
8854	ALDH1A2	0.528045	0.658178	0	NA
54910	SEMA4C	0.527553	0.429739	0	NA
125	ADH1B	0.52711	0.451001	0	NA
116254	GINM1	0.526843	0.635733	0	NA
55454	CSGALNACT2	0.526793	0.526642	0	NA
192669	AGO3	0.526532	0.629511	0	NA
54874	FNBP1L	0.52528	0.342833	0	NA
57659	ZBTB4	0.524511	0.468265	0	NA
51804	SIX4	0.524207	0.342604	5	14q23.1
1687	DFNA5	0.524096	0.2757	0	NA
4863	NPAT	0.524063	0.321911	0	NA
3423	IDS	0.523556	0.471835	0	NA
23157	SEPT6	0.523463	0.328517	0	NA
2297	FOXD1	0.523172	0.566491	0	NA
657	BMPR1A	0.522787	0.477944	0	NA
65977	PLEKHA3	0.522682	0.282928	0	NA
10826	FAXDC2	0.522435	0.457535	0	NA
64207	IRF2BPL	0.521975	0.478126	0	NA
688	KLF5	0.521205	0.795885	0	NA
7730	ZNF177	0.521002	0.520758	0	NA
306	ANXA3	0.520869	0.281647	0	NA
51105	PHF20L1	0.52079	0.388097	0	NA
2159	F10	0.520653	0.764588	0	NA
1997	ELF1	0.520171	0.410089	0	NA
83892	KCTD10	0.518964	0.26628	0	NA
6781	STC1	0.518736	0.657255	0	NA
22911	WDR47	0.518609	0.498776	0	NA
5062	PAK2	0.518416	0.437125	0	NA
2313	FLI1	0.517892	0.701806	0	NA
2258	FGF13	0.517884	0.439344	0	NA
115548	FCHO2	0.51758	0.272904	0	NA
23325	KIAA1033	0.517571	0.430425	0	NA
147906	DACT3	0.517545	0.407894	0	NA
23318	ZCCHC11	0.516852	0.561457	0	NA
65125	WNK1	0.516709	0.286994	0	NA
7763	ZFAND5	0.516485	0.427434	0	NA
11329	STK38	0.516012	0.376605	0	NA
4148	MATN3	0.515999	0.490948	0	NA
23500	DAAM2	0.51593	0.467283	0	NA
260425	MAGI3	0.515874	0.588786	0	NA
91584	PLXNA4	0.515842	0.51352	0	NA
51665	ASB1	0.515594	0.593631	0	NA
2650	GCNT1	0.515431	0.598921	0	NA
56172	ANKH	0.515074	0.49078	0	NA
152503	SH3D19	0.515066	0.577324	0	NA
399694	SHC4	0.514823	0.410975	0	NA
25802	LMOD1	0.514609	0.378942	0	NA
7412	VCAM1	0.514031	0.487985	0	NA
255967	PAN3	0.513871	0.534499	0	NA
8490	RGS5	0.513559	0.216485	0	NA
4881	NPR1	0.513393	0.368558	0	NA
5341	PLEK	0.513372	0.597458	0	NA
9754	STARD8	0.513332	0.45682	0	NA
54899	PXK	0.512858	0.312481	0	NA
114899	C1QTNF3	0.512833	0.531337	0	NA
94	ACVRL1	0.511986	0.226773	0	NA
6776	STAT5A	0.511703	0.463479	0	NA
130497	OSR1	0.511356	0.47812	0	NA
8439	NSMAF	0.5107	0.546021	0	NA
64786	TBC1D15	0.510053	0.392157	0	NA
7088	TLE1	0.509985	0.479072	0	NA
196528	ARID2	0.509041	0.620485	0	NA
51363	CHST15	0.508605	0.630649	0	NA
2274	FHL2	0.508437	0.267345	0	NA
636	BICD1	0.508358	0.534935	0	NA
2564	GABRE	0.508055	0.508728	0	NA
121457	IKBIP	0.508037	0.370796	0	NA
56650	CLDND1	0.507767	0.421431	0	NA
23396	PIP5K1C	0.507626	0.301191	91	19p13.3
730	C7	0.507367	0.553875	0	NA
3384	ICAM2	0.507159	0.415671	4	17q23.3
2634	GBP2	0.507158	0.523809	0	NA
51309	ARMCX1	0.506283	0.444498	0	NA
2920	CXCL2	0.505905	0.391607	0	NA
960	CD44	0.505549	0.544315	0	NA
3480	IGF1R	0.504552	0.298916	15	15q26.3
48	ACO1	0.504415	0.512128	0	NA
55422	ZNF331	0.504251	0.536483	0	NA
4499	MT1M	0.504175	0.496942	0	NA
158326	FREM1	0.503788	0.23965	0	NA
1193	CLIC2	0.50314	0.360457	0	NA
23389	MED13L	0.503129	0.512456	0	NA
7422	VEGFA	0.50292	0.322378	0	NA
79895	ATP8B4	0.502808	0.389988	0	NA
132320	SCLT1	0.502748	0.725756	0	NA
29780	PARVB	0.502531	0.532886	0	NA
149111	CNIH3	0.502198	0.302768	0	NA
10312	TCIRG1	0.501986	0.627646	0	NA
1051	CEBPB	0.501849	0.395833	0	NA
57728	WDR19	0.501663	0.328106	0	NA
84969	TOX2	0.501617	0.437671	0	NA
6304	SATB1	0.501588	0.296479	0	NA
1955	MEGF9	0.501353	0.399266	0	NA
55273	TMEM100	0.50133	0.53	7	17q22
221061	FAM171A1	0.501327	0.47787	0	NA
6583	SLC22A4	0.501314	0.307673	96	5q31.1
1901	S1PR1	0.501308	0.569304	0	NA
9077	DIRAS3	0.500816	0.531871	0	NA
22915	MMRN1	0.500539	0.810676	0	NA
166614	DCLK2	0.500258	0.435848	0	NA
7802	DNALI1	0.500076	0.480884	0	NA
3730	KAL1	0.499948	0.231658	0	NA
83930	STARD3NL	0.499559	0.362832	0	NA
4000	LMNA	0.499278	0.511652	0	NA
11186	RASSF1	0.499199	0.51325	0	NA
91694	LONRF1	0.499058	0.42317	0	NA
54462	CCSER2	0.49854	0.523115	0	NA
25758	KIAA1549L	0.498525	0.333203	0	NA
7076	TIMP1	0.498479	0.668663	0	NA
112616	CMTM7	0.498193	0.344379	0	NA
25829	TMEM184B	0.497788	0.546305	0	NA
6777	STAT5B	0.497291	0.369192	0	NA
1123	CHN1	0.497263	0.523908	0	NA
7042	TGFB2	0.497232	0.445758	16	1q41
8301	PICALM	0.497126	0.368213	0	NA
65997	RASL11B	0.49698	0.420844	0	NA
220	ALDH1A3	0.4969	0.532255	0	NA
1036	CDO1	0.49662	0.466945	0	NA
8682	PEA15	0.496359	0.52683	0	NA
84216	TMEM117	0.49598	0.519271	0	NA
10752	CHL1	0.495591	0.398841	0	NA
22941	SHANK2	0.493625	0.412124	0	NA
202052	DNAJC18	0.493618	0.576043	0	NA
55333	SYNJ2BP	0.493413	0.495469	0	NA
65056	GPBP1	0.49333	0.616136	0	NA
55504	TNFRSF19	0.493146	0.783194	0	NA
79660	PPP1R3B	0.493122	0.485379	0	NA
3930	LBR	0.492694	0.504045	0	NA
8462	KLF11	0.492665	0.421763	0	NA
10810	WASF3	0.492572	0.570995	0	NA
7942	TFEB	0.492399	0.49266	0	NA
22807	IKZF2	0.492131	0.75421	0	NA
84251	SGIP1	0.491988	0.318593	0	NA
51294	PCDH12	0.491979	0.467294	0	NA
132864	CPEB2	0.491629	0.437582	0	NA
23177	CEP68	0.491621	0.478019	0	NA
23637	RABGAP1	0.491216	0.629823	0	NA
55015	PRPF39	0.491119	0.2689	0	NA
11080	DNAJB4	0.491029	0.227713	0	NA
1389	CREBL2	0.49074	0.543131	0	NA
7127	TNFAIP2	0.490447	0.486092	0	NA
214	ALCAM	0.490206	0.540399	0	NA
7345	UCHL1	0.489586	0.524777	0	NA
10384	BTN3A3	0.489582	0.594904	68	6p22.1
25987	TSKU	0.489517	0.314529	0	NA
80031	SEMA6D	0.489417	0.185053	0	NA
652	BMP4	0.488942	0.65621	0	NA
7798	LUZP1	0.488677	0.358507	0	NA
26118	WSB1	0.488415	0.36733	0	NA
57190	SEPN1	0.48715	0.473534	0	NA
120114	FAT3	0.486527	0.336094	0	NA
3632	INPP5A	0.486402	0.555735	0	NA
59345	GNB4	0.486359	0.578931	0	NA
91133	L3MBTL4	0.486012	0.754707	0	NA
114757	CYGB	0.485652	0.300891	0	NA
7102	TSPAN7	0.485339	0.501754	0	NA
6542	SLC7A2	0.485307	0.206393	0	NA
51299	NRN1	0.485052	0.136898	0	NA
340061	TMEM173	0.48466	0.460399	0	NA
50515	CHST11	0.484587	0.636446	0	NA
23432	GPR161	0.483638	0.634236	0	NA
26032	SUSD5	0.483635	0.458112	0	NA
4776	NFATC4	0.483431	0.502879	45	14q11.2
1346	COX7A1	0.483302	0.591653	0	NA
9844	ELMO1	0.483236	0.345093	0	NA
25907	TMEM158	0.482655	0.263263	0	NA
467	ATF3	0.482459	0.436837	0	NA
9698	PUM1	0.481904	0.636094	0	NA
3679	ITGA7	0.48158	0.342658	0	NA
55647	RAB20	0.481511	0.483067	0	NA
255631	COL24A1	0.48141	0.291364	0	NA
1486	CTBS	0.481192	0.446792	0	NA
2770	GNAI1	0.480914	0.385005	0	NA
158427	TSTD2	0.480417	0.582948	0	NA
7846	TUBA1A	0.479765	0.509121	0	NA
2120	ETV6	0.479276	0.56874	46	12p13
667	DST	0.479124	0.290616	0	NA
9811	CTIF	0.479047	0.575074	85	18q21.1
9122	SLC16A4	0.479007	0.844831	0	NA
131583	FAM43A	0.478889	0.32526	0	NA
8440	NCK2	0.478721	0.465312	0	NA
4857	NOVA1	0.478426	0.420409	0	NA
54751	FBLIM1	0.477949	0.605682	0	NA
7975	MAFK	0.477723	0.563982	0	NA
342035	GLDN	0.477513	0.389519	0	NA
4306	NR3C2	0.476833	0.721102	0	NA
51655	RASD1	0.476713	0.475931	0	NA
6909	TBX2	0.475934	0.393649	3	17q23.2
10484	SEC23A	0.475708	0.52738	0	NA
167691	LCA5	0.475502	0.547816	0	NA
57515	SERINC1	0.474946	0.647309	0	NA
23126	POGZ	0.474653	0.329748	0	NA
8728	ADAM19	0.474328	0.597067	0	NA
377677	CA13	0.474219	0.472854	0	NA
140467	ZNF358	0.474181	0.423808	0	NA
64784	CRTC3	0.473798	0.447214	0	NA
153241	CEP120	0.473581	0.244306	0	NA
90952	ESAM	0.472816	0.593119	0	NA
7100	TLR5	0.472634	0.580665	0	NA
90853	SPOCD1	0.472212	0.416096	0	NA
2201	FBN2	0.47208	0.519061	0	NA
27332	ZNF638	0.471422	0.342911	107	2p13.3
9411	ARHGAP29	0.471263	0.675697	0	NA
81848	SPRY4	0.470387	0.503844	0	NA
22861	NLRP1	0.470295	0.471344	0	NA
728	C5AR1	0.469366	0.496205	0	NA
11275	KLHL2	0.46844	0.32177	0	NA
3911	LAMA5	0.468375	0.449793	0	NA
114299	PALM2	0.468213	0.466033	0	NA
5350	PLN	0.467912	0.914622	0	NA
7903	ST8SIA4	0.466939	0.303007	0	NA
8202	NCOA3	0.466734	0.465566	0	NA
84445	LZTS2	0.466701	0.499285	0	NA
663	BNIP2	0.466203	0.413124	0	NA
2651	GCNT2	0.465983	0.357024	0	NA
5962	RDX	0.465934	0.370254	0	NA
7980	TFPI2	0.465703	0.314565	0	NA
2294	FOXF1	0.465585	0.499041	0	NA
9955	HS3ST3A1	0.465528	0.457634	0	NA
4163	MCC	0.465383	0.398225	0	NA
145173	B3GALTL	0.464434	0.633366	0	NA
10865	ARID5A	0.464276	0.446803	0	NA
9209	LRRFIP2	0.464153	0.446093	0	NA
57496	MKL2	0.463158	0.439402	0	NA
8239	USP9X	0.463094	0.447467	0	NA
115123	MARCH3	0.462201	0.495827	0	NA
51322	WAC	0.461335	0.427309	0	NA
10226	PLIN3	0.46126	0.422272	0	NA
90993	CREB3L1	0.460811	0.536408	0	NA
25903	OLFML2B	0.460666	0.428452	0	NA
2778	GNAS	0.460303	0.44719	0	NA
1191	CLU	0.460019	0.149922	0	NA
340526	RGAG4	0.459996	0.318344	0	NA
9781	RNF144A	0.459964	0.378712	0	NA
26575	RGS17	0.459308	0.530417	0	NA
775	CACNA1C	0.459164	0.625786	0	NA
367	AR	0.458925	0.437026	0	NA
4641	MYO1C	0.458759	0.549626	0	NA
132884	EVC2	0.45873	0.505675	0	NA
55973	BCAP29	0.458611	0.36689	0	NA
9647	PPM1F	0.458588	0.417315	0	NA
85315	PAQR8	0.458456	0.543301	0	NA
146223	CMTM4	0.458322	0.214629	0	NA
84034	EMILIN2	0.458222	0.392431	0	NA
81698	LINC00597	0.45794	0.765556	0	NA
55634	KRBOX4	0.457815	0.215935	0	NA
56129	PCDHB7	0.457109	0.373117	0	NA
54495	TMX3	0.457064	0.415439	0	NA
27250	PDCD4	0.456633	0.527324	0	NA
8754	ADAM9	0.456571	0.459502	0	NA
245812	CNPY4	0.456435	0.488484	0	NA
2009	EML1	0.456322	0.365919	0	NA
9202	ZMYM4	0.456005	0.645569	0	NA
55758	RCOR3	0.455935	0.483849	0	NA
7321	UBE2D1	0.455892	0.384866	0	NA
29953	TRHDE	0.45582	0.364472	0	NA
55294	FBXW7	0.455758	0.228688	0	NA
55450	CAMK2N1	0.455126	0.307388	0	NA
55082	ARGLU1	0.454756	0.351433	0	NA
5727	PTCH1	0.454247	0.456017	99	9q22.32
4790	NFKB1	0.453967	0.310705	0	NA
9481	SLC25A27	0.453497	0.594481	0	NA
118	ADD1	0.453352	0.352543	0	NA
154141	MBOAT1	0.453347	0.380511	0	NA
84617	TUBB6	0.452981	0.552954	0	NA
6812	STXBP1	0.452806	0.460049	0	NA
83483	PLVAP	0.45261	0.497009	0	NA
10015	PDCD6IP	0.452531	0.255555	0	NA
10402	ST3GAL6	0.452006	0.376564	0	NA
84527	ZNF559	0.451947	0.538657	0	NA
64780	MICAL1	0.451423	0.361298	0	NA
3981	LIG4	0.450169	0.502339	0	NA
10678	B3GNT2	0.449599	0.63665	0	NA
8714	ABCC3	0.449305	0.300052	0	NA
153642	ARSK	0.449143	0.33316	0	NA
4660	PPP1R12B	0.44903	0.537654	0	NA
3855	KRT7	0.448686	0.517076	0	NA
25805	BAMBI	0.447946	0.352997	0	NA
9021	SOCS3	0.447475	0.582845	0	NA
25913	POT1	0.44727	0.457886	0	NA
23531	MMD	0.447091	0.219805	7	17q22
10486	CAP2	0.446886	0.480176	0	NA
4257	MGST1	0.446624	0.578974	0	NA
9223	MAGI1	0.445682	0.290732	0	NA
27152	INTU	0.44552	0.287274	0	NA
55707	NECAP2	0.444538	0.529068	0	NA
11272	PRR4	0.444293	0.387111	0	NA
166815	TIGD2	0.444288	0.501309	0	NA
11185	INMT	0.443985	0.600787	0	NA
25992	SNED1	0.443963	0.492166	0	NA
5980	REV3L	0.443169	0.48596	0	NA
10628	TXNIP	0.443053	0.652268	0	NA
22887	FOXJ3	0.442945	0.276648	0	NA
6525	SMTN	0.442747	0.305466	0	NA
8644	AKR1C3	0.442725	0.17334	0	NA
70	ACTC1	0.442718	0.401969	0	NA
132789	GNPDA2	0.442632	0.439401	0	NA
130132	RFTN2	0.442188	0.349107	0	NA
79832	QSER1	0.442135	0.636549	0	NA
8936	WASF1	0.441276	0.48369	0	NA
5480	PPIC	0.441185	0.0644222	0	NA
7699	ZNF140	0.441032	0.178043	0	NA
285636	C5orf51	0.440661	0.392892	0	NA
54206	ERRFI1	0.440655	0.390188	0	NA
6018	RLF	0.44062	0.313328	0	NA
5562	PRKAA1	0.440613	0.566157	0	NA
93349	SP140L	0.440535	0.374667	0	NA
57559	STAMBPL1	0.44051	0.467751	0	NA
8871	SYNJ2	0.440373	0.310663	0	NA
100129482	ZNF37BP	0.439881	0.475117	0	NA
950	SCARB2	0.439608	0.716538	0	NA
5747	PTK2	0.439516	0.622345	0	NA
22877	MLXIP	0.439479	0.259794	0	NA
84333	PCGF5	0.438876	0.665674	0	NA
80853	KDM7A	0.438777	0.345642	0	NA
5328	PLAU	0.438753	0.676448	0	NA
55366	LGR4	0.438274	0.417814	0	NA
6892	TAPBP	0.437692	0.49103	0	NA
7050	TGIF1	0.437586	0.354464	0	NA
54558	SPATA6	0.437534	0.568812	0	NA
9728	SECISBP2L	0.436841	0.507717	0	NA
146712	B3GNTL1	0.436765	0.436182	0	NA
8507	ENC1	0.436749	0.369256	0	NA
4886	NPY1R	0.436479	0.312848	0	NA
7559	ZNF12	0.436363	0.236513	0	NA
1915	EEF1A1	0.436324	0.442879	0	NA
79026	AHNAK	0.436168	0.684255	0	NA
348093	RBPMS2	0.436	0.385216	0	NA
23411	SIRT1	0.435933	0.650963	0	NA
3399	ID3	0.435692	0.516544	0	NA
25996	REXO2	0.434431	0.930449	0	NA
54538	ROBO4	0.434334	0.436893	0	NA
51315	KRCC1	0.434282	0.44315	0	NA
28971	AAMDC	0.433984	0.437663	0	NA
3202	HOXA5	0.433429	0.690105	0	NA
1368	CPM	0.43327	0.376535	0	NA
6252	RTN1	0.433231	0.508306	0	NA
94241	TP53INP1	0.432507	0.598888	0	NA
4154	MBNL1	0.432504	0.368346	0	NA
9267	CYTH1	0.432483	0.527064	0	NA
2318	FLNC	0.432222	0.459619	0	NA
10385	BTN2A2	0.431041	0.314115	68	6p22.1
9201	DCLK1	0.430991	0.390419	0	NA
2702	GJA5	0.430862	0.367187	0	NA
153222	CREBRF	0.430784	0.42304	0	NA
2000	ELF4	0.430465	0.392823	0	NA
3783	KCNN4	0.430355	0.329267	0	NA
5063	PAK3	0.42987	0.441454	0	NA
4089	SMAD4	0.429587	0.229911	0	NA
84627	ZNF469	0.429343	0.468642	0	NA
49854	ZBTB21	0.429169	0.280302	0	NA
11014	KDELR2	0.428903	0.699199	0	NA
5914	RARA	0.428487	0.513424	1	17q21.1
79890	RIN3	0.428353	0.690272	0	NA
1466	CSRP2	0.428233	0.682038	0	NA
140706	CCM2L	0.428076	0.628349	0	NA
9863	MAGI2	0.428003	0.326994	0	NA
79147	FKRP	0.427996	0.170908	0	NA
1230	CCR1	0.427974	0.751485	0	NA
6507	SLC1A3	0.427956	0.439462	0	NA
6857	SYT1	0.427908	0.703233	0	NA
25871	C3orf17	0.427685	0.258271	0	NA
57537	SORCS2	0.42756	0.328858	0	NA
84159	ARID5B	0.427502	0.508726	0	NA
10687	PNMA2	0.427392	0.298672	82	8p21.2
355	FAS	0.427335	0.420957	0	NA
4792	NFKBIA	0.427172	0.340268	0	NA
8648	NCOA1	0.426834	0.516356	54	2p23.3
26301	GBGT1	0.426705	0.325508	0	NA
26084	ARHGEF26	0.426629	0.611106	0	NA
51465	UBE2J1	0.42647	0.575618	0	NA
6385	SDC4	0.425593	0.527418	0	NA
23643	LY96	0.425377	0.48182	0	NA
7162	TPBG	0.425315	0.391056	0	NA
116068	LYSMD3	0.425271	0.415147	0	NA
4223	MEOX2	0.42524	0.73657	0	NA
51306	FAM13B	0.423928	0.257041	0	NA
202018	TAPT1	0.423486	0.425099	0	NA
57224	NHSL1	0.422953	0.443641	0	NA
92344	GORAB	0.422586	0.437624	0	NA
8087	FXR1	0.422272	0.412375	0	NA
9123	SLC16A3	0.422205	0.375139	0	NA
64332	NFKBIZ	0.422185	0.337481	0	NA
8473	OGT	0.422108	0.242494	0	NA
90203	SNX21	0.422027	0.405898	0	NA
134430	WDR36	0.421862	0.48118	0	NA
120	ADD3	0.421543	0.351771	0	NA
84466	MEGF10	0.420745	0.184802	0	NA
7716	VEZF1	0.420225	0.469984	0	NA
3090	HIC1	0.419776	0.358027	0	NA
117248	GALNT15	0.419633	0.776237	0	NA
55186	SLC25A36	0.419539	0.26456	0	NA
353376	TICAM2	0.41951	0.413248	0	NA
22828	SCAF8	0.419134	0.263466	0	NA
4090	SMAD5	0.418718	0.506123	0	NA
9637	FEZ2	0.41855	0.160549	0	NA
137835	TMEM71	0.418519	0.352923	0	NA
205428	C3orf58	0.418347	0.670544	0	NA
285440	CYP4V2	0.418313	0.459192	0	NA
9874	TLK1	0.417598	0.424974	0	NA
834	CASP1	0.417317	0.28386	0	NA
1102	RCBTB2	0.41684	0.272401	0	NA
29915	HCFC2	0.41676	0.277578	0	NA
56987	BBX	0.41652	0.27446	0	NA
57556	SEMA6A	0.415902	0.357937	0	NA
79805	VASH2	0.415755	0.471532	0	NA
9422	ZNF264	0.415651	0.536154	0	NA
4314	MMP3	0.415213	0.564678	0	NA
571	BACH1	0.415008	0.583284	0	NA
1605	DAG1	0.414619	0.43735	0	NA
80823	BHLHB9	0.414415	0.365152	0	NA
55214	LEPREL1	0.414412	0.578043	0	NA
143689	PIWIL4	0.414027	0.552197	0	NA
55700	MAP7D1	0.413713	0.528425	0	NA
6617	SNAPC1	0.413705	0.260754	0	NA
11245	GPR176	0.413321	0.412663	0	NA
3676	ITGA4	0.413143	0.399956	0	NA
5348	FXYD1	0.412951	0.567571	0	NA
203286	ANKS6	0.412867	0.656685	0	NA
22930	RAB3GAP1	0.412582	0.49567	0	NA
55529	TMEM55A	0.41253	0.315702	0	NA
1075	CTSC	0.412459	0.68573	0	NA
55346	TCP11L1	0.412214	0.551386	0	NA
221692	PHACTR1	0.412139	0.21353	0	NA
23469	PHF3	0.412069	0.438254	0	NA
627	BDNF	0.411648	0.594934	0	NA
646962	HRCT1	0.411418	0.457907	0	NA
54463	FAM134B	0.411219	0.381235	0	NA
3707	ITPKB	0.411194	0.460961	0	NA
126308	MOB3A	0.410546	0.515778	36	19p13.3
3987	LIMS1	0.410545	0.392632	0	NA
56951	C5orf15	0.410119	0.261325	0	NA
50509	COL5A3	0.410088	0.71452	0	NA
115294	PCMTD1	0.409955	0.364682	0	NA
56648	EIF5A2	0.409923	0.265157	0	NA
57669	EPB41L5	0.409673	0.545073	0	NA
80012	PHC3	0.40955	0.56599	0	NA
2801	GOLGA2	0.408834	0.480226	0	NA
3759	KCNJ2	0.408832	0.398834	0	NA
5209	PFKFB3	0.40866	0.71835	0	NA
9910	RABGAP1L	0.408593	0.394149	0	NA
2590	GALNT2	0.407257	0.427211	0	NA
57326	PBXIP1	0.407178	0.652884	0	NA
8727	CTNNAL1	0.406975	0.442244	0	NA
8532	CPZ	0.406538	0.38917	0	NA
1903	S1PR3	0.406176	0.430364	0	NA
27244	SESN1	0.405947	0.530942	0	NA
10920	COPS8	0.405056	0.461948	0	NA
1893	ECM1	0.404736	0.652361	0	NA
9741	LAPTM4A	0.404478	0.552039	0	NA
57142	RTN4	0.404313	0.391865	104	2p16.1
7171	TPM4	0.404008	0.43995	0	NA
84281	C2orf88	0.40394	0.448906	0	NA
51312	SLC25A37	0.402598	0.596855	0	NA
4312	MMP1	0.402249	0.542681	0	NA
26054	SENP6	0.40123	0.460074	0	NA
6948	TCN2	0.400611	0.242659	0	NA
23641	LDOC1	0.400498	0.470343	0	NA
27252	KLHL20	0.400127	0.488479	0	NA
57670	KIAA1549	0.400098	0.562555	0	NA
22882	ZHX2	0.400059	0.556984	0	NA
2246	FGF1	0.39987	0.595435	0	NA
7267	TTC3	0.398908	0.701514	0	NA
8309	ACOX2	0.398887	0.713693	0	NA
9044	BTAF1	0.398498	0.665062	0	NA
1052	CEBPD	0.398371	0.369697	0	NA
9815	GIT2	0.398183	0.438211	0	NA
222166	MTURN	0.398163	0.374971	0	NA
54664	TMEM106B	0.398149	0.326556	0	NA
55281	TMEM140	0.397924	0.630069	0	NA
2888	GRB14	0.397918	0.31684	0	NA
25963	TMEM87A	0.39788	0.625029	0	NA
51141	INSIG2	0.397813	0.470864	0	NA
1519	CTSO	0.397547	0.402552	0	NA
5150	PDE7A	0.397431	0.400432	0	NA
3091	HIF1A	0.397269	0.405169	0	NA
3720	JARID2	0.396934	0.469235	0	NA
64747	MFSD1	0.396573	0.485063	69	3q25.32
154796	AMOT	0.396526	0.609105	0	NA
53834	FGFRL1	0.396098	0.524873	0	NA
7728	ZNF175	0.395987	0.480364	0	NA
81849	ST6GALNAC5	0.395952	0.478699	0	NA
117854	TRIM6	0.395845	0.758437	0	NA
57711	ZNF529	0.39579	0.611935	0	NA
85453	TSPYL5	0.395412	0.241606	0	NA
22943	DKK1	0.395323	0.691223	0	NA
7799	PRDM2	0.395091	0.679725	0	NA
55917	CTTNBP2NL	0.394584	0.33371	0	NA
56986	DTWD1	0.393464	0.341966	0	NA
7358	UGDH	0.393251	0.339515	0	NA
22863	ATG14	0.393026	0.518672	0	NA
3556	IL1RAP	0.39293	0.491102	0	NA
4155	MBP	0.392905	0.317749	0	NA
5236	PGM1	0.392683	0.568937	0	NA
5239	PGM5	0.392565	0.506724	0	NA
2135	EXTL2	0.39221	0.291956	0	NA
5167	ENPP1	0.392072	0.624928	0	NA
64921	CASD1	0.391966	0.262795	0	NA
3690	ITGB3	0.391541	0.171894	0	NA
7466	WFS1	0.391241	0.443158	0	NA
22900	CARD8	0.390931	0.34959	0	NA
441024	MTHFD2L	0.390848	0.35398	0	NA
3084	NRG1	0.389666	0.726332	0	NA
56900	TMEM167B	0.389524	0.447496	0	NA
55761	TTC17	0.389432	0.361214	0	NA
376940	ZC3H6	0.389416	0.533829	0	NA
4430	MYO1B	0.389164	0.665121	0	NA
81578	COL21A1	0.38893	0.647356	0	NA
23446	SLC44A1	0.388861	0.51015	0	NA
64651	CSRNP1	0.388729	0.432797	0	NA
219749	ZNF25	0.387698	0.513424	0	NA
9334	B4GALT5	0.387555	0.476938	0	NA
79191	IRX3	0.387365	0.497112	0	NA
10990	LILRB5	0.386934	0.37481	0	NA
5732	PTGER2	0.386796	0.410833	0	NA
83660	TLN2	0.386157	0.396153	0	NA
25897	RNF19A	0.386039	0.212896	0	NA
23024	PDZRN3	0.385958	0.541937	0	NA
79589	RNF128	0.385862	0.28162	0	NA
11174	ADAMTS6	0.385766	0.108373	0	NA
26872	STEAP1	0.385539	0.383865	0	NA
51435	SCARA3	0.385284	0.281742	0	NA
114898	C1QTNF2	0.384261	0.491073	0	NA
10956	OS9	0.384255	0.537646	0	NA
57655	GRAMD1A	0.383884	0.394763	0	NA
23705	CADM1	0.383506	0.205479	0	NA
23461	ABCA5	0.383264	0.639384	0	NA
5922	RASA2	0.383026	0.479212	64	3q23
24145	PANX1	0.382162	0.182559	0	NA
1356	CP	0.382039	0.457735	0	NA
2181	ACSL3	0.381951	0.529038	0	NA
1203	CLN5	0.381504	0.384094	0	NA
4854	NOTCH3	0.381421	0.521742	0	NA
150094	SIK1	0.380834	0.301256	0	NA
286527	TMSB15B	0.380711	0.299476	0	NA
54453	RIN2	0.380681	0.250445	0	NA
79627	OGFRL1	0.380215	0.691509	0	NA
66000	TMEM108	0.379921	0.377314	0	NA
160760	PPTC7	0.379681	0.452878	0	NA
148479	PHF13	0.379477	0.423686	0	NA
221400	TDRD6	0.379022	0.220997	0	NA
54541	DDIT4	0.378989	0.513309	0	NA
9126	SMC3	0.378894	0.474377	0	NA
57037	ANKMY2	0.378784	0.704872	0	NA
55638	SYBU	0.378523	0.41308	0	NA
8560	DEGS1	0.378244	0.666827	0	NA
366	AQP9	0.378174	0.586753	0	NA
283209	PGM2L1	0.37802	0.253006	0	NA
54665	RSBN1	0.377973	0.425765	0	NA
10768	AHCYL1	0.377845	0.672014	0	NA
1259	CNGA1	0.377731	0.372464	0	NA
55608	ANKRD10	0.377629	0.539458	0	NA
51422	PRKAG2	0.377535	0.63088	0	NA
574036	SERTAD4-AS1	0.377406	0.459549	0	NA
64215	DNAJC1	0.377208	0.341649	0	NA
57636	ARHGAP23	0.376586	0.388166	0	NA
3059	HCLS1	0.376513	0.519997	0	NA
30817	EMR2	0.376303	0.720604	0	NA
1130	LYST	0.376004	0.410005	0	NA
1846	DUSP4	0.375479	0.27956	0	NA
94121	SYTL4	0.375224	0.549232	0	NA
80114	BICC1	0.375141	0.374289	0	NA
140597	TCEAL2	0.375139	0.472075	0	NA
60481	ELOVL5	0.374686	0.293382	0	NA
285382	C3orf70	0.374516	0.603115	0	NA
9315	NREP	0.374514	0.68462	0	NA
157680	VPS13B	0.374505	0.533194	0	NA
55106	SLFN12	0.374252	0.722293	0	NA
51594	NBAS	0.37411	0.477746	0	NA
7070	THY1	0.374079	0.193683	0	NA
[truncated: 19,357 more rows]
