# Supplementary material for: Prioritizing causal disease genes using unbiased genomic features
Source: Genome Biol. 2014 Dec 3;15(12):3274. doi: 10.1186/s13059-014-0534-8 (PMC4279789; doi:10.1186/s13059-014-0534-8)
Supplement: Additional file 5: Table S9. — OPEN predictions for rheumatoid arthritis. [file 13059_2014_534_MOESM5_ESM.xlsx]

## Sheet: HP_0001370_OPEN_predictions.txt
Entrez_ID	HGNC	Score	Stdev	GWAS Hit (loci are numbered, 0 = not within a GWAS locus)	Locus (NA = gene not within a GWAS locus)
931	MS4A1	2.46693	0.144094	0	NA
1236	CCR7	2.45847	0.120312	0	NA
6504	SLAMF1	2.38882	0.0658056	14	1q23.3
4063	LY9	2.3499	0.299114	14	1q23.3
942	CD86	2.34337	0.147752	0	NA
11262	SP140	2.33018	0.148443	0	NA
80342	TRAF3IP3	2.2966	0.162029	0	NA
89857	KLHL6	2.27449	0.126062	0	NA
939	CD27	2.26364	0.17829	0	NA
1880	GPR183	2.25747	0.188083	0	NA
3587	IL10RA	2.25395	0.137239	0	NA
55619	DOCK10	2.2511	0.236921	0	NA
27334	P2RY10	2.24127	0.305877	0	NA
962	CD48	2.24079	0.230316	14	1q23.3
3603	IL16	2.23665	0.162919	0	NA
640	BLK	2.23434	0.18417	73	8p23-p22
3431	SP110	2.22759	0.184492	0	NA
165631	PARP15	2.22586	0.180019	0	NA
57823	SLAMF7	2.22579	0.236525	14	1q23.3
7185	TRAF1	2.21869	0.317298	93	9q33.2
53347	UBASH3A	2.21087	0.352514	81	21q22.3
60489	APOBEC3G	2.20822	0.143997	82	22q13.1
2833	CXCR3	2.20629	0.146578	0	NA
5579	PRKCB	2.20505	0.284213	0	NA
50615	IL21R	2.20022	0.185703	0	NA
969	CD69	2.1897	0.177241	0	NA
9750	FAM65B	2.17767	0.109029	0	NA
54440	SASH3	2.17723	0.383264	0	NA
83593	RASSF5	2.16977	0.228986	0	NA
864	RUNX3	2.16338	0.099943	0	NA
5788	PTPRC	2.16056	0.156513	9	1q32.1
26051	PPP1R16B	2.15818	0.32611	0	NA
9595	CYTIP	2.14735	0.330524	0	NA
1540	CYLD	2.11878	0.256369	0	NA
399	RHOH	2.11645	0.224268	0	NA
56990	CDC42SE2	2.11572	0.208841	47	5q31.1
973	CD79A	2.10814	0.1013	0	NA
5341	PLEK	2.10306	0.288078	0	NA
3560	IL2RB	2.10112	0.306981	83	22q13.1
4050	LTB	2.10045	0.309349	3	6p21.3
114836	SLAMF6	2.09727	0.32342	0	NA
1235	CCR6	2.09174	0.248903	66	6q27
219972	MPEG1	2.09143	0.187736	0	NA
3111	HLA-DOA	2.09014	0.147753	8	6p21.3
5778	PTPN7	2.08723	0.280788	0	NA
7124	TNF	2.08061	0.160258	3	6p21.3
9214	FAIM3	2.07787	0.230614	0	NA
5724	PTAFR	2.06892	0.296282	0	NA
3394	IRF8	2.06711	0.453235	19	16q24.1
7852	CXCR4	2.06135	0.222684	0	NA
2113	ETS1	2.05569	0.277187	38	11q23.3
10320	IKZF1	2.05209	0.351625	0	NA
9473	THEMIS2	2.04876	0.242526	0	NA
201633	TIGIT	2.04872	0.198828	0	NA
8477	GPR65	2.03811	0.196804	0	NA
117289	TAGAP	2.03781	0.250893	20	6q25.3
160365	CLECL1	2.02842	0.198157	0	NA
3594	IL12RB1	2.01958	0.235423	0	NA
9938	ARHGAP25	2.01798	0.192026	0	NA
3937	LCP2	2.01432	0.227425	0	NA
84824	FCRLA	2.0127	0.39118	17	1q23.3
170575	GIMAP1	2.0082	0.285176	0	NA
11314	CD300A	2.00163	0.374178	0	NA
3112	HLA-DOB	2.0008	0.189855	8	6p21.3
2841	GPR18	1.99948	0.383	0	NA
608	TNFRSF17	1.99903	0.230839	31	16p13.13
10870	HCST	1.99869	0.278405	0	NA
9262	STK17B	1.99315	0.229795	0	NA
29121	CLEC2D	1.99099	0.191558	0	NA
25780	RASGRP3	1.99072	0.512754	0	NA
5294	PIK3CG	1.98908	0.282052	0	NA
10659	CELF2	1.98838	0.194968	0	NA
6689	SPIB	1.98303	0.194011	0	NA
4049	LTA	1.98278	0.354183	3	6p21.3
255231	MCOLN2	1.96781	0.205764	0	NA
933	CD22	1.9633	0.215785	0	NA
10125	RASGRP1	1.95553	0.340635	10	15q14
81793	TLR10	1.95404	0.445217	0	NA
7903	ST8SIA4	1.95239	0.370937	0	NA
257144	GCSAM	1.95232	0.147052	0	NA
3119	HLA-DQB1	1.9519	0.306529	8	6p21.3
3702	ITK	1.95081	0.62869	0	NA
54331	GNG2	1.94154	0.267934	0	NA
4689	NCF4	1.93923	0.375073	0	NA
23048	FNBP1	1.93293	0.315257	0	NA
27240	SIT1	1.93254	0.231966	0	NA
4064	CD180	1.92711	0.237644	0	NA
9263	STK17A	1.92648	0.209898	0	NA
5450	POU2AF1	1.92569	0.336911	0	NA
8807	IL18RAP	1.92421	0.334171	0	NA
3932	LCK	1.92177	0.26969	0	NA
56253	CRTAM	1.91764	0.328192	0	NA
7456	WIPF1	1.9165	0.257065	0	NA
3662	IRF4	1.91389	0.318801	21	6p25.3
29933	GPR132	1.91227	0.264718	67	14q32.33
151888	BTLA	1.91076	0.579066	0	NA
64092	SAMSN1	1.9092	0.316471	0	NA
6351	CCL4	1.90786	0.268684	0	NA
3936	LCP1	1.90562	0.149833	0	NA
5790	PTPRCAP	1.90509	0.194288	0	NA
597	BCL2A1	1.90144	0.398182	0	NA
7805	LAPTM5	1.9004	0.245155	0	NA
23180	RFTN1	1.89677	0.404586	0	NA
9404	LPXN	1.89409	0.245836	0	NA
4046	LSP1	1.89016	0.202255	0	NA
3575	IL7R	1.88716	0.212383	0	NA
5533	PPP3CC	1.88259	0.512899	0	NA
5368	PNOC	1.87838	0.327111	0	NA
3122	HLA-DRA	1.87701	0.376943	8	6p21.3
2534	FYN	1.87148	0.289223	0	NA
25816	TNFAIP8	1.8684	0.413001	0	NA
197135	PATL2	1.86715	0.393399	0	NA
26191	PTPN22	1.86245	0.429042	69	1p13.2
9435	CHST2	1.85704	0.424136	0	NA
10346	TRIM22	1.85562	0.475331	0	NA
83416	FCRL5	1.85342	0.553159	5	1q21
2124	EVI2B	1.84913	0.29772	0	NA
51762	RAB8B	1.84641	0.225465	0	NA
80709	AKNA	1.846	0.306049	0	NA
5305	PIP4K2A	1.84429	0.358408	0	NA
951	CD37	1.84171	0.395098	0	NA
55843	ARHGAP15	1.84162	0.395418	0	NA
5996	RGS1	1.83802	0.36812	0	NA
26228	STAP1	1.83521	0.270711	0	NA
9308	CD83	1.83434	0.410581	65	6p23
3003	GZMK	1.83379	0.588231	0	NA
7096	TLR1	1.8333	0.309269	0	NA
5293	PIK3CD	1.83037	0.268589	0	NA
1844	DUSP2	1.83033	0.394237	0	NA
10538	BATF	1.828	0.419832	0	NA
330	BIRC3	1.81839	0.525468	0	NA
10666	CD226	1.8137	0.365647	86	18q22.3
3669	ISG20	1.8115	0.590986	0	NA
3123	HLA-DRB1	1.80999	0.308604	8	6p21.3
10225	CD96	1.80878	0.589102	0	NA
6891	TAP2	1.80407	0.329131	8	6p21.3
1794	DOCK2	1.80243	0.334853	0	NA
3561	IL2RG	1.80178	0.240994	0	NA
914	CD2	1.79731	0.199231	16	1p13.1
930	CD19	1.79672	0.413492	0	NA
10875	FGL2	1.79604	0.242923	0	NA
6890	TAP1	1.79264	0.241957	8	6p21.3
6352	CCL5	1.78737	0.2635	0	NA
639	PRDM1	1.78676	0.271382	63	6q21
4118	MAL	1.78456	0.213538	0	NA
8809	IL18R1	1.78399	0.267259	0	NA
6503	SLA	1.78139	0.303208	0	NA
84230	LRRC8C	1.77489	0.257331	0	NA
7128	TNFAIP3	1.77273	0.212143	24	6q24
3109	HLA-DMB	1.76051	0.487079	8	6p21.3
27071	DAPP1	1.75766	0.447768	0	NA
3635	INPP5D	1.75739	0.294409	0	NA
6402	SELL	1.75738	0.570269	0	NA
23157	SEPT6	1.75707	0.203966	0	NA
4818	NKG7	1.74973	0.203466	0	NA
5336	PLCG2	1.743	0.275756	0	NA
55824	PAG1	1.7425	0.233582	0	NA
147138	TMC8	1.73888	0.459276	0	NA
6693	SPN	1.73251	0.390686	0	NA
953	ENTPD1	1.73125	0.316611	0	NA
972	CD74	1.7309	0.205652	0	NA
84433	CARD11	1.72859	0.414634	0	NA
5583	PRKCH	1.72767	0.263239	6	14q23.1
51284	TLR7	1.72439	0.343982	0	NA
79037	PVRIG	1.72369	0.544172	0	NA
6775	STAT4	1.72114	0.507617	55	2q32.2-q32.3
29851	ICOS	1.71798	0.625107	43	2q33
9535	GMFG	1.71437	0.278495	0	NA
9910	RABGAP1L	1.71352	0.286088	0	NA
4033	LRMP	1.71278	0.307573	0	NA
3695	ITGB7	1.71138	0.452306	0	NA
89790	SIGLEC10	1.70868	0.331238	0	NA
94120	SYTL3	1.70754	0.427964	0	NA
4688	NCF2	1.70638	0.483213	0	NA
93349	SP140L	1.70574	0.510287	0	NA
9046	DOK2	1.70356	0.438538	0	NA
120425	AMICA1	1.70278	0.246001	0	NA
6404	SELPLG	1.70212	0.363146	0	NA
3115	HLA-DPB1	1.69932	0.359327	8	6p21.3
64005	MYO1G	1.69897	0.230171	0	NA
84329	HVCN1	1.69757	0.178112	30	12q24.11
29760	BLNK	1.69673	0.373834	0	NA
221188	GPR114	1.69621	0.234903	0	NA
10938	EHD1	1.69556	0.295233	0	NA
51291	GMIP	1.6955	0.305642	0	NA
9770	RASSF2	1.69379	0.351139	0	NA
121260	SLC15A4	1.69183	0.420547	0	NA
11151	CORO1A	1.68335	0.13366	0	NA
51177	PLEKHO1	1.68305	0.486146	0	NA
5552	SRGN	1.68191	0.306531	0	NA
5026	P2RX5	1.68061	0.371423	0	NA
22806	IKZF3	1.67903	0.424875	87	17q12
5698	PSMB9	1.67739	0.254846	8	6p21.3
8728	ADAM19	1.67696	0.151294	0	NA
29969	MDFIC	1.67466	0.402287	0	NA
27128	CYTH4	1.67374	0.477076	83	22q13.1
374403	TBC1D10C	1.67368	0.305831	0	NA
91010	FMNL3	1.67343	0.392965	0	NA
916	CD3E	1.66889	0.613223	0	NA
6793	STK10	1.66813	0.416647	0	NA
9711	KIAA0226	1.66671	0.382677	0	NA
6789	STK4	1.66612	0.232729	0	NA
3113	HLA-DPA1	1.66529	0.367604	8	6p21.3
10507	SEMA4D	1.66489	0.348526	0	NA
958	CD40	1.66437	0.41042	28	20q13.12
3687	ITGAX	1.66241	0.585878	0	NA
2889	RAPGEF1	1.66155	0.250811	0	NA
7940	LST1	1.66088	0.351311	3	6p21.3
79958	DENND1C	1.66069	0.195901	0	NA
27074	LAMP3	1.65946	0.447974	0	NA
80231	CXorf21	1.65881	0.476383	0	NA
952	CD38	1.65877	0.418062	0	NA
1901	S1PR1	1.65827	0.397752	0	NA
472	ATM	1.65679	0.210103	33	11q22.3
4067	LYN	1.65614	0.544149	0	NA
91526	ANKRD44	1.65431	0.542845	0	NA
26112	CCDC69	1.65187	0.196376	0	NA
80833	APOL3	1.64967	0.442199	0	NA
694	BTG1	1.64902	0.2483	0	NA
149628	PYHIN1	1.64722	0.582446	0	NA
841	CASP8	1.64606	0.322888	0	NA
80008	TMEM156	1.64245	0.165613	0	NA
9051	PSTPIP1	1.6404	0.444185	0	NA
9020	MAP3K14	1.63874	0.356868	0	NA
92241	RCSD1	1.63679	0.476586	0	NA
2313	FLI1	1.6357	0.441059	38	11q23.3
113	ADCY7	1.63364	0.563676	0	NA
10260	DENND4A	1.6289	0.434927	0	NA
152789	JAKMIP1	1.6274	0.329401	0	NA
22898	DENND3	1.6247	0.359894	0	NA
7405	UVRAG	1.62277	0.24783	0	NA
81553	FAM49A	1.62249	0.438261	0	NA
23228	PLCL2	1.62049	0.370725	62	3p24.3
64231	MS4A6A	1.61862	0.316725	0	NA
84166	NLRC5	1.61846	0.673689	0	NA
57705	WDFY4	1.61772	0.571719	53	10q11.23
1380	CR2	1.61376	0.375587	0	NA
2908	NR3C1	1.61359	0.470801	0	NA
11040	PIM2	1.61178	0.511624	0	NA
84941	HSH2D	1.6106	0.360843	0	NA
7133	TNFRSF1B	1.60583	0.421238	0	NA
81030	ZBP1	1.60439	0.402229	0	NA
6843	VAMP1	1.60126	0.393919	0	NA
1536	CYBB	1.60051	0.504939	0	NA
3689	ITGB2	1.59713	0.478901	0	NA
116984	ARAP2	1.59471	0.190988	0	NA
10261	IGSF6	1.59276	0.352418	0	NA
57674	RNF213	1.5895	0.260594	0	NA
3683	ITGAL	1.58702	0.313208	0	NA
3108	HLA-DMA	1.58475	0.345995	8	6p21.3
925	CD8A	1.58182	0.687435	0	NA
51696	HECA	1.57899	0.247533	0	NA
1043	CD52	1.57537	0.642541	0	NA
3055	HCK	1.57513	0.533663	0	NA
79961	DENND2D	1.57465	0.483837	0	NA
30009	TBX21	1.57318	0.514367	0	NA
64859	NABP1	1.56844	0.592057	0	NA
9873	FCHSD2	1.56815	0.459799	34	11q13.4
10892	MALT1	1.56807	0.324959	0	NA
8869	ST3GAL5	1.56784	0.314482	0	NA
5452	POU2F2	1.56691	0.369609	0	NA
64333	ARHGAP9	1.56646	0.448041	51	12q14.1
51199	NIN	1.56628	0.33673	0	NA
7462	LAT2	1.56565	0.359821	0	NA
11118	BTN3A2	1.56479	0.392079	0	NA
9450	LY86	1.5628	0.326016	0	NA
2208	FCER2	1.56125	0.631861	0	NA
8740	TNFSF14	1.56011	0.358283	0	NA
11006	LILRB4	1.56011	0.455546	0	NA
64744	SMAP2	1.55819	0.498129	0	NA
54625	PARP14	1.55801	0.232779	0	NA
4208	MEF2C	1.55676	0.347355	0	NA
6314	ATXN7	1.55411	0.243639	0	NA
974	CD79B	1.55277	0.601315	0	NA
57580	PREX1	1.5523	0.459794	0	NA
23240	KIAA0922	1.55159	0.309227	0	NA
9695	EDEM1	1.54988	0.430283	0	NA
4242	MFNG	1.54981	0.176833	0	NA
51411	BIN2	1.54976	0.502706	0	NA
10384	BTN3A3	1.54716	0.44933	0	NA
135	ADORA2A	1.54658	0.294004	0	NA
917	CD3G	1.54452	0.679397	0	NA
9447	AIM2	1.54305	0.405236	0	NA
1117	CHI3L2	1.53703	0.363273	0	NA
5880	RAC2	1.53595	0.383429	83	22q13.1
50618	ITSN2	1.5347	0.404443	0	NA
54518	APBB1IP	1.52857	0.339182	0	NA
3903	LAIR1	1.52844	0.355616	0	NA
257106	ARHGAP30	1.51653	0.518128	14	1q23.3
6480	ST6GAL1	1.51471	0.443508	0	NA
7832	BTG2	1.51011	0.136856	0	NA
5272	SERPINB9	1.5099	0.596057	0	NA
915	CD3D	1.49981	0.337453	0	NA
1959	EGR2	1.49959	0.319663	0	NA
23495	TNFRSF13B	1.49837	0.562388	0	NA
50515	CHST11	1.49829	0.356046	0	NA
643	CXCR5	1.49698	0.404214	35	11q23.3
23077	MYCBP2	1.49556	0.166876	0	NA
4154	MBNL1	1.4948	0.197119	0	NA
6688	SPI1	1.49256	0.359952	0	NA
814	CAMK4	1.49077	0.39965	0	NA
64421	DCLRE1C	1.48991	0.377244	0	NA
5142	PDE4B	1.48954	0.63042	0	NA
3512	IGJ	1.48895	0.344312	0	NA
3105	HLA-A	1.48872	0.178714	23	6p21.3
3600	IL15	1.48745	0.396937	0	NA
51379	CRLF3	1.48716	0.371609	0	NA
7091	TLE4	1.4862	0.205607	0	NA
4065	LY75	1.48461	0.481449	0	NA
919	CD247	1.48422	0.154612	0	NA
567	B2M	1.48243	0.164045	0	NA
960	CD44	1.48041	0.306765	0	NA
10308	ZNF267	1.47958	0.302831	0	NA
7535	ZAP70	1.47653	0.679669	0	NA
9840	TESPA1	1.47523	0.328367	0	NA
91523	PCED1B	1.47324	0.428744	0	NA
168537	GIMAP7	1.47287	0.407707	0	NA
941	CD80	1.47234	0.78223	0	NA
3133	HLA-E	1.46999	0.261132	0	NA
8837	CFLAR	1.46909	0.371665	0	NA
51316	PLAC8	1.46897	0.450525	0	NA
5551	PRF1	1.46805	0.632677	0	NA
3428	IFI16	1.46704	0.377725	0	NA
1326	MAP3K8	1.46643	0.94759	0	NA
752	FMNL1	1.46613	0.290767	0	NA
54509	RHOF	1.46589	0.244524	0	NA
63940	GPSM3	1.46431	0.545739	8	6p21.3
79668	PARP8	1.46427	0.382232	0	NA
241	ALOX5AP	1.46379	0.361269	0	NA
141	ADPRH	1.46121	0.614552	0	NA
55294	FBXW7	1.46025	0.38837	0	NA
10365	KLF2	1.45551	0.172406	0	NA
8303	SNN	1.45521	0.382079	31	16p13.13
221472	FGD2	1.45334	0.504991	0	NA
115362	GBP5	1.45156	0.863142	0	NA
51393	TRPV2	1.44775	0.218021	0	NA
1390	CREM	1.44622	0.224435	0	NA
8676	STX11	1.44546	0.254134	0	NA
80774	LIMD2	1.44001	0.447022	0	NA
963	CD53	1.43915	0.68935	0	NA
22797	TFEC	1.43362	0.413463	0	NA
83666	PARP9	1.43293	0.369404	0	NA
2268	FGR	1.43245	0.358743	0	NA
64098	PARVG	1.43054	0.674674	0	NA
9815	GIT2	1.42349	0.269615	0	NA
3676	ITGA4	1.42322	0.759875	0	NA
10385	BTN2A2	1.42091	0.56816	0	NA
9056	SLC7A7	1.41993	0.260456	0	NA
199675	MCEMP1	1.41926	0.576393	0	NA
118788	PIK3AP1	1.41511	0.858823	0	NA
124460	SNX20	1.41277	0.420042	0	NA
375387	NRROS	1.4109	0.166028	0	NA
9766	KIAA0247	1.4103	0.376479	0	NA
55573	CDV3	1.40989	0.505913	0	NA
259307	IL4I1	1.40987	0.223422	0	NA
27033	ZBTB32	1.40716	0.475254	0	NA
29940	DSE	1.40619	0.39986	0	NA
55281	TMEM140	1.40618	0.580372	0	NA
55423	SIRPG	1.40587	0.748468	0	NA
2999	GZMH	1.40392	0.663336	0	NA
10019	SH2B3	1.40141	0.669409	0	NA
391	RHOG	1.39975	0.607014	0	NA
387357	THEMIS	1.39952	0.804001	0	NA
3002	GZMB	1.39944	0.5709	0	NA
7799	PRDM2	1.39838	0.244502	0	NA
129293	TRABD2A	1.39821	0.385134	0	NA
4792	NFKBIA	1.39737	0.782885	0	NA
23533	PIK3R5	1.39667	0.41181	0	NA
7187	TRAF3	1.39641	0.2502	0	NA
7109	TRAPPC10	1.39608	0.475547	96	21q22.3
79156	PLEKHF1	1.39559	0.361135	0	NA
81704	DOCK8	1.39401	0.571475	0	NA
1130	LYST	1.3927	0.513868	0	NA
146850	PIK3R6	1.39226	0.441289	0	NA
2533	FYB	1.39135	0.613088	0	NA
9402	GRAP2	1.39025	0.207357	0	NA
50650	ARHGEF3	1.39022	0.280354	0	NA
197358	NLRC3	1.38974	0.491901	0	NA
88455	ANKRD13A	1.3896	0.316051	0	NA
1879	EBF1	1.38892	0.316548	0	NA
10673	TNFSF13B	1.38637	0.419459	0	NA
729230	CCR2	1.38441	0.22046	0	NA
695	BTK	1.38349	0.574505	0	NA
3096	HIVEP1	1.38132	0.445634	0	NA
64926	RASAL3	1.38092	0.552458	0	NA
8764	TNFRSF14	1.38073	0.369212	2	1p36.32
1445	CSK	1.37933	0.20127	0	NA
153241	CEP120	1.37929	0.335153	0	NA
6932	TCF7	1.37924	0.882043	0	NA
8530	CST7	1.37689	0.3669	0	NA
23526	HMHA1	1.3768	0.441734	0	NA
8832	CD84	1.37556	0.708075	0	NA
91319	DERL3	1.37495	0.262876	0	NA
2185	PTK2B	1.37429	0.335846	0	NA
26034	IPCEF1	1.37321	0.307394	0	NA
92610	TIFA	1.37127	0.594709	0	NA
7292	TNFSF4	1.37116	0.258368	4	1q25.1
6004	RGS16	1.3711	0.395568	0	NA
84541	KBTBD8	1.37095	0.681512	0	NA
4650	MYO9B	1.36996	0.526619	0	NA
10859	LILRB1	1.36814	0.605911	0	NA
397	ARHGDIB	1.36769	0.666205	0	NA
11278	KLF12	1.36694	0.402215	0	NA
894	CCND2	1.36651	0.34151	0	NA
22821	RASA3	1.36529	0.291989	0	NA
1234	CCR5	1.36509	0.552722	0	NA
8202	NCOA3	1.36366	0.367935	0	NA
2207	FCER1G	1.36331	0.442901	17	1q23.3
10044	SH2D3C	1.36321	0.568326	0	NA
23345	SYNE1	1.36226	0.350743	0	NA
3559	IL2RA	1.36143	0.644684	48	10p15.1
286336	FAM78A	1.3589	0.239084	0	NA
5150	PDE7A	1.35791	0.325473	0	NA
55303	GIMAP4	1.356	0.682178	0	NA
3660	IRF2	1.35569	0.369898	0	NA
22861	NLRP1	1.35557	0.463087	18	17p13.2
51225	ABI3	1.35117	0.789666	0	NA
29909	GPR171	1.34984	0.585747	0	NA
10148	EBI3	1.34458	0.50942	0	NA
202	AIM1	1.34311	0.251415	0	NA
355	FAS	1.34179	0.441393	0	NA
9744	ACAP1	1.34028	0.344927	0	NA
3134	HLA-F	1.34005	0.555091	23	6p21.3
2219	FCN1	1.34003	0.208597	0	NA
2672	GFI1	1.3326	0.267697	0	NA
80821	DDHD1	1.33259	0.277543	0	NA
4863	NPAT	1.32747	0.253603	33	11q22.3
3708	ITPR1	1.32706	0.332596	0	NA
254102	EHBP1L1	1.32608	0.433598	0	NA
29992	PILRA	1.32584	0.438321	0	NA
23064	SETX	1.32292	0.884418	0	NA
5770	PTPN1	1.32264	0.428176	0	NA
79982	DNAJB14	1.32184	0.326179	0	NA
100	ADA	1.32041	0.559719	0	NA
2308	FOXO1	1.32039	0.406418	0	NA
9267	CYTH1	1.3196	0.422474	0	NA
55904	KMT2E	1.31863	0.205937	0	NA
128346	C1orf162	1.31705	0.469823	0	NA
10154	PLXNC1	1.31207	0.237457	0	NA
6494	SIPA1	1.31057	0.397918	0	NA
921	CD5	1.31052	0.252916	95	11q12.2
2014	EMP3	1.3086	0.367712	0	NA
92344	GORAB	1.3085	0.350796	0	NA
23253	ANKRD12	1.30688	0.340341	0	NA
51465	UBE2J1	1.30441	0.474077	0	NA
1521	CTSW	1.301	0.233311	0	NA
64135	IFIH1	1.2988	0.561966	0	NA
1847	DUSP5	1.29846	0.626579	0	NA
374443	LOC374443	1.29804	0.74196	0	NA
120892	LRRK2	1.2972	0.449404	0	NA
83706	FERMT3	1.29686	0.658263	0	NA
926	CD8B	1.29521	0.717624	0	NA
7409	VAV1	1.29441	0.897968	0	NA
5966	REL	1.29431	0.634623	26	2p16.1
2793	GNGT2	1.29193	0.521187	0	NA
256236	NAPSB	1.29019	0.646917	0	NA
1997	ELF1	1.28982	0.505875	0	NA
23046	KIF21B	1.28855	0.330958	0	NA
9138	ARHGEF1	1.28689	0.268419	0	NA
2995	GYPC	1.28587	0.360149	0	NA
51466	EVL	1.28544	0.487743	0	NA
200315	APOBEC3A	1.28416	0.438884	0	NA
29802	VPREB3	1.28397	0.185017	0	NA
10724	MGEA5	1.28174	0.237816	0	NA
10396	ATP8A1	1.27886	0.348673	0	NA
8320	EOMES	1.27576	0.824293	56	3p24.1
145864	HAPLN3	1.27315	0.366334	0	NA
10578	GNLY	1.27269	0.613167	0	NA
9467	SH3BP5	1.27105	0.394146	0	NA
55196	KIAA1551	1.27048	0.743582	0	NA
3455	IFNAR2	1.26993	0.351921	0	NA
1831	TSC22D3	1.26203	0.526944	0	NA
203328	SUSD3	1.26101	0.369357	0	NA
3902	LAG3	1.26005	0.305569	0	NA
83937	RASSF4	1.25941	0.588079	0	NA
152926	PPM1K	1.25911	0.498928	0	NA
596	BCL2	1.25875	0.329067	0	NA
57205	ATP10D	1.25582	0.243205	92	4p12
1075	CTSC	1.25473	0.565839	0	NA
10010	TANK	1.25413	0.296144	0	NA
7305	TYROBP	1.25399	0.39344	0	NA
55114	ARHGAP17	1.25065	0.324587	0	NA
753	LDLRAD4	1.24988	0.333196	0	NA
55501	CHST12	1.24884	0.264346	0	NA
5900	RALGDS	1.24779	0.421522	0	NA
8115	TCL1A	1.2467	0.390407	0	NA
4205	MEF2A	1.24478	0.500013	0	NA
7107	GPR137B	1.24155	0.496667	0	NA
6039	RNASE6	1.23856	0.644122	0	NA
23175	LPIN1	1.23812	0.472036	0	NA
4772	NFATC1	1.23694	0.309717	0	NA
5873	RAB27A	1.2345	0.355434	0	NA
54	ACP5	1.23419	0.541814	0	NA
51816	CECR1	1.23339	0.27908	0	NA
5777	PTPN6	1.23311	0.342312	0	NA
10123	ARL4C	1.2303	0.283126	0	NA
80301	PLEKHO2	1.22682	0.234306	0	NA
6001	RGS10	1.22396	0.376318	0	NA
22900	CARD8	1.22307	0.463579	0	NA
51735	RAPGEF6	1.21952	0.479373	47	5q31.1
10783	NEK6	1.2191	0.338138	0	NA
84243	ZDHHC18	1.21355	0.463435	0	NA
57699	CPNE5	1.21223	0.42739	0	NA
59339	PLEKHA2	1.21038	0.649569	0	NA
1890	TYMP	1.2102	0.362937	0	NA
10096	ACTR3	1.21007	0.356465	0	NA
79161	TMEM243	1.20957	0.764356	0	NA
9363	RAB33A	1.20862	0.690329	0	NA
283897	C16orf54	1.20856	0.471119	0	NA
10943	MSL3	1.2047	0.53133	0	NA
64218	SEMA4A	1.2037	0.319962	0	NA
6850	SYK	1.2028	0.569529	0	NA
2213	FCGR2B	1.19671	0.584121	17	1q23.3
313	AOAH	1.19667	0.480326	0	NA
158830	CXorf65	1.19628	0.59622	0	NA
3592	IL12A	1.19429	0.486634	0	NA
55768	NGLY1	1.19375	0.262239	0	NA
6095	RORA	1.19217	0.53199	0	NA
333929	SNAI3	1.192	0.293855	0	NA
3717	JAK2	1.19064	0.47298	0	NA
4599	MX1	1.18981	0.540498	0	NA
80183	KIAA0226L	1.18956	0.505295	0	NA
50619	DEF6	1.18906	0.428764	0	NA
3437	IFIT3	1.18867	0.737243	0	NA
1240	CMKLR1	1.18864	0.461929	0	NA
3659	IRF1	1.1863	0.641182	47	5q31.1
5696	PSMB8	1.18582	0.446778	8	6p21.3
4332	MNDA	1.18579	0.495522	0	NA
6362	CCL18	1.1856	0.697819	0	NA
55024	BANK1	1.18535	0.991025	0	NA
7378	UPP1	1.18425	0.481807	0	NA
1840	DTX1	1.18363	0.73507	0	NA
4815	NINJ2	1.18353	0.41829	0	NA
24138	IFIT5	1.1826	0.486486	0	NA
7293	TNFRSF4	1.18207	0.55583	0	NA
1524	CX3CR1	1.17952	0.313769	0	NA
84868	HAVCR2	1.17926	0.474452	0	NA
11119	BTN3A1	1.17908	0.686251	0	NA
80264	ZNF430	1.17701	0.497546	0	NA
155038	GIMAP8	1.17583	0.491015	0	NA
79651	RHBDF2	1.17475	0.214485	0	NA
8875	VNN2	1.17321	0.458446	0	NA
64780	MICAL1	1.17216	0.323503	0	NA
971	CD72	1.17202	0.366367	0	NA
55729	ATF7IP	1.17163	0.323185	0	NA
1731	SEPT1	1.17026	0.466007	0	NA
64167	ERAP2	1.16889	0.605751	0	NA
23547	LILRA4	1.16697	0.503566	0	NA
256586	LYSMD2	1.16583	0.740753	0	NA
51676	ASB2	1.16479	0.461009	0	NA
10409	BASP1	1.16327	0.69818	0	NA
6452	SH3BP2	1.16325	0.283244	0	NA
65056	GPBP1	1.16248	0.481252	0	NA
5128	CDK17	1.16226	0.472666	0	NA
55080	TAPBPL	1.16153	0.135661	0	NA
220002	CYB561A3	1.16033	0.248784	95	11q12.2
23231	SEL1L3	1.1598	0.412057	91	4p15.2
8698	S1PR4	1.15913	0.497776	0	NA
10865	ARID5A	1.15681	0.272245	0	NA
29916	SNX11	1.15616	0.546703	0	NA
8631	SKAP1	1.15571	0.787963	0	NA
10006	ABI1	1.15479	0.333236	0	NA
156	ADRBK1	1.15419	0.421006	0	NA
440193	CCDC88C	1.14914	0.634494	0	NA
976	CD97	1.14872	0.472092	0	NA
2123	EVI2A	1.14833	0.457391	0	NA
54436	SH3TC1	1.14723	0.712903	0	NA
3459	IFNGR1	1.1469	0.280172	0	NA
2180	ACSL1	1.14581	0.335463	0	NA
8874	ARHGEF7	1.1441	0.30139	0	NA
28984	RGCC	1.14289	0.41546	0	NA
254170	FBXO33	1.14268	0.429824	0	NA
4542	MYO1F	1.13896	0.675361	0	NA
170954	PPP1R18	1.13885	0.931858	0	NA
10863	ADAM28	1.13856	0.783432	0	NA
4297	KMT2A	1.13561	0.208698	0	NA
719	C3AR1	1.12926	0.467005	0	NA
80380	PDCD1LG2	1.12798	0.627244	0	NA
10333	TLR6	1.12679	0.344521	0	NA
3106	HLA-B	1.12655	0.275765	3	6p21.3
9839	ZEB2	1.12549	0.612251	0	NA
8930	MBD4	1.12545	0.669554	0	NA
64857	PLEKHG2	1.12512	0.461019	0	NA
474344	GIMAP6	1.12497	0.704304	0	NA
11214	AKAP13	1.12467	0.704068	0	NA
2634	GBP2	1.12299	0.435909	0	NA
201799	TMEM154	1.12041	0.297483	0	NA
54106	TLR9	1.11972	0.368117	0	NA
8605	PLA2G4C	1.11946	0.427971	0	NA
51621	KLF13	1.11801	0.476696	0	NA
80228	ORAI2	1.11752	0.577694	0	NA
10603	SH2B2	1.1174	0.366703	0	NA
115361	GBP4	1.1163	0.752362	0	NA
961	CD47	1.11493	0.695125	0	NA
55340	GIMAP5	1.11484	0.566565	0	NA
3984	LIMK1	1.11452	0.284438	0	NA
55577	NAGK	1.11348	0.63681	0	NA
3631	INPP4A	1.11335	0.256551	0	NA
6518	SLC2A5	1.1128	0.366183	0	NA
11322	TMC6	1.1122	0.29082	0	NA
57097	PARP11	1.1114	0.354909	0	NA
340348	TSPAN33	1.11059	0.276916	71	7q32.1
81606	LBH	1.10437	0.566564	42	2p23.1
924	CD7	1.10236	0.258913	0	NA
57514	ARHGAP31	1.09962	0.479716	0	NA
272	AMPD3	1.09697	0.765543	0	NA
84957	RELT	1.09548	0.686027	34	11q13.4
167227	DCP2	1.09525	0.435846	0	NA
56833	SLAMF8	1.09514	0.296641	0	NA
91353	IGLL3P	1.09491	0.609217	0	NA
10800	CYSLTR1	1.0941	0.508246	0	NA
329	BIRC2	1.09404	0.567607	0	NA
1027	CDKN1B	1.09385	0.389373	0	NA
3570	IL6R	1.09064	0.304519	1	1q21.3
10663	CXCR6	1.09017	0.494213	0	NA
27299	ADAMDEC1	1.08937	0.858478	0	NA
79899	PRR5L	1.08934	0.219597	36	11p13
586	BCAT1	1.08709	0.446755	0	NA
163702	IFNLR1	1.08454	0.35562	0	NA
5795	PTPRJ	1.08445	0.394831	0	NA
1606	DGKA	1.08436	0.200164	52	12q13.2
57168	ASPHD2	1.08334	0.297562	0	NA
79368	FCRL2	1.08073	0.937874	5	1q21
7188	TRAF5	1.08057	0.397345	0	NA
25897	RNF19A	1.07901	0.723427	0	NA
374470	C12orf42	1.07404	0.259296	0	NA
51320	MEX3C	1.07383	0.614013	0	NA
113402	SFT2D1	1.07285	0.413852	0	NA
3663	IRF5	1.07258	0.543811	71	7q32.1
9709	HERPUD1	1.07204	0.334619	0	NA
56650	CLDND1	1.0714	0.254308	0	NA
55589	BMP2K	1.06963	0.489691	89	4q21.21
90427	BMF	1.0689	0.652688	0	NA
4155	MBP	1.0682	0.267597	0	NA
84062	DTNBP1	1.068	0.545436	0	NA
79712	GTDC1	1.06795	0.45831	0	NA
285195	SLC9A9	1.06638	0.523578	0	NA
30011	SH3KBP1	1.0653	0.233964	0	NA
199	AIF1	1.06442	0.572343	3	6p21.3
5791	PTPRE	1.06429	0.234454	0	NA
221037	JMJD1C	1.06425	0.510118	0	NA
6867	TACC1	1.06359	0.590288	0	NA
3059	HCLS1	1.06147	0.821372	0	NA
26277	TINF2	1.06145	0.697526	0	NA
3716	JAK1	1.06125	0.373521	0	NA
219285	SAMD9L	1.05927	0.597444	0	NA
115426	UHRF2	1.05814	0.368854	0	NA
51429	SNX9	1.05704	0.548632	0	NA
283234	CCDC88B	1.05637	0.544503	0	NA
1493	CTLA4	1.05576	0.535366	43	2q33
8651	SOCS1	1.05556	0.250625	0	NA
51365	PLA1A	1.05488	0.701058	0	NA
57559	STAMBPL1	1.05374	0.633433	0	NA
11184	MAP4K1	1.05307	0.902185	0	NA
1776	DNASE1L3	1.05294	0.482778	60	3p14.3
4939	OAS2	1.05291	0.71073	0	NA
58475	MS4A7	1.05271	0.657567	0	NA
27040	LAT	1.05213	0.836308	0	NA
389289	ANXA2R	1.05166	0.387145	0	NA
157	ADRBK2	1.05101	0.610795	0	NA
81537	SGPP1	1.05089	0.368378	0	NA
57493	HEG1	1.05009	0.380811	0	NA
677	ZFP36L1	1.05004	0.596736	0	NA
3384	ICAM2	1.04953	0.498578	0	NA
79713	IGFLR1	1.04607	1.23833	0	NA
55106	SLFN12	1.04604	0.737101	0	NA
26040	SETBP1	1.04493	0.210379	0	NA
8915	BCL10	1.04374	0.224759	0	NA
3385	ICAM3	1.03564	0.729821	15	19p13.2
196383	RILPL2	1.03536	0.655385	0	NA
55707	NECAP2	1.03534	0.403762	0	NA
84807	NFKBID	1.03529	0.931956	0	NA
6935	ZEB1	1.03446	0.458351	41	10p11.23
23338	JADE2	1.034	0.724488	0	NA
10550	ARL6IP5	1.0325	0.868992	0	NA
57121	LPAR5	1.03249	0.622599	0	NA
5527	PPP2R5C	1.03227	0.361734	0	NA
7040	TGFB1	1.03181	0.406653	0	NA
7942	TFEB	1.03141	0.411828	0	NA
26157	GIMAP2	1.03048	0.578869	0	NA
94015	TTYH2	1.02802	0.710932	0	NA
3707	ITPKB	1.02776	0.900141	0	NA
3097	HIVEP2	1.02641	0.932434	0	NA
3001	GZMA	1.0256	0.681572	0	NA
140691	TRIM69	1.02345	0.675458	0	NA
10627	MYL12A	1.02238	0.464816	0	NA
94039	ZNF101	1.02097	0.375757	0	NA
2162	F13A1	1.01919	0.453083	0	NA
389206	BEND4	1.01913	0.625152	0	NA
4600	MX2	1.01825	0.738904	0	NA
3588	IL10RB	1.01767	0.328986	0	NA
57458	TMCC3	1.01749	0.295042	0	NA
57471	ERMN	1.01651	0.370767	0	NA
80216	ALPK1	1.01629	0.89613	0	NA
348378	FAM159A	1.01615	0.481027	0	NA
8013	NR4A3	1.01434	0.774444	0	NA
6671	SP4	1.01048	0.523449	0	NA
5734	PTGER4	1.01047	0.273426	0	NA
9662	CEP135	1.00914	0.553547	0	NA
1796	DOK1	1.0082	0.568961	0	NA
55180	LINS	1.00733	0.697651	0	NA
54541	DDIT4	1.00618	0.460997	0	NA
259197	NCR3	1.00418	0.514233	3	6p21.3
79158	GNPTAB	1.00363	0.451925	0	NA
9242	MSC	1.00331	0.835113	0	NA
4791	NFKB2	1.00309	0.692316	0	NA
55544	RBM38	1.00301	0.256865	0	NA
3586	IL10	1.00241	0.534078	0	NA
4012	LNPEP	1.00222	0.78777	0	NA
91607	SLFN11	1.00162	0.446137	0	NA
26999	CYFIP2	1.0012	0.364559	0	NA
10068	IL18BP	0.999688	0.576287	0	NA
57459	GATAD2B	0.998921	0.416388	0	NA
23036	ZNF292	0.998602	0.445039	0	NA
51296	SLC15A3	0.996257	0.631795	95	11q12.2
6397	SEC14L1	0.995506	0.219327	0	NA
57379	AICDA	0.994824	0.40449	0	NA
64581	CLEC7A	0.994795	0.878438	0	NA
9659	PDE4DIP	0.994735	0.320056	0	NA
4217	MAP3K5	0.994472	0.239018	0	NA
4247	MGAT2	0.993522	0.456214	0	NA
5328	PLAU	0.99272	0.640907	0	NA
29126	CD274	0.992088	0.69747	0	NA
128611	ZNF831	0.989058	0.78635	0	NA
8934	RAB29	0.989045	0.408386	0	NA
489	ATP2A3	0.988742	0.337299	0	NA
22882	ZHX2	0.987367	0.333502	0	NA
79626	TNFAIP8L2	0.985359	0.838589	0	NA
55840	EAF2	0.985218	0.294891	0	NA
5199	CFP	0.984964	0.439211	0	NA
8635	RNASET2	0.984708	0.228671	66	6q27
23347	SMCHD1	0.984547	0.381542	0	NA
54103	GSAP	0.981612	0.79742	0	NA
5580	PRKCD	0.980418	0.316745	0	NA
8522	GAS7	0.979787	0.425272	0	NA
1520	CTSS	0.976414	0.722267	0	NA
79174	CRELD2	0.975565	0.776708	0	NA
54900	LAX1	0.974977	0.71508	0	NA
23112	TNRC6B	0.974583	0.397046	0	NA
51317	PHF21A	0.97436	0.406094	0	NA
57448	BIRC6	0.973867	0.320326	0	NA
9990	SLC12A6	0.972727	0.386877	0	NA
9683	N4BP1	0.972549	0.344177	0	NA
55700	MAP7D1	0.971547	0.27713	0	NA
121268	RHEBL1	0.971013	0.196019	0	NA
4214	MAP3K1	0.969618	0.572323	0	NA
2120	ETV6	0.968048	0.760744	0	NA
467	ATF3	0.968045	0.374836	0	NA
663	BNIP2	0.967423	0.576812	0	NA
4794	NFKBIE	0.966448	0.695637	39	6p21.1
602	BCL3	0.966187	0.703022	0	NA
3566	IL4R	0.965493	0.5755	0	NA
11168	PSIP1	0.963601	0.643609	0	NA
84969	TOX2	0.962892	0.78986	0	NA
8784	TNFRSF18	0.961634	0.47945	0	NA
113263	GLCCI1	0.958665	0.674106	0	NA
115350	FCRL1	0.95473	0.913034	5	1q21
79705	LRRK1	0.954415	0.374081	0	NA
3665	IRF7	0.952284	0.696665	0	NA
309	ANXA6	0.952231	0.526972	0	NA
25939	SAMHD1	0.951624	0.639012	0	NA
2323	FLT3LG	0.948232	0.340244	0	NA
7294	TXK	0.94786	0.257411	92	4p12
56940	DUSP22	0.947448	1.00599	21	6p25.3
55601	DDX60	0.945767	0.577124	0	NA
11044	PAPD7	0.944958	0.322614	0	NA
4068	SH2D1A	0.943965	0.723525	0	NA
23360	FNBP4	0.943515	0.434544	0	NA
57590	WDFY1	0.942263	0.421476	0	NA
9988	DMTF1	0.938346	0.364289	0	NA
83605	CCM2	0.937295	0.676353	0	NA
1960	EGR3	0.937236	0.616995	0	NA
7538	ZFP36	0.936841	0.427737	0	NA
125488	TTC39C	0.935747	0.629171	0	NA
6925	TCF4	0.935343	0.675845	0	NA
126308	MOB3A	0.933965	0.465794	0	NA
571	BACH1	0.933907	0.337328	0	NA
920	CD4	0.933617	0.528697	0	NA
1378	CR1	0.932305	0.290437	0	NA
153222	CREBRF	0.931851	0.453493	0	NA
55796	MBNL3	0.927907	0.360925	0	NA
968	CD68	0.927419	0.478323	0	NA
51131	PHF11	0.926759	0.521706	0	NA
9235	IL32	0.92592	0.403917	0	NA
64127	NOD2	0.925542	0.784142	0	NA
10906	TRAFD1	0.925516	0.416124	0	NA
64761	PARP12	0.925494	0.553107	0	NA
9107	MTMR6	0.92503	0.709884	0	NA
5027	P2RX7	0.9228	0.548348	0	NA
4790	NFKB1	0.922599	0.596045	0	NA
199786	FAM129C	0.921717	0.545438	0	NA
80714	PBX4	0.92033	0.442192	0	NA
55337	C19orf66	0.920139	0.296756	0	NA
127544	RNF19B	0.918012	0.38195	0	NA
11064	CNTRL	0.917558	0.675025	93	9q33.2
133	ADM	0.916122	0.401263	0	NA
863	CBFA2T3	0.915391	0.510988	0	NA
5641	LGMN	0.914338	0.54837	0	NA
9674	KIAA0040	0.913609	0.442462	0	NA
131450	CD200R1	0.909197	0.436327	0	NA
1268	CNR1	0.908918	0.706099	0	NA
2745	GLRX	0.908811	0.413596	0	NA
8564	KMO	0.907935	0.338981	0	NA
9806	SPOCK2	0.906144	0.54063	0	NA
160760	PPTC7	0.904741	0.91098	0	NA
3383	ICAM1	0.902801	0.481892	15	19p13.2
1263	PLK3	0.902782	0.635032	0	NA
56261	GPCPD1	0.902698	0.15169	0	NA
9516	LITAF	0.901771	0.276489	31	16p13.13
6367	CCL22	0.900054	0.684934	0	NA
1633	DCK	0.899345	0.242505	0	NA
4739	NEDD9	0.898936	0.516313	0	NA
3738	KCNA3	0.89874	0.954168	0	NA
1230	CCR1	0.898229	0.833189	0	NA
8767	RIPK2	0.897705	0.519414	0	NA
60481	ELOVL5	0.895314	0.305759	0	NA
10475	TRIM38	0.894847	0.487821	0	NA
79567	FAM65A	0.894168	0.328758	0	NA
114548	NLRP3	0.892071	0.480106	0	NA
9882	TBC1D4	0.892028	0.325014	0	NA
2771	GNAI2	0.891506	0.316761	0	NA
11182	SLC2A6	0.890151	0.682546	0	NA
10090	UST	0.890015	0.28427	0	NA
94240	EPSTI1	0.889906	0.518871	0	NA
10288	LILRB2	0.888772	0.525785	0	NA
7454	WAS	0.886346	0.614769	0	NA
23178	PASK	0.885611	0.941157	0	NA
2869	GRK5	0.883962	0.402773	0	NA
6653	SORL1	0.88253	0.577921	0	NA
4345	CD200	0.881772	0.602295	0	NA
943	TNFRSF8	0.881261	0.746556	0	NA
25900	IFFO1	0.88077	0.603177	0	NA
23515	MORC3	0.879941	0.617196	0	NA
441168	FAM26F	0.879667	0.578616	0	NA
124935	SLC43A2	0.878511	0.474553	0	NA
29066	ZC3H7A	0.877319	0.39457	31	16p13.13
1808	DPYSL2	0.876815	0.595121	0	NA
54877	ZCCHC2	0.876027	0.500596	0	NA
10018	BCL2L11	0.87575	0.321231	0	NA
5971	RELB	0.875381	0.461053	0	NA
923	CD6	0.873381	0.936748	95	11q12.2
54739	XAF1	0.873291	0.664772	0	NA
326624	RAB37	0.873263	0.388924	0	NA
54464	XRN1	0.872622	0.720296	0	NA
54557	SGTB	0.872338	0.417742	0	NA
3726	JUNB	0.872235	0.59211	0	NA
89846	FGD3	0.868798	0.356946	0	NA
8797	TNFRSF10A	0.866656	0.792651	0	NA
115992	RNF166	0.866475	0.250918	0	NA
66036	MTMR9	0.865429	0.491666	73	8p23-p22
406	ARNTL	0.864782	0.40221	0	NA
225	ABCD2	0.864077	0.683842	0	NA
896	CCND3	0.863991	0.204538	0	NA
6399	TRAPPC2	0.863447	0.86113	0	NA
9874	TLK1	0.863288	0.393393	0	NA
3957	LGALS2	0.862944	0.544312	0	NA
284021	MILR1	0.862717	0.970724	0	NA
11221	DUSP10	0.862713	1.09014	0	NA
23224	SYNE2	0.862593	0.643462	0	NA
9039	UBA3	0.8606	0.416022	0	NA
9934	P2RY14	0.860544	0.504467	0	NA
123920	CMTM3	0.859663	0.552341	0	NA
4318	MMP9	0.859657	0.296135	28	20q13.12
3091	HIF1A	0.859081	0.22413	0	NA
23031	MAST3	0.85893	0.302688	0	NA
5998	RGS3	0.858158	0.734512	0	NA
23135	KDM6B	0.857025	0.569108	0	NA
5359	PLSCR1	0.856932	0.398827	0	NA
55013	CCDC109B	0.856912	0.839467	0	NA
79155	TNIP2	0.856288	0.376941	0	NA
940	CD28	0.854703	0.697169	43	2q33
54502	RBM47	0.854471	0.505821	0	NA
85027	SMIM3	0.852505	0.369762	0	NA
2826	CCR10	0.850776	0.461313	0	NA
132160	PPM1M	0.850463	0.821666	0	NA
4299	AFF1	0.849657	0.978327	0	NA
51347	TAOK3	0.849251	0.744496	0	NA
2060	EPS15	0.847777	0.384566	0	NA
23118	TAB2	0.847416	0.53217	64	6q25.1
23527	ACAP2	0.846033	0.282492	0	NA
6672	SP100	0.844132	0.606035	0	NA
9846	GAB2	0.842997	0.31786	0	NA
57515	SERINC1	0.84219	0.685683	0	NA
116496	FAM129A	0.840054	0.231838	0	NA
23307	FKBP15	0.838842	0.367291	0	NA
9047	SH2D2A	0.837285	1.14577	0	NA
4088	SMAD3	0.837282	0.343831	0	NA
122060	SLAIN1	0.836361	0.341477	0	NA
959	CD40LG	0.835895	0.691377	0	NA
5133	PDCD1	0.835502	0.69672	0	NA
8744	TNFSF9	0.834834	0.415357	0	NA
23479	ISCU	0.834515	0.537314	0	NA
152007	GLIPR2	0.834423	0.400198	0	NA
2581	GALC	0.833409	0.500533	0	NA
5588	PRKCQ	0.833024	0.615413	48	10p15.1
29780	PARVB	0.832894	0.487269	0	NA
79931	TNIP3	0.831247	0.63464	0	NA
8851	CDK5R1	0.830613	0.420283	0	NA
116985	ARAP1	0.828642	0.450473	34	11q13.4
79621	RNASEH2B	0.828366	0.44045	0	NA
51667	NUB1	0.828106	0.462955	0	NA
199746	U2AF1L4	0.82791	0.539143	0	NA
56829	ZC3HAV1	0.825986	0.704097	0	NA
54149	C21orf91	0.825953	0.925952	0	NA
7408	VASP	0.82572	0.269597	0	NA
7351	UCP2	0.824881	0.540639	0	NA
4363	ABCC1	0.823521	0.203315	0	NA
9909	DENND4B	0.821697	0.353236	0	NA
56882	CDC42SE1	0.820274	0.2752	0	NA
57118	CAMK1D	0.819894	0.372956	0	NA
7430	EZR	0.819793	0.476057	0	NA
201176	ARHGAP27	0.818917	0.551107	0	NA
84875	PARP10	0.818777	0.560456	0	NA
23406	COTL1	0.81874	0.376442	0	NA
8942	KYNU	0.818436	0.352509	0	NA
23643	LY96	0.816052	0.847725	0	NA
9619	ABCG1	0.813913	0.183967	81	21q22.3
85315	PAQR8	0.813776	0.313194	0	NA
23216	TBC1D1	0.812298	0.422243	0	NA
59	ACTA2	0.808462	0.402948	0	NA
2316	FLNA	0.807266	0.179772	0	NA
4066	LYL1	0.806773	0.331159	0	NA
56911	MAP3K7CL	0.805428	0.294195	0	NA
11010	GLIPR1	0.804682	0.443192	0	NA
409	ARRB2	0.804558	0.291476	0	NA
1193	CLIC2	0.80441	0.659183	0	NA
3551	IKBKB	0.803499	0.541339	0	NA
56605	ERO1LB	0.80245	0.47013	0	NA
3684	ITGAM	0.802143	0.445161	0	NA
3820	KLRB1	0.801438	1.05012	0	NA
4753	NELL2	0.800785	0.601494	0	NA
868	CBLB	0.796933	0.701736	61	3q13.11
2744	GLS	0.796713	0.273437	55	2q32.2-q32.3
23508	TTC9	0.795727	0.327834	0	NA
9881	TRANK1	0.795384	0.826325	0	NA
8473	OGT	0.795123	0.901266	0	NA
1385	CREB1	0.794851	0.414765	0	NA
1992	SERPINB1	0.793877	0.704772	0	NA
3479	IGF1	0.793621	0.912163	0	NA
10318	TNIP1	0.793427	0.446179	0	NA
10487	CAP1	0.791078	0.568204	0	NA
23149	FCHO1	0.789953	0.397467	0	NA
128338	DRAM2	0.789681	0.361029	0	NA
79706	PRKRIP1	0.789648	0.713463	0	NA
51088	KLHL5	0.78953	0.704709	0	NA
2553	GABPB1	0.789248	0.513846	0	NA
64091	POPDC2	0.788567	0.653713	0	NA
8481	OFD1	0.788315	0.42502	0	NA
10077	TSPAN32	0.788088	0.41356	0	NA
26279	PLA2G2D	0.787604	0.195403	0	NA
9444	QKI	0.787092	0.383748	0	NA
8905	AP1S2	0.786679	0.540619	0	NA
2867	FFAR2	0.786464	0.868073	0	NA
84678	KDM2B	0.786353	0.518843	0	NA
3128	HLA-DRB6	0.786291	0.253752	8	6p21.3
3071	NCKAP1L	0.786161	0.635862	0	NA
10437	IFI30	0.784378	0.6914	0	NA
51363	CHST15	0.784325	0.467669	0	NA
10801	SEPT9	0.783143	0.427823	0	NA
114908	TMEM123	0.781425	0.432501	0	NA
90634	N4BP2L1	0.779811	0.476656	0	NA
22914	KLRK1	0.779479	0.457512	0	NA
3140	MR1	0.777622	0.363053	0	NA
4616	GADD45B	0.776861	0.52274	0	NA
9641	IKBKE	0.776075	0.509718	0	NA
157285	SGK223	0.775879	0.275905	0	NA
9760	TOX	0.775669	0.52716	0	NA
1859	DYRK1A	0.775505	0.355548	0	NA
2149	F2R	0.775412	0.817549	0	NA
5906	RAP1A	0.775262	0.459053	0	NA
8850	KAT2B	0.773473	0.501597	0	NA
3987	LIMS1	0.772516	0.3565	0	NA
51311	TLR8	0.771861	0.733338	0	NA
23451	SF3B1	0.771633	0.338667	0	NA
113730	KLHDC7B	0.770356	0.694784	0	NA
3107	HLA-C	0.770242	0.484239	3	6p21.3
7453	WARS	0.769315	0.688098	0	NA
399665	FAM102A	0.768985	0.580443	0	NA
9021	SOCS3	0.768832	0.432336	0	NA
1286	COL4A4	0.767796	0.412637	0	NA
2289	FKBP5	0.767733	0.533344	0	NA
9679	FAM53B	0.767461	0.566606	0	NA
84830	ADTRP	0.766457	0.410589	0	NA
221302	ZUFSP	0.765448	0.491629	0	NA
23081	KDM4C	0.762788	0.311767	0	NA
65983	GRAMD3	0.761596	0.317493	0	NA
4125	MAN2B1	0.758551	0.412103	0	NA
83648	FAM167A	0.756651	0.900047	73	8p23-p22
1106	CHD2	0.75648	0.641522	0	NA
139818	DOCK11	0.755849	0.462589	0	NA
171023	ASXL1	0.755652	0.404683	0	NA
10420	TESK2	0.755211	0.700601	0	NA
6772	STAT1	0.754857	0.307524	55	2q32.2-q32.3
8111	GPR68	0.754428	0.563741	0	NA
5334	PLCL1	0.754378	0.603338	0	NA
51251	NT5C3A	0.754283	0.638389	0	NA
4082	MARCKS	0.754176	0.612246	0	NA
23208	SYT11	0.754126	0.154484	0	NA
8519	IFITM1	0.753586	0.620505	0	NA
10964	IFI44L	0.753443	0.48747	0	NA
23499	MACF1	0.753328	0.413171	0	NA
3117	HLA-DQA1	0.752558	0.382909	8	6p21.3
54855	FAM46C	0.751578	0.633154	0	NA
51063	CALHM2	0.751165	0.597488	0	NA
53829	P2RY13	0.750366	0.458946	0	NA
94241	TP53INP1	0.750295	0.352762	0	NA
801	CALM1	0.749456	0.594334	0	NA
25865	PRKD2	0.748858	0.680977	0	NA
54386	TERF2IP	0.748716	0.446064	0	NA
54507	ADAMTSL4	0.747989	0.922243	0	NA
57480	PLEKHG1	0.747082	0.523665	0	NA
9168	TMSB10	0.746679	0.567012	0	NA
2870	GRK6	0.74616	0.455228	0	NA
64174	DPEP2	0.745848	0.697075	0	NA
25777	SUN2	0.745678	0.255854	0	NA
162394	SLFN5	0.74421	0.727509	0	NA
79720	VPS37B	0.744042	0.494658	0	NA
57326	PBXIP1	0.742243	0.579956	0	NA
51545	ZNF581	0.742062	0.259074	0	NA
115650	TNFRSF13C	0.741444	0.692543	0	NA
240	ALOX5	0.741435	0.663312	0	NA
8925	HERC1	0.740931	0.566759	0	NA
84441	MAML2	0.740521	0.583244	0	NA
3620	IDO1	0.740488	0.939822	0	NA
10750	GRAP	0.740319	0.467357	0	NA
9922	IQSEC1	0.738441	0.406561	0	NA
57708	MIER1	0.738287	0.515687	0	NA
911	CD1C	0.737762	0.615011	0	NA
3434	IFIT1	0.737289	0.372479	0	NA
7049	TGFBR3	0.735881	0.499697	0	NA
10982	MAPRE2	0.735295	0.254136	0	NA
4283	CXCL9	0.73478	0.893733	0	NA
10947	AP3M2	0.734463	0.816933	0	NA
23531	MMD	0.734135	0.358748	0	NA
6916	TBXAS1	0.733758	0.560735	0	NA
83442	SH3BGRL3	0.732592	0.453612	0	NA
83854	ANGPTL6	0.731799	0.641942	15	19p13.2
57589	KIAA1432	0.730366	0.26256	0	NA
23220	DTX4	0.730237	0.49536	0	NA
50852	TRAT1	0.730196	0.588573	0	NA
10109	ARPC2	0.729968	0.500878	0	NA
51719	CAB39	0.728664	0.741574	0	NA
92482	BBIP1	0.728007	0.685676	0	NA
219539	YPEL4	0.726769	0.355393	0	NA
9208	LRRFIP1	0.72568	0.309117	0	NA
9844	ELMO1	0.724719	0.392299	0	NA
57614	KIAA1468	0.724274	0.371459	0	NA
1112	FOXN3	0.723941	0.630972	0	NA
29990	PILRB	0.72377	0.945778	0	NA
5209	PFKFB3	0.72352	0.383539	48	10p15.1
6892	TAPBP	0.723274	0.615783	0	NA
929	CD14	0.72207	0.334771	0	NA
10170	DHRS9	0.719396	0.775461	0	NA
3604	TNFRSF9	0.718961	0.641999	12	1p36
10287	RGS19	0.7185	0.623773	0	NA
54497	HEATR5B	0.718409	0.356152	0	NA
7046	TGFBR1	0.718256	0.517237	0	NA
7850	IL1R2	0.718089	0.351852	0	NA
123720	WHAMM	0.717779	0.593183	0	NA
9603	NFE2L3	0.717676	0.556769	0	NA
116442	RAB39B	0.717015	0.651781	0	NA
23682	RAB38	0.716573	0.480352	0	NA
3552	IL1A	0.715088	0.39426	0	NA
266747	RGL4	0.713061	0.558652	0	NA
9459	ARHGEF6	0.712849	0.834233	0	NA
9733	SART3	0.71179	0.294105	0	NA
22876	INPP5F	0.711079	0.420331	0	NA
139716	GAB3	0.710696	0.500096	0	NA
4005	LMO2	0.710354	0.410656	0	NA
9734	HDAC9	0.709776	0.374512	0	NA
57169	ZNFX1	0.709764	0.531708	0	NA
56900	TMEM167B	0.709205	0.522622	0	NA
201294	UNC13D	0.708685	0.327951	0	NA
54812	AFTPH	0.708335	0.363085	0	NA
126364	LRRC25	0.707334	0.569294	0	NA
2633	GBP1	0.706636	0.688886	0	NA
2625	GATA3	0.706438	0.392028	32	10p15.1
23370	ARHGEF18	0.704952	0.289074	0	NA
6482	ST3GAL1	0.702436	0.555922	0	NA
80012	PHC3	0.701859	0.761122	0	NA
23505	TMEM131	0.700083	0.731573	0	NA
9057	SLC7A6	0.699698	0.511096	0	NA
64332	NFKBIZ	0.698234	0.75477	0	NA
1512	CTSH	0.697851	0.626012	0	NA
51191	HERC5	0.696969	0.312332	0	NA
3956	LGALS1	0.696941	0.345387	0	NA
3458	IFNG	0.696902	0.490557	0	NA
29919	C18orf8	0.696227	0.494336	0	NA
9958	USP15	0.696161	0.708646	0	NA
1522	CTSZ	0.69576	0.563324	0	NA
85463	ZC3H12C	0.695669	0.94377	0	NA
6355	CCL8	0.692949	0.750468	0	NA
51348	KLRF1	0.692809	0.817124	0	NA
3782	KCNN3	0.692513	0.433229	0	NA
23062	GGA2	0.691936	0.468906	0	NA
79745	CLIP4	0.691414	0.463607	0	NA
55704	CCDC88A	0.690327	0.588744	0	NA
9960	USP3	0.688069	0.490315	0	NA
51278	IER5	0.686498	0.527612	0	NA
8650	NUMB	0.685842	0.480381	0	NA
203522	DDX26B	0.684824	0.546266	0	NA
121506	ERP27	0.684431	0.496068	0	NA
113791	PIK3IP1	0.681594	0.45899	0	NA
57162	PELI1	0.680039	0.222337	0	NA
637	BID	0.679108	0.458489	0	NA
150372	NFAM1	0.678578	0.61528	0	NA
11186	RASSF1	0.678303	0.576621	0	NA
55790	CSGALNACT1	0.676969	0.558895	0	NA
80149	ZC3H12A	0.676297	0.432107	0	NA
55008	HERC6	0.674612	0.487302	0	NA
130916	MTERFD2	0.6715	0.80255	0	NA
22890	ZBTB1	0.670288	0.443673	0	NA
8073	PTP4A2	0.669015	0.223219	0	NA
23049	SMG1	0.667474	0.639922	0	NA
352961	HCG26	0.666543	0.363571	3	6p21.3
1316	KLF6	0.666055	0.502044	0	NA
7297	TYK2	0.666	0.353848	15	19p13.2
4215	MAP3K3	0.665191	0.73787	0	NA
2769	GNA15	0.664782	0.277506	0	NA
55122	AKIRIN2	0.664341	0.639312	0	NA
140947	C5orf20	0.662092	0.454219	0	NA
8428	STK24	0.661605	0.569463	0	NA
5290	PIK3CA	0.661151	0.573947	0	NA
80830	APOL6	0.660998	0.352394	0	NA
51669	TMEM66	0.660717	0.349833	0	NA
90268	OTULIN	0.659392	0.477701	0	NA
80345	ZSCAN16	0.65817	0.300305	0	NA
10561	IFI44	0.658084	0.281564	0	NA
117157	SH2D1B	0.657874	0.521198	0	NA
85450	ITPRIP	0.657851	0.488823	0	NA
1535	CYBA	0.65757	0.627533	0	NA
55509	BATF3	0.6575	0.606113	0	NA
26127	FGFR1OP2	0.657002	0.56774	0	NA
718	C3	0.656781	0.505642	0	NA
81873	ARPC5L	0.656541	0.205233	0	NA
1389	CREBL2	0.655311	0.644197	0	NA
5567	PRKACB	0.65463	0.500894	0	NA
2885	GRB2	0.654524	0.585789	0	NA
1788	DNMT3A	0.654473	0.740079	0	NA
54847	SIDT1	0.654408	0.6074	0	NA
10285	SMNDC1	0.653404	0.460493	0	NA
84525	HOPX	0.65308	0.517817	0	NA
54809	SAMD9	0.650751	0.327205	0	NA
115207	KCTD12	0.649808	0.528921	0	NA
339745	SPOPL	0.648189	0.524502	0	NA
4683	NBN	0.647522	0.682872	0	NA
26137	ZBTB20	0.644398	0.584216	0	NA
79856	SNX22	0.644343	1.02835	0	NA
81539	SLC38A1	0.644321	0.478466	0	NA
50807	ASAP1	0.644173	0.214586	0	NA
3732	CD82	0.643829	0.752119	0	NA
7182	NR2C2	0.642589	0.492229	0	NA
9985	REC8	0.641741	0.675616	0	NA
10326	SIRPB1	0.640676	0.574145	0	NA
54851	ANKRD49	0.639768	0.550417	0	NA
339541	C1orf228	0.639528	0.519596	0	NA
30844	EHD4	0.638399	0.587701	0	NA
2004	ELK3	0.636034	0.644999	0	NA
2811	GP1BA	0.634281	0.497456	0	NA
7941	PLA2G7	0.632911	0.741573	0	NA
53346	TM6SF1	0.63189	0.493202	0	NA
1655	DDX5	0.631576	0.409715	0	NA
7597	ZBTB25	0.631449	0.821709	0	NA
10235	RASGRP2	0.62959	0.298538	0	NA
253260	RICTOR	0.629444	0.729299	0	NA
54434	SSH1	0.629283	0.951978	0	NA
6776	STAT5A	0.628897	0.428827	0	NA
5739	PTGIR	0.628476	0.647047	0	NA
9589	WTAP	0.62722	0.410173	0	NA
7127	TNFAIP2	0.626735	0.293641	0	NA
55876	GSDMB	0.625965	0.726908	87	17q12
10392	NOD1	0.625204	0.759695	0	NA
3824	KLRD1	0.62384	0.743295	0	NA
23033	DOPEY1	0.623712	0.588278	0	NA
6654	SOS1	0.623378	0.559942	0	NA
1071	CETP	0.623235	0.605107	0	NA
283149	BCL9L	0.623149	0.428955	35	11q23.3
84196	USP48	0.621104	0.484383	0	NA
8554	PIAS1	0.620292	0.22044	0	NA
3344	FOXN2	0.619729	0.420448	0	NA
84687	PPP1R9B	0.619221	0.494063	0	NA
393	ARHGAP4	0.618402	0.415215	58	Xq28
5295	PIK3R1	0.617677	0.300228	0	NA
440823	MIAT	0.617572	1.05577	0	NA
970	CD70	0.617164	1.06252	0	NA
8545	CGGBP1	0.616795	0.360828	0	NA
965	CD58	0.615654	0.666803	16	1p13.1
262	AMD1	0.610578	0.366504	0	NA
84636	GPR174	0.610439	0.61781	57	Xq13.3-Xq21.2
867	CBL	0.609626	0.621513	0	NA
9181	ARHGEF2	0.609414	0.515471	0	NA
26207	PITPNC1	0.608492	0.930861	0	NA
81688	C6orf62	0.608428	0.413603	0	NA
8440	NCK2	0.607192	0.512536	0	NA
10866	HCP5	0.605528	0.377201	3	6p21.3
23424	TDRD7	0.604075	0.440345	0	NA
10628	TXNIP	0.603047	0.484927	0	NA
91748	ELMSAN1	0.601766	0.503915	0	NA
9120	SLC16A6	0.601671	0.292169	0	NA
1729	DIAPH1	0.601508	0.596385	0	NA
56478	EIF4ENIF1	0.600669	0.606803	0	NA
6515	SLC2A3	0.600121	0.141499	0	NA
9111	NMI	0.599725	0.756778	0	NA
1060	CENPC	0.599423	0.358264	0	NA
85464	SSH2	0.599009	0.659587	0	NA
54726	OTUD4	0.598607	0.461503	0	NA
55346	TCP11L1	0.59593	0.575612	0	NA
23140	ZZEF1	0.595801	0.614139	0	NA
7318	UBA7	0.595454	0.628108	0	NA
118429	ANTXR2	0.594544	0.506344	0	NA
2857	GPR34	0.593455	0.61578	0	NA
51230	PHF20	0.592386	0.406827	0	NA
7412	VCAM1	0.592189	0.703199	0	NA
8648	NCOA1	0.591897	0.525243	0	NA
80205	CHD9	0.591297	0.511164	0	NA
9997	SCO2	0.591216	0.58244	0	NA
9712	USP6NL	0.590522	0.380521	0	NA
57018	CCNL1	0.590508	0.50193	0	NA
51306	FAM13B	0.589911	0.553978	0	NA
114769	CARD16	0.589472	0.835203	0	NA
84689	MS4A14	0.589438	0.401886	0	NA
5366	PMAIP1	0.589218	0.689858	0	NA
54861	SNRK	0.587205	0.440101	0	NA
23225	NUP210	0.586499	0.341205	0	NA
1195	CLK1	0.586484	0.582245	54	2q33.1
3601	IL15RA	0.586303	0.926572	48	10p15.1
83641	FAM107B	0.585632	0.333911	0	NA
25836	NIPBL	0.585143	0.587623	0	NA
5993	RFX5	0.584999	0.784987	0	NA
6446	SGK1	0.584848	0.300685	0	NA
1026	CDKN1A	0.584479	0.290606	0	NA
311	ANXA11	0.584274	0.48984	0	NA
55777	MBD5	0.584143	0.828757	0	NA
3988	LIPA	0.584113	0.537515	0	NA
25771	TBC1D22A	0.583722	0.0870762	0	NA
678	ZFP36L2	0.583563	0.63247	0	NA
53831	GPR84	0.583213	0.586442	0	NA
30817	EMR2	0.582542	0.824883	0	NA
2872	MKNK2	0.582511	0.185308	0	NA
60436	TGIF2	0.581795	0.6888	0	NA
56548	CHST7	0.580643	0.476404	0	NA
79666	PLEKHF2	0.580404	0.716714	0	NA
8737	RIPK1	0.579855	0.756752	0	NA
3460	IFNGR2	0.578624	0.559099	0	NA
1269	CNR2	0.577793	0.366227	0	NA
54918	CMTM6	0.577429	0.523179	0	NA
116379	IL22RA2	0.57717	0.730979	0	NA
93323	HAUS8	0.576426	0.664456	0	NA
2015	EMR1	0.576273	0.961428	0	NA
6398	SECTM1	0.573983	0.564007	0	NA
197259	MLKL	0.573772	0.65942	0	NA
10208	USPL1	0.57356	0.691667	0	NA
3004	GZMM	0.573391	0.626264	0	NA
338773	TMEM119	0.57291	0.869832	0	NA
51585	PCF11	0.572859	0.257575	0	NA
8379	MAD1L1	0.572181	0.471538	0	NA
8509	NDST2	0.572115	0.697995	0	NA
7074	TIAM1	0.571947	0.566484	0	NA
5324	PLAG1	0.571691	0.621692	0	NA
146722	CD300LF	0.571485	0.557389	0	NA
7316	UBC	0.571272	0.517136	0	NA
64180	DPEP3	0.571221	0.383316	0	NA
9044	BTAF1	0.569634	0.717381	0	NA
83852	SETDB2	0.569069	0.719051	0	NA
54813	KLHL28	0.568878	0.599112	0	NA
51744	CD244	0.565393	0.446373	14	1q23.3
57492	ARID1B	0.56517	0.371523	0	NA
23387	SIK3	0.56493	0.486762	0	NA
10473	HMGN4	0.564712	0.316707	0	NA
64783	RBM15	0.564194	0.459703	0	NA
5144	PDE4D	0.56401	0.596141	0	NA
27106	ARRDC2	0.56278	0.59173	0	NA
80896	NPL	0.562712	0.357002	0	NA
11320	MGAT4A	0.560916	0.342513	0	NA
28968	SLC6A16	0.56056	0.455518	0	NA
83637	ZMIZ2	0.560426	0.580709	0	NA
3257	HPS1	0.558431	0.567156	0	NA
55262	C7orf43	0.558177	0.375841	0	NA
7099	TLR4	0.55717	0.476045	0	NA
30845	EHD3	0.553979	0.368127	0	NA
57153	SLC44A2	0.553015	0.724321	15	19p13.2
136319	MTPN	0.552714	0.512449	0	NA
5980	REV3L	0.551401	0.649284	0	NA
27010	TPK1	0.551316	0.41834	0	NA
5899	RALB	0.550829	0.475546	0	NA
285527	FRYL	0.550693	0.426934	0	NA
4478	MSN	0.549976	0.524076	0	NA
115701	ALPK2	0.549333	0.722464	0	NA
83478	ARHGAP24	0.548859	0.420179	0	NA
92797	HELB	0.546804	0.315506	0	NA
100141515	C17orf99	0.544896	1.16699	0	NA
22908	SACM1L	0.544783	0.602286	0	NA
22807	IKZF2	0.544008	0.658491	0	NA
29123	ANKRD11	0.543641	0.46873	0	NA
9398	CD101	0.542241	0.403933	0	NA
23466	CBX6	0.541724	0.604939	0	NA
9425	CDYL	0.540503	0.66202	0	NA
817	CAMK2D	0.537794	0.30871	0	NA
6993	DYNLT1	0.537579	0.327526	0	NA
23550	PSD4	0.535799	0.537395	0	NA
3135	HLA-G	0.534616	0.700305	23	6p21.3
534	ATP6V1G2	0.533938	0.383591	3	6p21.3
8726	EED	0.533627	0.569576	0	NA
7494	XBP1	0.533349	0.370798	0	NA
8778	SIGLEC5	0.53257	0.770471	0	NA
4302	MLLT6	0.532492	0.520452	0	NA
9586	CREB5	0.532154	0.468707	78	7p15.2-p15.1
26031	OSBPL3	0.531026	0.490027	0	NA
5800	PTPRO	0.530703	0.597108	0	NA
7323	UBE2D3	0.530364	0.640133	0	NA
57125	PLXDC1	0.529553	0.549147	87	17q12
83417	FCRL4	0.528574	0.591732	5	1q21
4316	MMP7	0.526482	0.509498	0	NA
144423	GLT1D1	0.526396	0.647067	0	NA
6003	RGS13	0.526053	0.649738	0	NA
285512	FAM13A-AS1	0.525836	0.788428	0	NA
117584	RFFL	0.525422	0.476539	0	NA
55629	PNRC2	0.524679	0.403653	0	NA
11276	SYNRG	0.523697	0.769139	0	NA
5922	RASA2	0.522965	0.504133	0	NA
840	CASP7	0.52232	0.465688	0	NA
55167	MSL2	0.522048	0.719363	59	3q22.3
246175	CNOT6L	0.522018	0.448552	0	NA
4601	MXI1	0.521693	0.274556	0	NA
6929	TCF3	0.521072	0.22573	0	NA
94235	GNG8	0.520849	0.753101	0	NA
3727	JUND	0.520429	0.459048	0	NA
51167	CYB5R4	0.518572	0.623896	0	NA
7100	TLR5	0.518406	0.916056	0	NA
6347	CCL2	0.517376	0.509528	0	NA
6777	STAT5B	0.516193	0.343116	0	NA
27350	APOBEC3C	0.516081	0.528842	82	22q13.1
79026	AHNAK	0.514899	0.587827	0	NA
3399	ID3	0.514447	0.713955	0	NA
54980	C2orf42	0.513925	0.434416	0	NA
10957	PNRC1	0.513615	0.486577	0	NA
3553	IL1B	0.512514	0.824349	0	NA
90701	SEC11C	0.510635	0.309968	0	NA
1604	CD55	0.510375	0.766077	0	NA
8495	PPFIBP2	0.510188	0.485653	0	NA
7695	ZNF136	0.509816	0.522503	0	NA
2005	ELK4	0.509222	0.440222	0	NA
4627	MYH9	0.508908	0.535398	0	NA
133522	PPARGC1B	0.508112	0.979891	0	NA
90196	SYS1	0.508038	0.444201	0	NA
22856	CHSY1	0.50769	0.866747	0	NA
6844	VAMP2	0.507256	0.427308	0	NA
342371	ATXN1L	0.506691	0.581993	0	NA
10379	IRF9	0.505931	0.366566	0	NA
64844	MARCH7	0.504748	0.561522	0	NA
11126	CD160	0.504543	0.652741	0	NA
284086	NEK8	0.504192	0.899433	0	NA
3516	RBPJ	0.503992	0.383836	91	4p15.2
9976	CLEC2B	0.503945	0.525062	0	NA
3720	JARID2	0.503363	1.01715	0	NA
23636	NUP62	0.503247	0.685488	0	NA
23433	RHOQ	0.502807	0.42689	0	NA
80335	WDR82	0.501467	0.458656	0	NA
65977	PLEKHA3	0.50083	0.633651	0	NA
84236	RHBDD1	0.500107	0.376357	0	NA
57337	SENP7	0.498989	0.977283	0	NA
51056	LAP3	0.497415	0.800298	0	NA
2650	GCNT1	0.496917	0.756891	0	NA
4690	NCK1	0.495395	0.512367	59	3q22.3
9261	MAPKAPK2	0.494092	0.446633	0	NA
6483	ST3GAL2	0.493276	0.447219	0	NA
89849	ATG16L2	0.493201	0.276433	34	11q13.4
7321	UBE2D1	0.493061	0.627179	0	NA
6046	BRD2	0.492656	0.261509	8	6p21.3
6041	RNASEL	0.491409	0.511152	0	NA
10219	KLRG1	0.491355	0.610558	0	NA
7726	TRIM26	0.491252	0.426211	23	6p21.3
7324	UBE2E1	0.490449	0.839971	0	NA
57217	TTC7A	0.48954	0.491094	0	NA
85479	DNAJC5B	0.488708	0.574823	0	NA
356	FASLG	0.48869	0.882632	0	NA
5335	PLCG1	0.488476	0.425382	0	NA
22809	ATF5	0.487414	0.493526	0	NA
10672	GNA13	0.487199	0.745534	0	NA
6574	SLC20A1	0.486955	0.404294	0	NA
6489	ST8SIA1	0.486445	0.515939	0	NA
253461	ZBTB38	0.486207	0.228336	0	NA
55454	CSGALNACT2	0.484254	0.382795	0	NA
353376	TICAM2	0.4841	0.688396	0	NA
728	C5AR1	0.484049	0.753042	0	NA
79891	ZNF671	0.483835	0.294486	0	NA
8344	HIST1H2BE	0.481199	0.745816	0	NA
4929	NR4A2	0.480961	0.9453	0	NA
23382	AHCYL2	0.479099	0.367371	71	7q32.1
9294	S1PR2	0.47829	0.57134	15	19p13.2
6102	RP2	0.478166	0.69731	0	NA
197322	ACSF3	0.47786	0.423682	0	NA
3627	CXCL10	0.477676	0.800885	0	NA
64407	RGS18	0.477344	0.566993	0	NA
9094	UNC119	0.477297	0.352437	0	NA
57826	RAP2C	0.47633	0.351087	0	NA
53335	BCL11A	0.475508	0.252645	0	NA
64778	FNDC3B	0.473939	0.638592	0	NA
4335	MNT	0.473787	0.694462	0	NA
54453	RIN2	0.473432	0.278111	0	NA
161176	SYNE3	0.472881	0.241069	0	NA
22936	ELL2	0.469178	0.374782	0	NA
9792	SERTAD2	0.469162	0.988697	0	NA
4146	MATN1	0.46795	0.742765	0	NA
834	CASP1	0.466758	0.74592	0	NA
64919	BCL11B	0.465382	0.72071	0	NA
51426	POLK	0.464137	0.406471	0	NA
154075	SAMD3	0.46399	0.476359	0	NA
10923	SUB1	0.462839	0.349364	0	NA
1875	E2F5	0.462768	0.558161	0	NA
129607	CMPK2	0.461103	0.708055	0	NA
54462	CCSER2	0.459711	0.731678	0	NA
948	CD36	0.458764	0.495364	0	NA
9648	GCC2	0.458584	0.588713	0	NA
4615	MYD88	0.45858	0.723456	0	NA
10563	CXCL13	0.457528	1.02242	0	NA
3142	HLX	0.456856	0.575708	0	NA
51742	ARID4B	0.456612	0.541227	0	NA
11343	MGLL	0.45644	0.536856	0	NA
54800	KLHL24	0.456326	0.29599	0	NA
114907	FBXO32	0.455942	0.456402	0	NA
55335	NIPSNAP3B	0.454393	0.94083	0	NA
64419	MTMR14	0.454041	0.30534	0	NA
7764	ZNF217	0.451813	0.587967	0	NA
116236	ABHD15	0.451198	0.389682	0	NA
9290	GPR55	0.451026	0.692893	0	NA
6738	TROVE2	0.450903	0.461943	0	NA
230	ALDOC	0.450152	0.51896	0	NA
80025	PANK2	0.45001	0.508429	0	NA
4682	NUBP1	0.449218	0.383396	0	NA
9929	JOSD1	0.449095	0.537134	0	NA
259282	BOD1L1	0.447413	0.454243	0	NA
79893	GGNBP2	0.447403	0.400608	0	NA
11215	AKAP11	0.446793	0.547032	0	NA
27314	RAB30	0.445309	0.514778	0	NA
10228	STX6	0.445226	0.564236	0	NA
6195	RPS6KA1	0.444934	0.187318	0	NA
348094	ANKDD1A	0.444891	0.490611	0	NA
6223	RPS19	0.44454	0.427489	0	NA
57396	CLK4	0.441718	0.607994	0	NA
23780	APOL2	0.440513	0.552229	0	NA
10678	B3GNT2	0.43998	0.402084	44	2p15
283991	UBALD2	0.439362	0.397396	0	NA
57620	STIM2	0.43934	0.491026	0	NA
4277	MICB	0.43893	0.464049	3	6p21.3
85460	ZNF518B	0.437899	0.194805	90	4p16.1
64805	P2RY12	0.437893	0.32702	0	NA
2309	FOXO3	0.437235	0.330375	0	NA
3267	AGFG1	0.435933	0.825431	0	NA
11326	VSIG4	0.435436	0.687317	0	NA
23586	DDX58	0.435145	0.527709	0	NA
90627	STARD13	0.434846	0.899821	0	NA
22862	FNDC3A	0.434385	0.43697	0	NA
51703	ACSL5	0.434172	0.329255	0	NA
64131	XYLT1	0.43382	0.75475	0	NA
114885	OSBPL11	0.433517	0.617095	0	NA
64864	RFX7	0.433281	0.528821	0	NA
3596	IL13	0.433268	0.88536	47	5q31.1
50856	CLEC4A	0.432844	0.883228	0	NA
55593	OTUD5	0.432801	0.574252	0	NA
121536	AEBP2	0.432218	0.509797	0	NA
10781	ZNF266	0.432027	0.658731	0	NA
5774	PTPN3	0.431807	0.69916	0	NA
7071	KLF10	0.430792	0.488073	0	NA
11021	RAB35	0.429308	0.541778	0	NA
9665	KIAA0430	0.428845	0.43758	0	NA
6595	SMARCA2	0.428006	0.645084	0	NA
23503	ZFYVE26	0.427539	0.581872	0	NA
23179	RGL1	0.426371	0.504944	0	NA
5521	PPP2R2B	0.424877	0.672336	0	NA
8916	HERC3	0.424511	0.417586	0	NA
712	C1QA	0.423781	0.900842	0	NA
26019	UPF2	0.423504	0.699468	0	NA
9618	TRAF4	0.422192	0.814647	0	NA
54923	LIME1	0.421734	0.826569	0	NA
254225	RNF169	0.42132	0.578041	0	NA
54880	BCOR	0.42115	0.337344	0	NA
23094	SIPA1L3	0.420245	0.708885	0	NA
84695	LOXL3	0.419204	0.534587	0	NA
64121	RRAGC	0.419084	1.06658	0	NA
153830	RNF145	0.41898	0.21913	0	NA
9143	SYNGR3	0.418616	0.547642	0	NA
59345	GNB4	0.418308	0.399158	0	NA
26122	EPC2	0.41798	0.617892	0	NA
11344	TWF2	0.416567	0.393701	0	NA
2635	GBP3	0.416219	0.536916	0	NA
79180	EFHD2	0.415733	0.455765	0	NA
1105	CHD1	0.415249	0.665195	0	NA
5325	PLAGL1	0.415163	0.332283	0	NA
23143	LRCH1	0.41514	0.891701	0	NA
84444	DOT1L	0.414917	0.691572	0	NA
101	ADAM8	0.414306	0.845792	0	NA
170384	FUT11	0.413479	0.621847	0	NA
54438	GFOD1	0.412869	0.761778	0	NA
4851	NOTCH1	0.411662	0.707171	0	NA
4534	MTM1	0.411095	0.78077	0	NA
26224	FBXL3	0.410738	0.32632	0	NA
9452	ITM2A	0.410429	0.587502	57	Xq13.3-Xq21.2
51444	RNF138	0.409507	0.778817	0	NA
57120	GOPC	0.409115	0.527791	0	NA
9814	SFI1	0.408772	0.532537	0	NA
3090	HIC1	0.408452	0.489399	0	NA
115004	MB21D1	0.408394	0.705539	0	NA
124491	TMEM170A	0.40785	0.480097	0	NA
25801	GCA	0.407488	0.407023	0	NA
4245	MGAT1	0.406879	0.559275	0	NA
51176	LEF1	0.406009	0.275945	0	NA
285237	C3orf38	0.405231	0.529802	0	NA
81631	MAP1LC3B	0.404805	0.452673	0	NA
51135	IRAK4	0.403803	0.642589	0	NA
84734	FAM167B	0.403702	0.675397	0	NA
6868	ADAM17	0.403063	0.350242	0	NA
651746	ANKRD33B	0.402745	0.322146	0	NA
149699	GTSF1L	0.402457	0.65917	0	NA
8732	RNGTT	0.401852	0.681558	0	NA
5729	PTGDR	0.401813	0.992674	0	NA
83440	ADPGK	0.401548	0.656648	0	NA
255919	CNEP1R1	0.400922	0.727523	0	NA
5495	PPM1B	0.400866	0.615918	0	NA
51008	ASCC1	0.400833	0.359379	0	NA
55922	NKRF	0.400025	0.452159	0	NA
5297	PI4KA	0.399924	0.438841	84	22q11.21
256957	HEATR9	0.399884	0.594296	0	NA
57007	ACKR3	0.398358	0.453328	0	NA
4008	LMO7	0.398312	0.434851	0	NA
83988	NCALD	0.398284	0.732882	0	NA
29887	SNX10	0.397866	0.816308	0	NA
8718	TNFRSF25	0.397603	0.527852	0	NA
10803	CCR9	0.397311	1.04283	0	NA
27430	MAT2B	0.396158	0.697557	0	NA
5252	PHF1	0.39575	0.515133	0	NA
79573	TTC13	0.395632	0.702986	0	NA
55911	APOBR	0.395602	0.795616	0	NA
79670	ZCCHC6	0.39558	0.672671	0	NA
5467	PPARD	0.395396	0.489668	0	NA
150350	ENTHD1	0.394971	0.573426	0	NA
51592	TRIM33	0.394523	0.561968	0	NA
196528	ARID2	0.394074	0.508485	0	NA
5927	KDM5A	0.393685	0.362846	0	NA
2788	GNG7	0.39309	0.814388	0	NA
23043	TNIK	0.39295	0.599498	0	NA
1583	CYP11A1	0.391215	1.40967	0	NA
8527	DGKD	0.391108	0.67461	0	NA
7097	TLR2	0.390724	0.58821	0	NA
9841	ZBTB24	0.390591	0.716398	0	NA
9451	EIF2AK3	0.390278	0.560421	0	NA
196394	AMN1	0.3891	0.432008	0	NA
27250	PDCD4	0.388127	0.697964	0	NA
56890	MDM1	0.387735	0.430579	0	NA
9830	TRIM14	0.3874	0.608244	0	NA
83871	RAB34	0.38716	0.647629	0	NA
149840	C20orf196	0.386849	0.821696	0	NA
91782	CHMP7	0.386216	0.588663	0	NA
91694	LONRF1	0.384651	0.681544	0	NA
23492	CBX7	0.384204	0.567714	82	22q13.1
26959	HBP1	0.383655	0.475701	0	NA
58527	ABRACL	0.383627	0.739183	0	NA
2551	GABPA	0.383348	0.509088	0	NA
10855	HPSE	0.383163	0.625583	0	NA
53838	C11orf24	0.382991	0.790387	0	NA
84458	LCOR	0.382802	0.336982	0	NA
121355	GTSF1	0.382768	0.954809	0	NA
55279	ZNF654	0.379031	0.437894	0	NA
4170	MCL1	0.379009	0.470332	0	NA
820	CAMP	0.378787	0.660463	0	NA
51322	WAC	0.378757	0.333422	0	NA
80124	VCPIP1	0.378368	0.61048	0	NA
84911	ZNF382	0.37792	0.701478	0	NA
5163	PDK1	0.377485	0.615159	0	NA
5604	MAP2K1	0.377269	0.723446	0	NA
5732	PTGER2	0.376079	0.624224	0	NA
10402	ST3GAL6	0.375766	0.454444	0	NA
84447	SYVN1	0.375615	0.63183	0	NA
64781	CERK	0.375486	0.457101	0	NA
7403	KDM6A	0.374	0.446114	0	NA
1846	DUSP4	0.373671	0.782358	0	NA
4644	MYO5A	0.373671	0.620012	0	NA
55743	CHFR	0.37201	0.780812	0	NA
3574	IL7	0.371787	0.319859	0	NA
8828	NRP2	0.369614	0.462491	0	NA
5997	RGS2	0.36947	0.482944	0	NA
9246	UBE2L6	0.369148	0.425292	0	NA
54832	VPS13C	0.368854	0.420699	0	NA
8553	BHLHE40	0.368519	0.821203	0	NA
131583	FAM43A	0.368385	0.230549	0	NA
11259	FILIP1L	0.367892	0.443274	0	NA
23012	STK38L	0.367779	0.372683	0	NA
7150	TOP1	0.366668	0.401744	0	NA
5244	ABCB4	0.366608	0.54983	0	NA
199713	NLRP7	0.366439	0.705331	0	NA
55082	ARGLU1	0.366396	0.305847	0	NA
54521	WDR44	0.366292	0.585226	0	NA
2669	GEM	0.366254	0.430663	0	NA
151613	TTC14	0.366112	0.550349	0	NA
51646	YPEL5	0.36379	0.531588	42	2p23.1
90007	MIDN	0.363502	0.350705	0	NA
51765	MST4	0.363457	0.438473	0	NA
10791	VAMP5	0.362405	0.58894	0	NA
11213	IRAK3	0.361298	0.420362	0	NA
1820	ARID3A	0.360022	0.520832	0	NA
2768	GNA12	0.359847	0.626149	0	NA
2215	FCGR3B	0.359648	0.507551	17	1q23.3
717	C2	0.358992	0.647279	0	NA
55125	CEP192	0.358768	0.586134	85	18p11.21
81788	NUAK2	0.358428	0.359679	0	NA
493861	EID3	0.35839	0.589267	0	NA
9367	RAB9A	0.358273	0.705862	0	NA
23200	ATP11B	0.358183	0.820734	0	NA
55750	AGK	0.35808	0.438542	0	NA
9049	AIP	0.357921	0.370631	0	NA
79960	JADE1	0.357548	0.482654	0	NA
57147	SCYL3	0.355694	0.535271	0	NA
5218	CDK14	0.355503	0.445549	0	NA
83786	FRMD8	0.35507	0.415878	0	NA
23243	ANKRD28	0.35477	0.346501	0	NA
93487	MAPK1IP1L	0.354404	0.677302	0	NA
157697	ERICH1	0.354374	0.678449	0	NA
150771	ITPRIPL1	0.354235	0.752404	0	NA
30815	ST6GALNAC6	0.353127	0.415504	0	NA
1200	TPP1	0.35307	0.796516	0	NA
9935	MAFB	0.352501	0.650182	0	NA
219749	ZNF25	0.351312	0.564409	0	NA
4194	MDM4	0.349929	0.639839	0	NA
23379	ICE1	0.349624	0.840822	0	NA
4092	SMAD7	0.349557	0.266638	0	NA
113277	TMEM106A	0.349216	0.599108	0	NA
26230	TIAM2	0.348854	0.468426	0	NA
6310	ATXN1	0.348579	0.660734	0	NA
4289	MKLN1	0.348517	0.736052	0	NA
1508	CTSB	0.348271	0.218978	0	NA
54882	ANKHD1	0.347488	0.623311	0	NA
23325	KIAA1033	0.347486	0.482568	0	NA
51193	ZNF639	0.347459	0.248782	0	NA
7706	TRIM25	0.347452	0.273184	0	NA
8439	NSMAF	0.347233	0.711826	0	NA
84124	ZNF394	0.347216	0.769195	0	NA
54807	ZNF586	0.346704	0.397629	0	NA
203197	C9orf91	0.346402	0.657758	0	NA
9636	ISG15	0.345329	0.66332	0	NA
83891	SNX25	0.345208	0.30554	0	NA
54778	RNF111	0.345039	0.609082	0	NA
27291	R3HCC1L	0.343032	0.347266	0	NA
6737	TRIM21	0.34177	0.640051	0	NA
23304	UBR2	0.341172	0.568307	0	NA
1285	COL4A3	0.3407	0.665977	0	NA
2026	ENO2	0.340449	0.410708	0	NA
7562	ZNF708	0.33928	0.650027	0	NA
64766	S100PBP	0.339267	0.599051	0	NA
64115	C10orf54	0.337787	0.755731	0	NA
167153	PAPD4	0.336946	0.773173	0	NA
4218	RAB8A	0.336315	0.544714	0	NA
23334	SZT2	0.335337	0.521797	0	NA
9124	PDLIM1	0.334197	0.433334	0	NA
284406	ZFP82	0.334118	0.555402	0	NA
2823	GPM6A	0.334053	0.759328	0	NA
80326	WNT10A	0.33382	0.73073	0	NA
64224	HERPUD2	0.333448	0.778001	0	NA
9466	IL27RA	0.33315	0.652328	0	NA
5912	RAP2B	0.332936	0.553291	0	NA
1843	DUSP1	0.332896	0.610966	0	NA
9170	LPAR2	0.332489	0.727906	0	NA
7421	VDR	0.33202	0.183988	0	NA
5292	PIM1	0.331779	0.735917	0	NA
57124	CD248	0.331719	0.363352	0	NA
51028	VPS36	0.331343	0.408555	0	NA
2197	FAU	0.331136	0.409658	0	NA
9332	CD163	0.331079	0.724299	0	NA
89848	FCHSD1	0.330783	0.481516	0	NA
132660	LIN54	0.330529	0.490864	0	NA
8556	CDC14A	0.330401	0.742829	0	NA
6047	RNF4	0.330143	0.655929	0	NA
22990	PCNX	0.329832	0.528457	0	NA
23274	CLEC16A	0.329806	0.645382	0	NA
6376	CX3CL1	0.328391	0.377029	0	NA
2517	FUCA1	0.328312	0.505433	0	NA
57567	ZNF319	0.327985	0.55895	0	NA
11201	POLI	0.327805	0.995736	0	NA
150094	SIK1	0.327164	0.489811	0	NA
223082	ZNRF2	0.326898	0.528542	0	NA
8569	MKNK1	0.325139	0.702452	0	NA
5730	PTGDS	0.324906	0.533363	0	NA
3783	KCNN4	0.324635	0.443649	0	NA
51157	ZNF580	0.324468	0.45398	0	NA
65220	NADK	0.324418	0.15076	0	NA
4222	MEOX1	0.324299	0.390129	0	NA
55326	AGPAT5	0.324296	0.577009	0	NA
23150	FRMD4B	0.324036	0.575898	0	NA
8339	HIST1H2BG	0.322451	0.871339	0	NA
22823	MTF2	0.321724	0.656073	0	NA
3120	HLA-DQB2	0.32134	0.434261	8	6p21.3
6400	SEL1L	0.320024	0.642553	0	NA
7050	TGIF1	0.319642	0.535763	0	NA
148867	SLC30A7	0.319187	0.498425	0	NA
284759	SIRPB2	0.316793	0.559696	0	NA
22849	CPEB3	0.316488	0.521598	0	NA
2035	EPB41	0.316044	0.513807	0	NA
2000	ELF4	0.315985	0.620822	0	NA
8412	BCAR3	0.31555	0.497449	0	NA
49854	ZBTB21	0.314818	0.638465	0	NA
8578	SCARF1	0.314169	0.755563	0	NA
29109	FHOD1	0.312602	0.49351	0	NA
8705	B3GALT4	0.312397	0.310245	0	NA
54820	NDE1	0.31072	0.647697	0	NA
4124	MAN2A1	0.310441	0.409155	0	NA
22838	RNF44	0.310113	0.411232	0	NA
84859	LRCH3	0.309974	0.307279	0	NA
159013	CXorf38	0.308072	0.702519	0	NA
5914	RARA	0.307789	0.500646	0	NA
58486	ZBED5	0.307465	0.699058	0	NA
6252	RTN1	0.306536	0.829862	0	NA
79027	ZNF655	0.30648	0.759541	0	NA
10569	SLU7	0.30422	0.387125	0	NA
58515	SELK	0.302761	0.522279	0	NA
55803	ADAP2	0.30261	0.573192	0	NA
23207	PLEKHM2	0.301073	0.968524	0	NA
11240	PADI2	0.299769	0.494759	13	1p36.13
137835	TMEM71	0.299653	0.555952	0	NA
3904	LAIR2	0.299551	0.435868	0	NA
5168	ENPP2	0.297453	0.550487	0	NA
64764	CREB3L2	0.297341	0.543998	0	NA
79901	CYBRD1	0.296863	0.464969	0	NA
60490	PPCDC	0.296756	0.451376	0	NA
134510	UBLCP1	0.296344	0.448767	0	NA
54891	INO80D	0.295869	0.649264	0	NA
7056	THBD	0.294865	0.572728	0	NA
60	ACTB	0.294461	0.522113	0	NA
26118	WSB1	0.294207	0.665652	0	NA
684	BST2	0.293946	0.540019	0	NA
202309	GAPT	0.293688	0.738933	0	NA
3433	IFIT2	0.29338	0.546069	0	NA
93624	TADA2B	0.293028	0.462128	0	NA
55686	MREG	0.293001	0.571871	0	NA
81558	FAM117A	0.292963	0.760921	0	NA
2512	FTL	0.292916	0.473576	0	NA
10443	N4BP2L2	0.292525	0.449282	0	NA
9857	CEP350	0.292396	0.401888	0	NA
51773	RSF1	0.291495	0.276504	0	NA
1519	CTSO	0.289746	0.684782	0	NA
9295	SRSF11	0.289651	0.564212	0	NA
5597	MAPK6	0.289075	0.653237	0	NA
2838	GPR15	0.288962	0.827528	0	NA
5330	PLCB2	0.288929	1.21866	0	NA
7011	TEP1	0.28887	0.586092	0	NA
2643	GCH1	0.288672	0.369368	0	NA
28951	TRIB2	0.288234	0.445989	0	NA
10472	ZBTB18	0.288127	0.757228	0	NA
231	AKR1B1	0.287213	0.649651	0	NA
10581	IFITM2	0.287033	0.409614	0	NA
84034	EMILIN2	0.286656	0.542427	0	NA
219790	RTKN2	0.286289	0.810948	49	10q21.2
54542	RC3H2	0.285434	0.504751	0	NA
104	ADARB1	0.284254	0.886122	0	NA
170506	DHX36	0.283876	0.510089	0	NA
11025	LILRB3	0.28351	0.841752	0	NA
78996	C7orf49	0.282515	0.623392	0	NA
837	CASP4	0.281956	0.62996	0	NA
54665	RSBN1	0.281647	0.718205	69	1p13.2
4675	NAP1L3	0.281423	0.755634	0	NA
5699	PSMB10	0.28092	0.432696	0	NA
83930	STARD3NL	0.279844	0.68047	0	NA
80162	ATHL1	0.279687	0.452715	0	NA
57623	ZFAT	0.279387	0.317976	0	NA
440836	ODF3B	0.277942	0.689558	0	NA
1368	CPM	0.277895	0.392014	0	NA
4799	NFX1	0.277805	0.43121	0	NA
55625	ZDHHC7	0.277286	0.242865	0	NA
10417	SPON2	0.277161	0.699315	0	NA
55752	SEPT11	0.275923	0.43983	0	NA
149233	IL23R	0.275536	0.976909	0	NA
10163	WASF2	0.275041	0.355483	0	NA
91300	R3HDM4	0.274576	0.849122	0	NA
8935	SKAP2	0.273952	0.293377	0	NA
200576	PIKFYVE	0.273866	0.437376	0	NA
3796	KIF2A	0.273613	0.38146	0	NA
64651	CSRNP1	0.27288	0.531287	0	NA
440712	C1orf186	0.272819	0.495952	0	NA
10095	ARPC1B	0.272538	0.596335	0	NA
644353	ZCCHC18	0.27213	0.727019	0	NA
54843	SYTL2	0.271043	0.676134	0	NA
387119	CEP85L	0.270648	0.503803	0	NA
11083	DIDO1	0.269864	0.556437	0	NA
7431	VIM	0.268724	0.447497	0	NA
11117	EMILIN1	0.268565	0.715153	0	NA
55810	FOXJ2	0.268511	0.547755	0	NA
5660	PSAP	0.266999	0.550528	0	NA
8973	CHRNA6	0.266061	0.834788	0	NA
3162	HMOX1	0.265681	0.321668	0	NA
1871	E2F3	0.265421	0.899765	0	NA
4094	MAF	0.265329	0.605762	0	NA
124944	C17orf49	0.264589	0.579487	0	NA
5728	PTEN	0.262511	0.285119	0	NA
11027	LILRA2	0.262193	0.33439	0	NA
23673	STX12	0.261604	0.860569	0	NA
10735	STAG2	0.261596	0.410198	0	NA
79139	DERL1	0.26159	0.291236	0	NA
4034	LRCH4	0.261027	0.721538	0	NA
26301	GBGT1	0.260797	0.523752	0	NA
2615	LRRC32	0.260683	0.79497	0	NA
114789	SLC25A25	0.260359	0.668313	0	NA
653390	RRN3P2	0.2603	0.983798	0	NA
103	ADAR	0.260245	0.360741	1	1q21.3
55788	LMBRD1	0.260155	0.431635	0	NA
7273	TTN	0.260057	0.511311	0	NA
8560	DEGS1	0.259777	0.488818	0	NA
84174	SLA2	0.258917	0.451696	0	NA
154743	C7orf60	0.258727	0.227227	0	NA
23471	TRAM1	0.258561	0.45025	0	NA
60386	SLC25A19	0.256202	0.557641	0	NA
197131	UBR1	0.255278	0.633754	0	NA
11127	KIF3A	0.25472	0.381294	0	NA
23287	AGTPBP1	0.254655	0.599476	0	NA
54674	LRRN3	0.254135	0.436548	0	NA
4946	OAZ1	0.253821	0.48632	0	NA
28232	SLCO3A1	0.252954	0.348256	0	NA
4660	PPP1R12B	0.252089	0.473856	0	NA
200316	APOBEC3F	0.251374	0.477133	82	22q13.1
79780	CCDC82	0.251046	0.461117	0	NA
6197	RPS6KA3	0.250948	0.428479	0	NA
152006	RNF38	0.250869	0.655523	0	NA
84958	SYTL1	0.250041	0.345238	0	NA
51314	NME8	0.248705	0.625747	0	NA
1612	DAPK1	0.248577	0.565432	0	NA
200734	SPRED2	0.247772	0.688567	76	2p14
3482	IGF2R	0.247756	0.715177	0	NA
10184	LHFPL2	0.2477	0.526968	0	NA
151556	GPR155	0.246755	0.632381	0	NA
10087	COL4A3BP	0.244228	0.580783	0	NA
4814	NINJ1	0.244118	0.50855	0	NA
23616	SH3BP1	0.244111	0.333716	0	NA
7461	CLIP2	0.242937	0.534059	0	NA
1102	RCBTB2	0.242876	0.292338	0	NA
4609	MYC	0.242864	0.726333	0	NA
347902	AMIGO2	0.241826	0.543835	0	NA
56905	C15orf39	0.241411	0.721312	0	NA
84159	ARID5B	0.241262	0.747235	49	10q21.2
94103	ORMDL3	0.24115	0.914867	87	17q12
51582	AZIN1	0.241082	0.628819	0	NA
56910	STARD7	0.240646	0.471085	0	NA
6509	SLC1A4	0.240206	0.378587	0	NA
10194	TSHZ1	0.239404	0.526426	0	NA
55529	TMEM55A	0.239232	0.39308	0	NA
80824	DUSP16	0.239061	0.76404	0	NA
80223	RAB11FIP1	0.238073	0.632195	0	NA
5031	P2RY6	0.23768	0.400105	34	11q13.4
4001	LMNB1	0.236951	0.943161	0	NA
5337	PLD1	0.236174	0.291084	0	NA
832	CAPZB	0.234822	0.479492	0	NA
150365	MEI1	0.234631	0.960743	0	NA
3965	LGALS9	0.234489	0.457515	0	NA
23765	IL17RA	0.234362	0.763925	0	NA
56160	NDNL2	0.234166	0.289306	0	NA
3718	JAK3	0.23323	0.651154	0	NA
56204	FAM214A	0.232925	0.432629	0	NA
28986	MAGEH1	0.232439	0.574651	0	NA
51274	KLF3	0.232103	0.437296	0	NA
5926	ARID4A	0.231714	0.788641	0	NA
79930	DOK3	0.231694	0.756906	0	NA
1318	SLC31A2	0.231188	0.770284	0	NA
9749	PHACTR2	0.230801	0.534182	0	NA
7090	TLE3	0.230269	0.203303	0	NA
284611	FAM102B	0.230066	0.596102	0	NA
54899	PXK	0.230038	0.385111	60	3p14.3
3816	KLK1	0.228685	0.678306	0	NA
29949	IL19	0.227292	0.839512	0	NA
10390	CEPT1	0.22527	0.735889	0	NA
6236	RRAD	0.224654	0.521697	0	NA
81603	TRIM8	0.224599	0.299791	0	NA
84186	ZCCHC7	0.224024	0.497882	0	NA
53405	CLIC5	0.223206	1.10654	0	NA
9710	KIAA0355	0.222355	0.422631	0	NA
5923	RASGRF1	0.221694	0.772952	0	NA
8611	PPAP2A	0.221574	0.533671	0	NA
7357	UGCG	0.2212	0.724598	0	NA
9240	PNMA1	0.221014	0.835409	0	NA
154141	MBOAT1	0.22068	0.653477	0	NA
51185	CRBN	0.220462	0.491297	0	NA
3101	HK3	0.219276	0.398785	0	NA
6624	FSCN1	0.218537	0.757065	0	NA
25932	CLIC4	0.217838	0.541058	0	NA
8776	MTMR1	0.217104	0.836856	0	NA
29896	TRA2A	0.216795	0.599474	0	NA
92017	SNX29	0.216512	0.7567	31	16p13.13
6840	SVIL	0.215938	0.23668	0	NA
158747	MOSPD2	0.21577	0.3377	0	NA
6559	SLC12A3	0.215647	0.996007	0	NA
81611	ANP32E	0.215584	0.654146	0	NA
285193	DUSP28	0.214867	0.73333	0	NA
7326	UBE2G1	0.214791	0.29804	0	NA
57178	ZMIZ1	0.214148	0.252365	0	NA
10537	UBD	0.214075	0.774047	23	6p21.3
2319	FLOT2	0.21356	0.894602	0	NA
122618	PLD4	0.213132	0.637552	67	14q32.33
56987	BBX	0.212901	0.597977	0	NA
10370	CITED2	0.211774	0.357852	0	NA
53344	CHIC1	0.211116	0.492651	0	NA
366	AQP9	0.210997	0.434333	0	NA
7574	ZNF26	0.210985	0.65452	0	NA
27245	AHDC1	0.21039	0.57647	0	NA
79596	RNF219	0.210164	0.377943	0	NA
975	CD81	0.209904	0.547892	0	NA
3772	KCNJ15	0.209895	0.725213	0	NA
57507	ZNF608	0.209695	0.662039	0	NA
7541	ZBTB14	0.209602	0.696517	0	NA
6375	XCL1	0.209368	0.925321	0	NA
340061	TMEM173	0.208418	0.520554	0	NA
8994	LIMD1	0.208053	0.554683	0	NA
7536	SF1	0.207926	0.580105	0	NA
353322	ANKRD37	0.207434	0.323582	0	NA
4673	NAP1L1	0.207421	0.262139	0	NA
55289	ACOXL	0.205819	0.88933	27	2q13
659	BMPR2	0.205656	0.374484	0	NA
23214	XPO6	0.205277	0.579115	0	NA
80208	SPG11	0.204625	0.162992	0	NA
2760	GM2A	0.204412	0.648845	0	NA
200186	CRTC2	0.204408	0.316295	0	NA
3899	AFF3	0.204397	0.516114	75	2q11.2
9550	ATP6V1G1	0.204234	0.552519	0	NA
5371	PML	0.204088	0.697121	0	NA
23603	CORO1C	0.203661	0.601002	0	NA
9320	TRIP12	0.203518	0.696835	0	NA
7375	USP4	0.203354	0.244091	0	NA
7444	VRK2	0.202933	0.308678	0	NA
4974	OMG	0.202248	0.607118	0	NA
80727	TTYH3	0.201548	0.277715	0	NA
55207	ARL8B	0.201215	0.664157	0	NA
9123	SLC16A3	0.201214	0.608038	0	NA
28988	DBNL	0.201172	0.369894	0	NA
1396	CRIP1	0.200332	0.642948	0	NA
80237	ELL3	0.199953	0.769687	0	NA
1806	DPYD	0.199756	0.38566	0	NA
23350	U2SURP	0.199333	0.58414	0	NA
10509	SEMA4B	0.198704	0.252686	0	NA
6018	RLF	0.197965	0.367802	0	NA
3823	KLRC3	0.197145	0.607914	0	NA
51474	LIMA1	0.197082	0.721086	0	NA
9871	SEC24D	0.196895	0.462966	0	NA
51061	TXNDC11	0.196154	0.48424	31	16p13.13
29	ABR	0.196077	0.306955	0	NA
54495	TMX3	0.195893	0.591925	0	NA
23070	CMTR1	0.195808	0.418298	0	NA
57132	CHMP1B	0.195573	0.660517	0	NA
9567	GTPBP1	0.195572	0.256662	0	NA
91543	RSAD2	0.195234	0.533246	0	NA
22826	DNAJC8	0.193728	0.473417	0	NA
160364	CLEC12A	0.192536	0.750599	0	NA
8459	TPST2	0.191818	0.227866	0	NA
51524	TMEM138	0.190951	1.03329	95	11q12.2
25946	ZNF385A	0.190724	0.406737	0	NA
2145	EZH1	0.189508	0.368928	0	NA
4057	LTF	0.188666	0.808766	0	NA
2580	GAK	0.1885	0.237037	0	NA
9204	ZMYM6	0.188176	0.865237	0	NA
26286	ARFGAP3	0.188148	0.391653	0	NA
10717	AP4B1	0.188134	0.473901	69	1p13.2
5504	PPP1R2	0.187692	0.535429	0	NA
1198	CLK3	0.187458	0.674714	0	NA
473	RERE	0.187378	0.433052	0	NA
5396	PRRX1	0.186994	0.516429	0	NA
79791	FBXO31	0.186921	0.389792	0	NA
994	CDC25B	0.186789	0.552595	0	NA
177	AGER	0.186726	0.431011	8	6p21.3
26578	OSTF1	0.18662	0.570454	0	NA
23312	DMXL2	0.186202	0.967778	0	NA
26234	FBXL5	0.185986	0.535547	0	NA
53373	TPCN1	0.184719	0.726354	0	NA
90592	ZNF700	0.184667	0.517379	0	NA
7204	TRIO	0.184479	0.654456	0	NA
126272	EID2B	0.183203	0.64311	0	NA
7322	UBE2D2	0.183127	0.534763	0	NA
54407	SLC38A2	0.181869	0.681415	0	NA
55668	GPATCH2L	0.181282	0.711389	0	NA
57035	RSRP1	0.179956	0.480965	0	NA
2526	FUT4	0.179785	0.750635	0	NA
27197	GPR82	0.178805	0.803052	0	NA
92140	MTDH	0.178689	0.56691	0	NA
26088	GGA1	0.178664	0.323801	0	NA
23308	ICOSLG	0.178438	0.684786	96	21q22.3
912	CD1D	0.178171	0.663282	0	NA
81619	TSPAN14	0.177831	0.449522	0	NA
65125	WNK1	0.177032	0.722915	0	NA
780776	TVP23A	0.176608	0.977458	0	NA
2778	GNAS	0.176213	0.898046	0	NA
9525	VPS4B	0.175907	0.750902	0	NA
196743	PAOX	0.175686	0.588715	0	NA
60468	BACH2	0.175163	0.394224	0	NA
51513	ETV7	0.175012	0.83511	25	6p21.31
93010	B3GNT7	0.17284	0.551416	0	NA
8773	SNAP23	0.172759	0.141076	0	NA
3423	IDS	0.172297	0.597816	0	NA
4209	MEF2D	0.171925	0.459365	0	NA
91351	DDX60L	0.171907	0.544715	0	NA
10106	CTDSP2	0.171381	0.675273	51	12q14.1
4921	DDR2	0.171095	0.727571	0	NA
9258	MFHAS1	0.170888	0.403652	0	NA
55048	VPS37C	0.170641	0.785412	95	11q12.2
9640	ZNF592	0.170574	0.344613	0	NA
8301	PICALM	0.169625	0.761905	0	NA
10457	GPNMB	0.169266	0.750342	0	NA
4665	NAB2	0.169196	0.506901	0	NA
[truncated: 19,357 more rows]
