# Supplementary material for: Prioritizing causal disease genes using unbiased genomic features
Source: Genome Biol. 2014 Dec 3;15(12):3274. doi: 10.1186/s13059-014-0534-8 (PMC4279789; doi:10.1186/s13059-014-0534-8)
Supplement: Additional file 6: Table S10. — OPEN predictions for electrocardiogram phenotypes. [file 13059_2014_534_MOESM6_ESM.xlsx]

## Sheet: HP_0001656_OPEN_predictions.txt
Entrez_ID	HGNC	Score	Stdev	GWAS Hit (loci are numbered, 0 = not within a GWAS locus)	Locus (NA = gene not within a GWAS locus)
800	CALD1	2.02362	0.181981	0	NA
152503	SH3D19	1.91436	0.528841	0	NA
11259	FILIP1L	1.8546	0.261345	0	NA
9353	SLIT2	1.82211	0.173926	0	NA
395	ARHGAP6	1.79514	0.20865	0	NA
3977	LIFR	1.79443	0.224274	0	NA
1009	CDH11	1.76478	0.220636	0	NA
2202	EFEMP1	1.72386	0.191498	0	NA
1634	DCN	1.70901	0.295109	0	NA
1805	DPT	1.69639	0.564463	0	NA
4781	NFIB	1.68032	0.230159	0	NA
152330	CNTN4	1.67589	0.317109	0	NA
390	RND3	1.66967	0.404697	0	NA
1601	DAB2	1.66297	0.254995	0	NA
6586	SLIT3	1.60482	0.329062	0	NA
8654	PDE5A	1.60129	0.362363	0	NA
90102	PHLDB2	1.59139	0.315329	0	NA
53405	CLIC5	1.58628	0.207538	0	NA
133584	EGFLAM	1.56887	0.222551	0	NA
3764	KCNJ8	1.56594	0.410429	0	NA
3908	LAMA2	1.55812	0.290256	0	NA
9510	ADAMTS1	1.55634	0.221823	0	NA
387758	FIBIN	1.54356	0.171763	0	NA
171024	SYNPO2	1.53508	0.215802	0	NA
4286	MITF	1.52516	0.210469	0	NA
185	AGTR1	1.51662	0.286741	0	NA
10046	MAMLD1	1.48896	0.267365	0	NA
862	RUNX1T1	1.48825	0.280267	0	NA
79974	CPED1	1.48584	0.4407	0	NA
4026	LPP	1.48378	0.38912	0	NA
5066	PAM	1.47844	0.379428	0	NA
2200	FBN1	1.47763	0.401095	0	NA
2122	MECOM	1.47568	0.272523	0	NA
168667	BMPER	1.47331	0.527529	0	NA
64123	ELTD1	1.4705	0.200156	0	NA
51196	PLCE1	1.46814	0.499291	0	NA
6764	ST5	1.46752	0.4561	0	NA
4052	LTBP1	1.4612	0.482509	0	NA
5787	PTPRB	1.45547	0.359296	0	NA
29969	MDFIC	1.4488	0.451032	0	NA
8829	NRP1	1.44213	0.283158	0	NA
10395	DLC1	1.44113	0.325122	0	NA
55790	CSGALNACT1	1.43677	0.378175	0	NA
2246	FGF1	1.43296	0.416918	0	NA
84870	RSPO3	1.42946	0.435788	0	NA
8082	SSPN	1.42199	0.310896	0	NA
7041	TGFB1I1	1.42186	0.259595	0	NA
6591	SNAI2	1.41942	0.384626	0	NA
83604	TMEM47	1.41057	0.318297	0	NA
57569	ARHGAP20	1.40525	0.27422	0	NA
5797	PTPRM	1.4049	0.460365	0	NA
7424	VEGFC	1.40399	0.448393	0	NA
6711	SPTBN1	1.39859	0.294561	0	NA
8406	SRPX	1.39824	0.665073	0	NA
9590	AKAP12	1.39761	0.388261	0	NA
7291	TWIST1	1.39417	0.30385	0	NA
23057	NMNAT2	1.39259	0.439023	0	NA
4638	MYLK	1.3904	0.259423	0	NA
11096	ADAMTS5	1.38681	0.441483	0	NA
5358	PLS3	1.3846	0.496833	0	NA
6196	RPS6KA2	1.37693	0.505833	0	NA
5396	PRRX1	1.37264	0.196606	0	NA
5156	PDGFRA	1.37071	0.212923	0	NA
25890	ABI3BP	1.36872	0.539896	0	NA
93166	PRDM6	1.3685	0.448277	0	NA
5069	PAPPA	1.36429	0.129074	0	NA
8854	ALDH1A2	1.35162	0.20549	0	NA
154796	AMOT	1.35048	0.308889	0	NA
8522	GAS7	1.35034	0.325168	0	NA
23768	FLRT2	1.34405	0.577269	37	14q24-q32
54757	FAM20A	1.34308	0.16136	0	NA
4810	NHS	1.34284	0.331348	0	NA
286	ANK1	1.3417	0.353518	0	NA
80760	ITIH5	1.34031	0.390192	0	NA
6444	SGCD	1.33874	0.265524	0	NA
5592	PRKG1	1.33664	0.359721	0	NA
1902	LPAR1	1.33448	0.554704	0	NA
23452	ANGPTL2	1.3336	0.550963	0	NA
2770	GNAI1	1.33272	0.305002	0	NA
54538	ROBO4	1.32622	0.452788	0	NA
57381	RHOJ	1.3261	0.216738	0	NA
5332	PLCB4	1.32565	0.356381	0	NA
667	DST	1.32302	0.353971	0	NA
283298	OLFML1	1.3211	0.409288	0	NA
253827	MSRB3	1.31725	0.675277	0	NA
3269	HRH1	1.31722	0.406417	0	NA
23022	PALLD	1.31573	0.313488	0	NA
8322	FZD4	1.31467	0.49092	0	NA
6383	SDC2	1.30705	0.326379	0	NA
4908	NTF3	1.30495	0.408105	0	NA
79987	SVEP1	1.30428	0.353912	0	NA
4060	LUM	1.30253	0.486181	0	NA
2619	GAS1	1.30211	0.397881	0	NA
182	JAG1	1.29769	0.345567	0	NA
27115	PDE7B	1.29717	0.260487	0	NA
56034	PDGFC	1.29694	0.429705	0	NA
7003	TEAD1	1.29071	0.132894	0	NA
4133	MAP2	1.29022	0.535602	0	NA
4281	MID1	1.28862	0.365178	0	NA
85458	DIXDC1	1.2873	0.51026	0	NA
55742	PARVA	1.28612	0.439797	0	NA
120892	LRRK2	1.28591	0.447379	0	NA
5295	PIK3R1	1.28352	0.58257	0	NA
51313	FAM198B	1.28334	0.41479	0	NA
91584	PLXNA4	1.28056	0.337627	0	NA
4856	NOV	1.27903	0.281601	0	NA
1803	DPP4	1.27368	0.229686	0	NA
5136	PDE1A	1.27331	0.460138	0	NA
3912	LAMB1	1.2692	0.341823	0	NA
10580	SORBS1	1.2684	0.410136	0	NA
25891	PAMR1	1.26523	0.459452	0	NA
4208	MEF2C	1.2615	0.416239	0	NA
22955	SCMH1	1.25828	0.394458	0	NA
23301	EHBP1	1.25633	0.649195	0	NA
375033	PEAR1	1.25562	0.552504	0	NA
23543	RBFOX2	1.25495	0.473161	0	NA
2152	F3	1.25478	0.365284	0	NA
131566	DCBLD2	1.25388	0.321484	0	NA
2	A2M	1.2501	0.521954	0	NA
1806	DPYD	1.24279	0.282001	0	NA
79745	CLIP4	1.24248	0.439808	0	NA
4919	ROR1	1.24225	0.60168	0	NA
1281	COL3A1	1.23989	0.46042	0	NA
9586	CREB5	1.23948	0.299491	0	NA
1756	DMD	1.23859	0.514774	0	NA
8613	PPAP2B	1.23499	0.290318	0	NA
5654	HTRA1	1.2348	0.311192	0	NA
9839	ZEB2	1.23321	0.585538	0	NA
2273	FHL1	1.2329	0.615801	0	NA
5806	PTX3	1.23117	0.268699	0	NA
10413	YAP1	1.22892	0.659171	0	NA
2791	GNG11	1.22858	0.572186	46	7q21.3
10512	SEMA3C	1.22816	0.417841	0	NA
4915	NTRK2	1.22809	0.594805	0	NA
5325	PLAGL1	1.22732	0.22714	0	NA
2078	ERG	1.22518	0.256818	0	NA
83699	SH3BGRL2	1.2224	0.464243	0	NA
4313	MMP2	1.22127	0.649069	0	NA
7035	TFPI	1.21786	0.327072	0	NA
6840	SVIL	1.21599	0.211682	0	NA
3915	LAMC1	1.21438	0.454522	0	NA
57515	SERINC1	1.2139	0.509303	0	NA
90627	STARD13	1.2109	0.511351	0	NA
5980	REV3L	1.20166	0.157168	0	NA
29970	SCHIP1	1.2011	0.611117	0	NA
89796	NAV1	1.19945	0.541194	0	NA
83988	NCALD	1.19843	0.314891	0	NA
8626	TP63	1.19739	0.306959	0	NA
23500	DAAM2	1.19627	0.381459	0	NA
118429	ANTXR2	1.19465	0.307075	0	NA
9749	PHACTR2	1.19375	0.521947	0	NA
130497	OSR1	1.19231	0.466526	0	NA
64805	P2RY12	1.18994	0.396538	0	NA
84168	ANTXR1	1.1885	0.490887	0	NA
59	ACTA2	1.1883	0.36032	0	NA
9457	FHL5	1.18646	0.615785	0	NA
4739	NEDD9	1.18527	0.397073	0	NA
4921	DDR2	1.18491	0.615057	0	NA
84909	C9orf3	1.18229	0.367101	0	NA
5791	PTPRE	1.18129	0.410394	0	NA
285195	SLC9A9	1.1776	0.136713	0	NA
3037	HAS2	1.17708	0.540396	0	NA
4008	LMO7	1.17587	0.238062	0	NA
79971	WLS	1.17443	0.392105	0	NA
6091	ROBO1	1.17442	0.245701	0	NA
22936	ELL2	1.17297	0.234715	0	NA
4212	MEIS2	1.1694	0.359962	0	NA
5179	PENK	1.16775	0.490648	0	NA
22998	LIMCH1	1.16755	0.506626	0	NA
55323	LARP6	1.16661	0.273846	0	NA
131544	CRYBG3	1.16649	0.52905	0	NA
1879	EBF1	1.16524	0.239633	0	NA
27303	RBMS3	1.16397	0.524471	0	NA
9934	P2RY14	1.16386	0.461196	0	NA
9886	RHOBTB1	1.16319	0.375315	0	NA
831	CAST	1.16133	0.250076	0	NA
5137	PDE1C	1.16079	0.471095	0	NA
857	CAV1	1.16056	0.529816	56	7q31.1
2259	FGF14	1.15936	0.550561	0	NA
287	ANK2	1.15836	0.496361	0	NA
2824	GPM6B	1.15413	0.649841	0	NA
6326	SCN2A	1.14927	0.299941	0	NA
6867	TACC1	1.14924	0.619956	0	NA
79776	ZFHX4	1.14583	0.392577	0	NA
4053	LTBP2	1.14494	0.420226	0	NA
9180	OSMR	1.14461	0.410873	0	NA
2908	NR3C1	1.14451	0.487895	0	NA
65983	GRAMD3	1.14369	0.462444	0	NA
1837	DTNA	1.14288	0.848818	0	NA
6546	SLC8A1	1.14278	0.299947	0	NA
57088	PLSCR4	1.14093	0.310869	0	NA
1809	DPYSL3	1.14005	0.313897	0	NA
5166	PDK4	1.13897	0.258641	0	NA
91624	NEXN	1.13866	0.429027	0	NA
2327	FMO2	1.1386	0.41359	0	NA
53826	FXYD6	1.13811	0.406394	0	NA
5125	PCSK5	1.13643	0.530117	0	NA
10602	CDC42EP3	1.13453	0.512161	0	NA
115207	KCTD12	1.13396	0.741462	0	NA
9936	CD302	1.12932	0.582737	0	NA
5629	PROX1	1.12839	0.347252	0	NA
158326	FREM1	1.12815	0.309513	0	NA
4131	MAP1B	1.12712	0.535729	0	NA
2690	GHR	1.126	0.32265	0	NA
23179	RGL1	1.12368	0.426394	0	NA
2564	GABRE	1.123	0.464523	0	NA
7068	THRB	1.12232	0.464173	0	NA
220965	FAM13C	1.12157	0.447271	0	NA
9060	PAPSS2	1.1201	0.429965	0	NA
1004	CDH6	1.11081	0.30964	0	NA
10810	WASF3	1.10967	0.563702	0	NA
1466	CSRP2	1.10798	0.433253	0	NA
25927	CNRIP1	1.10691	0.532557	0	NA
8436	SDPR	1.10603	0.347772	0	NA
56999	ADAMTS9	1.10573	0.471492	0	NA
343450	KCNT2	1.10513	0.470878	0	NA
54674	LRRN3	1.10509	0.666379	0	NA
55075	UACA	1.10228	0.301152	0	NA
10335	MRVI1	1.10096	0.491553	0	NA
90293	KLHL13	1.10064	0.474239	0	NA
261729	STEAP2	1.09985	0.539956	0	NA
116159	CYYR1	1.09964	0.271537	0	NA
57493	HEG1	1.0978	0.381797	0	NA
3678	ITGA5	1.09678	0.355828	0	NA
4684	NCAM1	1.09676	0.417982	0	NA
2012	EMP1	1.09661	0.613934	0	NA
90952	ESAM	1.09184	0.375909	0	NA
114299	PALM2	1.08844	0.290234	0	NA
166336	PRICKLE2	1.08753	0.39015	0	NA
858	CAV2	1.08597	0.158842	56	7q31.1
2034	EPAS1	1.08536	0.237441	0	NA
284	ANGPT1	1.08446	0.430522	0	NA
5627	PROS1	1.08313	0.544869	0	NA
51421	AMOTL2	1.08113	0.530394	0	NA
90	ACVR1	1.08077	0.380803	0	NA
3082	HGF	1.08076	0.513297	0	NA
6446	SGK1	1.07867	0.224205	0	NA
23414	ZFPM2	1.07847	0.423874	0	NA
89797	NAV2	1.07835	0.508381	0	NA
9627	SNCAIP	1.07831	0.692501	0	NA
25925	ZNF521	1.07715	0.399988	0	NA
4154	MBNL1	1.07539	0.528139	0	NA
254228	FAM26E	1.07462	0.434376	0	NA
5063	PAK3	1.07374	0.533488	0	NA
55273	TMEM100	1.06922	0.272562	0	NA
2331	FMOD	1.06669	0.416013	0	NA
6095	RORA	1.06647	0.296312	0	NA
9853	RUSC2	1.0659	0.390612	0	NA
55679	LIMS2	1.06561	0.767612	0	NA
5521	PPP2R2B	1.0656	0.422428	0	NA
323	APBB2	1.06437	0.563361	0	NA
151887	CCDC80	1.06402	0.596839	0	NA
7049	TGFBR3	1.06282	0.476831	0	NA
22862	FNDC3A	1.06039	0.30184	0	NA
54873	PALMD	1.05806	0.668494	0	NA
81578	COL21A1	1.05773	0.375633	0	NA
23362	PSD3	1.0566	0.935193	0	NA
3671	ISLR	1.05579	0.607217	0	NA
1910	EDNRB	1.05427	0.270894	0	NA
23345	SYNE1	1.04719	0.791386	0	NA
91653	BOC	1.04657	0.30792	0	NA
3488	IGFBP5	1.0462	0.513561	0	NA
1646	AKR1C2	1.04377	0.399154	0	NA
2983	GUCY1B3	1.04317	0.371533	0	NA
9201	DCLK1	1.04256	0.489654	0	NA
221395	GPR116	1.04221	0.250809	0	NA
2823	GPM6A	1.04105	0.337198	0	NA
221981	THSD7A	1.0408	0.550201	0	NA
1373	CPS1	1.04069	0.247695	0	NA
5468	PPARG	1.03944	0.250813	0	NA
3685	ITGAV	1.03684	0.110865	0	NA
7881	KCNAB1	1.0366	0.229341	0	NA
3910	LAMA4	1.03616	0.186741	0	NA
83857	TMTC1	1.03436	0.495031	0	NA
3953	LEPR	1.03399	0.357765	0	NA
6622	SNCA	1.03291	0.354395	0	NA
57224	NHSL1	1.03274	0.605544	0	NA
23114	NFASC	1.03239	0.327011	0	NA
56892	C8orf4	1.0323	0.462545	0	NA
3791	KDR	1.03103	0.430819	0	NA
23266	LPHN2	1.02947	0.660932	0	NA
444	ASPH	1.02869	0.396017	0	NA
119587	CPXM2	1.02797	0.368686	0	NA
2669	GEM	1.02649	0.421169	0	NA
10161	LPAR6	1.02493	0.311195	0	NA
9867	PJA2	1.02298	0.292059	0	NA
84935	MEDAG	1.02186	0.247581	0	NA
2247	FGF2	1.01962	0.342011	0	NA
22837	COBLL1	1.01879	0.331394	0	NA
3400	ID4	1.01766	0.343787	0	NA
4969	OGN	1.0167	0.67671	0	NA
3490	IGFBP7	1.01632	0.337753	0	NA
6304	SATB1	1.01611	0.327717	0	NA
130733	TMEM178A	1.01585	0.596781	0	NA
439921	MXRA7	1.01533	0.581365	0	NA
25780	RASGRP3	1.01506	0.538087	0	NA
4430	MYO1B	1.01485	0.464027	0	NA
7026	NR2F2	1.01205	0.506105	0	NA
3909	LAMA3	1.01166	0.925054	0	NA
4088	SMAD3	1.00845	0.461146	0	NA
27086	FOXP1	1.00767	0.325049	0	NA
57509	MTUS1	1.00761	0.404347	0	NA
5239	PGM5	1.00738	0.225998	0	NA
4811	NID1	1.0071	0.143676	0	NA
196527	ANO6	1.0064	0.125626	0	NA
8997	KALRN	1.00615	0.651628	0	NA
221749	PXDC1	1.00588	0.733586	0	NA
5733	PTGER3	1.00521	0.428929	0	NA
51309	ARMCX1	1.00441	0.438169	0	NA
10231	RCAN2	1.00427	0.527407	0	NA
54510	PCDH18	1.00376	0.526485	0	NA
57561	ARRDC3	1.00332	0.433447	0	NA
7431	VIM	1.00289	0.833122	0	NA
117248	GALNT15	1.00073	0.349675	0	NA
288	ANK3	0.999698	0.289691	0	NA
3084	NRG1	0.999588	0.180864	0	NA
9508	ADAMTS3	0.999421	0.358575	0	NA
4734	NEDD4	0.998107	0.33751	0	NA
122786	FRMD6	0.997818	0.548567	0	NA
5376	PMP22	0.997339	0.74666	0	NA
10579	TACC2	0.99652	0.36397	0	NA
7078	TIMP3	0.994943	0.519687	0	NA
389136	VGLL3	0.994752	0.298898	0	NA
4081	MAB21L1	0.994717	0.400964	0	NA
57616	TSHZ3	0.994062	0.608469	0	NA
558	AXL	0.992673	0.372006	0	NA
4163	MCC	0.992297	0.63174	0	NA
284252	KCTD1	0.991679	0.469285	0	NA
5602	MAPK10	0.989758	0.54086	42	4q22.1
83478	ARHGAP24	0.9896	0.624387	42	4q22.1
9068	ANGPTL1	0.988231	0.680192	0	NA
2982	GUCY1A3	0.988205	0.545686	0	NA
5010	CLDN11	0.987499	0.330073	0	NA
2532	ACKR1	0.986128	0.293634	0	NA
1906	EDN1	0.985462	0.452603	0	NA
9023	CH25H	0.984768	0.457519	0	NA
729	C6	0.983367	0.554384	0	NA
26002	MOXD1	0.983096	0.420998	0	NA
627	BDNF	0.983061	0.219902	0	NA
10144	FAM13A	0.982722	0.407867	0	NA
9249	DHRS3	0.982674	0.42691	0	NA
9723	SEMA3E	0.981445	0.458897	0	NA
55214	LEPREL1	0.980653	0.548239	0	NA
23034	SAMD4A	0.979354	0.435568	0	NA
753	LDLRAD4	0.977543	0.438615	0	NA
5523	PPP2R3A	0.976343	0.46947	0	NA
4601	MXI1	0.973279	0.409973	0	NA
80310	PDGFD	0.972672	0.20862	0	NA
80177	MYCT1	0.971325	0.424131	0	NA
9378	NRXN1	0.970888	0.273588	0	NA
284119	PTRF	0.97027	0.462417	0	NA
57211	GPR126	0.970185	0.175106	0	NA
9444	QKI	0.969942	0.290987	0	NA
2615	LRRC32	0.969808	0.385416	0	NA
8910	SGCE	0.96889	0.635972	0	NA
2621	GAS6	0.967868	0.168547	0	NA
116068	LYSMD3	0.967308	0.489101	0	NA
619208	FAM229B	0.966403	0.575205	0	NA
1268	CNR1	0.96607	0.506508	0	NA
22808	MRAS	0.96549	0.386879	0	NA
196	AHR	0.964649	0.729725	0	NA
55752	SEPT11	0.962814	0.49808	0	NA
114876	OSBPL1A	0.962691	0.532956	0	NA
8470	SORBS2	0.962374	0.380229	0	NA
4205	MEF2A	0.96119	0.399242	0	NA
220929	ZNF438	0.961104	0.579683	0	NA
80816	ASXL3	0.96106	0.416754	0	NA
9037	SEMA5A	0.960806	0.382949	0	NA
2028	ENPEP	0.960319	0.535401	0	NA
25976	TIPARP	0.960056	0.53254	0	NA
5507	PPP1R3C	0.960023	0.396179	0	NA
3371	TNC	0.958645	0.326991	0	NA
5101	PCDH9	0.958077	0.378208	0	NA
5099	PCDH7	0.958061	0.293144	0	NA
84171	LOXL4	0.956716	0.406155	0	NA
4162	MCAM	0.955516	0.567918	0	NA
22795	NID2	0.954555	0.308246	0	NA
7412	VCAM1	0.953681	0.400318	0	NA
10659	CELF2	0.953044	0.382877	0	NA
5549	PRELP	0.952598	0.338609	0	NA
10391	CORO2B	0.952346	0.610816	0	NA
8490	RGS5	0.952196	0.815614	0	NA
3624	INHBA	0.951735	0.628026	0	NA
58158	NEUROD4	0.949311	0.285386	0	NA
9976	CLEC2B	0.947547	0.456173	0	NA
7043	TGFB3	0.947414	0.48511	0	NA
79901	CYBRD1	0.946835	0.750767	0	NA
6387	CXCL12	0.945202	0.421971	0	NA
57484	RNF150	0.94157	0.440558	0	NA
55137	FIGN	0.940377	0.31865	0	NA
1306	COL15A1	0.940155	0.432574	0	NA
948	CD36	0.939777	0.380603	0	NA
27333	GOLIM4	0.93958	0.225776	0	NA
8321	FZD1	0.93896	0.543083	0	NA
140733	MACROD2	0.938686	0.370781	0	NA
51776	ZAK	0.935648	0.608977	0	NA
6422	SFRP1	0.935628	0.299425	0	NA
23111	SPG20	0.935076	0.309619	0	NA
23189	KANK1	0.934968	0.467664	0	NA
23024	PDZRN3	0.933877	0.418758	0	NA
9079	LDB2	0.932824	0.623447	0	NA
40	ASIC2	0.9322	0.22301	0	NA
5350	PLN	0.932042	0.374755	48	6q22.31
23348	DOCK9	0.93124	0.278365	0	NA
54715	RBFOX1	0.931222	0.826054	0	NA
51454	GULP1	0.930642	0.511716	0	NA
1848	DUSP6	0.930227	0.613972	0	NA
5737	PTGFR	0.930132	0.579473	0	NA
3554	IL1R1	0.930015	0.44902	0	NA
6769	STAC	0.929293	0.516148	0	NA
1112	FOXN3	0.928195	0.237284	0	NA
8777	MPDZ	0.927711	0.397587	0	NA
51232	CRIM1	0.927523	0.588619	32	2p22.2
257019	FRMD3	0.927112	0.583542	0	NA
50507	NOX4	0.926296	0.303298	0	NA
4128	MAOA	0.926073	0.348004	0	NA
3479	IGF1	0.923642	0.242153	0	NA
6507	SLC1A3	0.922404	0.415111	0	NA
10529	NEBL	0.922333	0.559919	0	NA
30846	EHD2	0.92194	0.770479	0	NA
375449	MAST4	0.92097	0.340757	0	NA
79839	CCDC102B	0.920865	0.544563	0	NA
5743	PTGS2	0.920564	0.380661	0	NA
221037	JMJD1C	0.920468	0.688386	0	NA
10418	SPON1	0.920416	0.257827	0	NA
9843	HEPH	0.918361	0.252571	0	NA
783	CACNB2	0.917115	0.366931	0	NA
5159	PDGFRB	0.916674	0.516985	0	NA
5480	PPIC	0.915774	0.377964	0	NA
256691	MAMDC2	0.914259	0.457597	0	NA
860	RUNX2	0.912263	0.653857	0	NA
4883	NPR3	0.912232	0.171282	0	NA
25960	GPR124	0.911064	0.313363	0	NA
389432	SAMD5	0.910517	0.423182	0	NA
10402	ST3GAL6	0.910086	0.610934	0	NA
51100	SH3GLB1	0.909036	0.477396	0	NA
9445	ITM2B	0.908894	0.549122	0	NA
6678	SPARC	0.908159	0.663122	0	NA
1368	CPM	0.907851	0.184512	0	NA
650	BMP2	0.907605	0.602828	0	NA
8987	STBD1	0.906675	0.393613	0	NA
89927	C16orf45	0.9053	0.435098	0	NA
4783	NFIL3	0.903286	0.345328	0	NA
8671	SLC4A4	0.903116	0.429812	0	NA
9891	NUAK1	0.902734	0.314777	0	NA
152137	CCDC50	0.902605	0.27399	0	NA
114905	C1QTNF7	0.900736	0.249407	0	NA
9173	IL1RL1	0.90064	0.494659	0	NA
64778	FNDC3B	0.899357	0.63178	31	3q26.31
89795	NAV3	0.898895	0.413621	0	NA
79400	NOX5	0.896603	0.36472	0	NA
2043	EPHA4	0.896474	0.363196	0	NA
9411	ARHGAP29	0.896419	0.355686	0	NA
84441	MAML2	0.895552	0.54858	0	NA
2897	GRIK1	0.89362	0.311483	0	NA
22891	ZNF365	0.892347	0.548252	0	NA
9194	SLC16A7	0.889547	0.496359	0	NA
3914	LAMB3	0.888349	0.452485	0	NA
8848	TSC22D1	0.886275	0.706732	0	NA
2934	GSN	0.885877	0.251185	0	NA
590	BCHE	0.883896	0.555034	0	NA
3176	HNMT	0.883894	0.395118	0	NA
6943	TCF21	0.883534	0.0994954	0	NA
92	ACVR2A	0.882868	0.361785	0	NA
6594	SMARCA1	0.882656	0.430128	0	NA
10252	SPRY1	0.882612	0.476793	0	NA
6443	SGCB	0.88253	0.316307	0	NA
2138	EYA1	0.882388	0.290616	0	NA
51062	ATL1	0.882137	0.272557	0	NA
6660	SOX5	0.881888	0.729771	49	12p12.1
8460	TPST1	0.881555	0.574106	0	NA
145781	GCOM1	0.881496	0.412633	0	NA
285382	C3orf70	0.880663	0.492058	0	NA
116039	OSR2	0.880627	0.3642	0	NA
140689	CBLN4	0.880189	0.409135	0	NA
2104	ESRRG	0.879883	0.726005	0	NA
51285	RASL12	0.877659	0.460272	0	NA
29940	DSE	0.877372	0.499634	0	NA
5321	PLA2G4A	0.877115	0.505535	0	NA
154810	AMOTL1	0.876281	0.410975	0	NA
9071	CLDN10	0.876092	0.581596	0	NA
4482	MSRA	0.876057	0.513468	0	NA
83872	HMCN1	0.875742	0.350318	0	NA
26011	TENM4	0.874318	0.590632	0	NA
27295	PDLIM3	0.873869	0.297444	0	NA
55603	FAM46A	0.873739	0.429613	0	NA
51422	PRKAG2	0.87296	0.468496	0	NA
59277	NTN4	0.872752	0.38157	0	NA
3290	HSD11B1	0.871806	0.593715	0	NA
2887	GRB10	0.869324	0.229231	0	NA
23213	SULF1	0.868979	0.361286	0	NA
7057	THBS1	0.867142	0.51063	0	NA
2702	GJA5	0.865955	0.5908	0	NA
8516	ITGA8	0.865255	0.358904	0	NA
6424	SFRP4	0.86324	0.282297	0	NA
8828	NRP2	0.860136	0.430574	0	NA
64399	HHIP	0.859734	0.689209	0	NA
3428	IFI16	0.859625	0.31428	0	NA
2131	EXT1	0.859486	0.486323	0	NA
3556	IL1RAP	0.858864	0.496292	0	NA
1363	CPE	0.857888	0.616051	0	NA
1490	CTGF	0.855949	0.55139	0	NA
7122	CLDN5	0.855845	0.652596	0	NA
3475	IFRD1	0.855557	0.284354	0	NA
8092	ALX1	0.8545	0.648236	0	NA
10186	LHFP	0.854479	0.365834	0	NA
26064	RAI14	0.854319	0.377651	0	NA
5311	PKD2	0.854307	0.603053	0	NA
7980	TFPI2	0.853112	0.509564	46	7q21.3
2534	FYN	0.853014	0.261935	0	NA
57007	ACKR3	0.852602	0.29768	0	NA
3815	KIT	0.851909	0.558121	0	NA
1948	EFNB2	0.850566	0.639419	0	NA
1804	DPP6	0.849873	0.652588	0	NA
2059	EPS8	0.849838	0.438832	0	NA
1290	COL5A2	0.849369	0.41378	0	NA
285313	IGSF10	0.849366	0.603383	0	NA
4223	MEOX2	0.846847	0.302222	0	NA
604	BCL6	0.8464	0.435076	0	NA
286343	LURAP1L	0.845258	0.447884	0	NA
221935	SDK1	0.845218	0.326527	0	NA
3075	CFH	0.845054	0.476656	0	NA
153090	DAB2IP	0.84462	0.471121	0	NA
55553	SOX6	0.844572	0.556542	0	NA
3142	HLX	0.843719	0.221073	0	NA
5937	RBMS1	0.84326	0.499088	0	NA
128553	TSHZ2	0.842473	0.529082	0	NA
4254	KITLG	0.842443	0.743887	0	NA
84617	TUBB6	0.838866	0.412183	0	NA
23493	HEY2	0.83883	0.434229	0	NA
54741	LEPROT	0.83873	0.426278	0	NA
11069	RAPGEF4	0.838502	0.237096	0	NA
1282	COL4A1	0.838435	0.280686	0	NA
161198	CLEC14A	0.837626	0.402042	0	NA
1036	CDO1	0.836589	0.560731	0	NA
23704	KCNE4	0.836467	0.246733	0	NA
22841	RAB11FIP2	0.834233	0.463929	0	NA
317649	EIF4E3	0.833469	0.459163	0	NA
57451	TENM2	0.832509	0.178929	0	NA
146395	GSG1L	0.832429	0.613174	0	NA
8874	ARHGEF7	0.831117	0.377639	0	NA
29995	LMCD1	0.830312	0.443208	0	NA
11326	VSIG4	0.829933	0.384054	0	NA
64849	SLC13A3	0.829027	0.506387	0	NA
1889	ECE1	0.828094	0.285136	0	NA
51375	SNX7	0.827393	0.318249	0	NA
652	BMP4	0.825778	0.294864	0	NA
200150	PLD5	0.825641	0.404222	0	NA
4071	TM4SF1	0.825466	0.372592	0	NA
9358	ITGBL1	0.823215	0.51499	0	NA
653	BMP5	0.8232	0.195228	0	NA
219654	ZCCHC24	0.822328	0.128822	0	NA
22885	ABLIM3	0.821415	0.150907	0	NA
55504	TNFRSF19	0.820109	0.508241	0	NA
55074	OXR1	0.820079	0.241498	0	NA
79822	ARHGAP28	0.819996	0.675136	0	NA
3759	KCNJ2	0.819753	0.788621	22	17q24.3
25849	PARM1	0.819748	0.46189	0	NA
10491	CRTAP	0.817719	0.740483	0	NA
4094	MAF	0.816698	0.304438	0	NA
2135	EXTL2	0.816041	0.135679	0	NA
257194	NEGR1	0.815437	0.683724	0	NA
10894	LYVE1	0.814972	0.342852	0	NA
1901	S1PR1	0.814487	0.386058	0	NA
7220	TRPC1	0.814264	0.176492	0	NA
216	ALDH1A1	0.814097	0.45224	0	NA
26577	PCOLCE2	0.813503	0.573805	0	NA
56670	SUCNR1	0.811396	0.509074	0	NA
1734	DIO2	0.810709	0.363069	0	NA
80036	TRPM3	0.80991	0.203083	0	NA
30011	SH3KBP1	0.809672	0.58812	0	NA
340273	ABCB5	0.809356	0.926965	0	NA
1284	COL4A2	0.80922	0.361432	0	NA
139411	PTCHD1	0.809003	0.695182	0	NA
7401	CLRN1	0.808291	0.590367	0	NA
50863	NTM	0.807878	0.304143	0	NA
50650	ARHGEF3	0.80669	0.196219	0	NA
3199	HOXA2	0.804701	0.541821	0	NA
2113	ETS1	0.804675	0.549124	0	NA
132430	PABPC4L	0.803795	0.42521	0	NA
355	FAS	0.803251	0.418678	0	NA
9469	CHST3	0.802788	0.546977	0	NA
1030	CDKN2B	0.802643	0.533255	0	NA
6938	TCF12	0.801002	0.262711	0	NA
23499	MACF1	0.80029	0.542921	0	NA
966	CD59	0.799316	0.376585	0	NA
2737	GLI3	0.798893	0.564619	0	NA
493	ATP2B4	0.798555	0.717458	0	NA
57584	ARHGAP21	0.798266	0.322065	0	NA
79068	FTO	0.79787	0.602838	0	NA
85315	PAQR8	0.797732	0.43484	0	NA
4211	MEIS1	0.797409	0.303153	10	2p14
3779	KCNMB1	0.796513	0.556988	0	NA
5352	PLOD2	0.795503	0.675347	0	NA
10979	FERMT2	0.795398	0.404533	0	NA
131583	FAM43A	0.794993	0.656521	0	NA
56978	PRDM8	0.794712	0.455972	0	NA
1003	CDH5	0.794556	0.452784	0	NA
80333	KCNIP4	0.794052	0.602963	0	NA
145581	LRFN5	0.793739	0.37785	0	NA
6547	SLC8A3	0.79303	0.522968	0	NA
6414	SEPP1	0.792	0.275152	0	NA
744	MPPED2	0.791992	0.407717	0	NA
2258	FGF13	0.790576	0.329401	0	NA
57514	ARHGAP31	0.78971	0.578999	0	NA
84858	ZNF503	0.788865	0.395125	0	NA
7275	TUB	0.788234	0.517026	0	NA
7091	TLE4	0.787488	0.407606	0	NA
1997	ELF1	0.787402	0.458986	0	NA
1645	AKR1C1	0.787018	0.631656	0	NA
3046	HBE1	0.786937	0.393071	0	NA
10082	GPC6	0.786329	0.526535	0	NA
3339	HSPG2	0.785534	0.493198	0	NA
5648	MASP1	0.785025	0.507409	0	NA
1124	CHN2	0.78381	0.419392	0	NA
26115	TANC2	0.783304	0.637691	0	NA
56603	CYP26B1	0.783188	0.56553	0	NA
3776	KCNK2	0.783061	0.497014	0	NA
7162	TPBG	0.782188	0.250863	0	NA
11099	PTPN21	0.779536	0.421512	0	NA
112609	MRAP2	0.778079	0.443237	0	NA
29953	TRHDE	0.777929	0.41012	0	NA
55691	FRMD4A	0.777682	0.402012	0	NA
55076	TMEM45A	0.777581	0.178854	0	NA
1750	DLX6	0.775884	0.404686	0	NA
54832	VPS13C	0.775617	0.440808	0	NA
477	ATP1A2	0.775536	0.709743	0	NA
285761	DCBLD1	0.774539	0.427456	0	NA
84251	SGIP1	0.774512	0.128038	0	NA
5732	PTGER2	0.774023	0.18087	0	NA
64283	ARHGEF28	0.773821	0.691735	0	NA
1303	COL12A1	0.773678	0.786783	0	NA
9096	TBX18	0.772774	0.545819	0	NA
51474	LIMA1	0.772665	0.290574	0	NA
2157	F8	0.772244	0.51689	0	NA
27147	DENND2A	0.771535	0.595003	0	NA
6251	RSU1	0.770868	0.493403	0	NA
51705	EMCN	0.770577	0.386748	0	NA
11167	FSTL1	0.770279	0.40846	0	NA
84302	TMEM246	0.769115	0.499023	0	NA
130132	RFTN2	0.767629	0.419641	0	NA
23321	TRIM2	0.76689	0.473966	0	NA
5764	PTN	0.766411	0.454318	0	NA
57631	LRCH2	0.766088	0.625904	0	NA
23224	SYNE2	0.765886	0.670559	0	NA
25	ABL1	0.765393	0.259236	0	NA
1831	TSC22D3	0.764507	0.517128	0	NA
57205	ATP10D	0.762782	0.48974	0	NA
58499	ZNF462	0.7616	0.502492	0	NA
151393	RMDN2	0.760895	0.312962	0	NA
83938	C10orf11	0.760622	0.231031	0	NA
22903	BTBD3	0.760424	0.415728	0	NA
687	KLF9	0.759333	0.650958	0	NA
2920	CXCL2	0.758421	0.691415	0	NA
25992	SNED1	0.758236	0.440632	0	NA
6913	TBX15	0.75737	0.353706	0	NA
6347	CCL2	0.754798	0.767126	0	NA
25937	WWTR1	0.75475	0.682813	0	NA
55788	LMBRD1	0.754562	0.324854	0	NA
8440	NCK2	0.753931	0.551633	0	NA
84437	MSANTD4	0.753202	0.395603	0	NA
5337	PLD1	0.752028	0.514114	31	3q26.31
1780	DYNC1I1	0.751867	0.498721	0	NA
374864	CCDC178	0.751501	0.239413	0	NA
11341	SCRG1	0.751472	0.29205	0	NA
9465	AKAP7	0.750356	0.426556	0	NA
222223	KIAA1324L	0.75032	0.566253	0	NA
2060	EPS15	0.750314	0.701548	2	1p32.3
64343	AZI2	0.748106	0.358099	0	NA
29091	STXBP6	0.748076	0.357898	0	NA
9659	PDE4DIP	0.747993	0.315702	0	NA
64093	SMOC1	0.747983	0.319939	0	NA
1012	CDH13	0.747936	0.543036	0	NA
70	ACTC1	0.747191	0.371022	0	NA
114928	GPRASP2	0.746534	0.390595	0	NA
55906	ZC4H2	0.746298	0.61645	0	NA
2294	FOXF1	0.746284	0.387851	0	NA
9369	NRXN3	0.745704	0.589169	0	NA
3200	HOXA3	0.7456	0.297907	0	NA
316	AOX1	0.744919	0.457665	0	NA
4907	NT5E	0.744787	0.839976	0	NA
9638	FEZ1	0.744412	0.665401	0	NA
23365	ARHGEF12	0.743165	0.221654	0	NA
4239	MFAP4	0.742069	0.574944	0	NA
23433	RHOQ	0.741895	0.391244	0	NA
57142	RTN4	0.74128	0.618201	0	NA
8325	FZD8	0.74125	0.374164	0	NA
6397	SEC14L1	0.741066	0.47317	0	NA
84056	KATNAL1	0.740688	0.476935	0	NA
10203	CALCRL	0.740273	0.238133	0	NA
3778	KCNMA1	0.740183	0.267902	0	NA
130399	ACVR1C	0.739682	0.415151	0	NA
286133	SCARA5	0.739637	0.278856	0	NA
57528	KCTD16	0.738838	0.478218	0	NA
166614	DCLK2	0.738022	0.558636	0	NA
5290	PIK3CA	0.735517	0.546661	16	3q26.33
6925	TCF4	0.735314	0.458473	0	NA
4091	SMAD6	0.734894	0.545438	0	NA
266812	NAP1L5	0.734735	0.658917	0	NA
7456	WIPF1	0.73338	0.457729	0	NA
10371	SEMA3A	0.732936	0.397123	0	NA
11278	KLF12	0.732482	0.334133	29	13q22
80034	CSRNP3	0.732196	0.792118	0	NA
2624	GATA2	0.73182	0.520551	0	NA
8496	PPFIBP1	0.73161	0.302324	0	NA
10752	CHL1	0.731433	0.421506	0	NA
23576	DDAH1	0.73134	0.517131	0	NA
126	ADH1C	0.731173	0.64732	0	NA
5649	RELN	0.730825	0.390083	0	NA
2192	FBLN1	0.729873	0.417815	0	NA
1842	ECM2	0.729342	0.792399	0	NA
80323	CCDC68	0.727426	0.449495	0	NA
5122	PCSK1	0.727422	0.456294	0	NA
4958	OMD	0.727186	0.456134	0	NA
7048	TGFBR2	0.727183	0.38537	0	NA
83992	CTTNBP2	0.726803	0.472674	0	NA
10098	TSPAN5	0.726729	0.169877	0	NA
23462	HEY1	0.726375	0.69697	0	NA
79632	FAM184A	0.725689	0.461743	0	NA
57863	CADM3	0.724885	0.444148	0	NA
3201	HOXA4	0.7246	0.440675	0	NA
10194	TSHZ1	0.724205	0.520915	0	NA
94	ACVRL1	0.724089	0.473639	0	NA
84159	ARID5B	0.723816	0.510998	0	NA
11185	INMT	0.723394	0.465716	0	NA
55970	GNG12	0.722357	0.409003	0	NA
5789	PTPRD	0.720475	0.686126	0	NA
7128	TNFAIP3	0.720468	0.463905	0	NA
55084	SOBP	0.720335	0.377795	0	NA
27286	SRPX2	0.719258	0.25367	0	NA
9365	KL	0.718364	0.376172	0	NA
81846	SBF2	0.71778	0.393448	0	NA
5308	PITX2	0.717664	0.62228	0	NA
7102	TSPAN7	0.717576	0.412897	0	NA
2335	FN1	0.717302	0.683643	0	NA
2274	FHL2	0.716389	0.330382	0	NA
3690	ITGB3	0.715962	0.825381	51	17q21.32
127435	PODN	0.71587	0.189862	0	NA
4916	NTRK3	0.714059	0.411186	0	NA
79780	CCDC82	0.714013	0.410652	0	NA
285220	EPHA6	0.713636	0.678948	0	NA
23235	SIK2	0.713048	0.536617	0	NA
8476	CDC42BPA	0.712303	0.490276	0	NA
660	BMX	0.709674	0.164847	0	NA
9902	MRC2	0.70925	0.596962	0	NA
93986	FOXP2	0.709152	0.650947	0	NA
3223	HOXC6	0.709082	0.563792	0	NA
166929	SGMS2	0.708389	0.329443	0	NA
83690	CRISPLD1	0.707847	0.580752	0	NA
4803	NGF	0.707696	0.551231	0	NA
57556	SEMA6A	0.706786	0.409159	0	NA
1264	CNN1	0.705605	0.620729	0	NA
5175	PECAM1	0.705492	0.346055	0	NA
23710	GABARAPL1	0.705247	0.545531	0	NA
6934	TCF7L2	0.705187	0.442286	7	10q25.2
2318	FLNC	0.705111	0.31022	0	NA
108	ADCY2	0.705108	0.481598	0	NA
151556	GPR155	0.705001	0.37111	0	NA
80114	BICC1	0.703749	0.297719	0	NA
10982	MAPRE2	0.7035	0.460523	0	NA
7025	NR2F1	0.703068	0.234238	0	NA
79689	STEAP4	0.702237	0.401017	0	NA
23150	FRMD4B	0.700941	0.47956	0	NA
639	PRDM1	0.700254	0.5393	0	NA
861	RUNX1	0.70017	0.297146	0	NA
4233	MET	0.700111	0.40016	56	7q31.1
2681	GGTA1P	0.697663	0.539549	0	NA
3489	IGFBP6	0.69734	0.255581	0	NA
51201	ZDHHC2	0.69713	0.295628	0	NA
81035	COLEC12	0.697092	0.27739	0	NA
57161	PELI2	0.696913	0.532137	0	NA
3987	LIMS1	0.696171	0.443143	0	NA
8869	ST3GAL5	0.696134	0.416817	0	NA
1008	CDH10	0.69558	0.370284	0	NA
90362	FAM110B	0.695479	0.273326	0	NA
51299	NRN1	0.695094	0.613873	0	NA
11031	RAB31	0.695065	0.638086	0	NA
259232	NALCN	0.694952	0.441093	0	NA
3426	CFI	0.693906	0.379736	0	NA
5918	RARRES1	0.69371	0.278008	0	NA
10351	ABCA8	0.693427	0.468511	0	NA
286097	MICU3	0.692411	0.59344	0	NA
9462	RASAL2	0.692213	0.493677	0	NA
55757	UGGT2	0.692021	0.56493	0	NA
7225	TRPC6	0.691302	0.254891	0	NA
7414	VCL	0.689636	0.405327	0	NA
775	CACNA1C	0.689383	0.553382	0	NA
56243	KIAA1217	0.688185	0.447565	0	NA
3232	HOXD3	0.687244	0.321809	0	NA
3913	LAMB2	0.687163	0.585493	0	NA
825	CAPN3	0.686974	0.458414	0	NA
55303	GIMAP4	0.686724	0.70217	35	7q36.1
3233	HOXD4	0.686392	0.343041	0	NA
51762	RAB8B	0.686316	0.48406	0	NA
8224	SYN3	0.685269	0.400041	0	NA
1909	EDNRA	0.685182	0.599241	0	NA
55294	FBXW7	0.684216	0.392015	0	NA
79742	CXorf36	0.683898	0.492542	0	NA
3360	HTR4	0.683573	0.417103	0	NA
54886	LPPR1	0.683102	0.365048	0	NA
64393	ZMAT3	0.682941	0.272526	16	3q26.33
132864	CPEB2	0.682843	0.745655	0	NA
22871	NLGN1	0.68266	0.565369	0	NA
6649	SOD3	0.68266	0.254829	0	NA
23281	MTUS2	0.680905	0.555428	0	NA
4664	NAB1	0.680298	0.315508	0	NA
7071	KLF10	0.680209	0.175071	0	NA
837	CASP4	0.6801	0.520199	0	NA
715	C1R	0.680061	0.39748	0	NA
23180	RFTN1	0.679781	0.321642	0	NA
10242	KCNMB2	0.679036	0.544629	0	NA
4487	MSX1	0.678299	0.302333	0	NA
4015	LOX	0.67822	0.467109	0	NA
57658	CALCOCO1	0.678109	0.595634	0	NA
80206	FHOD3	0.677448	0.423483	0	NA
64097	EPB41L4A	0.676915	0.397587	0	NA
3773	KCNJ16	0.676573	0.433012	22	17q24.3
26872	STEAP1	0.675686	0.593419	0	NA
84561	SLC12A8	0.675315	0.816134	0	NA
6281	S100A10	0.675142	0.529445	0	NA
93649	MYOCD	0.675054	0.433589	0	NA
3600	IL15	0.674963	0.647887	0	NA
83700	JAM3	0.674324	0.589701	0	NA
8531	YBX3	0.673743	0.365015	0	NA
6474	SHOX2	0.673355	0.31983	0	NA
7991	TUSC3	0.67281	0.382796	0	NA
56952	PRTFDC1	0.670821	0.527077	0	NA
121227	LRIG3	0.669594	0.515221	0	NA
759	CA1	0.669136	0.38429	0	NA
2296	FOXC1	0.668259	0.318493	0	NA
92126	DSEL	0.668231	0.530765	0	NA
7042	TGFB2	0.66626	0.311147	0	NA
3206	HOXA10	0.666102	0.351397	0	NA
399979	SNX19	0.665921	0.383688	0	NA
27319	BHLHE22	0.663186	0.248376	0	NA
6645	SNTB2	0.661707	0.6122	0	NA
57188	ADAMTSL3	0.661683	0.57361	0	NA
10003	NAALAD2	0.661337	0.557452	0	NA
79870	BAALC	0.66056	0.552394	0	NA
1259	CNGA1	0.660042	0.370781	0	NA
6492	SIM1	0.658936	0.60987	0	NA
6595	SMARCA2	0.658457	0.244171	0	NA
58494	JAM2	0.658208	0.324494	0	NA
54796	BNC2	0.657426	0.345673	0	NA
187	APLNR	0.657027	0.40514	0	NA
9655	SOCS5	0.656973	0.369906	0	NA
27122	DKK3	0.656921	0.440904	0	NA
220164	DOK6	0.656576	0.502674	0	NA
260425	MAGI3	0.656449	0.492717	0	NA
6386	SDCBP	0.656275	0.370887	0	NA
2257	FGF12	0.655972	0.257059	0	NA
23228	PLCL2	0.654709	0.304878	0	NA
83660	TLN2	0.652989	0.50246	0	NA
23258	DENND5A	0.652956	0.665808	0	NA
63974	NEUROD6	0.652928	0.414056	0	NA
1462	VCAN	0.652865	0.594604	0	NA
29942	PURG	0.652398	0.524226	0	NA
23336	SYNM	0.652148	0.30471	0	NA
7145	TNS1	0.65094	0.171953	0	NA
83989	FAM172A	0.650324	0.37249	0	NA
8555	CDC14B	0.649125	0.383727	0	NA
5641	LGMN	0.648519	0.379082	0	NA
4155	MBP	0.647777	0.372227	0	NA
55281	TMEM140	0.647738	0.461782	0	NA
10100	TSPAN2	0.647659	0.332577	0	NA
301	ANXA1	0.645962	0.659095	0	NA
114788	CSMD3	0.64556	0.922984	0	NA
51435	SCARA3	0.645046	0.616816	0	NA
79827	CLMP	0.645025	0.631965	0	NA
259217	HSPA12A	0.644939	0.425302	0	NA
79443	FYCO1	0.644043	0.562236	0	NA
9754	STARD8	0.643792	0.303733	0	NA
79834	PEAK1	0.643553	0.538929	0	NA
30811	HUNK	0.64292	0.258947	0	NA
7168	TPM1	0.642894	0.381322	0	NA
26137	ZBTB20	0.641081	0.751376	0	NA
116154	PHACTR3	0.640542	0.379219	0	NA
827	CAPN6	0.640285	0.603315	0	NA
2919	CXCL1	0.639575	0.428949	0	NA
8642	DCHS1	0.639531	0.429251	0	NA
6935	ZEB1	0.639284	0.411641	0	NA
79365	BHLHE41	0.639062	0.31901	0	NA
8622	PDE8B	0.639038	0.413339	0	NA
11149	BVES	0.637658	0.375379	0	NA
9935	MAFB	0.637554	0.588318	0	NA
85004	RERG	0.636514	0.271764	0	NA
51063	CALHM2	0.635239	0.559708	0	NA
79589	RNF128	0.635234	0.283108	0	NA
4311	MME	0.635143	0.266082	0	NA
1073	CFL2	0.634514	0.347536	0	NA
23460	ABCA6	0.633857	0.330378	0	NA
5583	PRKCH	0.633795	0.438107	0	NA
51655	RASD1	0.631925	0.510631	0	NA
84886	C1orf198	0.631574	0.485814	0	NA
6335	SCN9A	0.631246	0.40636	0	NA
79908	BTNL8	0.630457	0.232451	0	NA
212	ALAS2	0.62964	0.479842	0	NA
27133	KCNH5	0.629158	0.493884	0	NA
10584	COLEC10	0.628421	0.25113	0	NA
6252	RTN1	0.628038	0.651687	0	NA
10656	KHDRBS3	0.627135	0.456832	0	NA
5906	RAP1A	0.624855	0.386896	0	NA
26289	AK5	0.623705	0.367964	0	NA
9182	RASSF9	0.623564	0.684361	0	NA
1307	COL16A1	0.623551	0.464451	0	NA
10526	IPO8	0.623544	0.337209	0	NA
4660	PPP1R12B	0.623462	0.587462	0	NA
367	AR	0.623272	0.220245	0	NA
154661	RUNDC3B	0.62257	0.361399	0	NA
133	ADM	0.621861	0.496276	0	NA
143903	LAYN	0.621015	0.59433	0	NA
4092	SMAD7	0.62015	0.340195	0	NA
3983	ABLIM1	0.619657	0.413798	0	NA
54206	ERRFI1	0.619323	0.344967	0	NA
80332	ADAM33	0.61887	0.522703	0	NA
29967	LRP12	0.618561	0.588792	0	NA
7056	THBD	0.61714	0.819766	0	NA
4780	NFE2L2	0.616752	0.322552	0	NA
10404	CPQ	0.616686	0.243766	0	NA
6775	STAT4	0.616647	0.493145	0	NA
9910	RABGAP1L	0.616318	0.505857	0	NA
9890	LPPR4	0.615698	0.684167	0	NA
5270	SERPINE2	0.613929	0.29205	0	NA
799	CALCR	0.61346	0.507649	0	NA
26224	FBXL3	0.612849	0.587456	0	NA
4289	MKLN1	0.612805	0.144267	0	NA
51426	POLK	0.612607	0.58893	0	NA
7373	COL14A1	0.612235	0.535349	0	NA
25816	TNFAIP8	0.61057	0.326132	0	NA
6909	TBX2	0.609869	0.22701	0	NA
4690	NCK1	0.609863	0.482541	0	NA
27	ABL2	0.609488	0.444003	0	NA
10392	NOD1	0.609239	0.675323	0	NA
5744	PTHLH	0.607772	0.380039	0	NA
114757	CYGB	0.607549	0.443965	0	NA
167691	LCA5	0.607235	0.643048	0	NA
3725	JUN	0.606763	0.409701	0	NA
3202	HOXA5	0.605759	0.226308	0	NA
137835	TMEM71	0.605113	0.272902	0	NA
4129	MAOB	0.604986	0.326047	0	NA
23328	SASH1	0.604798	0.563929	0	NA
7432	VIP	0.603716	0.632122	0	NA
57575	PCDH10	0.603533	0.624263	0	NA
57037	ANKMY2	0.603493	0.567747	0	NA
7222	TRPC3	0.602374	0.400989	0	NA
190	NR0B1	0.601393	0.261121	0	NA
8411	EEA1	0.600461	0.631276	0	NA
3236	HOXD10	0.600211	0.402532	0	NA
114800	CCDC85A	0.599974	0.366949	0	NA
3097	HIVEP2	0.599277	0.512147	0	NA
22918	CD93	0.598951	0.516543	0	NA
23136	EPB41L3	0.596534	0.635254	0	NA
3351	HTR1B	0.596008	0.321543	0	NA
81553	FAM49A	0.595962	0.326059	0	NA
55068	ENOX1	0.595881	0.167353	0	NA
1843	DUSP1	0.595827	0.395498	0	NA
144402	CPNE8	0.59513	0.175633	19	12q12
56650	CLDND1	0.594703	0.346402	0	NA
89932	PAPLN	0.594564	0.638254	0	NA
5803	PTPRZ1	0.594372	0.445333	0	NA
10060	ABCC9	0.594257	0.259769	0	NA
11183	MAP4K5	0.593311	0.362774	0	NA
23243	ANKRD28	0.593175	0.26171	0	NA
5740	PTGIS	0.592872	0.550681	0	NA
147495	APCDD1	0.592571	0.768456	0	NA
7227	TRPS1	0.592526	0.503277	0	NA
83468	GLT8D2	0.592378	0.760991	0	NA
10486	CAP2	0.591752	0.585265	0	NA
5412	UBL3	0.591562	0.354254	0	NA
394	ARHGAP5	0.590552	0.421873	0	NA
54875	CNTLN	0.590367	0.567474	0	NA
5327	PLAT	0.589964	0.536805	0	NA
54829	ASPN	0.589669	0.465059	0	NA
9863	MAGI2	0.589454	0.506071	0	NA
10350	ABCA9	0.589314	0.471778	0	NA
6579	SLCO1A2	0.589053	0.438372	0	NA
55118	CRTAC1	0.58863	0.467738	0	NA
4199	ME1	0.588318	0.342757	0	NA
57545	CC2D2A	0.588217	0.368629	0	NA
4256	MGP	0.588024	0.298344	0	NA
51646	YPEL5	0.58787	0.32629	0	NA
9464	HAND2	0.587856	0.438064	0	NA
10742	RAI2	0.587298	0.231525	0	NA
121551	BTBD11	0.586547	0.43869	0	NA
92949	ADAMTSL1	0.585698	0.635687	0	NA
11030	RBPMS	0.585193	0.39675	0	NA
92999	ZBTB47	0.584332	0.545493	0	NA
2162	F13A1	0.583933	0.31201	0	NA
1808	DPYSL2	0.583873	0.603435	0	NA
57685	CACHD1	0.583612	0.50196	0	NA
5793	PTPRG	0.58341	0.32468	0	NA
10873	ME3	0.583264	0.26813	0	NA
4222	MEOX1	0.582623	0.562588	0	NA
10516	FBLN5	0.58201	0.581422	0	NA
80031	SEMA6D	0.58171	0.508408	0	NA
6457	SH3GL3	0.580402	0.42892	0	NA
8434	RECK	0.580132	0.381303	0	NA
3491	CYR61	0.57995	0.528656	0	NA
9846	GAB2	0.578527	0.235341	0	NA
6505	SLC1A1	0.577773	0.298782	0	NA
126393	HSPB6	0.577649	0.562325	0	NA
60468	BACH2	0.577294	0.176834	0	NA
22854	NTNG1	0.576884	0.280493	0	NA
9414	TJP2	0.576495	0.276294	0	NA
730	C7	0.576416	0.382863	0	NA
9075	CLDN2	0.57496	0.265544	0	NA
1278	COL1A2	0.573968	0.414769	0	NA
2632	GBE1	0.572925	0.708949	0	NA
5997	RGS2	0.572882	0.718722	0	NA
7111	TMOD1	0.572627	0.861406	0	NA
125	ADH1B	0.57245	0.744458	0	NA
5836	PYGL	0.57228	0.541571	0	NA
4023	LPL	0.571993	0.502907	0	NA
170692	ADAMTS18	0.571975	0.408423	0	NA
4082	MARCKS	0.568703	0.502781	0	NA
153830	RNF145	0.568697	0.180605	0	NA
5783	PTPN13	0.568205	0.363105	0	NA
144165	PRICKLE1	0.568179	0.404214	0	NA
4135	MAP6	0.568085	0.212936	0	NA
169792	GLIS3	0.567691	0.200728	0	NA
30061	SLC40A1	0.567561	0.478551	0	NA
2947	GSTM3	0.567516	0.262169	0	NA
338	APOB	0.567496	0.464901	0	NA
57162	PELI1	0.567173	0.179446	0	NA
4139	MARK1	0.566718	0.519177	0	NA
3679	ITGA7	0.566563	0.524727	0	NA
4693	NDP	0.565686	0.415029	0	NA
10133	OPTN	0.565469	0.638234	0	NA
10249	GLYAT	0.56504	0.346914	0	NA
7021	TFAP2B	0.563764	0.703734	0	NA
1825	DSC3	0.563688	0.251435	0	NA
55796	MBNL3	0.563582	0.221811	0	NA
64388	GREM2	0.562811	0.332195	0	NA
722	C4BPA	0.562472	0.44671	0	NA
51715	RAB23	0.562318	0.573725	0	NA
942	CD86	0.562023	0.462634	0	NA
4774	NFIA	0.56168	0.448172	5	1p31.3-p31.2
27123	DKK2	0.560434	0.493471	0	NA
1956	EGFR	0.558437	0.222953	0	NA
25959	KANK2	0.557912	0.600671	0	NA
64332	NFKBIZ	0.556249	0.230462	0	NA
83539	CHST9	0.555996	0.60788	0	NA
7368	UGT8	0.555967	0.661449	0	NA
481	ATP1B1	0.554624	0.426855	57	1q24
5919	RARRES2	0.554277	0.388015	0	NA
3696	ITGB8	0.554139	0.488346	0	NA
135138	PACRG	0.553985	0.519145	0	NA
11275	KLHL2	0.552491	0.689585	0	NA
22990	PCNX	0.551088	0.450528	0	NA
6445	SGCG	0.550699	0.770619	0	NA
3486	IGFBP3	0.550481	0.522674	26	7p13-p12
55529	TMEM55A	0.549526	0.42355	0	NA
55638	SYBU	0.548817	0.436908	0	NA
57520	HECW2	0.548498	0.511053	0	NA
2620	GAS2	0.547326	0.327926	0	NA
54331	GNG2	0.546969	0.458739	0	NA
84632	AFAP1L2	0.545714	0.564893	0	NA
11254	SLC6A14	0.544786	0.180242	0	NA
5915	RARB	0.544405	0.511813	0	NA
64321	SOX17	0.544186	0.518754	0	NA
5530	PPP3CA	0.543188	0.662161	0	NA
6616	SNAP25	0.54293	0.452533	0	NA
55031	USP47	0.542926	0.300837	0	NA
2167	FABP4	0.542876	0.32861	0	NA
571	BACH1	0.542492	0.633352	0	NA
845	CASQ2	0.542465	0.391532	41	1p13.1
55924	FAM212B	0.541352	0.331295	0	NA
324	APC	0.541219	0.319556	0	NA
2241	FER	0.540344	0.352131	0	NA
147372	CCBE1	0.540222	0.627931	0	NA
794	CALB2	0.538559	0.51914	0	NA
55816	DOK5	0.538528	0.606383	0	NA
84319	CMSS1	0.53831	0.425829	0	NA
1195	CLK1	0.538192	0.534823	0	NA
23118	TAB2	0.537875	0.425224	0	NA
56944	OLFML3	0.535951	0.246625	0	NA
7046	TGFBR1	0.535893	0.607316	0	NA
7472	WNT2	0.535698	0.57075	0	NA
2634	GBP2	0.535455	0.543497	0	NA
129804	FBLN7	0.535189	0.731998	0	NA
387763	C11orf96	0.534134	0.547073	0	NA
23194	FBXL7	0.534013	0.425789	0	NA
54763	ROPN1	0.533563	0.434062	0	NA
5236	PGM1	0.533119	0.334272	0	NA
94122	SYTL5	0.532494	0.710386	0	NA
2098	ESD	0.532454	0.519683	0	NA
10457	GPNMB	0.531853	0.386515	0	NA
22836	RHOBTB3	0.529802	0.35863	0	NA
55800	SCN3B	0.529705	0.316527	0	NA
3574	IL7	0.52963	0.496491	0	NA
57157	PHTF2	0.529363	0.494544	0	NA
50940	PDE11A	0.529201	0.558927	0	NA
154214	RNF217	0.528305	0.354108	0	NA
306	ANXA3	0.527999	1.00724	0	NA
8038	ADAM12	0.527041	0.472549	0	NA
1184	CLCN5	0.526989	1.00938	0	NA
10763	NES	0.525834	0.560756	0	NA
3772	KCNJ15	0.525519	0.46411	0	NA
9200	PTPLA	0.525003	0.319837	0	NA
351	APP	0.524829	0.455559	0	NA
55203	LGI2	0.524316	0.537302	0	NA
9021	SOCS3	0.524268	0.68431	0	NA
26045	LRRTM2	0.523	0.40355	0	NA
53342	IL17D	0.522927	0.335848	0	NA
4257	MGST1	0.521558	0.39923	0	NA
1123	CHN1	0.521211	0.49417	0	NA
79931	TNIP3	0.521198	0.572088	0	NA
9750	FAM65B	0.52103	0.375609	0	NA
27242	TNFRSF21	0.521018	0.769509	0	NA
10484	SEC23A	0.520433	0.77517	0	NA
56129	PCDHB7	0.520271	0.443163	0	NA
7105	TSPAN6	0.519691	0.215051	0	NA
9468	PCYT1B	0.518929	0.340299	0	NA
81575	APOLD1	0.518512	0.532985	0	NA
85463	ZC3H12C	0.518259	0.56791	0	NA
80343	SEL1L2	0.518224	0.39632	0	NA
3459	IFNGR1	0.518012	0.375094	0	NA
64072	CDH23	0.517808	0.467474	0	NA
817	CAMK2D	0.517508	0.369967	0	NA
79875	THSD4	0.517272	0.28123	0	NA
64859	NABP1	0.51667	0.510816	0	NA
84952	CGNL1	0.516212	0.315253	0	NA
55089	SLC38A4	0.516199	0.29256	0	NA
54532	USP53	0.515485	0.33634	0	NA
4012	LNPEP	0.515428	0.379256	0	NA
91663	MYADM	0.515268	0.784384	0	NA
22873	DZIP1	0.514861	0.381204	0	NA
50486	G0S2	0.514134	0.464908	0	NA
9955	HS3ST3A1	0.513566	0.230772	0	NA
2774	GNAL	0.513273	0.628963	0	NA
5800	PTPRO	0.51249	0.375055	0	NA
2878	GPX3	0.512257	0.334732	0	NA
57700	FAM160B1	0.511946	0.510471	0	NA
57722	IGDCC4	0.510695	0.395272	0	NA
56122	PCDHB14	0.510537	0.486644	0	NA
26994	RNF11	0.509262	0.53952	2	1p32.3
9104	RGN	0.508447	0.662917	0	NA
168537	GIMAP7	0.508433	0.486159	0	NA
7095	SEC62	0.508403	0.585202	0	NA
824	CAPN2	0.508008	0.470196	0	NA
51778	MYOZ2	0.507952	0.406069	0	NA
5142	PDE4B	0.5073	0.458968	0	NA
30008	EFEMP2	0.50701	0.342334	0	NA
114815	SORCS1	0.506769	0.4824	0	NA
79899	PRR5L	0.506195	0.36104	0	NA
8324	FZD7	0.506001	0.706573	0	NA
10451	VAV3	0.504843	0.293047	0	NA
5801	PTPRR	0.504552	0.5285	0	NA
22872	SEC31A	0.504487	0.555814	0	NA
54946	SLC41A3	0.503583	0.187535	0	NA
8685	MARCO	0.502944	0.779293	0	NA
6450	SH3BGR	0.502625	0.253563	0	NA
51673	TPPP3	0.50253	0.67134	0	NA
2560	GABRB1	0.50247	0.656361	0	NA
1300	COL10A1	0.50245	0.394654	0	NA
154215	NKAIN2	0.501519	0.299256	0	NA
4881	NPR1	0.501201	0.523227	0	NA
473	RERE	0.500463	0.572298	0	NA
7104	TM4SF4	0.499885	0.48788	0	NA
9628	RGS6	0.499392	0.335224	30	14q24.2
6578	SLCO2A1	0.499051	0.336335	0	NA
4345	CD200	0.498826	0.363209	0	NA
3080	CFHR2	0.49826	0.588238	0	NA
781	CACNA2D1	0.498203	0.294055	0	NA
10272	FSTL3	0.497905	0.643226	0	NA
54838	WBP1L	0.497416	0.569956	0	NA
11098	PRSS23	0.496903	0.367152	0	NA
7045	TGFBI	0.496546	0.385285	0	NA
9397	NMT2	0.496079	0.388244	0	NA
2326	FMO1	0.495374	0.752279	0	NA
117154	DACH2	0.494842	0.56649	0	NA
84457	PHYHIPL	0.494793	0.484716	0	NA
79625	NDNF	0.493534	0.650154	0	NA
1160	CKMT2	0.493165	0.385374	0	NA
63876	PKNOX2	0.492741	0.515282	0	NA
114907	FBXO32	0.492618	0.468879	0	NA
2309	FOXO3	0.491779	0.172677	0	NA
8660	IRS2	0.490571	0.404428	0	NA
7058	THBS2	0.489826	0.576043	0	NA
54749	EPDR1	0.489775	0.502471	0	NA
222166	MTURN	0.489707	0.158208	0	NA
868	CBLB	0.489194	0.357181	0	NA
80380	PDCD1LG2	0.489132	0.521765	0	NA
5217	PFN2	0.489045	0.546493	0	NA
85480	TSLP	0.488701	0.296646	0	NA
3628	INPP1	0.488673	0.705657	0	NA
80763	SPX	0.487851	0.39634	0	NA
79026	AHNAK	0.487762	0.637166	0	NA
2651	GCNT2	0.487264	0.578216	0	NA
23554	TSPAN12	0.487069	0.37868	0	NA
85027	SMIM3	0.487051	0.675205	0	NA
9728	SECISBP2L	0.485937	0.323754	0	NA
420	ART4	0.48582	0.625654	0	NA
57419	SLC24A3	0.485767	0.434392	0	NA
57477	SHROOM4	0.485648	0.358061	0	NA
5218	CDK14	0.485629	0.450113	0	NA
1390	CREM	0.485458	0.710664	0	NA
79712	GTDC1	0.485368	0.486972	0	NA
1080	CFTR	0.485195	0.583855	0	NA
2191	FAP	0.485157	0.505519	0	NA
23127	COLGALT2	0.484855	0.638734	0	NA
577	BAI3	0.483994	0.388299	0	NA
25932	CLIC4	0.483692	0.447205	0	NA
5138	PDE2A	0.483564	0.522791	0	NA
4760	NEUROD1	0.483554	0.527782	0	NA
219348	PLAC9	0.482553	0.53703	0	NA
4013	VWA5A	0.482216	0.575329	0	NA
9242	MSC	0.482023	0.338685	0	NA
54843	SYTL2	0.482016	0.775651	0	NA
4316	MMP7	0.481737	0.430806	0	NA
1464	CSPG4	0.481464	0.624137	0	NA
151126	ZNF385B	0.481451	0.33073	0	NA
2151	F2RL2	0.481068	0.455583	0	NA
2119	ETV5	0.480894	0.559793	0	NA
220323	OAF	0.480646	0.210225	0	NA
79772	MCTP1	0.480356	0.545302	0	NA
84141	EVA1A	0.480193	0.315307	0	NA
7325	UBE2E2	0.479326	0.372108	0	NA
285590	SH3PXD2B	0.478573	0.249686	0	NA
59353	TMEM35	0.478097	0.610271	0	NA
5091	PC	0.477619	0.299792	0	NA
219771	CCNY	0.477287	0.240097	0	NA
114	ADCY8	0.476986	0.553773	0	NA
4692	NDN	0.476975	0.298346	0	NA
4300	MLLT3	0.476803	0.329848	0	NA
11197	WIF1	0.476662	0.379924	0	NA
56062	KLHL4	0.476345	0.37661	0	NA
4121	MAN1A1	0.476216	0.195846	0	NA
1316	KLF6	0.475944	0.429978	0	NA
57624	NYAP2	0.475898	0.478064	0	NA
221303	FAM162B	0.475705	0.463338	0	NA
1807	DPYS	0.47482	0.597114	0	NA
274	BIN1	0.474305	0.459569	0	NA
26010	SPATS2L	0.47426	0.336399	0	NA
115548	FCHO2	0.474041	0.453888	0	NA
7077	TIMP2	0.472746	0.510215	0	NA
467	ATF3	0.471744	0.478296	0	NA
10439	OLFM1	0.470953	0.488996	0	NA
4147	MATN2	0.470703	0.538569	0	NA
10891	PPARGC1A	0.470581	0.337425	0	NA
1410	CRYAB	0.470401	0.593536	0	NA
4035	LRP1	0.469997	0.58182	0	NA
345557	PLCXD3	0.469819	0.214109	0	NA
7099	TLR4	0.469682	0.555643	0	NA
5212	VIT	0.469653	0.496224	32	2p22.2
2487	FRZB	0.469213	0.384019	0	NA
11010	GLIPR1	0.469197	0.435584	0	NA
84216	TMEM117	0.468932	0.584129	0	NA
7292	TNFSF4	0.468861	0.671509	0	NA
55810	FOXJ2	0.468183	0.345326	0	NA
5500	PPP1CB	0.468181	0.293298	0	NA
567	B2M	0.468058	0.209029	0	NA
4045	LSAMP	0.467556	0.645521	0	NA
7301	TYRO3	0.466867	0.392443	0	NA
140862	ISM1	0.46675	0.625826	0	NA
7123	CLEC3B	0.46631	0.471299	0	NA
151050	KANSL1L	0.46602	0.613258	0	NA
220	ALDH1A3	0.465903	0.497202	0	NA
2199	FBLN2	0.465648	0.5746	0	NA
115265	DDIT4L	0.464955	0.462542	0	NA
27306	HPGDS	0.464481	0.358813	0	NA
10905	MAN1A2	0.464439	0.348844	0	NA
1511	CTSG	0.464322	0.460338	0	NA
79785	RERGL	0.463124	0.596978	0	NA
49855	SCAPER	0.462454	0.326273	0	NA
345757	FAM174A	0.462305	0.289368	0	NA
1545	CYP1B1	0.461956	0.510918	0	NA
130271	PLEKHH2	0.461255	0.323133	0	NA
23143	LRCH1	0.461131	0.555528	0	NA
6876	TAGLN	0.461125	0.69716	0	NA
79627	OGFRL1	0.46022	0.584145	0	NA
116835	HSPA12B	0.460114	0.344863	0	NA
55351	STK32B	0.459547	0.413042	0	NA
5587	PRKD1	0.459151	0.114155	0	NA
28232	SLCO3A1	0.458764	0.441273	0	NA
25777	SUN2	0.458743	0.381246	0	NA
9639	ARHGEF10	0.458383	0.143653	0	NA
959	CD40LG	0.457711	0.432196	0	NA
114897	C1QTNF1	0.457423	0.55981	0	NA
5021	OXTR	0.457135	0.220189	0	NA
9547	CXCL14	0.456773	0.25174	0	NA
6275	S100A4	0.456363	0.635261	0	NA
51696	HECA	0.456118	0.367785	0	NA
23077	MYCBP2	0.456043	0.714446	0	NA
89853	MVB12B	0.455984	0.318333	0	NA
6489	ST8SIA1	0.455657	0.520439	0	NA
54463	FAM134B	0.455414	0.433563	0	NA
1647	GADD45A	0.454772	0.36235	0	NA
4005	LMO2	0.4544	0.350951	0	NA
123016	TTC8	0.453523	0.37905	0	NA
145864	HAPLN3	0.452969	0.503998	0	NA
284723	SLC25A34	0.452645	0.697192	0	NA
6403	SELP	0.452463	0.820154	57	1q24
9734	HDAC9	0.451507	0.299623	0	NA
6604	SMARCD3	0.451079	0.376368	35	7q36.1
2701	GJA4	0.449864	0.458517	0	NA
7276	TTR	0.449597	0.422137	0	NA
4653	MYOC	0.449316	0.330614	0	NA
3204	HOXA7	0.447335	0.440558	0	NA
2668	GDNF	0.447327	0.401296	0	NA
3221	HOXC4	0.447035	0.624707	0	NA
23236	PLCB1	0.446583	0.700329	0	NA
4299	AFF1	0.446059	0.357675	0	NA
286046	XKR6	0.445791	0.310584	0	NA
3788	KCNS2	0.445037	0.684344	0	NA
28984	RGCC	0.444603	0.672755	0	NA
1946	EFNA5	0.444452	0.484095	0	NA
55332	DRAM1	0.444442	0.47384	0	NA
51429	SNX9	0.444172	0.348337	0	NA
53918	PELO	0.443587	0.290979	0	NA
81624	DIAPH3	0.443456	0.516761	0	NA
84525	HOPX	0.44333	0.2524	0	NA
55714	TENM3	0.44326	0.519848	0	NA
10840	ALDH1L1	0.443061	0.364617	0	NA
5445	PON2	0.443008	0.431365	0	NA
347902	AMIGO2	0.442624	0.291953	0	NA
732	C8B	0.442615	0.470009	0	NA
23052	ENDOD1	0.441569	0.345573	0	NA
23002	DAAM1	0.441441	0.511608	0	NA
7436	VLDLR	0.440767	0.390753	0	NA
5176	SERPINF1	0.440206	0.420771	0	NA
2744	GLS	0.439818	0.631525	0	NA
80176	SPSB1	0.439542	0.348902	0	NA
4036	LRP2	0.439486	0.542307	0	NA
55973	BCAP29	0.439081	0.394807	0	NA
23603	CORO1C	0.439034	0.277629	0	NA
6453	ITSN1	0.439032	0.561431	0	NA
64478	CSMD1	0.438955	0.670044	0	NA
8424	BBOX1	0.438287	0.408013	0	NA
23562	CLDN14	0.438168	0.603782	0	NA
116085	SLC22A12	0.437789	0.733396	0	NA
4851	NOTCH1	0.436905	0.379916	0	NA
3995	FADS3	0.436848	0.397822	4	11q12.2
22915	MMRN1	0.436768	0.369705	0	NA
23051	ZHX3	0.436634	0.641439	0	NA
165082	GPR113	0.436506	0.627099	0	NA
57579	FAM135A	0.436326	0.093869	0	NA
5567	PRKACB	0.436186	0.20418	0	NA
4009	LMX1A	0.435742	0.402756	0	NA
3741	KCNA5	0.435639	0.480225	0	NA
337876	CHSY3	0.43546	0.352082	0	NA
80731	THSD7B	0.435171	0.508442	0	NA
6990	DYNLT3	0.435152	0.618725	0	NA
27255	CNTN6	0.435026	0.503984	0	NA
55824	PAG1	0.434428	0.346756	0	NA
1687	DFNA5	0.434342	0.26773	0	NA
4988	OPRM1	0.43426	0.505745	0	NA
57523	NYNRIN	0.433882	0.440526	0	NA
718	C3	0.433873	0.747635	0	NA
84281	C2orf88	0.433809	0.599147	0	NA
51170	HSD17B11	0.433795	0.282654	0	NA
143686	SESN3	0.433695	0.312587	0	NA
83595	SOX7	0.43358	0.421132	0	NA
5734	PTGER4	0.433353	0.558624	0	NA
5621	PRNP	0.433131	0.360707	0	NA
11228	RASSF8	0.432585	0.627811	0	NA
361	AQP4	0.432568	0.324528	0	NA
51185	CRBN	0.432392	0.330152	0	NA
27145	FILIP1	0.431863	0.458936	0	NA
51389	RWDD1	0.431579	0.539052	0	NA
53616	ADAM22	0.431315	0.370323	0	NA
57600	FNIP2	0.431028	0.414812	0	NA
9122	SLC16A4	0.431018	0.352549	0	NA
4330	MN1	0.430994	0.803241	0	NA
164284	APCDD1L	0.430853	0.221598	0	NA
1465	CSRP1	0.430671	0.563546	0	NA
8835	SOCS2	0.430597	0.447919	0	NA
347	APOD	0.429155	0.690227	0	NA
64231	MS4A6A	0.429109	0.479453	0	NA
28999	KLF15	0.429105	0.552075	0	NA
25943	C20orf194	0.429086	0.316035	0	NA
1288	COL4A6	0.428822	0.172593	0	NA
23327	NEDD4L	0.428685	0.818368	0	NA
22999	RIMS1	0.428646	0.576455	0	NA
3316	HSPB2	0.428559	0.502637	0	NA
91404	SESTD1	0.42842	0.573605	0	NA
8013	NR4A3	0.428193	0.663913	0	NA
10974	ADIRF	0.428014	0.410891	0	NA
60495	HPSE2	0.427861	0.831405	0	NA
3549	IHH	0.427854	0.404535	0	NA
26040	SETBP1	0.427561	0.338034	39	-
2627	GATA6	0.427546	0.434145	0	NA
4216	MAP3K4	0.427396	0.770685	0	NA
23671	TMEFF2	0.427311	0.611848	0	NA
8417	STX7	0.426473	0.391132	0	NA
84803	AGPAT9	0.426253	0.410713	0	NA
140885	SIRPA	0.426251	0.464301	0	NA
50508	NOX3	0.42506	0.626152	0	NA
7084	TK2	0.42474	0.468939	0	NA
5334	PLCL1	0.424669	0.324712	0	NA
1959	EGR2	0.424423	0.437427	0	NA
11193	WBP4	0.424396	0.565635	0	NA
10468	FST	0.423996	0.443278	0	NA
8549	LGR5	0.423893	0.533876	0	NA
23767	FLRT3	0.423419	0.549561	0	NA
383	ARG1	0.423137	0.317692	0	NA
2037	EPB41L2	0.423034	0.53496	0	NA
1519	CTSO	0.422932	0.561076	0	NA
2006	ELN	0.422922	0.650979	0	NA
57447	NDRG2	0.422772	0.353	0	NA
22807	IKZF2	0.422159	0.402581	0	NA
29761	USP25	0.422099	0.351828	0	NA
203522	DDX26B	0.421856	0.630241	0	NA
266722	HS6ST3	0.421831	0.776696	0	NA
25884	CHRDL2	0.421507	0.677257	0	NA
60482	SLC5A7	0.421493	0.710536	0	NA
1690	COCH	0.421464	0.337296	0	NA
6092	ROBO2	0.421078	0.371327	0	NA
9686	VGLL4	0.420818	0.496681	0	NA
84913	ATOH8	0.420698	0.343218	0	NA
5998	RGS3	0.420331	0.366752	0	NA
2925	GRPR	0.419958	0.394214	0	NA
10964	IFI44L	0.419284	0.322853	0	NA
5962	RDX	0.419121	0.451359	0	NA
947	CD34	0.418686	0.692934	6	1q32
2159	F10	0.41858	0.320655	0	NA
3673	ITGA2	0.418411	0.515105	0	NA
2252	FGF7	0.417477	0.367562	0	NA
57608	KIAA1462	0.417314	0.406131	0	NA
337879	KRTAP8-1	0.417192	0.304256	0	NA
11037	STON1	0.416982	0.532876	0	NA
223117	SEMA3D	0.4166	0.638903	0	NA
51562	MBIP	0.416356	0.393585	0	NA
27345	KCNMB4	0.415919	0.410317	0	NA
8933	FAM127A	0.415766	0.661671	0	NA
255877	BCL6B	0.41573	0.73077	0	NA
6860	SYT4	0.414918	0.306581	0	NA
7475	WNT6	0.414277	0.57579	0	NA
26230	TIAM2	0.413952	0.373244	0	NA
4882	NPR2	0.413825	0.25368	0	NA
55619	DOCK10	0.413696	0.695508	0	NA
221895	JAZF1	0.413539	0.694558	0	NA
26575	RGS17	0.412889	0.478243	0	NA
9563	H6PD	0.412571	0.46514	0	NA
9732	DOCK4	0.412188	0.206179	0	NA
1308	COL17A1	0.411173	0.314635	0	NA
256435	ST6GALNAC3	0.411047	0.635135	0	NA
3158	HMGCS2	0.410781	0.489688	0	NA
51274	KLF3	0.409816	0.76786	0	NA
79658	ARHGAP10	0.409677	0.259262	0	NA
114990	VASN	0.408817	0.420938	0	NA
79738	BBS10	0.408789	0.485984	0	NA
112464	PRKCDBP	0.408692	0.313561	0	NA
27252	KLHL20	0.408062	0.327831	0	NA
7704	ZBTB16	0.408045	0.340491	0	NA
2014	EMP3	0.407923	0.634446	0	NA
5168	ENPP2	0.407489	0.366824	0	NA
8029	CUBN	0.407223	0.330898	0	NA
5999	RGS4	0.407155	0.483299	0	NA
169026	SLC30A8	0.406737	0.356249	0	NA
3569	IL6	0.406545	0.346596	0	NA
26136	TES	0.406224	0.378056	56	7q31.1
8690	JRKL	0.406212	0.371538	0	NA
57060	PCBP4	0.40621	0.411186	0	NA
8639	AOC3	0.406077	0.915104	0	NA
85450	ITPRIP	0.405207	0.0994172	0	NA
1749	DLX5	0.40508	0.788675	0	NA
57562	KIAA1377	0.404826	0.24693	0	NA
344558	SH3RF3	0.403976	0.593629	0	NA
3394	IRF8	0.402391	0.657978	0	NA
57214	CEMIP	0.402232	0.514331	0	NA
253012	HEPACAM2	0.402023	0.242806	0	NA
151531	UPP2	0.401837	0.756241	0	NA
2562	GABRB3	0.401658	1.07096	0	NA
3753	KCNE1	0.401598	0.233917	38	21q22.12
338645	LUZP2	0.401401	0.562393	0	NA
7957	EPM2A	0.401181	0.358288	0	NA
55022	PID1	0.401051	0.521566	0	NA
64129	TINAGL1	0.400519	0.194078	0	NA
10266	RAMP2	0.400029	0.361564	0	NA
6563	SLC14A1	0.399251	0.341873	0	NA
6530	SLC6A2	0.398303	0.3835	0	NA
2581	GALC	0.397671	0.514425	0	NA
3739	KCNA4	0.396161	0.650347	0	NA
5196	PF4	0.395707	0.344821	0	NA
5420	PODXL	0.394554	0.346514	0	NA
2911	GRM1	0.394404	0.386721	0	NA
54502	RBM47	0.393953	0.400316	0	NA
140461	ASB8	0.39357	0.570131	0	NA
10769	PLK2	0.393295	0.365486	0	NA
25878	MXRA5	0.392748	0.469067	0	NA
55784	MCTP2	0.392419	0.523841	0	NA
8754	ADAM9	0.391773	0.362611	0	NA
56134	PCDHAC2	0.39141	0.377825	0	NA
56899	ANKS1B	0.391212	0.592562	0	NA
9644	SH3PXD2A	0.389959	0.296293	0	NA
8707	B3GALT2	0.389666	0.598739	0	NA
84959	UBASH3B	0.389506	0.361457	0	NA
5473	PPBP	0.389211	0.476044	0	NA
2308	FOXO1	0.388748	0.457355	0	NA
54810	GIPC2	0.388111	0.425802	0	NA
22802	CLCA4	0.388032	0.667832	0	NA
53919	SLCO1C1	0.387779	0.71623	0	NA
157773	C8orf48	0.386987	0.408348	0	NA
6487	ST3GAL3	0.385558	0.292337	0	NA
54790	TET2	0.385438	0.552026	0	NA
57717	PCDHB16	0.385421	0.518067	0	NA
2670	GFAP	0.384672	0.797301	0	NA
57158	JPH2	0.384577	0.809368	0	NA
2022	ENG	0.384253	0.531645	0	NA
124	ADH1A	0.384055	0.401304	0	NA
379	ARL4D	0.384054	0.346179	0	NA
10184	LHFPL2	0.38359	0.657678	0	NA
6331	SCN5A	0.383562	0.767688	17	3p22.2
3091	HIF1A	0.383072	0.380818	0	NA
4327	MMP19	0.382835	0.593565	0	NA
6310	ATXN1	0.382397	0.294143	0	NA
10370	CITED2	0.382384	0.617532	0	NA
9699	RIMS2	0.382283	0.433854	0	NA
4337	MOCS1	0.381057	0.488132	0	NA
55589	BMP2K	0.380709	0.329657	0	NA
10981	RAB32	0.380404	0.392812	0	NA
768211	RELL1	0.380205	0.473757	0	NA
2066	ERBB4	0.379643	0.62191	0	NA
358	AQP1	0.379422	0.463563	0	NA
81555	YIPF5	0.379393	0.350968	0	NA
9435	CHST2	0.379139	0.434277	0	NA
285672	SREK1IP1	0.378729	0.446252	0	NA
255631	COL24A1	0.377953	0.245154	0	NA
10000	AKT3	0.377772	0.248343	0	NA
5617	PRL	0.377603	0.553082	0	NA
3384	ICAM2	0.377319	0.486336	0	NA
85360	SYDE1	0.377215	0.593765	0	NA
10561	IFI44	0.376091	0.458615	0	NA
3399	ID3	0.375894	0.652986	0	NA
26035	GLCE	0.375806	0.696178	0	NA
2250	FGF5	0.375455	0.546228	0	NA
8838	WISP3	0.375253	0.542178	0	NA
2195	FAT1	0.374594	0.52517	0	NA
2328	FMO3	0.374591	0.549059	0	NA
5144	PDE4D	0.374282	0.577294	0	NA
199221	DZIP1L	0.374103	0.330178	0	NA
5563	PRKAA2	0.373971	0.54668	0	NA
6540	SLC6A13	0.373907	0.297617	0	NA
23187	PHLDB1	0.373256	0.46791	0	NA
114294	LACTB	0.373239	0.418609	0	NA
56126	PCDHB10	0.373102	0.499068	0	NA
8710	SERPINB7	0.372157	0.384798	0	NA
5569	PKIA	0.371546	0.281137	0	NA
9693	RAPGEF2	0.371516	0.480227	0	NA
196883	ADCY4	0.371476	0.80285	0	NA
23670	TMEM2	0.371402	0.283147	0	NA
126374	WTIP	0.371234	0.234049	0	NA
55024	BANK1	0.370927	0.252085	0	NA
83643	CCDC3	0.370541	0.469971	0	NA
10427	SEC24B	0.370377	0.711847	0	NA
7171	TPM4	0.370124	0.697887	0	NA
56776	FMN2	0.369266	0.702691	0	NA
10826	FAXDC2	0.369121	0.521766	0	NA
8935	SKAP2	0.368277	0.44781	0	NA
5939	RBMS2	0.368238	0.545131	0	NA
58189	WFDC1	0.368183	0.177885	0	NA
22982	DIP2C	0.368152	0.404406	0	NA
51666	ASB4	0.367589	0.34176	0	NA
122953	JDP2	0.36747	0.590269	0	NA
5923	RASGRF1	0.367284	0.630892	0	NA
57565	KLHL14	0.366954	0.381363	0	NA
51661	FKBP7	0.366056	0.6291	9	2q31.2
91947	ARRDC4	0.365282	0.387638	0	NA
115677	NOSTRIN	0.365212	0.565434	0	NA
54520	CCDC93	0.365183	0.625363	0	NA
84898	PLXDC2	0.36517	0.171417	0	NA
114327	EFHC1	0.365034	0.427471	0	NA
1577	CYP3A5	0.364518	0.403621	0	NA
80014	WWC2	0.363608	0.212158	0	NA
51569	UFM1	0.363582	0.435097	0	NA
219770	GJD4	0.363521	0.864635	0	NA
2949	GSTM5	0.363479	0.486593	0	NA
27302	BMP10	0.363265	0.443488	0	NA
253461	ZBTB38	0.361553	0.399593	0	NA
4674	NAP1L2	0.361322	0.424739	0	NA
84230	LRRC8C	0.361241	0.448582	0	NA
493869	GPX8	0.361228	0.534941	0	NA
54704	PDP1	0.360476	0.73824	0	NA
200504	GKN2	0.360433	0.480545	0	NA
23643	LY96	0.360096	0.470322	0	NA
4978	OPCML	0.35874	0.862985	0	NA
79649	MAP7D3	0.358721	0.678662	0	NA
3699	ITIH3	0.358557	0.491843	0	NA
83982	IFI27L2	0.358258	0.240536	0	NA
1289	COL5A1	0.35778	0.337305	0	NA
10015	PDCD6IP	0.3573	0.229576	0	NA
2869	GRK5	0.35695	0.386124	0	NA
160622	GRASP	0.356249	0.468661	0	NA
10129	FRY	0.355992	0.525667	0	NA
2303	FOXC2	0.355878	0.514496	0	NA
1436	CSF1R	0.355547	0.429871	0	NA
5154	PDGFA	0.3552	0.215431	0	NA
63982	ANO3	0.354972	0.425314	0	NA
64344	HIF3A	0.354111	0.377318	0	NA
3572	IL6ST	0.35383	0.768028	0	NA
6583	SLC22A4	0.353785	0.410039	0	NA
138639	PTPDC1	0.353759	0.459953	0	NA
2040	STOM	0.353691	0.398454	0	NA
1496	CTNNA2	0.352981	0.927341	0	NA
11080	DNAJB4	0.352857	0.306953	0	NA
5745	PTH1R	0.351929	0.547905	0	NA
8204	NRIP1	0.351828	0.155461	0	NA
285362	SUMF1	0.351797	0.474086	0	NA
9871	SEC24D	0.350608	0.365104	0	NA
25966	C2CD2	0.350379	0.467336	0	NA
11170	FAM107A	0.350117	0.701076	0	NA
7743	ZNF189	0.34954	0.270578	0	NA
8724	SNX3	0.349501	0.718047	0	NA
5532	PPP3CB	0.349091	0.391695	0	NA
6915	TBXA2R	0.349083	0.605769	0	NA
84085	FBXO30	0.348928	0.310426	0	NA
84466	MEGF10	0.348906	0.233052	0	NA
346007	EYS	0.348898	0.572841	0	NA
4659	PPP1R12A	0.348319	0.409069	0	NA
2295	FOXF2	0.347323	0.507005	0	NA
3603	IL16	0.347307	0.375907	0	NA
54885	TBC1D8B	0.347006	0.211245	0	NA
23673	STX12	0.346602	0.255249	0	NA
2633	GBP1	0.345814	0.411313	0	NA
135228	CD109	0.34443	0.353727	0	NA
23621	BACE1	0.344044	0.608089	0	NA
55777	MBD5	0.343706	0.386211	0	NA
3211	HOXB1	0.342758	0.439591	0	NA
79192	IRX1	0.342662	0.602583	0	NA
84631	SLITRK2	0.342574	0.40795	0	NA
272	AMPD3	0.342522	0.514632	0	NA
4325	MMP16	0.342257	0.445636	0	NA
23164	MPRIP	0.341979	0.489118	0	NA
131096	KCNH8	0.341843	0.467137	0	NA
55917	CTTNBP2NL	0.341841	0.643274	0	NA
308	ANXA5	0.341596	0.475479	0	NA
6554	SLC10A1	0.341219	0.631181	0	NA
93663	ARHGAP18	0.340644	0.259398	0	NA
1292	COL6A2	0.340627	0.371106	0	NA
5083	PAX9	0.339718	0.358981	0	NA
80854	SETD7	0.339497	0.51043	0	NA
8850	KAT2B	0.339073	0.541178	0	NA
9865	TRIL	0.338687	0.310832	0	NA
23023	TMCC1	0.338587	0.33241	0	NA
8745	ADAM23	0.338534	0.60416	0	NA
23682	RAB38	0.338473	0.513455	0	NA
5858	PZP	0.338084	0.734211	0	NA
9481	SLC25A27	0.33719	0.444469	0	NA
1740	DLG2	0.336908	0.480693	0	NA
93035	PKHD1L1	0.336433	0.418657	0	NA
6555	SLC10A2	0.336302	0.400121	0	NA
55612	FERMT1	0.336025	0.486715	0	NA
785	CACNB4	0.335866	0.550206	0	NA
196740	VSTM4	0.335484	0.418111	0	NA
8601	RGS20	0.335198	0.493733	0	NA
200942	KLHDC8B	0.335164	0.532884	0	NA
1947	EFNB1	0.335035	0.596958	0	NA
10085	EDIL3	0.334269	0.33867	0	NA
55328	RNLS	0.334175	0.676034	0	NA
79815	NIPAL2	0.333957	0.401584	0	NA
5360	PLTP	0.333859	0.54199	0	NA
2004	ELK3	0.333763	0.333994	0	NA
2904	GRIN2B	0.333751	0.403212	0	NA
5588	PRKCQ	0.332254	0.592647	0	NA
23461	ABCA5	0.33213	0.703933	0	NA
85477	SCIN	0.332112	0.229667	0	NA
81493	SYNC	0.331997	0.811754	0	NA
2277	FIGF	0.331929	0.264367	0	NA
55026	TMEM255A	0.331743	0.246163	0	NA
51566	ARMCX3	0.33129	0.570364	0	NA
1488	CTBP2	0.330813	0.585246	0	NA
80055	PGAP1	0.330486	0.361782	0	NA
51101	ZC2HC1A	0.329239	0.673381	0	NA
114898	C1QTNF2	0.329096	0.486748	0	NA
8076	MFAP5	0.328894	0.578062	0	NA
9697	TRAM2	0.328343	0.845455	0	NA
114880	OSBPL6	0.327964	0.664844	9	2q31.2
9413	FAM189A2	0.327873	0.379382	0	NA
65084	TMEM135	0.327624	0.435821	0	NA
6038	RNASE4	0.327333	0.569605	0	NA
54495	TMX3	0.327289	0.286882	0	NA
3760	KCNJ3	0.326479	0.532227	0	NA
22925	PLA2R1	0.326472	0.266559	0	NA
23705	CADM1	0.325974	0.541963	0	NA
2165	F13B	0.32546	0.73782	0	NA
203430	ZCCHC5	0.32541	0.252597	0	NA
5545	PRB4	0.325061	0.642852	0	NA
54861	SNRK	0.324676	0.309122	0	NA
1121	CHM	0.324651	0.448167	0	NA
54212	SNTG1	0.324227	0.952407	0	NA
3231	HOXD1	0.324085	0.378354	0	NA
55843	ARHGAP15	0.323154	0.452894	0	NA
115111	SLC26A7	0.322991	0.799483	0	NA
9848	MFAP3L	0.322003	0.49707	0	NA
114883	OSBPL9	0.321633	0.650745	2	1p32.3
3043	HBB	0.321608	0.148118	0	NA
5362	PLXNA2	0.321461	0.317339	0	NA
2662	GDF10	0.320292	0.391197	0	NA
5581	PRKCE	0.319958	0.461037	0	NA
665	BNIP3L	0.319839	0.443079	0	NA
57536	KIAA1328	0.319774	0.561685	0	NA
122060	SLAIN1	0.319752	0.914197	0	NA
29126	CD274	0.319662	0.361338	0	NA
23371	TENC1	0.318713	0.163893	0	NA
6376	CX3CL1	0.318502	0.544716	0	NA
117581	TWIST2	0.318341	0.582583	0	NA
5802	PTPRS	0.318243	0.555509	0	NA
81031	SLC2A10	0.318037	0.481066	0	NA
51050	PI15	0.317832	0.757752	0	NA
1522	CTSZ	0.317601	0.752483	0	NA
221400	TDRD6	0.317407	0.323975	0	NA
25996	REXO2	0.317266	0.537636	0	NA
9467	SH3BP5	0.317254	0.549939	0	NA
134265	AFAP1L1	0.317015	0.768264	0	NA
3487	IGFBP4	0.316931	0.379105	0	NA
54407	SLC38A2	0.316892	0.490254	0	NA
64764	CREB3L2	0.316723	0.700649	0	NA
60681	FKBP10	0.316275	0.581599	0	NA
3958	LGALS3	0.315668	0.424025	0	NA
3350	HTR1A	0.315643	0.516079	0	NA
90139	TSPAN18	0.315356	0.147796	0	NA
151278	CCDC140	0.315353	0.442004	0	NA
2861	GPR37	0.315337	0.622107	0	NA
9828	ARHGEF17	0.314997	0.388629	0	NA
64359	NXN	0.314922	0.431696	0	NA
4756	NEO1	0.314618	0.365818	0	NA
253738	EBF3	0.314567	0.392666	0	NA
4245	MGAT1	0.314296	0.228279	0	NA
33	ACADL	0.313692	0.494064	0	NA
80212	CCDC92	0.31364	0.670638	0	NA
401152	C4orf3	0.312159	0.502141	0	NA
116	ADCYAP1	0.312156	0.486868	0	NA
22920	KIFAP3	0.311852	0.445877	0	NA
81602	CDADC1	0.311783	0.401523	0	NA
2255	FGF10	0.311692	0.764808	0	NA
51088	KLHL5	0.311498	0.47062	0	NA
6744	SSFA2	0.311312	0.466217	0	NA
5288	PIK3C2G	0.310976	0.666966	0	NA
83999	KREMEN1	0.310733	0.276311	0	NA
1051	CEBPB	0.310325	0.800625	0	NA
79582	SPAG16	0.310133	0.723142	0	NA
2132	EXT2	0.309743	0.332645	0	NA
3742	KCNA6	0.309458	0.26878	0	NA
55754	TMEM30A	0.309455	0.49739	0	NA
23158	TBC1D9	0.3091	0.612429	0	NA
26959	HBP1	0.308616	0.496235	0	NA
116931	MED12L	0.307969	0.60453	0	NA
9811	CTIF	0.307461	0.370098	0	NA
3164	NR4A1	0.307314	0.520663	0	NA
27253	PCDH17	0.306959	0.468557	0	NA
48	ACO1	0.306582	0.6779	0	NA
2530	FUT8	0.30569	0.389773	0	NA
54947	LPCAT2	0.30557	0.560636	0	NA
116372	LYPD1	0.305437	0.55416	0	NA
23331	TTC28	0.30537	0.349805	0	NA
2099	ESR1	0.305356	0.478881	0	NA
58480	RHOU	0.305249	0.424799	0	NA
200734	SPRED2	0.305172	0.478442	0	NA
55701	ARHGEF40	0.305156	0.27912	0	NA
6324	SCN1B	0.30511	0.264198	0	NA
158800	RHOXF1	0.305059	0.520268	0	NA
85445	CNTNAP4	0.304786	0.470609	0	NA
2675	GFRA2	0.30472	0.448292	0	NA
131920	TMEM207	0.30471	0.529252	0	NA
10396	ATP8A1	0.304673	0.561498	0	NA
6640	SNTA1	0.304628	0.505576	0	NA
6581	SLC22A3	0.304483	0.294146	0	NA
8871	SYNJ2	0.303957	0.463917	0	NA
6330	SCN4B	0.303586	0.552633	0	NA
56172	ANKH	0.303102	0.486945	0	NA
56987	BBX	0.30307	0.533952	0	NA
1346	COX7A1	0.303066	0.543893	0	NA
2736	GLI2	0.302954	0.356759	0	NA
6334	SCN8A	0.302878	0.321069	0	NA
7850	IL1R2	0.302614	0.882602	0	NA
10123	ARL4C	0.302586	0.579398	0	NA
84456	L3MBTL3	0.302293	0.383499	0	NA
6542	SLC7A2	0.302258	0.43706	0	NA
51430	SUCO	0.301805	0.528695	0	NA
11067	C10orf10	0.301225	0.153255	0	NA
222553	SLC35F1	0.301169	0.488614	0	NA
64135	IFIH1	0.301125	0.693874	0	NA
8840	WISP1	0.300664	0.358618	0	NA
81563	C1orf21	0.300301	0.521224	0	NA
2743	GLRB	0.29995	0.392899	0	NA
859	CAV3	0.299295	0.315503	0	NA
163175	LGI4	0.299279	0.53112	0	NA
9722	NOS1AP	0.299017	0.512338	25	1q23.3
163404	LPPR5	0.29881	0.509427	0	NA
388662	SLC6A17	0.29843	0.427293	0	NA
5071	PARK2	0.298333	0.61984	0	NA
169693	TMEM252	0.298323	0.413035	0	NA
7106	TSPAN4	0.29826	0.701664	0	NA
3632	INPP5A	0.298207	0.374011	0	NA
64927	TTC23	0.297804	0.728829	0	NA
23001	WDFY3	0.29768	0.42891	0	NA
729359	PLIN4	0.29766	0.702709	0	NA
270	AMPD1	0.29728	0.420073	0	NA
200728	TMEM17	0.295738	0.637599	0	NA
11320	MGAT4A	0.295704	0.584976	0	NA
10346	TRIM22	0.295494	0.289706	0	NA
2114	ETS2	0.295241	0.410539	0	NA
3434	IFIT1	0.295222	0.188046	0	NA
646	BNC1	0.294917	0.46824	0	NA
7018	TF	0.294833	0.380472	0	NA
254428	SLC41A1	0.294631	0.387355	0	NA
4086	SMAD1	0.29408	0.535034	0	NA
474344	GIMAP6	0.29405	0.817115	35	7q36.1
4306	NR3C2	0.293468	0.274108	0	NA
11346	SYNPO	0.293456	0.735354	0	NA
10384	BTN3A3	0.293165	0.428583	0	NA
50999	TMED5	0.292989	0.560695	0	NA
255919	CNEP1R1	0.292727	0.494681	0	NA
83742	MARVELD1	0.292655	0.492747	0	NA
2145	EZH1	0.29114	0.65058	0	NA
4853	NOTCH2	0.29107	0.527856	0	NA
56956	LHX9	0.290002	0.581708	0	NA
148170	CDC42EP5	0.289972	0.307198	0	NA
7837	PXDN	0.289339	0.262713	0	NA
2775	GNAO1	0.289027	0.802346	0	NA
10170	DHRS9	0.288457	0.324637	0	NA
7180	CRISP2	0.288126	0.221158	0	NA
23245	ASTN2	0.287623	0.690747	0	NA
10365	KLF2	0.287274	0.524451	0	NA
4641	MYO1C	0.287094	0.673266	0	NA
197	AHSG	0.287072	0.579254	0	NA
83935	TMEM133	0.286991	0.577881	0	NA
6401	SELE	0.286436	0.455236	0	NA
6277	S100A6	0.28634	0.62994	0	NA
9500	MAGED1	0.285644	0.268692	0	NA
5324	PLAG1	0.285605	0.276495	0	NA
221391	OPN5	0.28503	0.962193	0	NA
23645	PPP1R15A	0.284849	0.207965	0	NA
221476	PI16	0.284832	0.403809	0	NA
100130733	LRRC70	0.284619	0.39313	0	NA
160428	ALDH1L2	0.283997	0.510192	0	NA
771	CA12	0.283448	0.756688	0	NA
7512	XPNPEP2	0.283224	0.72573	0	NA
8644	AKR1C3	0.282858	0.500169	0	NA
143888	KDELC2	0.282839	0.40519	0	NA
25928	SOSTDC1	0.282775	0.449032	0	NA
54329	GPR85	0.282558	0.543287	0	NA
5947	RBP1	0.282078	0.390507	0	NA
23015	GOLGA8A	0.281989	0.641455	0	NA
23708	GSPT2	0.281517	0.635711	0	NA
160492	LMNTD1	0.280643	0.540691	0	NA
84883	AIFM2	0.280388	0.413233	0	NA
26052	DNM3	0.279996	0.303061	0	NA
112849	L3HYPDH	0.279623	0.287186	0	NA
3235	HOXD9	0.279582	0.121215	0	NA
92162	TMEM88	0.279545	0.504348	0	NA
22846	VASH1	0.279502	0.601186	0	NA
4017	LOXL2	0.279436	0.342492	0	NA
56898	BDH2	0.279213	0.29116	0	NA
1641	DCX	0.278812	0.502616	0	NA
2674	GFRA1	0.278775	0.481501	0	NA
22849	CPEB3	0.278141	0.395776	0	NA
51267	CLEC1A	0.278084	0.586027	0	NA
6774	STAT3	0.277862	0.548689	0	NA
10777	ARPP21	0.277767	0.596745	0	NA
4724	NDUFS4	0.277733	0.584467	0	NA
169611	OLFML2A	0.277594	0.439101	0	NA
25817	FAM19A5	0.277466	0.217436	0	NA
154743	C7orf60	0.277267	0.513191	0	NA
4790	NFKB1	0.276724	0.272106	0	NA
419	ART3	0.276183	0.639737	0	NA
65981	CAPRIN2	0.276129	0.281918	0	NA
10345	TRDN	0.27589	0.363231	0	NA
23095	KIF1B	0.275733	0.571035	0	NA
56254	RNF20	0.275722	0.40976	0	NA
5672	PSG4	0.275692	0.361407	0	NA
60559	SPCS3	0.275608	0.278469	0	NA
7079	TIMP4	0.275504	0.326319	0	NA
7201	TRHR	0.275244	0.740601	0	NA
5950	RBP4	0.275016	0.301871	0	NA
10397	NDRG1	0.274524	0.566686	0	NA
84675	TRIM55	0.273974	0.228634	0	NA
84220	RGPD5	0.273966	0.377872	0	NA
374378	GALNT18	0.273927	0.336208	0	NA
7075	TIE1	0.27376	0.314803	0	NA
3717	JAK2	0.273752	0.530836	0	NA
214	ALCAM	0.273489	0.832258	0	NA
1620	BRINP1	0.273465	0.550133	0	NA
1602	DACH1	0.273439	0.162619	0	NA
27283	TINAG	0.273249	0.382359	0	NA
8404	SPARCL1	0.273245	0.4463	0	NA
91752	ZNF804A	0.273053	0.485426	0	NA
84418	CYSTM1	0.27201	0.877061	0	NA
23366	KIAA0895	0.271824	0.514317	0	NA
23612	PHLDA3	0.271705	0.604589	0	NA
5132	PDC	0.271639	0.457283	0	NA
221061	FAM171A1	0.271406	0.382842	0	NA
1404	HAPLN1	0.271398	0.502972	0	NA
1839	HBEGF	0.271236	0.508819	0	NA
83439	TCF7L1	0.271234	0.473439	0	NA
27063	ANKRD1	0.270948	0.506157	0	NA
8809	IL18R1	0.270562	0.456632	0	NA
338773	TMEM119	0.270494	0.459709	0	NA
2995	GYPC	0.270432	0.531306	0	NA
10157	AASS	0.269642	0.592935	0	NA
761	CA3	0.269589	0.566879	0	NA
5354	PLP1	0.269049	0.512567	0	NA
55998	NXF5	0.269037	0.7938	0	NA
54972	TMEM132A	0.268964	0.470065	0	NA
3670	ISL1	0.268734	0.35026	0	NA
5253	PHF2	0.268655	0.37553	0	NA
94015	TTYH2	0.268605	0.508214	0	NA
1836	SLC26A2	0.268279	0.609979	0	NA
7169	TPM2	0.268228	0.391406	0	NA
56986	DTWD1	0.267943	0.625715	0	NA
6717	SRI	0.267849	0.53383	0	NA
79683	ZDHHC14	0.267747	0.301815	0	NA
5607	MAP2K5	0.267742	0.570338	0	NA
157807	CLVS1	0.26758	0.450875	0	NA
9874	TLK1	0.266961	0.297896	0	NA
3694	ITGB6	0.266729	0.227618	0	NA
4675	NAP1L3	0.266571	0.115783	0	NA
285753	CEP57L1	0.266238	0.547191	0	NA
7982	ST7	0.266183	0.457162	0	NA
8905	AP1S2	0.266089	0.518735	0	NA
9542	NRG2	0.265822	0.237954	0	NA
6258	RXRG	0.265752	0.639702	0	NA
84708	LNX1	0.26566	0.399996	0	NA
221184	CPNE2	0.265382	0.169108	0	NA
135112	NCOA7	0.26493	0.819877	0	NA
51290	ERGIC2	0.264817	0.412572	0	NA
6480	ST6GAL1	0.264689	0.576351	0	NA
165904	XIRP1	0.263975	0.397155	0	NA
7447	VSNL1	0.262852	0.388471	0	NA
158219	TTC39B	0.262721	0.526762	0	NA
84189	SLITRK6	0.262404	0.763195	0	NA
9509	ADAMTS2	0.262244	0.540535	0	NA
151354	FAM84A	0.262106	0.3478	0	NA
2880	GPX5	0.26063	0.267048	0	NA
8301	PICALM	0.260463	0.527519	0	NA
23596	OPN3	0.260434	0.305423	0	NA
286144	TRIQK	0.260366	0.291842	0	NA
414328	IDNK	0.260249	0.315894	0	NA
56130	PCDHB6	0.260103	0.523704	0	NA
2069	EREG	0.259824	0.286326	0	NA
22906	TRAK1	0.259797	0.922284	0	NA
79191	IRX3	0.259739	0.683749	0	NA
57194	ATP10A	0.25967	0.720771	0	NA
123879	DCUN1D3	0.259411	0.474037	0	NA
51339	DACT1	0.259384	0.228526	0	NA
716	C1S	0.259255	0.457234	0	NA
3730	KAL1	0.259067	0.434021	0	NA
25802	LMOD1	0.258631	0.526859	0	NA
8936	WASF1	0.258561	0.505619	0	NA
7098	TLR3	0.258088	0.524619	0	NA
4900	NRGN	0.257373	0.474737	0	NA
4837	NNMT	0.257132	0.415927	0	NA
54587	MXRA8	0.25673	0.319971	0	NA
3598	IL13RA2	0.256517	0.531678	0	NA
116441	TM4SF18	0.256432	0.50977	0	NA
170690	ADAMTS16	0.256267	0.465101	0	NA
56751	BARHL1	0.255591	0.537716	0	NA
150	ADRA2A	0.255491	0.4353	0	NA
219902	TMEM136	0.255301	0.467579	0	NA
64208	POPDC3	0.254895	0.316663	0	NA
1029	CDKN2A	0.254734	0.426465	0	NA
54514	DDX4	0.254619	0.745759	0	NA
23382	AHCYL2	0.254262	0.175168	0	NA
54557	SGTB	0.254254	0.478781	0	NA
8839	WISP2	0.253838	0.539723	0	NA
84981	MIR22HG	0.253344	0.809357	0	NA
6003	RGS13	0.253008	0.511978	0	NA
6423	SFRP2	0.251875	0.345688	0	NA
53353	LRP1B	0.25175	0.33649	0	NA
3298	HSF2	0.2517	0.408891	0	NA
5911	RAP2A	0.251539	0.709303	0	NA
3570	IL6R	0.251287	0.601766	0	NA
8807	IL18RAP	0.250593	0.724297	0	NA
6035	RNASE1	0.250557	0.197141	0	NA
51086	TNNI3K	0.249951	0.721015	0	NA
624	BDKRB2	0.24969	0.639907	0	NA
85358	SHANK3	0.249664	0.514392	0	NA
112	ADCY6	0.248937	0.471502	0	NA
7076	TIMP1	0.248781	0.418297	0	NA
2938	GSTA1	0.248674	0.494003	0	NA
54981	NMRK1	0.248368	0.434709	0	NA
4488	MSX2	0.247677	0.156089	0	NA
4889	NPY5R	0.24729	0.496343	0	NA
55062	WIPI1	0.246863	0.170193	0	NA
132671	SPATA18	0.246433	0.626327	0	NA
4855	NOTCH4	0.246118	0.22504	0	NA
140	ADORA3	0.245491	0.336728	0	NA
280	AMY2B	0.245446	0.44058	0	NA
57458	TMCC3	0.24506	0.354754	0	NA
161176	SYNE3	0.244831	0.517072	0	NA
83593	RASSF5	0.24483	0.565134	0	NA
9052	GPRC5A	0.244749	0.588039	0	NA
114548	NLRP3	0.244029	1.05743	0	NA
59345	GNB4	0.243504	0.587524	16	3q26.33
7482	WNT2B	0.24337	0.712121	0	NA
492307	C8orf22	0.243293	0.413908	0	NA
401265	KLHL31	0.243102	0.499579	0	NA
1293	COL6A3	0.243037	0.407037	0	NA
205428	C3orf58	0.242856	0.498567	0	NA
64762	GAREM	0.24269	0.575836	0	NA
64221	ROBO3	0.24225	0.242531	0	NA
10665	C6orf10	0.242088	0.404848	0	NA
9312	KCNB2	0.241625	0.448851	0	NA
5796	PTPRK	0.24146	0.208746	0	NA
154	ADRB2	0.241367	0.476993	0	NA
84417	C2orf40	0.241194	0.329553	0	NA
54751	FBLIM1	0.240822	0.779012	0	NA
26269	FBXO8	0.24025	0.298496	0	NA
[truncated: 19,357 more rows]
