# Supplementary material for: Prioritizing causal disease genes using unbiased genomic features
Source: Genome Biol. 2014 Dec 3;15(12):3274. doi: 10.1186/s13059-014-0534-8 (PMC4279789; doi:10.1186/s13059-014-0534-8)
Supplement: Additional file 7: Table S11. — OPEN predictions for QT interval. [file 13059_2014_534_MOESM7_ESM.xlsx]

## Sheet: HP_0001657_OPEN_predictions.txt
Entrez_ID	HGNC	Score	Stdev	GWAS Hit (loci are numbered, 0 = not within a GWAS locus)	Locus (NA = gene not within a GWAS locus)
2318	FLNC	1.35787	0.42442	0	NA
815	CAMK2A	1.33803	0.664329	0	NA
11255	HRH3	1.25652	0.208461	0	NA
4294	MAP3K10	1.22456	0.397378	0	NA
64093	SMOC1	1.15774	0.440229	0	NA
54857	GDPD2	1.07748	0.271721	0	NA
30818	KCNIP3	1.07684	0.512378	0	NA
5348	FXYD1	1.06772	0.500634	0	NA
342667	STAC2	1.05228	0.48249	0	NA
4052	LTBP1	1.03327	0.567598	0	NA
6345	SRL	1.02709	0.654482	0	NA
29924	EPN1	1.02533	0.370377	0	NA
5097	PCDH1	1.02476	0.212991	0	NA
5592	PRKG1	1.02293	0.444303	0	NA
7008	TEF	1.02044	0.225645	0	NA
5866	RAB3IL1	1.01768	0.647003	0	NA
57556	SEMA6A	1.00764	0.729138	0	NA
8913	CACNA1G	0.994343	0.493123	0	NA
729359	PLIN4	0.986628	0.524377	0	NA
90332	EXOC3L2	0.984324	0.67114	0	NA
146664	MGAT5B	0.967051	0.372942	0	NA
54715	RBFOX1	0.959449	0.672393	0	NA
3679	ITGA7	0.951849	0.330989	0	NA
129807	NEU4	0.931196	0.736257	0	NA
55806	HR	0.91635	0.42	0	NA
3816	KLK1	0.888352	0.589928	0	NA
5310	PKD1	0.887557	0.805291	0	NA
28999	KLF15	0.882298	0.539909	0	NA
54858	PGPEP1	0.876108	0.245795	0	NA
57158	JPH2	0.871025	0.687569	0	NA
10580	SORBS1	0.870403	0.628019	0	NA
9746	CLSTN3	0.864611	0.679904	0	NA
79784	MYH14	0.864262	0.398058	0	NA
54567	DLL4	0.860032	0.980496	0	NA
10267	RAMP1	0.855699	0.556425	0	NA
4916	NTRK3	0.850448	0.982555	0	NA
89801	PPP1R3F	0.848877	0.554136	0	NA
9828	ARHGEF17	0.845935	0.356477	0	NA
149345	SHISA4	0.842645	0.585633	0	NA
3762	KCNJ5	0.824734	0.489818	0	NA
4059	BCAM	0.81398	0.475496	0	NA
25803	SPDEF	0.807629	0.530982	0	NA
255189	PLA2G4F	0.796825	0.253715	0	NA
92591	ASB16	0.796428	0.694234	0	NA
219654	ZCCHC24	0.794981	0.745544	0	NA
126393	HSPB6	0.793152	0.578218	0	NA
6331	SCN5A	0.79227	0.364028	9	3p22.2
126374	WTIP	0.791399	0.571793	0	NA
6649	SOD3	0.789823	0.768341	0	NA
715	C1R	0.789689	0.51027	0	NA
2735	GLI1	0.785307	0.652996	0	NA
7869	SEMA3B	0.782894	0.742	0	NA
7480	WNT10B	0.782776	0.55857	0	NA
2775	GNAO1	0.780888	0.532971	0	NA
5333	PLCD1	0.776643	0.389148	0	NA
51308	REEP2	0.776419	0.398761	0	NA
51646	YPEL5	0.769746	0.755565	0	NA
10742	RAI2	0.766928	0.731908	0	NA
421	ARVCF	0.754901	0.557557	0	NA
3485	IGFBP2	0.753655	0.268373	0	NA
91156	IGFN1	0.752789	0.330669	0	NA
4209	MEF2D	0.751729	0.734327	0	NA
4088	SMAD3	0.751474	0.851002	0	NA
7111	TMOD1	0.747529	0.376013	0	NA
126567	C2CD4C	0.745217	0.756136	0	NA
9564	BCAR1	0.744888	0.766733	0	NA
84171	LOXL4	0.744538	0.491666	0	NA
1400	CRMP1	0.742833	0.359696	0	NA
80332	ADAM33	0.741981	0.703846	0	NA
284297	SSC5D	0.741627	0.566906	0	NA
845	CASQ2	0.740427	0.563725	0	NA
51085	MLXIPL	0.73843	0.630837	0	NA
55303	GIMAP4	0.738367	0.730502	10	7q36.1
79798	ARMC5	0.737892	0.443578	0	NA
4807	NHLH1	0.737796	0.58317	0	NA
8854	ALDH1A2	0.73331	0.301226	0	NA
5600	MAPK11	0.732832	0.346858	0	NA
6324	SCN1B	0.732689	0.398606	0	NA
84465	MEGF11	0.732595	0.558878	0	NA
363	AQP6	0.729825	0.74088	0	NA
56910	STARD7	0.721172	0.499605	0	NA
56917	MEIS3	0.7211	0.765825	0	NA
222962	SLC29A4	0.714559	0.427216	0	NA
1948	EFNB2	0.712298	1.10004	0	NA
5549	PRELP	0.700032	0.602829	0	NA
161247	FITM1	0.69967	0.64293	0	NA
202333	CMYA5	0.699295	0.774659	0	NA
9722	NOS1AP	0.698678	0.743763	3	1q23.3
10290	SPEG	0.697731	0.711394	0	NA
284186	TMEM105	0.697392	0.716779	0	NA
113746	ODF3	0.695514	0.661135	0	NA
7089	TLE2	0.693699	0.593536	0	NA
114876	OSBPL1A	0.68904	0.846386	0	NA
58476	TP53INP2	0.686518	0.440985	0	NA
146433	IL34	0.683344	0.600717	0	NA
84069	PLEKHN1	0.681987	0.507989	0	NA
4661	MYT1	0.681006	0.375695	0	NA
364	AQP7	0.680003	0.357142	0	NA
124590	USH1G	0.679514	0.52082	0	NA
766	CA7	0.678915	0.230199	0	NA
288	ANK3	0.676957	0.446435	0	NA
83592	AKR1E2	0.676675	0.279527	0	NA
54741	LEPROT	0.675952	0.769804	0	NA
5239	PGM5	0.675833	0.753743	0	NA
8325	FZD8	0.674702	0.406333	0	NA
2878	GPX3	0.673607	0.531584	0	NA
84913	ATOH8	0.672965	0.318924	0	NA
8933	FAM127A	0.668835	0.272459	0	NA
286133	SCARA5	0.667471	0.590905	0	NA
84951	TNS4	0.667168	0.789311	0	NA
255877	BCL6B	0.661441	0.787501	0	NA
7058	THBS2	0.658291	0.202114	0	NA
23096	IQSEC2	0.656405	0.435484	0	NA
155382	VPS37D	0.654912	0.797988	0	NA
54538	ROBO4	0.654052	1.02482	0	NA
22999	RIMS1	0.652004	0.883331	0	NA
7466	WFS1	0.647005	0.79828	0	NA
51043	ZBTB7B	0.646549	0.56031	0	NA
4739	NEDD9	0.645167	0.923029	0	NA
11155	LDB3	0.645098	0.805965	0	NA
84418	CYSTM1	0.644383	0.316605	0	NA
429	ASCL1	0.643671	0.426341	0	NA
10361	NPM2	0.643024	0.665191	0	NA
4826	NNAT	0.642303	0.561549	0	NA
51161	C3orf18	0.642184	0.423731	0	NA
85360	SYDE1	0.641026	0.654703	0	NA
79742	CXorf36	0.640809	0.409812	0	NA
91584	PLXNA4	0.640327	0.659534	0	NA
23194	FBXL7	0.640241	0.372512	0	NA
389119	FAM212A	0.638212	0.793489	0	NA
126353	MISP	0.638061	0.130807	0	NA
23416	KCNH3	0.636005	0.379231	0	NA
164284	APCDD1L	0.632888	0.435287	0	NA
27092	CACNG4	0.630166	0.530079	0	NA
1307	COL16A1	0.628345	0.533943	0	NA
202915	TMEM184A	0.626214	0.577528	0	NA
11094	CACFD1	0.625642	0.481635	0	NA
5654	HTRA1	0.620724	0.851113	0	NA
11252	PACSIN2	0.619643	0.330662	0	NA
655	BMP7	0.614881	0.726335	0	NA
55902	ACSS2	0.614266	0.767992	0	NA
51702	PADI3	0.612258	0.378993	0	NA
6337	SCNN1A	0.612111	0.314468	0	NA
400258	C14orf180	0.609353	0.705386	0	NA
10974	ADIRF	0.608276	0.68317	0	NA
347	APOD	0.608223	0.855513	0	NA
5166	PDK4	0.606974	0.533869	0	NA
23413	NCS1	0.605957	0.305829	0	NA
79974	CPED1	0.605797	0.267152	0	NA
4607	MYBPC3	0.602885	0.49005	0	NA
6578	SLCO2A1	0.602513	0.455372	0	NA
2296	FOXC1	0.601064	0.521641	0	NA
128653	C20orf141	0.598112	0.538197	0	NA
25789	TMEM59L	0.597627	0.478037	0	NA
63827	BCAN	0.595555	0.693412	0	NA
79791	FBXO31	0.593629	0.421524	0	NA
6862	T	0.593579	0.700074	0	NA
29113	C6orf15	0.588758	0.608541	0	NA
5818	PVRL1	0.588242	0.34359	0	NA
4892	NRAP	0.585793	0.892876	0	NA
347853	TBX10	0.584866	0.790179	0	NA
354	KLK3	0.584292	0.692839	0	NA
79057	PRRG3	0.583345	0.925555	0	NA
6196	RPS6KA2	0.578507	0.500872	0	NA
27132	CPNE7	0.577782	0.392194	0	NA
55616	ASAP3	0.577593	0.249054	0	NA
84676	TRIM63	0.575943	0.800584	0	NA
66002	CYP4F12	0.575841	0.389073	0	NA
8557	TCAP	0.575048	0.370294	0	NA
55700	MAP7D1	0.574752	0.777031	0	NA
8894	EIF2S2	0.574249	0.569105	0	NA
1089	CEACAM4	0.572179	0.302055	0	NA
55748	CNDP2	0.571198	0.276685	0	NA
51655	RASD1	0.57088	0.586262	0	NA
6663	SOX10	0.569229	0.760178	0	NA
9249	DHRS3	0.568407	0.871717	0	NA
25987	TSKU	0.56823	0.233231	0	NA
1809	DPYSL3	0.564507	0.172123	0	NA
8200	GDF5	0.562886	0.478847	0	NA
23543	RBFOX2	0.561555	0.262153	0	NA
1889	ECE1	0.560606	0.834957	0	NA
3316	HSPB2	0.559521	0.761409	0	NA
6640	SNTA1	0.559204	0.678853	0	NA
4878	NPPA	0.556179	0.539639	0	NA
54492	NEURL1B	0.553951	0.81725	0	NA
58498	MYL7	0.553521	0.77037	0	NA
2914	GRM4	0.55015	0.715038	0	NA
3299	HSF4	0.549394	0.229288	0	NA
389125	MUSTN1	0.549032	0.513357	0	NA
57447	NDRG2	0.548719	0.193633	0	NA
3203	HOXA6	0.548271	0.613255	0	NA
187	APLNR	0.545651	0.834492	0	NA
1974	EIF4A2	0.545079	0.707079	0	NA
3752	KCND3	0.544541	0.243265	0	NA
88	ACTN2	0.544002	0.463926	0	NA
6440	SFTPC	0.543503	0.428912	0	NA
1408	CRY2	0.541842	0.669021	0	NA
26508	HEYL	0.541491	0.306474	0	NA
120	ADD3	0.538013	0.670225	0	NA
84971	ATG4D	0.535596	0.696391	0	NA
23612	PHLDA3	0.535148	0.376078	0	NA
22885	ABLIM3	0.534849	0.589482	0	NA
201140	DHRS7C	0.534735	0.60223	0	NA
7425	VGF	0.534402	0.520965	0	NA
3792	KEL	0.532965	0.711997	0	NA
6256	RXRA	0.532565	0.714556	0	NA
55203	LGI2	0.53189	0.45778	0	NA
22882	ZHX2	0.531002	0.66842	0	NA
1656	DDX6	0.530827	0.564086	0	NA
27112	FAM155B	0.530221	0.740137	0	NA
1917	EEF1A2	0.527652	0.407996	0	NA
2980	GUCA2A	0.527233	0.699603	0	NA
57644	MYH7B	0.524501	0.367036	0	NA
79885	HDAC11	0.520662	0.507134	0	NA
351	APP	0.519793	0.819299	0	NA
113026	PLCD3	0.519372	0.173291	0	NA
3742	KCNA6	0.518962	0.282413	0	NA
85358	SHANK3	0.518758	0.391123	0	NA
1545	CYP1B1	0.518485	0.263793	0	NA
338328	GPIHBP1	0.517981	0.5157	0	NA
131177	FAM3D	0.516916	0.265727	0	NA
8987	STBD1	0.515192	0.406099	0	NA
27113	BBC3	0.513085	0.773005	0	NA
8522	GAS7	0.510086	0.238995	0	NA
552889	ATXN7L3B	0.509465	0.422113	0	NA
10930	APOBEC2	0.509183	0.97065	0	NA
4355	MPP2	0.508903	0.147667	0	NA
3211	HOXB1	0.501354	0.36763	0	NA
388407	C17orf82	0.500375	0.66166	0	NA
54972	TMEM132A	0.500247	0.534507	0	NA
93649	MYOCD	0.50008	0.373734	0	NA
5764	PTN	0.499811	0.665031	0	NA
25849	PARM1	0.496535	0.985602	0	NA
57569	ARHGAP20	0.493036	0.532107	0	NA
8938	BAIAP3	0.492218	0.496131	0	NA
375033	PEAR1	0.489605	0.53008	0	NA
51422	PRKAG2	0.488361	0.590146	0	NA
4162	MCAM	0.487011	0.250644	0	NA
84895	FAM73B	0.48618	0.602415	0	NA
5595	MAPK3	0.486179	0.317484	0	NA
5864	RAB3A	0.485685	0.577599	0	NA
5787	PTPRB	0.484643	0.548141	0	NA
9846	GAB2	0.481663	0.789173	0	NA
5335	PLCG1	0.481013	0.581074	0	NA
50650	ARHGEF3	0.480564	0.375686	0	NA
9754	STARD8	0.479952	0.632797	0	NA
85366	MYLK2	0.479776	0.504578	0	NA
114827	FHAD1	0.479747	0.334622	0	NA
6618	SNAPC2	0.477608	0.346193	0	NA
6939	TCF15	0.477363	0.434106	0	NA
80781	COL18A1	0.47585	0.641794	0	NA
23171	GPD1L	0.474955	0.585022	0	NA
3090	HIC1	0.47269	0.583564	0	NA
3105	HLA-A	0.471075	0.838834	0	NA
79178	THTPA	0.470427	0.384665	0	NA
148	ADRA1A	0.468253	0.486203	0	NA
64377	CHST8	0.468156	0.828543	0	NA
79083	MLPH	0.468036	0.578315	0	NA
9588	PRDX6	0.466457	0.616634	0	NA
6542	SLC7A2	0.466328	0.413371	0	NA
51450	PRRX2	0.465118	0.408269	0	NA
57104	PNPLA2	0.463103	0.742475	0	NA
283638	CEP170B	0.462922	0.483655	0	NA
2039	DMTN	0.461895	0.596198	0	NA
6716	SRD5A2	0.461857	0.623569	0	NA
2784	GNB3	0.461027	0.526008	0	NA
134	ADORA1	0.460902	0.539272	0	NA
5187	PER1	0.460282	0.534658	0	NA
1440	CSF3	0.458212	0.561177	0	NA
84254	CAMKK1	0.458192	0.54045	0	NA
115207	KCTD12	0.458089	0.495481	0	NA
26266	SLC13A4	0.457734	0.513481	0	NA
399948	COLCA1	0.457624	0.864085	0	NA
405753	DUOXA2	0.456914	0.874585	0	NA
5269	SERPINB6	0.456054	0.532493	0	NA
2837	UTS2R	0.45445	0.622768	0	NA
1302	COL11A2	0.453565	0.373403	0	NA
9374	PPT2	0.452334	0.661679	0	NA
9543	IGDCC3	0.451399	0.677178	0	NA
2817	GPC1	0.448247	0.453845	0	NA
1958	EGR1	0.447842	0.667192	0	NA
353116	RILPL1	0.447449	0.350505	0	NA
90139	TSPAN18	0.44724	0.504849	0	NA
9468	PCYT1B	0.444798	0.503626	0	NA
6548	SLC9A1	0.442929	0.342224	0	NA
5947	RBP1	0.4429	0.323266	0	NA
8660	IRS2	0.442624	0.865387	0	NA
9903	KLHL21	0.441043	0.23069	0	NA
1028	CDKN1C	0.440136	0.403937	0	NA
8193	DPF1	0.439416	0.377294	0	NA
146894	CD300LG	0.438174	0.444097	0	NA
91	ACVR1B	0.437135	0.43691	0	NA
26093	CCDC9	0.437025	0.408417	0	NA
79689	STEAP4	0.436474	0.880395	0	NA
124925	SEZ6	0.435384	0.764914	0	NA
2978	GUCA1A	0.434639	0.422896	0	NA
4240	MFGE8	0.434554	0.502841	0	NA
10440	TIMM17A	0.43447	0.468781	0	NA
7881	KCNAB1	0.434442	0.899186	0	NA
10369	CACNG2	0.433799	0.220626	0	NA
23022	PALLD	0.433262	0.624278	0	NA
10268	RAMP3	0.43302	0.375508	0	NA
5224	PGAM2	0.431851	0.507789	0	NA
89853	MVB12B	0.430571	0.335027	0	NA
7139	TNNT2	0.429734	0.716834	0	NA
55924	FAM212B	0.429078	0.503872	0	NA
2052	EPHX1	0.4284	0.646592	0	NA
1382	CRABP2	0.42791	0.799408	0	NA
2901	GRIK5	0.426647	0.765616	0	NA
57538	ALPK3	0.42544	0.427401	0	NA
6764	ST5	0.42397	0.603108	0	NA
3983	ABLIM1	0.423089	0.515717	0	NA
5376	PMP22	0.421674	0.587229	0	NA
5063	PAK3	0.418113	0.380765	0	NA
25891	PAMR1	0.418078	0.724872	0	NA
5650	KLK7	0.415788	0.535743	0	NA
7905	REEP5	0.415699	0.678256	0	NA
1760	DMPK	0.415409	0.530908	0	NA
91807	MYLK3	0.415061	0.682375	0	NA
56896	DPYSL5	0.414277	0.591683	0	NA
286	ANK1	0.414063	0.25233	0	NA
57188	ADAMTSL3	0.412739	0.334183	0	NA
55503	TRPV6	0.412609	0.349794	0	NA
23632	CA14	0.411469	0.381803	0	NA
10076	PTPRU	0.411382	0.483508	0	NA
440503	PLIN5	0.411137	0.495259	0	NA
3714	JAG2	0.410305	0.569519	0	NA
7434	VIPR2	0.409217	0.656282	0	NA
122953	JDP2	0.408592	0.491421	0	NA
785	CACNB4	0.40842	0.388399	0	NA
8863	PER3	0.407828	0.293439	0	NA
10278	EFS	0.407793	0.699334	0	NA
22997	IGSF9B	0.407417	0.455233	0	NA
79962	DNAJC22	0.406671	0.449788	0	NA
645191	LINGO3	0.404278	0.424472	0	NA
482	ATP1B2	0.4025	0.645719	0	NA
51232	CRIM1	0.402003	0.732362	0	NA
64772	ENGASE	0.399407	0.551081	0	NA
79006	METRN	0.399325	0.509971	0	NA
10266	RAMP2	0.39903	0.445034	0	NA
10133	OPTN	0.397245	0.448299	0	NA
256949	KANK3	0.396221	0.417109	0	NA
7475	WNT6	0.395996	0.777691	0	NA
440730	TRIM67	0.395635	0.53626	0	NA
9463	PICK1	0.395619	0.680062	0	NA
474344	GIMAP6	0.394783	0.410933	10	7q36.1
29895	MYLPF	0.392495	0.590161	0	NA
64757	MARC1	0.391973	0.19858	0	NA
27189	IL17C	0.391552	0.275896	0	NA
10161	LPAR6	0.390717	0.638728	0	NA
4185	ADAM11	0.390416	0.4346	0	NA
201191	SAMD14	0.390016	0.712457	0	NA
4286	MITF	0.389732	0.653951	0	NA
5412	UBL3	0.389718	0.581404	0	NA
4502	MT2A	0.389058	0.266239	0	NA
7128	TNFAIP3	0.388483	0.555561	0	NA
9124	PDLIM1	0.387983	0.593085	0	NA
923	CD6	0.386285	0.672554	0	NA
5516	PPP2CB	0.386039	0.835574	0	NA
23302	WSCD1	0.385715	0.774393	0	NA
3764	KCNJ8	0.385349	0.578147	0	NA
114781	BTBD9	0.385235	0.487758	0	NA
56341	PRMT8	0.385126	0.694075	0	NA
349565	NMNAT3	0.383241	0.609602	0	NA
64129	TINAGL1	0.382895	0.33172	0	NA
2353	FOS	0.382646	0.330143	0	NA
43	ACHE	0.380991	0.25168	0	NA
165904	XIRP1	0.38065	0.182832	0	NA
10231	RCAN2	0.380639	0.432209	0	NA
4942	OAT	0.380576	0.837983	0	NA
1675	CFD	0.380452	0.497541	0	NA
57595	PDZD4	0.379528	0.589451	0	NA
84417	C2orf40	0.378292	0.595297	0	NA
947	CD34	0.378133	0.88575	0	NA
5414	SEPT4	0.376686	0.360062	0	NA
5087	PBX1	0.376497	0.668485	0	NA
7049	TGFBR3	0.375465	0.909274	0	NA
400916	CHCHD10	0.373866	0.297408	0	NA
900	CCNG1	0.370865	0.772055	0	NA
816	CAMK2B	0.370791	0.59563	0	NA
92999	ZBTB47	0.369673	0.469632	0	NA
652	BMP4	0.369014	0.567581	0	NA
50636	ANO7	0.368986	0.457651	0	NA
162461	TMEM92	0.3688	0.529236	0	NA
117166	WFIKKN1	0.368338	0.689631	0	NA
2805	GOT1	0.367189	0.505766	0	NA
3238	HOXD12	0.366824	0.429805	0	NA
4634	MYL3	0.366399	1.09971	0	NA
10335	MRVI1	0.36612	0.814465	0	NA
2593	GAMT	0.365616	0.64287	0	NA
9853	RUSC2	0.365579	0.471187	0	NA
7781	SLC30A3	0.365437	0.889844	0	NA
11142	PKIG	0.362486	0.368236	0	NA
10867	TSPAN9	0.361184	0.360291	0	NA
58157	NGB	0.358932	0.657592	0	NA
10826	FAXDC2	0.358778	0.328176	0	NA
81618	ITM2C	0.358726	0.35508	0	NA
8714	ABCC3	0.358579	0.42961	0	NA
161198	CLEC14A	0.356505	0.279614	0	NA
2658	GDF2	0.356237	0.77518	0	NA
4303	FOXO4	0.355861	0.472559	0	NA
10500	SEMA6C	0.355762	0.382081	0	NA
92359	CRB3	0.354134	0.349208	0	NA
56673	C11orf16	0.353649	0.925252	0	NA
3488	IGFBP5	0.35303	0.688444	0	NA
222663	SCUBE3	0.351479	0.658405	0	NA
57648	KIAA1522	0.351434	0.422698	0	NA
23368	PPP1R13B	0.350759	0.286309	0	NA
2170	FABP3	0.35003	0.504489	0	NA
64090	GAL3ST2	0.349434	0.489736	0	NA
25858	TEX40	0.349385	0.683407	0	NA
23542	MAPK8IP2	0.349301	0.492632	0	NA
6446	SGK1	0.3488	0.462843	0	NA
3589	IL11	0.348446	0.471387	0	NA
199731	CADM4	0.348039	0.517775	0	NA
1949	EFNB3	0.347207	0.555618	0	NA
5989	RFX1	0.342771	0.563219	0	NA
2348	FOLR1	0.34176	0.808064	0	NA
283948	NHLRC4	0.339657	0.433599	0	NA
4654	MYOD1	0.339184	0.723278	0	NA
10970	CKAP4	0.338803	0.595724	0	NA
124976	SPNS2	0.338286	0.421962	0	NA
275	AMT	0.337946	0.671677	0	NA
348	APOE	0.337789	0.520087	0	NA
859	CAV3	0.337015	0.943175	0	NA
163175	LGI4	0.335238	0.439622	0	NA
477	ATP1A2	0.335114	0.764721	0	NA
11170	FAM107A	0.33504	0.428272	0	NA
90187	EMILIN3	0.333615	0.536617	0	NA
10120	ACTR1B	0.333463	0.891283	0	NA
4023	LPL	0.331552	0.628898	0	NA
23371	TENC1	0.331282	0.529551	0	NA
23373	CRTC1	0.331045	0.415923	0	NA
291	SLC25A4	0.330384	0.62204	0	NA
5959	RDH5	0.329537	0.519479	0	NA
4239	MFAP4	0.32945	0.511145	0	NA
84530	SRRM4	0.329405	0.930876	0	NA
176	ACAN	0.328992	0.646533	0	NA
81706	PPP1R14C	0.328465	0.686442	0	NA
57533	TBC1D14	0.327847	0.220965	0	NA
169611	OLFML2A	0.327358	0.219637	0	NA
219	ALDH1B1	0.32651	0.384026	0	NA
7532	YWHAG	0.326123	0.63142	0	NA
131583	FAM43A	0.325875	0.34785	0	NA
7301	TYRO3	0.325168	0.507853	0	NA
7704	ZBTB16	0.325164	0.553632	0	NA
64771	C6orf106	0.324291	0.679013	0	NA
55653	BCAS4	0.323885	0.495186	0	NA
594855	CPLX3	0.323825	0.463005	0	NA
3915	LAMC1	0.323594	0.551329	0	NA
3321	IGSF3	0.323532	0.281011	0	NA
57687	VAT1L	0.322909	0.468038	0	NA
84952	CGNL1	0.322682	0.342874	0	NA
5228	PGF	0.322427	0.514467	0	NA
80142	PTGES2	0.322256	0.530561	0	NA
8309	ACOX2	0.322221	0.496032	0	NA
2049	EPHB3	0.320427	0.851069	0	NA
22808	MRAS	0.320284	0.668008	0	NA
4046	LSP1	0.319973	0.62054	0	NA
11185	INMT	0.319646	0.40729	0	NA
83483	PLVAP	0.319534	0.843306	0	NA
481	ATP1B1	0.319345	0.619388	6	1q24
551	AVP	0.317868	0.290752	0	NA
9080	CLDN9	0.317787	0.81263	0	NA
333	APLP1	0.317762	0.692809	0	NA
257364	SNX33	0.317713	0.146655	0	NA
51252	FAM178B	0.317127	0.708338	0	NA
57127	RHBG	0.316418	0.441013	0	NA
269	AMHR2	0.316256	0.450119	0	NA
127294	MYOM3	0.314913	0.758088	0	NA
124995	MRPL10	0.3149	0.408094	0	NA
1188	CLCNKB	0.314518	1.00195	0	NA
1627	DBN1	0.313914	0.777878	0	NA
467	ATF3	0.313178	0.489445	0	NA
23746	AIPL1	0.31253	0.655421	0	NA
57467	HHATL	0.312201	0.350689	0	NA
9755	TBKBP1	0.31206	0.458384	0	NA
4843	NOS2	0.311784	0.382245	0	NA
4856	NOV	0.311714	0.6723	0	NA
11248	NXPH3	0.311367	0.613655	0	NA
7161	TP73	0.311089	0.837545	0	NA
7809	BSND	0.31077	0.814803	0	NA
128488	WFDC12	0.309986	0.612015	0	NA
283248	RCOR2	0.307426	0.321979	0	NA
57600	FNIP2	0.307293	0.335894	0	NA
4656	MYOG	0.306483	0.597579	0	NA
78986	DUSP26	0.305792	0.8856	0	NA
164656	TMPRSS6	0.305708	0.599949	0	NA
28232	SLCO3A1	0.305642	0.473705	0	NA
57477	SHROOM4	0.304995	0.691123	0	NA
1573	CYP2J2	0.303504	0.490287	0	NA
54915	YTHDF1	0.30305	0.576416	0	NA
3801	KIFC3	0.303023	0.520125	0	NA
84867	PTPN5	0.301434	0.286314	0	NA
2844	GPR21	0.301222	0.547224	0	NA
152330	CNTN4	0.300951	0.334471	0	NA
123872	DNAAF1	0.299069	0.36917	0	NA
7975	MAFK	0.298232	0.385914	0	NA
1850	DUSP8	0.297667	0.557029	0	NA
633	BGN	0.297611	0.423656	0	NA
1534	CYB561	0.296653	0.717392	0	NA
203076	C8orf74	0.296227	0.57561	0	NA
136227	COL26A1	0.295271	0.306519	0	NA
64137	ABCG4	0.294844	0.392701	0	NA
126370	OR1I1	0.293382	0.637972	0	NA
63876	PKNOX2	0.292436	0.633908	0	NA
5629	PROX1	0.292362	0.887523	0	NA
1748	DLX4	0.2905	0.713179	0	NA
284948	SH2D6	0.290469	0.607914	0	NA
26022	TMEM98	0.290447	0.393221	0	NA
79412	KREMEN2	0.289257	0.633486	0	NA
201501	ZBTB7C	0.287799	0.322686	0	NA
23067	SETD1B	0.286885	0.699673	0	NA
10007	GNPDA1	0.285717	0.357204	0	NA
54541	DDIT4	0.285064	0.575815	0	NA
117532	TMC2	0.284899	0.958626	0	NA
60370	AVPI1	0.284428	1.09321	0	NA
2199	FBLN2	0.282654	0.861503	0	NA
6405	SEMA3F	0.282221	0.461009	0	NA
79845	RNF122	0.282076	0.691568	0	NA
54617	INO80	0.281708	0.6758	0	NA
57125	PLXDC1	0.28105	0.773755	0	NA
123283	TARSL2	0.281044	0.689059	0	NA
56241	SUSD2	0.281034	0.386855	0	NA
2771	GNAI2	0.280366	0.918685	0	NA
83723	FAM57B	0.279882	0.669224	0	NA
6046	BRD2	0.279534	0.496848	0	NA
170394	PWWP2B	0.27913	0.534006	0	NA
55317	AP5S1	0.277777	0.627222	0	NA
5630	PRPH	0.277514	0.260502	0	NA
10579	TACC2	0.277112	0.481414	0	NA
54961	SSH3	0.276996	0.508638	0	NA
23135	KDM6B	0.276607	0.429639	0	NA
4780	NFE2L2	0.275786	0.974711	0	NA
3643	INSR	0.275663	0.437147	0	NA
10239	AP3S2	0.275616	0.760895	0	NA
8532	CPZ	0.275258	0.686374	0	NA
7137	TNNI3	0.275198	0.810594	0	NA
94031	HTRA3	0.275095	0.826792	0	NA
59338	PLEKHA1	0.274931	0.721836	0	NA
23500	DAAM2	0.274886	0.577597	0	NA
6304	SATB1	0.274032	0.720204	0	NA
57030	SLC17A7	0.273557	0.727203	0	NA
126119	JOSD2	0.273115	0.580661	0	NA
89797	NAV2	0.272796	0.488661	0	NA
388135	C15orf59	0.272307	0.563353	0	NA
8468	FKBP6	0.272023	0.455572	0	NA
388403	YPEL2	0.271256	0.511509	0	NA
92312	MEX3A	0.270227	0.393687	0	NA
10725	NFAT5	0.269769	0.483496	0	NA
9312	KCNB2	0.269146	0.526417	0	NA
6710	SPTB	0.268797	0.374518	0	NA
51092	SIDT2	0.267897	0.355694	0	NA
128826	C20orf166	0.267499	0.39842	0	NA
9476	NAPSA	0.267092	0.422003	0	NA
4881	NPR1	0.266742	0.658121	0	NA
6329	SCN4A	0.26555	0.558778	0	NA
4082	MARCKS	0.265335	0.277019	0	NA
53841	CDHR5	0.264912	0.682124	0	NA
9644	SH3PXD2A	0.264771	0.543456	0	NA
5583	PRKCH	0.263289	0.485488	0	NA
2107	ETF1	0.262898	0.38754	0	NA
1277	COL1A1	0.262744	0.339515	0	NA
157310	PEBP4	0.26216	0.546334	0	NA
9362	CPNE6	0.261915	0.703299	0	NA
91663	MYADM	0.261375	0.133341	0	NA
112	ADCY6	0.261151	0.832376	0	NA
165140	OXER1	0.260971	0.396082	0	NA
23544	SEZ6L	0.260873	0.573668	0	NA
147111	NOTUM	0.260385	0.604894	0	NA
3736	KCNA1	0.259193	0.570727	0	NA
5155	PDGFB	0.259051	0.72471	0	NA
718	C3	0.258923	0.606791	0	NA
5284	PIGR	0.258888	0.473478	0	NA
27036	SIGLEC7	0.258631	0.840845	0	NA
2495	FTH1	0.257641	1.13478	0	NA
6549	SLC9A2	0.257469	0.394099	0	NA
343990	KIAA1211L	0.256974	0.437286	0	NA
60529	ALX4	0.256807	0.488501	0	NA
84803	AGPAT9	0.254969	0.242272	0	NA
5129	CDK18	0.25469	0.359654	0	NA
9935	MAFB	0.254418	0.236282	0	NA
10174	SORBS3	0.253968	0.316741	0	NA
1041	CDSN	0.253045	0.646782	0	NA
84787	SUV420H2	0.252311	0.41506	0	NA
25759	SHC2	0.251461	0.796483	0	NA
8654	PDE5A	0.251289	0.347878	0	NA
5309	PITX3	0.250923	0.581241	0	NA
64847	SPATA20	0.250919	0.504482	0	NA
7045	TGFBI	0.250912	0.509185	0	NA
80279	CDK5RAP3	0.250193	0.702724	0	NA
84935	MEDAG	0.248857	0.66202	0	NA
3909	LAMA3	0.248598	0.974136	0	NA
388662	SLC6A17	0.248401	0.661602	0	NA
83849	SYT15	0.248398	0.696747	0	NA
152	ADRA2C	0.2478	0.38221	0	NA
7127	TNFAIP2	0.247481	0.462204	0	NA
27124	INPP5J	0.247136	0.384909	0	NA
4915	NTRK2	0.246632	0.598481	0	NA
18	ABAT	0.246306	0.460978	0	NA
1278	COL1A2	0.245728	0.54884	0	NA
7280	TUBB2A	0.245383	0.82639	0	NA
35	ACADS	0.24536	0.829038	0	NA
10529	NEBL	0.245307	0.406227	0	NA
124842	TMEM132E	0.24486	0.99502	8	17q12
56920	SEMA3G	0.244174	0.661973	0	NA
51400	PPME1	0.244105	0.735173	0	NA
9353	SLIT2	0.244037	0.500259	0	NA
5267	SERPINA4	0.243833	0.890185	0	NA
128434	VSTM2L	0.243613	0.344383	0	NA
56961	SHD	0.243514	0.529371	0	NA
1350	COX7C	0.24339	0.42778	0	NA
7102	TSPAN7	0.242706	0.718063	0	NA
8440	NCK2	0.241405	0.637121	0	NA
783	CACNB2	0.241297	0.96452	0	NA
7005	TEAD3	0.239555	0.412099	0	NA
4814	NINJ1	0.239546	0.35632	0	NA
6648	SOD2	0.239125	0.864114	0	NA
118813	ZFYVE27	0.238843	0.589178	0	NA
54587	MXRA8	0.238758	0.589011	0	NA
27020	NPTN	0.237601	0.491664	0	NA
51218	GLRX5	0.237497	0.471332	0	NA
65009	NDRG4	0.23724	1.04788	2	16q21
80168	MOGAT2	0.235617	0.721828	0	NA
6347	CCL2	0.235477	0.716018	0	NA
353274	ZNF445	0.2354	0.514623	0	NA
55267	PRR34	0.235383	0.733854	0	NA
29948	OSGIN1	0.235366	0.474386	0	NA
1511	CTSG	0.235326	0.572061	0	NA
27254	CSDC2	0.235304	0.599395	0	NA
50865	HEBP1	0.233654	0.561866	0	NA
387695	C10orf99	0.232859	0.661277	0	NA
3787	KCNS1	0.232694	0.454158	0	NA
4295	MLN	0.231804	0.813859	0	NA
114879	OSBPL5	0.231737	0.616503	0	NA
55220	KLHDC8A	0.231656	0.68662	0	NA
4129	MAOB	0.23159	0.64896	0	NA
79602	ADIPOR2	0.231362	0.692361	0	NA
54434	SSH1	0.230661	0.661375	0	NA
56243	KIAA1217	0.230479	0.69642	0	NA
7141	TNP1	0.230185	0.355552	0	NA
2066	ERBB4	0.230081	0.665788	0	NA
10893	MMP24	0.229502	0.402233	0	NA
55715	DOK4	0.228797	0.846533	0	NA
9144	SYNGR2	0.228265	0.862607	0	NA
5502	PPP1R1A	0.227854	0.377722	0	NA
8736	MYOM1	0.227463	0.622197	0	NA
8470	SORBS2	0.226643	0.522668	0	NA
8431	NR0B2	0.226622	0.571408	0	NA
55679	LIMS2	0.226466	0.427069	0	NA
6338	SCNN1B	0.226081	0.676823	0	NA
8848	TSC22D1	0.226033	0.35462	0	NA
7422	VEGFA	0.225092	0.530634	0	NA
51285	RASL12	0.224024	0.344894	0	NA
27296	TP53TG5	0.223331	0.41026	0	NA
140689	CBLN4	0.222137	0.660266	0	NA
3131	HLF	0.221813	0.462429	0	NA
1964	EIF1AX	0.221647	0.641749	0	NA
84249	PSD2	0.221537	0.323417	0	NA
221416	C6orf223	0.221449	0.355248	0	NA
9154	SLC28A1	0.220757	0.591211	0	NA
23741	EID1	0.220715	0.710521	0	NA
23109	DDN	0.220506	0.598194	0	NA
23017	FAIM2	0.219888	0.681087	0	NA
2274	FHL2	0.219648	0.475345	0	NA
55567	DNAH3	0.219226	0.46589	0	NA
7871	SLMAP	0.218644	0.44354	0	NA
401265	KLHL31	0.217668	0.406522	0	NA
57402	S100A14	0.217356	0.358771	0	NA
196883	ADCY4	0.215809	0.653406	0	NA
83999	KREMEN1	0.215252	0.399846	0	NA
5064	PALM	0.214992	0.576002	0	NA
6990	DYNLT3	0.214799	0.811477	0	NA
23429	RYBP	0.214757	0.739861	0	NA
3791	KDR	0.214725	0.557535	0	NA
2152	F3	0.214636	0.602025	0	NA
84502	JPH4	0.214406	0.528543	0	NA
152273	FGD5	0.214133	0.515589	0	NA
3479	IGF1	0.213889	0.469543	0	NA
1742	DLG4	0.213483	0.491078	0	NA
160622	GRASP	0.213318	0.62343	0	NA
9322	TRIP10	0.21268	0.719802	0	NA
5797	PTPRM	0.212445	0.495006	0	NA
6665	SOX15	0.211991	0.403769	0	NA
10485	C1orf61	0.211366	0.580747	0	NA
23462	HEY1	0.210783	0.292057	0	NA
64849	SLC13A3	0.209919	0.758649	0	NA
9333	TGM5	0.209864	0.403979	0	NA
2524	FUT2	0.20986	0.43674	0	NA
4598	MVK	0.209619	0.52188	0	NA
83543	AIF1L	0.209356	0.422028	0	NA
3959	LGALS3BP	0.208678	0.729425	0	NA
2703	GJA8	0.208223	0.913225	0	NA
10858	CYP46A1	0.208023	0.694896	0	NA
81607	PVRL4	0.207324	0.504421	0	NA
140738	TMEM37	0.207232	0.754649	0	NA
8239	USP9X	0.207205	0.540221	0	NA
221476	PI16	0.207092	0.364987	0	NA
55970	GNG12	0.206691	0.378155	0	NA
80206	FHOD3	0.205897	1.08212	0	NA
752014	CEMP1	0.205472	0.655217	0	NA
163732	CITED4	0.205439	0.538024	0	NA
6721	SREBF2	0.205172	1.05041	0	NA
6387	CXCL12	0.204115	0.712429	0	NA
4803	NGF	0.204109	0.688652	0	NA
23327	NEDD4L	0.203486	0.979634	0	NA
283358	B4GALNT3	0.203323	0.646939	0	NA
129080	EMID1	0.203317	0.814547	0	NA
10912	GADD45G	0.203155	0.50651	0	NA
58528	RRAGD	0.202602	0.586705	0	NA
113622	ADPRHL1	0.202339	0.599242	0	NA
126526	C19orf47	0.201924	0.567732	0	NA
116254	GINM1	0.201895	0.86611	0	NA
4128	MAOA	0.201858	0.724536	0	NA
29986	SLC39A2	0.201445	0.593565	0	NA
27231	NMRK2	0.201197	0.774884	0	NA
10840	ALDH1L1	0.201056	0.243152	0	NA
222553	SLC35F1	0.200163	0.484825	0	NA
54413	NLGN3	0.199417	0.729737	0	NA
2907	GRINA	0.199156	0.54198	0	NA
1956	EGFR	0.198572	0.501602	0	NA
163778	SPRR4	0.198545	0.498834	0	NA
9104	RGN	0.197256	0.343243	0	NA
50487	PLA2G3	0.196945	0.675407	0	NA
146395	GSG1L	0.196903	0.617743	0	NA
64838	FNDC4	0.195808	0.629736	0	NA
9667	SAFB2	0.195061	0.807977	0	NA
23148	NACAD	0.194798	0.570838	0	NA
51305	KCNK9	0.194007	0.513451	0	NA
3175	ONECUT1	0.19338	0.485134	0	NA
8711	TNK1	0.192753	0.615228	0	NA
84264	HAGHL	0.192676	0.408582	0	NA
11122	PTPRT	0.19204	0.721886	0	NA
10509	SEMA4B	0.191285	0.375608	0	NA
8722	CTSF	0.19128	0.782955	0	NA
58	ACTA1	0.191261	0.775035	0	NA
4776	NFATC4	0.191089	0.765735	0	NA
89927	C16orf45	0.190677	0.502962	0	NA
2905	GRIN2C	0.190522	0.795077	0	NA
25822	DNAJB5	0.190398	0.557477	0	NA
4214	MAP3K1	0.190172	0.264554	0	NA
9253	NUMBL	0.189277	0.364175	0	NA
51725	FBXO40	0.188984	0.752244	0	NA
2691	GHRH	0.188836	0.586151	0	NA
9719	ADAMTSL2	0.188633	0.570832	0	NA
622	BDH1	0.187867	0.495136	0	NA
10501	SEMA6B	0.187789	0.358332	0	NA
23516	SLC39A14	0.187581	0.618553	0	NA
6530	SLC6A2	0.187186	0.933138	0	NA
1306	COL15A1	0.185337	0.547823	0	NA
7070	THY1	0.185094	0.438326	0	NA
285313	IGSF10	0.18449	0.867287	0	NA
56834	GPR137	0.184388	0.560117	0	NA
152503	SH3D19	0.183977	0.285999	0	NA
178	AGL	0.183909	0.460758	0	NA
79987	SVEP1	0.183497	0.726208	0	NA
60592	SCOC	0.183119	0.896511	0	NA
9376	SLC22A8	0.18289	0.481958	0	NA
358	AQP1	0.182862	0.651772	0	NA
7798	LUZP1	0.181944	0.44532	0	NA
1482	NKX2-5	0.181172	0.72304	0	NA
8704	B4GALT2	0.180395	0.798205	0	NA
4092	SMAD7	0.179471	0.185263	0	NA
3397	ID1	0.179351	0.516875	0	NA
51162	EGFL7	0.179109	0.345607	0	NA
22992	KDM2A	0.177998	0.527401	0	NA
1674	DES	0.177774	0.769837	0	NA
9066	SYT7	0.176576	0.336544	0	NA
200942	KLHDC8B	0.176071	0.524166	0	NA
23555	TSPAN15	0.175068	0.917982	0	NA
23510	KCTD2	0.174988	0.493165	0	NA
91608	RASL10B	0.173576	0.480091	0	NA
2872	MKNK2	0.173379	0.544392	0	NA
64795	RMND5A	0.172809	0.808281	0	NA
9940	DLEC1	0.172731	0.687551	0	NA
8788	DLK1	0.172588	0.544356	0	NA
535	ATP6V0A1	0.17241	0.433302	0	NA
1191	CLU	0.171108	0.787333	0	NA
65055	REEP1	0.1699	0.593756	0	NA
8031	NCOA4	0.169193	0.961449	0	NA
64359	NXN	0.169154	0.518806	0	NA
1848	DUSP6	0.169101	0.59133	0	NA
7021	TFAP2B	0.168877	0.795216	0	NA
5159	PDGFRB	0.168809	0.732717	0	NA
5542	PRB1	0.168688	0.689135	0	NA
3996	LLGL1	0.168209	0.348925	0	NA
79957	PAQR6	0.167191	0.469666	0	NA
85352	KIAA1644	0.166356	0.811942	0	NA
124935	SLC43A2	0.16528	0.440969	0	NA
96459	FNIP1	0.164018	0.6224	0	NA
9294	S1PR2	0.163767	0.427411	0	NA
183	AGT	0.163587	0.537991	0	NA
22839	DLGAP4	0.163586	0.167089	0	NA
54838	WBP1L	0.163348	0.621611	0	NA
1026	CDKN1A	0.162051	0.56716	0	NA
4601	MXI1	0.161786	0.721378	0	NA
954	ENTPD2	0.161022	0.628107	0	NA
55852	TEX2	0.160951	0.965722	0	NA
5453	POU3F1	0.160717	0.850557	0	NA
56301	SLC7A10	0.160675	0.72541	0	NA
6900	CNTN2	0.16036	0.483186	0	NA
140809	SRXN1	0.159866	0.635455	0	NA
56751	BARHL1	0.159201	0.613477	0	NA
55909	BIN3	0.158103	0.427124	0	NA
23263	MCF2L	0.158026	0.403564	0	NA
777	CACNA1E	0.157578	0.617983	0	NA
5212	VIT	0.156942	0.855282	0	NA
3043	HBB	0.15635	0.836384	0	NA
79026	AHNAK	0.156186	0.379601	0	NA
8519	IFITM1	0.156174	0.811518	0	NA
3360	HTR4	0.155511	0.951875	0	NA
5252	PHF1	0.155251	0.671959	0	NA
64332	NFKBIZ	0.155108	0.616212	0	NA
6865	TACR2	0.155095	0.475181	0	NA
283576	ZDHHC22	0.154946	0.809809	0	NA
3732	CD82	0.154082	0.531634	0	NA
3356	HTR2A	0.154076	0.800152	0	NA
7067	THRA	0.153116	0.329166	0	NA
64207	IRF2BPL	0.153113	1.04854	0	NA
57003	CCDC47	0.152888	0.818468	0	NA
8692	HYAL2	0.15215	0.444827	0	NA
665	BNIP3L	0.151981	0.611113	0	NA
2619	GAS1	0.151847	0.614091	0	NA
65012	SLC26A10	0.151614	0.336103	0	NA
50604	IL20	0.151406	0.782492	0	NA
10014	HDAC5	0.15121	0.526628	0	NA
79400	NOX5	0.151026	0.49812	0	NA
8313	AXIN2	0.150363	0.464267	0	NA
147746	HIPK4	0.14958	0.799329	0	NA
1160	CKMT2	0.149066	0.699776	0	NA
6506	SLC1A2	0.148853	0.373835	0	NA
84627	ZNF469	0.148669	0.483305	0	NA
79748	LMAN1L	0.148645	0.585633	0	NA
7296	TXNRD1	0.14732	0.756368	0	NA
23780	APOL2	0.14706	0.75517	0	NA
22905	EPN2	0.145473	0.793282	0	NA
23710	GABARAPL1	0.144852	0.765554	0	NA
5609	MAP2K7	0.144648	0.372549	0	NA
5327	PLAT	0.144412	0.365166	0	NA
5164	PDK2	0.144353	0.453634	0	NA
112399	EGLN3	0.144341	0.565998	0	NA
6302	TSPAN31	0.143945	0.729831	0	NA
6909	TBX2	0.143788	0.814835	0	NA
7275	TUB	0.143596	0.537936	0	NA
2254	FGF9	0.143399	0.499033	0	NA
553	AVPR1B	0.143221	0.643432	0	NA
3955	LFNG	0.142559	0.496764	0	NA
9223	MAGI1	0.142482	0.372175	0	NA
84957	RELT	0.142412	0.650892	0	NA
967	CD63	0.141681	0.667507	0	NA
831	CAST	0.141474	0.588103	0	NA
2707	GJB3	0.141355	0.550322	0	NA
80213	TM2D3	0.141162	0.421312	0	NA
79924	ADM2	0.140971	0.825093	0	NA
3780	KCNN1	0.140185	0.840898	0	NA
5452	POU2F2	0.140053	0.347952	0	NA
90952	ESAM	0.139628	0.342974	0	NA
3777	KCNK3	0.139546	0.396594	0	NA
56302	TRPV5	0.139466	0.684141	0	NA
10449	ACAA2	0.139198	0.731623	0	NA
8877	SPHK1	0.138926	0.443756	0	NA
51560	RAB6B	0.137481	0.40263	0	NA
7123	CLEC3B	0.136986	0.291083	0	NA
83604	TMEM47	0.136777	0.485425	0	NA
79443	FYCO1	0.136554	0.294212	0	NA
53826	FXYD6	0.136312	0.68293	0	NA
339366	ADAMTSL5	0.136178	0.543091	0	NA
283208	P4HA3	0.136143	0.483771	0	NA
5138	PDE2A	0.135923	0.452514	0	NA
146862	UNC45B	0.134842	0.956714	8	17q12
57863	CADM3	0.134831	0.511098	0	NA
7832	BTG2	0.134548	0.639834	0	NA
51643	TMBIM4	0.134139	0.502484	0	NA
284119	PTRF	0.133994	0.713916	0	NA
79777	ACBD4	0.13396	0.452912	0	NA
2995	GYPC	0.133896	0.388128	0	NA
84940	CORO6	0.133857	0.451334	0	NA
958	CD40	0.133572	0.406388	0	NA
3221	HOXC4	0.133485	0.836426	0	NA
8870	IER3	0.133398	0.919972	0	NA
9368	SLC9A3R1	0.133252	0.436675	0	NA
122616	C14orf79	0.132945	0.451858	0	NA
6853	SYN1	0.132883	0.400999	0	NA
5295	PIK3R1	0.132775	0.641416	0	NA
54546	RNF186	0.132485	0.552621	0	NA
9975	NR1D2	0.132351	0.289001	0	NA
4118	MAL	0.131899	0.552294	0	NA
8801	SUCLG2	0.131886	0.665406	0	NA
91461	PKDCC	0.131398	0.604161	0	NA
7003	TEAD1	0.131342	0.816777	0	NA
23604	DAPK2	0.131311	0.344967	0	NA
9640	ZNF592	0.13065	0.480687	0	NA
25884	CHRDL2	0.130567	0.505335	0	NA
3908	LAMA2	0.130523	0.748497	0	NA
5997	RGS2	0.130457	0.56307	0	NA
6780	STAU1	0.129628	0.520439	0	NA
9172	MYOM2	0.128657	0.90226	0	NA
9771	RAPGEF5	0.12815	0.714471	0	NA
57804	POLD4	0.127912	0.735951	0	NA
55879	GABRQ	0.12741	0.646968	0	NA
81631	MAP1LC3B	0.127109	0.288156	0	NA
112939	NACC1	0.126029	0.946809	0	NA
51639	SF3B6	0.125615	0.69559	0	NA
667	DST	0.125118	0.33645	0	NA
5045	FURIN	0.124832	0.716413	0	NA
9314	KLF4	0.124715	0.75462	0	NA
6899	TBX1	0.124295	0.650782	0	NA
225689	MAPK15	0.124021	0.37568	0	NA
55788	LMBRD1	0.123976	0.802111	0	NA
860	RUNX2	0.122993	0.617122	0	NA
8322	FZD4	0.122676	0.58845	0	NA
65018	PINK1	0.122628	0.520494	0	NA
56963	RGMA	0.122282	0.624059	0	NA
5606	MAP2K3	0.122133	0.704774	0	NA
8019	BRD3	0.12094	0.927622	0	NA
51776	ZAK	0.120915	0.463308	0	NA
7060	THBS4	0.120315	1.02316	0	NA
25777	SUN2	0.119858	0.633194	0	NA
5362	PLXNA2	0.119787	0.401462	0	NA
9638	FEZ1	0.118913	0.566652	0	NA
1489	CTF1	0.118564	0.612692	0	NA
284716	RIMKLA	0.118163	0.621684	0	NA
4724	NDUFS4	0.117883	0.429492	0	NA
54842	MFSD6	0.117784	0.583125	0	NA
5154	PDGFA	0.117622	0.537552	0	NA
2615	LRRC32	0.117339	0.580028	0	NA
54765	TRIM44	0.116926	0.574133	0	NA
11149	BVES	0.116873	0.809094	0	NA
623	BDKRB1	0.11586	0.278586	0	NA
7029	TFDP2	0.11565	0.624759	0	NA
115399	LRRC56	0.115486	0.634862	0	NA
196385	DNAH10	0.115436	0.785073	0	NA
114789	SLC25A25	0.115431	0.541497	0	NA
57592	ZNF687	0.115241	0.530356	0	NA
113091	PTH2	0.115069	0.674763	0	NA
2736	GLI2	0.114618	0.474504	0	NA
6913	TBX15	0.114322	0.942109	0	NA
79683	ZDHHC14	0.114294	0.531733	0	NA
83546	RTBDN	0.113852	0.769313	0	NA
8463	TEAD2	0.113769	0.441924	0	NA
79934	ADCK4	0.113724	0.426766	0	NA
4774	NFIA	0.113413	0.488574	0	NA
10677	AVIL	0.113185	0.607866	0	NA
6720	SREBF1	0.113173	0.539819	0	NA
54749	EPDR1	0.112843	0.493572	0	NA
9592	IER2	0.1111	0.552322	0	NA
56901	NDUFA4L2	0.11097	0.550265	0	NA
10424	PGRMC2	0.110234	0.361477	0	NA
23650	TRIM29	0.110003	0.61035	0	NA
84814	PPAPDC3	0.109562	0.578853	0	NA
255057	C19orf26	0.109551	0.695361	0	NA
7273	TTN	0.109049	1.22952	0	NA
5126	PCSK2	0.108987	0.630023	0	NA
94	ACVRL1	0.10886	0.242097	0	NA
5049	PAFAH1B2	0.108596	0.529604	0	NA
9167	COX7A2L	0.10821	0.52701	0	NA
3895	KTN1	0.108079	0.81791	0	NA
25817	FAM19A5	0.106729	0.388916	0	NA
79778	MICALL2	0.106646	0.351388	0	NA
7849	PAX8	0.106294	0.674849	0	NA
26086	GPSM1	0.105644	0.748161	0	NA
54437	SEMA5B	0.105491	0.798841	0	NA
145873	MESP2	0.105214	0.486749	0	NA
5596	MAPK4	0.103258	0.74163	0	NA
81617	CAB39L	0.10206	0.713528	0	NA
170689	ADAMTS15	0.101941	0.532788	0	NA
6097	RORC	0.101929	0.630456	0	NA
54438	GFOD1	0.101922	0.252975	0	NA
161882	ZFPM1	0.101552	0.755162	0	NA
493	ATP2B4	0.100529	0.951471	0	NA
6500	SKP1	0.100361	0.82929	0	NA
79586	CHPF	0.0999114	0.645977	0	NA
2912	GRM2	0.0992118	0.461746	0	NA
8553	BHLHE40	0.0990428	0.817085	0	NA
23493	HEY2	0.0989779	0.446013	0	NA
367	AR	0.0989307	0.390068	0	NA
57010	CABP4	0.098764	0.575178	0	NA
388284	C16orf86	0.0987505	0.691264	0	NA
83595	SOX7	0.0987478	0.566622	0	NA
3373	HYAL1	0.0985679	0.587581	0	NA
5320	PLA2G2A	0.0983903	0.850142	0	NA
7538	ZFP36	0.0966271	0.991093	0	NA
8738	CRADD	0.0965586	0.821953	0	NA
3361	HTR5A	0.0963579	0.300033	0	NA
25878	MXRA5	0.0956816	0.312448	0	NA
55095	SAMD4B	0.0955934	0.618462	0	NA
221395	GPR116	0.0953666	1.01044	0	NA
221	ALDH3B1	0.0942782	0.750462	0	NA
78989	COLEC11	0.0940229	0.422397	0	NA
9465	AKAP7	0.0936359	0.450108	0	NA
51214	IGF2-AS	0.0932051	0.910427	0	NA
8777	MPDZ	0.0931565	0.524948	0	NA
22941	SHANK2	0.0931246	0.450526	0	NA
26471	NUPR1	0.0926439	0.785798	0	NA
51389	RWDD1	0.0925914	0.643172	0	NA
10423	CDIPT	0.0924745	0.38286	0	NA
57408	LRTM1	0.0922571	0.567109	0	NA
84518	CNFN	0.092246	0.803241	0	NA
375061	FAM89A	0.0920765	0.330386	0	NA
10614	HEXIM1	0.091456	0.498676	0	NA
118881	COMTD1	0.0912632	0.799631	0	NA
80274	SCUBE1	0.0908326	0.748425	0	NA
7942	TFEB	0.090673	0.393771	0	NA
3976	LIF	0.090645	0.594875	0	NA
527	ATP6V0C	0.0906327	0.514669	0	NA
378938	MALAT1	0.0906296	0.521285	0	NA
871	SERPINH1	0.0905491	0.727513	0	NA
83547	RILP	0.0901243	0.353344	0	NA
285877	POM121L12	0.0899126	0.439914	0	NA
2675	GFRA2	0.0897619	0.68119	0	NA
7536	SF1	0.0892984	0.376884	0	NA
2157	F8	0.0888292	0.713896	0	NA
10085	EDIL3	0.0883562	0.902099	0	NA
23189	KANK1	0.0882545	0.543286	0	NA
6586	SLIT3	0.0882253	0.46459	0	NA
25946	ZNF385A	0.0881875	0.461137	0	NA
30000	TNPO2	0.087769	0.613127	0	NA
6487	ST3GAL3	0.0874973	0.614102	0	NA
1831	TSC22D3	0.086831	0.416538	0	NA
5662	PSD	0.0866064	0.407946	0	NA
64641	EBF2	0.0865479	0.607671	0	NA
27347	STK39	0.0864691	0.336305	0	NA
116362	RBP7	0.0861493	0.373032	0	NA
51171	HSD17B14	0.086037	0.738596	0	NA
4762	NEUROG1	0.0860071	0.70131	0	NA
9324	HMGN3	0.0854425	0.79098	0	NA
10140	TOB1	0.0854162	0.664671	0	NA
55090	MED9	0.0851779	0.396392	0	NA
54463	FAM134B	0.0850313	0.697078	0	NA
6468	FBXW4	0.0849337	0.273525	0	NA
2562	GABRB3	0.0848211	0.868592	0	NA
8672	EIF4G3	0.0845881	0.144256	0	NA
257407	C2orf72	0.0844653	0.792071	0	NA
10882	C1QL1	0.0843971	0.849957	0	NA
9568	GABBR2	0.084101	0.7197	0	NA
285126	DNAJC5G	0.0838798	0.676616	0	NA
113278	SLC52A3	0.0823658	0.605186	0	NA
30062	RAX	0.0815633	0.631909	0	NA
4357	MPST	0.0810949	0.339143	0	NA
4861	NPAS1	0.0805813	0.866385	0	NA
126306	JSRP1	0.0801122	0.35133	0	NA
79092	CARD14	0.0796679	0.776428	0	NA
11135	CDC42EP1	0.0796171	0.191465	0	NA
342979	PALM3	0.0795559	0.350644	0	NA
23034	SAMD4A	0.079159	0.630282	0	NA
80303	EFHD1	0.0774319	0.691324	0	NA
2740	GLP1R	0.0774281	0.72649	0	NA
22927	HABP4	0.0768835	0.481521	0	NA
79157	MFSD11	0.07688	0.484716	0	NA
5730	PTGDS	0.0767085	0.602869	0	NA
28969	BZW2	0.0765751	0.744339	0	NA
8742	TNFSF12	0.0765716	0.805532	0	NA
5153	PDE1B	0.0763786	0.260677	0	NA
359948	IRF2BP2	0.0755479	0.799518	0	NA
5869	RAB5B	0.0749986	0.52468	0	NA
23539	SLC16A8	0.0748869	0.383015	0	NA
23430	TPSD1	0.0748127	0.635508	0	NA
126364	LRRC25	0.0747141	0.200158	0	NA
23464	GCAT	0.0745061	0.65311	0	NA
4582	MUC1	0.0743252	0.379634	0	NA
114990	VASN	0.0741188	0.530088	0	NA
2512	FTL	0.0740358	0.988743	0	NA
3754	KCNF1	0.073796	0.678653	0	NA
57124	CD248	0.0729242	0.679508	0	NA
331	XIAP	0.0727357	0.675858	0	NA
4641	MYO1C	0.0727124	0.496699	0	NA
3491	CYR61	0.0726274	0.866075	0	NA
4016	LOXL1	0.0725221	0.843625	0	NA
9766	KIAA0247	0.0724603	0.876772	0	NA
65981	CAPRIN2	0.0724398	0.511818	0	NA
6386	SDCBP	0.0722988	0.825059	0	NA
79998	ANKRD53	0.072257	0.376664	0	NA
5463	POU6F1	0.0718456	0.407625	0	NA
51151	SLC45A2	0.0716836	0.525586	0	NA
51780	KDM3B	0.0713729	0.667176	0	NA
9341	VAMP3	0.0712738	0.83482	0	NA
9868	TOMM70A	0.0711029	0.542199	0	NA
80760	ITIH5	0.0706538	0.589413	0	NA
768	CA9	0.070339	0.36485	0	NA
7043	TGFB3	0.0702613	0.691793	0	NA
1346	COX7A1	0.0701223	0.474736	0	NA
9914	ATP2C2	0.0700966	0.376585	0	NA
29984	RHOD	0.0698059	0.491722	0	NA
7132	TNFRSF1A	0.0693482	0.677998	0	NA
3680	ITGA9	0.0691512	0.908991	0	NA
57731	SPTBN4	0.0690034	0.667821	0	NA
10841	FTCD	0.0676728	0.58986	0	NA
4137	MAPT	0.0676444	0.594152	0	NA
4147	MATN2	0.067473	0.757122	0	NA
2649	NR6A1	0.0674369	0.529106	0	NA
1271	CNTFR	0.0672632	0.327783	0	NA
5568	PRKACG	0.0671371	0.958928	0	NA
29114	TAGLN3	0.0670491	0.374099	0	NA
53916	RAB4B	0.0666922	0.40307	0	NA
11259	FILIP1L	0.0665622	0.507632	0	NA
57509	MTUS1	0.0662504	0.624184	0	NA
55004	LAMTOR1	0.0662437	0.630119	0	NA
1735	DIO3	0.0660101	0.780243	0	NA
9990	SLC12A6	0.0660081	0.857788	0	NA
83874	TBC1D10A	0.0658184	0.666659	0	NA
50509	COL5A3	0.0644699	0.432888	0	NA
221749	PXDC1	0.0641349	0.367945	0	NA
192111	PGAM5	0.0636957	0.852378	0	NA
84152	PPP1R1B	0.0631433	0.525803	0	NA
4131	MAP1B	0.0631065	0.741757	0	NA
3273	HRG	0.0630605	0.586569	0	NA
84458	LCOR	0.0629728	0.312627	0	NA
92235	DUSP27	0.0629523	0.67766	0	NA
11343	MGLL	0.0624929	0.303504	0	NA
7867	MAPKAPK3	0.0623313	0.690924	0	NA
3757	KCNH2	0.0621457	0.719808	10	7q36.1
1027	CDKN1B	0.0609835	1.02416	0	NA
3068	HDGF	0.0608773	0.77463	0	NA
26470	SEZ6L2	0.0602207	0.62704	0	NA
1585	CYP11B2	0.0599954	0.290442	0	NA
51286	CEND1	0.0595019	0.298065	0	NA
134549	SHROOM1	0.0591898	0.609959	0	NA
80333	KCNIP4	0.0589874	0.734048	0	NA
55841	WWC3	0.0589075	0.628059	0	NA
6753	SSTR3	0.0577907	0.60309	0	NA
558	AXL	0.0577896	0.710799	0	NA
2765	GML	0.0575937	0.637812	0	NA
92579	G6PC3	0.0569886	0.636859	0	NA
5602	MAPK10	0.0567581	0.410456	0	NA
2701	GJA4	0.0566101	0.247204	0	NA
114881	OSBPL7	0.05658	0.49408	0	NA
9761	MLEC	0.0560601	0.448806	0	NA
54768	HYDIN	0.05598	0.609397	0	NA
7311	UBA52	0.0558008	0.669458	0	NA
5802	PTPRS	0.0553571	0.40026	0	NA
56994	CHPT1	0.0545911	0.408585	0	NA
26003	GORASP2	0.0545795	0.563857	0	NA
6794	STK11	0.0540525	0.396478	0	NA
83959	SLC4A11	0.0539705	0.627831	0	NA
2529	FUT7	0.0536043	0.685195	0	NA
51763	INPP5K	0.0530833	0.278266	0	NA
57165	GJC2	0.0530056	0.85858	0	NA
478	ATP1A3	0.0529146	0.363166	0	NA
2760	GM2A	0.0527142	0.758206	0	NA
51741	WWOX	0.0524849	0.626079	0	NA
100170841	C17orf96	0.0522609	0.779473	0	NA
11095	ADAMTS8	0.051917	0.922972	0	NA
80835	TAS1R1	0.0515795	0.237482	0	NA
285382	C3orf70	0.051532	0.192237	0	NA
344558	SH3RF3	0.0512446	0.714699	0	NA
5127	CDK16	0.0511208	0.551064	0	NA
5315	PKM	0.0507403	0.58916	0	NA
2637	GBX2	0.0506371	0.745829	0	NA
171024	SYNPO2	0.05024	0.75135	0	NA
6521	SLC4A1	0.0500132	0.504902	0	NA
491	ATP2B2	0.0498402	0.791685	0	NA
84662	GLIS2	0.0497711	0.521692	0	NA
51629	SLC25A39	0.0493252	0.54882	0	NA
51460	SFMBT1	0.0492922	0.557054	0	NA
4158	MC2R	0.0492662	0.326202	0	NA
65108	MARCKSL1	0.0480782	0.822391	0	NA
56940	DUSP22	0.047797	0.492331	0	NA
23066	CAND2	0.047785	1.01317	0	NA
57060	PCBP4	0.0473781	0.496418	0	NA
55790	CSGALNACT1	0.0473154	0.847373	0	NA
28955	DEXI	0.0472205	0.757813	0	NA
117583	PARD3B	0.0472094	1.05075	0	NA
3483	IGFALS	0.0471041	0.521121	0	NA
10982	MAPRE2	0.0463939	0.489063	0	NA
22863	ATG14	0.0462866	0.504407	0	NA
55663	ZNF446	0.04615	0.443844	0	NA
2669	GEM	0.0457087	0.567842	0	NA
6423	SFRP2	0.0456922	0.45384	0	NA
1634	DCN	0.0453054	0.533454	0	NA
127731	VWA5B1	0.0451343	0.660295	0	NA
140880	CST11	0.0445188	0.93796	0	NA
3785	KCNQ2	0.0442207	0.355083	0	NA
29904	EEF2K	0.0437578	0.724453	0	NA
9254	CACNA2D2	0.0435953	0.546269	0	NA
84708	LNX1	0.0434557	0.633166	0	NA
85458	DIXDC1	0.0430519	0.606239	0	NA
85027	SMIM3	0.042999	0.672101	0	NA
55365	TMEM176A	0.0427681	0.528276	10	7q36.1
9149	DYRK1B	0.0422736	0.895739	0	NA
116496	FAM129A	0.0419671	0.519734	0	NA
83463	MXD3	0.0408766	0.367856	0	NA
84926	SPRYD3	0.0405013	0.587926	0	NA
81579	PLA2G12A	0.0403293	0.796309	0	NA
80256	FAM214B	0.0402643	0.499869	0	NA
9728	SECISBP2L	0.0399689	0.552914	0	NA
23547	LILRA4	0.0396316	0.485163	0	NA
84717	HDGFRP2	0.0389955	0.628698	0	NA
3270	HRC	0.0389736	1.002	0	NA
1605	DAG1	0.0389713	0.442209	0	NA
70	ACTC1	0.0380869	0.594436	0	NA
2671	GFER	0.0380333	0.883754	0	NA
158056	MAMDC4	0.0379974	1.03235	0	NA
23492	CBX7	0.0372223	0.868719	0	NA
779	CACNA1S	0.0371185	0.301012	0	NA
26056	RAB11FIP5	0.0343925	0.360586	0	NA
80115	BAIAP2L2	0.0340631	0.458428	0	NA
7068	THRB	0.0339575	0.786083	0	NA
84948	TIGD5	0.0339149	0.76985	0	NA
140732	SUN5	0.0335203	0.569528	0	NA
6511	SLC1A6	0.033434	0.733991	0	NA
80725	SRCIN1	0.0332881	0.479073	0	NA
23564	DDAH2	0.0332033	0.611284	0	NA
6383	SDC2	0.0330196	0.756348	0	NA
7023	TFAP4	0.0329885	0.43853	0	NA
242	ALOX12B	0.0329533	0.450187	0	NA
8541	PPFIA3	0.0329201	0.909347	0	NA
4313	MMP2	0.0329048	0.782587	0	NA
84656	GLYR1	0.0327946	0.456017	0	NA
6769	STAC	0.0322528	0.265747	0	NA
3305	HSPA1L	0.0319064	0.499722	0	NA
23166	STAB1	0.03183	0.751831	0	NA
6442	SGCA	0.0317784	0.332266	0	NA
503542	SPRN	0.031471	0.533015	0	NA
55324	ABCF3	0.0314651	0.875951	0	NA
26994	RNF11	0.03061	0.46692	0	NA
5707	PSMD1	0.0305718	0.818035	0	NA
55640	FLVCR2	0.0305	0.397622	0	NA
284129	SLC26A11	0.0300218	0.747512	0	NA
256646	NUTM1	0.0295554	0.530074	0	NA
7171	TPM4	0.0294331	0.565323	0	NA
23038	WDTC1	0.0291309	0.489588	0	NA
84293	FAM213A	0.0290447	0.554711	0	NA
2886	GRB7	0.0289883	0.423796	0	NA
26099	SZRD1	0.0287842	0.480916	0	NA
1282	COL4A1	0.0286683	0.399056	0	NA
9469	CHST3	0.0285712	0.175283	0	NA
57142	RTN4	0.0285532	0.517173	0	NA
54209	TREM2	0.0284506	0.68635	0	NA
2719	GPC3	0.0284494	0.387561	0	NA
5800	PTPRO	0.0284482	0.561823	0	NA
29116	MYLIP	0.0283586	0.344694	0	NA
6330	SCN4B	0.0280894	0.662199	0	NA
126668	TDRD10	0.0280882	0.439194	0	NA
3235	HOXD9	0.0278454	0.643825	0	NA
51294	PCDH12	0.0274166	0.415903	0	NA
57659	ZBTB4	0.0273183	1.06332	0	NA
4306	NR3C2	0.0272551	0.441283	0	NA
24148	PRPF6	0.0272432	1.08192	0	NA
84302	TMEM246	0.0270069	0.56655	0	NA
79173	C19orf57	0.026985	0.487282	0	NA
3029	HAGH	0.0268938	0.409225	0	NA
7447	VSNL1	0.0268269	0.345392	0	NA
1942	EFNA1	0.0265873	0.3405	0	NA
26063	DECR2	0.0262465	0.400785	0	NA
2331	FMOD	0.0261896	0.787831	0	NA
5597	MAPK6	0.0260855	0.639585	0	NA
4157	MC1R	0.0254557	0.790495	0	NA
11025	LILRB3	0.0252293	0.454479	0	NA
64409	WBSCR17	0.0249688	0.471589	0	NA
885	CCK	0.0249155	0.622158	0	NA
10252	SPRY1	0.0240874	0.614707	0	NA
401152	C4orf3	0.0239291	0.565906	0	NA
64065	PERP	0.0238007	0.72673	0	NA
29978	UBQLN2	0.0236037	0.426289	0	NA
148223	C19orf25	0.023561	0.466953	0	NA
54681	P4HTM	0.0235097	0.950558	0	NA
10184	LHFPL2	0.0234202	0.532603	0	NA
7706	TRIM25	0.0234022	0.470617	0	NA
1592	CYP26A1	0.0233865	0.301503	0	NA
10331	B3GNT3	0.0233241	0.621657	0	NA
801	CALM1	0.0230037	0.538808	0	NA
57171	DOLPP1	0.0226405	0.389572	0	NA
126259	TMIGD2	0.0225622	0.404092	0	NA
3845	KRAS	0.0225261	0.625277	0	NA
51185	CRBN	0.0223791	0.800778	0	NA
5646	PRSS3	0.0223649	0.66979	0	NA
780	DDR1	0.0219049	0.425199	0	NA
79144	PPDPF	0.0217485	0.561945	0	NA
3263	HPX	0.0215521	0.485103	0	NA
4625	MYH7	0.0214369	0.386686	0	NA
4700	NDUFA6	0.0212774	0.482731	0	NA
57497	LRFN2	0.0211824	0.964145	0	NA
23072	HECW1	0.0210558	0.470573	0	NA
2931	GSK3A	0.0208192	0.7327	0	NA
2534	FYN	0.0207931	0.383797	0	NA
83986	ITFG3	0.0207838	0.614044	0	NA
9965	FGF19	0.0205168	0.490899	0	NA
81532	MOB2	0.0202889	0.594886	0	NA
8404	SPARCL1	0.0201752	0.600368	0	NA
2077	ERF	0.0199437	0.949711	0	NA
8646	CHRD	0.0198907	0.907141	0	NA
8817	FGF18	0.0198675	0.652849	0	NA
2159	F10	0.0197487	0.516989	0	NA
27181	SIGLEC8	0.0195274	0.639339	0	NA
170463	SSBP4	0.0194913	0.778522	0	NA
3814	KISS1	0.0194757	0.88358	0	NA
7077	TIMP2	0.0192535	0.507805	0	NA
4326	MMP17	0.0187245	0.410128	0	NA
55223	TRIM62	0.0185278	0.591133	0	NA
1192	CLIC1	0.0182653	0.693743	0	NA
2676	GFRA3	0.0181972	0.433949	0	NA
6948	TCN2	0.0180303	0.25806	0	NA
284086	NEK8	0.0178182	0.641896	0	NA
55160	ARHGEF10L	0.0176749	0.463304	0	NA
80031	SEMA6D	0.0174416	0.199201	0	NA
554235	ASPDH	0.0170211	0.370003	0	NA
83698	CALN1	0.0170108	0.712552	0	NA
4782	NFIC	0.0164183	0.544806	0	NA
57572	DOCK6	0.0162961	0.494601	0	NA
203	AK1	0.0162667	0.922677	0	NA
1466	CSRP2	0.0158937	0.422263	0	NA
55466	DNAJA4	0.015581	0.429009	0	NA
5898	RALA	0.0153573	1.09377	0	NA
5292	PIM1	0.0151705	0.643909	0	NA
55515	ASIC4	0.0151699	0.703862	0	NA
29123	ANKRD11	0.0151631	0.226133	0	NA
3399	ID3	0.0142533	0.612665	0	NA
126410	CYP4F22	0.0142516	0.995543	0	NA
87	ACTN1	0.0140704	0.280996	0	NA
8324	FZD7	0.0138966	0.629895	0	NA
124402	UBALD1	0.0137902	0.304208	0	NA
4208	MEF2C	0.013344	0.838533	0	NA
9520	NPEPPS	0.0133265	0.648409	0	NA
55048	VPS37C	0.0130094	0.41725	0	NA
145567	TTC7B	0.0127967	0.527012	0	NA
57479	PRR12	0.0123372	0.374542	0	NA
54910	SEMA4C	0.011957	0.610655	0	NA
149685	ADIG	0.0118217	0.889108	0	NA
146439	CCDC64B	0.0115848	0.409862	0	NA
6910	TBX5	0.0115049	0.382332	12	12q24.1
90024	FLJ20021	0.0110561	0.305577	0	NA
6876	TAGLN	0.0108315	0.994867	0	NA
3208	HPCA	0.0107387	0.749484	0	NA
90204	ZSWIM1	0.0105374	0.468413	0	NA
10487	CAP1	0.010385	0.640503	0	NA
3326	HSP90AB1	0.010275	0.399275	0	NA
57602	USP36	0.0100519	0.749876	0	NA
79650	USB1	0.00990407	0.622941	0	NA
60506	NYX	0.00981475	0.817454	0	NA
337	APOA4	0.00951658	0.420845	0	NA
1995	ELAVL3	0.00945377	1.13222	0	NA
1908	EDN3	0.00938249	0.495497	0	NA
1813	DRD2	0.00937345	0.745285	0	NA
23529	CLCF1	0.00921181	0.698103	0	NA
54913	RPP25	0.00905492	0.48488	0	NA
1647	GADD45A	0.00903666	0.758945	0	NA
21	ABCA3	0.00845064	0.69104	0	NA
3632	INPP5A	0.00824814	0.757126	0	NA
4325	MMP16	0.00751416	0.81569	0	NA
3489	IGFBP6	0.00690919	0.791643	0	NA
6444	SGCD	0.00685785	0.4033	0	NA
3005	H1F0	0.00644895	0.481632	0	NA
1854	DUT	0.00635749	0.395522	0	NA
6934	TCF7L2	0.00612158	0.412278	0	NA
7010	TEK	0.00602633	0.494401	0	NA
338440	ANO9	0.00575754	0.790973	0	NA
10642	IGF2BP1	0.00503537	0.689066	0	NA
6569	SLC34A1	0.00480688	0.780297	0	NA
950	SCARB2	0.00424654	0.389837	0	NA
9409	PEX16	0.00398812	0.421435	0	NA
3098	HK1	0.00386983	0.524846	0	NA
50674	NEUROG3	0.00386011	0.346936	0	NA
57593	EBF4	0.00381363	0.670855	0	NA
9145	SYNGR1	0.00381362	0.643989	0	NA
80726	KIAA1683	0.00361906	0.346701	0	NA
124783	SPATA32	0.00323244	0.674355	0	NA
10573	MRPL28	0.00238181	0.648066	0	NA
79170	PRR15L	0.00151683	0.843365	0	NA
55506	H2AFY2	0.00139879	0.727085	0	NA
6855	SYP	0.00130241	0.667222	0	NA
26353	HSPB8	0.00122171	0.658466	0	NA
9060	PAPSS2	0.00115918	0.446555	0	NA
54549	SDK2	0.000985788	0.754091	0	NA
1144	CHRND	0.000744314	0.859766	0	NA
60495	HPSE2	0.000576933	0.45924	0	NA
53373	TPCN1	0.000419016	0.326365	0	NA
5916	RARG	0.000212074	0.676752	0	NA
164592	CCDC116	-4.19344e-05	0.729396	0	NA
2334	AFF2	-8.20565e-05	0.478856	0	NA
3274	HRH2	-0.00022109	0.383067	0	NA
9923	ZBTB40	-0.000465136	0.402628	0	NA
9625	AATK	-0.000999348	0.206206	0	NA
9622	KLK4	-0.00106179	0.338776	0	NA
1045	CDX2	-0.00109879	0.542649	0	NA
10865	ARID5A	-0.0016355	0.737172	0	NA
1135	CHRNA2	-0.00211052	0.458441	0	NA
79365	BHLHE41	-0.00267807	0.787235	0	NA
80017	C14orf159	-0.00297886	0.351186	0	NA
1757	SARDH	-0.00299841	0.671419	0	NA
8604	SLC25A12	-0.00311706	0.646393	0	NA
3487	IGFBP4	-0.00337713	0.586895	0	NA
9891	NUAK1	-0.00417659	0.477961	0	NA
64806	IL25	-0.00567437	0.419707	0	NA
5133	PDCD1	-0.00597925	0.493603	0	NA
7414	VCL	-0.00601152	0.56786	0	NA
9026	HIP1R	-0.0060713	0.434641	0	NA
5209	PFKFB3	-0.00636172	0.460455	0	NA
3172	HNF4A	-0.00655575	0.819598	0	NA
4583	MUC2	-0.00658271	0.864738	0	NA
22955	SCMH1	-0.00688712	0.350343	0	NA
135935	NOBOX	-0.00697013	0.56885	0	NA
10395	DLC1	-0.00703907	0.441287	0	NA
84858	ZNF503	-0.00780006	0.679393	0	NA
10628	TXNIP	-0.00805645	1.08045	0	NA
79444	BIRC7	-0.00846943	0.953268	0	NA
9553	MRPL33	-0.00860071	0.866479	0	NA
54461	FBXW5	-0.00861505	0.494451	0	NA
162989	DEDD2	-0.00928592	0.817063	0	NA
10066	SCAMP2	-0.00947632	0.334508	0	NA
222166	MTURN	-0.00951143	0.85706	0	NA
998	CDC42	-0.0100191	0.718627	0	NA
9379	NRXN2	-0.0100193	0.493117	0	NA
255027	MPV17L	-0.0102636	0.509905	0	NA
53947	A4GALT	-0.01044	0.849565	0	NA
54812	AFTPH	-0.0106927	0.324882	0	NA
9099	USP2	-0.0107454	0.631643	0	NA
57326	PBXIP1	-0.0110089	0.450896	0	NA
130612	TMEM198	-0.011913	0.772926	0	NA
6367	CCL22	-0.0120002	0.607136	0	NA
57605	PITPNM2	-0.0121366	0.29905	0	NA
25976	TIPARP	-0.0122858	0.790763	0	NA
5604	MAP2K1	-0.0123323	0.688854	0	NA
55031	USP47	-0.0129949	0.594749	0	NA
4879	NPPB	-0.0132742	0.635503	0	NA
124056	NOXO1	-0.0133874	0.742172	0	NA
89884	LHX4	-0.0140024	0.889234	0	NA
6523	SLC5A1	-0.0143827	0.403548	0	NA
131566	DCBLD2	-0.0148003	0.302657	0	NA
114815	SORCS1	-0.0148818	0.4107	0	NA
55721	IQCC	-0.0149135	0.703366	0	NA
64115	C10orf54	-0.0150097	0.645715	0	NA
8613	PPAP2B	-0.01516	0.750785	0	NA
26145	IRF2BP1	-0.0154469	0.860021	0	NA
9637	FEZ2	-0.0154993	0.70831	0	NA
1264	CNN1	-0.015557	0.927891	0	NA
84331	FAM195A	-0.0155865	0.640222	0	NA
79844	ZDHHC11	-0.0158557	0.338674	0	NA
3603	IL16	-0.0158928	0.833721	0	NA
7531	YWHAE	-0.016368	0.177489	0	NA
8128	ST8SIA2	-0.0169802	0.415992	0	NA
54893	MTMR10	-0.0172499	0.283383	0	NA
2647	BLOC1S1	-0.0180259	0.515684	0	NA
51278	IER5	-0.018192	0.377229	0	NA
81551	STMN4	-0.0185562	0.69588	0	NA
10857	PGRMC1	-0.0188279	0.645033	0	NA
2767	GNA11	-0.0189317	0.336144	0	NA
90990	KIFC2	-0.0190117	0.672425	0	NA
6866	TAC3	-0.0190923	0.420462	0	NA
8655	DYNLL1	-0.0193918	0.909774	0	NA
9258	MFHAS1	-0.0194776	0.747382	0	NA
7392	USF2	-0.0201499	0.422144	0	NA
7150	TOP1	-0.0207107	0.647441	0	NA
22918	CD93	-0.020783	0.715279	0	NA
55701	ARHGEF40	-0.0211241	0.329165	0	NA
624	BDKRB2	-0.0213794	0.250831	0	NA
5523	PPP2R3A	-0.0214975	0.6895	0	NA
1523	CUX1	-0.0223608	0.877341	0	NA
2911	GRM1	-0.0224316	0.641748	0	NA
1363	CPE	-0.0225198	0.517332	0	NA
30850	CDR2L	-0.0226466	0.426265	0	NA
775	CACNA1C	-0.0228437	0.543883	0	NA
56616	DIABLO	-0.0228894	0.744097	0	NA
3726	JUNB	-0.0232465	0.784422	0	NA
1902	LPAR1	-0.0235469	0.549947	0	NA
8538	BARX2	-0.023737	0.537512	0	NA
285800	PRR18	-0.0240493	0.488691	0	NA
4324	MMP15	-0.0247754	0.600326	0	NA
57449	PLEKHG5	-0.0250336	0.528464	14	1p36.31
9628	RGS6	-0.0251166	1.117	0	NA
6536	SLC6A9	-0.0251593	0.381887	0	NA
23241	PACS2	-0.0252907	0.565297	0	NA
55040	EPN3	-0.0257262	0.658117	0	NA
90507	SCRN2	-0.0260733	0.567085	0	NA
140576	S100A16	-0.0263231	0.797575	0	NA
80824	DUSP16	-0.0264114	0.405521	0	NA
6927	HNF1A	-0.0264786	0.539003	0	NA
84919	PPP1R15B	-0.0266795	0.694889	0	NA
154091	SLC2A12	-0.0268834	0.694759	0	NA
2879	GPX4	-0.0269399	0.51772	0	NA
23275	POFUT2	-0.0270354	0.561772	0	NA
64965	MRPS9	-0.0272115	0.725589	0	NA
3171	FOXA3	-0.0273322	0.626722	0	NA
3363	HTR7	-0.0273399	0.643858	0	NA
56649	TMPRSS4	-0.0273816	0.729423	0	NA
2030	SLC29A1	-0.0276603	0.65234	0	NA
2192	FBLN1	-0.027968	0.58606	0	NA
286234	SPATA31E1	-0.0280108	0.610712	0	NA
3766	KCNJ10	-0.0281714	0.532222	0	NA
3741	KCNA5	-0.0283714	0.718067	0	NA
9445	ITM2B	-0.0286976	0.530489	0	NA
6271	S100A1	-0.0293031	0.497912	0	NA
84446	BRSK1	-0.0293056	0.71059	0	NA
10106	CTDSP2	-0.0295062	0.32823	0	NA
10574	CCT7	-0.0295364	0.47443	0	NA
4613	MYCN	-0.0296504	0.724778	0	NA
6872	TAF1	-0.0298216	0.395594	0	NA
4908	NTF3	-0.0299191	0.526922	0	NA
20	ABCA2	-0.0300706	0.424154	0	NA
55049	C19orf60	-0.0305495	0.401065	0	NA
9578	CDC42BPB	-0.0306858	0.496352	0	NA
2947	GSTM3	-0.0309406	0.512026	0	NA
81888	HYI	-0.0313455	0.274272	0	NA
9741	LAPTM4A	-0.0315559	0.184928	0	NA
153768	PRELID2	-0.0316331	0.433098	0	NA
92162	TMEM88	-0.0317788	0.318543	0	NA
5923	RASGRF1	-0.0319617	0.612998	0	NA
65268	WNK2	-0.0319633	0.454307	0	NA
112464	PRKCDBP	-0.0320478	0.620622	0	NA
6915	TBXA2R	-0.0321723	0.609583	0	NA
1746	DLX2	-0.0321959	0.810832	0	NA
23451	SF3B1	-0.0322617	0.68656	0	NA
1397	CRIP2	-0.0327671	0.679854	0	NA
3196	TLX2	-0.0330269	0.726125	0	NA
4935	GPR143	-0.0332794	0.382313	0	NA
51228	GLTP	-0.0333783	0.453214	0	NA
11309	SLCO2B1	-0.0336076	0.876232	0	NA
533	ATP6V0B	-0.0336429	0.51482	0	NA
124817	CNTD1	-0.0337554	0.703989	0	NA
375790	AGRN	-0.0339907	0.808312	0	NA
4053	LTBP2	-0.0343379	0.290311	0	NA
126823	KLHDC9	-0.0343951	0.498871	0	NA
3398	ID2	-0.0344901	0.920531	0	NA
23191	CYFIP1	-0.0345256	0.438684	0	NA
25791	NGEF	-0.0348005	0.437363	0	NA
2081	ERN1	-0.0354115	0.458033	0	NA
5739	PTGIR	-0.0357468	0.844533	0	NA
6376	CX3CL1	-0.0357797	0.633294	0	NA
9847	C2CD5	-0.0360622	0.839142	0	NA
8666	EIF3G	-0.0370879	0.366614	0	NA
93664	CADPS2	-0.0371023	0.431645	0	NA
6879	TAF7	-0.0371551	0.78851	0	NA
151126	ZNF385B	-0.0372083	0.743465	0	NA
1444	CSHL1	-0.0372878	0.576214	0	NA
575	BAI1	-0.0373238	0.823502	0	NA
50855	PARD6A	-0.0374792	0.360674	0	NA
1414	CRYBB1	-0.0375095	0.643701	0	NA
5420	PODXL	-0.0384021	0.567618	0	NA
6385	SDC4	-0.0384316	0.929386	0	NA
2065	ERBB3	-0.0387256	0.603265	0	NA
55137	FIGN	-0.0387286	0.555035	0	NA
27129	HSPB7	-0.038887	0.915954	0	NA
1907	EDN2	-0.0391337	0.349266	0	NA
51566	ARMCX3	-0.0395058	0.581378	0	NA
2058	EPRS	-0.0397795	0.438742	0	NA
6100	RP9	-0.0399499	0.795617	0	NA
644997	C1orf200	-0.0401399	0.657606	0	NA
10417	SPON2	-0.0401703	0.842665	0	NA
51207	DUSP13	-0.0403755	0.597752	0	NA
90864	SPSB3	-0.0406701	0.697	0	NA
81619	TSPAN14	-0.0406855	0.760148	0	NA
1137	CHRNA4	-0.0407776	0.535528	0	NA
6002	RGS12	-0.040813	0.375946	0	NA
9480	ONECUT2	-0.0408145	0.659844	0	NA
799	CALCR	-0.0410282	0.45353	0	NA
5079	PAX5	-0.0411295	0.681175	0	NA
220382	FAM181B	-0.0413182	0.562006	0	NA
5577	PRKAR2B	-0.0417511	0.419505	0	NA
23025	UNC13A	-0.041809	0.636303	0	NA
4624	MYH6	-0.0420745	0.912976	0	NA
3664	IRF6	-0.0421605	0.770762	0	NA
329	BIRC2	-0.0422949	0.484603	0	NA
94005	PIGS	-0.0423167	0.790479	0	NA
6928	HNF1B	-0.0427023	0.594462	0	NA
79816	TLE6	-0.0430649	0.518382	0	NA
9148	NEURL1	-0.0432556	0.715481	0	NA
9552	SPAG7	-0.0435892	0.653834	0	NA
11202	KLK8	-0.0437494	0.764564	0	NA
5118	PCOLCE	-0.0438542	0.561226	0	NA
374654	KIF7	-0.043972	0.554398	0	NA
85019	TMEM241	-0.0440277	0.860092	0	NA
64077	LHPP	-0.0442947	0.510368	0	NA
56971	CEACAM19	-0.0443856	0.538586	0	NA
57338	JPH3	-0.0445539	0.691542	0	NA
1783	DYNC1LI2	-0.0452183	0.448903	0	NA
6320	CLEC11A	-0.0452986	0.661054	0	NA
57715	SEMA4G	-0.0454254	0.398437	0	NA
84981	MIR22HG	-0.0456623	0.560178	0	NA
127435	PODN	-0.0459761	0.707519	0	NA
9590	AKAP12	-0.046022	0.668295	0	NA
158787	RIBC1	-0.0460857	0.532162	0	NA
27120	DKKL1	-0.0460983	0.312566	0	NA
54861	SNRK	-0.0463135	0.635447	0	NA
30	ACAA1	-0.0463842	0.270299	9	3p22.2
5360	PLTP	-0.046757	0.326434	0	NA
51617	HMP19	-0.0468975	0.560746	0	NA
2766	GMPR	-0.0471346	0.611331	0	NA
80125	CCDC33	-0.0471617	0.382481	0	NA
2906	GRIN2D	-0.0471762	0.285764	0	NA
4633	MYL2	-0.0485958	0.938737	0	NA
6543	SLC8A2	-0.0487703	0.763328	0	NA
8289	ARID1A	-0.0491493	0.761549	0	NA
6497	SKI	-0.0493354	0.995063	0	NA
374875	HSD11B1L	-0.0493832	0.549429	0	NA
32	ACACB	-0.0494754	0.687101	0	NA
10255	HCG9	-0.0494957	0.76069	0	NA
27333	GOLIM4	-0.0499709	0.803003	0	NA
1843	DUSP1	-0.0509187	0.91202	0	NA
128408	BHLHE23	-0.0509813	0.418973	0	NA
114883	OSBPL9	-0.0514345	0.774833	0	NA
4692	NDN	-0.0515523	0.246913	0	NA
376497	SLC27A1	-0.0518143	0.488281	0	NA
8566	PDXK	-0.052333	0.40064	0	NA
6262	RYR2	-0.0525603	0.600308	0	NA
221061	FAM171A1	-0.0531158	0.590746	0	NA
115557	ARHGEF25	-0.0531556	0.696142	0	NA
266727	MDGA1	-0.0532236	0.767061	0	NA
810	CALML3	-0.0537189	0.626186	0	NA
2109	ETFB	-0.054075	0.704262	0	NA
22903	BTBD3	-0.0540849	0.587626	0	NA
4862	NPAS2	-0.0544552	0.47388	0	NA
58494	JAM2	-0.0544799	0.645768	0	NA
2035	EPB41	-0.0546489	0.754737	0	NA
54407	SLC38A2	-0.0547113	0.858325	0	NA
245937	DEFB124	-0.0548621	0.358979	0	NA
284612	SYPL2	-0.0549291	0.377947	0	NA
4212	MEIS2	-0.0550498	0.814809	0	NA
6869	TACR1	-0.0551025	0.493399	0	NA
51186	WBP5	-0.0554338	0.538087	0	NA
55652	SLC48A1	-0.0554725	0.638552	0	NA
1141	CHRNB2	-0.0556216	0.691012	0	NA
80036	TRPM3	-0.0557346	0.565222	0	NA
7433	VIPR1	-0.0565851	0.499306	0	NA
9043	SPAG9	-0.0566129	0.444941	0	NA
199720	GGN	-0.0566683	0.617136	0	NA
29906	ST8SIA5	-0.0567129	0.673249	0	NA
3419	IDH3A	-0.0567141	0.369218	0	NA
113201	CASC4	-0.0569126	0.382164	0	NA
11047	ADRM1	-0.0569204	0.583708	0	NA
8905	AP1S2	-0.0572118	0.445178	0	NA
29125	C11orf21	-0.0573078	0.411343	4	11p15.5
22827	PUF60	-0.0574386	0.65463	0	NA
171169	SPACA4	-0.0575254	0.435583	0	NA
64386	MMP25	-0.0575354	0.682524	0	NA
6253	RTN2	-0.0579057	0.454594	0	NA
1979	EIF4EBP2	-0.0583057	0.87149	0	NA
22864	R3HDM2	-0.0587268	0.376448	0	NA
29965	CDIP1	-0.0587271	0.264739	0	NA
283933	ZNF843	-0.0593197	0.787877	0	NA
51015	ISOC1	-0.0593725	0.616392	0	NA
25949	SYF2	-0.0593954	0.679946	0	NA
1525	CXADR	-0.0594715	0.572115	0	NA
55362	TMEM63B	-0.0595064	0.616534	0	NA
4882	NPR2	-0.0595846	0.405448	0	NA
9421	HAND1	-0.0597497	0.577606	0	NA
10383	TUBB4B	-0.0598748	0.768705	0	NA
653808	ZG16	-0.0600515	0.767237	0	NA
55084	SOBP	-0.0600877	0.541815	0	NA
10455	ECI2	-0.0608079	0.43802	0	NA
10672	GNA13	-0.0608676	0.73011	0	NA
2327	FMO2	-0.0611457	0.6575	0	NA
29091	STXBP6	-0.0612784	0.45391	0	NA
1649	DDIT3	-0.0613228	0.940876	0	NA
1123	CHN1	-0.0616294	0.477524	0	NA
199964	TMEM61	-0.0617323	1.003	0	NA
6508	SLC4A3	-0.0621188	0.366823	0	NA
9721	GPRIN2	-0.062364	0.599837	0	NA
113791	PIK3IP1	-0.062512	0.450467	0	NA
4726	NDUFS6	-0.0631013	0.608194	0	NA
127262	TPRG1L	-0.0643692	0.943459	0	NA
57348	TTYH1	-0.0647398	0.246338	0	NA
7036	TFR2	-0.0651228	0.376083	0	NA
846	CASR	-0.0651778	0.544585	0	NA
84987	COX14	-0.0653136	0.698439	0	NA
9094	UNC119	-0.0653783	0.462366	0	NA
10351	ABCA8	-0.0657121	0.739826	0	NA
27237	ARHGEF16	-0.0659015	0.683461	0	NA
23173	METAP1	-0.0661282	0.682381	0	NA
9423	NTN1	-0.0661855	0.51992	0	NA
57522	SRGAP1	-0.0665338	0.605831	0	NA
26576	SRPK3	-0.0669098	0.190891	0	NA
64756	ATPAF1	-0.0671238	0.286337	0	NA
3268	AGFG2	-0.0674616	0.516377	0	NA
11240	PADI2	-0.0675355	0.340758	0	NA
53345	TM6SF2	-0.0676583	0.563969	0	NA
29959	NRBP1	-0.0677447	0.262729	0	NA
27319	BHLHE22	-0.0677749	0.583853	0	NA
51582	AZIN1	-0.068302	0.378468	0	NA
133584	EGFLAM	-0.0684624	0.716596	0	NA
9173	IL1RL1	-0.068649	0.533191	0	NA
8996	NOL3	-0.0688618	0.275989	0	NA
5825	ABCD3	-0.0693722	0.702404	0	NA
7259	TSPYL1	-0.0695117	0.478198	0	NA
158055	C9orf163	-0.0695497	0.569204	0	NA
10512	SEMA3C	-0.0699276	0.403777	0	NA
112476	PRRT2	-0.0702428	0.839341	0	NA
8651	SOCS1	-0.0702932	0.559949	0	NA
7038	TG	-0.0707206	0.760438	0	NA
4248	MGAT3	-0.0711254	1.01655	0	NA
342035	GLDN	-0.0711518	0.7642	0	NA
2624	GATA2	-0.071742	0.640741	0	NA
6647	SOD1	-0.0718689	0.917854	0	NA
51747	LUC7L3	-0.0721124	0.801102	0	NA
5887	RAD23B	-0.0722254	0.916268	0	NA
8988	HSPB3	-0.0722808	0.465906	0	NA
1774	DNASE1L1	-0.0723539	0.480263	0	NA
3064	HTT	-0.0727641	0.598862	0	NA
51421	AMOTL2	-0.0728153	0.858816	0	NA
1413	CRYBA4	-0.0730099	1.08957	0	NA
341	APOC1	-0.0733594	0.555645	0	NA
64960	MRPS15	-0.0736625	0.869186	0	NA
388585	HES5	-0.0736856	0.821521	0	NA
83982	IFI27L2	-0.0739644	0.502588	0	NA
8508	NIPSNAP1	-0.0741848	0.194502	0	NA
122622	ADSSL1	-0.0744306	0.525539	0	NA
7168	TPM1	-0.0744344	0.413332	0	NA
65997	RASL11B	-0.0746655	0.457841	0	NA
124912	SPACA3	-0.0749008	0.711086	0	NA
122416	ANKRD9	-0.0752058	0.66034	0	NA
10313	RTN3	-0.075262	0.282712	0	NA
5624	PROC	-0.0753183	0.711996	0	NA
2877	GPX2	-0.0753598	0.469499	0	NA
27141	CIDEB	-0.0756709	0.224659	0	NA
29911	HOOK2	-0.0756847	0.392696	0	NA
89958	SAPCD2	-0.0757365	0.798541	0	NA
2859	GPR35	-0.0757998	0.681551	0	NA
284451	ODF3L2	-0.0763268	0.320253	0	NA
4854	NOTCH3	-0.0765012	0.331438	0	NA
2050	EPHB4	-0.076686	0.326738	0	NA
948	CD36	-0.0768301	0.397866	0	NA
5265	SERPINA1	-0.0770252	0.479999	0	NA
10398	MYL9	-0.0770745	0.480847	0	NA
9737	GPRASP1	-0.0772011	0.381742	0	NA
3204	HOXA7	-0.0776596	0.1913	0	NA
7030	TFE3	-0.077679	0.452378	0	NA
4091	SMAD6	-0.0778619	0.69278	0	NA
170261	ZCCHC12	-0.077895	0.710915	0	NA
1284	COL4A2	-0.0780667	0.547439	0	NA
142689	ASB12	-0.078585	0.491016	0	NA
2168	FABP1	-0.0786305	0.497586	0	NA
137872	ADHFE1	-0.0787329	0.963228	0	NA
7325	UBE2E2	-0.0791534	0.407557	0	NA
92154	MTSS1L	-0.0791938	0.800146	0	NA
6746	SSR2	-0.079366	0.617138	0	NA
246721	POLR2J2	-0.0794087	0.779116	0	NA
285550	FAM200B	-0.0799838	0.463453	0	NA
84270	C9orf89	-0.0804771	0.651552	0	NA
36	ACADSB	-0.0808486	0.634026	0	NA
5649	RELN	-0.0812409	0.388506	0	NA
5013	OTX1	-0.0815662	0.648164	0	NA
3784	KCNQ1	-0.0820156	0.344199	4	11p15.5
56654	NPDC1	-0.0824522	0.584572	0	NA
8705	B3GALT4	-0.083363	0.439963	0	NA
11041	B3GNT1	-0.0840351	0.712468	0	NA
25956	SEC31B	-0.0842085	0.732248	0	NA
714	C1QC	-0.0842624	0.833899	0	NA
151835	CPNE9	-0.0844423	0.863984	0	NA
125206	SLC5A10	-0.0850632	0.363671	0	NA
3060	HCRT	-0.0854438	0.459556	0	NA
5170	PDPK1	-0.0855433	0.85419	0	NA
7780	SLC30A2	-0.0855822	0.732244	0	NA
5305	PIP4K2A	-0.0856496	0.609323	0	NA
9037	SEMA5A	-0.085774	0.639398	0	NA
6017	RLBP1	-0.0863127	0.415855	0	NA
121643	FOXN4	-0.0864214	0.73858	0	NA
51499	TRIAP1	-0.0870458	0.770971	0	NA
25924	MYRIP	-0.0873002	0.969557	0	NA
26083	TBC1D29	-0.0873537	0.41229	0	NA
85300	ATCAY	-0.0880132	0.431163	0	NA
79660	PPP1R3B	-0.0887953	0.722903	0	NA
4839	NOP2	-0.0891184	0.699584	0	NA
60676	PAPPA2	-0.0900757	0.849228	0	NA
10755	GIPC1	-0.0903411	0.46725	0	NA
93621	MRFAP1	-0.0903829	0.530472	0	NA
29	ABR	-0.0903867	0.326379	0	NA
50488	MINK1	-0.0905464	0.709102	0	NA
23677	SH3BP4	-0.0907686	0.351916	0	NA
598	BCL2L1	-0.0908956	0.146058	0	NA
5365	PLXNB3	-0.0911427	0.777025	0	NA
55654	TMEM127	-0.0912047	0.446609	0	NA
26260	FBXO25	-0.0912166	0.571457	0	NA
347733	TUBB2B	-0.091256	0.454991	0	NA
387763	C11orf96	-0.0914179	0.557973	0	NA
2705	GJB1	-0.0914661	0.810282	0	NA
63978	PRDM14	-0.0915931	0.567648	0	NA
2354	FOSB	-0.0917234	0.468169	0	NA
51573	GDE1	-0.0917471	0.565368	0	NA
116931	MED12L	-0.0920555	0.417742	0	NA
5354	PLP1	-0.0921988	0.354165	0	NA
219771	CCNY	-0.0926406	0.632079	0	NA
116449	CLNK	-0.0926689	0.434504	0	NA
6585	SLIT1	-0.0926692	0.463966	0	NA
2554	GABRA1	-0.0930593	0.715954	0	NA
50937	CDON	-0.0932382	0.603199	0	NA
57152	SLURP1	-0.0934249	0.516798	0	NA
3956	LGALS1	-0.0934316	0.669655	0	NA
55915	LANCL2	-0.0934397	0.506487	0	NA
5976	UPF1	-0.0934452	0.57033	0	NA
26254	OPTC	-0.0936766	0.877821	0	NA
3779	KCNMB1	-0.0942031	0.426152	0	NA
6622	SNCA	-0.094401	0.525815	0	NA
23095	KIF1B	-0.0944075	0.666266	0	NA
1622	DBI	-0.0945838	0.511228	0	NA
79622	SNRNP25	-0.0952858	0.908742	0	NA
9545	RAB3D	-0.0953368	0.5674	0	NA
81544	GDPD5	-0.0955355	0.714025	0	NA
3623	INHA	-0.095552	0.616871	0	NA
5590	PRKCZ	-0.0958583	0.672681	0	NA
9929	JOSD1	-0.0963313	0.482017	0	NA
11154	AP4S1	-0.0964436	0.502443	0	NA
25807	RHBDD3	-0.0968238	0.47541	0	NA
9215	LARGE	-0.0969207	0.651776	0	NA
6344	SCTR	-0.0969711	0.94489	0	NA
115426	UHRF2	-0.0972063	0.819572	0	NA
55897	MESP1	-0.0972822	0.523092	0	NA
1006	CDH8	-0.0975445	0.363196	0	NA
114757	CYGB	-0.0976256	0.66385	0	NA
64405	CDH22	-0.097725	0.767561	0	NA
22859	LPHN1	-0.0978713	0.357107	0	NA
55311	ZNF444	-0.0978858	0.458437	0	NA
83877	TM2D2	-0.0981136	0.559666	0	NA
139322	APOOL	-0.0984969	0.673142	0	NA
23114	NFASC	-0.0986287	0.538396	0	NA
6656	SOX1	-0.0987053	0.575582	0	NA
57571	CARNS1	-0.0989146	0.414808	0	NA
93129	ORAI3	-0.0996372	0.587392	0	NA
55800	SCN3B	-0.0998544	0.336893	0	NA
55683	KANSL3	-0.100013	0.953237	0	NA
55315	SLC29A3	-0.100078	0.476989	0	NA
3993	LLGL2	-0.100452	0.957555	0	NA
3788	KCNS2	-0.1011	0.600733	0	NA
7078	TIMP3	-0.101719	0.663012	0	NA
2016	EMX1	-0.101752	0.824272	0	NA
10917	BTNL3	-0.101804	0.57721	0	NA
9663	LPIN2	-0.102154	0.526658	0	NA
4302	MLLT6	-0.102219	0.362401	0	NA
59341	TRPV4	-0.10257	0.656327	0	NA
398	ARHGDIG	-0.102835	0.733861	0	NA
5900	RALGDS	-0.102926	0.610442	0	NA
84067	FAM160A2	-0.103056	0.243831	0	NA
23213	SULF1	-0.103291	0.378704	0	NA
8407	TAGLN2	-0.103414	0.655691	0	NA
3889	KRT83	-0.103417	0.719626	0	NA
440699	LRRC52	-0.103599	0.41122	0	NA
64063	PRSS22	-0.103898	0.686345	0	NA
3146	HMGB1	-0.103943	0.787755	0	NA
147495	APCDD1	-0.104362	0.699117	0	NA
5361	PLXNA1	-0.104702	0.636961	0	NA
6697	SPR	-0.104779	0.603724	0	NA
7113	TMPRSS2	-0.104856	0.540007	0	NA
1901	S1PR1	-0.105793	0.61856	0	NA
29997	GLTSCR2	-0.10582	0.451666	0	NA
3782	KCNN3	-0.105969	0.912876	0	NA
8911	CACNA1I	-0.106084	0.500031	0	NA
10903	MTMR11	-0.106198	0.366187	0	NA
8498	RANBP3	-0.106227	0.59281	0	NA
8409	UXT	-0.106773	0.821025	0	NA
23187	PHLDB1	-0.106857	0.48191	0	NA
80820	EEPD1	-0.106924	0.291792	0	NA
79797	ZNF408	-0.106959	0.360709	0	NA
10491	CRTAP	-0.107257	0.608238	0	NA
404093	CUEDC1	-0.107463	0.496396	0	NA
26027	ACOT11	-0.107602	0.339543	0	NA
634	CEACAM1	-0.107969	0.647706	0	NA
359	AQP2	-0.108074	0.252142	0	NA
3995	FADS3	-0.108384	0.481046	0	NA
11326	VSIG4	-0.108418	0.459728	0	NA
322	APBB1	-0.108451	0.508656	0	NA
122258	SPACA7	-0.108639	0.950443	0	NA
23348	DOCK9	-0.108787	0.315626	0	NA
2280	FKBP1A	-0.10883	0.692027	0	NA
10869	USP19	-0.109101	0.517957	0	NA
124540	MSI2	-0.109396	0.362295	0	NA
79935	CNTD2	-0.109871	0.69165	0	NA
81855	SFXN3	-0.109953	0.379989	0	NA
9048	ARTN	-0.110001	1.12316	0	NA
10610	ST6GALNAC2	-0.110133	0.561382	0	NA
28992	MACROD1	-0.110352	0.196678	0	NA
117177	RAB3IP	-0.110462	0.377999	0	NA
59352	LGR6	-0.110675	0.35604	0	NA
6327	SCN2B	-0.110893	0.641501	0	NA
9320	TRIP12	-0.111604	0.44543	0	NA
25827	FBXL2	-0.112037	0.399972	0	NA
463	ZFHX3	-0.112063	0.758679	0	NA
56957	OTUD7B	-0.11211	0.723664	0	NA
4610	MYCL	-0.112195	0.524543	0	NA
9586	CREB5	-0.112297	0.534034	0	NA
64979	MRPL36	-0.112335	0.54564	0	NA
3925	STMN1	-0.112814	0.753051	0	NA
11211	FZD10	-0.112863	1.02822	0	NA
1821	DRP2	-0.112898	0.942739	0	NA
89932	PAPLN	-0.112957	0.787998	0	NA
155051	CRYGN	-0.113197	0.492532	0	NA
3594	IL12RB1	-0.113403	0.602489	0	NA
6319	SCD	-0.113428	0.416539	0	NA
57451	TENM2	-0.113437	0.290102	0	NA
80128	TRIM46	-0.113718	0.600848	0	NA
57140	RNPEPL1	-0.113733	0.364504	0	NA
3084	NRG1	-0.114003	0.497958	0	NA
3215	HOXB5	-0.114056	0.665811	0	NA
10396	ATP8A1	-0.114243	0.524387	0	NA
8844	KSR1	-0.114364	0.606333	0	NA
57801	HES4	-0.114469	0.391431	0	NA
2779	GNAT1	-0.114477	0.79204	0	NA
51086	TNNI3K	-0.114678	0.580659	0	NA
133	ADM	-0.114695	0.437728	0	NA
51676	ASB2	-0.114754	0.469834	0	NA
138716	RPP25L	-0.114996	0.482017	0	NA
51350	KRT76	-0.115467	0.235242	0	NA
83643	CCDC3	-0.115601	0.58901	0	NA
91862	MARVELD3	-0.115617	0.655528	0	NA
445	ASS1	-0.115718	0.470245	0	NA
27178	IL37	-0.115995	0.857566	0	NA
125965	COX6B2	-0.116018	1.0192	0	NA
26289	AK5	-0.116113	0.639911	0	NA
6483	ST3GAL2	-0.11617	0.453208	0	NA
3320	HSP90AA1	-0.11635	0.973146	0	NA
4524	MTHFR	-0.116798	0.690909	0	NA
10089	KCNK7	-0.116965	0.549241	0	NA
3778	KCNMA1	-0.117881	0.870315	0	NA
8839	WISP2	-0.119073	0.538054	0	NA
6844	VAMP2	-0.119411	0.743311	0	NA
203069	R3HCC1	-0.119426	0.411639	0	NA
29991	OBP2A	-0.11955	0.506595	0	NA
1844	DUSP2	-0.119601	0.7087	0	NA
115548	FCHO2	-0.119795	0.621835	0	NA
51068	NMD3	-0.120285	0.701607	0	NA
6496	SIX3	-0.120361	0.366912	0	NA
55068	ENOX1	-0.120391	0.593213	0	NA
2925	GRPR	-0.120846	0.523847	0	NA
30008	EFEMP2	-0.120885	0.342834	0	NA
5457	POU4F1	-0.121035	0.47129	0	NA
339168	TMEM95	-0.121287	0.598829	0	NA
11282	MGAT4B	-0.121723	0.594096	0	NA
51586	MED15	-0.122031	0.119075	0	NA
55020	TTC38	-0.122113	0.216905	0	NA
56978	PRDM8	-0.122237	0.583621	0	NA
90627	STARD13	-0.122311	0.648848	0	NA
6546	SLC8A1	-0.122318	0.397622	0	NA
3817	KLK2	-0.122362	0.828582	0	NA
51063	CALHM2	-0.122802	0.322097	0	NA
10272	FSTL3	-0.122956	0.669266	0	NA
5791	PTPRE	-0.123046	0.553493	0	NA
4151	MB	-0.123111	0.390631	0	NA
4043	LRPAP1	-0.123262	0.860809	0	NA
1186	CLCN7	-0.123369	0.493832	0	NA
100132341	CLUHP3	-0.124107	0.277825	0	NA
80829	ZFP91	-0.124439	0.887889	0	NA
196740	VSTM4	-0.124659	0.884028	0	NA
334	APLP2	-0.124794	0.662005	0	NA
51247	PAIP2	-0.124886	0.738632	0	NA
147912	SIX5	-0.124926	0.60338	0	NA
91768	CABLES1	-0.125319	0.603888	0	NA
4283	CXCL9	-0.125323	0.450423	0	NA
56181	MTFR1L	-0.125326	0.685043	0	NA
171558	PTCRA	-0.125458	0.527036	0	NA
114823	LENG8	-0.125899	0.572663	0	NA
284185	LINC00482	-0.126103	0.869722	0	NA
340348	TSPAN33	-0.126147	0.507709	0	NA
286223	C9orf47	-0.126171	0.374365	0	NA
84894	LINGO1	-0.126245	0.626884	0	NA
389792	IER5L	-0.126462	0.437753	0	NA
9867	PJA2	-0.126583	0.617968	0	NA
161931	ADAD2	-0.126644	0.616641	0	NA
23294	ANKS1A	-0.126695	0.464645	0	NA
1999	ELF3	-0.126907	0.429788	0	NA
155185	AMZ1	-0.127165	0.684591	0	NA
56984	PSMG2	-0.127224	0.506048	0	NA
27289	RND1	-0.127288	0.466845	0	NA
4792	NFKBIA	-0.127594	0.906376	0	NA
145483	FAM161B	-0.127631	1.19482	0	NA
9446	GSTO1	-0.128444	0.800725	0	NA
776	CACNA1D	-0.128478	0.235832	0	NA
152189	CMTM8	-0.128621	0.41231	0	NA
2700	GJA3	-0.128995	0.247799	0	NA
768211	RELL1	-0.129122	0.788435	0	NA
51768	TM7SF3	-0.129319	0.53998	0	NA
23131	GPATCH8	-0.129454	0.671437	0	NA
2863	GPR39	-0.129474	0.454258	0	NA
8174	MADCAM1	-0.129537	0.652943	0	NA
5236	PGM1	-0.12959	0.492032	0	NA
57835	SLC4A5	-0.130002	0.585022	0	NA
57062	DDX24	-0.130658	0.842633	0	NA
5211	PFKL	-0.130773	0.311535	0	NA
205147	AMER3	-0.130784	0.472045	0	NA
5515	PPP2CA	-0.13101	0.912431	0	NA
977	CD151	-0.131327	0.245411	0	NA
10962	MLLT11	-0.131388	0.712009	0	NA
2018	EMX2	-0.131746	0.382266	0	NA
762	CA4	-0.131915	0.486612	0	NA
1241	LTB4R	-0.132109	0.602241	0	NA
11189	CELF3	-0.132174	0.84611	0	NA
283375	SLC39A5	-0.132354	0.650832	0	NA
9580	SOX13	-0.132691	0.351546	0	NA
6833	ABCC8	-0.132734	0.81511	0	NA
3872	KRT17	-0.132888	0.794699	0	NA
4298	MLLT1	-0.133393	0.477274	0	NA
7200	TRH	-0.133413	0.68393	0	NA
11067	C10orf10	-0.133461	0.66927	0	NA
10769	PLK2	-0.134061	0.433927	0	NA
9792	SERTAD2	-0.134418	0.666307	0	NA
9369	NRXN3	-0.134537	0.663136	0	NA
84448	ABLIM2	-0.134601	0.653417	0	NA
116835	HSPA12B	-0.134702	0.457602	0	NA
312	ANXA13	-0.135233	0.690665	0	NA
27344	PCSK1N	-0.135297	0.75071	0	NA
10814	CPLX2	-0.135516	0.728843	0	NA
22982	DIP2C	-0.135688	0.933986	0	NA
7401	CLRN1	-0.136062	0.623649	0	NA
7263	TST	-0.136239	0.747118	0	NA
7479	WNT8B	-0.136398	0.36435	0	NA
84991	RBM17	-0.136443	0.605454	0	NA
4677	NARS	-0.136691	0.943578	0	NA
5525	PPP2R5A	-0.136942	0.448696	0	NA
54839	LRRC49	-0.137075	0.114022	0	NA
169436	STKLD1	-0.137133	0.78617	0	NA
85407	NKD1	-0.137263	0.596108	0	NA
9513	FXR2	-0.137522	0.51164	0	NA
64284	RAB17	-0.137879	0.720963	0	NA
116969	ART5	-0.137895	0.697113	0	NA
[truncated: 19,357 more rows]
