# Supplementary material for: Prioritizing causal disease genes using unbiased genomic features
Source: Genome Biol. 2014 Dec 3;15(12):3274. doi: 10.1186/s13059-014-0534-8 (PMC4279789; doi:10.1186/s13059-014-0534-8)
Supplement: Additional file 8: Table S12. — OPEN predictions for cardiac conduction phenotypes. [file 13059_2014_534_MOESM8_ESM.xlsx]

## Sheet: HP_0001665_OPEN_predictions.txt
Entrez_ID	HGNC	Score	Stdev	GWAS Hit (loci are numbered, 0 = not within a GWAS locus)	Locus (NA = gene not within a GWAS locus)
5137	PDE1C	2.00488	0.170257	0	NA
6764	ST5	1.82554	0.0778256	0	NA
10395	DLC1	1.82315	0.14826	0	NA
2122	MECOM	1.76503	0.235249	0	NA
3764	KCNJ8	1.74957	0.375673	0	NA
90102	PHLDB2	1.72726	0.41307	0	NA
395	ARHGAP6	1.72057	0.535315	0	NA
11259	FILIP1L	1.6894	0.272006	0	NA
51196	PLCE1	1.62437	0.440462	0	NA
2034	EPAS1	1.62421	0.331913	0	NA
7881	KCNAB1	1.62413	0.334106	0	NA
4163	MCC	1.61983	0.356954	0	NA
10046	MAMLD1	1.60997	0.546565	0	NA
89797	NAV2	1.60997	0.330328	0	NA
253827	MSRB3	1.60907	0.361056	0	NA
948	CD36	1.60661	0.101303	0	NA
27303	RBMS3	1.59049	0.394096	0	NA
11167	FSTL1	1.58519	0.340165	0	NA
114905	C1QTNF7	1.57456	0.363908	0	NA
10580	SORBS1	1.57441	0.565766	0	NA
4212	MEIS2	1.571	0.317371	0	NA
5358	PLS3	1.56504	0.39014	0	NA
9510	ADAMTS1	1.56496	0.410677	0	NA
2246	FGF1	1.56278	0.344082	0	NA
55075	UACA	1.55893	0.411419	0	NA
152503	SH3D19	1.55515	0.245495	0	NA
133584	EGFLAM	1.54976	0.321532	0	NA
9839	ZEB2	1.54888	0.473045	0	NA
9934	P2RY14	1.54082	0.128919	0	NA
22998	LIMCH1	1.53544	0.377468	0	NA
5787	PTPRB	1.53514	0.240146	0	NA
10186	LHFP	1.53053	0.355099	0	NA
1634	DCN	1.52295	0.466017	0	NA
23543	RBFOX2	1.52216	0.223757	0	NA
3977	LIFR	1.51505	0.243168	0	NA
6840	SVIL	1.51444	0.335803	0	NA
9096	TBX18	1.51438	0.45105	0	NA
10413	YAP1	1.51289	0.305836	0	NA
5396	PRRX1	1.50755	0.470863	17	1q24.3
5295	PIK3R1	1.50433	0.628545	0	NA
4739	NEDD9	1.50385	0.246175	0	NA
185	AGTR1	1.50338	0.524045	0	NA
51313	FAM198B	1.49342	0.351971	0	NA
2770	GNAI1	1.48567	0.520277	0	NA
90627	STARD13	1.46955	0.555716	0	NA
4908	NTF3	1.46591	0.376554	0	NA
9353	SLIT2	1.46061	0.238017	0	NA
2824	GPM6B	1.45297	0.261915	0	NA
5325	PLAGL1	1.44709	0.311935	0	NA
1373	CPS1	1.4433	0.371909	0	NA
9590	AKAP12	1.4373	0.414877	0	NA
862	RUNX1T1	1.4328	0.361351	0	NA
26137	ZBTB20	1.4328	0.392855	0	NA
4281	MID1	1.42752	0.335702	0	NA
1948	EFNB2	1.42566	0.281508	0	NA
53405	CLIC5	1.42563	0.56281	0	NA
6591	SNAI2	1.42232	0.526492	0	NA
1008	CDH10	1.42219	0.315086	0	NA
800	CALD1	1.42073	0.696915	0	NA
3269	HRH1	1.41962	0.513086	0	NA
166336	PRICKLE2	1.41498	0.544319	0	NA
80310	PDGFD	1.41347	0.352593	0	NA
8829	NRP1	1.4095	0.223712	0	NA
1756	DMD	1.40719	0.48588	0	NA
9749	PHACTR2	1.40314	0.620787	0	NA
171024	SYNPO2	1.39988	0.402018	0	NA
9201	DCLK1	1.3992	0.472113	0	NA
84870	RSPO3	1.39787	0.363037	0	NA
152330	CNTN4	1.39527	0.305626	0	NA
29970	SCHIP1	1.3927	0.382159	0	NA
55790	CSGALNACT1	1.39118	0.272727	0	NA
3075	CFH	1.39094	0.341861	0	NA
221395	GPR116	1.38777	0.558515	0	NA
6196	RPS6KA2	1.38626	0.427635	0	NA
283298	OLFML1	1.38407	0.400941	0	NA
8854	ALDH1A2	1.37208	0.397103	0	NA
2	A2M	1.36085	0.790812	0	NA
56034	PDGFC	1.35963	0.297877	0	NA
23500	DAAM2	1.35619	0.460094	0	NA
130497	OSR1	1.35587	0.133923	0	NA
23768	FLRT2	1.35206	0.214007	33	14q24-q32
4052	LTBP1	1.35152	0.508011	0	NA
4211	MEIS1	1.35124	0.324077	27	2p14
9846	GAB2	1.34952	0.241084	0	NA
1112	FOXN3	1.34913	0.567553	0	NA
11096	ADAMTS5	1.34865	0.403505	0	NA
2273	FHL1	1.34859	0.59335	0	NA
8436	SDPR	1.34795	0.521297	0	NA
2335	FN1	1.34605	0.480926	0	NA
57224	NHSL1	1.3438	0.587236	0	NA
2200	FBN1	1.33916	0.453218	0	NA
1805	DPT	1.33625	0.343091	0	NA
2202	EFEMP1	1.33619	0.482036	0	NA
23321	TRIM2	1.33432	0.389888	0	NA
4638	MYLK	1.33145	0.376988	0	NA
57569	ARHGAP20	1.32036	0.466683	0	NA
23189	KANK1	1.31965	0.461857	0	NA
54886	LPPR1	1.31606	0.485189	0	NA
4313	MMP2	1.31304	0.585114	0	NA
287	ANK2	1.30776	0.499858	0	NA
93166	PRDM6	1.30746	0.233463	0	NA
650	BMP2	1.30259	0.574928	0	NA
3084	NRG1	1.30055	0.600765	0	NA
57493	HEG1	1.29845	0.395999	0	NA
729	C6	1.29603	0.432292	0	NA
22955	SCMH1	1.29406	0.339193	0	NA
6586	SLIT3	1.29252	0.55397	0	NA
10418	SPON1	1.29196	0.201848	0	NA
59	ACTA2	1.29162	0.311865	0	NA
1804	DPP6	1.28986	0.548098	0	NA
9886	RHOBTB1	1.28395	0.353495	0	NA
4256	MGP	1.28358	0.400165	0	NA
158326	FREM1	1.28292	0.381185	0	NA
121227	LRIG3	1.27971	0.560204	0	NA
114876	OSBPL1A	1.27509	0.382348	0	NA
23576	DDAH1	1.27327	0.403309	0	NA
154796	AMOT	1.26912	0.421117	0	NA
2157	F8	1.2685	0.585037	0	NA
182	JAG1	1.26493	0.499011	0	NA
2908	NR3C1	1.26079	0.387508	0	NA
4810	NHS	1.25705	0.342736	0	NA
2259	FGF14	1.25614	0.392973	0	NA
6660	SOX5	1.25342	0.569194	60	12p12.1
5239	PGM5	1.25167	0.56775	0	NA
1837	DTNA	1.2502	0.550675	0	NA
4131	MAP1B	1.24995	0.515052	0	NA
23704	KCNE4	1.24985	0.178725	0	NA
667	DST	1.24918	0.272376	0	NA
10529	NEBL	1.24818	0.460037	0	NA
8777	MPDZ	1.24399	0.406231	0	NA
5332	PLCB4	1.24245	0.378472	0	NA
10579	TACC2	1.24048	0.433788	0	NA
4781	NFIB	1.23975	0.397959	0	NA
5166	PDK4	1.23901	0.37391	0	NA
6711	SPTBN1	1.239	0.28605	0	NA
8626	TP63	1.23894	0.377712	0	NA
2078	ERG	1.23628	0.315294	0	NA
85458	DIXDC1	1.23523	0.385876	0	NA
8654	PDE5A	1.23097	0.445679	0	NA
221935	SDK1	1.22855	0.193619	0	NA
4286	MITF	1.22755	0.569403	0	NA
57381	RHOJ	1.22733	0.590537	0	NA
25925	ZNF521	1.22693	0.384693	0	NA
23345	SYNE1	1.22661	0.481851	0	NA
151887	CCDC80	1.22549	0.677088	0	NA
10891	PPARGC1A	1.22296	0.497851	0	NA
89796	NAV1	1.22142	0.418319	0	NA
4289	MKLN1	1.22008	0.416845	0	NA
9686	VGLL4	1.21873	0.424985	0	NA
5521	PPP2R2B	1.21782	0.730846	0	NA
84171	LOXL4	1.21448	0.222742	0	NA
4921	DDR2	1.21343	0.406655	0	NA
2619	GAS1	1.21321	0.550877	0	NA
1827	RCAN1	1.21287	0.28057	44	21q22.12
8522	GAS7	1.20876	0.425323	0	NA
55742	PARVA	1.20698	0.638787	0	NA
122786	FRMD6	1.20641	0.629822	0	NA
3915	LAMC1	1.20634	0.423179	0	NA
50507	NOX4	1.20577	0.442174	0	NA
7412	VCAM1	1.205	0.366728	0	NA
5998	RGS3	1.20388	0.441073	0	NA
5066	PAM	1.2031	0.63775	0	NA
9586	CREB5	1.20304	0.570319	0	NA
4071	TM4SF1	1.20273	0.333274	0	NA
8470	SORBS2	1.20231	0.513822	0	NA
5156	PDGFRA	1.19971	0.422335	0	NA
1410	CRYAB	1.19906	0.262784	0	NA
55970	GNG12	1.19841	0.39925	0	NA
8406	SRPX	1.19827	0.474241	0	NA
10161	LPAR6	1.19809	0.531986	0	NA
7091	TLE4	1.1971	0.249884	0	NA
860	RUNX2	1.19268	0.455817	0	NA
7003	TEAD1	1.19078	0.348543	0	NA
444	ASPH	1.18992	0.46953	0	NA
6546	SLC8A1	1.18932	0.4408	0	NA
7026	NR2F2	1.18871	0.353434	0	NA
7291	TWIST1	1.18711	0.421685	0	NA
5797	PTPRM	1.18658	0.495153	0	NA
9627	SNCAIP	1.18605	0.583878	0	NA
10371	SEMA3A	1.18379	0.174959	0	NA
8322	FZD4	1.18281	0.421312	0	NA
6444	SGCD	1.18233	0.598327	0	NA
4133	MAP2	1.18134	0.408809	0	NA
65983	GRAMD3	1.18108	0.257106	0	NA
831	CAST	1.17914	0.585472	0	NA
79974	CPED1	1.17861	0.318092	0	NA
3351	HTR1B	1.17717	0.540923	0	NA
25890	ABI3BP	1.17489	0.398944	0	NA
1009	CDH11	1.17342	0.479093	0	NA
6935	ZEB1	1.17211	0.273822	0	NA
10335	MRVI1	1.17062	0.408514	0	NA
3491	CYR61	1.17043	0.38684	0	NA
23024	PDZRN3	1.16989	0.486343	0	NA
744	MPPED2	1.16825	0.263465	0	NA
23348	DOCK9	1.16349	0.30485	0	NA
80760	ITIH5	1.16055	0.384677	0	NA
54510	PCDH18	1.15992	0.40603	0	NA
2257	FGF12	1.15968	0.420167	0	NA
3983	ABLIM1	1.15947	0.340242	0	NA
64123	ELTD1	1.15891	0.573265	0	NA
23111	SPG20	1.15739	0.41676	0	NA
80036	TRPM3	1.15731	0.425881	0	NA
55603	FAM46A	1.15603	0.242938	0	NA
4081	MAB21L1	1.15592	0.310061	0	NA
8092	ALX1	1.15573	0.317251	0	NA
7145	TNS1	1.15562	0.346861	0	NA
5144	PDE4D	1.15403	0.558419	0	NA
5136	PDE1A	1.15367	0.436764	0	NA
5507	PPP1R3C	1.15339	0.284069	0	NA
1831	TSC22D3	1.15259	0.532442	0	NA
154810	AMOTL1	1.15229	0.308428	0	NA
50940	PDE11A	1.15069	0.131339	0	NA
9369	NRXN3	1.15064	0.306722	0	NA
196527	ANO6	1.15001	0.442951	0	NA
7035	TFPI	1.14911	0.44724	0	NA
79632	FAM184A	1.14906	0.621513	0	NA
114800	CCDC85A	1.1463	0.383579	0	NA
80816	ASXL3	1.14411	0.405192	0	NA
25891	PAMR1	1.1419	0.437174	0	NA
2934	GSN	1.14168	0.407609	0	NA
121551	BTBD11	1.13914	0.30226	0	NA
221391	OPN5	1.13795	0.473212	0	NA
57509	MTUS1	1.13763	0.542029	0	NA
4088	SMAD3	1.13252	0.444926	0	NA
79839	CCDC102B	1.13221	0.471628	0	NA
2983	GUCY1B3	1.13214	0.254859	0	NA
23228	PLCL2	1.12995	0.80072	0	NA
27115	PDE7B	1.1291	0.449541	0	NA
58499	ZNF462	1.12659	0.459851	0	NA
9910	RABGAP1L	1.1258	0.342486	0	NA
79776	ZFHX4	1.12574	0.420312	0	NA
1956	EGFR	1.124	0.409967	0	NA
166929	SGMS2	1.12376	0.569752	0	NA
4487	MSX1	1.12341	0.546351	0	NA
91653	BOC	1.123	0.302581	0	NA
23266	LPHN2	1.12179	0.19527	0	NA
221981	THSD7A	1.121	0.655297	0	NA
55068	ENOX1	1.1208	0.385662	0	NA
8555	CDC14B	1.11967	0.288689	0	NA
11228	RASSF8	1.11871	0.293843	0	NA
1879	EBF1	1.11788	0.54427	0	NA
4026	LPP	1.11779	0.435722	0	NA
10144	FAM13A	1.11717	0.382075	0	NA
54873	PALMD	1.11717	0.337421	0	NA
130399	ACVR1C	1.11511	0.549474	0	NA
10512	SEMA3C	1.11132	0.601562	0	NA
1363	CPE	1.1112	0.413984	0	NA
30011	SH3KBP1	1.1053	0.190972	0	NA
54757	FAM20A	1.10489	0.765777	0	NA
83988	NCALD	1.10276	0.280521	0	NA
220965	FAM13C	1.10203	0.484959	0	NA
91624	NEXN	1.09735	0.28488	0	NA
8082	SSPN	1.09406	0.692505	0	NA
1910	EDNRB	1.09251	0.389414	0	NA
5468	PPARG	1.09131	0.537664	0	NA
50863	NTM	1.08401	0.233676	0	NA
4915	NTRK2	1.0839	0.19834	0	NA
55679	LIMS2	1.08361	0.530683	0	NA
9750	FAM65B	1.08095	0.321713	0	NA
84858	ZNF503	1.07775	0.324319	0	NA
1601	DAB2	1.07757	0.36991	0	NA
8828	NRP2	1.07651	0.251921	0	NA
7225	TRPC6	1.07575	0.289944	0	NA
23114	NFASC	1.07404	0.344337	0	NA
1906	EDN1	1.07322	0.253609	0	NA
1809	DPYSL3	1.07095	0.327125	0	NA
2791	GNG11	1.07006	0.410685	18	7q21.3
4208	MEF2C	1.06807	0.444173	0	NA
5063	PAK3	1.06741	0.625715	0	NA
2247	FGF2	1.06626	0.309171	0	NA
7424	VEGFC	1.0661	0.182465	0	NA
1306	COL15A1	1.06451	0.431223	0	NA
89795	NAV3	1.06032	0.524992	0	NA
8848	TSC22D1	1.05862	0.399719	0	NA
10810	WASF3	1.05851	0.437994	0	NA
9071	CLDN10	1.05753	0.461284	0	NA
6446	SGK1	1.05748	0.456929	0	NA
3479	IGF1	1.05192	0.415657	0	NA
390	RND3	1.05082	0.462607	0	NA
3725	JUN	1.05074	0.164606	0	NA
2669	GEM	1.04906	0.457528	0	NA
5627	PROS1	1.04699	0.260801	0	NA
3223	HOXC6	1.04567	0.220076	0	NA
4205	MEF2A	1.04502	0.735868	0	NA
57616	TSHZ3	1.04487	0.412269	0	NA
2615	LRRC32	1.04329	0.502516	0	NA
2327	FMO2	1.04162	0.557422	17	1q24.3
23213	SULF1	1.04141	0.519328	0	NA
367	AR	1.04116	0.200979	0	NA
56892	C8orf4	1.04086	0.3997	0	NA
387758	FIBIN	1.04049	0.351038	0	NA
759	CA1	1.03718	0.748682	0	NA
2152	F3	1.03676	0.319113	0	NA
10129	FRY	1.03591	0.625332	0	NA
9853	RUSC2	1.03576	0.473072	0	NA
2534	FYN	1.03473	0.262433	0	NA
169792	GLIS3	1.03396	0.710723	0	NA
5352	PLOD2	1.03329	0.536951	0	NA
22903	BTBD3	1.03248	0.311185	0	NA
1901	S1PR1	1.02904	0.718703	0	NA
284119	PTRF	1.02835	0.51327	0	NA
80333	KCNIP4	1.02761	0.421267	0	NA
3781	KCNN2	1.02714	0.376895	0	NA
51232	CRIM1	1.02646	0.359331	22	2p22.2
51422	PRKAG2	1.02267	0.50277	0	NA
8997	KALRN	1.02178	0.300528	0	NA
5101	PCDH9	1.01994	0.518981	0	NA
5592	PRKG1	1.01895	0.483307	0	NA
3360	HTR4	1.01814	0.261017	0	NA
23022	PALLD	1.01765	0.171729	0	NA
9659	PDE4DIP	1.01756	0.600742	0	NA
144165	PRICKLE1	1.01739	0.769402	0	NA
55084	SOBP	1.01688	0.330095	0	NA
6304	SATB1	1.01648	0.466337	0	NA
93986	FOXP2	1.0162	0.584835	0	NA
11099	PTPN21	1.01497	0.333283	0	NA
1012	CDH13	1.01326	0.540043	0	NA
8613	PPAP2B	1.01313	0.33251	0	NA
120892	LRRK2	1.01236	0.442396	0	NA
91584	PLXNA4	1.01008	0.471541	0	NA
51454	GULP1	1.00447	0.404094	0	NA
55800	SCN3B	1.00331	0.291281	0	NA
151126	ZNF385B	1.00282	0.6487	0	NA
161198	CLEC14A	1.00282	0.608865	0	NA
11037	STON1	1.00279	0.325437	0	NA
4856	NOV	1.00052	0.404027	0	NA
57188	ADAMTSL3	0.999933	0.529019	0	NA
4907	NT5E	0.999608	0.305846	0	NA
90293	KLHL13	0.997774	0.358292	0	NA
85004	RERG	0.995689	0.43017	0	NA
4734	NEDD4	0.995536	0.342074	0	NA
2258	FGF13	0.99447	0.346398	0	NA
4919	ROR1	0.993098	0.443678	0	NA
83700	JAM3	0.992868	0.468769	0	NA
221749	PXDC1	0.992488	0.510731	0	NA
6867	TACC1	0.991429	0.419874	0	NA
54538	ROBO4	0.990659	0.663095	0	NA
25937	WWTR1	0.989185	0.549631	0	NA
23414	ZFPM2	0.988888	0.432309	0	NA
1806	DPYD	0.988491	0.615387	0	NA
4091	SMAD6	0.985895	0.221977	0	NA
323	APBB2	0.985735	0.301385	0	NA
6909	TBX2	0.984503	0.290652	0	NA
2823	GPM6A	0.98291	0.556109	0	NA
558	AXL	0.981801	0.612914	0	NA
93649	MYOCD	0.981673	0.45611	0	NA
84441	MAML2	0.981647	0.308238	0	NA
168667	BMPER	0.981164	0.726603	0	NA
5069	PAPPA	0.980637	0.360669	0	NA
83872	HMCN1	0.979485	0.347304	0	NA
79745	CLIP4	0.976709	0.350327	0	NA
125	ADH1B	0.976611	0.467626	0	NA
160492	LMNTD1	0.976317	0.255275	0	NA
5789	PTPRD	0.971537	0.312696	0	NA
64478	CSMD1	0.971032	0.438092	0	NA
6910	TBX5	0.970815	0.427086	20	12q24.1
419	ART3	0.968848	0.33891	0	NA
22795	NID2	0.967707	0.353745	0	NA
57556	SEMA6A	0.967054	0.545649	0	NA
29940	DSE	0.967027	0.55431	0	NA
10252	SPRY1	0.966241	0.577793	0	NA
25	ABL1	0.966051	0.262021	0	NA
51474	LIMA1	0.964461	0.488265	0	NA
151531	UPP2	0.96441	0.603018	0	NA
81575	APOLD1	0.963253	0.626716	0	NA
5196	PF4	0.961259	0.511583	0	NA
11341	SCRG1	0.960157	0.497934	0	NA
1073	CFL2	0.959967	0.587888	0	NA
220929	ZNF438	0.956714	0.581285	0	NA
10659	CELF2	0.954867	0.638181	0	NA
6649	SOD3	0.951067	0.482698	0	NA
29969	MDFIC	0.950461	0.659189	0	NA
56978	PRDM8	0.949936	0.522508	0	NA
2043	EPHA4	0.949794	0.467068	0	NA
91461	PKDCC	0.949365	0.401151	0	NA
1284	COL4A2	0.949315	0.226029	0	NA
1278	COL1A2	0.948712	0.440706	0	NA
29091	STXBP6	0.947443	0.169614	0	NA
51776	ZAK	0.947409	0.329056	0	NA
10242	KCNMB2	0.946613	0.46909	0	NA
83478	ARHGAP24	0.94639	0.350153	30	4q22.1
2331	FMOD	0.944266	0.162313	0	NA
54843	SYTL2	0.944132	0.567327	0	NA
200150	PLD5	0.943368	0.696737	0	NA
2113	ETS1	0.943344	0.345782	0	NA
8516	ITGA8	0.943343	0.619912	0	NA
5549	PRELP	0.941936	0.580724	0	NA
25841	ABTB2	0.941153	0.438497	0	NA
80031	SEMA6D	0.939521	0.590289	0	NA
9628	RGS6	0.938981	0.378469	53	14q24.2
6092	ROBO2	0.938882	0.76272	0	NA
4482	MSRA	0.938635	0.371828	0	NA
80177	MYCT1	0.938289	0.385944	0	NA
58494	JAM2	0.937739	0.239456	0	NA
5997	RGS2	0.934353	0.268056	0	NA
9464	HAND2	0.933576	0.274403	0	NA
1303	COL12A1	0.933035	0.466043	0	NA
51778	MYOZ2	0.932557	0.406565	0	NA
324	APC	0.932488	0.192902	0	NA
57142	RTN4	0.93091	0.517997	0	NA
1184	CLCN5	0.930343	0.579102	0	NA
23362	PSD3	0.930235	0.22566	0	NA
9414	TJP2	0.92971	0.211063	0	NA
4883	NPR3	0.929444	0.208663	0	NA
1902	LPAR1	0.929214	0.397854	0	NA
55137	FIGN	0.928499	0.22296	0	NA
604	BCL6	0.928147	0.214766	0	NA
3202	HOXA5	0.926903	0.259226	0	NA
131544	CRYBG3	0.926783	0.306822	0	NA
22885	ABLIM3	0.926731	0.33978	0	NA
91050	CCDC149	0.925721	0.446088	0	NA
2255	FGF10	0.924926	0.220397	0	NA
23127	COLGALT2	0.924888	0.409952	0	NA
2012	EMP1	0.924802	0.507731	0	NA
6547	SLC8A3	0.924755	0.477631	0	NA
8490	RGS5	0.924698	0.59153	0	NA
3037	HAS2	0.924228	0.265176	0	NA
1466	CSRP2	0.923197	0.314114	0	NA
343450	KCNT2	0.923128	0.500326	0	NA
653	BMP5	0.922469	0.624989	0	NA
54715	RBFOX1	0.921646	0.402079	0	NA
2564	GABRE	0.920532	0.64532	0	NA
3910	LAMA4	0.919996	0.509068	0	NA
146395	GSG1L	0.919216	0.419277	0	NA
153090	DAB2IP	0.918665	0.627184	0	NA
1281	COL3A1	0.916315	0.407209	0	NA
2274	FHL2	0.916091	0.577295	0	NA
858	CAV2	0.915492	0.484096	41	7q31.1
8987	STBD1	0.913925	0.377902	0	NA
3556	IL1RAP	0.913593	0.379529	0	NA
22862	FNDC3A	0.913377	0.42555	0	NA
3082	HGF	0.91297	0.281315	0	NA
118429	ANTXR2	0.911705	0.239292	0	NA
3776	KCNK2	0.911693	0.450995	0	NA
6310	ATXN1	0.910784	0.604845	0	NA
6579	SLCO1A2	0.910679	0.362858	0	NA
4916	NTRK3	0.910451	0.431769	0	NA
7042	TGFB2	0.910414	0.352335	0	NA
3953	LEPR	0.91035	0.571833	0	NA
9457	FHL5	0.909355	0.435704	0	NA
4060	LUM	0.909107	0.645383	0	NA
7102	TSPAN7	0.909037	0.211859	0	NA
3685	ITGAV	0.907859	0.540738	0	NA
131566	DCBLD2	0.907048	0.343345	0	NA
29119	CTNNA3	0.906456	0.333936	0	NA
286	ANK1	0.905314	0.558601	0	NA
115265	DDIT4L	0.903626	0.319365	0	NA
116159	CYYR1	0.901594	0.281835	0	NA
4988	OPRM1	0.900379	0.737301	0	NA
2702	GJA5	0.900262	0.543044	0	NA
10742	RAI2	0.899686	0.375491	0	NA
7275	TUB	0.899681	0.504402	0	NA
1003	CDH5	0.899666	0.585491	0	NA
83857	TMTC1	0.899473	0.413106	0	NA
27295	PDLIM3	0.898273	0.530139	0	NA
6414	SEPP1	0.897051	0.315929	0	NA
84460	ZMAT1	0.896652	0.513219	0	NA
7049	TGFBR3	0.896509	0.445574	0	NA
90	ACVR1	0.894308	0.368798	0	NA
4660	PPP1R12B	0.893904	0.276003	0	NA
5764	PTN	0.893727	0.503201	0	NA
375449	MAST4	0.893371	0.632285	0	NA
6387	CXCL12	0.893301	0.534869	0	NA
4223	MEOX2	0.892227	0.240919	0	NA
3176	HNMT	0.891304	0.441557	0	NA
5737	PTGFR	0.890679	0.266492	0	NA
4978	OPCML	0.890386	0.299108	0	NA
127435	PODN	0.889994	0.495219	0	NA
10082	GPC6	0.889156	0.473247	0	NA
23023	TMCC1	0.888684	0.417014	0	NA
8671	SLC4A4	0.887793	0.437492	0	NA
4233	MET	0.885566	0.433021	41	7q31.1
84935	MEDAG	0.885533	0.320917	0	NA
4092	SMAD7	0.88515	0.410423	0	NA
23057	NMNAT2	0.88448	0.574708	0	NA
5523	PPP2R3A	0.883476	0.435952	0	NA
56999	ADAMTS9	0.880297	0.35781	0	NA
40	ASIC2	0.880087	0.16097	0	NA
660	BMX	0.877531	0.186328	0	NA
7068	THRB	0.877408	0.528886	0	NA
5583	PRKCH	0.876638	0.314182	0	NA
79987	SVEP1	0.87582	0.408311	0	NA
753	LDLRAD4	0.874456	0.496803	0	NA
2920	CXCL2	0.873987	0.566271	0	NA
80014	WWC2	0.873402	0.356994	0	NA
80034	CSRNP3	0.87323	0.732127	0	NA
23499	MACF1	0.872422	0.479065	0	NA
84909	C9orf3	0.87072	0.238877	47	9q22.32
79870	BAALC	0.870036	0.178435	0	NA
26011	TENM4	0.869796	0.414538	0	NA
81846	SBF2	0.866505	0.381148	0	NA
56898	BDH2	0.86538	0.649266	0	NA
9037	SEMA5A	0.865096	0.423571	0	NA
57515	SERINC1	0.864815	0.383121	0	NA
4128	MAOA	0.863236	0.521807	0	NA
2191	FAP	0.863039	0.603212	0	NA
5743	PTGS2	0.860924	0.391254	0	NA
11010	GLIPR1	0.860515	0.622793	0	NA
57484	RNF150	0.859806	0.347423	0	NA
115207	KCTD12	0.858771	0.344566	0	NA
10516	FBLN5	0.855982	0.553285	0	NA
2621	GAS6	0.855554	0.464007	0	NA
6913	TBX15	0.85524	0.668456	0	NA
9723	SEMA3E	0.853768	0.315208	0	NA
10407	SPAG11B	0.853221	0.464776	0	NA
3753	KCNE1	0.850528	0.23683	44	21q22.12
57565	KLHL14	0.849947	0.378314	0	NA
6854	SYN2	0.848473	0.471545	0	NA
7373	COL14A1	0.847414	0.47029	0	NA
10351	ABCA8	0.847266	0.62935	0	NA
4774	NFIA	0.844897	0.465837	8	1p31.3-p31.2
10752	CHL1	0.844768	0.39199	0	NA
284252	KCTD1	0.844165	0.200979	0	NA
6326	SCN2A	0.84388	0.181997	0	NA
220323	OAF	0.843684	0.432645	0	NA
55273	TMEM100	0.84366	0.666502	0	NA
80763	SPX	0.843472	0.496661	0	NA
50486	G0S2	0.843392	0.470074	0	NA
169026	SLC30A8	0.842873	0.685085	0	NA
1803	DPP4	0.842365	0.389027	0	NA
4690	NCK1	0.841994	0.383081	0	NA
5288	PIK3C2G	0.841991	0.576164	0	NA
10981	RAB32	0.841736	0.501413	0	NA
25780	RASGRP3	0.84161	0.363258	0	NA
5480	PPIC	0.840212	0.494387	0	NA
1646	AKR1C2	0.839895	0.431671	0	NA
114880	OSBPL6	0.83982	0.359728	26	2q31.2
4811	NID1	0.839382	0.484622	0	NA
80114	BICC1	0.8392	0.204198	0	NA
1825	DSC3	0.839169	0.447497	0	NA
9734	HDAC9	0.838943	0.474122	0	NA
3371	TNC	0.837345	0.458537	0	NA
2887	GRB10	0.836954	0.345846	0	NA
10231	RCAN2	0.836942	0.565551	0	NA
7041	TGFB1I1	0.835984	0.723501	0	NA
6422	SFRP1	0.835294	0.623476	0	NA
5806	PTX3	0.835239	0.379555	0	NA
114788	CSMD3	0.833713	0.537105	0	NA
7432	VIP	0.829415	0.503638	0	NA
4199	ME1	0.829131	0.509243	0	NA
29951	PDZRN4	0.828866	0.549695	0	NA
254228	FAM26E	0.828466	0.356465	0	NA
84913	ATOH8	0.827747	0.431798	0	NA
2662	GDF10	0.826208	0.713335	0	NA
29995	LMCD1	0.825557	0.547299	0	NA
4684	NCAM1	0.824978	0.472859	0	NA
3199	HOXA2	0.824633	0.397521	0	NA
7048	TGFBR2	0.823492	0.29342	0	NA
5350	PLN	0.823155	0.421076	31	6q22.31
55074	OXR1	0.822804	0.397943	0	NA
57685	CACHD1	0.820822	0.137213	0	NA
3791	KDR	0.820665	0.358964	0	NA
9312	KCNB2	0.819842	0.447541	0	NA
3758	KCNJ1	0.815968	0.326307	0	NA
285382	C3orf70	0.813986	0.434274	0	NA
2104	ESRRG	0.813634	0.554295	0	NA
22918	CD93	0.813606	0.415178	0	NA
1750	DLX6	0.813047	0.464175	0	NA
8476	CDC42BPA	0.812819	0.40852	0	NA
10979	FERMT2	0.812695	0.28486	0	NA
6095	RORA	0.812628	0.334467	0	NA
7056	THBD	0.811064	0.540491	0	NA
9194	SLC16A7	0.809733	0.447831	0	NA
493	ATP2B4	0.809684	0.38847	0	NA
2982	GUCY1A3	0.809394	0.509522	0	NA
5099	PCDH7	0.807275	0.255405	0	NA
84141	EVA1A	0.806925	0.457015	0	NA
5915	RARB	0.805965	0.481343	0	NA
64805	P2RY12	0.80568	0.271567	0	NA
57863	CADM3	0.805601	0.379303	0	NA
652	BMP4	0.804534	0.614446	0	NA
64849	SLC13A3	0.803822	0.711357	0	NA
26959	HBP1	0.803683	0.434551	0	NA
1404	HAPLN1	0.803549	0.591024	0	NA
2059	EPS8	0.803274	0.544239	0	NA
9465	AKAP7	0.80207	0.514186	0	NA
85445	CNTNAP4	0.799593	0.44817	0	NA
23433	RHOQ	0.799467	0.364569	0	NA
715	C1R	0.798642	0.335111	0	NA
1490	CTGF	0.797855	0.735669	0	NA
81035	COLEC12	0.796558	0.466561	0	NA
119587	CPXM2	0.796066	0.364659	0	NA
1290	COL5A2	0.795878	0.489391	0	NA
152404	IGSF11	0.795697	0.739711	0	NA
51705	EMCN	0.795696	0.6024	0	NA
55294	FBXW7	0.794435	0.395176	0	NA
6934	TCF7L2	0.79434	0.347413	10	10q25.2
5125	PCSK5	0.793126	0.500314	0	NA
60468	BACH2	0.792342	0.301421	0	NA
6678	SPARC	0.791323	0.734255	0	NA
5734	PTGER4	0.791157	0.486511	0	NA
3773	KCNJ16	0.78618	0.439659	9	17q24.3
389136	VGLL3	0.785643	0.550543	0	NA
6347	CCL2	0.785505	0.302631	0	NA
7057	THBS1	0.78348	0.391219	0	NA
23112	TNRC6B	0.783423	0.353001	0	NA
1259	CNGA1	0.780367	0.381331	0	NA
3908	LAMA2	0.780131	0.314398	0	NA
150	ADRA2A	0.779948	0.627802	0	NA
10060	ABCC9	0.779599	0.192979	0	NA
56944	OLFML3	0.779517	0.446462	0	NA
9644	SH3PXD2A	0.778233	0.519147	0	NA
6507	SLC1A3	0.778162	0.693608	0	NA
79971	WLS	0.777894	0.35582	0	NA
8910	SGCE	0.777845	0.686351	0	NA
55323	LARP6	0.776783	0.322185	0	NA
157773	C8orf48	0.776189	0.238637	0	NA
23301	EHBP1	0.775176	0.377984	0	NA
26230	TIAM2	0.771687	0.453763	0	NA
286097	MICU3	0.771176	0.306809	0	NA
64283	ARHGEF28	0.770719	0.451933	0	NA
3236	HOXD10	0.770024	0.454646	0	NA
93664	CADPS2	0.769607	0.445053	0	NA
5376	PMP22	0.7684	0.639637	0	NA
222223	KIAA1324L	0.76801	0.473653	0	NA
140733	MACROD2	0.766078	0.428785	0	NA
3912	LAMB1	0.765988	0.505919	0	NA
2028	ENPEP	0.764307	0.413346	11	4q25
94	ACVRL1	0.764046	0.262687	0	NA
3913	LAMB2	0.76307	0.583929	0	NA
54832	VPS13C	0.759706	0.35916	0	NA
5629	PROX1	0.757808	0.688109	0	NA
132430	PABPC4L	0.757585	0.356353	0	NA
7227	TRPS1	0.757169	0.516305	0	NA
116154	PHACTR3	0.756516	0.523993	0	NA
3489	IGFBP6	0.755908	0.375947	0	NA
55752	SEPT11	0.754986	0.455615	0	NA
84168	ANTXR1	0.753092	0.22226	0	NA
389432	SAMD5	0.752748	0.270821	0	NA
11278	KLF12	0.752145	0.320973	55	13q22
9844	ELMO1	0.751558	0.439668	0	NA
6775	STAT4	0.751359	0.286823	0	NA
23179	RGL1	0.749782	0.57758	0	NA
3486	IGFBP3	0.746848	0.359199	48	7p13-p12
261729	STEAP2	0.746634	0.163804	0	NA
128553	TSHZ2	0.746022	0.697293	0	NA
3426	CFI	0.74567	0.405585	0	NA
358	AQP1	0.745542	0.513212	0	NA
130733	TMEM178A	0.745292	0.468414	0	NA
9444	QKI	0.745266	0.390844	0	NA
8224	SYN3	0.744891	0.489278	0	NA
25960	GPR124	0.744659	0.525479	0	NA
9547	CXCL14	0.743341	0.230684	0	NA
5791	PTPRE	0.742992	0.241531	0	NA
5337	PLD1	0.741818	0.520787	35	3q26.31
83595	SOX7	0.740824	0.5147	0	NA
9452	ITM2A	0.739972	0.435613	0	NA
8440	NCK2	0.738379	0.62078	0	NA
200734	SPRED2	0.738077	0.763274	0	NA
4803	NGF	0.737758	0.345228	0	NA
10100	TSPAN2	0.737463	0.567793	0	NA
1793	DOCK1	0.737319	0.800978	0	NA
196	AHR	0.736535	0.353192	0	NA
27122	DKK3	0.736037	0.548254	0	NA
9378	NRXN1	0.735011	0.401576	0	NA
6342	SCP2	0.734515	0.373864	0	NA
2690	GHR	0.73447	0.445995	0	NA
8411	EEA1	0.733754	0.462696	0	NA
10491	CRTAP	0.733611	0.327128	0	NA
3200	HOXA3	0.733386	0.280489	0	NA
5999	RGS4	0.732378	0.520601	0	NA
3696	ITGB8	0.732264	0.38486	0	NA
116039	OSR2	0.731468	0.21299	0	NA
29953	TRHDE	0.730705	0.321666	0	NA
152137	CCDC50	0.729291	0.2955	0	NA
56963	RGMA	0.729132	0.625058	0	NA
9173	IL1RL1	0.729088	0.57181	0	NA
9365	KL	0.728831	0.451736	0	NA
6943	TCF21	0.728517	0.357741	0	NA
3815	KIT	0.727513	0.356955	0	NA
79901	CYBRD1	0.727252	0.631147	0	NA
23452	ANGPTL2	0.72589	0.577928	0	NA
9249	DHRS3	0.725242	0.558099	0	NA
639	PRDM1	0.724939	0.618997	0	NA
114299	PALM2	0.724564	0.598179	0	NA
10391	CORO2B	0.72437	0.504902	0	NA
54331	GNG2	0.724012	0.397729	0	NA
3233	HOXD4	0.723786	0.473744	0	NA
1859	DYRK1A	0.723176	0.444745	0	NA
55553	SOX6	0.722742	0.659196	0	NA
857	CAV1	0.722485	0.276472	41	7q31.1
285313	IGSF10	0.722309	0.423392	0	NA
4784	NFIX	0.722242	0.375897	0	NA
5010	CLDN11	0.722222	0.393324	0	NA
81578	COL21A1	0.721403	0.293906	0	NA
4239	MFAP4	0.721064	0.53381	0	NA
4155	MBP	0.72055	0.67543	0	NA
10150	MBNL2	0.720325	0.350905	0	NA
9890	LPPR4	0.719557	0.571748	0	NA
26095	PTPN20B	0.719225	0.426237	0	NA
9315	NREP	0.718219	0.640408	0	NA
374864	CCDC178	0.71819	0.550675	0	NA
84632	AFAP1L2	0.718134	0.493852	0	NA
57182	ANKRD50	0.717719	0.368722	0	NA
256435	ST6GALNAC3	0.717713	0.550071	0	NA
84230	LRRC8C	0.717632	0.388789	0	NA
57088	PLSCR4	0.714893	0.527788	0	NA
6744	SSFA2	0.714749	0.446018	0	NA
7162	TPBG	0.714191	0.257475	0	NA
577	BAI3	0.714175	0.468895	0	NA
64778	FNDC3B	0.714099	0.316065	35	3q26.31
130132	RFTN2	0.713535	0.478761	0	NA
56243	KIAA1217	0.713348	0.438818	0	NA
7704	ZBTB16	0.712335	0.424502	0	NA
1848	DUSP6	0.711784	0.555137	0	NA
5836	PYGL	0.709995	0.297273	0	NA
11170	FAM107A	0.708703	0.461893	0	NA
6857	SYT1	0.708319	0.599745	0	NA
10725	NFAT5	0.707389	0.331738	0	NA
64764	CREB3L2	0.707263	0.237223	0	NA
10402	ST3GAL6	0.707128	0.438103	0	NA
288	ANK3	0.707017	0.513134	0	NA
257194	NEGR1	0.706916	0.66343	0	NA
55777	MBD5	0.705736	0.274292	0	NA
55885	LMO3	0.705546	0.303736	0	NA
23331	TTC28	0.704043	0.641342	0	NA
10484	SEC23A	0.703577	0.63301	0	NA
8601	RGS20	0.703562	0.793798	0	NA
25987	TSKU	0.703394	0.521943	0	NA
8660	IRS2	0.703117	0.220561	0	NA
2199	FBLN2	0.7022	0.291394	0	NA
5091	PC	0.702132	0.618431	0	NA
9462	RASAL2	0.701172	0.489571	0	NA
126669	SHE	0.70045	0.425073	0	NA
4129	MAOB	0.700358	0.435134	0	NA
5118	PCOLCE	0.699625	0.430403	52	7q22
10249	GLYAT	0.699572	0.437798	0	NA
64332	NFKBIZ	0.699518	0.341001	0	NA
8434	RECK	0.698402	0.615485	0	NA
23493	HEY2	0.697125	0.147103	0	NA
56122	PCDHB14	0.696766	0.264836	0	NA
4958	OMD	0.696144	0.469402	0	NA
8644	AKR1C3	0.695627	0.478234	0	NA
2138	EYA1	0.694746	0.735244	0	NA
2252	FGF7	0.694227	0.579955	0	NA
54674	LRRN3	0.694186	0.303091	0	NA
6091	ROBO1	0.693606	0.387605	0	NA
25849	PARM1	0.693159	0.277286	0	NA
2651	GCNT2	0.693157	0.386751	0	NA
84281	C2orf88	0.693112	0.591535	0	NA
85027	SMIM3	0.692989	0.574949	0	NA
117248	GALNT15	0.692398	0.680666	0	NA
3400	ID4	0.691482	0.71766	0	NA
4969	OGN	0.691399	0.506649	0	NA
5800	PTPRO	0.690472	0.169562	0	NA
6542	SLC7A2	0.689933	0.903282	0	NA
92162	TMEM88	0.68946	0.69635	0	NA
51285	RASL12	0.689357	0.344293	0	NA
9867	PJA2	0.688985	0.331586	0	NA
5654	HTRA1	0.68847	0.531321	0	NA
144402	CPNE8	0.688363	0.332044	62	12q12
2532	ACKR1	0.688362	0.453386	0	NA
256691	MAMDC2	0.688029	0.3716	0	NA
4015	LOX	0.68657	0.276192	0	NA
57157	PHTF2	0.686438	0.410951	0	NA
7079	TIMP4	0.684725	0.474807	0	NA
5923	RASGRF1	0.684141	0.245049	0	NA
817	CAMK2D	0.683834	0.189996	0	NA
5937	RBMS1	0.683704	0.178833	0	NA
627	BDNF	0.681965	0.379611	0	NA
64411	ARAP3	0.681183	0.361833	0	NA
7431	VIM	0.681128	0.518316	0	NA
11185	INMT	0.681031	0.518608	0	NA
286343	LURAP1L	0.680873	0.359239	0	NA
11069	RAPGEF4	0.679682	0.637385	0	NA
8622	PDE8B	0.679027	0.547042	0	NA
51421	AMOTL2	0.676553	0.478312	0	NA
9874	TLK1	0.67614	0.398309	0	NA
51762	RAB8B	0.675771	0.570886	0	NA
7220	TRPC1	0.674301	0.635425	0	NA
9936	CD302	0.672379	0.41513	0	NA
114907	FBXO32	0.671826	0.447935	0	NA
79443	FYCO1	0.671252	0.297834	0	NA
9843	HEPH	0.670402	0.741655	0	NA
140885	SIRPA	0.670291	0.507146	0	NA
5587	PRKD1	0.668387	0.36657	0	NA
79400	NOX5	0.668272	0.791758	0	NA
7046	TGFBR1	0.666869	0.660197	0	NA
64321	SOX17	0.665734	0.259298	0	NA
1301	COL11A1	0.665323	0.626274	0	NA
55691	FRMD4A	0.665184	0.652259	0	NA
5980	REV3L	0.664919	0.414367	0	NA
3488	IGFBP5	0.664536	0.426122	0	NA
8817	FGF18	0.664391	0.412369	0	NA
9411	ARHGAP29	0.664348	0.583023	0	NA
5071	PARK2	0.663514	0.395909	0	NA
861	RUNX1	0.663353	0.60273	0	NA
83698	CALN1	0.662677	0.453994	0	NA
3316	HSPB2	0.662639	0.489173	0	NA
66037	BOLL	0.662212	0.362562	0	NA
2778	GNAS	0.662047	0.325593	0	NA
7456	WIPF1	0.661479	0.634984	0	NA
54762	GRAMD1C	0.661444	0.510847	0	NA
799	CALCR	0.660986	0.471803	0	NA
27145	FILIP1	0.659953	0.212656	0	NA
783	CACNB2	0.659861	0.562911	0	NA
9902	MRC2	0.659742	0.418419	0	NA
57467	HHATL	0.658389	0.395167	0	NA
55286	C4orf19	0.657725	0.5246	0	NA
23245	ASTN2	0.656813	0.516256	0	NA
115111	SLC26A7	0.656437	0.690583	0	NA
55504	TNFRSF19	0.656357	0.308952	0	NA
10894	LYVE1	0.655453	0.369511	0	NA
1488	CTBP2	0.654009	0.45348	0	NA
83604	TMEM47	0.653948	0.492391	0	NA
4254	KITLG	0.653163	0.946263	0	NA
4299	AFF1	0.652802	0.391537	0	NA
9754	STARD8	0.652502	0.365164	0	NA
57545	CC2D2A	0.652108	0.61939	0	NA
229	ALDOB	0.65179	0.333377	0	NA
5649	RELN	0.65138	0.343976	0	NA
90952	ESAM	0.651276	0.53608	0	NA
467	ATF3	0.650904	0.452461	0	NA
6622	SNCA	0.650538	0.294053	0	NA
1030	CDKN2B	0.650348	0.385533	0	NA
23327	NEDD4L	0.650167	0.344989	0	NA
79589	RNF128	0.64978	0.647937	0	NA
3290	HSD11B1	0.649675	0.262234	0	NA
270	AMPD1	0.647441	0.191403	0	NA
10840	ALDH1L1	0.646286	0.583619	0	NA
2878	GPX3	0.646263	0.489861	0	NA
25816	TNFAIP8	0.645898	0.372879	0	NA
10345	TRDN	0.645367	0.412118	0	NA
53829	P2RY13	0.645211	0.476979	0	NA
947	CD34	0.644755	0.604867	50	1q32
9949	AMMECR1	0.644387	0.502582	0	NA
28513	CDH19	0.643271	0.340576	0	NA
89927	C16orf45	0.642553	0.589198	0	NA
2318	FLNC	0.642338	0.373593	0	NA
345557	PLCXD3	0.642293	0.441881	0	NA
3475	IFRD1	0.641989	0.364024	0	NA
1780	DYNC1I1	0.640595	0.390859	0	NA
9637	FEZ2	0.639088	0.375099	22	2p22.2
1390	CREM	0.638989	0.43126	0	NA
6445	SGCG	0.638805	0.258785	0	NA
55214	LEPREL1	0.638626	0.584015	0	NA
2114	ETS2	0.638568	0.282868	0	NA
79899	PRR5L	0.638448	0.493854	0	NA
26524	LATS2	0.638415	0.175153	0	NA
57451	TENM2	0.637936	0.517506	0	NA
9922	IQSEC1	0.63774	0.844196	0	NA
6424	SFRP4	0.637197	0.303891	0	NA
794	CALB2	0.636947	0.284855	0	NA
94122	SYTL5	0.636316	0.501559	0	NA
6335	SCN9A	0.634899	0.57846	0	NA
64859	NABP1	0.634736	0.267948	0	NA
28951	TRIB2	0.634573	0.672742	0	NA
187	APLNR	0.634527	0.366309	0	NA
2195	FAT1	0.634407	0.533881	0	NA
27242	TNFRSF21	0.633788	0.403581	0	NA
2131	EXT1	0.632955	0.730913	0	NA
54741	LEPROT	0.632805	0.5699	0	NA
7077	TIMP2	0.631068	0.397905	0	NA
79365	BHLHE41	0.630665	0.216065	0	NA
57538	ALPK3	0.63	0.457141	0	NA
190	NR0B1	0.629616	0.405333	0	NA
5348	FXYD1	0.62931	0.451951	0	NA
54206	ERRFI1	0.629075	0.56337	0	NA
285195	SLC9A9	0.628946	0.647599	0	NA
9935	MAFB	0.628502	0.357513	0	NA
366	AQP9	0.627513	0.336862	0	NA
205428	C3orf58	0.627472	0.322954	0	NA
1282	COL4A1	0.627432	0.624037	0	NA
7099	TLR4	0.627142	0.390747	0	NA
11326	VSIG4	0.62523	0.302868	0	NA
775	CACNA1C	0.623828	0.433824	0	NA
5740	PTGIS	0.622868	0.280603	0	NA
5179	PENK	0.622164	0.542439	0	NA
151393	RMDN2	0.620239	0.31538	0	NA
8321	FZD1	0.619787	0.533581	0	NA
83875	BCO2	0.61973	0.488349	0	NA
6383	SDC2	0.619419	0.791736	0	NA
316	AOX1	0.619378	0.13558	0	NA
9358	ITGBL1	0.619218	0.319396	0	NA
1124	CHN2	0.618948	0.284076	0	NA
6252	RTN1	0.618937	0.371136	0	NA
10982	MAPRE2	0.618925	0.566502	0	NA
599	BCL2L2	0.617828	0.449274	32	14q11.2
131096	KCNH8	0.617789	0.215451	0	NA
7111	TMOD1	0.617764	0.458027	0	NA
5746	PTH2R	0.617642	0.177957	0	NA
3428	IFI16	0.617501	0.598388	0	NA
9060	PAPSS2	0.617422	0.487157	0	NA
6915	TBXA2R	0.617307	0.485976	0	NA
4086	SMAD1	0.617078	0.174429	0	NA
221037	JMJD1C	0.616328	0.842211	0	NA
23034	SAMD4A	0.616077	0.702971	0	NA
8404	SPARCL1	0.615195	0.52326	0	NA
7837	PXDN	0.614882	0.526945	0	NA
5354	PLP1	0.614716	0.36714	0	NA
825	CAPN3	0.614166	0.518542	0	NA
6990	DYNLT3	0.613671	0.23373	0	NA
122060	SLAIN1	0.613131	0.558298	0	NA
92293	TMEM132C	0.612594	0.545129	0	NA
56899	ANKS1B	0.612332	0.622579	0	NA
3203	HOXA6	0.612019	0.353027	0	NA
317649	EIF4E3	0.611792	0.54237	0	NA
64131	XYLT1	0.611216	0.41024	0	NA
7267	TTC3	0.610831	0.655929	0	NA
112464	PRKCDBP	0.610779	0.313157	0	NA
10451	VAV3	0.610692	0.393557	0	NA
154214	RNF217	0.610001	0.214439	0	NA
58480	RHOU	0.609802	0.415338	0	NA
2099	ESR1	0.609626	0.52435	0	NA
25927	CNRIP1	0.607605	0.609685	0	NA
56129	PCDHB7	0.607556	0.288576	0	NA
6401	SELE	0.606869	0.491868	0	NA
22837	COBLL1	0.605968	0.494154	0	NA
837	CASP4	0.604782	0.485192	0	NA
79026	AHNAK	0.604767	0.565383	0	NA
29942	PURG	0.604188	0.270982	0	NA
51294	PCDH12	0.603939	0.48857	0	NA
23281	MTUS2	0.603487	0.496087	0	NA
5950	RBP4	0.603343	0.31639	0	NA
23336	SYNM	0.602912	0.547976	0	NA
5142	PDE4B	0.602164	0.263077	0	NA
135138	PACRG	0.602123	0.332792	0	NA
27123	DKK2	0.600621	0.353218	0	NA
85461	TANC1	0.600009	0.387742	0	NA
147372	CCBE1	0.599601	0.730656	0	NA
9182	RASSF9	0.599471	0.558576	0	NA
79712	GTDC1	0.598758	0.609688	0	NA
473	RERE	0.598179	0.38096	0	NA
23180	RFTN1	0.597344	0.249426	0	NA
5733	PTGER3	0.597256	0.405005	0	NA
5067	CNTN3	0.596289	0.449084	0	NA
10656	KHDRBS3	0.595493	0.658522	0	NA
10350	ABCA9	0.595075	0.798201	0	NA
8013	NR4A3	0.59459	0.21539	0	NA
727936	GXYLT2	0.594233	0.491026	0	NA
29967	LRP12	0.593526	0.347802	0	NA
8496	PPFIBP1	0.593234	0.556293	0	NA
654	BMP6	0.592852	0.50552	0	NA
10769	PLK2	0.592754	0.665676	0	NA
1264	CNN1	0.592684	0.30643	0	NA
22871	NLGN1	0.592403	0.486878	0	NA
2562	GABRB3	0.59236	0.606932	0	NA
1770	DNAH9	0.592211	0.826424	0	NA
8869	ST3GAL5	0.592046	0.160496	0	NA
7472	WNT2	0.591629	0.475215	0	NA
117154	DACH2	0.591454	0.326821	0	NA
5212	VIT	0.591336	0.413319	22	2p22.2
2892	GRIA3	0.590758	0.41466	0	NA
54520	CCDC93	0.590652	0.203652	0	NA
27086	FOXP1	0.590624	0.474611	0	NA
157869	SBSPON	0.58864	0.361254	0	NA
9445	ITM2B	0.587909	0.449291	0	NA
7482	WNT2B	0.587738	0.463064	0	NA
56776	FMN2	0.586869	0.337258	0	NA
401265	KLHL31	0.586787	0.579822	0	NA
27032	ATP2C1	0.586388	0.568202	0	NA
3097	HIVEP2	0.586013	0.528247	0	NA
53826	FXYD6	0.585818	0.604922	0	NA
346007	EYS	0.58575	0.781749	0	NA
6578	SLCO2A1	0.58503	0.242356	0	NA
57717	PCDHB16	0.584442	0.457485	0	NA
79742	CXorf36	0.584364	0.782316	0	NA
23678	SGK3	0.58368	0.473807	0	NA
5858	PZP	0.583558	0.566443	0	NA
54407	SLC38A2	0.583523	0.246662	0	NA
92521	SPECC1	0.583499	0.391036	0	NA
3198	HOXA1	0.583399	0.161798	0	NA
3909	LAMA3	0.583055	0.514647	0	NA
6443	SGCB	0.581765	0.346984	0	NA
84898	PLXDC2	0.580833	0.521946	0	NA
22941	SHANK2	0.580154	0.356977	0	NA
132204	SYNPR	0.579994	0.388565	0	NA
22841	RAB11FIP2	0.579411	0.781362	0	NA
216	ALDH1A1	0.578457	0.812587	0	NA
133	ADM	0.577814	0.331447	0	NA
3772	KCNJ15	0.57776	0.17471	0	NA
54207	KCNK10	0.576587	0.489609	0	NA
7168	TPM1	0.576107	0.72708	0	NA
51086	TNNI3K	0.575702	0.355377	0	NA
2530	FUT8	0.575653	0.530195	0	NA
54463	FAM134B	0.575625	0.188915	0	NA
2492	FSHR	0.57535	0.407513	0	NA
1004	CDH6	0.574845	0.559849	0	NA
2624	GATA2	0.57435	0.556697	0	NA
126393	HSPB6	0.574343	0.367886	0	NA
284	ANGPT1	0.573486	0.430962	0	NA
91947	ARRDC4	0.573285	0.30275	0	NA
959	CD40LG	0.572883	0.24364	0	NA
3201	HOXA4	0.5712	0.421777	0	NA
1346	COX7A1	0.571195	0.831699	0	NA
4337	MOCS1	0.570762	0.318617	0	NA
8076	MFAP5	0.569057	0.420157	0	NA
286133	SCARA5	0.568605	0.430485	0	NA
1602	DACH1	0.567794	0.331731	0	NA
5621	PRNP	0.567674	0.424526	0	NA
3736	KCNA1	0.567034	0.433522	0	NA
23224	SYNE2	0.566697	0.444685	4	14q23.3
9722	NOS1AP	0.565353	0.636901	13	1q23.3
2180	ACSL1	0.565177	0.494577	0	NA
355	FAS	0.564991	0.430421	0	NA
4780	NFE2L2	0.564936	0.403845	0	NA
5570	PKIB	0.563398	0.448413	0	NA
90634	N4BP2L1	0.563337	0.381461	0	NA
5159	PDGFRB	0.563074	0.837791	0	NA
57562	KIAA1377	0.562733	0.522215	0	NA
3399	ID3	0.562656	0.383897	0	NA
3690	ITGB3	0.561516	0.533011	39	17q21.32
1833	EPYC	0.561359	0.622332	0	NA
8424	BBOX1	0.56103	0.330632	0	NA
57480	PLEKHG1	0.560212	0.694312	0	NA
11254	SLC6A14	0.560092	0.550975	0	NA
84302	TMEM246	0.559639	0.269338	0	NA
590	BCHE	0.559384	0.326013	0	NA
6330	SCN4B	0.558706	0.541564	0	NA
219654	ZCCHC24	0.558667	0.486186	0	NA
54796	BNC2	0.558559	0.229053	0	NA
301	ANXA1	0.557958	0.400156	0	NA
9732	DOCK4	0.555992	0.321105	0	NA
83660	TLN2	0.555518	0.478648	0	NA
143689	PIWIL4	0.555502	0.555101	0	NA
116135	LRRC3B	0.55468	0.437285	0	NA
2250	FGF5	0.554571	0.392934	0	NA
5243	ABCB1	0.554494	0.274914	0	NA
79875	THSD4	0.554219	0.228743	0	NA
11214	AKAP13	0.554158	0.29234	0	NA
4753	NELL2	0.554121	0.577212	0	NA
4852	NPY	0.553942	0.440688	0	NA
22872	SEC31A	0.551846	0.497208	0	NA
219770	GJD4	0.551795	0.645074	0	NA
196740	VSTM4	0.551511	0.192778	0	NA
145781	GCOM1	0.550999	0.390114	0	NA
27306	HPGDS	0.550359	0.264221	0	NA
79689	STEAP4	0.5498	0.441493	0	NA
1947	EFNB1	0.549508	0.530029	0	NA
25897	RNF19A	0.54925	0.440372	0	NA
57575	PCDH10	0.549201	0.390585	0	NA
23371	TENC1	0.548748	0.585978	0	NA
3625	INHBB	0.548299	0.74586	0	NA
5918	RARRES1	0.548286	0.292769	0	NA
22891	ZNF365	0.548267	0.589978	0	NA
147495	APCDD1	0.547791	0.441927	0	NA
2066	ERBB4	0.547616	0.176091	0	NA
7128	TNFAIP3	0.547236	0.499275	0	NA
1123	CHN1	0.54719	0.294755	0	NA
6616	SNAP25	0.546815	0.336919	0	NA
2260	FGFR1	0.546167	0.535857	0	NA
7512	XPNPEP2	0.545563	0.424429	0	NA
1889	ECE1	0.544503	0.21651	0	NA
9023	CH25H	0.544318	0.209625	0	NA
9863	MAGI2	0.544025	0.325072	0	NA
8871	SYNJ2	0.54338	0.620957	0	NA
2018	EMX2	0.543169	0.321009	0	NA
4154	MBNL1	0.541803	0.705709	0	NA
9828	ARHGEF17	0.541561	0.576129	0	NA
1316	KLF6	0.541474	0.568232	0	NA
361	AQP4	0.54146	0.246812	0	NA
4897	NRCAM	0.541182	0.434858	0	NA
114904	C1QTNF6	0.54103	0.388674	0	NA
2861	GPR37	0.540949	0.60616	0	NA
57514	ARHGAP31	0.540855	0.0610607	0	NA
4053	LTBP2	0.540559	0.25216	0	NA
64067	NPAS3	0.539488	0.434989	0	NA
6595	SMARCA2	0.539448	0.371464	0	NA
84417	C2orf40	0.538985	0.546662	0	NA
79192	IRX1	0.538789	0.525101	0	NA
4013	VWA5A	0.538271	0.50833	0	NA
221061	FAM171A1	0.53808	0.379875	0	NA
51274	KLF3	0.537641	0.181327	0	NA
3678	ITGA5	0.537271	0.503752	0	NA
4147	MATN2	0.537201	0.476614	0	NA
1740	DLG2	0.535517	0.797723	0	NA
213	ALB	0.535387	0.413224	0	NA
4345	CD200	0.535124	0.475399	0	NA
1308	COL17A1	0.53475	0.582124	0	NA
51063	CALHM2	0.534745	0.674	0	NA
3043	HBB	0.534579	0.592004	0	NA
5602	MAPK10	0.534495	0.422872	30	4q22.1
463	ZFHX3	0.533876	0.324642	63	16q22.3
646962	HRCT1	0.533314	0.405465	0	NA
23258	DENND5A	0.533198	0.188234	0	NA
1645	AKR1C1	0.531804	0.440607	0	NA
4601	MXI1	0.530923	0.515782	0	NA
1998	ELF2	0.530336	0.412278	0	NA
2487	FRZB	0.52959	0.521367	0	NA
65997	RASL11B	0.529365	0.222602	0	NA
27319	BHLHE22	0.529202	0.455517	0	NA
7071	KLF10	0.529113	0.417451	0	NA
11030	RBPMS	0.529013	0.519287	0	NA
134265	AFAP1L1	0.528607	0.558394	0	NA
7991	TUSC3	0.527943	0.325616	0	NA
8499	PPFIA2	0.526954	0.152667	0	NA
87769	GGACT	0.526832	0.622368	0	NA
255631	COL24A1	0.526689	0.563887	0	NA
1808	DPYSL2	0.526633	0.364515	0	NA
3554	IL1R1	0.526556	0.284751	0	NA
140	ADORA3	0.526378	0.382837	0	NA
27333	GOLIM4	0.525796	0.616709	0	NA
5646	PRSS3	0.525699	0.597329	0	NA
148170	CDC42EP5	0.525515	0.505206	0	NA
23136	EPB41L3	0.525383	0.558904	0	NA
214	ALCAM	0.525082	0.525751	0	NA
57568	SIPA1L2	0.52499	0.515533	0	NA
1288	COL4A6	0.524776	0.309831	0	NA
785	CACNB4	0.524453	0.403909	0	NA
9075	CLDN2	0.524009	0.467079	0	NA
4130	MAP1A	0.523971	0.656174	0	NA
1368	CPM	0.523298	0.438307	0	NA
80243	PREX2	0.522585	0.547404	0	NA
1160	CKMT2	0.521911	0.332741	0	NA
6281	S100A10	0.521368	0.240687	0	NA
4773	NFATC2	0.521331	0.328928	0	NA
11057	ABHD2	0.52122	0.679685	0	NA
54502	RBM47	0.520871	0.332964	0	NA
7481	WNT11	0.520709	0.535312	7	11q13.5
9208	LRRFIP1	0.520396	0.430549	0	NA
25975	EGFL6	0.519528	0.425594	0	NA
22999	RIMS1	0.518212	0.548794	0	NA
6327	SCN2B	0.51774	0.30512	0	NA
23086	EXPH5	0.517532	0.615105	0	NA
8324	FZD7	0.517433	0.243189	0	NA
57523	NYNRIN	0.516885	0.539782	0	NA
143903	LAYN	0.51645	0.455037	0	NA
10611	PDLIM5	0.516146	0.945854	0	NA
8325	FZD8	0.515932	0.384632	0	NA
4430	MYO1B	0.515509	0.32307	0	NA
81847	RNF146	0.515363	0.575953	0	NA
80206	FHOD3	0.514724	0.221011	0	NA
5648	MASP1	0.514365	0.394211	0	NA
135228	CD109	0.514154	0.652271	0	NA
94274	PPP1R14A	0.514058	0.24042	0	NA
26289	AK5	0.514016	0.339808	0	NA
90139	TSPAN18	0.513734	0.652765	0	NA
54556	ING3	0.512802	0.400199	0	NA
6530	SLC6A2	0.512733	0.645901	0	NA
285966	FAM115C	0.512312	0.659569	0	NA
83449	PMFBP1	0.511226	0.336295	0	NA
9771	RAPGEF5	0.510438	0.428169	0	NA
57161	PELI2	0.510338	0.23381	0	NA
30820	KCNIP1	0.509613	0.450922	0	NA
1289	COL5A1	0.509208	0.253878	0	NA
9655	SOCS5	0.507936	0.465952	0	NA
169611	OLFML2A	0.507801	0.431066	0	NA
5567	PRKACB	0.507333	0.588675	0	NA
7067	THRA	0.507224	0.715162	0	NA
26224	FBXL3	0.507018	0.266634	0	NA
28232	SLCO3A1	0.506628	0.523641	0	NA
83468	GLT8D2	0.50624	0.311269	0	NA
26136	TES	0.50615	0.524245	41	7q31.1
55906	ZC4H2	0.505778	0.685052	0	NA
80731	THSD7B	0.505685	0.477434	0	NA
340273	ABCB5	0.504233	0.580219	0	NA
2295	FOXF2	0.502109	0.414931	0	NA
344558	SH3RF3	0.502064	0.775798	0	NA
4082	MARCKS	0.501694	0.419445	0	NA
10586	MAB21L2	0.501676	0.250551	0	NA
5311	PKD2	0.501523	0.608819	0	NA
161357	MDGA2	0.501126	0.790765	0	NA
51309	ARMCX1	0.501117	0.311325	0	NA
23236	PLCB1	0.501066	0.375167	0	NA
116	ADCYAP1	0.50079	0.510445	0	NA
10157	AASS	0.500675	0.490976	0	NA
55998	NXF5	0.500381	0.484933	0	NA
11155	LDB3	0.500298	0.583146	0	NA
586	BCAT1	0.49974	0.234232	60	12p12.1
6604	SMARCD3	0.499661	0.419916	15	7q36.1
1959	EGR2	0.49918	0.301727	0	NA
22808	MRAS	0.499167	0.314942	0	NA
219771	CCNY	0.498836	0.509503	0	NA
5139	PDE3A	0.498489	0.671359	0	NA
266812	NAP1L5	0.497962	0.477708	0	NA
4330	MN1	0.49748	0.474349	0	NA
112	ADCY6	0.49743	0.504297	0	NA
92126	DSEL	0.496504	0.46863	0	NA
2262	GPC5	0.496231	0.508893	0	NA
3739	KCNA4	0.496067	0.394126	0	NA
238	ALK	0.495504	0.187919	0	NA
4804	NGFR	0.495494	0.472114	0	NA
966	CD59	0.495473	0.413542	0	NA
4756	NEO1	0.495309	0.212263	0	NA
51226	COPZ2	0.494859	0.22979	0	NA
10253	SPRY2	0.494816	0.449224	0	NA
220164	DOK6	0.494021	0.414073	0	NA
51299	NRN1	0.493882	0.545649	0	NA
126	ADH1C	0.493635	0.376855	0	NA
6869	TACR1	0.493266	0.637401	0	NA
8736	MYOM1	0.493137	0.742798	0	NA
4629	MYH11	0.492901	0.241809	0	NA
2744	GLS	0.492687	0.619084	0	NA
23026	MYO16	0.492427	0.626144	0	NA
6662	SOX9	0.492144	0.553219	0	NA
2869	GRK5	0.492072	0.315778	0	NA
2192	FBLN1	0.491848	0.463196	0	NA
2668	GDNF	0.491687	0.597893	0	NA
8935	SKAP2	0.491441	0.370962	0	NA
57419	SLC24A3	0.491058	0.535444	0	NA
257313	UTS2B	0.490948	0.473685	0	NA
23187	PHLDB1	0.490873	0.489446	0	NA
51186	WBP5	0.490299	0.539983	0	NA
54749	EPDR1	0.489862	0.321436	0	NA
64072	CDH23	0.489544	0.648484	0	NA
84466	MEGF10	0.489437	0.448942	0	NA
10160	FARP1	0.488384	0.631608	0	NA
942	CD86	0.48772	0.434784	0	NA
9976	CLEC2B	0.487091	0.713662	0	NA
2060	EPS15	0.486325	0.791941	2	1p32.3
8633	UNC5C	0.486156	0.346501	0	NA
1268	CNR1	0.485407	0.379743	0	NA
8639	AOC3	0.485342	0.551723	0	NA
7799	PRDM2	0.485187	0.620858	0	NA
64399	HHIP	0.485087	0.467021	0	NA
2701	GJA4	0.485069	0.253758	0	NA
27063	ANKRD1	0.484932	0.356668	0	NA
2736	GLI2	0.484694	0.579644	0	NA
212	ALAS2	0.484628	0.472746	0	NA
1029	CDKN2A	0.483516	0.419824	0	NA
347	APOD	0.483259	0.442255	0	NA
10699	CORIN	0.483204	0.252067	0	NA
57663	USP29	0.482553	0.489091	0	NA
624	BDKRB2	0.482263	0.385668	0	NA
9638	FEZ1	0.481908	0.597148	0	NA
79738	BBS10	0.481461	0.6221	0	NA
1464	CSPG4	0.481432	0.47476	0	NA
1807	DPYS	0.481307	0.508818	0	NA
6098	ROS1	0.481056	0.283258	0	NA
56131	PCDHB4	0.480825	0.675781	0	NA
90865	IL33	0.480442	0.29192	0	NA
143888	KDELC2	0.480072	0.625016	0	NA
9079	LDB2	0.479794	0.359402	0	NA
9370	ADIPOQ	0.479423	0.388631	0	NA
7306	TYRP1	0.478808	0.559061	0	NA
222255	ATXN7L1	0.478099	0.632761	0	NA
2135	EXTL2	0.478091	0.217596	0	NA
145581	LRFN5	0.477732	0.4443	0	NA
92	ACVR2A	0.477646	0.396719	0	NA
23284	LPHN3	0.47706	0.476565	0	NA
9865	TRIL	0.476827	0.603402	0	NA
55638	SYBU	0.476773	0.63529	0	NA
1326	MAP3K8	0.476677	0.37682	0	NA
285	ANGPT2	0.476456	0.294648	0	NA
55022	PID1	0.476279	0.523879	0	NA
1238	ACKR2	0.476013	0.337421	0	NA
10602	CDC42EP3	0.475756	0.615585	0	NA
7730	ZNF177	0.475748	0.586805	0	NA
7447	VSNL1	0.475465	0.25524	0	NA
145270	PRIMA1	0.47545	0.416287	0	NA
116441	TM4SF18	0.474143	0.361925	0	NA
11275	KLHL2	0.473746	0.439637	0	NA
64208	POPDC3	0.47367	0.432839	0	NA
5308	PITX2	0.473364	0.549813	11	4q25
3987	LIMS1	0.473145	0.414321	0	NA
3490	IGFBP7	0.47293	0.356486	0	NA
30008	EFEMP2	0.472472	0.509196	0	NA
7070	THY1	0.471757	0.798542	0	NA
56134	PCDHAC2	0.471537	0.450227	0	NA
8611	PPAP2A	0.471113	0.470779	0	NA
1909	EDNRA	0.471105	0.381545	0	NA
220108	FAM124A	0.469888	0.940978	0	NA
7436	VLDLR	0.469824	0.578718	0	NA
120	ADD3	0.469278	0.38834	0	NA
10203	CALCRL	0.467863	0.486124	0	NA
2334	AFF2	0.466551	0.677233	0	NA
92369	SPSB4	0.466535	0.402977	0	NA
23462	HEY1	0.466045	0.432099	0	NA
7043	TGFB3	0.465891	0.448853	0	NA
3779	KCNMB1	0.465403	0.58966	0	NA
199221	DZIP1L	0.465336	0.689596	0	NA
4135	MAP6	0.464958	0.245606	0	NA
552	AVPR1A	0.464665	0.37611	0	NA
3205	HOXA9	0.464622	0.274703	0	NA
477	ATP1A2	0.464586	0.347916	0	NA
7078	TIMP3	0.463604	0.517592	0	NA
3569	IL6	0.463499	0.239673	0	NA
7296	TXNRD1	0.463305	0.466762	0	NA
79611	ACSS3	0.463165	0.649826	0	NA
2632	GBE1	0.463036	0.762812	0	NA
3459	IFNGR1	0.462606	0.461824	0	NA
161742	SPRED1	0.462525	0.275319	0	NA
203522	DDX26B	0.462418	0.428282	0	NA
6925	TCF4	0.462182	0.796723	0	NA
222546	RFX6	0.461575	0.512974	0	NA
3759	KCNJ2	0.461195	0.162407	9	17q24.3
571	BACH1	0.46076	0.278995	0	NA
57124	CD248	0.460671	0.542869	0	NA
2634	GBP2	0.459959	0.114156	0	NA
7018	TF	0.459909	0.334344	0	NA
55328	RNLS	0.459422	0.514596	0	NA
57561	ARRDC3	0.459331	0.562252	0	NA
5236	PGM1	0.459096	0.491848	0	NA
3232	HOXD3	0.45859	0.459579	0	NA
51050	PI15	0.458546	0.527537	0	NA
51426	POLK	0.458287	0.488095	0	NA
4325	MMP16	0.457617	0.610927	0	NA
5362	PLXNA2	0.45729	0.494998	0	NA
26002	MOXD1	0.457234	0.318754	0	NA
3131	HLF	0.456952	0.468562	0	NA
2151	F2RL2	0.456786	0.219559	0	NA
9073	CLDN8	0.456616	0.208708	0	NA
55076	TMEM45A	0.455956	0.419518	0	NA
2006	ELN	0.455799	0.545665	0	NA
64343	AZI2	0.455173	0.205257	0	NA
56952	PRTFDC1	0.455069	0.247404	0	NA
302	ANXA2	0.454301	0.665622	0	NA
11078	TRIOBP	0.453425	0.527561	0	NA
84708	LNX1	0.453281	0.404695	0	NA
132864	CPEB2	0.451977	0.703993	0	NA
163175	LGI4	0.451762	0.279732	0	NA
152573	SHISA3	0.451608	0.472393	0	NA
56603	CYP26B1	0.451423	0.562326	0	NA
9200	PTPLA	0.451231	0.496517	0	NA
10133	OPTN	0.45116	0.504974	0	NA
9068	ANGPTL1	0.451149	0.397691	0	NA
5796	PTPRK	0.451082	0.806648	0	NA
9509	ADAMTS2	0.450593	0.279569	0	NA
2719	GPC3	0.449968	0.493385	0	NA
2069	EREG	0.449673	0.344801	0	NA
5168	ENPP2	0.449129	0.369383	0	NA
5138	PDE2A	0.448671	0.411976	0	NA
5744	PTHLH	0.448076	0.308782	0	NA
63982	ANO3	0.448051	0.596433	0	NA
3080	CFHR2	0.447762	0.298672	0	NA
7980	TFPI2	0.447704	0.440697	18	7q21.3
2774	GNAL	0.447414	0.596372	0	NA
5569	PKIA	0.446194	0.374727	0	NA
84456	L3MBTL3	0.445983	0.606032	0	NA
2326	FMO1	0.445739	0.676344	0	NA
6594	SMARCA1	0.445707	0.566913	0	NA
253559	CADM2	0.445471	0.782098	0	NA
801	CALM1	0.444995	0.536391	0	NA
11227	GALNT5	0.444501	0.622994	0	NA
7223	TRPC4	0.443517	0.639492	0	NA
8460	TPST1	0.44348	0.528555	0	NA
122953	JDP2	0.442985	0.490386	0	NA
375033	PEAR1	0.442855	0.776087	0	NA
10392	NOD1	0.442592	0.345758	0	NA
63876	PKNOX2	0.442466	0.358117	0	NA
221303	FAM162B	0.441894	0.529565	0	NA
137835	TMEM71	0.44181	0.52797	0	NA
2254	FGF9	0.441711	0.459913	0	NA
8690	JRKL	0.441321	0.423502	0	NA
2042	EPHA3	0.440658	0.433418	0	NA
26493	OR8B8	0.440028	0.241566	0	NA
30062	RAX	0.439568	0.800751	0	NA
245806	VGLL2	0.439455	0.221695	0	NA
11107	PRDM5	0.439331	0.284084	0	NA
108	ADCY2	0.439284	0.641387	0	NA
3235	HOXD9	0.43835	0.66908	0	NA
6480	ST6GAL1	0.437646	0.659417	0	NA
10974	ADIRF	0.437126	0.538042	0	NA
2737	GLI3	0.436887	0.25944	0	NA
6886	TAL1	0.436848	0.707499	0	NA
83643	CCDC3	0.43661	0.6196	0	NA
10777	ARPP21	0.436232	0.535191	0	NA
6038	RNASE4	0.436059	0.443058	0	NA
28986	MAGEH1	0.435322	0.627864	0	NA
55796	MBNL3	0.434379	0.481439	0	NA
93035	PKHD1L1	0.434215	0.195176	0	NA
64168	NECAB1	0.433941	0.451513	0	NA
27020	NPTN	0.433517	0.750872	24	15q22
55118	CRTAC1	0.433448	0.46547	0	NA
134526	ACOT12	0.432714	0.240003	0	NA
22873	DZIP1	0.431591	0.519997	0	NA
26064	RAI14	0.431505	0.323795	0	NA
1307	COL16A1	0.43146	0.548226	0	NA
1021	CDK6	0.431316	0.537043	0	NA
439921	MXRA7	0.431272	0.671371	0	NA
51655	RASD1	0.431202	0.478315	0	NA
6263	RYR3	0.431171	0.415679	0	NA
10404	CPQ	0.430691	0.492982	0	NA
7132	TNFRSF1A	0.430098	0.339515	0	NA
387763	C11orf96	0.430075	0.635895	0	NA
9699	RIMS2	0.429768	0.656239	0	NA
6999	TDO2	0.429673	0.627793	0	NA
6453	ITSN1	0.429363	0.288377	0	NA
6938	TCF12	0.429022	0.324826	0	NA
23554	TSPAN12	0.428827	0.462872	0	NA
827	CAPN6	0.428481	0.548812	0	NA
687	KLF9	0.428345	0.537333	0	NA
7368	UGT8	0.428335	0.589571	0	NA
5473	PPBP	0.428313	0.383721	0	NA
8204	NRIP1	0.427991	0.411638	0	NA
26249	KLHL3	0.427857	0.52309	0	NA
5414	SEPT4	0.427843	0.447814	0	NA
1545	CYP1B1	0.427047	0.495513	0	NA
9381	OTOF	0.426964	0.580967	0	NA
64093	SMOC1	0.42655	0.509076	0	NA
56001	NXF2	0.426396	0.424708	0	NA
2627	GATA6	0.42605	0.307083	0	NA
26577	PCOLCE2	0.42575	0.499413	0	NA
33	ACADL	0.42561	0.583773	0	NA
25928	SOSTDC1	0.4254	0.467017	0	NA
2941	GSTA4	0.425018	0.253129	0	NA
5217	PFN2	0.425012	0.247242	0	NA
64344	HIF3A	0.424797	0.341871	0	NA
83699	SH3BGRL2	0.424636	0.523161	0	NA
32	ACACB	0.424132	0.420622	0	NA
26115	TANC2	0.424013	0.464076	0	NA
55529	TMEM55A	0.423887	0.374472	0	NA
9469	CHST3	0.423656	0.32953	0	NA
115350	FCRL1	0.423593	0.297027	0	NA
126374	WTIP	0.42359	0.335018	0	NA
4604	MYBPC1	0.423426	0.498541	0	NA
9542	NRG2	0.42329	0.821287	0	NA
2037	EPB41L2	0.422385	0.548623	0	NA
51179	HAO2	0.421562	0.486323	0	NA
2650	GCNT1	0.421239	0.604211	0	NA
219972	MPEG1	0.421172	0.189709	0	NA
22982	DIP2C	0.421086	0.323161	0	NA
9508	ADAMTS3	0.421001	0.38981	0	NA
11080	DNAJB4	0.420937	0.325286	0	NA
7570	ZNF22	0.420735	0.187126	0	NA
29994	BAZ2B	0.42047	0.51826	0	NA
5911	RAP2A	0.420115	0.47584	0	NA
8835	SOCS2	0.419988	0.424327	0	NA
154661	RUNDC3B	0.419327	0.447887	0	NA
9891	NUAK1	0.419233	0.372037	0	NA
2013	EMP2	0.418914	0.333416	0	NA
114815	SORCS1	0.418733	0.488335	0	NA
49855	SCAPER	0.418606	0.579849	0	NA
83483	PLVAP	0.418458	0.634423	0	NA
83892	KCTD10	0.418427	0.651274	0	NA
114899	C1QTNF3	0.41752	0.57416	0	NA
27	ABL2	0.417357	0.769901	0	NA
4783	NFIL3	0.416977	0.369177	0	NA
56121	PCDHB15	0.416931	0.397056	0	NA
5087	PBX1	0.41673	0.848437	0	NA
3762	KCNJ5	0.416438	0.485603	0	NA
60592	SCOC	0.416371	0.674207	0	NA
1620	BRINP1	0.416054	0.382872	0	NA
10398	MYL9	0.415327	0.495524	0	NA
222166	MTURN	0.415038	0.393346	0	NA
54464	XRN1	0.414572	0.632727	0	NA
5284	PIGR	0.414275	0.380791	0	NA
23382	AHCYL2	0.413677	0.62708	0	NA
139411	PTCHD1	0.413676	0.490759	0	NA
6560	SLC12A4	0.413473	0.42288	0	NA
285220	EPHA6	0.413383	0.468204	0	NA
10631	POSTN	0.413317	0.472576	0	NA
131375	LYZL4	0.412779	0.621474	0	NA
53616	ADAM22	0.412072	0.663524	0	NA
64388	GREM2	0.411541	0.32106	0	NA
26994	RNF11	0.41147	0.624627	2	1p32.3
79758	DHRS12	0.411018	0.366523	0	NA
6275	S100A4	0.410418	0.615314	0	NA
9223	MAGI1	0.410259	0.152777	0	NA
55788	LMBRD1	0.409537	0.303188	0	NA
57700	FAM160B1	0.409037	0.519601	0	NA
23001	WDFY3	0.407775	0.509446	0	NA
2998	GYS2	0.406753	0.422587	0	NA
22801	ITGA11	0.406393	0.467972	0	NA
10397	NDRG1	0.406121	0.490374	0	NA
114805	GALNT13	0.405652	0.303388	0	NA
27253	PCDH17	0.404924	0.443957	0	NA
8796	SCEL	0.404822	0.48351	0	NA
57084	SLC17A6	0.403317	0.296686	0	NA
26154	ABCA12	0.403208	0.499574	0	NA
84952	CGNL1	0.402593	0.435227	0	NA
51100	SH3GLB1	0.402554	0.196213	0	NA
9413	FAM189A2	0.40242	0.55834	0	NA
2526	FUT4	0.40225	0.389376	0	NA
8412	BCAR3	0.40203	0.343149	0	NA
55973	BCAP29	0.401858	0.459764	0	NA
114757	CYGB	0.401833	0.507667	0	NA
23194	FBXL7	0.401442	0.470488	0	NA
140801	RPL10L	0.400684	0.455897	0	NA
140706	CCM2L	0.39953	0.38356	0	NA
8936	WASF1	0.399366	0.267914	0	NA
57818	G6PC2	0.399362	0.408829	0	NA
55026	TMEM255A	0.398862	0.420196	0	NA
845	CASQ2	0.398131	0.613142	43	1p13.1
10174	SORBS3	0.397759	0.435824	0	NA
55816	DOK5	0.397546	0.376465	0	NA
84159	ARID5B	0.396621	0.335224	0	NA
8291	DYSF	0.396316	0.542282	0	NA
79822	ARHGAP28	0.395517	0.496572	0	NA
9499	MYOT	0.395373	0.558927	0	NA
9021	SOCS3	0.39505	0.378568	0	NA
167691	LCA5	0.394972	0.418562	0	NA
55534	MAML3	0.394952	0.523256	0	NA
5021	OXTR	0.394929	0.369003	0	NA
55203	LGI2	0.394923	0.411336	0	NA
286183	NKAIN3	0.393347	0.763066	0	NA
144363	LYRM5	0.392822	0.313188	0	NA
4889	NPY5R	0.392423	0.411748	0	NA
9779	TBC1D5	0.392344	0.464051	0	NA
23710	GABARAPL1	0.392322	0.597511	0	NA
351	APP	0.392317	0.377503	0	NA
51101	ZC2HC1A	0.391395	0.407632	0	NA
3600	IL15	0.391079	0.338477	0	NA
10123	ARL4C	0.391045	0.644953	0	NA
22802	CLCA4	0.390713	0.26381	0	NA
9046	DOK2	0.390205	0.213432	0	NA
55023	PHIP	0.39004	0.841325	0	NA
60529	ALX4	0.389953	0.593197	0	NA
23683	PRKD3	0.389687	0.507052	0	NA
8754	ADAM9	0.388754	0.503472	0	NA
23365	ARHGEF12	0.388598	0.507903	0	NA
3206	HOXA10	0.38824	0.288632	0	NA
6489	ST8SIA1	0.38775	0.458191	0	NA
10000	AKT3	0.387055	0.354829	0	NA
1647	GADD45A	0.386725	0.460054	0	NA
83439	TCF7L1	0.38656	0.258638	0	NA
5948	RBP2	0.385942	0.464233	0	NA
116085	SLC22A12	0.385899	0.562716	0	NA
460	ASTN1	0.384987	0.478202	0	NA
79442	LRRC2	0.384536	0.494745	0	NA
196883	ADCY4	0.384188	0.678953	0	NA
3204	HOXA7	0.383578	0.583691	0	NA
57520	HECW2	0.383478	0.415227	0	NA
5947	RBP1	0.383072	0.569137	0	NA
23621	BACE1	0.383014	0.481255	0	NA
3973	LHCGR	0.382918	0.486205	0	NA
5899	RALB	0.382756	0.787284	0	NA
4855	NOTCH4	0.381868	0.294547	0	NA
155038	GIMAP8	0.380667	0.389803	0	NA
83938	C10orf11	0.380597	0.439734	0	NA
55303	GIMAP4	0.38031	0.537999	15	7q36.1
2846	LPAR4	0.380139	0.302614	0	NA
123016	TTC8	0.379808	0.419701	0	NA
57584	ARHGAP21	0.379255	0.653277	0	NA
781	CACNA2D1	0.378758	0.379068	0	NA
164284	APCDD1L	0.378731	0.549559	0	NA
7273	TTN	0.37797	0.600012	26	2q31.2
4162	MCAM	0.377963	0.572388	0	NA
3788	KCNS2	0.377134	0.416793	0	NA
2115	ETV1	0.377106	0.315682	0	NA
7414	VCL	0.377079	0.28084	56	10q22.2
5320	PLA2G2A	0.376825	0.763097	0	NA
4829	NMBR	0.376568	0.358597	0	NA
26585	GREM1	0.376022	0.708921	0	NA
84617	TUBB6	0.376005	0.39087	0	NA
10003	NAALAD2	0.375608	0.294177	0	NA
1462	VCAN	0.375358	0.546716	0	NA
1240	CMKLR1	0.375328	0.471801	0	NA
3172	HNF4A	0.37528	0.474343	0	NA
3749	KCNC4	0.375239	0.395279	0	NA
81602	CDADC1	0.375133	0.461241	0	NA
5322	PLA2G5	0.375084	0.460696	0	NA
3087	HHEX	0.374742	0.369417	0	NA
7171	TPM4	0.374678	0.524428	0	NA
869	CBLN1	0.374133	0.499091	0	NA
64094	SMOC2	0.37402	0.390271	0	NA
3280	HES1	0.373963	0.397675	0	NA
7222	TRPC3	0.37366	0.361208	0	NA
11098	PRSS23	0.373575	0.534443	0	NA
140886	PABPC5	0.372654	0.456644	0	NA
1287	COL4A5	0.372526	0.201259	0	NA
3339	HSPG2	0.372401	0.599438	0	NA
2167	FABP4	0.372033	0.208401	0	NA
94015	TTYH2	0.371323	0.330569	0	NA
28996	HIPK2	0.371006	0.179054	0	NA
2995	GYPC	0.37094	0.683022	0	NA
5064	PALM	0.370377	0.407218	0	NA
55160	ARHGEF10L	0.370099	0.773146	0	NA
23235	SIK2	0.37004	0.249223	0	NA
3046	HBE1	0.370013	0.425888	0	NA
22866	CNKSR2	0.370006	0.398807	0	NA
1666	DECR1	0.369937	0.393224	0	NA
10085	EDIL3	0.369696	0.538914	0	NA
54532	USP53	0.36964	0.464887	0	NA
5105	PCK1	0.368907	0.322582	0	NA
1031	CDKN2C	0.368776	0.341013	2	1p32.3
64221	ROBO3	0.368734	0.367574	0	NA
84251	SGIP1	0.368681	0.58688	0	NA
1675	CFD	0.36841	0.569805	0	NA
11217	AKAP2	0.36819	0.607775	0	NA
5786	PTPRA	0.367857	0.652864	0	NA
114781	BTBD9	0.367564	0.649547	0	NA
91663	MYADM	0.367448	0.374357	0	NA
8038	ADAM12	0.367344	0.503952	0	NA
70	ACTC1	0.367272	0.575948	0	NA
23015	GOLGA8A	0.367261	0.547828	0	NA
9693	RAPGEF2	0.366983	0.402857	0	NA
2296	FOXC1	0.366967	0.313243	0	NA
51646	YPEL5	0.366665	0.599249	0	NA
6525	SMTN	0.366505	0.295403	0	NA
140609	NEK7	0.366413	0.436936	0	NA
28514	DLL1	0.365775	0.312082	0	NA
57449	PLEKHG5	0.365527	0.390541	1	1p36.31
57007	ACKR3	0.365472	0.603256	0	NA
13	AADAC	0.365321	0.369996	0	NA
342035	GLDN	0.365275	0.292645	0	NA
10468	FST	0.365263	0.339373	0	NA
79838	TMC5	0.364179	0.513822	0	NA
55757	UGGT2	0.363782	0.461189	0	NA
5327	PLAT	0.363545	0.502349	0	NA
3356	HTR2A	0.363087	0.509504	0	NA
5090	PBX3	0.362945	0.403869	0	NA
22925	PLA2R1	0.362726	0.282463	0	NA
53358	SHC3	0.36195	0.501711	0	NA
23764	MAFF	0.360222	0.243433	0	NA
28999	KLF15	0.360107	0.338757	0	NA
1513	CTSK	0.35942	0.503893	0	NA
2620	GAS2	0.359279	0.490489	0	NA
64116	SLC39A8	0.359157	0.605831	0	NA
8839	WISP2	0.359016	0.67055	0	NA
9162	DGKI	0.358874	0.575994	0	NA
4023	LPL	0.358359	0.370107	0	NA
7204	TRIO	0.35828	0.273328	0	NA
22865	SLITRK3	0.357889	0.268945	0	NA
57631	LRCH2	0.357208	0.405558	0	NA
2049	EPHB3	0.356399	0.303018	0	NA
6492	SIM1	0.356159	0.716949	0	NA
81617	CAB39L	0.355709	0.287988	0	NA
953	ENTPD1	0.355247	0.422714	0	NA
114793	FMNL2	0.354981	0.232447	0	NA
1969	EPHA2	0.354263	0.374261	0	NA
1836	SLC26A2	0.353363	0.465817	0	NA
158219	TTC39B	0.35317	0.877379	0	NA
6277	S100A6	0.352845	0.418566	0	NA
6916	TBXAS1	0.352757	0.57848	0	NA
1000	CDH2	0.352524	0.309299	0	NA
125336	LOXHD1	0.352507	0.518573	0	NA
140689	CBLN4	0.350929	0.179885	0	NA
4094	MAF	0.350573	0.536454	0	NA
2596	GAP43	0.350465	0.399066	0	NA
83982	IFI27L2	0.350242	0.622348	0	NA
80790	CMIP	0.34967	0.316055	0	NA
11197	WIF1	0.349526	0.412	0	NA
2162	F13A1	0.348569	0.360237	0	NA
9124	PDLIM1	0.348255	0.505717	0	NA
57447	NDRG2	0.348152	0.506891	0	NA
10970	CKAP4	0.34782	0.592256	0	NA
308	ANXA5	0.346806	0.834216	0	NA
53918	PELO	0.346736	0.707083	0	NA
132720	C4orf32	0.346609	0.273646	0	NA
53919	SLCO1C1	0.345888	0.520732	0	NA
481	ATP1B1	0.345591	0.481316	36	1q24
138639	PTPDC1	0.345455	0.465505	0	NA
4653	MYOC	0.344967	0.532783	0	NA
116328	C8orf34	0.344678	0.198584	0	NA
9467	SH3BP5	0.344644	0.475019	0	NA
1843	DUSP1	0.343424	0.325892	0	NA
5122	PCSK1	0.343418	0.492719	0	NA
259217	HSPA12A	0.343273	0.446818	0	NA
6251	RSU1	0.341982	0.242948	0	NA
27185	DISC1	0.341243	0.439605	0	NA
10566	AKAP3	0.341194	0.309211	0	NA
55281	TMEM140	0.341081	0.410474	0	NA
64089	SNX16	0.340984	0.329867	0	NA
1826	DSCAM	0.340901	0.43506	0	NA
3752	KCND3	0.34083	0.546429	0	NA
2897	GRIK1	0.340533	0.262329	0	NA
79582	SPAG16	0.340419	0.40692	0	NA
6769	STAC	0.340214	0.302204	0	NA
5375	PMP2	0.339743	0.493777	0	NA
4882	NPR2	0.339554	0.543421	0	NA
1215	CMA1	0.339536	0.435938	0	NA
56650	CLDND1	0.339369	0.575076	0	NA
7851	MALL	0.339254	0.484687	0	NA
56920	SEMA3G	0.338733	0.512382	0	NA
91752	ZNF804A	0.338194	0.349525	0	NA
7052	TGM2	0.338097	0.377567	46	20q11.23
31	ACACA	0.337611	0.641007	0	NA
8128	ST8SIA2	0.337308	0.400303	0	NA
654342	LOC654342	0.336952	0.688925	0	NA
283417	DPY19L2	0.336792	0.439762	0	NA
3680	ITGA9	0.336493	0.287258	40	3p22-p21.3
59277	NTN4	0.33613	0.758505	0	NA
112849	L3HYPDH	0.336111	0.463936	0	NA
79710	MORC4	0.335298	0.483516	0	NA
63974	NEUROD6	0.334756	0.507423	0	NA
4659	PPP1R12A	0.334583	0.480978	0	NA
10424	PGRMC2	0.334457	0.494604	0	NA
64097	EPB41L4A	0.333917	0.154378	0	NA
55704	CCDC88A	0.333417	0.363928	0	NA
6457	SH3GL3	0.333212	0.607079	0	NA
2201	FBN2	0.333006	0.406318	0	NA
8543	LMO4	0.332945	0.458288	0	NA
6638	SNRPN	0.332936	0.623582	0	NA
79057	PRRG3	0.332843	0.487103	0	NA
3958	LGALS3	0.332744	0.67877	0	NA
10266	RAMP2	0.332744	0.530144	0	NA
285203	EOGT	0.332414	0.545983	0	NA
2243	FGA	0.332411	0.171794	0	NA
57211	GPR126	0.332188	0.329412	0	NA
79627	OGFRL1	0.332172	0.299993	0	NA
1912	PHC2	0.33144	0.230035	0	NA
5241	PGR	0.33142	0.460428	0	NA
51661	FKBP7	0.33127	0.484469	26	2q31.2
57722	IGDCC4	0.330668	0.440513	0	NA
7850	IL1R2	0.329901	0.374333	0	NA
3142	HLX	0.329791	0.558725	0	NA
133522	PPARGC1B	0.329034	0.40938	0	NA
26034	IPCEF1	0.328486	0.688185	0	NA
6423	SFRP2	0.327939	0.443325	0	NA
9792	SERTAD2	0.327646	0.284709	0	NA
56832	IFNK	0.327551	0.390406	0	NA
56853	CELF4	0.327452	0.599749	0	NA
22990	PCNX	0.326079	0.586112	0	NA
8809	IL18R1	0.32541	0.572856	0	NA
6314	ATXN7	0.325289	0.662652	0	NA
84981	MIR22HG	0.325129	0.535956	0	NA
2022	ENG	0.325023	0.547152	0	NA
3914	LAMB3	0.325016	0.502497	0	NA
140862	ISM1	0.324862	0.47185	0	NA
83992	CTTNBP2	0.323974	0.396225	0	NA
10486	CAP2	0.323916	0.281447	0	NA
83690	CRISPLD1	0.323842	0.424626	0	NA
10561	IFI44	0.323618	0.606199	0	NA
55243	KIRREL	0.322134	0.436617	0	NA
23460	ABCA6	0.321342	0.528276	0	NA
3670	ISL1	0.320432	0.361281	0	NA
91133	L3MBTL4	0.320079	0.293009	0	NA
64641	EBF2	0.319903	0.522192	0	NA
348801	LNP1	0.319811	0.589327	0	NA
8313	AXIN2	0.319726	0.536165	0	NA
55824	PAG1	0.319606	0.290527	0	NA
92949	ADAMTSL1	0.319582	0.442689	0	NA
306	ANXA3	0.319505	0.200469	0	NA
23043	TNIK	0.319448	0.508023	0	NA
260436	FDCSP	0.318751	0.279287	0	NA
1511	CTSG	0.318562	0.756174	0	NA
8804	CREG1	0.318071	0.494402	0	NA
3688	ITGB1	0.317207	0.734224	0	NA
694	BTG1	0.316679	0.331414	0	NA
9180	OSMR	0.315837	0.428999	0	NA
1830	DSG3	0.315715	0.448332	0	NA
2346	FOLH1	0.315525	0.523735	0	NA
257019	FRMD3	0.315378	0.437486	0	NA
10010	TANK	0.314541	0.35275	0	NA
30811	HUNK	0.314505	0.464271	0	NA
57452	GALNT16	0.314316	0.334453	0	NA
114784	CSMD2	0.313881	0.430591	0	NA
23531	MMD	0.313806	0.266936	0	NA
5919	RARRES2	0.313516	0.32996	0	NA
58158	NEUROD4	0.313281	0.499748	0	NA
4760	NEUROD1	0.312756	0.284205	0	NA
131873	COL6A6	0.312481	0.472833	0	NA
166614	DCLK2	0.312346	0.561322	0	NA
3603	IL16	0.312106	0.694314	0	NA
90993	CREB3L1	0.311345	0.629432	0	NA
80176	SPSB1	0.311262	0.227011	0	NA
5638	PRRG1	0.310886	0.29597	0	NA
54855	FAM46C	0.309854	0.419464	0	NA
23461	ABCA5	0.309571	0.291438	0	NA
4929	NR4A2	0.309533	0.413695	0	NA
8745	ADAM23	0.309507	0.33038	0	NA
168537	GIMAP7	0.308314	0.298002	0	NA
64927	TTC23	0.30788	0.288715	0	NA
337876	CHSY3	0.307783	0.356126	0	NA
285753	CEP57L1	0.307601	0.449973	0	NA
3549	IHH	0.307405	0.483089	0	NA
84437	MSANTD4	0.307016	0.789837	0	NA
2289	FKBP5	0.306638	0.378496	0	NA
5617	PRL	0.30566	0.335513	0	NA
60370	AVPI1	0.305143	0.556894	0	NA
28965	SLC27A6	0.305098	0.530612	0	NA
55812	SPATA7	0.304925	0.368662	0	NA
57628	DPP10	0.304835	0.479955	0	NA
3628	INPP1	0.3048	0.855693	0	NA
6487	ST3GAL3	0.304338	0.341159	0	NA
5962	RDX	0.304242	0.274929	0	NA
140578	CHODL	0.303998	0.45058	0	NA
3741	KCNA5	0.303757	0.604213	0	NA
2215	FCGR3B	0.303454	0.209487	0	NA
1489	CTF1	0.303399	0.620196	0	NA
23243	ANKRD28	0.302829	0.554206	0	NA
10964	IFI44L	0.302196	0.513766	0	NA
51334	PRR16	0.302166	0.481898	0	NA
134	ADORA1	0.302084	0.462189	0	NA
57600	FNIP2	0.301718	0.58532	0	NA
1996	ELAVL4	0.301632	0.694738	2	1p32.3
7982	ST7	0.301601	0.489159	0	NA
202333	CMYA5	0.301432	0.422098	0	NA
25791	NGEF	0.301117	0.425518	0	NA
5784	PTPN14	0.300645	0.322981	0	NA
1630	DCC	0.300542	0.537866	0	NA
259232	NALCN	0.300462	0.539895	0	NA
23150	FRMD4B	0.300425	0.473497	0	NA
223117	SEMA3D	0.300089	0.302346	0	NA
5992	RFX4	0.299594	0.764797	61	12q23.3
5641	LGMN	0.299428	0.194946	0	NA
23466	CBX6	0.299216	0.232002	0	NA
7122	CLDN5	0.299172	0.361286	0	NA
30846	EHD2	0.298373	0.386323	0	NA
25802	LMOD1	0.29835	0.616821	0	NA
143686	SESN3	0.298171	0.423512	0	NA
7010	TEK	0.298002	0.613736	0	NA
2894	GRID1	0.297315	0.314471	0	NA
7105	TSPAN6	0.297141	0.763571	0	NA
84290	CAPNS2	0.297093	0.585232	0	NA
148811	PM20D1	0.296711	0.33355	0	NA
4012	LNPEP	0.296293	0.455299	0	NA
114883	OSBPL9	0.296234	0.57375	2	1p32.3
6474	SHOX2	0.295959	0.613892	0	NA
6733	SRPK2	0.29592	0.405482	0	NA
90342	FER1L5	0.295658	0.674741	0	NA
11075	STMN2	0.295251	0.282844	0	NA
443	ASPA	0.294891	0.374497	0	NA
9	NAT1	0.294858	0.545786	0	NA
6645	SNTB2	0.294482	0.566103	0	NA
1393	CRHBP	0.293815	0.379688	0	NA
285761	DCBLD1	0.293547	0.182171	0	NA
3717	JAK2	0.292836	0.470585	0	NA
4009	LMX1A	0.29281	0.468922	0	NA
4245	MGAT1	0.292513	0.378026	0	NA
4481	MSR1	0.292479	0.160503	0	NA
2098	ESD	0.292019	0.396643	0	NA
339855	KY	0.291452	0.344463	0	NA
718	C3	0.291146	0.542684	0	NA
22836	RHOBTB3	0.290769	0.253478	0	NA
1378	CR1	0.290581	0.715787	50	1q32
83935	TMEM133	0.290579	0.555193	0	NA
11067	C10orf10	0.289874	0.501051	0	NA
9287	TAAR2	0.289829	0.506383	0	NA
4222	MEOX1	0.28961	0.528724	0	NA
51673	TPPP3	0.289571	0.398545	0	NA
5502	PPP1R1A	0.289404	0.496901	0	NA
2309	FOXO3	0.289393	0.41637	0	NA
5793	PTPRG	0.289254	0.471901	0	NA
134860	TAAR9	0.288376	0.93775	0	NA
8685	MARCO	0.2879	0.249149	0	NA
768211	RELL1	0.28735	0.789471	0	NA
92689	FAM114A1	0.286859	0.626446	0	NA
445329	SULT1A4	0.286259	0.471461	0	NA
56126	PCDHB10	0.28574	0.526388	0	NA
7025	NR2F1	0.285605	0.28411	0	NA
55304	SPTLC3	0.285589	0.527209	0	NA
64393	ZMAT3	0.285515	0.536939	51	3q26.33
10090	UST	0.285331	0.300206	0	NA
7325	UBE2E2	0.284796	0.518762	0	NA
66036	MTMR9	0.284104	0.330376	0	NA
3956	LGALS1	0.283846	0.625631	0	NA
4862	NPAS2	0.283756	0.360631	0	NA
5213	PFKM	0.283747	0.543385	0	NA
51062	ATL1	0.282622	0.617548	0	NA
153830	RNF145	0.282393	0.481343	0	NA
160622	GRASP	0.282369	0.535183	0	NA
1297	COL9A1	0.282342	0.701258	0	NA
1075	CTSC	0.281507	0.495124	0	NA
847	CAT	0.28138	0.328292	0	NA
4593	MUSK	0.281325	0.337014	0	NA
7292	TNFSF4	0.280869	0.588985	0	NA
23705	CADM1	0.280693	0.381118	0	NA
387914	SHISA2	0.280558	0.571995	0	NA
167410	LIX1	0.279803	0.669706	0	NA
54453	RIN2	0.279724	0.262407	0	NA
55825	PECR	0.278951	0.584726	0	NA
56670	SUCNR1	0.278041	0.595169	0	NA
8642	DCHS1	0.277641	0.474905	0	NA
23002	DAAM1	0.277549	0.40679	0	NA
1285	COL4A3	0.277407	0.691866	0	NA
7474	WNT5A	0.276604	0.400729	0	NA
27328	PCDH11X	0.276444	0.413468	0	NA
10278	EFS	0.275852	0.639067	32	14q11.2
127833	SYT2	0.275842	0.583665	0	NA
3671	ISLR	0.275651	0.463512	0	NA
646	BNC1	0.275514	0.497319	0	NA
3375	IAPP	0.275419	0.41024	0	NA
55335	NIPSNAP3B	0.275273	0.589319	0	NA
7082	TJP1	0.274973	0.228877	0	NA
716	C1S	0.274466	0.304272	0	NA
9639	ARHGEF10	0.274186	0.334296	0	NA
7103	TSPAN8	0.27415	0.200244	0	NA
4240	MFGE8	0.274	0.501671	0	NA
7498	XDH	0.273769	0.600091	0	NA
10957	PNRC1	0.273727	0.221612	0	NA
7045	TGFBI	0.273699	0.307785	0	NA
222553	SLC35F1	0.273372	0.590641	0	NA
8029	CUBN	0.273012	0.128751	0	NA
8091	HMGA2	0.272736	0.485052	0	NA
5914	RARA	0.272428	0.305354	0	NA
23052	ENDOD1	0.272242	0.318591	0	NA
54972	TMEM132A	0.271826	0.508527	0	NA
113612	CYP2U1	0.271723	0.566384	0	NA
25976	TIPARP	0.271464	0.405942	0	NA
55092	TMEM51	0.271402	0.455667	0	NA
7038	TG	0.271354	0.402755	0	NA
57495	NWD2	0.271344	0.430098	0	NA
6939	TCF15	0.270378	0.395903	0	NA
3899	AFF3	0.269906	0.538037	0	NA
91404	SESTD1	0.269724	0.327766	0	NA
196051	PPAPDC1A	0.269681	0.537522	0	NA
54557	SGTB	0.269591	0.413976	0	NA
64065	PERP	0.26945	0.512382	0	NA
22920	KIFAP3	0.268833	0.470074	0	NA
255877	BCL6B	0.268795	0.264945	0	NA
84056	KATNAL1	0.268612	0.422071	0	NA
312	ANXA13	0.268522	0.552212	0	NA
139081	MAGEC3	0.267597	0.399211	0	NA
55701	ARHGEF40	0.267138	0.80973	0	NA
7123	CLEC3B	0.266937	0.582085	0	NA
3164	NR4A1	0.266694	0.270786	0	NA
80854	SETD7	0.26621	0.241952	0	NA
55024	BANK1	0.265975	0.467486	0	NA
22876	INPP5F	0.265443	0.707638	0	NA
25996	REXO2	0.264865	0.411578	0	NA
54838	WBP1L	0.264485	0.324085	0	NA
3458	IFNG	0.264458	0.44669	0	NA
79812	MMRN2	0.264438	0.200424	0	NA
9741	LAPTM4A	0.263871	0.338859	0	NA
51752	ERAP1	0.263856	0.283857	0	NA
9848	MFAP3L	0.263647	0.594791	0	NA
55351	STK32B	0.263335	0.69842	0	NA
4692	NDN	0.263008	0.483206	0	NA
129804	FBLN7	0.26288	0.430663	0	NA
221895	JAZF1	0.262644	0.569959	0	NA
3221	HOXC4	0.26214	0.590273	0	NA
2355	FOSL2	0.262128	0.655913	0	NA
7276	TTR	0.261444	0.460797	0	NA
5874	RAB27B	0.261185	0.454256	0	NA
79785	RERGL	0.261103	0.639518	0	NA
154	ADRB2	0.260388	0.419133	0	NA
50937	CDON	0.259918	0.656182	0	NA
57703	CWC22	0.25982	0.452923	0	NA
10411	RAPGEF3	0.259765	0.531226	0	NA
54495	TMX3	0.259425	0.814988	0	NA
56475	RPRM	0.259112	0.386167	0	NA
10217	CTDSPL	0.258787	0.435753	0	NA
104	ADARB1	0.258498	0.697856	0	NA
10826	FAXDC2	0.258292	0.53161	0	NA
23007	PLCH1	0.258272	0.631006	0	NA
55640	FLVCR2	0.258229	0.536593	0	NA
80315	CPEB4	0.257834	0.474022	0	NA
11215	AKAP11	0.257692	0.481954	0	NA
3248	HPGD	0.257685	0.41876	0	NA
2132	EXT2	0.256105	0.754091	0	NA
84886	C1orf198	0.255564	0.402444	0	NA
2549	GAB1	0.255509	0.473375	0	NA
79895	ATP8B4	0.255432	0.31485	0	NA
2244	FGB	0.255371	0.734036	0	NA
93589	CACNA2D4	0.255052	0.265462	0	NA
199920	C1orf168	0.254701	0.637412	0	NA
79068	FTO	0.254671	0.208848	0	NA
7402	UTRN	0.254665	0.622831	0	NA
23191	CYFIP1	0.254205	0.448963	0	NA
80323	CCDC68	0.254098	0.638582	0	NA
8877	SPHK1	0.254089	0.297773	0	NA
23164	MPRIP	0.253786	0.256923	0	NA
22936	ELL2	0.253437	0.401082	0	NA
9819	TSC22D2	0.253087	0.734121	0	NA
368	ABCC6	0.252579	0.498596	0	NA
1036	CDO1	0.251853	0.543766	0	NA
9500	MAGED1	0.251587	0.401236	0	NA
11346	SYNPO	0.251369	0.91059	0	NA
130271	PLEKHH2	0.251265	0.661436	0	NA
80309	SPHKAP	0.250849	0.387217	0	NA
2775	GNAO1	0.250493	0.754161	0	NA
9956	HS3ST2	0.250264	0.337949	0	NA
8531	YBX3	0.250226	0.444562	0	NA
116931	MED12L	0.250207	0.523612	0	NA
4035	LRP1	0.249996	0.598139	0	NA
3598	IL13RA2	0.249683	0.681149	0	NA
4982	TNFRSF11B	0.249405	0.648209	0	NA
85477	SCIN	0.249111	0.342076	0	NA
256130	TMEM196	0.249056	0.453794	0	NA
8549	LGR5	0.248471	0.439935	0	NA
153918	ZC2HC1B	0.24774	0.496317	0	NA
55802	DCP1A	0.247591	0.552074	12	3p21.1
79567	FAM65A	0.247564	0.294277	0	NA
8840	WISP1	0.247404	0.472157	0	NA
1191	CLU	0.247159	0.464812	0	NA
9242	MSC	0.246985	0.361123	0	NA
50508	NOX3	0.246834	0.656062	0	NA
26045	LRRTM2	0.246664	0.37539	0	NA
8301	PICALM	0.246139	0.510252	0	NA
25966	C2CD2	0.245968	0.526328	0	NA
57214	CEMIP	0.245156	0.632817	0	NA
85315	PAQR8	0.244636	0.351884	0	NA
1277	COL1A1	0.244393	0.64743	0	NA
65056	GPBP1	0.243912	0.548445	0	NA
9435	CHST2	0.243586	0.488541	0	NA
2674	GFRA1	0.24352	0.557479	0	NA
57205	ATP10D	0.243431	0.306114	0	NA
253260	RICTOR	0.243165	0.455101	0	NA
6568	SLC17A1	0.24315	0.38218	0	NA
4300	MLLT3	0.242997	0.26169	0	NA
6503	SLA	0.242766	0.349815	0	NA
258	AMBN	0.242709	0.780323	0	NA
6334	SCN8A	0.242708	0.673261	0	NA
48	ACO1	0.242487	0.544472	0	NA
4311	MME	0.242253	0.432062	0	NA
56986	DTWD1	0.242123	0.274946	0	NA
5290	PIK3CA	0.241607	0.422315	51	3q26.33
131583	FAM43A	0.241224	0.54185	0	NA
8707	B3GALT2	0.241181	0.462244	0	NA
9425	CDYL	0.241111	0.461644	0	NA
6926	TBX3	0.240995	0.207078	37	12q24.21
7169	TPM2	0.240124	0.50994	0	NA
732	C8B	0.240021	0.568112	0	NA
6258	RXRG	0.239718	0.0730738	0	NA
2919	CXCL1	0.239679	0.597866	0	NA
9955	HS3ST3A1	0.239534	0.325796	0	NA
1292	COL6A2	0.239326	0.434185	0	NA
4008	LMO7	0.23925	0.629271	0	NA
64129	TINAGL1	0.23894	0.476046	0	NA
6386	SDCBP	0.238819	0.636871	0	NA
5581	PRKCE	0.238813	0.575323	0	NA
23091	ZC3H13	0.238694	0.314127	0	NA
2266	FGG	0.238178	0.414226	0	NA
51088	KLHL5	0.237671	0.278744	0	NA
23539	SLC16A8	0.237637	0.634082	0	NA
160335	TMTC2	0.237318	0.340839	0	NA
388	RHOB	0.236958	0.580382	0	NA
10758	TRAF3IP2	0.236819	0.33358	0	NA
90874	ZNF697	0.236608	0.621161	0	NA
348093	RBPMS2	0.236318	0.3671	0	NA
114548	NLRP3	0.235989	0.469703	0	NA
133688	UGT3A1	0.235845	0.247389	0	NA
285590	SH3PXD2B	0.235492	0.281252	0	NA
5028	P2RY1	0.23549	0.415893	0	NA
5586	PKN2	0.235098	0.244283	0	NA
25817	FAM19A5	0.234688	0.335921	0	NA
114897	C1QTNF1	0.234511	0.489833	0	NA
[truncated: 19,357 more rows]
