# Supplementary material for: Prioritizing causal disease genes using unbiased genomic features
Source: Genome Biol. 2014 Dec 3;15(12):3274. doi: 10.1186/s13059-014-0534-8 (PMC4279789; doi:10.1186/s13059-014-0534-8)
Supplement: Additional file 9: Table S13. — OPEN predictions for platelet phenotypes. [file 13059_2014_534_MOESM9_ESM.xlsx]

## Sheet: HP_0001872_OPEN_predictions.txt
Entrez_ID	HGNC	Score	Stdev	GWAS Hit (loci are numbered, 0 = not within a GWAS locus)	Locus (NA = gene not within a GWAS locus)
5175	PECAM1	1.96639	0.485475	0	NA
11031	RAB31	1.82493	0.142186	0	NA
83442	SH3BGRL3	1.81282	0.248549	0	NA
1806	DPYD	1.74282	0.150794	0	NA
1955	MEGF9	1.73496	0.38475	0	NA
3689	ITGB2	1.71657	0.567693	0	NA
1536	CYBB	1.70374	0.590943	0	NA
7305	TYROBP	1.6811	0.432845	0	NA
409	ARRB2	1.67864	0.721818	11	17p13.2
7132	TNFRSF1A	1.67241	0.43967	66	12p13
9770	RASSF2	1.63157	0.260684	0	NA
7094	TLN1	1.63138	0.344018	0	NA
7791	ZYX	1.61235	0.517802	0	NA
826	CAPNS1	1.58323	0.554801	0	NA
51257	MARCH2	1.58087	0.385002	0	NA
5795	PTPRJ	1.56494	0.410116	0	NA
79901	CYBRD1	1.56282	0.406203	0	NA
4668	NAGA	1.55637	0.543133	0	NA
1522	CTSZ	1.54842	0.494334	35	20q13.32
408	ARRB1	1.54589	0.36087	0	NA
2896	GRN	1.54263	0.793177	17	17q21.31
7077	TIMP2	1.51161	0.341425	0	NA
7431	VIM	1.50836	0.52433	0	NA
7040	TGFB1	1.506	0.755111	0	NA
5660	PSAP	1.50179	0.233133	0	NA
29780	PARVB	1.49694	0.180999	0	NA
55004	LAMTOR1	1.48909	0.325085	0	NA
2319	FLOT2	1.48144	0.616197	0	NA
1520	CTSS	1.48009	0.615359	0	NA
55281	TMEM140	1.47803	0.519484	0	NA
2799	GNS	1.47731	0.357487	0	NA
2771	GNAI2	1.47561	0.592527	0	NA
64115	C10orf54	1.47201	0.806724	0	NA
79180	EFHD2	1.47143	0.377644	0	NA
6282	S100A11	1.46359	0.491706	0	NA
6398	SECTM1	1.46352	0.528763	0	NA
976	CD97	1.45607	0.225634	0	NA
6678	SPARC	1.45244	0.406201	0	NA
3936	LCP1	1.45222	0.694839	0	NA
8291	DYSF	1.44163	0.613357	0	NA
55647	RAB20	1.43533	0.376487	0	NA
391	RHOG	1.43252	0.68422	0	NA
10019	SH2B3	1.4298	0.748757	9	12q24.13
3384	ICAM2	1.42879	0.73341	0	NA
1508	CTSB	1.42872	0.464394	0	NA
3162	HMOX1	1.42488	0.454313	0	NA
115207	KCTD12	1.416	0.547702	0	NA
387	RHOA	1.41558	0.790826	0	NA
5873	RAB27A	1.41541	0.637622	0	NA
5552	SRGN	1.4151	0.380325	0	NA
5305	PIP4K2A	1.40932	0.521481	0	NA
683	BST1	1.40638	0.942011	0	NA
126364	LRRC25	1.39803	0.701414	0	NA
58191	CXCL16	1.39572	0.530302	11	17p13.2
537	ATP6AP1	1.38597	0.463262	0	NA
3588	IL10RB	1.38316	0.302553	0	NA
10550	ARL6IP5	1.38165	0.54539	0	NA
6237	RRAS	1.37822	0.676188	0	NA
4245	MGAT1	1.37414	0.646638	0	NA
1727	CYB5R3	1.37358	0.951044	0	NA
9056	SLC7A7	1.36952	0.593083	0	NA
26578	OSTF1	1.36582	0.311013	0	NA
309	ANXA6	1.36513	0.321919	0	NA
8522	GAS7	1.36416	0.239938	0	NA
4811	NID1	1.36229	0.37106	0	NA
6397	SEC14L1	1.3611	0.474349	0	NA
6483	ST3GAL2	1.36089	0.672488	0	NA
10437	IFI30	1.35722	0.546284	0	NA
706	TSPO	1.34946	0.734796	0	NA
10875	FGL2	1.34117	0.18272	0	NA
3684	ITGAM	1.33267	0.600352	0	NA
5184	PEPD	1.33197	0.895601	0	NA
51465	UBE2J1	1.33149	0.495211	0	NA
972	CD74	1.33068	0.437818	0	NA
8673	VAMP8	1.32391	0.518332	0	NA
7096	TLR1	1.32003	0.436423	0	NA
7076	TIMP1	1.31653	0.259414	0	NA
5788	PTPRC	1.31642	0.373409	0	NA
4638	MYLK	1.3162	0.696236	0	NA
221	ALDH3B1	1.31475	0.616368	0	NA
10577	NPC2	1.31252	0.582094	0	NA
340061	TMEM173	1.31109	0.694519	0	NA
5836	PYGL	1.30994	0.396836	0	NA
132160	PPM1M	1.30926	0.431697	0	NA
2149	F2R	1.30375	0.576771	56	5q13.3
6916	TBXAS1	1.30009	0.606478	0	NA
3958	LGALS3	1.29709	0.413441	0	NA
59	ACTA2	1.29677	0.37725	0	NA
140885	SIRPA	1.29483	0.67508	52	20p13
22918	CD93	1.29427	0.483977	0	NA
1075	CTSC	1.29378	0.513014	0	NA
83593	RASSF5	1.29261	0.292463	0	NA
7453	WARS	1.29017	0.642873	12	14q32.31
85027	SMIM3	1.28469	0.523664	0	NA
23646	PLD3	1.2845	0.47406	0	NA
1200	TPP1	1.27908	0.43173	0	NA
2353	FOS	1.27714	0.140592	0	NA
10295	BCKDK	1.27703	0.488538	0	NA
9450	LY86	1.27674	0.651662	0	NA
6494	SIPA1	1.27541	0.806973	0	NA
3611	ILK	1.27383	0.594368	0	NA
3613	IMPA2	1.27201	0.615849	0	NA
10602	CDC42EP3	1.27028	0.334148	0	NA
1992	SERPINB1	1.26949	0.485623	0	NA
196527	ANO6	1.26877	0.550166	0	NA
145567	TTC7B	1.26405	0.405325	0	NA
5899	RALB	1.26391	0.687123	0	NA
2040	STOM	1.26371	0.553785	0	NA
5880	RAC2	1.25744	0.569215	0	NA
3956	LGALS1	1.25737	0.5202	0	NA
7168	TPM1	1.25729	0.408336	59	15q22.2
9208	LRRFIP1	1.25361	0.486342	0	NA
308	ANXA5	1.25139	0.753294	0	NA
8530	CST7	1.25002	0.543572	0	NA
334	APLP2	1.24938	0.62062	0	NA
4627	MYH9	1.24733	0.610392	0	NA
7456	WIPF1	1.24443	0.607096	0	NA
58472	SQRDL	1.24297	0.301202	0	NA
968	CD68	1.24235	0.353705	0	NA
51063	CALHM2	1.24135	0.505991	0	NA
896	CCND3	1.23995	0.618253	0	NA
2207	FCER1G	1.23522	0.504732	0	NA
9314	KLF4	1.23454	0.677125	0	NA
3726	JUNB	1.22871	0.488065	0	NA
118429	ANTXR2	1.22752	0.808564	0	NA
22885	ABLIM3	1.22458	0.617077	0	NA
2357	FPR1	1.22408	0.449657	0	NA
6277	S100A6	1.22298	0.47999	0	NA
80301	PLEKHO2	1.22147	0.545543	36	15q22.31
55303	GIMAP4	1.22017	0.494339	0	NA
60	ACTB	1.21993	0.840532	0	NA
1462	VCAN	1.21801	0.541253	0	NA
10634	GAS2L1	1.21741	0.717385	0	NA
9123	SLC16A3	1.21678	0.738407	0	NA
752	FMNL1	1.21534	0.601877	0	NA
4482	MSRA	1.21159	0.224177	0	NA
4814	NINJ1	1.21156	0.568355	0	NA
80790	CMIP	1.21059	0.357269	0	NA
3430	IFI35	1.20984	0.477951	0	NA
84898	PLXDC2	1.20968	0.702444	0	NA
54331	GNG2	1.20898	0.319278	0	NA
375387	NRROS	1.20739	0.432672	0	NA
23603	CORO1C	1.20514	0.328064	0	NA
152007	GLIPR2	1.20378	0.411166	0	NA
1808	DPYSL2	1.20176	0.297106	0	NA
3988	LIPA	1.199	0.405576	0	NA
63940	GPSM3	1.19793	0.471193	0	NA
7133	TNFRSF1B	1.19687	0.522717	5	1p36.22
10581	IFITM2	1.19492	0.474056	3	11p15.5
9935	MAFB	1.19363	0.615211	0	NA
170954	PPP1R18	1.19331	0.820271	0	NA
80727	TTYH3	1.19137	0.626339	0	NA
1794	DOCK2	1.19117	0.514646	0	NA
54741	LEPROT	1.18897	0.69205	0	NA
284996	RNF149	1.18882	0.447468	0	NA
3303	HSPA1A	1.18785	0.354309	0	NA
1465	CSRP1	1.18646	0.610652	0	NA
2314	FLII	1.18028	0.356603	0	NA
5196	PF4	1.17866	0.523558	0	NA
58485	TRAPPC1	1.17591	0.303064	0	NA
23643	LY96	1.17505	0.419195	0	NA
6195	RPS6KA1	1.17439	0.521055	0	NA
27020	NPTN	1.17196	0.799287	0	NA
317649	EIF4E3	1.16998	0.613235	0	NA
1535	CYBA	1.16886	0.675551	0	NA
8031	NCOA4	1.16738	0.685844	0	NA
60675	PROK2	1.16666	0.60208	0	NA
1523	CUX1	1.16626	0.555736	0	NA
26020	LRP10	1.16586	0.664954	0	NA
10461	MERTK	1.16194	0.671908	0	NA
6480	ST6GAL1	1.15997	0.324942	0	NA
5580	PRKCD	1.15931	0.216724	0	NA
11214	AKAP13	1.15659	0.445477	0	NA
5742	PTGS1	1.15617	0.770913	0	NA
54863	TOR4A	1.15338	0.6224	0	NA
5768	QSOX1	1.15117	0.56628	0	NA
64778	FNDC3B	1.14912	0.707685	0	NA
3423	IDS	1.14739	0.523933	0	NA
84641	HIATL1	1.14281	0.876442	0	NA
7041	TGFB1I1	1.1425	0.554296	0	NA
10487	CAP1	1.14142	0.536892	0	NA
4478	MSN	1.14061	0.783004	0	NA
83716	CRISPLD2	1.1378	0.474182	0	NA
10312	TCIRG1	1.13684	0.665708	0	NA
83706	FERMT3	1.13643	0.46743	0	NA
4259	MGST3	1.13338	0.312066	0	NA
196	AHR	1.1328	0.380688	0	NA
645	BLVRB	1.12956	0.707432	0	NA
9637	FEZ2	1.12831	0.398825	0	NA
57580	PREX1	1.1263	0.609059	0	NA
535	ATP6V0A1	1.12591	0.307915	0	NA
9766	KIAA0247	1.12554	0.78208	0	NA
3142	HLX	1.12314	0.639945	0	NA
23531	MMD	1.12048	0.383659	0	NA
54502	RBM47	1.1203	0.411778	0	NA
3113	HLA-DPA1	1.12018	0.427507	24	6p21.3
10611	PDLIM5	1.12014	0.175711	0	NA
8459	TPST2	1.11922	0.417335	0	NA
93663	ARHGAP18	1.11492	1.05239	0	NA
1265	CNN2	1.11412	0.8164	0	NA
5476	CTSA	1.11236	0.523226	0	NA
57515	SERINC1	1.11108	0.258134	0	NA
4924	NUCB1	1.10967	0.706719	0	NA
7813	EVI5	1.10963	0.652103	0	NA
2982	GUCY1A3	1.10866	0.388373	0	NA
4815	NINJ2	1.10717	0.350544	0	NA
7045	TGFBI	1.10707	0.369628	0	NA
9535	GMFG	1.10647	0.405782	0	NA
4354	MPP1	1.10437	0.488017	0	NA
3383	ICAM1	1.10349	0.699247	0	NA
79143	MBOAT7	1.10305	0.502032	0	NA
830	CAPZA2	1.10295	0.491239	0	NA
2782	GNB1	1.10285	0.592395	0	NA
28232	SLCO3A1	1.10151	0.763233	0	NA
2273	FHL1	1.10028	0.339869	0	NA
6688	SPI1	1.10004	0.898468	0	NA
54625	PARP14	1.09828	0.537205	0	NA
4208	MEF2C	1.09825	0.32186	27	5q14.3
9839	ZEB2	1.09789	0.661304	0	NA
226	ALDOA	1.09708	0.838516	0	NA
4066	LYL1	1.09678	0.426645	0	NA
7903	ST8SIA4	1.0952	0.593234	0	NA
5782	PTPN12	1.09403	0.829158	0	NA
2180	ACSL1	1.09101	0.694769	0	NA
8650	NUMB	1.09076	0.952084	0	NA
5829	PXN	1.08911	0.579508	0	NA
10044	SH2D3C	1.08855	0.674719	0	NA
8743	TNFSF10	1.08834	0.467621	0	NA
7048	TGFBR2	1.08818	0.428137	0	NA
10981	RAB32	1.08788	0.360359	0	NA
51296	SLC15A3	1.08637	0.84126	0	NA
9124	PDLIM1	1.08636	0.546982	0	NA
9802	DAZAP2	1.08487	0.436568	0	NA
23406	COTL1	1.08284	0.875263	0	NA
57552	NCEH1	1.08252	0.497211	0	NA
9645	MICAL2	1.08122	0.526524	0	NA
10226	PLIN3	1.08005	0.617907	0	NA
55819	RNF130	1.07979	0.362147	0	NA
2539	G6PD	1.07959	0.430463	0	NA
375033	PEAR1	1.07787	0.560271	7	1q23.1
951	CD37	1.07617	0.362891	0	NA
1471	CST3	1.07537	0.822437	0	NA
84034	EMILIN2	1.07345	0.653607	0	NA
5869	RAB5B	1.07345	0.427818	0	NA
5791	PTPRE	1.07301	0.418709	0	NA
6402	SELL	1.07175	0.327898	0	NA
9922	IQSEC1	1.07153	0.463297	0	NA
23765	IL17RA	1.07116	0.257766	0	NA
5352	PLOD2	1.07031	1.04952	0	NA
6451	SH3BGRL	1.0702	0.692002	0	NA
1845	DUSP3	1.06771	0.458249	0	NA
10318	TNIP1	1.06501	0.559669	0	NA
51304	ZDHHC3	1.06393	0.55084	0	NA
6595	SMARCA2	1.06238	0.51075	0	NA
4688	NCF2	1.06235	0.277395	0	NA
2495	FTH1	1.06197	0.619934	18	11q12.2
80315	CPEB4	1.06166	1.0392	0	NA
10154	PLXNC1	1.06123	0.637688	0	NA
2590	GALNT2	1.06119	0.584446	0	NA
10326	SIRPB1	1.05734	0.490189	0	NA
6281	S100A10	1.05714	0.565074	0	NA
56911	MAP3K7CL	1.05625	0.811019	0	NA
10287	RGS19	1.05602	0.802511	0	NA
2123	EVI2A	1.0546	0.490646	0	NA
5479	PPIB	1.05454	0.873334	0	NA
427	ASAH1	1.05365	0.567921	0	NA
219972	MPEG1	1.05274	0.764984	0	NA
6772	STAT1	1.05241	0.444427	0	NA
59342	SCPEP1	1.052	0.471081	0	NA
967	CD63	1.05186	0.865471	0	NA
929	CD14	1.05158	0.559708	0	NA
6446	SGK1	1.04983	0.419932	0	NA
54918	CMTM6	1.04934	0.559572	0	NA
91663	MYADM	1.04847	0.267412	0	NA
51167	CYB5R4	1.04775	0.571119	0	NA
3927	LASP1	1.04765	0.610357	0	NA
7805	LAPTM5	1.04735	0.42392	0	NA
10533	ATG7	1.04659	0.719851	0	NA
326624	RAB37	1.04607	0.37809	0	NA
139818	DOCK11	1.04571	0.469963	0	NA
120892	LRRK2	1.04497	0.367706	0	NA
9748	SLK	1.04449	0.378154	0	NA
79626	TNFAIP8L2	1.04444	0.66712	0	NA
1051	CEBPB	1.0425	0.400459	0	NA
8826	IQGAP1	1.0422	0.797683	0	NA
7035	TFPI	1.04167	0.365866	0	NA
3965	LGALS9	1.04021	0.554411	0	NA
5062	PAK2	1.04012	0.0734052	0	NA
6888	TALDO1	1.03985	1.00038	0	NA
4200	ME2	1.03945	0.498009	0	NA
8837	CFLAR	1.03914	0.573692	0	NA
10628	TXNIP	1.03903	0.334834	0	NA
123920	CMTM3	1.03897	0.8435	0	NA
6275	S100A4	1.03667	0.659187	0	NA
9741	LAPTM4A	1.03591	0.583558	0	NA
6252	RTN1	1.03553	0.530668	0	NA
54838	WBP1L	1.03548	0.447433	0	NA
5341	PLEK	1.0324	0.647019	0	NA
5627	PROS1	1.03231	0.719268	0	NA
831	CAST	1.03115	0.719078	0	NA
115727	RASGRP4	1.03114	0.716493	0	NA
257019	FRMD3	1.03051	0.272327	0	NA
23585	TMEM50A	1.0303	0.71661	0	NA
3134	HLA-F	1.0299	0.610897	0	NA
64744	SMAP2	1.02966	0.542346	0	NA
1604	CD55	1.02941	0.398998	0	NA
1441	CSF3R	1.0286	0.351836	0	NA
3660	IRF2	1.02778	0.460488	0	NA
5321	PLA2G4A	1.02534	0.55644	0	NA
2934	GSN	1.02405	0.422132	0	NA
55701	ARHGEF40	1.0237	0.429991	0	NA
2745	GLRX	1.02289	0.695297	0	NA
3098	HK1	1.02241	0.421009	0	NA
4818	NKG7	1.02102	0.934085	0	NA
7127	TNFAIP2	1.02077	0.771292	63	14q32.32
1890	TYMP	1.02064	0.455915	0	NA
9846	GAB2	1.02062	0.591931	0	NA
4035	LRP1	1.02002	0.430257	34	12q13.3
1601	DAB2	1.01855	0.826333	0	NA
6622	SNCA	1.01742	0.702642	0	NA
5538	PPT1	1.01698	0.525653	0	NA
83930	STARD3NL	1.01647	0.445767	0	NA
7128	TNFAIP3	1.0158	0.328489	0	NA
3122	HLA-DRA	1.01579	0.768274	0	NA
9886	RHOBTB1	1.01548	0.489029	0	NA
6774	STAT3	1.01535	0.308236	0	NA
10982	MAPRE2	1.01416	0.661036	0	NA
9910	RABGAP1L	1.01357	0.362843	0	NA
728	C5AR1	1.01309	0.522035	0	NA
29956	CERS2	1.01299	0.503632	0	NA
5216	PFN1	1.01105	0.958177	11	17p13.2
3490	IGFBP7	1.00923	0.48862	0	NA
2124	EVI2B	1.00867	0.732792	0	NA
64747	MFSD1	1.0072	0.43807	0	NA
4125	MAN2B1	1.00646	0.512294	0	NA
54504	CPVL	1.00492	0.640987	0	NA
116985	ARAP1	1.004	0.662638	0	NA
81606	LBH	1.00189	0.207021	0	NA
9334	B4GALT5	1.0018	0.602222	0	NA
91624	NEXN	0.999606	0.683239	0	NA
5724	PTAFR	0.999361	0.436522	0	NA
942	CD86	0.998998	0.356755	0	NA
25796	PGLS	0.998842	0.729965	0	NA
5577	PRKAR2B	0.996	0.521308	0	NA
2309	FOXO3	0.995727	0.505086	0	NA
8073	PTP4A2	0.994881	1.15495	0	NA
90	ACVR1	0.99399	0.325945	0	NA
51092	SIDT2	0.993859	0.524378	0	NA
51316	PLAC8	0.993026	0.575123	0	NA
4155	MBP	0.99155	0.326824	0	NA
719	C3AR1	0.989859	0.471127	0	NA
7920	ABHD16A	0.988693	0.58644	38	6p21.3
1318	SLC31A2	0.988309	0.660676	0	NA
79890	RIN3	0.986625	0.765074	0	NA
5359	PLSCR1	0.986494	0.565998	0	NA
57175	CORO1B	0.985977	0.48685	0	NA
3119	HLA-DQB1	0.984857	0.416178	0	NA
6793	STK10	0.983387	0.7894	0	NA
9764	KIAA0513	0.980927	0.712635	0	NA
10184	LHFPL2	0.980747	0.337236	0	NA
55076	TMEM45A	0.980285	0.513282	0	NA
58190	CTDSP1	0.978216	0.415245	0	NA
84519	ACRBP	0.977664	0.583515	0	NA
11337	GABARAP	0.975811	0.659218	0	NA
4005	LMO2	0.975267	0.449667	0	NA
10097	ACTR2	0.974434	0.753186	0	NA
1545	CYP1B1	0.970521	0.635359	0	NA
10261	IGSF6	0.969721	0.502843	0	NA
4637	MYL6	0.968741	0.696206	0	NA
54732	TMED9	0.96857	0.841702	0	NA
4286	MITF	0.967446	0.5439	0	NA
79026	AHNAK	0.967236	0.718324	0	NA
4217	MAP3K5	0.966057	0.678551	0	NA
29940	DSE	0.966052	0.24596	0	NA
9332	CD163	0.965531	0.533906	0	NA
9444	QKI	0.965278	0.524012	0	NA
7414	VCL	0.96394	0.838585	0	NA
4082	MARCKS	0.963839	0.418444	0	NA
1512	CTSH	0.962803	0.526815	0	NA
26469	PTPN18	0.961447	0.720444	0	NA
9050	PSTPIP2	0.961397	0.457146	0	NA
10066	SCAMP2	0.961242	0.552791	0	NA
4940	OAS3	0.96113	0.548384	0	NA
7375	USP4	0.960626	0.241452	0	NA
7408	VASP	0.960423	0.673847	50	19q13.32
51696	HECA	0.960268	0.482089	0	NA
4154	MBNL1	0.958986	0.211025	0	NA
9446	GSTO1	0.958602	0.413536	0	NA
6515	SLC2A3	0.957048	0.590491	0	NA
51313	FAM198B	0.956878	0.970415	0	NA
9236	CCPG1	0.956502	0.61823	0	NA
4000	LMNA	0.955295	0.350359	0	NA
60682	SMAP1	0.955161	0.458234	0	NA
5355	PLP2	0.954737	0.676982	0	NA
217	ALDH2	0.954512	0.573583	9	12q24.13
130814	PQLC3	0.954454	0.410531	0	NA
10398	MYL9	0.954405	0.651361	0	NA
53	ACP2	0.954077	0.381791	0	NA
8804	CREG1	0.952098	0.404088	0	NA
29108	PYCARD	0.95126	0.52188	0	NA
28511	NKIRAS2	0.950586	0.558031	0	NA
10159	ATP6AP2	0.949664	0.338281	0	NA
1316	KLF6	0.94958	0.260172	0	NA
2783	GNB2	0.948648	0.489258	0	NA
8992	ATP6V0E1	0.948054	0.32377	0	NA
51100	SH3GLB1	0.947023	0.856148	0	NA
527	ATP6V0C	0.946385	0.709832	0	NA
1436	CSF1R	0.945931	0.559945	0	NA
54453	RIN2	0.945738	0.536448	0	NA
2908	NR3C1	0.945475	0.352686	0	NA
9341	VAMP3	0.944646	0.4741	0	NA
57169	ZNFX1	0.943852	0.444202	0	NA
440400	RNASEK	0.943685	0.656276	0	NA
800	CALD1	0.943635	0.64099	0	NA
83871	RAB34	0.942959	0.494512	0	NA
10095	ARPC1B	0.942208	0.603904	0	NA
51177	PLEKHO1	0.941704	0.348023	0	NA
6646	SOAT1	0.941229	0.482939	0	NA
64218	SEMA4A	0.941082	0.669783	0	NA
6038	RNASE4	0.94089	0.473493	0	NA
10367	MICU1	0.940207	0.664623	0	NA
92241	RCSD1	0.938917	0.612485	0	NA
3916	LAMP1	0.938509	0.37156	64	13q34
9114	ATP6V0D1	0.938487	0.472005	0	NA
6036	RNASE2	0.938378	0.699047	0	NA
8878	SQSTM1	0.936024	0.527757	0	NA
3108	HLA-DMA	0.935669	0.485387	24	6p21.3
57192	MCOLN1	0.931366	0.467088	0	NA
1072	CFL1	0.926675	0.859307	0	NA
55332	DRAM1	0.925888	0.670697	0	NA
1052	CEBPD	0.925327	0.537731	0	NA
3055	HCK	0.924251	0.308308	0	NA
3133	HLA-E	0.923324	0.56576	0	NA
56670	SUCNR1	0.922707	0.87534	0	NA
7351	UCP2	0.922082	0.35422	0	NA
1912	PHC2	0.920499	0.4345	0	NA
5336	PLCG2	0.919743	0.422471	0	NA
64757	MARC1	0.918213	0.558139	0	NA
23429	RYBP	0.917929	0.322513	0	NA
754	PTTG1IP	0.917803	0.638351	0	NA
9061	PAPSS1	0.916681	0.645546	0	NA
824	CAPN2	0.916377	0.972602	0	NA
602	BCL3	0.91627	0.612151	0	NA
1827	RCAN1	0.915709	0.580368	0	NA
55654	TMEM127	0.914606	0.565932	0	NA
8301	PICALM	0.9138	0.574497	0	NA
2983	GUCY1B3	0.913269	0.162842	0	NA
54926	UBE2R2	0.913207	0.491209	0	NA
26112	CCDC69	0.912488	0.573409	0	NA
2621	GAS6	0.912107	0.58237	0	NA
23307	FKBP15	0.909575	0.606717	0	NA
1611	DAP	0.907521	0.769176	0	NA
51274	KLF3	0.907477	0.5142	0	NA
3987	LIMS1	0.906943	0.399221	0	NA
2014	EMP3	0.90507	0.776692	0	NA
311	ANXA11	0.905007	0.912756	0	NA
9046	DOK2	0.904507	0.743381	0	NA
59345	GNB4	0.903737	0.487658	0	NA
4242	MFNG	0.903563	0.468403	0	NA
121457	IKBIP	0.903011	0.53821	0	NA
56940	DUSP22	0.902551	0.40241	0	NA
10404	CPQ	0.900783	0.425019	0	NA
55577	NAGK	0.900234	0.36733	0	NA
313	AOAH	0.899175	0.596936	0	NA
10121	ACTR1A	0.897354	0.579625	0	NA
64759	TNS3	0.896816	0.672922	0	NA
1362	CPD	0.896483	0.657814	0	NA
304	ANXA2P2	0.895977	0.268249	0	NA
23052	ENDOD1	0.895395	0.744085	0	NA
64114	TMBIM1	0.894617	0.392779	0	NA
4615	MYD88	0.893738	0.481968	0	NA
23324	MAN2B2	0.890746	0.531254	53	4p16.1
5547	PRCP	0.890231	0.547768	0	NA
144402	CPNE8	0.889836	0.467528	0	NA
5269	SERPINB6	0.889411	0.798652	0	NA
197259	MLKL	0.889247	0.696447	0	NA
284611	FAM102B	0.889208	0.827124	0	NA
27010	TPK1	0.888324	0.948748	0	NA
2060	EPS15	0.888024	0.491689	0	NA
51246	SHISA5	0.887274	0.517594	0	NA
832	CAPZB	0.887083	0.526425	0	NA
51099	ABHD5	0.885954	0.450494	0	NA
4084	MXD1	0.885757	0.376745	0	NA
81603	TRIM8	0.8849	0.894507	0	NA
4046	LSP1	0.884751	0.167211	0	NA
2184	FAH	0.884749	0.511235	0	NA
5606	MAP2K3	0.884591	0.722884	0	NA
2162	F13A1	0.883511	0.726157	0	NA
403341	ZBTB34	0.882962	0.54968	0	NA
55568	GALNT10	0.882939	0.396372	0	NA
25797	QPCT	0.882919	0.320715	0	NA
5699	PSMB10	0.882626	0.870481	0	NA
55640	FLVCR2	0.882511	0.665896	0	NA
10783	NEK6	0.881985	0.435895	0	NA
340205	TREML1	0.881018	0.927297	0	NA
5573	PRKAR1A	0.880089	0.427988	0	NA
1729	DIAPH1	0.879822	0.579914	0	NA
5315	PKM	0.878425	0.867195	0	NA
10659	CELF2	0.876839	0.551978	0	NA
51776	ZAK	0.876245	0.600182	0	NA
3600	IL15	0.876105	0.515343	0	NA
10618	TGOLN2	0.874465	0.612994	0	NA
1230	CCR1	0.872618	0.690242	0	NA
140739	UBE2F	0.871871	0.254441	0	NA
401494	PTPLAD2	0.87148	0.825404	0	NA
65018	PINK1	0.870144	0.43067	0	NA
83937	RASSF4	0.869875	0.650762	0	NA
55313	CPPED1	0.86862	0.689257	0	NA
25798	BRI3	0.868299	0.423207	0	NA
23670	TMEM2	0.868029	0.641131	0	NA
23299	BICD2	0.867889	0.608946	0	NA
729230	CCR2	0.867431	0.425246	0	NA
9867	PJA2	0.866872	0.389859	0	NA
221895	JAZF1	0.865694	0.700447	0	NA
221184	CPNE2	0.865509	0.466762	0	NA
6892	TAPBP	0.865442	0.382835	24	6p21.3
3482	IGF2R	0.86494	0.590583	0	NA
64859	NABP1	0.864732	0.56954	0	NA
219771	CCNY	0.864663	0.544133	0	NA
23385	NCSTN	0.864591	0.598632	0	NA
3676	ITGA4	0.864347	0.350002	0	NA
4900	NRGN	0.863976	0.281388	0	NA
55700	MAP7D1	0.862905	0.711963	0	NA
64780	MICAL1	0.86285	0.335817	0	NA
9991	PTBP3	0.862563	0.390883	0	NA
5583	PRKCH	0.861225	0.482393	0	NA
54440	SASH3	0.860985	0.633479	0	NA
2512	FTL	0.860415	0.361013	0	NA
8676	STX11	0.860069	0.879921	0	NA
3433	IFIT2	0.859968	0.762771	0	NA
2681	GGTA1P	0.859014	0.738978	0	NA
10288	LILRB2	0.858053	0.769377	0	NA
64420	SUSD1	0.857366	0.173996	0	NA
5360	PLTP	0.857337	0.484034	0	NA
55074	OXR1	0.857267	0.592221	0	NA
2766	GMPR	0.856198	0.572501	0	NA
3460	IFNGR2	0.855371	0.675861	0	NA
1495	CTNNA1	0.855335	0.730488	0	NA
7538	ZFP36	0.855048	0.582928	0	NA
51762	RAB8B	0.854951	0.753365	59	15q22.2
50650	ARHGEF3	0.853898	0.71638	45	3p14.3
80709	AKNA	0.853687	0.579473	0	NA
4026	LPP	0.853651	0.468152	0	NA
4205	MEF2A	0.852727	0.532739	0	NA
3123	HLA-DRB1	0.851863	0.98669	0	NA
56894	AGPAT3	0.85161	0.605582	0	NA
83541	FAM110A	0.851522	0.493618	0	NA
5292	PIM1	0.850657	0.415056	0	NA
10100	TSPAN2	0.849457	0.337674	0	NA
57616	TSHZ3	0.849122	0.665942	0	NA
5066	PAM	0.84899	0.354251	0	NA
10924	SMPDL3A	0.8489	0.612964	0	NA
162073	ITPRIPL2	0.848876	0.517607	0	NA
2760	GM2A	0.84838	0.789546	0	NA
1843	DUSP1	0.848261	0.556264	0	NA
4542	MYO1F	0.848222	0.731885	0	NA
84617	TUBB6	0.847611	0.617379	0	NA
53827	FXYD5	0.846967	0.458997	0	NA
285195	SLC9A9	0.846681	0.9635	0	NA
598	BCL2L1	0.84563	0.672205	0	NA
114769	CARD16	0.845559	0.692747	0	NA
11314	CD300A	0.845334	0.577667	0	NA
1509	CTSD	0.845179	0.598598	0	NA
11057	ABHD2	0.844543	0.489581	0	NA
163	AP2B1	0.844037	0.518479	47	17q12
80223	RAB11FIP1	0.842037	0.540734	0	NA
84674	CARD6	0.841277	0.776239	0	NA
26994	RNF11	0.840672	0.928387	0	NA
9367	RAB9A	0.840568	0.219533	0	NA
4780	NFE2L2	0.839986	0.628499	0	NA
6352	CCL5	0.839464	0.484879	47	17q12
10955	SERINC3	0.839119	0.617115	0	NA
6778	STAT6	0.838581	0.516992	34	12q13.3
3693	ITGB5	0.838546	0.486187	21	3q21.2
153222	CREBRF	0.837687	0.691754	0	NA
102	ADAM10	0.837139	0.704463	0	NA
7739	ZNF185	0.83586	0.756506	0	NA
150372	NFAM1	0.833403	0.468107	0	NA
5329	PLAUR	0.831634	0.777631	0	NA
665	BNIP3L	0.830684	0.42043	0	NA
11145	PLA2G16	0.829355	0.375387	0	NA
7056	THBD	0.829054	0.597646	0	NA
23216	TBC1D1	0.828906	0.722472	0	NA
8870	IER3	0.827293	0.636171	0	NA
11342	RNF13	0.826035	0.566847	0	NA
6850	SYK	0.825739	0.417709	0	NA
9938	ARHGAP25	0.825501	0.288681	0	NA
6396	SEC13	0.823576	0.477525	0	NA
55788	LMBRD1	0.823022	0.571416	0	NA
567	B2M	0.822718	0.530068	0	NA
64397	ZNF106	0.822647	0.119688	0	NA
712	C1QA	0.82263	0.808199	0	NA
51088	KLHL5	0.822473	0.624639	0	NA
23228	PLCL2	0.822446	0.214723	0	NA
23673	STX12	0.821554	0.582042	0	NA
7057	THBS1	0.821434	0.486076	0	NA
6583	SLC22A4	0.820546	0.56682	32	5q31.1
81631	MAP1LC3B	0.817553	0.561268	0	NA
29992	PILRA	0.817228	0.652852	0	NA
87	ACTN1	0.817102	0.499269	0	NA
395	ARHGAP6	0.816339	0.580611	0	NA
259230	SGMS1	0.815849	0.361408	0	NA
30011	SH3KBP1	0.815614	0.46201	0	NA
50486	G0S2	0.815283	0.423826	0	NA
55529	TMEM55A	0.813306	0.558126	0	NA
51324	SPG21	0.812799	0.852163	36	15q22.31
6478	SIAH2	0.81263	0.207142	0	NA
29015	SLC43A3	0.812346	0.197633	0	NA
55603	FAM46A	0.8123	0.613246	0	NA
4296	MAP3K11	0.811829	0.38519	0	NA
133	ADM	0.811347	0.397797	0	NA
1191	CLU	0.81052	0.728701	0	NA
11316	COPE	0.810072	0.687685	0	NA
9181	ARHGEF2	0.808305	0.679157	0	NA
9516	LITAF	0.807909	0.456933	0	NA
116496	FAM129A	0.806984	0.534989	0	NA
8569	MKNK1	0.80619	0.640224	0	NA
144165	PRICKLE1	0.805464	0.186118	0	NA
5604	MAP2K1	0.803581	0.778686	0	NA
1175	AP2S1	0.803522	0.817372	0	NA
241	ALOX5AP	0.803376	0.830575	0	NA
2768	GNA12	0.80194	0.4828	0	NA
57688	ZSWIM6	0.800452	0.680794	0	NA
2791	GNG11	0.800118	0.438303	0	NA
2316	FLNA	0.799405	0.605368	0	NA
4520	MTF1	0.798943	0.424429	0	NA
3659	IRF1	0.798593	0.888856	32	5q31.1
112770	C1orf85	0.798062	0.786537	0	NA
5530	PPP3CA	0.797473	0.296676	0	NA
9473	THEMIS2	0.796127	0.44822	0	NA
23654	PLXNB2	0.795542	0.700292	0	NA
2281	FKBP1B	0.795399	0.594348	0	NA
823	CAPN1	0.793784	0.766604	0	NA
80230	RUFY1	0.791888	0.27802	0	NA
7316	UBC	0.790947	0.412061	0	NA
644	BLVRA	0.790769	0.721522	0	NA
3717	JAK2	0.789854	0.454474	16	9p24.1
6272	SORT1	0.788947	0.626992	0	NA
3140	MR1	0.787782	0.442671	0	NA
28962	OSTM1	0.787578	0.669762	0	NA
2720	GLB1	0.786725	0.680784	0	NA
2203	FBP1	0.786361	0.52778	0	NA
114885	OSBPL11	0.785698	0.63247	0	NA
26524	LATS2	0.785134	0.520715	0	NA
64407	RGS18	0.784973	0.720114	0	NA
81846	SBF2	0.784939	0.253876	0	NA
4946	OAZ1	0.784521	0.318377	0	NA
25907	TMEM158	0.784279	0.730316	0	NA
474344	GIMAP6	0.784191	0.473405	0	NA
222487	GPR97	0.783762	0.637489	0	NA
7099	TLR4	0.783566	0.644041	0	NA
1130	LYST	0.782005	0.663813	0	NA
56034	PDGFC	0.781569	0.777538	0	NA
3437	IFIT3	0.781088	0.687632	0	NA
9749	PHACTR2	0.780832	0.383444	0	NA
684	BST2	0.779771	0.510164	0	NA
2113	ETS1	0.779284	0.288006	0	NA
4069	LYZ	0.778871	0.321632	0	NA
10855	HPSE	0.778471	0.574133	0	NA
25939	SAMHD1	0.778301	0.456017	0	NA
901	CCNG2	0.778241	0.654236	0	NA
5962	RDX	0.777112	0.445771	0	NA
4739	NEDD9	0.776858	0.688784	0	NA
8933	FAM127A	0.776772	0.542566	0	NA
1639	DCTN1	0.775913	0.675675	0	NA
8289	ARID1A	0.775773	0.63911	0	NA
23313	KIAA0930	0.775474	0.675765	0	NA
57458	TMCC3	0.775359	0.853854	0	NA
5058	PAK1	0.774387	0.671303	0	NA
10548	TM9SF1	0.774295	0.861474	0	NA
3417	IDH1	0.773782	0.263876	0	NA
64215	DNAJC1	0.773599	0.530941	0	NA
253827	MSRB3	0.772669	0.756808	0	NA
6934	TCF7L2	0.771728	0.458755	0	NA
5045	FURIN	0.77116	0.440928	0	NA
6925	TCF4	0.770903	0.602727	0	NA
64761	PARP12	0.770872	0.824223	0	NA
2120	ETV6	0.768381	0.309514	0	NA
50807	ASAP1	0.767825	0.716176	0	NA
639	PRDM1	0.76722	0.357772	0	NA
475	ATOX1	0.766899	0.238272	0	NA
79158	GNPTAB	0.766416	0.4489	0	NA
51094	ADIPOR1	0.76585	0.814697	0	NA
1050	CEBPA	0.763866	0.587033	0	NA
55337	C19orf66	0.763555	0.718669	0	NA
79961	DENND2D	0.760534	0.724148	0	NA
8407	TAGLN2	0.759648	0.956165	0	NA
79627	OGFRL1	0.759457	0.61849	0	NA
84649	DGAT2	0.759144	0.665522	0	NA
26301	GBGT1	0.758618	0.603756	0	NA
23167	EFR3A	0.758502	0.513919	0	NA
2907	GRINA	0.757278	0.662389	58	8q24.3
10409	BASP1	0.756216	0.417549	0	NA
3635	INPP5D	0.754964	0.603918	0	NA
2581	GALC	0.754774	0.614338	0	NA
219654	ZCCHC24	0.754398	0.575643	0	NA
10106	CTDSP2	0.754379	0.710242	0	NA
25932	CLIC4	0.753728	0.719473	0	NA
5786	PTPRA	0.753377	0.450045	0	NA
137835	TMEM71	0.75336	0.289344	0	NA
64098	PARVG	0.753085	0.5012	0	NA
55803	ADAP2	0.75279	0.575938	0	NA
81553	FAM49A	0.752478	0.650486	0	NA
3074	HEXB	0.752258	0.655153	0	NA
8560	DEGS1	0.752136	0.676166	0	NA
51317	PHF21A	0.75206	0.60349	0	NA
23001	WDFY3	0.7518	0.647916	0	NA
4055	LTBR	0.751637	0.606372	66	12p13
7123	CLEC3B	0.751565	0.593329	0	NA
10938	EHD1	0.751559	0.608172	0	NA
51621	KLF13	0.750178	0.79144	0	NA
1730	DIAPH2	0.750042	0.649478	0	NA
54210	TREM1	0.749868	0.717344	0	NA
2769	GNA15	0.749215	0.729326	0	NA
9343	EFTUD2	0.749146	0.450607	0	NA
6385	SDC4	0.748692	0.686004	0	NA
8754	ADAM9	0.747984	0.919949	0	NA
1445	CSK	0.747858	0.530481	0	NA
26234	FBXL5	0.747585	0.414003	0	NA
3716	JAK1	0.746322	0.413709	0	NA
6453	ITSN1	0.746023	0.544788	0	NA
7084	TK2	0.745693	0.472736	0	NA
948	CD36	0.745187	0.465905	67	7q11.2
5199	CFP	0.745025	0.690581	0	NA
604	BCL6	0.744583	0.373661	0	NA
6836	SURF4	0.744456	0.510883	0	NA
526	ATP6V1B2	0.744353	0.684201	0	NA
4052	LTBP1	0.742651	0.428546	0	NA
25844	YIPF3	0.742385	0.663342	0	NA
9936	CD302	0.742327	0.720177	0	NA
1675	CFD	0.742134	0.70912	0	NA
65220	NADK	0.741614	0.32144	0	NA
6386	SDCBP	0.74122	0.735013	0	NA
8648	NCOA1	0.740905	0.278253	0	NA
8853	ASAP2	0.740887	0.915709	0	NA
29	ABR	0.739948	0.7595	0	NA
53346	TM6SF1	0.739805	0.309648	0	NA
8477	GPR65	0.739737	0.843876	0	NA
10397	NDRG1	0.739056	0.526996	0	NA
64092	SAMSN1	0.738737	0.558355	0	NA
136319	MTPN	0.738086	0.634664	0	NA
57493	HEG1	0.737384	0.303064	0	NA
2889	RAPGEF1	0.736668	0.513426	0	NA
962	CD48	0.73649	0.57569	0	NA
51706	CYB5R1	0.735934	0.678397	0	NA
10096	ACTR3	0.735757	0.859462	0	NA
28988	DBNL	0.735222	1.28291	0	NA
9813	EFCAB14	0.734933	0.557547	0	NA
8724	SNX3	0.734835	0.849114	0	NA
5879	RAC1	0.734685	0.426425	0	NA
11078	TRIOBP	0.733784	0.34675	0	NA
801	CALM1	0.733055	0.640932	0	NA
51571	FAM49B	0.731606	0.890586	0	NA
25851	TECPR1	0.731221	0.60988	0	NA
8795	TNFRSF10B	0.731179	0.474263	0	NA
3656	IRAK2	0.73065	0.405592	0	NA
80146	UXS1	0.730402	0.521189	0	NA
25801	GCA	0.729602	0.811489	0	NA
847	CAT	0.72924	0.628557	0	NA
4088	SMAD3	0.728894	0.630303	0	NA
90952	ESAM	0.727672	0.681722	0	NA
1774	DNASE1L1	0.72752	0.175963	0	NA
10567	RABAC1	0.727184	0.421749	0	NA
9144	SYNGR2	0.727016	0.756972	0	NA
57590	WDFY1	0.726756	0.766829	0	NA
9909	DENND4B	0.72658	0.461645	0	NA
4947	OAZ2	0.726139	0.370567	36	15q22.31
55707	NECAP2	0.725549	0.776072	0	NA
8428	STK24	0.725416	0.466914	0	NA
2235	FECH	0.725253	0.572917	0	NA
26092	TOR1AIP1	0.724188	0.864691	0	NA
57153	SLC44A2	0.723689	0.795994	0	NA
79689	STEAP4	0.723498	0.937453	0	NA
4033	LRMP	0.723346	0.29439	0	NA
6251	RSU1	0.722772	0.737037	0	NA
79993	ELOVL7	0.722752	0.67932	0	NA
26286	ARFGAP3	0.722664	0.459763	0	NA
6503	SLA	0.722192	0.527056	0	NA
9592	IER2	0.721574	0.490719	0	NA
23558	WBP2	0.721536	0.601521	0	NA
7086	TKT	0.719206	0.406377	0	NA
22900	CARD8	0.719196	0.614296	0	NA
1453	CSNK1D	0.717577	0.360428	0	NA
26511	CHIC2	0.71731	0.528961	0	NA
8553	BHLHE40	0.717236	0.454194	0	NA
8742	TNFSF12	0.717202	0.598799	0	NA
5447	POR	0.716482	0.655643	0	NA
3087	HHEX	0.715981	0.378155	0	NA
4853	NOTCH2	0.715789	0.732272	0	NA
11343	MGLL	0.715	0.463739	0	NA
2355	FOSL2	0.714509	0.65497	0	NA
7321	UBE2D1	0.714202	0.621718	0	NA
60489	APOBEC3G	0.712102	0.84547	0	NA
4758	NEU1	0.711355	0.900165	0	NA
834	CASP1	0.710678	0.486019	0	NA
2548	GAA	0.70845	0.831489	0	NA
6645	SNTB2	0.708126	0.398736	0	NA
63874	ABHD4	0.708032	0.59596	0	NA
4126	MANBA	0.707792	0.676115	0	NA
2643	GCH1	0.70757	0.724307	0	NA
81533	ITFG1	0.707506	0.195254	0	NA
2242	FES	0.70746	0.523771	0	NA
659	BMPR2	0.707432	0.668869	0	NA
3105	HLA-A	0.707404	0.537371	0	NA
5209	PFKFB3	0.706595	0.908753	0	NA
26509	MYOF	0.706407	1.03574	0	NA
11237	RNF24	0.705942	0.691214	0	NA
4616	GADD45B	0.704587	0.687989	0	NA
392	ARHGAP1	0.704418	0.653153	0	NA
22898	DENND3	0.703023	1.01722	0	NA
6604	SMARCD3	0.702242	0.479584	0	NA
23129	PLXND1	0.701865	0.690651	0	NA
239	ALOX12	0.701654	0.772816	0	NA
2313	FLI1	0.701255	0.635636	0	NA
2268	FGR	0.701219	0.101689	0	NA
92799	SHKBP1	0.701106	0.687741	0	NA
290	ANPEP	0.701064	0.802766	0	NA
10015	PDCD6IP	0.700722	0.365554	0	NA
1026	CDKN1A	0.700504	0.581418	0	NA
5777	PTPN6	0.700495	0.642351	0	NA
10484	SEC23A	0.700315	0.473556	0	NA
25793	FBXO7	0.699905	0.348922	0	NA
84166	NLRC5	0.699045	0.812444	0	NA
286336	FAM78A	0.698735	0.407989	0	NA
8705	B3GALT4	0.697846	0.373558	24	6p21.3
2217	FCGRT	0.697642	0.327236	0	NA
8531	YBX3	0.696282	0.690092	0	NA
717	C2	0.695857	0.599926	0	NA
57178	ZMIZ1	0.695659	0.635343	0	NA
10376	TUBA1B	0.693801	1.09768	0	NA
30061	SLC40A1	0.693651	0.578789	0	NA
83719	YPEL3	0.693317	0.478016	0	NA
9896	FIG4	0.693125	0.648857	0	NA
56005	C19orf10	0.692103	0.731876	0	NA
26157	GIMAP2	0.691329	0.520495	0	NA
5230	PGK1	0.690377	0.724697	0	NA
1475	CSTA	0.690182	0.573095	0	NA
7145	TNS1	0.690173	0.570565	0	NA
8869	ST3GAL5	0.688935	0.409254	0	NA
2219	FCN1	0.688263	0.601913	0	NA
9517	SPTLC2	0.688219	0.454252	0	NA
8915	BCL10	0.687473	0.424846	0	NA
9870	AREL1	0.6874	1.12299	0	NA
4318	MMP9	0.686224	0.546182	0	NA
80212	CCDC92	0.685913	0.463971	0	NA
950	SCARB2	0.685158	0.717231	0	NA
11167	FSTL1	0.684057	0.412512	0	NA
3903	LAIR1	0.683678	0.4188	0	NA
5579	PRKCB	0.683011	0.48308	0	NA
10133	OPTN	0.680565	0.658888	0	NA
3566	IL4R	0.680464	0.631383	0	NA
3071	NCKAP1L	0.679757	0.711058	43	12q13.13
113	ADCY7	0.678289	0.403589	0	NA
382	ARF6	0.6781	0.863135	0	NA
10870	HCST	0.678088	0.677266	0	NA
11014	KDELR2	0.677811	0.683455	0	NA
7424	VEGFC	0.677731	0.443185	0	NA
25953	PNKD	0.67744	0.61317	0	NA
51266	CLEC1B	0.677194	0.581177	0	NA
10221	TRIB1	0.676969	0.553574	0	NA
5698	PSMB9	0.676623	0.675722	24	6p21.3
7263	TST	0.676459	0.584077	0	NA
199	AIF1	0.676141	0.269498	38	6p21.3
6249	CLIP1	0.675773	0.446399	0	NA
83742	MARVELD1	0.67461	0.322895	0	NA
9185	REPS2	0.674525	0.88433	0	NA
5290	PIK3CA	0.674337	0.487162	0	NA
7227	TRPS1	0.673966	0.57181	0	NA
975	CD81	0.673919	0.441725	0	NA
55002	TMCO3	0.67331	0.531046	64	13q34
4689	NCF4	0.672539	0.658031	0	NA
1396	CRIP1	0.672127	0.48599	55	14q32.33
1192	CLIC1	0.670981	0.547503	0	NA
3107	HLA-C	0.670844	0.623977	38	6p21.3
114876	OSBPL1A	0.67081	0.106417	0	NA
3690	ITGB3	0.670319	0.724224	0	NA
81618	ITM2C	0.670137	0.359954	0	NA
4067	LYN	0.669831	0.886638	0	NA
3937	LCP2	0.668994	0.771735	0	NA
23478	SEC11A	0.668885	0.356444	0	NA
26137	ZBTB20	0.668799	0.431375	0	NA
85329	LGALS12	0.668731	0.603923	0	NA
8021	NUP214	0.666956	0.579535	0	NA
3570	IL6R	0.666763	0.587892	0	NA
204	AK2	0.665969	0.523039	0	NA
51311	TLR8	0.665288	0.991822	0	NA
23191	CYFIP1	0.66511	0.576643	0	NA
51279	C1RL	0.664798	0.426569	0	NA
4092	SMAD7	0.663947	0.716045	0	NA
28960	DCPS	0.663853	0.588717	0	NA
26118	WSB1	0.663811	0.485624	0	NA
84572	GNPTG	0.663519	0.902148	0	NA
10370	CITED2	0.663305	0.57795	0	NA
182	JAG1	0.66292	0.541147	0	NA
57142	RTN4	0.662759	0.530626	0	NA
79652	TMEM204	0.661678	0.606124	0	NA
11344	TWF2	0.661464	0.716518	0	NA
84002	B3GNT5	0.661008	0.2483	0	NA
10186	LHFP	0.660848	0.514525	0	NA
7122	CLDN5	0.660588	0.649688	0	NA
5142	PDE4B	0.660172	0.556033	0	NA
9844	ELMO1	0.659823	1.00947	0	NA
8905	AP1S2	0.659682	0.313763	0	NA
9261	MAPKAPK2	0.65959	0.744645	0	NA
10335	MRVI1	0.659425	0.61807	0	NA
4942	OAT	0.659329	0.47027	0	NA
1997	ELF1	0.659053	0.355684	0	NA
2000	ELF4	0.6587	0.628411	0	NA
22856	CHSY1	0.657399	0.295109	0	NA
23515	MORC3	0.657185	0.398909	0	NA
8660	IRS2	0.657166	0.574491	0	NA
6867	TACC1	0.656741	0.457317	0	NA
8935	SKAP2	0.656411	1.11333	0	NA
9452	ITM2A	0.656382	0.297821	0	NA
10826	FAXDC2	0.656301	0.650821	0	NA
3732	CD82	0.65617	0.557148	0	NA
5295	PIK3R1	0.655573	0.414925	0	NA
51363	CHST15	0.655273	0.190406	0	NA
2157	F8	0.65509	0.350831	0	NA
221472	FGD2	0.65467	0.428827	0	NA
5937	RBMS1	0.654164	0.585733	0	NA
57085	AGTRAP	0.654075	0.837014	5	1p36.22
9586	CREB5	0.653877	0.794448	0	NA
10491	CRTAP	0.653806	0.599306	0	NA
115992	RNF166	0.653592	0.499927	0	NA
201176	ARHGAP27	0.652787	0.74353	0	NA
114883	OSBPL9	0.652506	0.289779	0	NA
2634	GBP2	0.652493	0.596628	0	NA
5911	RAP2A	0.651888	0.847632	0	NA
57659	ZBTB4	0.65186	0.705665	0	NA
10561	IFI44	0.651615	0.290231	0	NA
23150	FRMD4B	0.651488	0.494825	0	NA
9595	CYTIP	0.651134	0.766829	0	NA
51278	IER5	0.650877	0.450988	0	NA
597	BCL2A1	0.650829	0.95958	0	NA
3459	IFNGR1	0.650645	0.320154	0	NA
3059	HCLS1	0.650072	0.541897	0	NA
4332	MNDA	0.64864	0.940831	0	NA
1389	CREBL2	0.648524	0.279637	0	NA
55114	ARHGAP17	0.647526	0.308018	0	NA
126308	MOB3A	0.646992	0.600941	0	NA
8436	SDPR	0.646562	0.961309	0	NA
5294	PIK3CG	0.646326	0.606661	61	7q22.3
377	ARF3	0.645617	0.969187	0	NA
654	BMP6	0.645601	0.635264	0	NA
5048	PAFAH1B1	0.645273	0.283441	0	NA
2533	FYB	0.644046	0.607255	0	NA
9815	GIT2	0.643687	0.402626	0	NA
9683	N4BP1	0.642308	0.645858	0	NA
3434	IFIT1	0.641952	0.822434	0	NA
5654	HTRA1	0.641839	0.352557	0	NA
84888	SPPL2A	0.641628	0.866462	0	NA
977	CD151	0.640705	0.748842	0	NA
55198	APPL2	0.640466	0.49468	0	NA
23180	RFTN1	0.640376	0.305208	0	NA
3953	LEPR	0.639772	0.610323	0	NA
118	ADD1	0.639673	0.533789	0	NA
5351	PLOD1	0.639635	0.43584	5	1p36.22
6310	ATXN1	0.639581	0.618369	0	NA
80228	ORAI2	0.638877	0.592569	0	NA
57088	PLSCR4	0.638505	0.781048	0	NA
6533	SLC6A6	0.638114	0.475741	0	NA
1958	EGR1	0.636889	0.587565	0	NA
1647	GADD45A	0.636285	0.446568	0	NA
23499	MACF1	0.635903	0.282547	0	NA
64784	CRTC3	0.63578	0.287848	0	NA
79887	PLBD1	0.634636	0.470858	0	NA
9424	KCNK6	0.634264	0.568168	0	NA
389	RHOC	0.634077	0.177005	0	NA
113263	GLCCI1	0.633637	0.473039	0	NA
23112	TNRC6B	0.633173	0.623397	0	NA
22915	MMRN1	0.631525	0.49295	0	NA
963	CD53	0.631337	0.396566	0	NA
64333	ARHGAP9	0.631075	0.826262	0	NA
2534	FYN	0.63061	0.889648	0	NA
2885	GRB2	0.63014	0.507054	0	NA
57222	ERGIC1	0.629794	0.55207	0	NA
10797	MTHFD2	0.62929	0.703223	0	NA
6747	SSR3	0.629123	0.487548	0	NA
663	BNIP2	0.628529	0.76783	0	NA
55754	TMEM30A	0.628057	0.781743	0	NA
23312	DMXL2	0.62778	0.556325	0	NA
4061	LY6E	0.627632	0.636208	0	NA
57698	KIAA1598	0.626012	0.520456	0	NA
1950	EGF	0.625579	0.944533	0	NA
26136	TES	0.625401	0.765364	0	NA
2526	FUT4	0.624061	0.705464	0	NA
6648	SOD2	0.624053	0.43599	0	NA
307	ANXA4	0.623939	0.677066	0	NA
7165	TPD52L2	0.62371	0.845216	0	NA
822	CAPG	0.622878	0.468597	0	NA
301	ANXA1	0.622229	0.221101	0	NA
116151	FAM210B	0.621899	0.693678	0	NA
10857	PGRMC1	0.621781	0.426698	0	NA
10209	EIF1	0.621047	0.372365	0	NA
116984	ARAP2	0.620809	0.549965	0	NA
858	CAV2	0.62062	0.701902	0	NA
10402	ST3GAL6	0.620562	0.465792	0	NA
8875	VNN2	0.620541	0.406612	0	NA
84803	AGPAT9	0.620483	0.607311	0	NA
55194	EVA1B	0.618112	0.758512	0	NA
2012	EMP1	0.617928	0.5964	0	NA
57136	APMAP	0.617891	0.663739	0	NA
64135	IFIH1	0.61768	0.270747	0	NA
8942	KYNU	0.617636	0.3518	0	NA
2773	GNAI3	0.616936	0.970716	0	NA
7884	SLBP	0.616677	0.639114	0	NA
57533	TBC1D14	0.616457	0.669698	53	4p16.1
3597	IL13RA1	0.61629	0.9062	0	NA
3394	IRF8	0.61582	0.668129	0	NA
55841	WWC3	0.615485	0.473974	0	NA
3428	IFI16	0.615471	0.729893	0	NA
2015	EMR1	0.614876	0.419945	0	NA
57419	SLC24A3	0.614848	0.655912	0	NA
5265	SERPINA1	0.614238	0.501729	0	NA
23039	XPO7	0.612489	0.502968	0	NA
127544	RNF19B	0.612155	0.771086	0	NA
10695	CNPY3	0.612057	0.680245	0	NA
6279	S100A8	0.611653	0.760654	0	NA
64005	MYO1G	0.609326	0.585938	0	NA
7049	TGFBR3	0.60898	0.625084	0	NA
6452	SH3BP2	0.608583	0.352337	0	NA
203427	SLC25A43	0.608345	0.440154	0	NA
51719	CAB39	0.607727	0.392174	0	NA
65125	WNK1	0.607725	0.52449	0	NA
9249	DHRS3	0.606851	0.611547	0	NA
4939	OAS2	0.606702	0.720462	0	NA
11027	LILRA2	0.606491	0.310317	0	NA
10810	WASF3	0.606262	0.566574	0	NA
493	ATP2B4	0.605575	0.541517	0	NA
51474	LIMA1	0.605331	0.475013	0	NA
8773	SNAP23	0.605172	0.773724	0	NA
2632	GBE1	0.605053	0.643682	0	NA
113277	TMEM106A	0.605024	0.425731	0	NA
79899	PRR5L	0.604492	0.315428	0	NA
3783	KCNN4	0.603178	0.354286	0	NA
4790	NFKB1	0.602793	0.512524	0	NA
366	AQP9	0.602498	0.434926	0	NA
7097	TLR2	0.602358	0.573366	0	NA
10093	ARPC4	0.601541	0.63809	0	NA
60685	ZFAND3	0.601495	0.561369	0	NA
5358	PLS3	0.601461	0.627135	0	NA
55092	TMEM51	0.601388	0.378704	0	NA
9246	UBE2L6	0.601318	0.531586	0	NA
6776	STAT5A	0.601008	0.645546	0	NA
2114	ETS2	0.600749	0.342323	0	NA
51379	CRLF3	0.600561	0.827065	0	NA
10956	OS9	0.600513	0.51051	0	NA
6403	SELP	0.600465	0.748623	0	NA
64581	CLEC7A	0.600427	0.408523	0	NA
9404	LPXN	0.599128	0.707542	0	NA
6948	TCN2	0.598988	0.673052	0	NA
53826	FXYD6	0.598912	0.741781	0	NA
1027	CDKN1B	0.596928	0.316949	0	NA
55331	ACER3	0.596802	0.540956	0	NA
10023	FRAT1	0.596261	0.295282	0	NA
81619	TSPAN14	0.595487	0.439044	0	NA
5566	PRKACA	0.595058	0.775675	0	NA
23258	DENND5A	0.59462	0.78642	0	NA
4215	MAP3K3	0.594386	0.493989	0	NA
53829	P2RY13	0.593635	0.563976	0	NA
6745	SSR1	0.593524	0.677749	0	NA
1796	DOK1	0.592897	0.613084	0	NA
1521	CTSW	0.592262	0.385159	0	NA
6988	TCTA	0.590969	0.521453	0	NA
3135	HLA-G	0.590455	0.779813	0	NA
864	RUNX3	0.590115	0.584165	0	NA
7534	YWHAZ	0.589481	0.556808	0	NA
55012	PPP2R3C	0.58879	0.395239	0	NA
55920	RCC2	0.587991	0.421771	0	NA
64764	CREB3L2	0.587748	0.895112	0	NA
220323	OAF	0.586972	0.553505	0	NA
805	CALM2	0.586929	0.421112	0	NA
3797	KIF3C	0.586536	0.655254	0	NA
55763	EXOC1	0.585855	0.803961	0	NA
55959	SULF2	0.585595	0.350639	0	NA
966	CD59	0.585363	0.706115	0	NA
27128	CYTH4	0.58536	1.06307	0	NA
23214	XPO6	0.584812	0.479609	0	NA
586	BCAT1	0.583974	0.497038	0	NA
10203	CALCRL	0.583972	0.659227	0	NA
79602	ADIPOR2	0.583792	0.589472	0	NA
8525	DGKZ	0.583554	0.532935	0	NA
56674	TMEM9B	0.583366	0.319584	0	NA
1519	CTSO	0.582872	0.369343	0	NA
29887	SNX10	0.58264	0.381513	0	NA
80853	KDM7A	0.582212	0.462296	0	NA
3310	HSPA6	0.582011	0.741217	0	NA
7533	YWHAH	0.581502	0.702701	0	NA
1213	CLTC	0.581468	0.416454	0	NA
23351	KHNYN	0.581409	0.564	0	NA
2274	FHL2	0.580984	0.802152	0	NA
3516	RBPJ	0.580958	0.57778	0	NA
79567	FAM65A	0.58001	0.74876	0	NA
54518	APBB1IP	0.578686	0.63527	0	NA
84317	CCDC115	0.577592	0.620049	0	NA
7444	VRK2	0.577148	0.350724	0	NA
83931	STK40	0.576839	0.652954	0	NA
8692	HYAL2	0.576709	0.364034	0	NA
80833	APOL3	0.576417	0.587838	0	NA
5663	PSEN1	0.575563	0.50952	0	NA
7462	LAT2	0.575512	0.718631	0	NA
84975	MFSD5	0.574385	0.383191	0	NA
57498	KIDINS220	0.57396	0.55601	0	NA
64834	ELOVL1	0.573921	0.651248	0	NA
7297	TYK2	0.573554	0.553209	0	NA
57168	ASPHD2	0.573456	0.717124	0	NA
30844	EHD4	0.573101	0.457596	0	NA
9375	TM9SF2	0.572849	0.679414	0	NA
4218	RAB8A	0.57235	0.359779	49	19p13.12
83699	SH3BGRL2	0.571855	0.682377	0	NA
9777	TM9SF4	0.571743	0.462927	0	NA
2633	GBP1	0.571464	0.432574	0	NA
6280	S100A9	0.571151	0.392784	0	NA
5532	PPP3CB	0.570927	0.528336	0	NA
10163	WASF2	0.57092	0.675557	0	NA
23136	EPB41L3	0.57089	0.463325	0	NA
116254	GINM1	0.570856	0.489451	0	NA
29969	MDFIC	0.570661	0.419237	0	NA
23011	RAB21	0.569949	0.572856	0	NA
2052	EPHX1	0.569669	0.536168	0	NA
9094	UNC119	0.569404	0.581755	0	NA
710	SERPING1	0.568813	0.771992	0	NA
6811	STX5	0.568742	0.557389	0	NA
6786	STIM1	0.568741	0.232118	0	NA
55544	RBM38	0.5681	0.559153	0	NA
55973	BCAP29	0.567122	0.505218	0	NA
960	CD44	0.566519	0.554631	0	NA
79188	TMEM43	0.565585	0.305342	0	NA
30851	TAX1BP3	0.564964	0.427243	0	NA
23347	SMCHD1	0.564916	0.482192	0	NA
10087	COL4A3BP	0.564691	0.765161	0	NA
978	CDA	0.563768	0.549289	0	NA
58475	MS4A7	0.56352	0.426313	0	NA
129642	MBOAT2	0.563054	0.3755	0	NA
84886	C1orf198	0.562704	0.488042	0	NA
7461	CLIP2	0.562476	0.753526	0	NA
4794	NFKBIE	0.562334	0.817997	0	NA
79712	GTDC1	0.562122	0.461629	0	NA
11151	CORO1A	0.562086	0.234985	0	NA
7091	TLE4	0.561828	0.762694	0	NA
26010	SPATS2L	0.561421	0.356826	0	NA
23433	RHOQ	0.561391	0.687752	0	NA
22926	ATF6	0.561283	0.889277	0	NA
3579	CXCR2	0.560976	0.679599	0	NA
3707	ITPKB	0.560639	0.681115	0	NA
3759	KCNJ2	0.560553	0.327342	0	NA
254102	EHBP1L1	0.560455	0.564958	0	NA
1824	DSC2	0.560349	0.392836	0	NA
4214	MAP3K1	0.560314	0.37825	0	NA
84957	RELT	0.560235	0.520031	0	NA
1848	DUSP6	0.559725	0.407083	0	NA
1326	MAP3K8	0.558961	0.261027	0	NA
9948	WDR1	0.558698	0.578075	0	NA
26258	BLOC1S6	0.558176	0.887291	0	NA
965	CD58	0.557404	0.653993	0	NA
22797	TFEC	0.557215	0.955249	0	NA
57190	SEPN1	0.556939	0.429079	0	NA
57804	POLD4	0.556565	0.823707	0	NA
26127	FGFR1OP2	0.556118	0.559249	0	NA
79650	USB1	0.555893	0.493062	0	NA
11010	GLIPR1	0.555353	0.543651	0	NA
10673	TNFSF13B	0.554976	0.434511	0	NA
3241	HPCAL1	0.552761	0.47818	0	NA
4778	NFE2	0.552595	0.822558	43	12q13.13
10627	MYL12A	0.551899	0.354952	0	NA
7292	TNFSF4	0.55187	0.396384	0	NA
3385	ICAM3	0.551325	0.871658	0	NA
51429	SNX9	0.551271	0.566313	0	NA
9414	TJP2	0.550953	0.464776	0	NA
89846	FGD3	0.550748	0.727408	0	NA
2022	ENG	0.550494	0.360041	0	NA
7071	KLF10	0.549948	0.650363	0	NA
678	ZFP36L2	0.549814	0.53005	33	2p21
80256	FAM214B	0.549733	0.79607	0	NA
80025	PANK2	0.549546	0.520893	0	NA
25816	TNFAIP8	0.548624	0.397201	0	NA
129607	CMPK2	0.548161	0.771513	0	NA
90550	MCU	0.547673	0.759116	0	NA
84790	TUBA1C	0.547673	0.603193	0	NA
22906	TRAK1	0.546872	0.638231	0	NA
4121	MAN1A1	0.545624	0.264643	0	NA
161	AP2A2	0.545608	0.885158	0	NA
4189	DNAJB9	0.544756	0.578569	0	NA
27350	APOBEC3C	0.544241	0.852427	0	NA
23424	TDRD7	0.543498	0.827827	0	NA
4086	SMAD1	0.543484	0.803342	0	NA
84282	RNF135	0.543162	0.648123	0	NA
6773	STAT2	0.543098	0.389004	34	12q13.3
274	BIN1	0.543097	0.534955	0	NA
2037	EPB41L2	0.542931	0.216077	0	NA
2730	GCLM	0.542558	0.592456	0	NA
9926	LPGAT1	0.542439	0.836068	0	NA
94274	PPP1R14A	0.541758	0.314389	0	NA
6050	RNH1	0.54141	0.610183	3	11p15.5
8519	IFITM1	0.541095	0.385836	3	11p15.5
9776	ATG13	0.540741	0.62234	0	NA
6876	TAGLN	0.540482	0.399284	0	NA
23075	SWAP70	0.540178	0.47218	0	NA
10653	SPINT2	0.53929	0.621323	0	NA
718	C3	0.538557	0.930522	0	NA
255783	PRR24	0.536889	0.689571	0	NA
2308	FOXO1	0.536724	0.471647	0	NA
6374	CXCL5	0.536606	1.2683	0	NA
80351	TNKS2	0.536521	0.50746	0	NA
3340	NDST1	0.535834	0.280689	0	NA
84836	ABHD14B	0.535265	0.31197	0	NA
8775	NAPA	0.534585	0.369232	0	NA
103910	MYL12B	0.53353	0.654565	0	NA
57600	FNIP2	0.533306	0.523343	0	NA
3685	ITGAV	0.533078	0.367794	0	NA
56172	ANKH	0.532731	0.679625	0	NA
10906	TRAFD1	0.532348	0.512306	9	12q24.13
128346	C1orf162	0.531564	0.619331	0	NA
5813	PURA	0.531503	0.41446	0	NA
11230	PRAF2	0.531418	0.925254	0	NA
5900	RALGDS	0.531273	0.716883	0	NA
124446	TMEM219	0.531168	0.660262	0	NA
55160	ARHGEF10L	0.530945	0.547247	0	NA
7940	LST1	0.530397	0.569071	38	6p21.3
55914	ERBB2IP	0.530347	0.407901	0	NA
5236	PGM1	0.529622	0.641459	0	NA
55904	KMT2E	0.52925	0.440954	0	NA
4071	TM4SF1	0.529239	0.699146	0	NA
94241	TP53INP1	0.529094	0.636429	0	NA
5914	RARA	0.528641	0.538563	0	NA
25927	CNRIP1	0.527767	1.01817	0	NA
928	CD9	0.527166	0.755098	66	12p13
1293	COL6A3	0.526958	0.339856	0	NA
6744	SSFA2	0.526948	0.369323	0	NA
4258	MGST2	0.526826	0.459348	0	NA
10970	CKAP4	0.526662	0.215826	0	NA
10092	ARPC5	0.525978	0.254284	0	NA
51643	TMBIM4	0.52476	0.52746	0	NA
953	ENTPD1	0.524679	0.550556	0	NA
51669	TMEM66	0.524587	0.752228	0	NA
124944	C17orf49	0.524501	0.712573	0	NA
5166	PDK4	0.52437	0.806516	0	NA
6238	RRBP1	0.523289	0.920727	0	NA
25934	NIPSNAP3A	0.52323	0.690343	0	NA
3487	IGFBP4	0.523103	0.38333	0	NA
10540	DCTN2	0.521877	0.675535	0	NA
23645	PPP1R15A	0.521614	0.495449	0	NA
9079	LDB2	0.520883	0.644542	0	NA
56927	GPR108	0.520787	0.591001	0	NA
23207	PLEKHM2	0.520442	0.677206	0	NA
1032	CDKN2D	0.520415	1.05994	0	NA
23048	FNBP1	0.519852	0.297123	0	NA
2820	GPD2	0.518789	0.603424	0	NA
6283	S100A12	0.518697	0.795387	0	NA
54498	SMOX	0.518469	1.05478	0	NA
9051	PSTPIP1	0.518247	0.751231	0	NA
79930	DOK3	0.517856	0.267632	0	NA
3109	HLA-DMB	0.517689	0.581201	24	6p21.3
51411	BIN2	0.517385	0.418516	0	NA
3454	IFNAR1	0.515782	0.426692	0	NA
340348	TSPAN33	0.515687	0.741337	0	NA
3587	IL10RA	0.515523	0.44664	0	NA
10010	TANK	0.515157	0.688885	0	NA
961	CD47	0.514752	0.709203	0	NA
79720	VPS37B	0.514704	0.762781	0	NA
5934	RBL2	0.514381	0.793229	0	NA
3705	ITPK1	0.514237	0.469206	62	14q32.12
30845	EHD3	0.512353	0.652177	25	2p23.1
8408	ULK1	0.512325	0.375392	0	NA
51186	WBP5	0.512247	0.790918	0	NA
11252	PACSIN2	0.512019	0.476606	0	NA
8440	NCK2	0.511319	0.405149	0	NA
23401	FRAT2	0.51052	0.869047	0	NA
8766	RAB11A	0.510437	0.564342	0	NA
5002	SLC22A18	0.510421	0.73976	0	NA
56181	MTFR1L	0.509973	0.716755	0	NA
23659	PLA2G15	0.509963	0.407279	0	NA
4601	MXI1	0.509915	0.455706	0	NA
9927	MFN2	0.509548	0.777258	5	1p36.22
6477	SIAH1	0.508812	0.87071	0	NA
3091	HIF1A	0.508609	0.321279	0	NA
168544	ZNF467	0.50834	0.897846	0	NA
23484	LEPROTL1	0.50814	0.559618	0	NA
1486	CTBS	0.507989	0.33147	0	NA
3569	IL6	0.507698	0.566328	0	NA
51108	METTL9	0.507652	0.302332	0	NA
9467	SH3BP5	0.506816	0.538702	0	NA
10512	SEMA3C	0.506692	0.584121	0	NA
387521	TMEM189	0.506691	0.753265	0	NA
11068	CYB561D2	0.506643	0.458096	0	NA
3915	LAMC1	0.50627	0.424365	0	NA
359845	FAM101B	0.505637	0.787839	0	NA
29035	C16orf72	0.505487	0.74836	0	NA
3678	ITGA5	0.505391	0.251368	43	12q13.13
2811	GP1BA	0.505067	0.633574	11	17p13.2
83666	PARP9	0.504388	0.341126	0	NA
4782	NFIC	0.50383	0.481041	0	NA
146722	CD300LF	0.503254	0.616948	0	NA
2034	EPAS1	0.502933	0.541291	0	NA
139716	GAB3	0.502813	0.261905	0	NA
441168	FAM26F	0.502691	0.563273	0	NA
55608	ANKRD10	0.502188	0.532922	0	NA
55080	TAPBPL	0.502067	0.571837	66	12p13
80267	EDEM3	0.501647	0.506163	0	NA
2992	GYG1	0.501313	0.308247	0	NA
131583	FAM43A	0.500375	0.468824	0	NA
5770	PTPN1	0.499895	0.777556	0	NA
4792	NFKBIA	0.499569	0.42338	0	NA
23022	PALLD	0.498865	0.344244	0	NA
91300	R3HDM4	0.498555	0.593957	0	NA
80762	NDFIP1	0.497925	0.490084	0	NA
9482	STX8	0.497673	0.658719	0	NA
1847	DUSP5	0.497195	0.449464	0	NA
5720	PSME1	0.497032	0.863599	0	NA
7402	UTRN	0.496951	0.389586	0	NA
55652	SLC48A1	0.496637	0.523745	0	NA
4289	MKLN1	0.496363	0.473844	0	NA
2201	FBN2	0.496255	0.696801	0	NA
3728	JUP	0.496208	0.303531	0	NA
94240	EPSTI1	0.495706	0.421208	0	NA
7090	TLE3	0.495511	0.540363	0	NA
10957	PNRC1	0.495343	0.698399	0	NA
10746	MAP3K2	0.494312	0.565662	0	NA
85315	PAQR8	0.493543	0.555815	0	NA
1979	EIF4EBP2	0.493145	0.199828	0	NA
204851	HIPK1	0.493013	0.394031	0	NA
7384	UQCRC1	0.493008	0.608938	0	NA
1810	DR1	0.492798	0.487138	0	NA
375	ARF1	0.492647	0.632884	0	NA
6302	TSPAN31	0.491697	0.547781	0	NA
3560	IL2RB	0.491438	0.434243	0	NA
5093	PCBP1	0.490726	0.854979	0	NA
10217	CTDSPL	0.490535	0.439988	0	NA
57161	PELI2	0.49026	0.700393	0	NA
50865	HEBP1	0.490173	0.650406	0	NA
5906	RAP1A	0.489428	0.680458	0	NA
54480	CHPF2	0.489422	0.813813	0	NA
7763	ZFAND5	0.489008	0.751978	0	NA
5515	PPP2CA	0.487767	0.736073	0	NA
7430	EZR	0.487633	0.698208	0	NA
10422	UBAC1	0.487356	0.533048	0	NA
6886	TAL1	0.48703	0.454795	0	NA
55207	ARL8B	0.486772	0.428546	0	NA
256586	LYSMD2	0.486764	0.48209	0	NA
694	BTG1	0.486334	0.500812	0	NA
120425	AMICA1	0.486132	0.659232	0	NA
339287	MSL1	0.485597	0.462595	0	NA
3683	ITGAL	0.485591	0.670957	0	NA
162427	FAM134C	0.48547	0.411681	0	NA
112616	CMTM7	0.485411	0.787895	0	NA
1524	CX3CR1	0.485305	0.915306	0	NA
5027	P2RX7	0.485031	0.332631	0	NA
7100	TLR5	0.484303	0.590912	0	NA
136	ADORA2B	0.483972	0.693064	0	NA
145781	GCOM1	0.482613	0.61393	0	NA
8566	PDXK	0.481914	0.643096	0	NA
152137	CCDC50	0.481777	0.573254	0	NA
60559	SPCS3	0.481699	0.786212	0	NA
9997	SCO2	0.481649	0.599779	0	NA
6035	RNASE1	0.481237	0.370632	0	NA
81609	SNX27	0.481195	0.450448	0	NA
4650	MYO9B	0.480838	0.574043	0	NA
5567	PRKACB	0.480442	0.816608	0	NA
55911	APOBR	0.479695	0.555945	0	NA
121665	SPPL3	0.479334	0.578945	0	NA
55902	ACSS2	0.478966	0.798145	0	NA
10384	BTN3A3	0.477275	0.586673	0	NA
9425	CDYL	0.476951	0.402183	0	NA
2289	FKBP5	0.47695	0.397445	0	NA
29946	SERTAD3	0.476872	0.488141	0	NA
148867	SLC30A7	0.47649	0.425592	0	NA
9325	TRIP4	0.476309	0.608601	0	NA
760	CA2	0.475615	0.596655	0	NA
8672	EIF4G3	0.475515	0.442591	0	NA
6102	RP2	0.475014	0.664516	0	NA
80896	NPL	0.474933	0.526936	0	NA
26052	DNM3	0.473938	0.703361	10	1q24.3
7030	TFE3	0.473092	0.846011	0	NA
91526	ANKRD44	0.473043	0.592701	0	NA
1612	DAPK1	0.472976	0.836116	0	NA
5524	PPP2R4	0.472934	0.561229	0	NA
79971	WLS	0.472316	0.696027	0	NA
11240	PADI2	0.472091	0.499881	0	NA
55193	PBRM1	0.471855	0.419686	0	NA
5732	PTGER2	0.471767	0.557603	0	NA
9491	PSMF1	0.471397	0.519721	0	NA
337867	UBAC2	0.471323	0.920985	0	NA
9240	PNMA1	0.47094	0.787174	0	NA
6574	SLC20A1	0.470283	0.50865	0	NA
79668	PARP8	0.470264	0.389431	0	NA
23527	ACAP2	0.469706	0.722937	0	NA
23564	DDAH2	0.46944	0.428109	0	NA
140	ADORA3	0.469236	0.212405	0	NA
1783	DYNC1LI2	0.469184	0.51375	0	NA
7296	TXNRD1	0.468937	0.34269	0	NA
122416	ANKRD9	0.468591	0.247074	63	14q32.32
8925	HERC1	0.468395	0.547723	0	NA
2995	GYPC	0.467448	0.600757	0	NA
160	AP2A1	0.46724	0.916752	0	NA
51652	CHMP3	0.467017	0.86005	0	NA
28991	COMMD5	0.466945	0.694213	0	NA
7046	TGFBR1	0.466652	0.348395	0	NA
57326	PBXIP1	0.466367	0.534649	0	NA
9168	TMSB10	0.466131	0.836199	0	NA
23613	ZMYND8	0.465738	0.598676	0	NA
3614	IMPDH1	0.465063	0.482124	0	NA
85403	EAF1	0.464783	0.73048	0	NA
5434	POLR2E	0.464485	0.647835	0	NA
83938	C10orf11	0.464395	0.535248	0	NA
5690	PSMB2	0.464222	0.807353	0	NA
6400	SEL1L	0.463989	0.828161	0	NA
51291	GMIP	0.463257	0.947917	0	NA
2987	GUK1	0.462695	0.386362	0	NA
79038	ZFYVE21	0.462525	0.85491	0	NA
1514	CTSL	0.462421	0.444649	0	NA
128866	CHMP4B	0.462315	0.463265	0	NA
2734	GLG1	0.461831	0.41543	0	NA
6039	RNASE6	0.461665	0.366624	0	NA
25771	TBC1D22A	0.461442	0.519269	0	NA
81844	TRIM56	0.46076	0.710851	0	NA
7075	TIE1	0.460286	0.595202	0	NA
3267	AGFG1	0.460242	0.919358	0	NA
9262	STK17B	0.459215	0.450064	0	NA
5034	P4HB	0.459201	0.531346	0	NA
5473	PPBP	0.458848	0.510319	0	NA
3106	HLA-B	0.458706	0.507741	38	6p21.3
23528	ZNF281	0.458519	0.6851	0	NA
81855	SFXN3	0.457894	0.732011	0	NA
59274	MESDC1	0.457756	0.329135	0	NA
23352	UBR4	0.457741	0.364045	0	NA
27141	CIDEB	0.45756	0.513606	0	NA
22821	RASA3	0.456936	0.630998	0	NA
4149	MAX	0.45688	0.450571	0	NA
3949	LDLR	0.456752	0.198912	0	NA
2857	GPR34	0.456371	0.406919	0	NA
388403	YPEL2	0.455887	0.295425	0	NA
9842	PLEKHM1	0.455555	0.296504	0	NA
79630	C1orf54	0.455486	0.495896	0	NA
533	ATP6V0B	0.455311	0.324867	0	NA
9686	VGLL4	0.455222	0.462071	0	NA
6733	SRPK2	0.454843	0.886726	0	NA
2275	FHL3	0.454706	0.60374	0	NA
7171	TPM4	0.454606	0.770283	49	19p13.12
83440	ADPGK	0.454261	0.261093	0	NA
23118	TAB2	0.454059	0.439813	0	NA
7130	TNFAIP6	0.45391	0.542305	0	NA
23625	FAM89B	0.453417	0.58177	0	NA
23596	OPN3	0.453178	0.434974	0	NA
201895	SMIM14	0.453152	0.219483	0	NA
10914	PAPOLA	0.453109	1.08797	0	NA
64411	ARAP3	0.452792	0.677114	0	NA
11006	LILRB4	0.452425	0.827236	0	NA
5878	RAB5C	0.452398	0.289035	0	NA
677	ZFP36L1	0.452089	0.835169	0	NA
6890	TAP1	0.451198	0.866005	24	6p21.3
8226	HDHD1	0.451037	1.05919	0	NA
10788	IQGAP2	0.450917	0.615833	0	NA
714	C1QC	0.45062	0.699057	0	NA
2588	GALNS	0.450424	0.579881	0	NA
5551	PRF1	0.449751	0.598757	0	NA
8985	PLOD3	0.449407	0.680654	0	NA
5863	RGL2	0.448557	0.682002	24	6p21.3
153339	TMEM167A	0.44806	0.923315	0	NA
202309	GAPT	0.447873	0.543214	0	NA
51809	GALNT7	0.447871	0.800517	0	NA
29957	SLC25A24	0.447659	0.621902	0	NA
6915	TBXA2R	0.447582	0.45469	0	NA
6404	SELPLG	0.446084	0.736805	0	NA
23102	TBC1D2B	0.445597	0.624311	0	NA
29099	COMMD9	0.444927	0.650272	0	NA
51155	HN1	0.444475	1.07903	0	NA
637	BID	0.44439	0.525402	0	NA
5509	PPP1R3D	0.444326	0.367278	0	NA
90007	MIDN	0.442015	0.751466	0	NA
170575	GIMAP1	0.442009	0.761338	0	NA
10049	DNAJB6	0.441705	0.945475	0	NA
81704	DOCK8	0.441516	0.466409	54	9p24.3
695	BTK	0.441315	0.631423	0	NA
64981	MRPL34	0.441211	0.875498	0	NA
51192	CKLF	0.441142	0.487477	0	NA
51466	EVL	0.440126	0.506552	0	NA
23231	SEL1L3	0.439678	0.375495	0	NA
4299	AFF1	0.438264	0.351679	41	4q22.1
1777	DNASE2	0.438016	1.11992	0	NA
3687	ITGAX	0.437978	0.457399	0	NA
9761	MLEC	0.437062	0.691133	0	NA
25840	METTL7A	0.436961	0.381386	0	NA
84695	LOXL3	0.436894	0.503812	0	NA
51646	YPEL5	0.436631	0.495182	0	NA
56905	C15orf39	0.436574	0.65664	0	NA
8546	AP3B1	0.436429	0.762045	0	NA
79746	ECHDC3	0.435859	0.614712	0	NA
55625	ZDHHC7	0.435314	0.578607	0	NA
5525	PPP2R5A	0.434815	0.7319	0	NA
80232	WDR26	0.434329	0.986492	0	NA
9019	MPZL1	0.433794	0.794714	0	NA
8763	CD164	0.433783	0.492901	0	NA
78994	PRR14	0.432847	0.533583	0	NA
11165	NUDT3	0.432193	0.830111	0	NA
23179	RGL1	0.432074	0.828732	0	NA
9276	COPB2	0.431616	0.919384	0	NA
57020	C16orf62	0.431519	0.487742	0	NA
10134	BCAP31	0.431281	0.683123	0	NA
51714	SELT	0.431195	0.757926	0	NA
23582	CCNDBP1	0.42997	0.703121	0	NA
23474	ETHE1	0.429699	0.418996	0	NA
30	ACAA1	0.429136	0.770084	0	NA
306	ANXA3	0.427873	0.578465	0	NA
1054	CEBPG	0.42754	1.22525	0	NA
1368	CPM	0.427077	0.472063	0	NA
10769	PLK2	0.42689	0.313131	0	NA
10313	RTN3	0.426683	0.497371	0	NA
221477	C6orf89	0.425939	0.661907	0	NA
80024	SLC8B1	0.425905	0.640632	0	NA
8829	NRP1	0.425722	0.210834	0	NA
3101	HK3	0.425483	0.61812	0	NA
26277	TINF2	0.42542	0.589985	0	NA
53917	RAB24	0.424652	0.718432	0	NA
11098	PRSS23	0.424401	0.674476	0	NA
114294	LACTB	0.423658	0.722963	59	15q22.2
317	APAF1	0.422605	0.917863	0	NA
8554	PIAS1	0.42067	0.694224	0	NA
85450	ITPRIP	0.420178	0.743477	0	NA
56990	CDC42SE2	0.419684	0.770926	0	NA
958	CD40	0.419556	0.577706	0	NA
1378	CR1	0.419426	0.878024	0	NA
388	RHOB	0.419224	0.616804	0	NA
285237	C3orf38	0.419068	0.880953	0	NA
6692	SPINT1	0.419008	0.416494	0	NA
4076	CAPRIN1	0.418525	0.328102	0	NA
27122	DKK3	0.418251	0.437968	0	NA
9266	CYTH2	0.417761	0.974128	0	NA
30001	ERO1L	0.416882	0.401147	0	NA
358	AQP1	0.41674	0.891541	0	NA
132	ADK	0.416473	0.443631	0	NA
5376	PMP22	0.416354	0.44522	0	NA
55824	PAG1	0.415387	0.277091	0	NA
27163	NAAA	0.413102	0.870913	0	NA
6051	RNPEP	0.41304	0.520053	0	NA
5325	PLAGL1	0.41278	0.469039	0	NA
351	APP	0.412659	0.3897	0	NA
8848	TSC22D1	0.412564	0.435744	0	NA
83862	TMEM120A	0.411758	0.639468	0	NA
9817	KEAP1	0.411577	0.640357	0	NA
9213	XPR1	0.411503	0.476169	0	NA
3398	ID2	0.411478	0.414292	0	NA
10678	B3GNT2	0.411048	0.618268	0	NA
10791	VAMP5	0.410679	0.443585	0	NA
1182	CLCN3	0.41062	0.833595	0	NA
26135	SERBP1	0.409814	0.887679	0	NA
837	CASP4	0.4097	0.525347	0	NA
3431	SP110	0.409656	0.991059	0	NA
205428	C3orf58	0.409297	0.561438	0	NA
196383	RILPL2	0.40841	0.737375	0	NA
51382	ATP6V1D	0.40788	0.788181	0	NA
1102	RCBTB2	0.407866	0.474606	0	NA
8611	PPAP2A	0.406927	0.859383	0	NA
154141	MBOAT1	0.406874	0.350395	0	NA
25959	KANK2	0.406795	0.594874	0	NA
8760	CDS2	0.406461	0.741577	0	NA
5734	PTGER4	0.406096	0.693505	0	NA
4247	MGAT2	0.405467	1.08901	0	NA
57700	FAM160B1	0.405034	0.814335	0	NA
138050	HGSNAT	0.404249	0.390883	0	NA
37	ACADVL	0.404037	0.408842	0	NA
54682	MANSC1	0.403757	0.48173	0	NA
22803	XRN2	0.403565	0.894808	0	NA
813	CALU	0.403409	1.06417	0	NA
79960	JADE1	0.403144	0.675235	0	NA
10346	TRIM22	0.402915	0.60131	0	NA
4048	LTA4H	0.402913	0.598794	0	NA
5621	PRNP	0.402037	0.259124	0	NA
23362	PSD3	0.401562	0.454538	0	NA
10417	SPON2	0.401558	0.445166	0	NA
7106	TSPAN4	0.401552	0.709887	0	NA
64332	NFKBIZ	0.401287	0.749853	0	NA
122953	JDP2	0.400871	0.670975	0	NA
3309	HSPA5	0.400803	0.939094	0	NA
2537	IFI6	0.400636	0.555662	0	NA
284	ANGPT1	0.400478	0.602117	0	NA
116173	CMTM5	0.400199	0.751302	0	NA
23399	CTDNEP1	0.400002	0.787233	0	NA
29967	LRP12	0.399615	0.565297	0	NA
7325	UBE2E2	0.399391	0.378875	0	NA
3176	HNMT	0.399107	0.473214	0	NA
9275	BCL7B	0.398999	0.408891	0	NA
374969	CCDC23	0.398911	0.713918	0	NA
23023	TMCC1	0.39887	0.437794	0	NA
54507	ADAMTSL4	0.398409	0.798918	0	NA
11152	WDR45	0.398404	0.683002	0	NA
23526	HMHA1	0.398011	0.626735	0	NA
2887	GRB10	0.397572	0.622238	0	NA
8780	RIOK3	0.397569	0.464267	0	NA
79888	LPCAT1	0.397379	0.356504	0	NA
10670	RRAGA	0.397125	0.653419	0	NA
79139	DERL1	0.397035	0.646135	0	NA
54832	VPS13C	0.396944	0.90535	0	NA
9337	CNOT8	0.396918	0.483962	0	NA
6907	TBL1X	0.396809	0.474164	0	NA
30846	EHD2	0.396199	0.780149	0	NA
5537	PPP6C	0.396186	0.719599	0	NA
2936	GSR	0.396042	0.450852	0	NA
7779	SLC30A1	0.395839	0.726828	0	NA
54997	TESC	0.394914	0.53556	0	NA
7942	TFEB	0.394832	0.584457	0	NA
54491	FAM105A	0.393806	0.575185	0	NA
64921	CASD1	0.393765	0.331986	0	NA
26253	CLEC4E	0.392998	0.688374	0	NA
55041	PLEKHB2	0.392982	0.4656	0	NA
5925	RB1	0.392457	0.655201	0	NA
5226	PGD	0.392377	0.752397	40	1p36.22
811	CALR	0.392245	0.929915	0	NA
6001	RGS10	0.392125	0.686649	0	NA
4781	NFIB	0.391931	0.248835	0	NA
2215	FCGR3B	0.390562	0.557956	0	NA
4659	PPP1R12A	0.390404	0.493614	0	NA
25976	TIPARP	0.389788	0.662376	0	NA
1043	CD52	0.389422	0.692369	0	NA
4199	ME1	0.388993	0.483783	0	NA
4013	VWA5A	0.388899	0.706845	0	NA
63916	ELMO2	0.388774	0.248193	0	NA
51251	NT5C3A	0.387409	0.538399	0	NA
84281	C2orf88	0.387314	0.869973	0	NA
7450	VWF	0.387254	0.527196	66	12p13
6768	ST14	0.387245	0.713413	0	NA
4683	NBN	0.387008	0.387319	0	NA
27236	ARFIP1	0.386947	0.767615	0	NA
6314	ATXN7	0.386922	0.794065	0	NA
27018	NGFRAP1	0.385781	0.748027	0	NA
7532	YWHAG	0.385361	0.80034	0	NA
51170	HSD17B11	0.385248	0.293294	41	4q22.1
155038	GIMAP8	0.385219	0.604852	0	NA
7879	RAB7A	0.385116	0.59663	0	NA
6655	SOS2	0.384626	0.860796	0	NA
1263	PLK3	0.383962	0.615979	0	NA
5743	PTGS2	0.383916	0.657933	0	NA
84085	FBXO30	0.38382	0.529001	0	NA
1312	COMT	0.383479	0.783852	46	22q11.21
2530	FUT8	0.383437	0.453685	0	NA
10130	PDIA6	0.382721	0.454633	0	NA
253461	ZBTB38	0.382312	0.345047	0	NA
3831	KLC1	0.381269	0.554254	0	NA
27243	CHMP2A	0.381045	0.317579	0	NA
93129	ORAI3	0.381023	0.604904	0	NA
55363	HEMGN	0.380582	0.672752	0	NA
92140	MTDH	0.380337	0.626733	0	NA
1488	CTBP2	0.380315	0.421703	0	NA
571	BACH1	0.380272	0.780112	0	NA
378	ARF4	0.379838	0.887694	0	NA
11118	BTN3A2	0.379493	0.714814	0	NA
51393	TRPV2	0.37923	0.478461	0	NA
80830	APOL6	0.379046	0.679252	0	NA
57132	CHMP1B	0.378914	0.320202	0	NA
11275	KLHL2	0.378734	0.497316	0	NA
10554	AGPAT1	0.377812	0.803021	0	NA
3068	HDGF	0.377698	0.841181	7	1q23.1
23253	ANKRD12	0.377088	0.49066	0	NA
64175	LEPRE1	0.376844	0.909432	0	NA
284207	METRNL	0.376841	0.324784	0	NA
51816	CECR1	0.376739	0.42039	0	NA
359948	IRF2BP2	0.376714	0.899861	0	NA
22795	NID2	0.375811	0.729556	0	NA
55766	H2AFJ	0.375734	0.5094	0	NA
11156	PTP4A3	0.375368	0.676265	0	NA
4054	LTBP3	0.37528	0.768502	0	NA
9465	AKAP7	0.37499	0.323494	0	NA
23608	MKRN1	0.374467	0.303148	0	NA
9871	SEC24D	0.37445	0.369046	0	NA
9540	TP53I3	0.374191	0.759002	0	NA
9260	PDLIM7	0.374031	0.698857	0	NA
4131	MAP1B	0.373786	0.712748	0	NA
51573	GDE1	0.373419	0.469902	0	NA
157	ADRBK2	0.373416	0.658651	0	NA
54103	GSAP	0.373381	0.728299	0	NA
51566	ARMCX3	0.373325	0.490579	0	NA
25865	PRKD2	0.37326	0.500524	0	NA
10488	CREB3	0.373199	0.916053	0	NA
54892	NCAPG2	0.373067	0.78338	0	NA
8821	INPP4B	0.372889	0.784804	0	NA
55790	CSGALNACT1	0.372886	1.04947	0	NA
23287	AGTPBP1	0.372714	0.210208	0	NA
10008	KCNE3	0.372704	0.825542	0	NA
1317	SLC31A1	0.372612	0.983768	0	NA
220002	CYB561A3	0.372561	0.794342	0	NA
84329	HVCN1	0.372497	0.746757	9	12q24.13
56987	BBX	0.372366	0.62946	0	NA
54472	TOLLIP	0.372161	0.47567	0	NA
5874	RAB27B	0.372015	0.921938	0	NA
9562	MINPP1	0.370478	0.806181	0	NA
5728	PTEN	0.370427	0.753916	0	NA
79018	GID4	0.369709	0.640145	0	NA
51338	MS4A4A	0.369666	0.54218	0	NA
115548	FCHO2	0.369638	0.440354	0	NA
7159	TP53BP2	0.368925	0.3171	0	NA
1901	S1PR1	0.368622	0.680871	0	NA
64174	DPEP2	0.368428	0.627146	0	NA
114879	OSBPL5	0.368302	0.478161	0	NA
7052	TGM2	0.368203	0.850465	0	NA
10801	SEPT9	0.367847	0.697178	0	NA
2017	CTTN	0.36733	0.525131	0	NA
79001	VKORC1	0.36732	0.750302	0	NA
3665	IRF7	0.367122	0.767177	0	NA
8907	AP1M1	0.365887	0.306146	49	19p13.12
11046	SLC35D2	0.365836	0.582024	0	NA
1186	CLCN7	0.365203	0.454245	0	NA
402	ARL2	0.365172	0.820539	0	NA
9874	TLK1	0.365141	0.352153	0	NA
7511	XPNPEP1	0.364815	0.671504	0	NA
51312	SLC25A37	0.364168	0.519326	0	NA
808	CALM3	0.364161	0.602444	0	NA
6016	RIT1	0.363837	0.616795	0	NA
405	ARNT	0.363778	0.672274	0	NA
154743	C7orf60	0.362993	0.455748	0	NA
55013	CCDC109B	0.362242	0.722939	0	NA
22883	CLSTN1	0.362069	0.686827	0	NA
331	XIAP	0.360984	0.655614	0	NA
10961	ERP29	0.360801	0.770118	9	12q24.13
81622	UNC93B1	0.360665	0.71662	0	NA
81558	FAM117A	0.360262	0.610284	0	NA
10114	HIPK3	0.360019	0.500091	0	NA
10158	PDZK1IP1	0.359998	0.54483	0	NA
84525	HOPX	0.35915	0.331606	0	NA
79895	ATP8B4	0.358002	0.534852	0	NA
5197	PF4V1	0.357883	0.820301	0	NA
80335	WDR82	0.357828	0.3793	0	NA
1398	CRK	0.357488	0.772439	0	NA
55153	SDAD1	0.357098	0.595817	0	NA
51397	COMMD10	0.357095	0.990198	0	NA
23597	ACOT9	0.356764	0.324216	0	NA
285362	SUMF1	0.356757	0.622469	0	NA
151887	CCDC80	0.355639	0.475566	0	NA
10613	ERLIN1	0.355328	0.458059	0	NA
162989	DEDD2	0.355085	0.510369	0	NA
81876	RAB1B	0.354919	0.585187	0	NA
80331	DNAJC5	0.354626	0.713635	0	NA
11213	IRAK3	0.354549	0.695363	0	NA
355	FAS	0.354544	0.669939	0	NA
81037	CLPTM1L	0.35402	0.425333	0	NA
54899	PXK	0.353873	0.388825	0	NA
6813	STXBP2	0.353813	0.345366	0	NA
79651	RHBDF2	0.3531	0.513078	0	NA
23506	GLTSCR1L	0.352474	0.405291	0	NA
79939	SLC35E1	0.352443	0.538567	0	NA
7846	TUBA1A	0.352435	0.691007	0	NA
23315	SLC9A8	0.352057	0.537743	0	NA
29916	SNX11	0.351947	0.248022	0	NA
841	CASP8	0.351524	0.379296	0	NA
22936	ELL2	0.350803	0.412937	0	NA
23396	PIP5K1C	0.350518	0.405896	0	NA
50619	DEF6	0.350291	0.298836	0	NA
5090	PBX3	0.350216	0.457336	0	NA
1234	CCR5	0.350037	0.66863	0	NA
7867	MAPKAPK3	0.349929	0.580815	0	NA
11282	MGAT4B	0.349917	0.619325	0	NA
8825	LIN7A	0.349598	0.928138	0	NA
9402	GRAP2	0.349497	0.628791	0	NA
50615	IL21R	0.349412	0.38643	0	NA
10327	AKR1A1	0.348748	0.324425	0	NA
64343	AZI2	0.348331	0.750293	0	NA
7409	VAV1	0.348281	0.469096	0	NA
51380	CSAD	0.348104	0.325412	0	NA
240	ALOX5	0.347815	0.47682	0	NA
7570	ZNF22	0.347599	0.88048	0	NA
9489	PGS1	0.347419	0.430895	0	NA
286	ANK1	0.347346	0.503524	0	NA
79982	DNAJB14	0.347198	0.406159	0	NA
57655	GRAMD1A	0.346279	0.532802	0	NA
8727	CTNNAL1	0.346081	0.285557	0	NA
9990	SLC12A6	0.346	0.555692	0	NA
6169	RPL38	0.345901	0.762297	0	NA
92714	ARRDC1	0.345819	0.870691	0	NA
613	BCR	0.34562	0.528079	0	NA
5253	PHF2	0.345448	0.669584	0	NA
7531	YWHAE	0.345247	0.317351	0	NA
51552	RAB14	0.345174	0.713197	0	NA
112970	KTI12	0.344894	0.826979	0	NA
222166	MTURN	0.34459	0.388504	0	NA
79641	ROGDI	0.34445	0.599083	0	NA
25777	SUN2	0.344154	0.900518	0	NA
5966	REL	0.344083	0.464738	0	NA
29109	FHOD1	0.34404	0.555677	0	NA
27030	MLH3	0.343719	0.652445	0	NA
55233	MOB1A	0.343503	0.660557	0	NA
22849	CPEB3	0.343439	0.742405	0	NA
9060	PAPSS2	0.343367	0.804184	0	NA
94005	PIGS	0.343259	0.348392	0	NA
1627	DBN1	0.343114	0.438392	0	NA
7812	CSDE1	0.342971	0.653423	0	NA
1359	CPA3	0.342374	0.527935	0	NA
2752	GLUL	0.341725	0.440326	0	NA
114882	OSBPL8	0.34171	0.297344	0	NA
8895	CPNE3	0.341651	0.837647	0	NA
1059	CENPB	0.34145	0.690939	0	NA
523	ATP6V1A	0.341345	0.327841	0	NA
8635	RNASET2	0.341209	0.436326	0	NA
2921	CXCL3	0.340847	0.619701	0	NA
7454	WAS	0.34082	0.634299	0	NA
56833	SLAMF8	0.340492	0.506962	0	NA
5106	PCK2	0.339954	0.692068	0	NA
11277	TREX1	0.339907	0.677858	0	NA
6342	SCP2	0.339384	0.740398	0	NA
25824	PRDX5	0.339365	0.819452	0	NA
5997	RGS2	0.33785	0.319161	0	NA
90693	CCDC126	0.337489	0.809626	0	NA
25994	HIGD1A	0.337448	0.755206	0	NA
80854	SETD7	0.337113	0.516282	0	NA
2950	GSTP1	0.336638	0.249081	0	NA
399	RHOH	0.336557	0.621296	0	NA
22990	PCNX	0.336102	0.789497	0	NA
55534	MAML3	0.336091	0.542488	0	NA
8555	CDC14B	0.335795	0.486417	0	NA
127829	ARL8A	0.335713	0.622688	0	NA
51060	TXNDC12	0.335246	0.677416	0	NA
3554	IL1R1	0.335005	0.451072	0	NA
8204	NRIP1	0.334237	0.406821	0	NA
2870	GRK6	0.333751	0.406967	0	NA
5337	PLD1	0.332627	0.51088	0	NA
64419	MTMR14	0.332576	0.514778	0	NA
222658	KCTD20	0.332472	1.03946	0	NA
55589	BMP2K	0.332188	0.555221	0	NA
2039	DMTN	0.332176	0.906662	0	NA
23326	USP22	0.332077	0.652231	0	NA
1831	TSC22D3	0.331763	0.613243	0	NA
23092	ARHGAP26	0.331747	0.540003	0	NA
7941	PLA2G7	0.330402	0.398341	0	NA
284021	MILR1	0.330148	0.852911	0	NA
1982	EIF4G2	0.329924	0.932483	0	NA
10098	TSPAN5	0.329003	0.261289	0	NA
30817	EMR2	0.328755	0.759851	0	NA
11320	MGAT4A	0.328698	0.530913	0	NA
84230	LRRC8C	0.328688	0.51752	0	NA
157769	FAM91A1	0.328638	0.445382	0	NA
6091	ROBO1	0.328511	0.382229	0	NA
10194	TSHZ1	0.328336	0.529497	0	NA
23678	SGK3	0.327915	0.540042	0	NA
9500	MAGED1	0.327901	0.492616	0	NA
3695	ITGB7	0.327701	0.632073	0	NA
5800	PTPRO	0.3277	0.380407	0	NA
7412	VCAM1	0.327696	0.671869	0	NA
5334	PLCL1	0.3274	0.455419	0	NA
3720	JARID2	0.327342	0.68919	0	NA
83692	CD99L2	0.327117	0.622936	0	NA
1173	AP2M1	0.326845	0.498977	0	NA
2286	FKBP2	0.326514	0.405087	0	NA
393	ARHGAP4	0.326375	0.683763	0	NA
11000	SLC27A3	0.326216	0.703722	0	NA
64342	HS1BP3	0.325979	0.591103	0	NA
131544	CRYBG3	0.325948	0.538487	0	NA
55129	ANO10	0.325702	0.442612	0	NA
8877	SPHK1	0.325623	0.643827	0	NA
10018	BCL2L11	0.325502	0.577818	0	NA
9342	SNAP29	0.325459	0.745577	0	NA
8876	VNN1	0.325267	0.74886	0	NA
1902	LPAR1	0.325153	0.517165	0	NA
25921	ZDHHC5	0.325046	0.562466	0	NA
9732	DOCK4	0.324477	0.385079	0	NA
1602	DACH1	0.324422	0.798231	0	NA
1340	COX6B1	0.324235	0.898778	0	NA
10228	STX6	0.323639	0.627838	0	NA
9695	EDEM1	0.323451	0.578829	0	NA
8824	CES2	0.323326	0.441528	0	NA
25978	CHMP2B	0.322533	0.564319	0	NA
3632	INPP5A	0.322299	0.737421	0	NA
2923	PDIA3	0.321675	0.369882	0	NA
546	ATRX	0.32145	0.349904	0	NA
23446	SLC44A1	0.321073	0.617496	0	NA
29110	TBK1	0.32101	0.772935	0	NA
7422	VEGFA	0.320786	0.547944	0	NA
54855	FAM46C	0.320641	0.958265	0	NA
3820	KLRB1	0.320512	0.448772	0	NA
26002	MOXD1	0.32021	0.580264	0	NA
71	ACTG1	0.320195	0.62529	0	NA
140809	SRXN1	0.320195	0.826415	0	NA
7167	TPI1	0.320039	0.673949	0	NA
6614	SIGLEC1	0.319721	0.894009	0	NA
271	AMPD2	0.318932	0.322336	0	NA
147495	APCDD1	0.318365	0.4029	0	NA
3115	HLA-DPB1	0.317891	0.641128	24	6p21.3
920	CD4	0.317343	0.44236	0	NA
9989	PPP4R1	0.316972	0.782723	0	NA
7277	TUBA4A	0.316919	0.394732	0	NA
54788	DNAJB12	0.316539	0.555567	0	NA
84188	FAR1	0.316396	0.655554	0	NA
23471	TRAM1	0.31608	0.584013	0	NA
195827	AAED1	0.315694	0.599083	0	NA
64400	AKTIP	0.315684	0.584505	0	NA
51341	ZBTB7A	0.315414	0.406691	0	NA
28959	TMEM176B	0.314575	0.734758	0	NA
10227	MFSD10	0.314556	0.481704	0	NA
10123	ARL4C	0.313782	0.16124	0	NA
5445	PON2	0.313694	0.6307	0	NA
302	ANXA2	0.313626	0.913508	0	NA
211	ALAS1	0.313087	0.662058	0	NA
558	AXL	0.312242	0.870576	0	NA
10928	RALBP1	0.312049	0.855446	0	NA
374395	TMEM179B	0.312019	0.387261	0	NA
10509	SEMA4B	0.311952	0.478012	0	NA
51734	MSRB1	0.31178	0.572999	0	NA
7107	GPR137B	0.311654	0.784004	0	NA
51635	DHRS7	0.311432	0.789257	0	NA
79155	TNIP2	0.310652	0.573864	0	NA
1650	DDOST	0.310403	0.888549	0	NA
50848	F11R	0.310328	0.359929	0	NA
23580	CDC42EP4	0.309994	0.700997	0	NA
55748	CNDP2	0.309187	0.569198	0	NA
2023	ENO1	0.309115	0.904562	0	NA
144423	GLT1D1	0.309098	0.70917	0	NA
4074	M6PR	0.30867	0.347987	0	NA
54930	HAUS4	0.308566	0.360901	0	NA
55711	FAR2	0.308287	0.332415	65	12p11.22
3606	IL18	0.3081	0.683648	0	NA
200942	KLHDC8B	0.30795	0.564454	0	NA
50515	CHST11	0.307125	0.510866	0	NA
397	ARHGDIB	0.306687	0.726304	0	NA
3674	ITGA2B	0.305994	0.842259	17	17q21.31
25	ABL1	0.305982	0.388536	0	NA
10320	IKZF1	0.305973	0.499401	0	NA
91947	ARRDC4	0.305692	0.146324	0	NA
1314	COPA	0.305409	0.703975	0	NA
8476	CDC42BPA	0.30509	1.03585	0	NA
10254	STAM2	0.305048	0.670764	0	NA
6992	PPP1R11	0.305029	0.829405	0	NA
4170	MCL1	0.3047	0.57256	0	NA
9435	CHST2	0.304659	0.740063	0	NA
6037	RNASE3	0.304608	0.441816	0	NA
23125	CAMTA2	0.304285	0.756429	11	17p13.2
54622	ARL15	0.30417	0.815331	0	NA
11059	WWP1	0.304066	0.466608	0	NA
10657	KHDRBS1	0.303701	0.815815	0	NA
55619	DOCK10	0.303627	0.348234	0	NA
54861	SNRK	0.303507	0.493346	0	NA
7994	KAT6A	0.30274	0.384692	0	NA
7429	VIL1	0.302434	0.492681	0	NA
23077	MYCBP2	0.302254	0.373111	0	NA
3551	IKBKB	0.302207	0.294991	0	NA
64231	MS4A6A	0.302154	0.808205	0	NA
7329	UBE2I	0.302087	0.868518	0	NA
26207	PITPNC1	0.301808	0.636954	0	NA
28956	LAMTOR2	0.30159	0.750819	0	NA
9895	TECPR2	0.301551	0.583024	63	14q32.32
10725	NFAT5	0.301394	0.84813	0	NA
80325	ABTB1	0.301199	0.441609	0	NA
9934	P2RY14	0.301182	0.893721	0	NA
65108	MARCKSL1	0.300744	0.412292	0	NA
56261	GPCPD1	0.300642	0.758924	0	NA
26959	HBP1	0.300362	0.284215	0	NA
401152	C4orf3	0.300127	0.618115	0	NA
2589	GALNT1	0.29995	0.651903	0	NA
216	ALDH1A1	0.299906	0.800033	0	NA
80216	ALPK1	0.299849	0.629527	0	NA
23365	ARHGEF12	0.299685	0.7855	0	NA
85463	ZC3H12C	0.29967	0.0964063	0	NA
768211	RELL1	0.299633	0.397868	0	NA
3476	IGBP1	0.299629	0.520611	0	NA
112464	PRKCDBP	0.298716	0.895311	0	NA
23503	ZFYVE26	0.29857	0.555975	39	14q24.1
6256	RXRA	0.298389	0.48253	14	9q34
124935	SLC43A2	0.298097	0.480257	0	NA
682	BSG	0.29809	0.796085	0	NA
8678	BECN1	0.297775	0.848976	0	NA
9921	RNF10	0.297666	0.568759	0	NA
220929	ZNF438	0.297552	0.711858	0	NA
60485	SAV1	0.297394	0.323062	0	NA
9873	FCHSD2	0.297208	0.454241	0	NA
3572	IL6ST	0.297059	0.576974	0	NA
9881	TRANK1	0.29704	0.667085	0	NA
8417	STX7	0.296926	0.711694	0	NA
54749	EPDR1	0.296702	0.351825	0	NA
914	CD2	0.296697	0.278216	0	NA
84969	TOX2	0.296175	0.435523	0	NA
8036	SHOC2	0.295765	0.639777	37	10q25.2
925	CD8A	0.295729	0.818749	0	NA
1351	COX8A	0.29506	0.85558	0	NA
11188	NISCH	0.294411	0.497775	0	NA
58527	ABRACL	0.294388	0.887841	0	NA
23111	SPG20	0.294111	0.359914	0	NA
7009	TMBIM6	0.293977	0.870635	0	NA
23423	TMED3	0.293581	0.72968	0	NA
79415	C17orf62	0.293301	0.538646	0	NA
9315	NREP	0.292777	0.605714	0	NA
84106	PRAM1	0.292524	0.637262	0	NA
5257	PHKB	0.292076	0.405166	0	NA
114785	MBD6	0.291789	0.579012	0	NA
3339	HSPG2	0.291061	0.729487	0	NA
51056	LAP3	0.290904	0.425185	0	NA
401548	SNX30	0.290649	0.611092	0	NA
56882	CDC42SE1	0.290174	0.482388	0	NA
57103	C12orf5	0.289914	0.603156	0	NA
126014	OSCAR	0.289619	0.479841	0	NA
11215	AKAP11	0.289493	0.720864	0	NA
4124	MAN2A1	0.289157	0.383261	0	NA
7494	XBP1	0.289136	0.333088	0	NA
6653	SORL1	0.289076	0.337763	0	NA
5412	UBL3	0.288918	0.754228	0	NA
57589	KIAA1432	0.288648	0.381472	0	NA
9655	SOCS5	0.288451	0.6868	0	NA
84959	UBASH3B	0.288425	0.373086	0	NA
5998	RGS3	0.287742	0.564663	0	NA
51112	TRAPPC12	0.287726	0.525755	0	NA
7178	TPT1	0.287652	0.354098	0	NA
3959	LGALS3BP	0.286814	0.352672	0	NA
203	AK1	0.286672	0.566847	0	NA
53916	RAB4B	0.286481	0.571546	0	NA
[truncated: 19,357 more rows]
