# Supplementary material for: Prioritizing causal disease genes using unbiased genomic features
Source: Genome Biol. 2014 Dec 3;15(12):3274. doi: 10.1186/s13059-014-0534-8 (PMC4279789; doi:10.1186/s13059-014-0534-8)
Supplement: Additional file 10: Table S14. — OPEN predictions for white blood cell phenotypes. [file 13059_2014_534_MOESM10_ESM.xlsx]

## Sheet: HP_0001881_OPEN_predictions.txt
Entrez_ID	HGNC	Score	Stdev	GWAS Hit (loci are numbered, 0 = not within a GWAS locus)	Locus (NA = gene not within a GWAS locus)
639	PRDM1	2.05757	0.308005	0	NA
5788	PTPRC	1.97712	0.465504	0	NA
3587	IL10RA	1.96202	0.288735	0	NA
5142	PDE4B	1.90972	0.268842	0	NA
1236	CCR7	1.87933	0.294039	0	NA
1794	DOCK2	1.83357	0.194464	0	NA
7456	WIPF1	1.82224	0.164655	0	NA
9404	LPXN	1.82149	0.243094	0	NA
10943	MSL3	1.79602	0.369218	0	NA
864	RUNX3	1.78709	0.396386	0	NA
25816	TNFAIP8	1.77046	0.462609	0	NA
9750	FAM65B	1.75241	0.318105	0	NA
7185	TRAF1	1.75187	0.49866	0	NA
64092	SAMSN1	1.73367	0.206485	0	NA
116984	ARAP2	1.72414	0.518326	0	NA
7805	LAPTM5	1.71512	0.213532	0	NA
9595	CYTIP	1.70231	0.329589	0	NA
50515	CHST11	1.69941	0.234688	0	NA
5450	POU2AF1	1.68057	0.384457	0	NA
9695	EDEM1	1.67403	0.549834	0	NA
4208	MEF2C	1.65093	0.391622	0	NA
330	BIRC3	1.6493	0.265427	0	NA
64332	NFKBIZ	1.64735	0.311908	0	NA
969	CD69	1.62801	0.399273	0	NA
94120	SYTL3	1.62744	0.185515	0	NA
89857	KLHL6	1.62622	0.242016	0	NA
79668	PARP8	1.62331	0.419523	0	NA
3936	LCP1	1.61803	0.409654	0	NA
7128	TNFAIP3	1.61106	0.592062	0	NA
1959	EGR2	1.60805	0.67563	0	NA
11221	DUSP10	1.60045	0.380509	0	NA
117289	TAGAP	1.59531	0.488122	0	NA
960	CD44	1.59442	0.324529	0	NA
1844	DUSP2	1.59299	0.537314	0	NA
7852	CXCR4	1.5879	0.463435	0	NA
2113	ETS1	1.58759	0.420549	0	NA
3111	HLA-DOA	1.58398	0.277054	0	NA
5778	PTPN7	1.56809	0.245245	0	NA
939	CD27	1.56152	0.166538	0	NA
963	CD53	1.55722	0.482227	0	NA
5880	RAC2	1.55433	0.532141	0	NA
3635	INPP5D	1.54695	0.520039	0	NA
10666	CD226	1.5458	0.564915	0	NA
931	MS4A1	1.54498	0.496249	0	NA
4205	MEF2A	1.54129	0.373179	0	NA
1831	TSC22D3	1.53647	0.30033	0	NA
54518	APBB1IP	1.53223	0.568123	0	NA
10659	CELF2	1.52464	0.310061	0	NA
81553	FAM49A	1.51516	0.519674	0	NA
11262	SP140	1.51197	0.398499	16	2q37.1
6789	STK4	1.507	0.525879	0	NA
135	ADORA2A	1.50591	0.54559	0	NA
942	CD86	1.5032	0.482814	0	NA
1880	GPR183	1.50023	0.395895	0	NA
5583	PRKCH	1.4998	0.41592	0	NA
962	CD48	1.49525	0.464652	0	NA
83593	RASSF5	1.4917	0.249039	0	NA
51177	PLEKHO1	1.48775	0.291286	0	NA
7799	PRDM2	1.48282	0.58787	0	NA
29126	CD274	1.48213	0.774603	19	9p24.1
7188	TRAF5	1.47387	0.658026	0	NA
92241	RCSD1	1.47358	0.681907	0	NA
4067	LYN	1.47276	0.535919	0	NA
951	CD37	1.47057	0.485366	0	NA
10320	IKZF1	1.47029	0.542198	33	7p12.2
3603	IL16	1.46768	0.457507	0	NA
23077	MYCBP2	1.46305	0.390004	0	NA
165631	PARP15	1.46196	0.362275	0	NA
23240	KIAA0922	1.46185	0.287283	0	NA
961	CD47	1.45388	0.596991	0	NA
54440	SASH3	1.45012	0.482314	0	NA
1326	MAP3K8	1.44696	0.338835	0	NA
10538	BATF	1.44059	0.247139	0	NA
1901	S1PR1	1.43911	0.366496	0	NA
4064	CD180	1.43267	0.295995	0	NA
23048	FNBP1	1.42635	0.421132	0	NA
586	BCAT1	1.41493	0.47557	0	NA
3516	RBPJ	1.41326	0.390864	0	NA
952	CD38	1.4122	0.418183	0	NA
10044	SH2D3C	1.41156	0.347324	0	NA
3394	IRF8	1.41081	0.379038	0	NA
55843	ARHGAP15	1.40823	0.550512	0	NA
7096	TLR1	1.40579	0.378427	0	NA
25780	RASGRP3	1.40543	0.508432	0	NA
64333	ARHGAP9	1.40145	0.520665	0	NA
1230	CCR1	1.40137	0.249944	0	NA
10125	RASGRP1	1.39946	0.430653	0	NA
953	ENTPD1	1.39723	0.397517	0	NA
6793	STK10	1.39548	0.384992	0	NA
3937	LCP2	1.39538	0.537583	0	NA
11314	CD300A	1.39507	0.85314	0	NA
9586	CREB5	1.39408	0.473716	0	NA
399	RHOH	1.38945	0.373174	0	NA
6404	SELPLG	1.38868	0.376187	0	NA
79899	PRR5L	1.38251	0.579785	0	NA
23224	SYNE2	1.38163	0.529087	0	NA
9262	STK17B	1.38161	0.687166	0	NA
5996	RGS1	1.38018	0.407004	0	NA
3431	SP110	1.37688	0.863716	16	2q37.1
23157	SEPT6	1.3758	0.522229	0	NA
5552	SRGN	1.3749	0.340932	0	NA
23180	RFTN1	1.37007	0.574024	0	NA
55294	FBXW7	1.36964	0.378599	0	NA
10892	MALT1	1.36787	0.522704	0	NA
597	BCL2A1	1.36123	0.48807	0	NA
9214	FAIM3	1.36093	0.38914	0	NA
9938	ARHGAP25	1.36086	0.893998	0	NA
79961	DENND2D	1.35649	0.543719	0	NA
51762	RAB8B	1.3562	0.505141	0	NA
6891	TAP2	1.35121	0.550527	0	NA
8764	TNFRSF14	1.34837	0.469753	0	NA
8807	IL18RAP	1.34372	0.433039	7	2q12
30011	SH3KBP1	1.34307	0.538369	0	NA
6867	TACC1	1.3411	0.467798	0	NA
141	ADPRH	1.34107	0.359941	0	NA
64005	MYO1G	1.34104	0.226409	0	NA
8477	GPR65	1.34055	0.272536	0	NA
81704	DOCK8	1.34012	0.461371	0	NA
55619	DOCK10	1.33904	0.238215	0	NA
9263	STK17A	1.33698	0.261466	0	NA
54625	PARP14	1.33247	0.393319	0	NA
3659	IRF1	1.32368	0.434338	22	5q31.1
23228	PLCL2	1.3128	0.442875	0	NA
9873	FCHSD2	1.30686	0.323828	0	NA
6890	TAP1	1.3054	0.436449	0	NA
3122	HLA-DRA	1.30518	0.520803	30	6p21.3
4683	NBN	1.30407	0.706485	0	NA
4012	LNPEP	1.30375	0.347881	0	NA
9839	ZEB2	1.3018	0.393955	0	NA
2124	EVI2B	1.29516	0.722653	0	NA
3575	IL7R	1.29505	0.484026	0	NA
1847	DUSP5	1.29353	0.22598	0	NA
3097	HIVEP2	1.29346	0.487679	0	NA
88455	ANKRD13A	1.29327	0.328884	0	NA
57705	WDFY4	1.29245	0.60064	0	NA
8519	IFITM1	1.29177	0.567937	0	NA
7903	ST8SIA4	1.2892	0.835362	0	NA
27071	DAPP1	1.28593	0.553491	0	NA
4063	LY9	1.2845	0.452474	0	NA
8869	ST3GAL5	1.28359	0.224855	0	NA
6850	SYK	1.27036	0.33291	0	NA
5341	PLEK	1.27004	0.619299	0	NA
60489	APOBEC3G	1.26846	0.459037	0	NA
6935	ZEB1	1.26455	0.418653	0	NA
64135	IFIH1	1.26159	0.582503	0	NA
5294	PIK3CG	1.26085	0.561438	0	NA
7187	TRAF3	1.26065	0.384352	0	NA
59	ACTA2	1.26056	0.381275	18	10q23.31
3676	ITGA4	1.26055	0.41493	0	NA
6480	ST6GAL1	1.25983	0.467367	0	NA
8522	GAS7	1.2585	0.542324	0	NA
3108	HLA-DMA	1.25799	0.11351	0	NA
3109	HLA-DMB	1.25624	0.333769	0	NA
64127	NOD2	1.25555	0.763021	0	NA
83666	PARP9	1.25251	0.469177	0	NA
23046	KIF21B	1.25111	0.406348	0	NA
1879	EBF1	1.24833	0.347442	0	NA
4688	NCF2	1.2465	0.824269	0	NA
196383	RILPL2	1.24284	0.35736	0	NA
8809	IL18R1	1.24278	0.455697	7	2q12
2745	GLRX	1.24159	0.510276	0	NA
2908	NR3C1	1.24136	0.56213	0	NA
241	ALOX5AP	1.24058	0.494095	0	NA
894	CCND2	1.2399	0.488587	0	NA
151888	BTLA	1.23829	0.774521	0	NA
113263	GLCCI1	1.23615	0.452609	0	NA
5533	PPP3CC	1.23433	0.200689	0	NA
4739	NEDD9	1.22567	0.425462	0	NA
51278	IER5	1.22203	0.583057	0	NA
255231	MCOLN2	1.22109	0.374414	0	NA
5770	PTPN1	1.22095	0.477088	0	NA
640	BLK	1.21931	0.472457	0	NA
55824	PAG1	1.21868	0.268173	0	NA
2534	FYN	1.21828	0.529383	0	NA
57823	SLAMF7	1.21464	0.551464	0	NA
83937	RASSF4	1.21111	0.406414	0	NA
9770	RASSF2	1.2065	0.60626	0	NA
1859	DYRK1A	1.20454	0.495823	0	NA
26157	GIMAP2	1.20094	0.632023	0	NA
4478	MSN	1.19959	0.488612	0	NA
85450	ITPRIP	1.1984	0.472967	0	NA
219972	MPEG1	1.19789	0.38136	0	NA
3560	IL2RB	1.19562	0.501756	0	NA
6932	TCF7	1.19407	0.441776	0	NA
10982	MAPRE2	1.19316	0.641681	0	NA
51284	TLR7	1.19311	0.33935	0	NA
6504	SLAMF1	1.18666	0.35344	0	NA
1390	CREM	1.18625	0.566492	0	NA
10875	FGL2	1.18594	0.720704	0	NA
6314	ATXN7	1.18267	0.428813	0	NA
57018	CCNL1	1.1818	0.350073	0	NA
100	ADA	1.1806	0.494244	0	NA
22900	CARD8	1.17796	0.377402	0	NA
7462	LAT2	1.17448	0.275886	0	NA
4065	LY75	1.17412	0.511229	0	NA
55114	ARHGAP17	1.17273	0.253797	0	NA
10507	SEMA4D	1.16932	0.619707	0	NA
3702	ITK	1.16905	0.606668	0	NA
841	CASP8	1.16842	0.540599	17	2q33.1
6095	RORA	1.16546	0.386901	0	NA
6775	STAT4	1.1638	0.393857	0	NA
29760	BLNK	1.16056	0.487941	0	NA
4792	NFKBIA	1.15836	0.316162	0	NA
64744	SMAP2	1.15571	0.753873	0	NA
2308	FOXO1	1.1543	0.253818	0	NA
257144	GCSAM	1.15171	0.659978	0	NA
6772	STAT1	1.15168	0.365535	0	NA
55024	BANK1	1.15164	0.459112	0	NA
3669	ISG20	1.14935	0.447399	0	NA
3594	IL12RB1	1.14916	0.394281	0	NA
58475	MS4A7	1.14869	0.653692	0	NA
5305	PIP4K2A	1.14769	0.667186	10	10p12.2
3096	HIVEP1	1.14679	0.478466	0	NA
1536	CYBB	1.14624	0.400548	0	NA
3932	LCK	1.14479	0.482666	0	NA
10154	PLXNC1	1.14273	0.285302	0	NA
9046	DOK2	1.14251	0.711135	0	NA
2771	GNAI2	1.14172	0.368637	0	NA
3717	JAK2	1.14131	0.888108	19	9p24.1
50615	IL21R	1.14124	0.31437	0	NA
5272	SERPINB9	1.13953	0.438509	0	NA
27334	P2RY10	1.13944	0.723639	0	NA
8320	EOMES	1.13816	0.342087	0	NA
8013	NR4A3	1.137	0.271133	0	NA
3055	HCK	1.13676	0.374198	0	NA
54331	GNG2	1.13462	0.478833	0	NA
9846	GAB2	1.13278	0.474215	0	NA
5966	REL	1.13273	0.611183	0	NA
9467	SH3BP5	1.13267	0.657618	0	NA
941	CD80	1.13231	0.257788	0	NA
397	ARHGDIB	1.13201	0.664808	0	NA
3600	IL15	1.1311	0.521484	0	NA
868	CBLB	1.126	0.42267	0	NA
26051	PPP1R16B	1.12555	0.741783	0	NA
1106	CHD2	1.12305	0.458177	0	NA
54847	SIDT1	1.1216	0.28334	0	NA
5791	PTPRE	1.12056	0.372037	0	NA
84230	LRRC8C	1.12007	0.567892	0	NA
840	CASP7	1.11958	0.342545	0	NA
11040	PIM2	1.1193	0.456677	0	NA
5790	PTPRCAP	1.11822	0.828865	0	NA
91010	FMNL3	1.11771	0.438105	0	NA
139818	DOCK11	1.11758	0.429563	0	NA
81606	LBH	1.11598	0.403965	0	NA
89846	FGD3	1.11559	0.71645	0	NA
91526	ANKRD44	1.11354	0.526316	0	NA
1997	ELF1	1.11344	0.33261	0	NA
5873	RAB27A	1.11054	0.424622	0	NA
4772	NFATC1	1.11004	0.373929	0	NA
9960	USP3	1.10875	0.388499	0	NA
10318	TNIP1	1.10653	0.453184	0	NA
7409	VAV1	1.10583	0.387128	0	NA
2633	GBP1	1.10511	0.420925	0	NA
1540	CYLD	1.10274	0.541453	0	NA
7832	BTG2	1.10154	0.508309	0	NA
3559	IL2RA	1.09959	0.409819	0	NA
6351	CCL4	1.09881	0.521361	0	NA
80342	TRAF3IP3	1.09708	0.279442	0	NA
8676	STX11	1.09581	0.671128	0	NA
256586	LYSMD2	1.09354	0.465343	0	NA
5569	PKIA	1.09078	0.493928	0	NA
25937	WWTR1	1.08687	0.361912	0	NA
168537	GIMAP7	1.08536	0.356503	0	NA
64231	MS4A6A	1.08497	0.416386	0	NA
9308	CD83	1.08466	0.513811	0	NA
5209	PFKFB3	1.0841	0.478026	0	NA
4046	LSP1	1.0831	0.380101	0	NA
59339	PLEKHA2	1.08269	0.467243	0	NA
5698	PSMB9	1.08169	0.535026	0	NA
4299	AFF1	1.07899	0.344972	0	NA
170575	GIMAP1	1.07802	0.5375	0	NA
9910	RABGAP1L	1.07709	0.771588	0	NA
5396	PRRX1	1.0742	0.361794	0	NA
1075	CTSC	1.07333	0.543539	0	NA
6004	RGS16	1.07305	0.326207	0	NA
9674	KIAA0040	1.07233	0.466205	0	NA
9844	ELMO1	1.07173	0.640713	0	NA
2268	FGR	1.07117	0.579861	0	NA
55013	CCDC109B	1.06977	0.288243	0	NA
29121	CLEC2D	1.06908	0.361962	0	NA
56650	CLDND1	1.06888	0.443478	0	NA
7133	TNFRSF1B	1.06771	0.290412	0	NA
4600	MX2	1.06704	0.629863	0	NA
10096	ACTR3	1.06585	0.55257	0	NA
2313	FLI1	1.06541	0.402008	0	NA
567	B2M	1.06407	0.473649	0	NA
29933	GPR132	1.06379	0.441953	0	NA
5579	PRKCB	1.0626	0.499451	0	NA
259307	IL4I1	1.06168	0.708866	0	NA
474344	GIMAP6	1.05586	0.302588	0	NA
3660	IRF2	1.05452	0.481248	0	NA
8202	NCOA3	1.0545	0.473647	0	NA
3123	HLA-DRB1	1.05288	0.217178	0	NA
26137	ZBTB20	1.05252	0.424598	0	NA
1130	LYST	1.05054	0.469467	0	NA
55303	GIMAP4	1.04867	0.42447	0	NA
23533	PIK3R5	1.04674	0.411495	0	NA
91607	SLFN11	1.04655	0.295322	0	NA
83478	ARHGAP24	1.04631	0.343169	0	NA
64581	CLEC7A	1.04472	0.181996	0	NA
23499	MACF1	1.04464	0.379377	0	NA
92140	MTDH	1.04285	0.389374	0	NA
571	BACH1	1.04249	0.416624	0	NA
2120	ETV6	1.04141	0.574585	0	NA
6402	SELL	1.0403	0.495028	0	NA
122060	SLAIN1	1.03925	0.659003	0	NA
6046	BRD2	1.03492	0.48677	0	NA
1117	CHI3L2	1.03424	0.694691	0	NA
3091	HIF1A	1.033	0.25931	0	NA
9450	LY86	1.0322	0.507689	0	NA
695	BTK	1.03098	0.54911	0	NA
26136	TES	1.03093	0.979012	0	NA
6352	CCL5	1.03092	0.570515	0	NA
57688	ZSWIM6	1.02949	0.630328	0	NA
4863	NPAT	1.02907	0.613458	0	NA
3689	ITGB2	1.02854	0.574886	0	NA
9425	CDYL	1.02721	0.37301	0	NA
159013	CXorf38	1.02309	0.222338	0	NA
7305	TYROBP	1.02036	0.833497	0	NA
51296	SLC15A3	1.01622	0.566183	0	NA
1263	PLK3	1.01227	0.411324	0	NA
11214	AKAP13	1.00889	0.58247	0	NA
6546	SLC8A1	1.00556	0.522564	0	NA
10938	EHD1	1.00477	0.369905	0	NA
5696	PSMB8	1.00462	0.142036	0	NA
6925	TCF4	1.0004	0.395227	0	NA
81793	TLR10	1.00004	0.679162	0	NA
9683	N4BP1	0.997065	0.832266	0	NA
3987	LIMS1	0.996201	0.356779	0	NA
9766	KIAA0247	0.994536	0.69627	0	NA
114836	SLAMF6	0.994207	0.681016	0	NA
272	AMPD3	0.992783	0.408129	0	NA
4217	MAP3K5	0.991254	0.588696	0	NA
4154	MBNL1	0.990509	0.565085	0	NA
4345	CD200	0.988823	0.673461	0	NA
79705	LRRK1	0.988198	0.86655	0	NA
219285	SAMD9L	0.985302	0.659036	0	NA
5980	REV3L	0.984805	0.625884	0	NA
64098	PARVG	0.982508	0.520426	0	NA
54726	OTUD4	0.981599	0.49022	0	NA
7535	ZAP70	0.981175	0.609467	0	NA
4791	NFKB2	0.980863	0.651146	0	NA
55790	CSGALNACT1	0.980204	0.586842	0	NA
51564	HDAC7	0.979016	0.462054	0	NA
10346	TRIM22	0.978629	0.738812	0	NA
84433	CARD11	0.976797	0.494536	0	NA
8458	TTF2	0.976686	0.367262	0	NA
637	BID	0.976671	0.316457	0	NA
203197	C9orf91	0.973807	0.482471	0	NA
958	CD40	0.972607	0.547603	0	NA
116496	FAM129A	0.972261	0.293632	0	NA
63940	GPSM3	0.971019	0.572492	30	6p21.3
56990	CDC42SE2	0.970749	0.54964	0	NA
5724	PTAFR	0.970348	0.534735	0	NA
604	BCL6	0.970053	0.508089	0	NA
3716	JAK1	0.969241	0.481992	0	NA
1520	CTSS	0.966798	0.404324	0	NA
57514	ARHGAP31	0.966731	0.320949	0	NA
7940	LST1	0.964847	0.911376	30	6p21.3
4940	OAS3	0.9645	0.390196	0	NA
9988	DMTF1	0.964119	0.425066	0	NA
9603	NFE2L3	0.963287	0.720949	0	NA
27128	CYTH4	0.963138	1.09275	0	NA
4790	NFKB1	0.959786	0.495602	0	NA
94015	TTYH2	0.959638	0.513935	0	NA
7323	UBE2D3	0.959519	0.679904	0	NA
4542	MYO1F	0.959518	0.481408	0	NA
472	ATM	0.957627	0.465923	0	NA
933	CD22	0.956207	0.26849	0	NA
3683	ITGAL	0.955808	0.239264	0	NA
8832	CD84	0.955209	0.370245	0	NA
10870	HCST	0.954999	0.60467	0	NA
64859	NABP1	0.953462	0.366169	0	NA
64167	ERAP2	0.95345	0.64677	0	NA
55340	GIMAP5	0.953298	0.494074	0	NA
2533	FYB	0.95319	0.442938	0	NA
8728	ADAM19	0.952062	0.377476	0	NA
3662	IRF4	0.952053	0.344935	31	6p25.3
28951	TRIB2	0.951856	0.625719	0	NA
26191	PTPN22	0.951758	0.523632	0	NA
10801	SEPT9	0.951582	0.26126	0	NA
10308	ZNF267	0.951355	0.338466	0	NA
861	RUNX1	0.948562	0.500965	0	NA
29851	ICOS	0.946357	0.582272	0	NA
3726	JUNB	0.945759	0.401144	0	NA
5551	PRF1	0.944684	0.266158	0	NA
121260	SLC15A4	0.943852	0.547288	0	NA
10068	IL18BP	0.941995	0.466224	0	NA
9021	SOCS3	0.940553	0.334685	0	NA
93349	SP140L	0.94014	0.565474	16	2q37.1
2992	GYG1	0.939631	0.635719	0	NA
22807	IKZF2	0.938724	0.643053	15	2q34
3708	ITPR1	0.9382	0.434434	0	NA
6503	SLA	0.93753	0.494123	0	NA
59274	MESDC1	0.937182	0.248015	0	NA
677	ZFP36L1	0.935589	0.664045	0	NA
1992	SERPINB1	0.934958	0.265048	0	NA
10287	RGS19	0.933614	0.391949	0	NA
11168	PSIP1	0.931741	0.736085	0	NA
6916	TBXAS1	0.931555	0.506245	0	NA
103	ADAR	0.930897	0.714896	0	NA
9435	CHST2	0.92527	0.865504	0	NA
51465	UBE2J1	0.924139	0.274968	0	NA
7850	IL1R2	0.92268	0.666002	0	NA
22861	NLRP1	0.922354	0.537613	0	NA
27240	SIT1	0.920539	0.696428	0	NA
50650	ARHGEF3	0.919021	0.540959	0	NA
7163	TPD52	0.917566	0.508419	0	NA
54832	VPS13C	0.916283	0.442086	0	NA
5293	PIK3CD	0.915897	0.623281	0	NA
8837	CFLAR	0.913827	0.26027	17	2q33.1
972	CD74	0.913716	0.605368	0	NA
3772	KCNJ15	0.912849	0.573538	27	21q22.13
3002	GZMB	0.908808	0.11453	0	NA
9662	CEP135	0.908745	0.417621	0	NA
5325	PLAGL1	0.908149	0.700728	0	NA
4689	NCF4	0.90805	0.626654	0	NA
23243	ANKRD28	0.904408	0.45702	0	NA
5580	PRKCD	0.904101	0.347413	0	NA
4155	MBP	0.902468	0.545962	0	NA
3569	IL6	0.901169	0.342582	0	NA
30817	EMR2	0.899673	0.682134	0	NA
4921	DDR2	0.898749	0.439822	0	NA
65983	GRAMD3	0.896598	0.674821	0	NA
201176	ARHGAP27	0.895102	0.438449	0	NA
8440	NCK2	0.894864	0.417616	0	NA
55332	DRAM1	0.893569	0.669808	0	NA
115361	GBP4	0.893417	0.327908	0	NA
2215	FCGR3B	0.892589	0.197552	6	1q23.3
3113	HLA-DPA1	0.892559	0.353272	0	NA
1808	DPYSL2	0.891921	0.301171	0	NA
2123	EVI2A	0.891121	0.389039	0	NA
64857	PLEKHG2	0.88879	0.349188	0	NA
10964	IFI44L	0.887884	0.780318	0	NA
3115	HLA-DPB1	0.887602	0.495706	0	NA
81030	ZBP1	0.886578	0.639664	0	NA
9535	GMFG	0.885143	0.384319	0	NA
23433	RHOQ	0.883399	0.639519	0	NA
29969	MDFIC	0.882621	0.462588	0	NA
4939	OAS2	0.880589	0.12542	0	NA
51735	RAPGEF6	0.880287	0.301508	0	NA
22862	FNDC3A	0.88023	0.512603	0	NA
55023	PHIP	0.879325	0.273321	0	NA
26112	CCDC69	0.879215	0.169038	0	NA
60436	TGIF2	0.878764	0.456429	0	NA
80821	DDHD1	0.87736	0.583055	0	NA
4599	MX1	0.876135	0.561492	0	NA
5732	PTGER2	0.875986	0.61101	0	NA
57559	STAMBPL1	0.875698	0.522495	18	10q23.31
6041	RNASEL	0.874021	0.431074	0	NA
120425	AMICA1	0.873682	0.528461	0	NA
10396	ATP8A1	0.872314	0.358723	0	NA
3437	IFIT3	0.871011	0.652847	0	NA
3071	NCKAP1L	0.86971	0.784279	0	NA
4033	LRMP	0.868303	0.30098	0	NA
4650	MYO9B	0.867657	0.66732	0	NA
4286	MITF	0.864607	0.470146	0	NA
6252	RTN1	0.863696	0.468837	0	NA
51316	PLAC8	0.861488	0.56753	0	NA
9051	PSTPIP1	0.861065	0.585647	0	NA
29992	PILRA	0.860059	0.107696	0	NA
11226	GALNT6	0.860029	0.693064	0	NA
10865	ARID5A	0.859233	0.553368	0	NA
3119	HLA-DQB1	0.858727	0.209399	0	NA
57205	ATP10D	0.858708	0.485216	0	NA
115362	GBP5	0.855496	0.509251	0	NA
84689	MS4A14	0.855306	0.555488	0	NA
54149	C21orf91	0.855124	0.361335	0	NA
5336	PLCG2	0.853144	0.38782	0	NA
800	CALD1	0.852333	0.347714	0	NA
23112	TNRC6B	0.8513	0.446208	0	NA
9267	CYTH1	0.851198	0.754445	0	NA
7431	VIM	0.851129	0.712861	0	NA
965	CD58	0.850675	0.495317	0	NA
81539	SLC38A1	0.850087	0.593543	0	NA
22821	RASA3	0.849561	0.437811	0	NA
55707	NECAP2	0.849518	0.221391	0	NA
80709	AKNA	0.848817	0.763143	0	NA
55848	PLGRKT	0.848297	0.653967	19	9p24.1
54210	TREM1	0.847535	0.385152	0	NA
6693	SPN	0.846644	0.513549	0	NA
831	CAST	0.846365	0.504369	0	NA
6672	SP100	0.846314	0.557395	16	2q37.1
8870	IER3	0.845652	0.511804	0	NA
64926	RASAL3	0.84461	0.773765	0	NA
6595	SMARCA2	0.844363	0.185824	0	NA
6310	ATXN1	0.844048	0.633134	0	NA
55509	BATF3	0.843215	0.291767	0	NA
4815	NINJ2	0.837328	0.728788	0	NA
133	ADM	0.837158	0.414452	0	NA
257106	ARHGAP30	0.836954	0.496448	0	NA
80264	ZNF430	0.836304	0.462556	0	NA
663	BNIP2	0.832957	0.665062	0	NA
80008	TMEM156	0.832043	0.290282	0	NA
26019	UPF2	0.831269	0.354044	0	NA
154	ADRB2	0.830087	0.356558	0	NA
55281	TMEM140	0.829416	0.522096	0	NA
10602	CDC42EP3	0.828985	0.770729	0	NA
80380	PDCD1LG2	0.828843	0.60021	19	9p24.1
4297	KMT2A	0.828733	0.477836	0	NA
973	CD79A	0.827663	0.487199	0	NA
1043	CD52	0.827039	0.820034	0	NA
10409	BASP1	0.825539	0.591035	0	NA
3687	ITGAX	0.824827	0.347846	0	NA
29916	SNX11	0.823258	0.54493	0	NA
80833	APOL3	0.823217	0.349584	0	NA
9990	SLC12A6	0.822368	0.518422	0	NA
3384	ICAM2	0.820562	0.152459	0	NA
254170	FBXO33	0.820225	0.515288	0	NA
10561	IFI44	0.819625	0.762593	0	NA
6892	TAPBP	0.819176	0.424315	0	NA
22797	TFEC	0.818849	0.419285	0	NA
7351	UCP2	0.817438	0.544605	0	NA
9840	TESPA1	0.817086	0.609745	0	NA
64780	MICAL1	0.816546	0.755809	0	NA
3105	HLA-A	0.815025	0.450576	0	NA
10260	DENND4A	0.814688	0.41509	0	NA
8545	CGGBP1	0.814326	0.58044	0	NA
5128	CDK17	0.814066	0.292247	0	NA
199	AIF1	0.813967	0.679092	30	6p21.3
63901	FAM111A	0.813659	0.464599	0	NA
65056	GPBP1	0.812917	0.212998	0	NA
375387	NRROS	0.811542	0.645181	0	NA
1380	CR2	0.810532	0.417461	0	NA
55608	ANKRD10	0.810299	0.541162	0	NA
7292	TNFSF4	0.808696	0.570336	0	NA
152926	PPM1K	0.80836	0.474548	0	NA
25897	RNF19A	0.806843	0.333454	0	NA
80231	CXorf21	0.805374	0.725264	0	NA
152485	ZNF827	0.805234	0.469875	0	NA
26999	CYFIP2	0.80492	0.507145	0	NA
55904	KMT2E	0.804409	0.697558	0	NA
919	CD247	0.802983	0.368303	0	NA
221188	GPR114	0.80285	0.738649	0	NA
1960	EGR3	0.802821	0.600062	0	NA
11031	RAB31	0.801648	0.506255	0	NA
51199	NIN	0.800564	0.816478	0	NA
57580	PREX1	0.799338	0.710938	0	NA
201799	TMEM154	0.797027	0.347218	0	NA
6494	SIPA1	0.796654	0.663805	0	NA
4609	MYC	0.796137	0.16607	0	NA
3458	IFNG	0.795843	0.378834	0	NA
4222	MEOX1	0.795658	0.489403	0	NA
896	CCND3	0.793858	0.497159	0	NA
7091	TLE4	0.793811	0.354753	0	NA
60468	BACH2	0.793296	0.322814	0	NA
91748	ELMSAN1	0.792837	0.373798	0	NA
55589	BMP2K	0.791456	0.848762	0	NA
7130	TNFAIP6	0.789646	0.235759	0	NA
80216	ALPK1	0.78689	0.141708	0	NA
6279	S100A8	0.78618	0.324603	0	NA
4283	CXCL9	0.785586	0.529522	0	NA
84541	KBTBD8	0.783799	0.440747	0	NA
79931	TNIP3	0.783448	0.532871	0	NA
60481	ELOVL5	0.782873	0.464043	0	NA
10550	ARL6IP5	0.782424	0.400938	0	NA
309	ANXA6	0.782204	0.736107	0	NA
2778	GNAS	0.782098	0.315842	0	NA
353376	TICAM2	0.781208	0.499388	0	NA
5912	RAP2B	0.779399	0.330323	0	NA
8915	BCL10	0.77895	0.609878	0	NA
2185	PTK2B	0.778809	0.138822	0	NA
11259	FILIP1L	0.777914	0.585897	0	NA
55729	ATF7IP	0.776308	0.693826	0	NA
51063	CALHM2	0.77614	0.838973	0	NA
10123	ARL4C	0.774359	0.406368	0	NA
57169	ZNFX1	0.772061	0.302037	0	NA
7048	TGFBR2	0.771931	0.412388	0	NA
2060	EPS15	0.769375	0.545492	0	NA
8905	AP1S2	0.76906	0.714644	0	NA
2207	FCER1G	0.768682	0.631558	0	NA
2669	GEM	0.767115	0.361242	0	NA
55106	SLFN12	0.767013	0.553966	0	NA
2213	FCGR2B	0.766352	0.487542	6	1q23.3
863	CBFA2T3	0.76538	0.192865	0	NA
8773	SNAP23	0.76423	0.514918	0	NA
57708	MIER1	0.763933	0.447971	0	NA
80301	PLEKHO2	0.763933	0.508255	0	NA
85007	PHYKPL	0.761753	0.389389	0	NA
57590	WDFY1	0.761509	0.421718	0	NA
7124	TNF	0.761324	0.435122	30	6p21.3
3455	IFNAR2	0.760474	0.502462	0	NA
54809	SAMD9	0.759862	0.565196	0	NA
56987	BBX	0.75849	0.286571	0	NA
23043	TNIK	0.758173	0.360069	0	NA
3592	IL12A	0.758003	0.447398	0	NA
11119	BTN3A1	0.757744	0.399283	0	NA
81603	TRIM8	0.756983	0.429869	0	NA
3732	CD82	0.753672	0.624045	0	NA
23406	COTL1	0.753054	0.576883	0	NA
7011	TEP1	0.753011	0.265305	0	NA
865	CBFB	0.752796	0.732901	0	NA
9733	SART3	0.752331	0.563915	0	NA
3133	HLA-E	0.752257	0.325489	0	NA
4082	MARCKS	0.751825	0.366046	0	NA
84525	HOPX	0.751642	0.426437	0	NA
3561	IL2RG	0.750439	0.393305	0	NA
9641	IKBKE	0.749518	0.673729	0	NA
127544	RNF19B	0.748644	0.669333	0	NA
56261	GPCPD1	0.747893	0.41643	0	NA
22856	CHSY1	0.746899	0.550799	0	NA
91351	DDX60L	0.746813	0.383823	0	NA
313	AOAH	0.746307	0.497442	0	NA
23225	NUP210	0.743784	0.448602	0	NA
6515	SLC2A3	0.743147	0.651018	0	NA
221472	FGD2	0.742632	0.711998	0	NA
25976	TIPARP	0.742595	0.442313	0	NA
65125	WNK1	0.740373	0.787527	0	NA
7099	TLR4	0.740115	0.805813	0	NA
23338	JADE2	0.739774	0.216395	0	NA
135112	NCOA7	0.739288	0.300017	0	NA
329	BIRC2	0.738811	0.54546	0	NA
1240	CMKLR1	0.73861	0.37419	0	NA
83706	FERMT3	0.738277	0.753049	0	NA
10312	TCIRG1	0.73791	0.406328	0	NA
118788	PIK3AP1	0.737581	0.265556	0	NA
2634	GBP2	0.737286	0.535327	0	NA
285195	SLC9A9	0.736057	0.465735	0	NA
6397	SEC14L1	0.735557	0.650733	0	NA
1846	DUSP4	0.735466	0.240037	0	NA
3383	ICAM1	0.733961	0.378172	0	NA
79161	TMEM243	0.733085	0.447219	0	NA
7764	ZNF217	0.73188	0.393811	0	NA
5150	PDE7A	0.731168	0.454608	0	NA
27303	RBMS3	0.728033	0.350727	0	NA
2650	GCNT1	0.727832	0.548846	0	NA
51466	EVL	0.72683	0.623576	0	NA
3684	ITGAM	0.726399	0.697084	0	NA
10019	SH2B3	0.725964	0.270174	36	12q24.13
51131	PHF11	0.725607	0.356496	0	NA
3112	HLA-DOB	0.725173	0.505652	0	NA
5334	PLCL1	0.723193	0.480892	0	NA
753	LDLRAD4	0.722743	0.373574	0	NA
5734	PTGER4	0.722055	0.28935	0	NA
3552	IL1A	0.72198	0.337481	0	NA
8530	CST7	0.7201	0.454793	0	NA
92610	TIFA	0.718122	0.688958	0	NA
5368	PNOC	0.717475	0.317839	0	NA
1385	CREB1	0.717274	0.89462	0	NA
976	CD97	0.717225	0.451085	0	NA
2530	FUT8	0.717066	0.327874	0	NA
3423	IDS	0.716377	0.292066	0	NA
10673	TNFSF13B	0.716054	0.28609	0	NA
79712	GTDC1	0.715643	0.410268	0	NA
137835	TMEM71	0.713846	0.50554	0	NA
147138	TMC8	0.713561	0.686816	0	NA
1021	CDK6	0.713468	0.497104	20	7q21.2
419	ART3	0.713446	0.320296	0	NA
4005	LMO2	0.711372	0.273206	0	NA
9697	TRAM2	0.709281	0.332635	0	NA
3903	LAIR1	0.708754	0.406614	0	NA
9958	USP15	0.707962	0.610136	0	NA
7100	TLR5	0.706778	0.484914	0	NA
84159	ARID5B	0.706672	0.655341	13	10q21.2
3459	IFNGR1	0.705773	0.416521	0	NA
22876	INPP5F	0.70385	0.332232	0	NA
729230	CCR2	0.702597	0.560821	0	NA
23143	LRCH1	0.701234	0.2886	0	NA
25865	PRKD2	0.700754	0.714889	39	19q13.32
54918	CMTM6	0.6997	0.466589	0	NA
54843	SYTL2	0.699629	0.269834	0	NA
55015	PRPF39	0.698711	0.677433	0	NA
8934	RAB29	0.697944	0.39036	4	1q32.1
837	CASP4	0.69788	0.365902	0	NA
4170	MCL1	0.69767	0.55907	0	NA
5567	PRKACB	0.696919	0.538717	0	NA
80774	LIMD2	0.696763	0.408716	0	NA
29940	DSE	0.696685	0.100703	0	NA
203522	DDX26B	0.695659	0.374474	0	NA
146850	PIK3R6	0.694587	0.331526	0	NA
10724	MGEA5	0.694021	0.417293	0	NA
55326	AGPAT5	0.694017	0.580591	0	NA
54778	RNF111	0.693056	0.724464	0	NA
1524	CX3CR1	0.692972	0.34221	0	NA
94240	EPSTI1	0.691811	0.505757	0	NA
4794	NFKBIE	0.691739	0.548425	0	NA
5925	RB1	0.691665	0.525678	0	NA
3551	IKBKB	0.690774	0.533904	0	NA
2162	F13A1	0.6903	0.677991	0	NA
5900	RALGDS	0.689882	0.46531	0	NA
9909	DENND4B	0.689872	0.285851	0	NA
7453	WARS	0.688815	0.586009	0	NA
4753	NELL2	0.688734	0.48126	0	NA
9592	IER2	0.687997	0.64159	0	NA
8767	RIPK2	0.687955	0.777346	0	NA
23526	HMHA1	0.68687	0.408591	0	NA
285527	FRYL	0.686715	0.270876	0	NA
2841	GPR18	0.686695	0.705305	0	NA
7094	TLN1	0.686115	0.659759	0	NA
201633	TIGIT	0.685688	0.744926	0	NA
154075	SAMD3	0.685594	0.469124	0	NA
10385	BTN2A2	0.68466	0.388661	0	NA
8930	MBD4	0.684608	0.435524	0	NA
10923	SUB1	0.684475	0.377756	0	NA
9949	AMMECR1	0.683325	0.451211	0	NA
23175	LPIN1	0.681266	0.502575	0	NA
7430	EZR	0.680759	0.948003	0	NA
64091	POPDC2	0.679593	0.321754	0	NA
10135	NAMPT	0.679555	0.433148	0	NA
51393	TRPV2	0.67889	0.508714	0	NA
7597	ZBTB25	0.677992	0.442857	0	NA
9711	KIAA0226	0.677387	0.500779	0	NA
53347	UBASH3A	0.676344	0.435251	0	NA
3781	KCNN2	0.675649	0.514208	0	NA
22898	DENND3	0.675612	0.399393	0	NA
55573	CDV3	0.674404	0.728369	0	NA
1235	CCR6	0.673985	0.475419	0	NA
3720	JARID2	0.673161	0.270829	0	NA
145864	HAPLN3	0.67206	0.434469	0	NA
81619	TSPAN14	0.671839	0.458941	0	NA
6938	TCF12	0.671754	0.353287	0	NA
608	TNFRSF17	0.670821	0.717297	0	NA
84166	NLRC5	0.670105	0.448651	0	NA
1890	TYMP	0.66894	0.783274	0	NA
51251	NT5C3A	0.668724	0.508516	0	NA
4750	NEK1	0.668641	0.325351	0	NA
3310	HSPA6	0.668276	0.499601	6	1q23.3
719	C3AR1	0.668099	0.422087	0	NA
23052	ENDOD1	0.667531	0.29109	0	NA
84969	TOX2	0.666988	0.458575	0	NA
26578	OSTF1	0.665865	0.611697	0	NA
79037	PVRIG	0.665787	0.479026	0	NA
9232	PTTG1	0.665193	0.533328	0	NA
2040	STOM	0.664693	0.478502	0	NA
1606	DGKA	0.663038	0.480416	0	NA
783	CACNB2	0.66277	0.687556	0	NA
23382	AHCYL2	0.661888	0.563385	0	NA
115992	RNF166	0.661673	0.49295	0	NA
64421	DCLRE1C	0.659583	0.540231	0	NA
1112	FOXN3	0.658918	0.553985	0	NA
22890	ZBTB1	0.658848	0.290301	0	NA
56940	DUSP22	0.657264	0.600512	31	6p25.3
51088	KLHL5	0.656785	0.626389	0	NA
22882	ZHX2	0.655887	0.350521	0	NA
3134	HLA-F	0.65567	0.446664	0	NA
2791	GNG11	0.655328	0.525013	0	NA
11322	TMC6	0.655058	0.194445	0	NA
10010	TANK	0.65292	0.538375	0	NA
125488	TTC39C	0.65221	0.871761	0	NA
4300	MLLT3	0.651932	0.505765	0	NA
56882	CDC42SE1	0.651528	0.223876	0	NA
79651	RHBDF2	0.651366	1.11366	0	NA
124460	SNX20	0.649459	0.304148	0	NA
10225	CD96	0.649039	0.666548	0	NA
5295	PIK3R1	0.647739	0.236762	0	NA
3428	IFI16	0.647478	0.576268	3	1q23.1
4615	MYD88	0.646834	0.542981	0	NA
7444	VRK2	0.645422	0.481531	0	NA
5777	PTPN6	0.645128	0.406474	0	NA
5218	CDK14	0.644284	0.419281	0	NA
346389	MACC1	0.643988	0.305363	0	NA
11010	GLIPR1	0.643155	0.55145	0	NA
8631	SKAP1	0.64315	0.286679	0	NA
7174	TPP2	0.641758	0.55752	0	NA
10863	ADAM28	0.640805	0.632748	0	NA
79958	DENND1C	0.639645	0.573323	0	NA
7405	UVRAG	0.639618	0.25467	0	NA
123920	CMTM3	0.6392	0.581274	0	NA
2672	GFI1	0.639167	0.469737	0	NA
5271	SERPINB8	0.638618	0.434239	0	NA
153241	CEP120	0.638487	0.480699	0	NA
54464	XRN1	0.638435	0.421297	0	NA
54820	NDE1	0.637819	0.498629	0	NA
752	FMNL1	0.636574	0.432143	0	NA
114908	TMEM123	0.636461	0.31558	0	NA
7412	VCAM1	0.635864	1.02103	0	NA
51379	CRLF3	0.633702	0.328829	0	NA
51056	LAP3	0.632197	0.94118	0	NA
55337	C19orf66	0.631309	0.741708	0	NA
79666	PLEKHF2	0.630931	0.335516	0	NA
9020	MAP3K14	0.63065	0.44123	0	NA
200315	APOBEC3A	0.630617	0.660732	0	NA
8850	KAT2B	0.630274	0.707734	0	NA
3725	JUN	0.629876	0.679985	0	NA
152137	CCDC50	0.629177	0.341503	0	NA
8874	ARHGEF7	0.627563	0.44839	0	NA
54020	SLC37A1	0.627025	0.276324	0	NA
10603	SH2B2	0.62627	0.47623	0	NA
3106	HLA-B	0.624384	0.366011	30	6p21.3
10252	SPRY1	0.624282	0.516857	0	NA
5728	PTEN	0.6241	0.568723	0	NA
160365	CLECL1	0.623504	0.705865	0	NA
7097	TLR2	0.623046	0.143258	0	NA
132160	PPM1M	0.621823	0.687843	0	NA
7107	GPR137B	0.621183	0.592493	0	NA
1731	SEPT1	0.620931	0.302706	0	NA
9261	MAPKAPK2	0.619581	0.42986	0	NA
24145	PANX1	0.619533	0.440116	0	NA
1027	CDKN1B	0.618986	0.367673	0	NA
4118	MAL	0.618842	0.538637	0	NA
157	ADRBK2	0.618694	0.322036	0	NA
3576	CXCL8	0.617578	0.732245	0	NA
914	CD2	0.616343	0.285663	0	NA
199675	MCEMP1	0.615907	0.552921	0	NA
3985	LIMK2	0.61472	0.11593	0	NA
9659	PDE4DIP	0.61471	0.366164	0	NA
90102	PHLDB2	0.614429	0.461273	0	NA
3142	HLX	0.614001	0.374743	0	NA
23345	SYNE1	0.613915	0.60364	0	NA
83440	ADPGK	0.613654	0.385171	0	NA
11278	KLF12	0.612451	0.209606	0	NA
401494	PTPLAD2	0.611706	0.590028	0	NA
915	CD3D	0.610964	0.371987	0	NA
128346	C1orf162	0.610803	0.761025	0	NA
10678	B3GNT2	0.610172	0.478199	0	NA
81631	MAP1LC3B	0.609191	0.479225	0	NA
9402	GRAP2	0.608928	0.454133	0	NA
23178	PASK	0.608858	0.369418	14	2q37.3
55629	PNRC2	0.608599	0.471501	0	NA
930	CD19	0.607727	0.669314	0	NA
2870	GRK6	0.607677	0.542442	0	NA
26253	CLEC4E	0.607404	0.518423	0	NA
51365	PLA1A	0.606282	0.358698	0	NA
1268	CNR1	0.605994	0.183755	0	NA
3631	INPP4A	0.605457	0.500582	0	NA
23505	TMEM131	0.60526	0.424251	0	NA
7171	TPM4	0.605075	0.650139	0	NA
51225	ABI3	0.604877	0.537293	0	NA
9057	SLC7A6	0.604584	0.468643	0	NA
23635	SSBP2	0.604485	0.476597	0	NA
3135	HLA-G	0.604432	0.132611	0	NA
1445	CSK	0.604228	0.672387	0	NA
23683	PRKD3	0.604188	0.551617	0	NA
9447	AIM2	0.603948	0.258703	3	1q23.1
395	ARHGAP6	0.603409	0.277626	0	NA
22806	IKZF3	0.603053	0.527177	21	17q21.1
2995	GYPC	0.60268	0.488854	0	NA
5800	PTPRO	0.602424	0.267803	0	NA
3738	KCNA3	0.602126	0.423016	0	NA
3782	KCNN3	0.601753	0.308671	0	NA
26228	STAP1	0.601355	0.403907	0	NA
167227	DCP2	0.600894	0.576091	0	NA
167838	TXLNB	0.599769	0.292395	0	NA
2983	GUCY1B3	0.597097	0.400648	0	NA
197259	MLKL	0.595381	0.728801	0	NA
2208	FCER2	0.595221	0.445489	0	NA
971	CD72	0.595134	0.464874	0	NA
7706	TRIM25	0.594693	0.734317	0	NA
9056	SLC7A7	0.593794	0.586505	24	14q11.2
9242	MSC	0.593378	0.487183	0	NA
2014	EMP3	0.591639	0.69957	0	NA
134359	POC5	0.591357	0.418175	0	NA
996	CDC27	0.591348	0.427042	0	NA
355	FAS	0.591129	0.446615	18	10q23.31
23682	RAB38	0.590444	0.327273	0	NA
51338	MS4A4A	0.59042	0.344949	0	NA
112616	CMTM7	0.58931	0.434655	0	NA
51191	HERC5	0.588728	0.231833	0	NA
23327	NEDD4L	0.587513	0.242301	0	NA
59345	GNB4	0.586781	0.501777	0	NA
8553	BHLHE40	0.586772	0.126214	0	NA
9686	VGLL4	0.58605	0.510362	0	NA
115207	KCTD12	0.585647	0.25418	0	NA
64062	RBM26	0.585537	0.480275	0	NA
55196	KIAA1551	0.58547	0.42576	0	NA
10261	IGSF6	0.584797	0.296536	0	NA
23764	MAFF	0.584154	0.176103	0	NA
57147	SCYL3	0.583001	0.521531	0	NA
3117	HLA-DQA1	0.582469	0.416229	0	NA
9208	LRRFIP1	0.582239	0.551308	0	NA
29066	ZC3H7A	0.580619	0.55347	0	NA
55544	RBM38	0.579587	0.268447	0	NA
64116	SLC39A8	0.578467	0.336647	0	NA
387882	C12orf75	0.578116	0.457141	0	NA
440193	CCDC88C	0.577362	0.510403	0	NA
10018	BCL2L11	0.577093	0.345939	11	2q13
23081	KDM4C	0.576889	0.749754	0	NA
6776	STAT5A	0.576631	0.491438	0	NA
7150	TOP1	0.573883	0.418589	0	NA
6001	RGS10	0.573363	0.344419	0	NA
4242	MFNG	0.572939	0.325231	0	NA
2838	GPR15	0.572613	0.601105	0	NA
4289	MKLN1	0.571252	0.67161	0	NA
4214	MAP3K1	0.571208	0.420458	0	NA
79415	C17orf62	0.570868	0.644651	0	NA
156	ADRBK1	0.570606	0.762005	0	NA
57162	PELI1	0.570511	0.241961	0	NA
2180	ACSL1	0.570217	0.456132	0	NA
54541	DDIT4	0.569171	0.214386	0	NA
55601	DDX60	0.568367	0.51321	0	NA
55501	CHST12	0.568204	0.527298	0	NA
84441	MAML2	0.567873	0.563004	0	NA
9709	HERPUD1	0.567675	0.501921	0	NA
24138	IFIT5	0.566954	0.56717	0	NA
2219	FCN1	0.566409	0.467602	0	NA
23036	ZNF292	0.566092	0.4411	0	NA
1875	E2F5	0.565995	0.765449	0	NA
55841	WWC3	0.565591	0.700724	0	NA
7046	TGFBR1	0.564297	0.249232	0	NA
23347	SMCHD1	0.564068	0.616914	0	NA
64651	CSRNP1	0.563583	0.692484	0	NA
51765	MST4	0.56298	0.365987	0	NA
79158	GNPTAB	0.562606	0.301537	0	NA
221037	JMJD1C	0.562447	0.389325	0	NA
54468	MIOS	0.56226	0.478957	0	NA
153830	RNF145	0.561552	0.639178	0	NA
55279	ZNF654	0.561056	0.45021	0	NA
55122	AKIRIN2	0.559694	0.370849	0	NA
23022	PALLD	0.559372	0.23755	0	NA
80177	MYCT1	0.559213	0.806223	0	NA
2117	ETV3	0.558131	0.579473	0	NA
1796	DOK1	0.558089	0.560417	0	NA
94241	TP53INP1	0.557161	0.546137	0	NA
860	RUNX2	0.557069	0.461873	0	NA
406	ARNTL	0.556784	0.335741	0	NA
10859	LILRB1	0.556707	0.492879	0	NA
23218	NBEAL2	0.556419	0.681874	0	NA
387357	THEMIS	0.555821	0.38278	0	NA
91523	PCED1B	0.555208	0.827723	0	NA
3902	LAG3	0.55515	0.319575	0	NA
11118	BTN3A2	0.554666	0.285549	0	NA
79026	AHNAK	0.554279	0.551554	0	NA
57007	ACKR3	0.550827	0.408063	0	NA
715	C1R	0.550815	0.639519	0	NA
3915	LAMC1	0.550664	0.254243	0	NA
54520	CCDC93	0.55018	0.561164	0	NA
11276	SYNRG	0.55013	0.378265	0	NA
135228	CD109	0.549632	0.125429	0	NA
7127	TNFAIP2	0.549489	0.519889	0	NA
54900	LAX1	0.549275	0.573416	0	NA
26034	IPCEF1	0.548418	0.785549	0	NA
6844	VAMP2	0.548118	0.314064	0	NA
90627	STARD13	0.547969	0.508391	0	NA
50619	DEF6	0.547802	0.497463	0	NA
10437	IFI30	0.547324	0.620952	0	NA
2316	FLNA	0.546353	0.300633	0	NA
129607	CMPK2	0.546288	0.365355	0	NA
81873	ARPC5L	0.545223	0.628118	0	NA
11213	IRAK3	0.543684	0.41756	0	NA
23200	ATP11B	0.543683	0.657853	0	NA
84875	PARP10	0.542288	0.530053	0	NA
8651	SOCS1	0.541492	0.602108	0	NA
3842	TNPO1	0.540812	0.542676	0	NA
114907	FBXO32	0.538408	0.453695	0	NA
11215	AKAP11	0.538343	0.597299	0	NA
23643	LY96	0.5348	0.718946	0	NA
79745	CLIP4	0.534445	0.505702	0	NA
10475	TRIM38	0.53428	0.354025	0	NA
10186	LHFP	0.533984	0.389459	0	NA
5473	PPBP	0.533614	0.261651	0	NA
57102	C12orf4	0.533018	0.832828	0	NA
5965	RECQL	0.532867	0.672536	0	NA
7073	TIAL1	0.531238	0.541078	0	NA
9473	THEMIS2	0.530839	0.551958	0	NA
54454	ATAD2B	0.530599	0.32517	0	NA
3003	GZMK	0.529612	0.502624	0	NA
2553	GABPB1	0.528926	0.30888	0	NA
9459	ARHGEF6	0.528542	0.631048	0	NA
23466	CBX6	0.528484	0.486927	0	NA
7321	UBE2D1	0.528089	0.745845	0	NA
5366	PMAIP1	0.52776	0.448844	8	18q21.32
1776	DNASE1L3	0.527238	0.44035	0	NA
197358	NLRC3	0.526757	0.95388	0	NA
5359	PLSCR1	0.523588	0.467134	0	NA
84243	ZDHHC18	0.52317	0.469541	0	NA
29970	SCHIP1	0.522797	0.346287	0	NA
3107	HLA-C	0.52055	0.591162	30	6p21.3
54463	FAM134B	0.520223	0.552029	0	NA
64761	PARP12	0.519694	0.563931	0	NA
84695	LOXL3	0.519048	0.501041	0	NA
5923	RASGRF1	0.51821	0.568233	0	NA
143686	SESN3	0.517932	0.642414	0	NA
1052	CEBPD	0.517799	0.510341	0	NA
7090	TLE3	0.517671	0.324488	0	NA
55704	CCDC88A	0.517548	0.556921	0	NA
3069	HDLBP	0.517091	0.608955	14	2q37.3
6688	SPI1	0.515691	0.767375	0	NA
54	ACP5	0.514236	0.59715	0	NA
83852	SETDB2	0.514184	0.411939	0	NA
970	CD70	0.514009	0.494424	0	NA
1840	DTX1	0.513509	0.474751	0	NA
29109	FHOD1	0.512937	0.445129	0	NA
23064	SETX	0.512675	0.425368	0	NA
4659	PPP1R12A	0.511834	0.277525	0	NA
9815	GIT2	0.511653	0.363733	0	NA
6689	SPIB	0.511621	0.603866	0	NA
3727	JUND	0.51156	0.9589	0	NA
9181	ARHGEF2	0.511368	0.553281	0	NA
23211	ZC3H4	0.51134	0.509679	0	NA
28232	SLCO3A1	0.510851	0.267097	0	NA
83483	PLVAP	0.510408	0.326303	0	NA
3695	ITGB7	0.510063	0.398377	0	NA
2258	FGF13	0.50896	0.383427	0	NA
57589	KIAA1432	0.508926	0.341697	0	NA
940	CD28	0.508041	0.484528	0	NA
11320	MGAT4A	0.507316	0.443269	0	NA
79155	TNIP2	0.507074	0.428112	0	NA
1102	RCBTB2	0.506579	0.567979	0	NA
54407	SLC38A2	0.50633	0.703891	0	NA
126308	MOB3A	0.505928	0.967844	0	NA
51585	PCF11	0.505773	0.302428	0	NA
57630	SH3RF1	0.505653	0.346889	0	NA
6840	SVIL	0.505166	0.288118	0	NA
23471	TRAM1	0.504516	0.364815	0	NA
83416	FCRL5	0.502891	0.483708	0	NA
23613	ZMYND8	0.502315	0.489852	0	NA
4644	MYO5A	0.501313	0.405886	0	NA
4332	MNDA	0.501037	0.513921	3	1q23.1
126917	IFFO2	0.501036	0.464834	0	NA
2982	GUCY1A3	0.500665	0.467411	0	NA
23636	NUP62	0.500164	0.417951	0	NA
8531	YBX3	0.499934	0.562862	0	NA
3269	HRH1	0.499285	0.746652	0	NA
3434	IFIT1	0.498605	0.496173	0	NA
259230	SGMS1	0.498598	0.505611	0	NA
139716	GAB3	0.497939	0.488776	0	NA
948	CD36	0.497892	0.338793	0	NA
57674	RNF213	0.497359	0.41746	0	NA
4001	LMNB1	0.495977	0.462261	0	NA
112399	EGLN3	0.49587	0.517432	0	NA
6039	RNASE6	0.495359	0.881708	0	NA
10148	EBI3	0.49481	0.521002	0	NA
9466	IL27RA	0.494758	0.631408	0	NA
4133	MAP2	0.494729	0.591938	0	NA
11127	KIF3A	0.494655	0.573025	22	5q31.1
152789	JAKMIP1	0.493673	0.31533	0	NA
84824	FCRLA	0.493514	0.426479	6	1q23.3
3059	HCLS1	0.493099	0.548604	0	NA
155038	GIMAP8	0.493058	0.411833	0	NA
10384	BTN3A3	0.492647	0.669726	0	NA
22906	TRAK1	0.49204	0.445606	0	NA
91543	RSAD2	0.491989	0.668612	0	NA
11176	BAZ2A	0.49198	0.427293	0	NA
57157	PHTF2	0.490908	0.410682	0	NA
2004	ELK3	0.490321	0.725066	0	NA
641	BLM	0.490133	0.667363	0	NA
9922	IQSEC1	0.489528	0.398206	0	NA
4818	NKG7	0.488894	0.485803	0	NA
27299	ADAMDEC1	0.48872	0.382101	0	NA
6482	ST3GAL1	0.488396	0.243463	0	NA
57326	PBXIP1	0.487165	0.299148	0	NA
2921	CXCL3	0.487023	0.368655	0	NA
3344	FOXN2	0.486643	0.578388	0	NA
8875	VNN2	0.486529	0.636468	0	NA
8535	CBX4	0.485985	0.291202	0	NA
80205	CHD9	0.485792	0.439011	0	NA
79627	OGFRL1	0.485681	0.46238	0	NA
79670	ZCCHC6	0.484986	0.507505	0	NA
83605	CCM2	0.48477	0.686069	0	NA
79706	PRKRIP1	0.48462	0.482571	0	NA
11151	CORO1A	0.483957	0.587379	0	NA
283991	UBALD2	0.483392	0.835178	0	NA
81688	C6orf62	0.481877	0.278037	0	NA
301	ANXA1	0.481431	0.573788	0	NA
5806	PTX3	0.481396	0.370525	0	NA
55254	TMEM39A	0.480472	0.23506	0	NA
9050	PSTPIP2	0.480465	0.446503	0	NA
6091	ROBO1	0.480205	0.477479	0	NA
867	CBL	0.479342	0.669092	0	NA
943	TNFRSF8	0.47921	0.385393	0	NA
8626	TP63	0.478773	0.484982	0	NA
5216	PFN1	0.478663	0.313694	0	NA
89790	SIGLEC10	0.478185	0.495282	0	NA
23287	AGTPBP1	0.477275	0.372443	0	NA
814	CAMK4	0.476675	0.365422	0	NA
8650	NUMB	0.476433	0.540052	0	NA
489	ATP2A3	0.47539	0.494366	0	NA
80162	ATHL1	0.474691	0.47088	0	NA
6251	RSU1	0.474425	0.736482	0	NA
84958	SYTL1	0.47361	0.407209	0	NA
221078	NSUN6	0.473491	0.53737	0	NA
2000	ELF4	0.473376	0.124163	0	NA
10769	PLK2	0.473341	0.38653	0	NA
148867	SLC30A7	0.473234	0.547889	0	NA
9414	TJP2	0.473149	0.357382	0	NA
1105	CHD1	0.470982	0.416342	0	NA
306	ANXA3	0.470883	0.601299	0	NA
6275	S100A4	0.470731	0.367225	0	NA
28984	RGCC	0.470625	0.564856	0	NA
202	AIM1	0.469846	0.311553	0	NA
23033	DOPEY1	0.469369	0.269631	0	NA
113	ADCY7	0.468467	0.4015	0	NA
29123	ANKRD11	0.467258	0.466799	0	NA
4929	NR4A2	0.466383	0.721626	0	NA
26002	MOXD1	0.466343	0.648088	0	NA
1316	KLF6	0.466109	0.447329	0	NA
254102	EHBP1L1	0.465906	0.463114	0	NA
29780	PARVB	0.465765	0.674907	0	NA
55568	GALNT10	0.465497	0.450425	0	NA
1193	CLIC2	0.465227	0.848369	0	NA
1910	EDNRB	0.464631	0.47767	0	NA
9712	USP6NL	0.463988	0.413813	0	NA
920	CD4	0.463589	0.501762	0	NA
1820	ARID3A	0.462509	0.592826	0	NA
122786	FRMD6	0.462111	0.289735	0	NA
9823	ARMCX2	0.46194	0.686742	0	NA
23462	HEY1	0.46155	0.272999	0	NA
140691	TRIM69	0.461132	0.475711	0	NA
27033	ZBTB32	0.460738	0.739602	0	NA
57124	CD248	0.460273	0.317483	0	NA
51667	NUB1	0.459901	0.247062	0	NA
3221	HOXC4	0.45951	0.517329	0	NA
51816	CECR1	0.45919	0.559317	0	NA
4848	CNOT2	0.459087	0.456369	0	NA
27074	LAMP3	0.458967	0.830386	0	NA
10100	TSPAN2	0.458187	0.426944	0	NA
3566	IL4R	0.458077	0.590889	0	NA
6373	CXCL11	0.457984	0.59763	0	NA
596	BCL2	0.457935	0.631075	5	18q21.3
8717	TRADD	0.457909	0.532231	0	NA
2131	EXT1	0.457502	0.646149	0	NA
83442	SH3BGRL3	0.457132	0.498743	0	NA
83930	STARD3NL	0.456915	0.381906	0	NA
6421	SFPQ	0.456721	0.673353	0	NA
10509	SEMA4B	0.456342	0.441437	0	NA
6509	SLC1A4	0.456195	0.411362	0	NA
200576	PIKFYVE	0.45593	0.467766	0	NA
25900	IFFO1	0.455261	0.639455	0	NA
57125	PLXDC1	0.454246	0.590617	0	NA
253260	RICTOR	0.454177	0.552784	0	NA
55577	NAGK	0.453955	0.611307	0	NA
4899	NRF1	0.452764	0.316465	0	NA
114548	NLRP3	0.452144	0.857153	0	NA
23503	ZFYVE26	0.452084	0.498421	0	NA
9744	ACAP1	0.451373	0.627674	0	NA
3572	IL6ST	0.451273	0.506844	0	NA
133746	JMY	0.449914	0.534912	0	NA
92797	HELB	0.448968	0.310811	0	NA
54812	AFTPH	0.448658	0.27081	0	NA
23508	TTC9	0.447576	0.404549	0	NA
9619	ABCG1	0.447485	0.480495	0	NA
57035	RSRP1	0.446975	0.359468	0	NA
5991	RFX3	0.446496	0.432368	0	NA
9510	ADAMTS1	0.445886	0.734774	0	NA
51742	ARID4B	0.444936	0.630889	0	NA
4277	MICB	0.444735	0.365018	30	6p21.3
79156	PLEKHF1	0.443837	0.491045	0	NA
54816	ZNF280D	0.443759	0.364709	0	NA
23586	DDX58	0.443031	0.562072	0	NA
338773	TMEM119	0.44148	0.637689	0	NA
23603	CORO1C	0.441447	0.636701	0	NA
5144	PDE4D	0.441103	0.407372	0	NA
51422	PRKAG2	0.440071	0.662089	0	NA
1359	CPA3	0.439934	0.38917	0	NA
53827	FXYD5	0.438014	0.344105	0	NA
11184	MAP4K1	0.437898	0.569117	0	NA
1522	CTSZ	0.43779	0.270522	0	NA
55578	SUPT20H	0.43754	0.451457	0	NA
4068	SH2D1A	0.437503	0.539798	0	NA
9882	TBC1D4	0.436778	0.159499	0	NA
1998	ELF2	0.436535	0.352032	0	NA
196	AHR	0.436445	0.369507	0	NA
3140	MR1	0.436413	0.347579	0	NA
27333	GOLIM4	0.435502	0.405338	0	NA
57118	CAMK1D	0.43482	0.437445	0	NA
90007	MIDN	0.434214	0.502556	0	NA
8564	KMO	0.43359	0.210214	0	NA
2289	FKBP5	0.433393	0.670605	0	NA
10326	SIRPB1	0.433376	0.456516	0	NA
10658	CELF1	0.432971	0.41719	0	NA
340348	TSPAN33	0.432271	0.714078	0	NA
10392	NOD1	0.43209	0.530214	0	NA
994	CDC25B	0.432081	0.38535	0	NA
374470	C12orf42	0.431624	0.803629	0	NA
974	CD79B	0.430813	0.59251	0	NA
2872	MKNK2	0.430711	0.702522	0	NA
2769	GNA15	0.430339	0.636548	0	NA
1912	PHC2	0.430077	0.479671	0	NA
54103	GSAP	0.430077	0.603804	0	NA
27032	ATP2C1	0.430023	0.509645	0	NA
90268	OTULIN	0.429081	0.513522	0	NA
9867	PJA2	0.428728	0.453588	0	NA
3490	IGFBP7	0.428451	0.435849	0	NA
917	CD3G	0.427102	0.527117	0	NA
391	RHOG	0.426864	0.634987	0	NA
5315	PKM	0.426048	0.548061	0	NA
9111	NMI	0.424427	0.672566	0	NA
10957	PNRC1	0.424086	0.418604	0	NA
81930	KIF18A	0.422405	0.304811	0	NA
8569	MKNK1	0.422209	0.472229	0	NA
10402	ST3GAL6	0.421719	0.590707	0	NA
7378	UPP1	0.421483	0.863181	0	NA
140733	MACROD2	0.421345	0.487313	0	NA
4140	MARK3	0.42132	0.516668	0	NA
84807	NFKBID	0.421132	0.599941	0	NA
916	CD3E	0.420988	0.517273	0	NA
6452	SH3BP2	0.419946	0.462374	0	NA
2332	FMR1	0.419866	0.600854	0	NA
2824	GPM6B	0.419737	0.353653	0	NA
4908	NTF3	0.418863	0.18057	0	NA
2201	FBN2	0.418411	0.228331	0	NA
132320	SCLT1	0.418049	0.555309	0	NA
148423	C1orf52	0.417943	0.66285	0	NA
10581	IFITM2	0.417563	0.278891	0	NA
286336	FAM78A	0.417052	0.577407	0	NA
50863	NTM	0.416895	0.81205	0	NA
26277	TINF2	0.416851	0.477231	0	NA
6774	STAT3	0.41661	0.500594	0	NA
10109	ARPC2	0.416048	0.827727	0	NA
9489	PGS1	0.415907	0.640613	0	NA
22990	PCNX	0.415732	0.211957	0	NA
49854	ZBTB21	0.415268	0.811488	0	NA
375449	MAST4	0.415006	0.430322	0	NA
57587	KIAA1430	0.414518	0.714384	0	NA
89796	NAV1	0.41367	0.509326	0	NA
2744	GLS	0.412935	0.380187	0	NA
22918	CD93	0.412144	0.65743	0	NA
23325	KIAA1033	0.411612	0.650151	0	NA
4049	LTA	0.411162	0.182005	30	6p21.3
3620	IDO1	0.410146	0.468487	0	NA
5358	PLS3	0.410078	0.336271	0	NA
29	ABR	0.409205	0.355314	0	NA
57493	HEG1	0.409195	0.488105	0	NA
115294	PCMTD1	0.409134	0.283372	0	NA
286827	TRIM59	0.408465	0.523717	0	NA
54855	FAM46C	0.407683	0.423213	0	NA
11120	BTN2A1	0.407478	0.203335	0	NA
4281	MID1	0.407252	0.577867	0	NA
55074	OXR1	0.407246	0.432749	0	NA
1788	DNMT3A	0.4066	0.501807	0	NA
441168	FAM26F	0.406455	0.668353	0	NA
284058	KANSL1	0.406299	0.510972	0	NA
56890	MDM1	0.406127	0.553558	35	12q15
200734	SPRED2	0.406028	0.556538	0	NA
79368	FCRL2	0.40535	0.458268	0	NA
54977	SLC25A38	0.404833	0.48789	0	NA
10487	CAP1	0.404736	0.865887	0	NA
5328	PLAU	0.403749	0.443835	0	NA
4052	LTBP1	0.403593	0.580132	0	NA
84329	HVCN1	0.402849	0.574968	36	12q24.13
9039	UBA3	0.402166	0.612548	0	NA
4851	NOTCH1	0.401961	0.384447	0	NA
3624	INHBA	0.401848	0.854518	0	NA
53916	RAB4B	0.400546	0.32596	0	NA
9500	MAGED1	0.400447	0.183718	0	NA
56548	CHST7	0.398753	0.38196	0	NA
26031	OSBPL3	0.39801	0.415838	0	NA
4602	MYB	0.396946	0.808793	32	6q22-q23
3665	IRF7	0.396113	0.521422	0	NA
51307	FAM53C	0.395472	0.432984	0	NA
5026	P2RX5	0.394825	0.379602	0	NA
8459	TPST2	0.394739	0.599565	0	NA
6362	CCL18	0.393171	0.607062	0	NA
9451	EIF2AK3	0.392509	0.578652	0	NA
5168	ENPP2	0.392406	0.414357	0	NA
26127	FGFR1OP2	0.392075	0.404657	0	NA
6737	TRIM21	0.391461	0.601095	0	NA
5937	RBMS1	0.391214	0.443839	0	NA
25849	PARM1	0.391087	0.494521	0	NA
51192	CKLF	0.391029	0.668085	0	NA
409	ARRB2	0.390942	0.584398	0	NA
79073	TMEM109	0.390735	0.602103	0	NA
56916	SMARCAD1	0.39001	0.581015	0	NA
1378	CR1	0.389858	0.398872	0	NA
55080	TAPBPL	0.389668	0.603759	0	NA
675	BRCA2	0.389453	0.55649	0	NA
79713	IGFLR1	0.389215	0.388275	0	NA
2532	ACKR1	0.388549	0.34411	3	1q23.1
8115	TCL1A	0.388131	0.651923	0	NA
11156	PTP4A3	0.388088	0.642808	0	NA
10672	GNA13	0.387585	0.344304	0	NA
6646	SOAT1	0.387525	0.254492	0	NA
2535	FZD2	0.387191	0.649644	0	NA
79772	MCTP1	0.38712	0.270512	0	NA
6446	SGK1	0.386862	0.340754	0	NA
7763	ZFAND5	0.386719	0.4211	0	NA
9760	TOX	0.385624	0.406375	0	NA
124944	C17orf49	0.385601	0.548637	0	NA
5930	RBBP6	0.385586	0.392157	0	NA
10791	VAMP5	0.385548	0.544823	0	NA
84196	USP48	0.385157	0.379552	0	NA
1655	DDX5	0.384803	0.457609	0	NA
5771	PTPN2	0.384642	0.636181	0	NA
51317	PHF21A	0.384578	0.445298	0	NA
29887	SNX10	0.383943	0.733648	0	NA
5141	PDE4A	0.383542	0.315589	0	NA
1827	RCAN1	0.38354	0.566798	0	NA
29990	PILRB	0.382453	0.695717	0	NA
6093	ROCK1	0.382416	0.480969	0	NA
50810	HDGFRP3	0.382159	0.572959	0	NA
10745	PHTF1	0.381828	0.410309	0	NA
8473	OGT	0.381518	0.319199	0	NA
10370	CITED2	0.381323	0.589924	0	NA
4660	PPP1R12B	0.381259	0.657522	0	NA
51311	TLR8	0.380896	0.332512	0	NA
3553	IL1B	0.380762	0.70348	0	NA
84333	PCGF5	0.380644	0.50607	0	NA
1635	DCTD	0.380607	0.906721	0	NA
55711	FAR2	0.380492	0.315706	0	NA
84868	HAVCR2	0.378833	0.512029	0	NA
144165	PRICKLE1	0.378278	0.619	0	NA
4125	MAN2B1	0.378163	0.63575	0	NA
4088	SMAD3	0.378061	0.693828	0	NA
4601	MXI1	0.377476	0.507727	0	NA
9519	TBPL1	0.377446	0.464681	0	NA
4256	MGP	0.376676	0.256295	0	NA
23515	MORC3	0.376152	0.470621	0	NA
25801	GCA	0.375595	0.726529	0	NA
80208	SPG11	0.37554	0.416475	0	NA
55920	RCC2	0.375331	1.07499	0	NA
8848	TSC22D1	0.373569	0.56712	0	NA
6843	VAMP1	0.373408	0.322846	0	NA
3783	KCNN4	0.372961	0.361217	0	NA
84636	GPR174	0.372649	0.312163	0	NA
79901	CYBRD1	0.372617	0.371596	0	NA
10625	IVNS1ABP	0.3726	0.489543	0	NA
5920	RARRES3	0.37242	0.617263	0	NA
29777	ABT1	0.371786	0.393092	0	NA
94039	ZNF101	0.371308	0.541308	0	NA
1111	CHEK1	0.371178	0.417908	0	NA
64782	AEN	0.370431	0.513317	0	NA
9792	SERTAD2	0.370339	0.485352	0	NA
7145	TNS1	0.369531	0.487977	0	NA
60	ACTB	0.368441	0.0871371	0	NA
10800	CYSLTR1	0.368166	0.427739	0	NA
5998	RGS3	0.366976	1.02395	0	NA
64224	HERPUD2	0.366799	0.692009	0	NA
23307	FKBP15	0.3664	0.424136	0	NA
8726	EED	0.366122	0.520674	0	NA
3685	ITGAV	0.365511	0.472578	0	NA
51176	LEF1	0.365442	0.499501	25	4q25
4066	LYL1	0.365093	0.603122	0	NA
7057	THBS1	0.364787	0.495813	0	NA
2625	GATA3	0.363739	0.395463	12	10p15.1
85463	ZC3H12C	0.363554	0.561554	0	NA
5330	PLCB2	0.363051	0.710102	0	NA
5997	RGS2	0.362939	0.52179	0	NA
83988	NCALD	0.362884	0.43239	0	NA
53346	TM6SF1	0.362641	0.532447	0	NA
79874	RABEP2	0.362384	0.536243	0	NA
23111	SPG20	0.361868	0.553648	0	NA
580	BARD1	0.361694	0.273718	0	NA
1234	CCR5	0.361591	0.311795	0	NA
7538	ZFP36	0.361383	0.675679	0	NA
57639	CCDC146	0.360945	0.331161	0	NA
6429	SRSF4	0.36048	0.808028	0	NA
79960	JADE1	0.360279	0.581451	0	NA
54462	CCSER2	0.359517	0.258247	0	NA
2078	ERG	0.359148	0.471655	27	21q22.13
7273	TTN	0.358254	0.393603	0	NA
57045	TWSG1	0.356705	0.342174	0	NA
55796	MBNL3	0.356293	0.32212	0	NA
862	RUNX1T1	0.355736	0.536854	0	NA
9590	AKAP12	0.355729	0.539112	0	NA
79720	VPS37B	0.355505	0.730431	0	NA
6857	SYT1	0.355458	0.379498	0	NA
26230	TIAM2	0.355294	0.671303	0	NA
27010	TPK1	0.354735	0.577406	0	NA
92344	GORAB	0.354301	0.48327	0	NA
81558	FAM117A	0.353334	0.332731	0	NA
4092	SMAD7	0.353091	0.517779	0	NA
64218	SEMA4A	0.352797	0.464085	0	NA
3475	IFRD1	0.352282	0.436593	0	NA
30844	EHD4	0.352044	0.247347	0	NA
1060	CENPC	0.350728	0.467346	0	NA
65981	CAPRIN2	0.350649	0.384713	0	NA
5739	PTGIR	0.350402	0.360364	39	19q13.32
7227	TRPS1	0.350229	0.555111	0	NA
170954	PPP1R18	0.350005	0.462401	0	NA
3512	IGJ	0.349346	0.557647	0	NA
6347	CCL2	0.349292	0.453917	0	NA
8073	PTP4A2	0.349121	0.569804	0	NA
6423	SFRP2	0.349109	0.877688	0	NA
11193	WBP4	0.348712	0.177986	0	NA
27106	ARRDC2	0.348553	0.351927	0	NA
121536	AEBP2	0.348487	0.357304	0	NA
4616	GADD45B	0.348382	0.524224	0	NA
26973	CHORDC1	0.347299	0.610629	37	11q14.3
4008	LMO7	0.346795	0.665819	0	NA
51135	IRAK4	0.34658	0.400132	0	NA
63916	ELMO2	0.345874	0.404156	0	NA
6653	SORL1	0.34566	0.510742	0	NA
55454	CSGALNACT2	0.345275	0.655344	0	NA
6617	SNAPC1	0.345255	0.348962	0	NA
161176	SYNE3	0.344987	0.669067	0	NA
160851	DGKH	0.344396	0.372704	0	NA
10379	IRF9	0.344368	0.484777	0	NA
51696	HECA	0.344315	0.292794	0	NA
56829	ZC3HAV1	0.344064	0.571891	0	NA
9332	CD163	0.343901	0.645874	0	NA
10335	MRVI1	0.343318	0.551792	0	NA
51363	CHST15	0.342786	0.584105	0	NA
55768	NGLY1	0.342304	0.445271	0	NA
23015	GOLGA8A	0.341864	0.508663	0	NA
9749	PHACTR2	0.341859	0.379937	0	NA
79139	DERL1	0.341373	0.450873	0	NA
10181	RBM5	0.341181	0.343502	0	NA
182	JAG1	0.34073	0.314336	0	NA
8740	TNFSF14	0.340298	0.262292	0	NA
6507	SLC1A3	0.339615	0.261248	0	NA
8743	TNFSF10	0.339586	0.513591	0	NA
84919	PPP1R15B	0.339544	0.321661	0	NA
6427	SRSF2	0.339311	0.384329	0	NA
678	ZFP36L2	0.33863	0.35698	0	NA
6929	TCF3	0.338474	0.884748	0	NA
11044	PAPD7	0.337057	0.40132	0	NA
694	BTG1	0.336734	0.728332	0	NA
2889	RAPGEF1	0.335515	0.615976	0	NA
8971	H1FX	0.335244	0.231148	0	NA
9584	RBM39	0.334443	0.724361	0	NA
9420	CYP7B1	0.333808	0.41795	0	NA
7368	UGT8	0.33351	0.464502	0	NA
1871	E2F3	0.33329	0.491713	0	NA
2073	ERCC5	0.333181	0.566682	0	NA
27350	APOBEC3C	0.332947	0.324885	0	NA
1806	DPYD	0.332739	0.58469	0	NA
7424	VEGFC	0.332022	0.3608	0	NA
27250	PDCD4	0.331586	0.629247	0	NA
120892	LRRK2	0.331207	0.546774	0	NA
101	ADAM8	0.33106	0.685444	0	NA
1265	CNN2	0.330604	0.53435	0	NA
1123	CHN1	0.33007	1.04033	0	NA
10365	KLF2	0.329796	0.291104	34	19p13.11
4734	NEDD4	0.329491	0.422741	0	NA
221692	PHACTR1	0.329264	0.586982	0	NA
56204	FAM214A	0.328703	0.51357	0	NA
10211	FLOT1	0.328573	0.11017	0	NA
11177	BAZ1A	0.328503	0.724806	0	NA
5727	PTCH1	0.328083	0.668314	0	NA
2885	GRB2	0.327283	0.543381	0	NA
3628	INPP1	0.327071	0.392604	0	NA
7291	TWIST1	0.326974	0.429447	0	NA
123720	WHAMM	0.326827	0.227137	0	NA
4627	MYH9	0.326605	0.631507	0	NA
51426	POLK	0.32635	0.320925	0	NA
2037	EPB41L2	0.325968	0.467431	0	NA
7074	TIAM1	0.325628	0.348243	0	NA
23348	DOCK9	0.32542	0.505856	0	NA
6558	SLC12A2	0.324527	0.586612	0	NA
84437	MSANTD4	0.324211	0.380336	0	NA
51571	FAM49B	0.324181	0.454866	0	NA
4820	NKTR	0.324011	0.531097	0	NA
23495	TNFRSF13B	0.32384	0.603837	0	NA
57620	STIM2	0.323348	0.445084	0	NA
56478	EIF4ENIF1	0.323055	0.546006	0	NA
22872	SEC31A	0.322319	0.51297	0	NA
2999	GZMH	0.321825	0.371792	0	NA
5588	PRKCQ	0.321657	0.688505	0	NA
196527	ANO6	0.321186	0.531958	0	NA
51130	ASB3	0.320866	0.494658	0	NA
1615	DARS	0.319809	0.677016	0	NA
10285	SMNDC1	0.319691	0.880854	0	NA
5613	PRKX	0.319312	0.332598	0	NA
7026	NR2F2	0.318824	0.756717	0	NA
271	AMPD2	0.318524	0.490791	0	NA
7040	TGFB1	0.318305	0.431776	0	NA
283897	C16orf54	0.317773	0.594664	0	NA
7726	TRIM26	0.316456	0.636448	0	NA
57826	RAP2C	0.315297	0.61796	0	NA
23253	ANKRD12	0.3143	0.225189	0	NA
8821	INPP4B	0.314221	0.623802	0	NA
1604	CD55	0.313888	0.564981	0	NA
64783	RBM15	0.313806	0.548474	0	NA
8797	TNFRSF10A	0.313559	0.562415	0	NA
3586	IL10	0.313402	0.508147	0	NA
51380	CSAD	0.31333	0.296843	0	NA
8942	KYNU	0.313105	0.382225	0	NA
197135	PATL2	0.312961	0.358651	0	NA
84941	HSH2D	0.311461	0.616432	34	19p13.11
25925	ZNF521	0.311121	0.507353	0	NA
5356	PLRG1	0.310868	0.484013	0	NA
131544	CRYBG3	0.310505	0.634071	0	NA
5329	PLAUR	0.310081	0.538981	0	NA
3824	KLRD1	0.310069	0.469523	0	NA
53405	CLIC5	0.309628	0.5336	0	NA
55700	MAP7D1	0.308525	0.477692	0	NA
5743	PTGS2	0.307848	0.401335	0	NA
4172	MCM3	0.30743	0.459637	0	NA
23405	DICER1	0.307417	0.593696	0	NA
130814	PQLC3	0.30737	0.241326	0	NA
285636	C5orf51	0.307279	0.262248	0	NA
121506	ERP27	0.307179	0.446703	0	NA
23531	MMD	0.306916	0.391207	0	NA
467	ATF3	0.306476	0.496342	0	NA
131450	CD200R1	0.305567	0.257143	0	NA
699	BUB1	0.305394	0.442595	11	2q13
66036	MTMR9	0.304673	0.555254	0	NA
824	CAPN2	0.304643	0.407424	0	NA
2760	GM2A	0.304604	0.327488	0	NA
3554	IL1R1	0.304327	0.729596	7	2q12
10627	MYL12A	0.304222	0.577042	0	NA
10735	STAG2	0.303796	0.376827	0	NA
3601	IL15RA	0.30288	0.553571	0	NA
374403	TBC1D10C	0.302782	0.750148	0	NA
2823	GPM6A	0.302093	0.514388	0	NA
6868	ADAM17	0.301327	0.537138	0	NA
10926	DBF4	0.300665	0.788581	0	NA
54386	TERF2IP	0.300536	0.674118	0	NA
602	BCL3	0.300095	0.540384	0	NA
56243	KIAA1217	0.298228	0.415566	0	NA
6518	SLC2A5	0.298028	0.462977	0	NA
136319	MTPN	0.297946	0.294225	0	NA
3212	HOXB2	0.297451	0.184869	0	NA
3832	KIF11	0.297216	0.567734	0	NA
51411	BIN2	0.297214	0.415742	0	NA
9044	BTAF1	0.296901	0.423608	0	NA
57120	GOPC	0.296407	0.417876	0	NA
9781	RNF144A	0.295898	0.335299	0	NA
9874	TLK1	0.295737	0.541569	0	NA
121268	RHEBL1	0.295637	0.637648	0	NA
6782	HSPA13	0.295614	0.393921	0	NA
10333	TLR6	0.295277	0.350269	0	NA
196528	ARID2	0.294992	0.53484	0	NA
80149	ZC3H12A	0.294888	0.391137	0	NA
3290	HSD11B1	0.29449	0.26647	0	NA
2526	FUT4	0.293787	0.468724	0	NA
3082	HGF	0.293701	0.593325	0	NA
23126	POGZ	0.293559	0.459073	0	NA
2833	CXCR3	0.293322	0.725706	0	NA
6195	RPS6KA1	0.290726	0.623598	0	NA
834	CASP1	0.290349	0.50597	0	NA
51061	TXNDC11	0.289463	0.548763	0	NA
9948	WDR1	0.289313	0.518263	0	NA
6711	SPTBN1	0.289006	0.630155	0	NA
1657	DMXL1	0.288534	0.487904	0	NA
51105	PHF20L1	0.287744	0.443708	0	NA
85460	ZNF518B	0.287454	0.533866	0	NA
2323	FLT3LG	0.287324	0.626138	0	NA
9935	MAFB	0.287256	0.512914	0	NA
5101	PCDH9	0.286894	0.999004	0	NA
10097	ACTR2	0.286709	0.329707	0	NA
7318	UBA7	0.286362	0.63985	0	NA
9525	VPS4B	0.285986	0.321084	0	NA
64766	S100PBP	0.285921	0.471873	0	NA
23616	SH3BP1	0.285597	0.153367	0	NA
64115	C10orf54	0.285563	0.529937	0	NA
10390	CEPT1	0.285052	0.330344	0	NA
8997	KALRN	0.285011	0.315008	0	NA
25942	SIN3A	0.284814	0.5447	0	NA
53373	TPCN1	0.284761	0.581289	0	NA
11217	AKAP2	0.284664	0.418876	0	NA
84957	RELT	0.283592	0.542542	0	NA
1535	CYBA	0.282936	0.673399	0	NA
10578	GNLY	0.282756	0.400279	0	NA
5297	PI4KA	0.282713	0.326494	0	NA
51561	IL23A	0.282165	0.451344	0	NA
10049	DNAJB6	0.2816	0.402757	0	NA
90634	N4BP2L1	0.280165	0.569609	0	NA
3709	ITPR2	0.279325	0.491616	0	NA
5922	RASA2	0.279243	0.578	0	NA
58486	ZBED5	0.278831	0.72824	0	NA
27090	ST6GALNAC4	0.278689	0.430816	0	NA
1486	CTBS	0.278474	0.422793	0	NA
57655	GRAMD1A	0.278467	0.531518	0	NA
5452	POU2F2	0.278368	0.486214	0	NA
5527	PPP2R5C	0.278307	0.532586	0	NA
54509	RHOF	0.277897	0.541568	0	NA
2319	FLOT2	0.277835	0.57644	0	NA
53335	BCL11A	0.277153	0.631108	0	NA
6733	SRPK2	0.275935	0.731844	0	NA
79441	HAUS3	0.275922	0.471776	0	NA
55911	APOBR	0.275112	0.310761	0	NA
8744	TNFSF9	0.2751	0.53226	0	NA
8994	LIMD1	0.274932	0.348698	0	NA
3945	LDHB	0.274737	0.51742	0	NA
4363	ABCC1	0.274652	0.527877	0	NA
6556	SLC11A1	0.274208	0.58541	0	NA
23774	BRD1	0.273717	0.56885	0	NA
5927	KDM5A	0.273557	0.427942	0	NA
10171	RCL1	0.273505	0.557498	19	9p24.1
644	BLVRA	0.273255	0.757662	0	NA
359948	IRF2BP2	0.272569	0.337333	0	NA
9516	LITAF	0.272363	0.587774	0	NA
81575	APOLD1	0.271803	0.418176	0	NA
51646	YPEL5	0.271528	0.433915	0	NA
55180	LINS	0.271307	0.473509	0	NA
10363	HMG20A	0.270965	0.32036	0	NA
2157	F8	0.27087	0.428525	0	NA
9125	RQCD1	0.27038	0.614174	0	NA
393	ARHGAP4	0.268776	0.614216	0	NA
6574	SLC20A1	0.26874	0.127046	0	NA
8428	STK24	0.268399	0.783884	0	NA
29761	USP25	0.268384	0.780225	0	NA
23177	CEP68	0.268046	0.423197	0	NA
58517	RBM25	0.26768	0.328159	0	NA
4215	MAP3K3	0.26757	0.276407	0	NA
10276	NET1	0.26754	0.364907	0	NA
6513	SLC2A1	0.267515	0.254057	0	NA
81537	SGPP1	0.267284	0.603026	0	NA
55320	MIS18BP1	0.267209	0.263021	0	NA
4209	MEF2D	0.266029	0.2415	0	NA
7520	XRCC5	0.265032	0.488068	0	NA
3965	LGALS9	0.264975	0.584024	0	NA
23011	RAB21	0.264728	0.418198	0	NA
55603	FAM46A	0.264636	0.308016	0	NA
2811	GP1BA	0.264396	0.341341	0	NA
3181	HNRNPA2B1	0.264076	0.625239	0	NA
50856	CLEC4A	0.263937	0.358414	0	NA
55536	CDCA7L	0.263773	0.222887	0	NA
23258	DENND5A	0.262726	0.720308	0	NA
80198	MUS81	0.262703	0.199712	0	NA
26118	WSB1	0.26267	0.278146	9	17q11.1
2581	GALC	0.262425	0.477699	0	NA
7050	TGIF1	0.262262	0.534284	0	NA
9779	TBC1D5	0.26191	0.40948	0	NA
7486	WRN	0.261586	0.447674	0	NA
84901	NFATC2IP	0.261489	0.762069	0	NA
5199	CFP	0.261232	0.44337	0	NA
6993	DYNLT1	0.261013	0.280568	0	NA
4026	LPP	0.260584	0.593837	0	NA
6541	SLC7A1	0.259308	0.347086	0	NA
220929	ZNF438	0.259283	0.764231	0	NA
3593	IL12B	0.258656	0.428722	0	NA
11006	LILRB4	0.258465	0.433456	0	NA
10092	ARPC5	0.257547	0.337559	0	NA
3837	KPNB1	0.25707	0.766548	0	NA
10228	STX6	0.256949	0.505059	0	NA
1195	CLK1	0.256946	0.627201	17	2q33.1
822	CAPG	0.256839	0.467353	0	NA
51320	MEX3C	0.256702	0.240369	0	NA
84168	ANTXR1	0.256342	0.269296	0	NA
858	CAV2	0.256164	0.544738	0	NA
57461	ISY1	0.255438	0.486563	29	3q21.3
25946	ZNF385A	0.255218	0.371662	0	NA
3779	KCNMB1	0.253707	0.401976	0	NA
124540	MSI2	0.253678	0.391739	0	NA
7325	UBE2E2	0.253527	0.648503	0	NA
3001	GZMA	0.253416	0.498196	0	NA
64919	BCL11B	0.253131	0.586934	0	NA
116985	ARAP1	0.253084	0.339041	0	NA
80012	PHC3	0.252889	0.492318	0	NA
133584	EGFLAM	0.252314	0.317706	0	NA
51193	ZNF639	0.252203	0.400642	0	NA
2015	EMR1	0.252076	0.480442	0	NA
8289	ARID1A	0.252059	0.632937	0	NA
22998	LIMCH1	0.251812	0.636304	0	NA
26147	PHF19	0.251672	0.664972	0	NA
308	ANXA5	0.251623	0.55564	0	NA
2960	GTF2E1	0.250717	0.653921	0	NA
64393	ZMAT3	0.250371	0.448833	0	NA
9123	SLC16A3	0.2496	0.374992	0	NA
1854	DUT	0.248339	0.811383	0	NA
8514	KCNAB2	0.248207	0.464886	0	NA
1601	DAB2	0.24779	0.536893	0	NA
9656	MDC1	0.247058	0.563652	0	NA
80305	TRABD	0.246962	0.470621	0	NA
146198	ZFP90	0.246512	0.440102	0	NA
23312	DMXL2	0.245738	0.202978	0	NA
5720	PSME1	0.245555	0.627999	0	NA
2043	EPHA4	0.245382	0.551859	0	NA
9985	REC8	0.245079	0.656223	0	NA
4664	NAB1	0.244269	0.644419	0	NA
23649	POLA2	0.243943	0.241306	0	NA
9249	DHRS3	0.243761	0.591543	0	NA
9805	SCRN1	0.243095	0.552735	0	NA
1462	VCAN	0.242969	0.58416	0	NA
6498	SKIL	0.242232	0.968655	0	NA
23424	TDRD7	0.242087	0.321055	0	NA
1031	CDKN2C	0.240749	0.613243	0	NA
10906	TRAFD1	0.2404	0.472007	36	12q24.13
51001	MTERFD1	0.240117	0.582014	0	NA
25966	C2CD2	0.239823	0.343881	0	NA
718	C3	0.239565	0.402542	0	NA
51101	ZC2HC1A	0.239178	0.482788	0	NA
3084	NRG1	0.239073	0.478408	0	NA
56911	MAP3K7CL	0.238954	0.645752	0	NA
284252	KCTD1	0.238301	0.511765	0	NA
240	ALOX5	0.237964	0.933706	0	NA
399665	FAM102A	0.237485	0.717811	0	NA
132864	CPEB2	0.237472	0.45832	0	NA
158830	CXorf65	0.237341	0.539304	0	NA
91694	LONRF1	0.236788	0.407469	0	NA
5021	OXTR	0.236489	0.319898	0	NA
79982	DNAJB14	0.236451	0.500117	0	NA
4218	RAB8A	0.236362	0.687041	34	19p13.11
9315	NREP	0.236031	0.396786	0	NA
340061	TMEM173	0.235983	0.257526	0	NA
9365	KL	0.235836	0.496351	0	NA
23075	SWAP70	0.235354	0.397522	0	NA
23645	PPP1R15A	0.235327	0.349321	0	NA
54536	EXOC6	0.235056	0.482928	0	NA
5321	PLA2G4A	0.234999	0.426969	0	NA
3696	ITGB8	0.234823	0.752293	0	NA
5604	MAP2K1	0.234478	0.398252	0	NA
7076	TIMP1	0.234172	0.337517	0	NA
9107	MTMR6	0.233834	0.574423	0	NA
11252	PACSIN2	0.233527	0.434127	0	NA
4316	MMP7	0.233454	0.46731	0	NA
57507	ZNF608	0.233391	0.272646	0	NA
54880	BCOR	0.23239	0.432088	0	NA
4974	OMG	0.231877	0.469577	0	NA
11182	SLC2A6	0.231505	0.366143	0	NA
25	ABL1	0.231491	0.587466	0	NA
54502	RBM47	0.230766	0.636923	0	NA
22914	KLRK1	0.228453	0.683572	0	NA
114769	CARD16	0.227602	0.741601	0	NA
25903	OLFML2B	0.226676	0.46154	6	1q23.3
9627	SNCAIP	0.226509	0.395258	0	NA
150094	SIK1	0.226447	0.691085	0	NA
6651	SON	0.226355	0.314613	0	NA
8481	OFD1	0.226124	0.526136	0	NA
10776	ARPP19	0.225721	0.682842	0	NA
11344	TWF2	0.225516	0.371721	0	NA
6003	RGS13	0.225354	0.348434	0	NA
134510	UBLCP1	0.224757	0.225736	0	NA
23358	USP24	0.224663	0.297197	0	NA
58499	ZNF462	0.224516	0.521449	0	NA
26502	NARF	0.224214	0.306686	0	NA
23394	ADNP	0.224068	0.441387	0	NA
285313	IGSF10	0.222768	0.486477	0	NA
91404	SESTD1	0.222556	0.464585	0	NA
80830	APOL6	0.222445	0.388039	0	NA
8527	DGKD	0.222035	0.464307	0	NA
4860	PNP	0.222008	0.591215	0	NA
55829	VIMP	0.221842	0.678934	0	NA
23135	KDM6B	0.221675	0.668979	0	NA
7075	TIE1	0.221516	0.706527	0	NA
64108	RTP4	0.221451	0.700375	0	NA
2149	F2R	0.220338	0.616365	0	NA
6727	SRP14	0.218617	0.439966	0	NA
114294	LACTB	0.218614	0.427679	0	NA
7337	UBE3A	0.217886	0.640647	0	NA
55748	CNDP2	0.21757	0.672139	0	NA
55679	LIMS2	0.217524	0.519569	0	NA
80896	NPL	0.217263	0.261906	0	NA
162394	SLFN5	0.216835	0.563685	0	NA
4638	MYLK	0.216835	0.577493	0	NA
283149	BCL9L	0.216291	0.523894	0	NA
64097	EPB41L4A	0.215485	0.705119	0	NA
54557	SGTB	0.215197	0.528182	0	NA
55763	EXOC1	0.214828	0.607914	0	NA
26959	HBP1	0.213982	0.427021	0	NA
79621	RNASEH2B	0.213351	0.54485	0	NA
115350	FCRL1	0.21333	0.608109	0	NA
50852	TRAT1	0.213297	0.839131	0	NA
4855	NOTCH4	0.212858	0.455509	30	6p21.3
3831	KLC1	0.212605	0.444416	0	NA
140885	SIRPA	0.212445	0.716603	0	NA
64864	RFX7	0.212276	0.437299	0	NA
83982	IFI27L2	0.212192	0.369794	0	NA
8525	DGKZ	0.212122	0.645501	0	NA
54757	FAM20A	0.211876	0.808485	0	NA
53829	P2RY13	0.211601	0.590869	0	NA
81617	CAB39L	0.211513	0.272121	0	NA
116843	SLC18B1	0.21103	0.416598	0	NA
23389	MED13L	0.210548	0.570565	0	NA
53918	PELO	0.210461	0.280843	0	NA
54856	GON4L	0.210167	0.213797	0	NA
55756	INTS9	0.20938	0.425534	0	NA
8828	NRP2	0.209004	0.559809	0	NA
55668	GPATCH2L	0.208835	0.376088	0	NA
64645	HIAT1	0.208795	0.377014	0	NA
6281	S100A10	0.208672	0.394415	0	NA
23179	RGL1	0.20848	0.365014	0	NA
171023	ASXL1	0.208429	0.445265	0	NA
3707	ITPKB	0.208183	0.27735	0	NA
23360	FNBP4	0.208144	0.528925	0	NA
128611	ZNF831	0.20813	0.316067	0	NA
56938	ARNTL2	0.207203	0.428236	0	NA
2026	ENO2	0.207186	0.351595	0	NA
54838	WBP1L	0.207003	0.564944	0	NA
221302	ZUFSP	0.206883	0.701399	0	NA
7109	TRAPPC10	0.206852	0.533399	0	NA
7454	WAS	0.206764	0.610441	0	NA
10797	MTHFD2	0.206242	0.36536	0	NA
283130	SLC25A45	0.205904	0.567641	0	NA
11096	ADAMTS5	0.205737	0.575534	0	NA
285203	EOGT	0.204749	0.466179	0	NA
81788	NUAK2	0.204235	0.33921	0	NA
10806	SDCCAG8	0.202664	0.473503	0	NA
84271	POLDIP3	0.2013	0.250239	0	NA
3460	IFNGR2	0.200516	0.581952	0	NA
8826	IQGAP1	0.200416	0.511989	0	NA
10827	FAM114A2	0.200038	0.237431	0	NA
91746	YTHDC1	0.199951	0.725157	0	NA
8495	PPFIBP2	0.199568	0.681336	0	NA
7297	TYK2	0.199457	0.536907	0	NA
11186	RASSF1	0.199375	0.245045	0	NA
7072	TIA1	0.198648	0.371284	0	NA
223082	ZNRF2	0.198605	0.395427	0	NA
5066	PAM	0.198512	0.443444	0	NA
2820	GPD2	0.19838	0.319529	0	NA
7324	UBE2E1	0.198288	0.673099	0	NA
8925	HERC1	0.198223	0.53106	0	NA
10170	DHRS9	0.198223	0.52452	0	NA
246243	RNASEH1	0.197653	0.49328	0	NA
115426	UHRF2	0.197058	0.315003	0	NA
326624	RAB37	0.197017	0.562783	0	NA
3021	H3F3B	0.197	0.149385	0	NA
10783	NEK6	0.196487	0.801314	0	NA
5581	PRKCE	0.196431	0.54025	0	NA
6059	ABCE1	0.195035	0.490025	0	NA
8516	ITGA8	0.19458	0.364411	0	NA
26286	ARFGAP3	0.194547	0.473487	0	NA
27	ABL2	0.194517	0.449958	0	NA
146722	CD300LF	0.194413	0.34134	0	NA
2635	GBP3	0.193933	0.138179	0	NA
51014	TMED7	0.19393	0.603347	0	NA
90427	BMF	0.193497	0.544005	0	NA
9679	FAM53B	0.193455	0.357852	0	NA
27143	PALD1	0.193375	0.381083	0	NA
26092	TOR1AIP1	0.193037	0.686552	0	NA
1612	DAPK1	0.192911	0.236217	0	NA
30061	SLC40A1	0.192653	0.928239	0	NA
440823	MIAT	0.192224	0.37725	0	NA
84456	L3MBTL3	0.192075	0.51621	0	NA
8354	HIST1H3I	0.191798	0.428987	0	NA
142	PARP1	0.191522	0.801424	0	NA
113791	PIK3IP1	0.191403	0.362247	0	NA
2186	BPTF	0.191262	0.441379	0	NA
56983	POGLUT1	0.191099	0.451069	0	NA
2022	ENG	0.19077	0.657167	0	NA
23049	SMG1	0.190346	0.300745	0	NA
9933	KIAA0020	0.189326	0.586207	0	NA
93594	TBC1D31	0.188697	0.285634	0	NA
197131	UBR1	0.188165	0.406623	0	NA
79930	DOK3	0.188125	0.158261	0	NA
56605	ERO1LB	0.187947	0.595093	0	NA
29995	LMCD1	0.18749	0.497805	0	NA
1809	DPYSL3	0.187123	0.296837	0	NA
5521	PPP2R2B	0.18664	0.27962	0	NA
10066	SCAMP2	0.186436	0.481008	0	NA
3090	HIC1	0.186273	0.545101	0	NA
9589	WTAP	0.185233	0.350131	0	NA
123036	TC2N	0.184499	0.390094	0	NA
4678	NASP	0.184024	0.911515	0	NA
30009	TBX21	0.183671	0.47326	0	NA
5610	EIF2AK2	0.182531	0.665499	0	NA
79180	EFHD2	0.182196	0.305839	0	NA
4800	NFYA	0.182093	0.21386	0	NA
323	APBB2	0.181955	0.591669	0	NA
7536	SF1	0.181825	0.32782	0	NA
10451	VAV3	0.181246	0.695263	0	NA
389289	ANXA2R	0.180827	0.577091	0	NA
54491	FAM105A	0.180294	0.547932	0	NA
9754	STARD8	0.180213	0.454473	0	NA
4013	VWA5A	0.179977	0.549802	0	NA
84734	FAM167B	0.179905	0.411549	0	NA
50485	SMARCAL1	0.179876	0.508075	0	NA
84640	USP38	0.179806	0.816443	0	NA
53917	RAB24	0.17936	0.341891	0	NA
1786	DNMT1	0.178892	0.652194	0	NA
80155	NAA15	0.178833	0.57446	0	NA
7112	TMPO	0.178796	0.304055	0	NA
8635	RNASET2	0.178756	0.382644	0	NA
117177	RAB3IP	0.177215	0.660176	0	NA
5108	PCM1	0.177128	0.339143	0	NA
83874	TBC1D10A	0.176952	0.430536	0	NA
5163	PDK1	0.176859	0.477765	0	NA
55958	KLHL9	0.176821	0.447315	0	NA
152007	GLIPR2	0.176562	0.569683	0	NA
3663	IRF5	0.175981	0.503623	0	NA
57142	RTN4	0.175916	0.433803	0	NA
84188	FAR1	0.175622	0.452372	0	NA
9349	RPL23	0.174769	0.489468	0	NA
9857	CEP350	0.174637	0.635535	0	NA
71	ACTG1	0.174251	0.671891	0	NA
151613	TTC14	0.172802	0.626784	0	NA
81846	SBF2	0.17265	0.831688	0	NA
5175	PECAM1	0.172475	0.78408	0	NA
10194	TSHZ1	0.172412	0.442847	0	NA
22795	NID2	0.172349	0.893742	0	NA
4690	NCK1	0.172347	0.596585	0	NA
1633	DCK	0.172293	0.45957	0	NA
80351	TNKS2	0.172099	0.405301	0	NA
79365	BHLHE41	0.171881	0.165173	0	NA
8795	TNFRSF10B	0.171715	0.398845	0	NA
838	CASP5	0.171294	0.648273	0	NA
6885	MAP3K7	0.171042	0.127892	0	NA
29919	C18orf8	0.170944	0.526364	0	NA
56833	SLAMF8	0.17081	0.78987	0	NA
6280	S100A9	0.170528	0.205112	0	NA
79663	HSPBAP1	0.170474	0.242503	0	NA
50618	ITSN2	0.17046	0.542159	0	NA
55593	OTUD5	0.17037	0.23112	0	NA
3956	LGALS1	0.170351	0.425746	0	NA
9790	BMS1	0.169957	0.19056	0	NA
84251	SGIP1	0.169771	0.681664	0	NA
89849	ATG16L2	0.169294	0.599758	0	NA
23304	UBR2	0.16903	0.254297	0	NA
162966	ZNF600	0.168858	0.483773	0	NA
64121	RRAGC	0.168771	0.327252	0	NA
114818	KLHL29	0.168711	0.915277	0	NA
7941	PLA2G7	0.168374	0.492237	0	NA
4245	MGAT1	0.167926	0.449794	0	NA
55770	EXOC2	0.16766	0.457703	31	6p25.3
57707	TLDC1	0.166427	0.469613	0	NA
714	C1QC	0.166261	0.322199	0	NA
4302	MLLT6	0.16545	0.635806	0	NA
1889	ECE1	0.165426	0.684615	0	NA
5641	LGMN	0.165254	0.455812	0	NA
203068	TUBB	0.165126	0.753881	0	NA
684	BST2	0.165012	0.689864	0	NA
57727	NCOA5	0.164946	0.795339	0	NA
55120	FANCL	0.164633	0.53163	0	NA
57121	LPAR5	0.164632	0.403564	0	NA
6777	STAT5B	0.164588	0.644353	0	NA
80183	KIAA0226L	0.164411	0.834153	0	NA
10983	CCNI	0.164288	0.382328	0	NA
2359	FPR3	0.164033	0.518287	0	NA
96764	TGS1	0.163703	0.680663	0	NA
55909	BIN3	0.163613	0.587444	0	NA
9957	HS3ST1	0.161817	0.292159	0	NA
9444	QKI	0.161805	0.446678	0	NA
55716	LMBR1L	0.161623	0.464619	0	NA
11167	FSTL1	0.161216	0.807109	0	NA
51167	CYB5R4	0.161156	0.346705	0	NA
23164	MPRIP	0.160809	0.456995	0	NA
8737	RIPK1	0.160588	0.463974	0	NA
55167	MSL2	0.160266	0.52045	0	NA
118429	ANTXR2	0.160065	0.417024	0	NA
1837	DTNA	0.159793	0.566554	0	NA
5019	OXCT1	0.159755	0.252682	0	NA
9180	OSMR	0.159753	0.423628	0	NA
1108	CHD4	0.159264	0.725769	0	NA
5606	MAP2K3	0.158738	0.431235	0	NA
1026	CDKN1A	0.158631	0.559619	0	NA
1318	SLC31A2	0.158367	0.618455	0	NA
54556	ING3	0.158182	0.458596	0	NA
160364	CLEC12A	0.158034	0.497966	0	NA
220042	DDIAS	0.157838	0.4596	0	NA
23220	DTX4	0.157521	0.41433	0	NA
4799	NFX1	0.157355	0.554275	0	NA
785	CACNB4	0.157274	0.466713	0	NA
115701	ALPK2	0.156954	0.365041	0	NA
4938	OAS1	0.155985	0.350177	0	NA
225	ABCD2	0.155468	0.402052	0	NA
1286	COL4A4	0.155287	0.26977	0	NA
91319	DERL3	0.15527	0.812862	0	NA
84458	LCOR	0.155047	0.394187	0	NA
30827	CXXC1	0.154518	0.519261	0	NA
1848	DUSP6	0.154476	0.700459	0	NA
9923	ZBTB40	0.154373	0.626348	0	NA
975	CD81	0.153609	0.452373	1	11p15.5
79890	RIN3	0.153043	0.575781	0	NA
1009	CDH11	0.152842	0.418509	0	NA
26064	RAI14	0.152747	0.857417	0	NA
2247	FGF2	0.152375	0.467941	0	NA
5993	RFX5	0.152129	0.538663	0	NA
3070	HELLS	0.1521	0.467983	0	NA
23213	SULF1	0.151463	0.485334	0	NA
5324	PLAG1	0.151064	0.387742	0	NA
254065	BRWD3	0.149889	0.733731	0	NA
204851	HIPK1	0.149724	0.299182	0	NA
5292	PIM1	0.148886	0.333842	0	NA
201475	RAB12	0.148761	0.655673	0	NA
4050	LTB	0.14863	0.655458	30	6p21.3
4361	MRE11A	0.148503	0.4161	0	NA
130872	AHSA2	0.148078	0.2973	0	NA
113402	SFT2D1	0.147799	0.646726	0	NA
64778	FNDC3B	0.147772	0.355893	0	NA
3574	IL7	0.147598	0.48109	0	NA
55082	ARGLU1	0.147582	0.488484	0	NA
22875	ENPP4	0.147532	0.265877	0	NA
901	CCNG2	0.147457	0.488066	0	NA
8671	SLC4A4	0.147264	0.386782	0	NA
214	ALCAM	0.147225	0.635176	0	NA
9782	MATR3	0.146804	0.962833	0	NA
57633	LRRN1	0.146669	0.625395	0	NA
23708	GSPT2	0.146589	0.490172	0	NA
23102	TBC1D2B	0.145704	0.410614	0	NA
157285	SGK223	0.145625	0.278356	0	NA
81847	RNF146	0.144705	0.65029	0	NA
57567	ZNF319	0.144596	0.393228	0	NA
55165	CEP55	0.144025	0.504561	0	NA
8507	ENC1	0.144001	0.290251	0	NA
169792	GLIS3	0.14395	0.648988	0	NA
55690	PACS1	0.143556	0.461864	0	NA
7272	TTK	0.143507	0.330981	0	NA
6018	RLF	0.143259	0.467877	0	NA
84058	WDR54	0.143252	0.341681	0	NA
205428	C3orf58	0.143236	0.438217	0	NA
348094	ANKDD1A	0.14273	0.297413	0	NA
1803	DPP4	0.142164	0.864458	0	NA
51444	RNF138	0.142121	0.420189	0	NA
5290	PIK3CA	0.141395	0.314808	0	NA
7357	UGCG	0.141289	0.462755	0	NA
80204	FBXO11	0.141137	0.531129	0	NA
79805	VASH2	0.141106	0.447395	0	NA
55636	CHD7	0.140575	0.469366	0	NA
56929	FEM1C	0.140454	0.559358	0	NA
51809	GALNT7	0.140193	0.358081	0	NA
8648	NCOA1	0.13991	0.229024	0	NA
643314	KIAA0754	0.139884	0.344196	0	NA
10569	SLU7	0.139783	0.23088	0	NA
8906	AP1G2	0.139752	0.596923	0	NA
2033	EP300	0.139467	0.533767	0	NA
64764	CREB3L2	0.139162	0.492533	0	NA
55689	YEATS2	0.138131	0.371805	0	NA
10628	TXNIP	0.137961	0.695048	0	NA
54861	SNRK	0.137038	0.358168	0	NA
29080	CCDC59	0.136752	0.653409	0	NA
79648	MCPH1	0.136155	0.409813	0	NA
9452	ITM2A	0.135551	0.584811	0	NA
80228	ORAI2	0.135452	0.455637	0	NA
9184	BUB3	0.135289	0.414537	0	NA
4084	MXD1	0.13492	0.832359	0	NA
154796	AMOT	0.134726	0.502186	0	NA
1003	CDH5	0.134253	0.474932	0	NA
8439	NSMAF	0.134243	0.433901	0	NA
84319	CMSS1	0.134175	0.562823	0	NA
4060	LUM	0.133707	0.588401	0	NA
6722	SRF	0.133322	0.334584	0	NA
285331	CCDC66	0.133197	0.507226	0	NA
4212	MEIS2	0.132812	0.816361	0	NA
54762	GRAMD1C	0.132811	0.409254	0	NA
6367	CCL22	0.132666	0.586794	0	NA
8871	SYNJ2	0.132463	0.341102	0	NA
9791	PTDSS1	0.132135	0.484445	0	NA
5660	PSAP	0.131976	0.284324	0	NA
10051	SMC4	0.131974	0.511139	0	NA
246175	CNOT6L	0.131746	0.627592	0	NA
26053	AUTS2	0.131122	0.394741	0	NA
2354	FOSB	0.130759	0.158277	0	NA
2867	FFAR2	0.13022	0.714281	0	NA
3098	HK1	0.129711	0.36244	0	NA
27319	BHLHE22	0.128608	0.394777	0	NA
84898	PLXDC2	0.128201	0.950583	0	NA
22850	ADNP2	0.128194	0.532704	0	NA
[truncated: 19,357 more rows]
