# Supplementary material for: Prioritizing causal disease genes using unbiased genomic features
Source: Genome Biol. 2014 Dec 3;15(12):3274. doi: 10.1186/s13059-014-0534-8 (PMC4279789; doi:10.1186/s13059-014-0534-8)
Supplement: Additional file 11: Table S15. — OPEN predictions for leukemia. [file 13059_2014_534_MOESM11_ESM.xlsx]

## Sheet: HP_0001909_OPEN_predictions.txt
Entrez_ID	HGNC	Score	Stdev	GWAS Hit (loci are numbered, 0 = not within a GWAS locus)	Locus (NA = gene not within a GWAS locus)
639	PRDM1	2.10377	0.421569	0	NA
9960	USP3	1.67003	0.273676	0	NA
2268	FGR	1.66201	0.436749	0	NA
3659	IRF1	1.65726	0.726012	0	NA
3603	IL16	1.65544	0.57862	0	NA
1794	DOCK2	1.60986	0.51042	0	NA
9262	STK17B	1.59919	0.468476	0	NA
121260	SLC15A4	1.57223	0.67481	0	NA
83593	RASSF5	1.51733	0.358674	0	NA
50615	IL21R	1.51691	0.555577	0	NA
79961	DENND2D	1.50198	0.243999	0	NA
64005	MYO1G	1.49745	0.420273	0	NA
9214	FAIM3	1.48781	0.445347	0	NA
1880	GPR183	1.48263	0.510295	0	NA
5791	PTPRE	1.47238	0.391607	0	NA
3635	INPP5D	1.47073	0.442464	0	NA
3097	HIVEP2	1.46398	0.474137	0	NA
9473	THEMIS2	1.45539	0.438827	0	NA
165631	PARP15	1.45069	0.466025	0	NA
4616	GADD45B	1.42186	0.65908	0	NA
969	CD69	1.41622	0.310329	0	NA
4688	NCF2	1.41592	0.687597	0	NA
6504	SLAMF1	1.41292	0.59782	0	NA
64744	SMAP2	1.40018	0.302111	0	NA
1844	DUSP2	1.38156	0.428765	0	NA
3394	IRF8	1.37714	0.750623	0	NA
7852	CXCR4	1.36674	0.680169	0	NA
399	RHOH	1.36594	0.274755	0	NA
27071	DAPP1	1.36504	0.258347	0	NA
9750	FAM65B	1.35626	0.268935	0	NA
5880	RAC2	1.34696	0.344781	0	NA
9595	CYTIP	1.34595	0.60731	0	NA
50515	CHST11	1.34329	0.603634	0	NA
814	CAMK4	1.33961	0.622374	0	NA
23112	TNRC6B	1.33696	0.275101	0	NA
22898	DENND3	1.31008	0.405887	0	NA
7128	TNFAIP3	1.30746	0.525308	0	NA
201799	TMEM154	1.30613	0.364788	0	NA
960	CD44	1.29536	0.301691	0	NA
23157	SEPT6	1.26477	0.637741	0	NA
10154	PLXNC1	1.26241	0.566633	0	NA
7832	BTG2	1.25592	0.374227	0	NA
1901	S1PR1	1.25429	0.424368	0	NA
23240	KIAA0922	1.24785	0.481359	0	NA
9021	SOCS3	1.24227	0.484427	0	NA
933	CD22	1.23743	0.734139	0	NA
113263	GLCCI1	1.23728	0.573753	0	NA
4218	RAB8A	1.22945	0.45246	0	NA
79651	RHBDF2	1.22542	0.514568	0	NA
25816	TNFAIP8	1.22461	0.569191	0	NA
4067	LYN	1.2214	0.417732	0	NA
596	BCL2	1.21352	0.70873	8	18q21.3
22882	ZHX2	1.21313	0.314784	0	NA
6480	ST6GAL1	1.20976	0.396442	0	NA
23048	FNBP1	1.20316	0.616778	0	NA
397	ARHGDIB	1.20281	0.692382	0	NA
1112	FOXN3	1.19695	0.288611	0	NA
894	CCND2	1.19564	0.528831	0	NA
92610	TIFA	1.18259	0.551098	0	NA
4033	LRMP	1.17418	0.402924	0	NA
79668	PARP8	1.17137	0.438504	0	NA
5336	PLCG2	1.17065	0.417638	0	NA
83666	PARP9	1.16993	0.827334	0	NA
255231	MCOLN2	1.16649	0.336351	0	NA
6867	TACC1	1.16075	0.575973	0	NA
3111	HLA-DOA	1.15947	0.622598	0	NA
5788	PTPRC	1.15621	0.58642	0	NA
3119	HLA-DQB1	1.15285	0.632037	0	NA
29969	MDFIC	1.1481	0.845828	0	NA
55294	FBXW7	1.14614	0.723919	0	NA
57580	PREX1	1.14565	0.590108	0	NA
9733	SART3	1.14391	0.466104	0	NA
3936	LCP1	1.13979	0.472841	0	NA
54440	SASH3	1.13773	0.449425	0	NA
7456	WIPF1	1.13525	0.186961	0	NA
5778	PTPN7	1.13421	0.459944	0	NA
4790	NFKB1	1.13275	0.444077	0	NA
597	BCL2A1	1.12134	0.692466	0	NA
8994	LIMD1	1.1212	0.507218	0	NA
10892	MALT1	1.12028	0.464285	0	NA
4627	MYH9	1.11787	0.511631	0	NA
4851	NOTCH1	1.11752	0.536675	0	NA
3695	ITGB7	1.11521	0.455698	0	NA
23046	KIF21B	1.11516	0.408855	0	NA
114836	SLAMF6	1.11104	0.470418	0	NA
81606	LBH	1.10946	0.307694	0	NA
9308	CD83	1.10943	0.321638	0	NA
1831	TSC22D3	1.10864	0.382317	0	NA
5579	PRKCB	1.10699	0.674576	0	NA
135	ADORA2A	1.10466	0.72128	0	NA
6314	ATXN7	1.10397	0.581301	0	NA
54625	PARP14	1.10227	0.54945	0	NA
219972	MPEG1	1.10122	0.411232	0	NA
1263	PLK3	1.10005	0.359462	0	NA
10044	SH2D3C	1.09977	0.628479	0	NA
2534	FYN	1.09616	0.61329	0	NA
7133	TNFRSF1B	1.09583	0.50585	0	NA
3431	SP110	1.09467	0.412635	15	2q37.1
5580	PRKCD	1.09187	0.634896	0	NA
3123	HLA-DRB1	1.08992	0.303316	0	NA
4208	MEF2C	1.08964	0.5217	0	NA
5770	PTPN1	1.08802	0.79559	0	NA
1847	DUSP5	1.08216	0.438217	0	NA
2124	EVI2B	1.08167	0.387198	0	NA
9683	N4BP1	1.08108	0.707004	0	NA
1130	LYST	1.07972	0.49421	0	NA
5873	RAB27A	1.07915	0.480129	0	NA
3516	RBPJ	1.07509	0.507928	0	NA
132160	PPM1M	1.07465	0.473294	0	NA
64859	NABP1	1.07421	0.201368	0	NA
11214	AKAP13	1.0701	0.647158	0	NA
3660	IRF2	1.06931	0.420769	0	NA
64332	NFKBIZ	1.06923	0.349019	0	NA
5552	SRGN	1.06919	0.576458	0	NA
29760	BLNK	1.06887	0.424487	0	NA
864	RUNX3	1.06736	0.373146	0	NA
961	CD47	1.06644	0.569402	0	NA
3663	IRF5	1.06238	0.459268	0	NA
10659	CELF2	1.06085	0.679802	0	NA
939	CD27	1.05992	0.668528	0	NA
1326	MAP3K8	1.05713	0.660021	0	NA
9873	FCHSD2	1.05516	0.259372	0	NA
10437	IFI30	1.05454	0.50469	0	NA
9208	LRRFIP1	1.04756	0.495883	0	NA
29933	GPR132	1.04603	0.252089	0	NA
1540	CYLD	1.04272	0.485077	0	NA
962	CD48	1.04067	0.675941	0	NA
942	CD86	1.03918	0.619411	0	NA
5450	POU2AF1	1.03835	0.17812	0	NA
5583	PRKCH	1.03574	0.630528	0	NA
92241	RCSD1	1.03462	0.571335	0	NA
196383	RILPL2	1.03046	0.523833	0	NA
84329	HVCN1	1.02326	0.724046	0	NA
1889	ECE1	1.01702	0.38641	0	NA
5150	PDE7A	1.01667	0.218966	0	NA
23228	PLCL2	1.01453	0.385813	0	NA
863	CBFA2T3	1.01263	0.356041	0	NA
55843	ARHGAP15	1.01208	0.531767	0	NA
51063	CALHM2	1.01193	0.453522	0	NA
25780	RASGRP3	1.01134	0.242032	0	NA
958	CD40	1.00928	0.937406	0	NA
4205	MEF2A	1.00878	0.527593	0	NA
1445	CSK	1.00504	0.609731	0	NA
85450	ITPRIP	1.00305	0.646635	0	NA
55824	PAG1	1.00198	0.383436	0	NA
94120	SYTL3	1.0019	0.552822	0	NA
3437	IFIT3	0.99867	0.414316	0	NA
3109	HLA-DMB	0.996671	0.838147	0	NA
2113	ETS1	0.993777	0.825537	0	NA
5724	PTAFR	0.993494	0.827421	0	NA
9404	LPXN	0.993099	0.561216	0	NA
1846	DUSP4	0.993023	0.339626	0	NA
9766	KIAA0247	0.992147	0.467274	0	NA
2908	NR3C1	0.991802	0.264798	0	NA
54518	APBB1IP	0.990293	0.666722	0	NA
1859	DYRK1A	0.989942	0.606555	0	NA
30011	SH3KBP1	0.98667	0.530163	0	NA
10320	IKZF1	0.984745	0.37973	12	7p12.2
2745	GLRX	0.98236	0.517852	0	NA
135112	NCOA7	0.981454	0.37262	0	NA
51177	PLEKHO1	0.980375	0.179959	0	NA
141	ADPRH	0.980298	0.82792	0	NA
391	RHOG	0.978208	0.42347	0	NA
6095	RORA	0.969568	0.399875	0	NA
23224	SYNE2	0.965311	0.398223	0	NA
59274	MESDC1	0.964521	0.603178	0	NA
60489	APOBEC3G	0.963858	0.597134	0	NA
4046	LSP1	0.962217	0.699514	0	NA
3113	HLA-DPA1	0.961165	0.394592	0	NA
9263	STK17A	0.961039	0.641995	0	NA
7090	TLE3	0.960263	0.448645	0	NA
752	FMNL1	0.960196	0.736774	0	NA
57655	GRAMD1A	0.959891	0.386855	0	NA
3055	HCK	0.957222	0.420146	0	NA
2208	FCER2	0.952787	0.441714	0	NA
4772	NFATC1	0.950421	0.531181	0	NA
54407	SLC38A2	0.948795	0.598121	0	NA
80342	TRAF3IP3	0.948389	0.734736	0	NA
9695	EDEM1	0.946486	0.414779	0	NA
8440	NCK2	0.946225	0.686108	0	NA
9450	LY86	0.94413	0.417637	0	NA
84875	PARP10	0.940342	0.731709	0	NA
1236	CCR7	0.938158	0.866956	0	NA
1385	CREB1	0.937186	0.157417	0	NA
4299	AFF1	0.937113	0.680011	0	NA
51191	HERC5	0.935384	0.252061	0	NA
4792	NFKBIA	0.934701	0.458739	0	NA
7096	TLR1	0.934678	0.786398	0	NA
29992	PILRA	0.934561	0.472971	0	NA
5790	PTPRCAP	0.933188	0.593296	0	NA
4154	MBNL1	0.932125	0.359201	0	NA
6793	STK10	0.929782	0.391544	0	NA
8764	TNFRSF14	0.9282	0.73911	0	NA
5209	PFKFB3	0.927547	0.491095	0	NA
567	B2M	0.924169	0.663048	0	NA
6397	SEC14L1	0.923828	0.620693	0	NA
3115	HLA-DPB1	0.92035	0.593431	0	NA
3726	JUNB	0.918957	0.431413	0	NA
841	CASP8	0.918372	0.416661	11	2q33.1
4818	NKG7	0.916439	0.565302	0	NA
51199	NIN	0.914587	0.259363	0	NA
11221	DUSP10	0.913694	0.354047	0	NA
8869	ST3GAL5	0.912053	0.377556	0	NA
11262	SP140	0.911815	0.350321	15	2q37.1
7462	LAT2	0.911052	0.724409	0	NA
6046	BRD2	0.910868	0.46943	0	NA
221188	GPR114	0.910589	0.49666	0	NA
84166	NLRC5	0.91043	0.618369	0	NA
50618	ITSN2	0.909372	0.228122	0	NA
7150	TOP1	0.907339	0.352623	0	NA
79705	LRRK1	0.906934	0.265203	0	NA
81553	FAM49A	0.904352	0.868651	0	NA
56905	C15orf39	0.90307	0.536418	0	NA
1820	ARID3A	0.902687	0.38984	0	NA
286336	FAM78A	0.901942	0.388826	0	NA
84890	ADO	0.900232	0.594914	0	NA
10801	SEPT9	0.89952	0.36964	0	NA
65220	NADK	0.899241	0.839984	0	NA
8545	CGGBP1	0.898665	0.421026	0	NA
2872	MKNK2	0.897394	0.79756	0	NA
55106	SLFN12	0.893264	0.218827	0	NA
7305	TYROBP	0.89237	0.704439	0	NA
4082	MARCKS	0.890206	0.527699	0	NA
7185	TRAF1	0.890154	0.300158	0	NA
7091	TLE4	0.889152	0.626713	0	NA
26999	CYFIP2	0.887373	0.872377	0	NA
27240	SIT1	0.88713	0.886868	0	NA
10783	NEK6	0.884674	0.814018	0	NA
8320	EOMES	0.882323	0.486385	0	NA
9938	ARHGAP25	0.882007	0.40119	0	NA
3669	ISG20	0.881888	0.683736	0	NA
23505	TMEM131	0.881266	0.442548	0	NA
241	ALOX5AP	0.879535	0.348574	0	NA
4600	MX2	0.878236	0.779409	0	NA
23077	MYCBP2	0.875701	0.581925	0	NA
10943	MSL3	0.874165	0.921044	0	NA
89857	KLHL6	0.873215	0.516529	0	NA
6689	SPIB	0.871987	0.577677	0	NA
7107	GPR137B	0.870056	0.313991	0	NA
9020	MAP3K14	0.868176	0.327671	0	NA
9711	KIAA0226	0.867571	0.700204	0	NA
3676	ITGA4	0.864979	0.370992	0	NA
393	ARHGAP4	0.864429	0.403059	0	NA
78994	PRR14	0.860336	0.651393	0	NA
146850	PIK3R6	0.859982	0.652028	0	NA
64127	NOD2	0.858267	0.490185	0	NA
116984	ARAP2	0.857548	0.271176	0	NA
677	ZFP36L1	0.857306	0.502082	0	NA
6774	STAT3	0.8521	0.65097	0	NA
5452	POU2F2	0.851613	0.41588	0	NA
9046	DOK2	0.850512	0.589066	0	NA
56990	CDC42SE2	0.848657	0.5553	0	NA
8481	OFD1	0.848309	0.809067	0	NA
1316	KLF6	0.847991	0.641195	0	NA
11176	BAZ2A	0.845711	0.811869	0	NA
3559	IL2RA	0.845483	0.27995	0	NA
26051	PPP1R16B	0.843926	0.649384	0	NA
4602	MYB	0.842207	0.546489	0	NA
83706	FERMT3	0.841792	0.200871	0	NA
51474	LIMA1	0.839197	0.421465	0	NA
10628	TXNIP	0.838374	0.844135	0	NA
1997	ELF1	0.835601	0.565785	0	NA
285527	FRYL	0.835485	0.4668	0	NA
2000	ELF4	0.834816	0.405846	0	NA
55281	TMEM140	0.834743	0.681103	0	NA
55841	WWC3	0.833427	0.794311	0	NA
23466	CBX6	0.833176	0.400275	0	NA
64421	DCLRE1C	0.833001	0.687665	0	NA
473	RERE	0.831697	0.479076	0	NA
10221	TRIB1	0.831287	0.388678	0	NA
11215	AKAP11	0.831162	0.576618	0	NA
8522	GAS7	0.829375	0.685454	0	NA
3932	LCK	0.827526	0.592434	0	NA
7903	ST8SIA4	0.827318	0.734027	0	NA
10308	ZNF267	0.826423	0.44224	0	NA
6404	SELPLG	0.826023	0.694951	0	NA
6498	SKIL	0.824833	0.495374	0	NA
9770	RASSF2	0.823048	0.510974	0	NA
11314	CD300A	0.816198	0.565595	0	NA
5698	PSMB9	0.815386	0.868808	0	NA
25932	CLIC4	0.81465	0.658353	0	NA
117289	TAGAP	0.814017	0.384534	0	NA
7375	USP4	0.810979	0.298752	0	NA
3689	ITGB2	0.808917	0.594367	0	NA
5305	PIP4K2A	0.808514	0.333851	2	10p12.2
55577	NAGK	0.806221	0.892058	0	NA
330	BIRC3	0.806035	0.41431	0	NA
2185	PTK2B	0.804833	0.72464	0	NA
571	BACH1	0.800711	0.590014	0	NA
3090	HIC1	0.799125	0.466182	0	NA
10672	GNA13	0.797419	0.367073	0	NA
57705	WDFY4	0.788842	0.370516	0	NA
3181	HNRNPA2B1	0.787389	0.354561	0	NA
396	ARHGDIA	0.787101	0.540891	0	NA
55114	ARHGAP17	0.787058	0.107694	0	NA
1654	DDX3X	0.786573	0.375283	0	NA
83478	ARHGAP24	0.786224	0.334244	0	NA
7124	TNF	0.78469	0.53986	0	NA
79155	TNIP2	0.784538	0.615638	0	NA
3560	IL2RB	0.784458	0.463912	0	NA
4615	MYD88	0.781826	0.568358	0	NA
8289	ARID1A	0.780789	0.555445	0	NA
10538	BATF	0.779006	0.557934	0	NA
4815	NINJ2	0.774737	0.439864	0	NA
7597	ZBTB25	0.774628	0.415242	0	NA
22856	CHSY1	0.773261	0.607197	0	NA
1075	CTSC	0.771693	0.386155	0	NA
4689	NCF4	0.771314	0.656661	0	NA
9267	CYTH1	0.76745	0.571061	0	NA
55700	MAP7D1	0.765706	0.839359	0	NA
254102	EHBP1L1	0.765612	0.63532	0	NA
9815	GIT2	0.761146	0.734246	0	NA
284273	ZADH2	0.760139	0.612471	0	NA
1959	EGR2	0.759867	0.424169	0	NA
5533	PPP3CC	0.759525	0.45412	0	NA
55904	KMT2E	0.759042	0.433546	0	NA
55573	CDV3	0.756408	0.55966	0	NA
259307	IL4I1	0.755599	0.391022	0	NA
6310	ATXN1	0.753972	0.476374	0	NA
4929	NR4A2	0.753881	0.651358	0	NA
10923	SUB1	0.753876	0.613258	0	NA
9662	CEP135	0.752128	0.500627	0	NA
1606	DGKA	0.749828	0.450705	0	NA
3212	HOXB2	0.749513	0.348174	0	NA
7187	TRAF3	0.74893	0.422259	0	NA
55544	RBM38	0.746956	0.549116	0	NA
201176	ARHGAP27	0.744908	0.588658	0	NA
147138	TMC8	0.744328	0.646231	0	NA
8013	NR4A3	0.74386	0.695313	0	NA
11040	PIM2	0.74348	0.835405	0	NA
3108	HLA-DMA	0.742077	0.643179	0	NA
27250	PDCD4	0.741534	0.542919	0	NA
694	BTG1	0.740389	0.834556	0	NA
3631	INPP4A	0.740126	0.912701	0	NA
2793	GNGT2	0.739978	0.554466	0	NA
6891	TAP2	0.739614	0.612812	0	NA
972	CD74	0.739429	0.377002	0	NA
9051	PSTPIP1	0.738533	0.655796	0	NA
57007	ACKR3	0.737489	0.383217	0	NA
29919	C18orf8	0.736672	0.352642	0	NA
64135	IFIH1	0.73587	0.243004	0	NA
9168	TMSB10	0.734419	0.645253	0	NA
10603	SH2B2	0.734211	0.383373	0	NA
5777	PTPN6	0.734181	0.356354	0	NA
2289	FKBP5	0.733733	0.348453	0	NA
79666	PLEKHF2	0.732994	0.555018	0	NA
55619	DOCK10	0.73247	0.394875	0	NA
170954	PPP1R18	0.731389	0.673142	0	NA
4659	PPP1R12A	0.730614	0.434958	0	NA
5293	PIK3CD	0.73028	0.456721	0	NA
2308	FOXO1	0.729989	0.545997	0	NA
23218	NBEAL2	0.729429	0.253576	0	NA
23533	PIK3R5	0.729165	0.509043	0	NA
10865	ARID5A	0.728967	0.683729	0	NA
71	ACTG1	0.728901	0.567741	0	NA
127544	RNF19B	0.727183	0.399283	0	NA
7799	PRDM2	0.726964	0.47672	0	NA
83937	RASSF4	0.72282	0.485041	0	NA
7174	TPP2	0.719429	0.744041	0	NA
3587	IL10RA	0.71835	0.440489	0	NA
57713	SFMBT2	0.717902	0.490866	0	NA
4277	MICB	0.717857	0.45921	0	NA
4049	LTA	0.717233	0.501265	0	NA
64857	PLEKHG2	0.716334	0.799607	0	NA
8728	ADAM19	0.715849	0.388482	0	NA
3720	JARID2	0.714967	0.706283	0	NA
4065	LY75	0.714755	0.510588	0	NA
4214	MAP3K1	0.712941	0.469832	0	NA
1021	CDK6	0.712419	0.494624	0	NA
10010	TANK	0.71031	0.53387	0	NA
9990	SLC12A6	0.709232	0.529412	0	NA
10225	CD96	0.709133	0.759595	0	NA
63940	GPSM3	0.709004	0.461111	0	NA
81603	TRIM8	0.707224	0.413828	0	NA
100	ADA	0.705284	0.503404	0	NA
124460	SNX20	0.705187	0.344358	0	NA
5366	PMAIP1	0.703198	0.558169	7	18q21.32
4217	MAP3K5	0.702224	0.596215	0	NA
7046	TGFBR1	0.699833	0.313741	0	NA
22807	IKZF2	0.69887	0.507495	0	NA
91748	ELMSAN1	0.696698	0.564068	0	NA
132864	CPEB2	0.696333	0.538652	0	NA
9516	LITAF	0.696317	0.364082	0	NA
5337	PLD1	0.695419	0.580486	0	NA
10125	RASGRP1	0.694649	0.275449	0	NA
7040	TGFB1	0.693679	0.776231	0	NA
3661	IRF3	0.692484	0.624324	0	NA
3091	HIF1A	0.691203	0.422915	0	NA
9414	TJP2	0.689847	0.635919	0	NA
54	ACP5	0.68975	0.312133	0	NA
55337	C19orf66	0.68975	0.444777	0	NA
55454	CSGALNACT2	0.689289	0.326262	0	NA
64218	SEMA4A	0.688313	0.681553	0	NA
7763	ZFAND5	0.687941	0.625736	0	NA
23216	TBC1D1	0.687849	0.399731	0	NA
81793	TLR10	0.687691	0.64706	0	NA
7094	TLN1	0.687669	0.756884	0	NA
80216	ALPK1	0.686732	0.485945	0	NA
80301	PLEKHO2	0.686718	0.423957	0	NA
23531	MMD	0.686257	0.605098	0	NA
65125	WNK1	0.685612	0.512339	0	NA
143686	SESN3	0.68465	0.199884	0	NA
51735	RAPGEF6	0.684466	0.521863	0	NA
868	CBLB	0.684003	0.622387	0	NA
951	CD37	0.683976	0.306958	0	NA
23135	KDM6B	0.683586	0.46295	0	NA
203328	SUSD3	0.683157	0.375165	0	NA
8507	ENC1	0.681501	0.71596	0	NA
94015	TTYH2	0.681151	0.600964	0	NA
7538	ZFP36	0.680256	0.631215	0	NA
6935	ZEB1	0.68019	0.646429	0	NA
4478	MSN	0.680152	0.621272	0	NA
10581	IFITM2	0.679982	0.315395	0	NA
3122	HLA-DRA	0.678355	0.592504	0	NA
51465	UBE2J1	0.677468	0.524476	0	NA
5885	RAD21	0.677167	0.465488	0	NA
56650	CLDND1	0.676511	0.3561	0	NA
6932	TCF7	0.676288	0.510192	0	NA
30844	EHD4	0.676159	0.688184	0	NA
9567	GTPBP1	0.674614	0.862144	0	NA
54331	GNG2	0.672798	0.722868	0	NA
6483	ST3GAL2	0.672161	0.494949	0	NA
965	CD58	0.67156	0.816145	0	NA
8797	TNFRSF10A	0.670443	0.4279	0	NA
23338	JADE2	0.669948	0.494921	0	NA
4050	LTB	0.668646	0.815346	0	NA
202	AIM1	0.668464	0.632379	0	NA
54541	DDIT4	0.668187	0.473064	0	NA
90007	MIDN	0.666751	0.65038	0	NA
7050	TGIF1	0.666435	0.420648	0	NA
6840	SVIL	0.666223	0.622546	0	NA
931	MS4A1	0.664678	0.545491	0	NA
415116	PIM3	0.664625	0.696978	0	NA
695	BTK	0.663521	0.654911	0	NA
90268	OTULIN	0.662865	0.295414	0	NA
3600	IL15	0.662201	0.43424	0	NA
6789	STK4	0.660582	0.33629	0	NA
152485	ZNF827	0.660307	0.425325	0	NA
22838	RNF44	0.660196	0.324878	0	NA
2180	ACSL1	0.659996	0.405734	0	NA
9712	USP6NL	0.659713	0.549571	0	NA
3459	IFNGR1	0.653986	0.381838	0	NA
27128	CYTH4	0.653734	0.707565	0	NA
4064	CD180	0.653086	0.525321	0	NA
26207	PITPNC1	0.650756	0.602352	0	NA
3738	KCNA3	0.650708	0.549132	0	NA
4155	MBP	0.649126	0.541754	0	NA
943	TNFRSF8	0.649014	0.260017	0	NA
971	CD72	0.647944	0.57768	0	NA
3105	HLA-A	0.64718	0.698472	0	NA
1633	DCK	0.646986	0.318917	0	NA
284086	NEK8	0.645518	0.583597	0	NA
5966	REL	0.643927	0.699201	0	NA
57826	RAP2C	0.643172	0.497035	0	NA
5728	PTEN	0.643127	0.29084	0	NA
3717	JAK2	0.643078	0.29161	10	9p24.1
272	AMPD3	0.642593	0.486745	0	NA
8495	PPFIBP2	0.642502	0.772818	0	NA
861	RUNX1	0.642448	0.577495	0	NA
11184	MAP4K1	0.641166	0.462318	0	NA
94241	TP53INP1	0.640535	0.696266	0	NA
23243	ANKRD28	0.640393	0.525376	0	NA
10318	TNIP1	0.639694	0.435458	0	NA
2313	FLI1	0.639659	0.508372	0	NA
10109	ARPC2	0.639299	0.620857	0	NA
2683	B4GALT1	0.639251	0.698215	0	NA
221037	JMJD1C	0.639182	0.480051	0	NA
10135	NAMPT	0.638375	0.376306	0	NA
84957	RELT	0.637791	0.593858	0	NA
201633	TIGIT	0.637	0.776407	0	NA
7444	VRK2	0.636988	0.533684	0	NA
154	ADRB2	0.634487	0.44151	0	NA
25836	NIPBL	0.633877	0.450496	0	NA
10982	MAPRE2	0.63352	0.377312	0	NA
5996	RGS1	0.632523	0.383325	0	NA
57620	STIM2	0.632247	0.636794	0	NA
9674	KIAA0040	0.63085	0.260818	0	NA
118788	PIK3AP1	0.630561	0.422289	0	NA
3937	LCP2	0.629381	0.75104	0	NA
23433	RHOQ	0.629364	0.283825	0	NA
50650	ARHGEF3	0.628139	0.431947	0	NA
65056	GPBP1	0.626372	0.406783	0	NA
4242	MFNG	0.625318	0.457179	0	NA
1390	CREM	0.625269	0.619445	0	NA
9910	RABGAP1L	0.623548	0.431529	0	NA
79706	PRKRIP1	0.623217	0.861534	0	NA
4650	MYO9B	0.623161	0.682642	0	NA
80008	TMEM156	0.622606	0.386688	0	NA
8631	SKAP1	0.620851	0.428693	0	NA
10049	DNAJB6	0.620585	0.316426	0	NA
2215	FCGR3B	0.61916	0.488169	0	NA
81575	APOLD1	0.618852	0.469804	0	NA
80223	RAB11FIP1	0.618671	0.558479	0	NA
3594	IL12RB1	0.617634	0.644565	0	NA
4088	SMAD3	0.617543	0.750314	0	NA
3551	IKBKB	0.617533	0.343505	0	NA
375387	NRROS	0.617058	0.271502	0	NA
5696	PSMB8	0.616222	0.679452	0	NA
7351	UCP2	0.616035	0.470326	0	NA
23253	ANKRD12	0.61522	0.490904	0	NA
23043	TNIK	0.614165	0.564945	0	NA
3482	IGF2R	0.613435	0.641758	0	NA
51225	ABI3	0.612639	0.547641	0	NA
11151	CORO1A	0.61248	0.563371	0	NA
4209	MEF2D	0.611944	0.634216	0	NA
50619	DEF6	0.610945	0.404508	0	NA
3662	IRF4	0.610302	0.424184	17	6p25.3
55608	ANKRD10	0.609421	0.6015	0	NA
5914	RARA	0.608764	0.558919	0	NA
4061	LY6E	0.608714	0.471543	0	NA
4012	LNPEP	0.608011	0.315895	0	NA
133746	JMY	0.607462	0.27147	0	NA
27334	P2RY10	0.606903	0.578023	0	NA
8850	KAT2B	0.606739	0.368158	0	NA
6595	SMARCA2	0.606163	0.495764	0	NA
81539	SLC38A1	0.606159	0.406076	0	NA
220929	ZNF438	0.60567	0.567982	0	NA
51278	IER5	0.605588	0.463742	0	NA
9586	CREB5	0.604759	0.866664	0	NA
54502	RBM47	0.603692	0.694976	0	NA
7453	WARS	0.601392	0.425323	0	NA
1043	CD52	0.601342	0.805076	0	NA
160365	CLECL1	0.60113	0.793176	0	NA
640	BLK	0.600956	0.455029	0	NA
3096	HIVEP1	0.600935	0.695906	0	NA
81631	MAP1LC3B	0.600912	0.097254	0	NA
11270	NRM	0.598776	0.461619	0	NA
57118	CAMK1D	0.598297	0.706103	0	NA
122060	SLAIN1	0.596534	0.337283	0	NA
4683	NBN	0.596368	0.648662	0	NA
84941	HSH2D	0.595414	0.547349	0	NA
79930	DOK3	0.594353	0.66061	0	NA
840	CASP7	0.594001	0.52014	0	NA
80205	CHD9	0.592758	0.483278	0	NA
9874	TLK1	0.592541	0.298617	0	NA
51296	SLC15A3	0.59248	0.414175	0	NA
91010	FMNL3	0.591272	0.545825	0	NA
3985	LIMK2	0.590667	0.60949	0	NA
953	ENTPD1	0.590599	0.602862	0	NA
10148	EBI3	0.589729	0.505145	0	NA
6518	SLC2A5	0.589512	0.495758	0	NA
25948	KBTBD2	0.589303	0.419356	0	NA
1875	E2F5	0.587346	0.284997	0	NA
6452	SH3BP2	0.586081	0.62128	0	NA
262	AMD1	0.585361	0.664895	0	NA
55636	CHD7	0.582928	0.979992	0	NA
5295	PIK3R1	0.582886	0.604844	0	NA
9261	MAPKAPK2	0.582741	0.251675	0	NA
6004	RGS16	0.58218	0.160474	0	NA
9846	GAB2	0.58209	0.558467	0	NA
3707	ITPKB	0.581818	0.744441	0	NA
5341	PLEK	0.581247	0.796204	0	NA
10260	DENND4A	0.580969	0.41883	0	NA
196528	ARID2	0.578825	0.560689	0	NA
64645	HIAT1	0.578174	0.401504	0	NA
10312	TCIRG1	0.576506	0.312609	0	NA
9686	VGLL4	0.576207	0.669184	0	NA
4300	MLLT3	0.575556	0.556714	0	NA
23774	BRD1	0.57507	0.598168	0	NA
1915	EEF1A1	0.573921	0.438643	0	NA
834	CASP1	0.573681	0.913818	0	NA
7337	UBE3A	0.571969	0.502872	0	NA
51274	KLF3	0.571114	0.405433	0	NA
57169	ZNFX1	0.570773	0.529027	0	NA
60436	TGIF2	0.570372	0.357588	0	NA
4601	MXI1	0.570186	0.628361	0	NA
64864	RFX7	0.570047	0.36415	0	NA
1992	SERPINB1	0.568201	0.831095	0	NA
79180	EFHD2	0.567243	0.571882	0	NA
56829	ZC3HAV1	0.567216	0.818293	0	NA
25942	SIN3A	0.567031	0.274007	0	NA
6772	STAT1	0.565966	0.886292	0	NA
84243	ZDHHC18	0.56594	1.04989	0	NA
604	BCL6	0.565889	0.65906	0	NA
51667	NUB1	0.564951	0.579627	0	NA
10018	BCL2L11	0.563947	0.444062	14	2q13
10666	CD226	0.562016	0.629615	0	NA
157	ADRBK2	0.561212	0.568894	0	NA
5912	RAP2B	0.560923	0.576984	0	NA
80228	ORAI2	0.560656	0.494826	0	NA
89849	ATG16L2	0.559394	0.509377	0	NA
10402	ST3GAL6	0.5591	0.565537	0	NA
81545	FBXO38	0.558709	0.38362	0	NA
81788	NUAK2	0.558585	0.238912	0	NA
214	ALCAM	0.558154	0.622359	0	NA
84270	C9orf89	0.556147	0.490267	0	NA
80231	CXorf21	0.555909	0.501885	0	NA
23036	ZNF292	0.554926	0.332364	0	NA
8202	NCOA3	0.554672	0.18846	0	NA
3428	IFI16	0.552813	0.520565	0	NA
133	ADM	0.551601	0.429896	0	NA
602	BCL3	0.551445	0.578707	0	NA
103	ADAR	0.551417	0.80756	0	NA
9603	NFE2L3	0.550679	0.56223	0	NA
23225	NUP210	0.549779	0.367183	0	NA
10019	SH2B3	0.549441	0.782074	0	NA
643	CXCR5	0.549311	0.517897	0	NA
30827	CXXC1	0.549308	0.674528	0	NA
1277	COL1A1	0.549216	0.505918	0	NA
23214	XPO6	0.548909	0.450007	0	NA
3915	LAMC1	0.548573	0.319796	0	NA
79960	JADE1	0.548514	0.564464	0	NA
54726	OTUD4	0.548235	0.419349	0	NA
25897	RNF19A	0.547349	0.695038	0	NA
23387	SIK3	0.547315	0.812663	0	NA
5142	PDE4B	0.5471	0.487591	0	NA
83891	SNX25	0.545779	0.680018	0	NA
342371	ATXN1L	0.544796	0.467941	0	NA
84824	FCRLA	0.544767	0.451303	0	NA
80774	LIMD2	0.543748	0.226235	0	NA
9709	HERPUD1	0.543667	0.402495	0	NA
7204	TRIO	0.543616	0.594886	0	NA
80335	WDR82	0.542194	0.356833	0	NA
55080	TAPBPL	0.540584	0.534251	0	NA
26053	AUTS2	0.540466	0.379201	0	NA
54790	TET2	0.539271	0.359876	0	NA
8635	RNASET2	0.538758	0.799992	0	NA
1879	EBF1	0.538317	0.50565	0	NA
2131	EXT1	0.538135	0.223274	0	NA
2014	EMP3	0.535431	0.735504	0	NA
79037	PVRIG	0.535376	0.325523	0	NA
4297	KMT2A	0.533677	0.549196	0	NA
56243	KIAA1217	0.533472	0.390646	0	NA
29015	SLC43A3	0.532228	0.360276	0	NA
10392	NOD1	0.531854	0.465608	0	NA
55603	FAM46A	0.530131	0.409423	0	NA
3716	JAK1	0.529593	0.577118	0	NA
152789	JAKMIP1	0.52858	0.221084	0	NA
9435	CHST2	0.528578	0.484732	0	NA
678	ZFP36L2	0.528317	0.628366	0	NA
5991	RFX3	0.526772	0.401674	0	NA
60	ACTB	0.526753	0.634139	0	NA
6809	STX3	0.526621	0.564103	0	NA
3399	ID3	0.52593	0.590358	0	NA
4609	MYC	0.525847	0.673691	0	NA
2995	GYPC	0.524974	0.538134	0	NA
59339	PLEKHA2	0.524294	0.636293	0	NA
7431	VIM	0.52385	0.660218	0	NA
83930	STARD3NL	0.523352	0.222898	0	NA
3133	HLA-E	0.521881	0.577582	0	NA
467	ATF3	0.521522	0.567684	0	NA
10947	AP3M2	0.519574	0.43548	0	NA
7430	EZR	0.518537	0.627301	0	NA
51763	INPP5K	0.51811	0.32254	0	NA
10096	ACTR3	0.516552	0.623947	0	NA
54468	MIOS	0.515977	0.421219	0	NA
9138	ARHGEF1	0.515474	0.596232	0	NA
8809	IL18R1	0.513956	0.436199	0	NA
9056	SLC7A7	0.513791	0.526448	16	14q11.2
1027	CDKN1B	0.513083	0.576266	0	NA
2769	GNA15	0.51284	0.53978	0	NA
81688	C6orf62	0.512313	0.292743	0	NA
9648	GCC2	0.510902	0.392976	0	NA
79567	FAM65A	0.510676	0.633757	0	NA
10938	EHD1	0.509794	0.620034	0	NA
8837	CFLAR	0.509296	0.4142	11	2q33.1
257106	ARHGAP30	0.508544	0.390483	0	NA
204851	HIPK1	0.507575	0.372008	0	NA
10507	SEMA4D	0.507039	0.383457	0	NA
9181	ARHGEF2	0.506558	0.801005	0	NA
9425	CDYL	0.506555	0.330271	0	NA
64651	CSRNP1	0.506214	0.241206	0	NA
8795	TNFRSF10B	0.505927	0.729949	0	NA
5900	RALGDS	0.505008	0.475365	0	NA
64092	SAMSN1	0.504824	0.360994	0	NA
10385	BTN2A2	0.504808	0.795276	0	NA
83442	SH3BGRL3	0.503722	0.600342	0	NA
153830	RNF145	0.503639	0.521097	0	NA
152137	CCDC50	0.501821	0.738912	0	NA
7171	TPM4	0.501593	0.519234	0	NA
5133	PDCD1	0.499522	0.795879	0	NA
3984	LIMK1	0.499509	0.59793	0	NA
283991	UBALD2	0.498817	0.728491	0	NA
57147	SCYL3	0.498149	0.669074	0	NA
7716	VEZF1	0.498069	0.475313	0	NA
1960	EGR3	0.497017	0.412591	0	NA
3914	LAMB3	0.496339	0.555733	0	NA
9665	KIAA0430	0.496244	0.560143	0	NA
5294	PIK3CG	0.495191	0.50004	0	NA
1108	CHD4	0.494765	0.282294	0	NA
150372	NFAM1	0.492773	0.458699	0	NA
23325	KIAA1033	0.49255	0.117184	0	NA
51347	TAOK3	0.491834	0.331502	0	NA
6688	SPI1	0.491535	0.41945	0	NA
10964	IFI44L	0.491089	0.451388	0	NA
2841	GPR18	0.490832	0.27784	0	NA
116985	ARAP1	0.49074	0.57637	0	NA
55788	LMBRD1	0.490536	0.421188	0	NA
64780	MICAL1	0.489789	0.91359	0	NA
9592	IER2	0.489075	0.3844	0	NA
79899	PRR5L	0.488306	0.426417	0	NA
7940	LST1	0.487175	0.788039	0	NA
140691	TRIM69	0.485955	0.504681	0	NA
7805	LAPTM5	0.484047	0.412241	0	NA
64236	PDLIM2	0.483592	0.440094	0	NA
7297	TYK2	0.481517	0.221709	0	NA
8826	IQGAP1	0.481074	0.721902	0	NA
2625	GATA3	0.480107	0.441865	6	10p15.1
79856	SNX22	0.480002	0.443449	0	NA
2771	GNAI2	0.47961	0.671444	0	NA
5954	RCN1	0.478575	0.375521	0	NA
8428	STK24	0.477621	0.231413	0	NA
409	ARRB2	0.476674	0.574456	0	NA
29780	PARVB	0.47653	0.525643	0	NA
7343	UBTF	0.475601	0.653531	0	NA
6868	ADAM17	0.475437	0.415037	0	NA
120425	AMICA1	0.475054	0.364768	0	NA
2120	ETV6	0.474965	0.528594	0	NA
121536	AEBP2	0.474778	0.366888	0	NA
8569	MKNK1	0.474593	0.572751	0	NA
374403	TBC1D10C	0.474335	0.515485	0	NA
57142	RTN4	0.473648	0.474457	0	NA
5641	LGMN	0.473317	0.572623	0	NA
1788	DNMT3A	0.473081	0.287141	0	NA
3987	LIMS1	0.472776	0.478813	0	NA
4118	MAL	0.472316	0.282571	0	NA
221472	FGD2	0.472304	0.250563	0	NA
5998	RGS3	0.472258	0.741629	0	NA
2778	GNAS	0.472169	0.446254	0	NA
5451	POU2F1	0.472042	0.761565	0	NA
23220	DTX4	0.471358	0.310805	0	NA
64333	ARHGAP9	0.470995	0.479139	0	NA
4907	NT5E	0.47042	0.433529	0	NA
9840	TESPA1	0.46926	0.277061	0	NA
22992	KDM2A	0.468279	0.487577	0	NA
57326	PBXIP1	0.46788	1.03659	0	NA
27314	RAB30	0.467237	0.596812	0	NA
29	ABR	0.467171	0.414662	0	NA
10509	SEMA4B	0.467003	0.429177	0	NA
7188	TRAF5	0.466548	0.3306	0	NA
57205	ATP10D	0.465611	0.428858	0	NA
9519	TBPL1	0.465428	0.40879	0	NA
156	ADRBK1	0.465387	0.472589	0	NA
57823	SLAMF7	0.463901	0.372449	0	NA
10627	MYL12A	0.463611	0.755881	0	NA
85463	ZC3H12C	0.463282	0.242057	0	NA
51411	BIN2	0.461304	0.223836	0	NA
51762	RAB8B	0.459423	0.221915	0	NA
608	TNFRSF17	0.45821	0.572946	0	NA
6993	DYNLT1	0.457851	0.301759	0	NA
2744	GLS	0.457427	0.336003	0	NA
84196	USP48	0.457277	0.58839	0	NA
56261	GPCPD1	0.456599	0.679069	0	NA
1535	CYBA	0.456349	0.489223	0	NA
6711	SPTBN1	0.456268	0.295054	0	NA
8874	ARHGEF7	0.45562	0.586479	0	NA
51409	HEMK1	0.455227	0.625767	0	NA
22904	SBNO2	0.454986	0.220002	0	NA
8473	OGT	0.454849	0.658074	0	NA
84541	KBTBD8	0.454584	0.55413	0	NA
56941	HMCES	0.453995	0.618432	0	NA
1808	DPYSL2	0.453757	0.558343	0	NA
4739	NEDD9	0.453403	0.36676	0	NA
1106	CHD2	0.452912	0.496423	0	NA
313	AOAH	0.452133	0.303118	0	NA
84230	LRRC8C	0.45179	0.603553	0	NA
586	BCAT1	0.451585	0.473189	0	NA
55768	NGLY1	0.450855	0.238771	0	NA
2060	EPS15	0.450555	0.661476	0	NA
7409	VAV1	0.449811	0.77478	0	NA
3687	ITGAX	0.449156	0.338664	0	NA
113402	SFT2D1	0.449044	0.59223	0	NA
57804	POLD4	0.448468	0.545906	0	NA
7764	ZNF217	0.448113	0.211593	0	NA
23499	MACF1	0.44808	0.5498	0	NA
6850	SYK	0.446404	0.287725	0	NA
64167	ERAP2	0.446016	0.772103	0	NA
5272	SERPINB9	0.445916	0.386127	0	NA
10346	TRIM22	0.445656	0.637661	0	NA
83988	NCALD	0.444573	0.716507	0	NA
10409	BASP1	0.4433	0.590408	0	NA
9985	REC8	0.443298	0.377657	0	NA
56987	BBX	0.443158	0.196515	0	NA
10678	B3GNT2	0.441654	0.379102	0	NA
158830	CXorf65	0.441093	0.719158	0	NA
9144	SYNGR2	0.440654	0.536828	0	NA
6520	SLC3A2	0.439655	0.380604	0	NA
79670	ZCCHC6	0.439536	0.499924	0	NA
90427	BMF	0.439077	0.423162	0	NA
200315	APOBEC3A	0.438856	0.355086	0	NA
9782	MATR3	0.4382	0.747539	0	NA
84181	CHD6	0.438078	0.608931	0	NA
6672	SP100	0.438001	0.216177	15	2q37.1
11322	TMC6	0.437508	0.709725	0	NA
112398	EGLN2	0.436942	0.569133	0	NA
5551	PRF1	0.436009	0.550007	0	NA
11027	LILRA2	0.435408	0.162204	0	NA
8115	TCL1A	0.434863	0.543637	0	NA
27033	ZBTB32	0.433738	0.578218	0	NA
7536	SF1	0.432906	0.248012	0	NA
84687	PPP1R9B	0.432286	0.776485	0	NA
55568	GALNT10	0.431923	0.64992	0	NA
5128	CDK17	0.431888	0.383957	0	NA
51176	LEF1	0.430852	0.640568	18	4q25
10724	MGEA5	0.429648	0.382017	0	NA
7127	TNFAIP2	0.428339	0.256418	0	NA
23498	HAAO	0.427472	0.204696	0	NA
8767	RIPK2	0.426494	0.466003	0	NA
6482	ST3GAL1	0.426185	0.401592	0	NA
22890	ZBTB1	0.425658	0.382126	0	NA
3134	HLA-F	0.424224	0.589311	0	NA
114548	NLRP3	0.423592	0.433883	0	NA
3221	HOXC4	0.423517	0.538298	0	NA
9792	SERTAD2	0.423507	0.393696	0	NA
2081	ERN1	0.422817	0.620988	0	NA
114908	TMEM123	0.422642	0.587674	0	NA
66036	MTMR9	0.421788	0.327512	0	NA
3162	HMOX1	0.421455	0.409034	0	NA
79026	AHNAK	0.421337	0.512744	0	NA
8942	KYNU	0.421165	0.725603	0	NA
4066	LYL1	0.420863	0.552753	0	NA
91526	ANKRD44	0.420542	0.84838	0	NA
8651	SOCS1	0.420065	0.240495	0	NA
94240	EPSTI1	0.419729	0.369528	0	NA
9641	IKBKE	0.419401	0.549065	0	NA
5720	PSME1	0.419207	0.55496	0	NA
7114	TMSB4X	0.418869	0.581451	0	NA
3949	LDLR	0.418123	0.551951	0	NA
80162	ATHL1	0.41756	0.534509	0	NA
2634	GBP2	0.416951	0.578173	0	NA
338657	CCDC84	0.415604	0.47231	0	NA
481	ATP1B1	0.415497	0.216433	0	NA
6786	STIM1	0.413984	0.530643	0	NA
5504	PPP1R2	0.413944	0.576968	0	NA
3434	IFIT1	0.413674	0.359483	0	NA
22900	CARD8	0.413228	0.514208	0	NA
23175	LPIN1	0.412429	0.645158	0	NA
6709	SPTAN1	0.412151	0.52152	0	NA
81030	ZBP1	0.410909	0.558867	0	NA
5980	REV3L	0.410686	0.648225	0	NA
3683	ITGAL	0.410156	0.613656	0	NA
9757	KMT2B	0.409999	0.328346	0	NA
6556	SLC11A1	0.408516	0.523372	0	NA
4791	NFKB2	0.406804	0.742511	0	NA
4000	LMNA	0.404889	0.382502	0	NA
6693	SPN	0.404604	0.614954	0	NA
57168	ASPHD2	0.40458	0.706621	0	NA
59	ACTA2	0.404571	0.606795	5	10q23.31
2011	MARK2	0.404354	0.371101	0	NA
79893	GGNBP2	0.404027	0.577661	0	NA
51564	HDAC7	0.403198	0.398614	0	NA
3338	DNAJC4	0.402904	0.586469	0	NA
5211	PFKL	0.402815	0.467628	0	NA
896	CCND3	0.402257	0.264837	0	NA
8807	IL18RAP	0.402075	0.387808	0	NA
914	CD2	0.401214	0.569913	0	NA
200734	SPRED2	0.401034	0.299975	0	NA
6574	SLC20A1	0.400811	0.440495	0	NA
4899	NRF1	0.40016	0.632298	0	NA
56911	MAP3K7CL	0.399157	0.268976	0	NA
79161	TMEM243	0.399027	0.699797	0	NA
996	CDC27	0.398605	0.41072	0	NA
4794	NFKBIE	0.398142	0.745343	0	NA
29990	PILRB	0.397234	0.525261	0	NA
85464	SSH2	0.397218	0.263038	0	NA
8407	TAGLN2	0.396335	0.277895	0	NA
79772	MCTP1	0.395684	0.470694	0	NA
25937	WWTR1	0.395388	0.595482	0	NA
57559	STAMBPL1	0.394403	0.660182	5	10q23.31
374655	ZNF710	0.393974	0.56735	0	NA
2186	BPTF	0.393919	0.391714	0	NA
8676	STX11	0.393904	0.527555	0	NA
22821	RASA3	0.393408	0.638179	0	NA
54436	SH3TC1	0.39335	0.602155	0	NA
151888	BTLA	0.393082	0.638937	0	NA
26136	TES	0.39275	0.623153	0	NA
1524	CX3CR1	0.392673	0.511994	0	NA
346389	MACC1	0.392253	0.45195	0	NA
753	LDLRAD4	0.388778	0.643455	0	NA
79156	PLEKHF1	0.388696	0.578503	0	NA
23347	SMCHD1	0.388381	0.47735	0	NA
2869	GRK5	0.388293	0.83988	0	NA
80821	DDHD1	0.388286	0.631926	0	NA
54926	UBE2R2	0.388016	0.360678	0	NA
3837	KPNB1	0.387951	0.270055	0	NA
199675	MCEMP1	0.387817	0.471887	0	NA
5997	RGS2	0.387374	0.523913	0	NA
1890	TYMP	0.387364	0.698424	0	NA
22918	CD93	0.386824	0.311358	0	NA
10068	IL18BP	0.385044	0.274342	0	NA
1240	CMKLR1	0.384804	0.443204	0	NA
30817	EMR2	0.384012	1.0497	0	NA
6653	SORL1	0.382097	0.624892	0	NA
6494	SIPA1	0.381533	0.763163	0	NA
3267	AGFG1	0.379942	0.587123	0	NA
11168	PSIP1	0.378711	0.408268	0	NA
56605	ERO1LB	0.378669	0.381192	0	NA
9922	IQSEC1	0.377646	0.671255	0	NA
9619	ABCG1	0.376865	0.671665	0	NA
26019	UPF2	0.376833	0.537148	0	NA
4542	MYO1F	0.376422	0.404986	0	NA
9315	NREP	0.376189	0.348506	0	NA
311	ANXA11	0.376166	0.471204	0	NA
65983	GRAMD3	0.375417	0.451666	0	NA
400410	ST20	0.374837	0.420644	0	NA
65108	MARCKSL1	0.37464	0.418418	0	NA
57493	HEG1	0.374304	0.700813	0	NA
29126	CD274	0.373945	0.5427	10	9p24.1
9057	SLC7A6	0.373686	0.580049	0	NA
3575	IL7R	0.373678	0.724161	0	NA
79073	TMEM109	0.37315	0.447902	0	NA
4121	MAN1A1	0.373058	0.61301	0	NA
10208	USPL1	0.372674	0.68933	0	NA
6399	TRAPPC2	0.372577	0.653165	0	NA
3572	IL6ST	0.372066	0.371097	0	NA
2760	GM2A	0.371923	0.50932	0	NA
4599	MX1	0.371346	0.386872	0	NA
10643	IGF2BP3	0.369095	0.8803	0	NA
9120	SLC16A6	0.366019	0.320623	0	NA
4799	NFX1	0.365866	0.603483	0	NA
11031	RAB31	0.364521	0.546939	0	NA
23495	TNFRSF13B	0.3642	0.279215	0	NA
347902	AMIGO2	0.363172	0.428365	0	NA
2672	GFI1	0.361857	0.509663	0	NA
5771	PTPN2	0.361403	0.894013	0	NA
55122	AKIRIN2	0.361144	0.603709	0	NA
23052	ENDOD1	0.360971	0.42535	0	NA
3018	HIST1H2BB	0.359639	0.324712	0	NA
3727	JUND	0.359571	0.74139	0	NA
23231	SEL1L3	0.358705	0.727872	0	NA
80326	WNT10A	0.358573	0.474631	0	NA
7726	TRIM26	0.35802	0.248282	0	NA
22862	FNDC3A	0.357967	0.623952	0	NA
10236	HNRNPR	0.357864	0.756023	0	NA
2870	GRK6	0.356666	0.715137	0	NA
2629	GBA	0.355696	0.804452	0	NA
1604	CD55	0.355513	0.348016	0	NA
2864	FFAR1	0.355372	0.523259	0	NA
832	CAPZB	0.355137	0.917257	0	NA
10261	IGSF6	0.354279	0.241597	0	NA
253430	IPMK	0.35281	0.517535	0	NA
7543	ZFX	0.352763	0.426893	0	NA
4170	MCL1	0.352709	0.652662	0	NA
3280	HES1	0.351662	0.522654	0	NA
79712	GTDC1	0.35118	0.436684	0	NA
29123	ANKRD11	0.350579	0.715705	0	NA
6929	TCF3	0.350552	0.613073	0	NA
60490	PPCDC	0.350257	0.224526	0	NA
5292	PIM1	0.350214	0.847668	0	NA
5026	P2RX5	0.3498	0.419886	0	NA
472	ATM	0.349732	0.630901	0	NA
9039	UBA3	0.34914	0.496351	0	NA
10365	KLF2	0.348993	0.532068	0	NA
7163	TPD52	0.348478	0.572755	0	NA
84969	TOX2	0.347696	0.40212	0	NA
9813	EFCAB14	0.347599	0.605293	0	NA
23345	SYNE1	0.347437	0.262423	0	NA
5613	PRKX	0.346398	0.589322	0	NA
54918	CMTM6	0.346042	0.345712	0	NA
9958	USP15	0.345397	0.555875	0	NA
152007	GLIPR2	0.345273	0.495972	0	NA
8301	PICALM	0.345256	0.589821	0	NA
8851	CDK5R1	0.343571	0.583884	0	NA
81875	ISG20L2	0.343024	0.314825	0	NA
6671	SP4	0.342371	0.358269	0	NA
29997	GLTSCR2	0.342346	0.531657	0	NA
171023	ASXL1	0.34172	0.325193	0	NA
54861	SNRK	0.341469	0.639341	0	NA
3106	HLA-B	0.341376	0.405565	0	NA
57121	LPAR5	0.341009	0.358988	0	NA
10725	NFAT5	0.340986	0.412017	0	NA
4140	MARK3	0.340086	0.229696	0	NA
389289	ANXA2R	0.336003	0.583214	0	NA
151903	CCDC12	0.335407	0.46896	0	NA
11127	KIF3A	0.335267	0.725732	0	NA
489	ATP2A3	0.33453	0.532212	0	NA
22870	PPP6R1	0.334249	0.405917	0	NA
57533	TBC1D14	0.334046	0.667785	0	NA
930	CD19	0.333835	0.493427	0	NA
11033	ADAP1	0.333592	0.457289	0	NA
5460	POU5F1	0.331932	0.885441	0	NA
5898	RALA	0.331905	0.701159	0	NA
25777	SUN2	0.331591	0.534195	0	NA
133522	PPARGC1B	0.330323	0.563617	0	NA
83648	FAM167A	0.330068	0.502851	0	NA
6429	SRSF4	0.329705	0.57735	0	NA
57590	WDFY1	0.328849	0.817238	0	NA
55809	TRERF1	0.328689	0.594994	0	NA
5371	PML	0.328542	0.406934	0	NA
8828	NRP2	0.328196	0.531393	0	NA
7408	VASP	0.32817	0.652222	0	NA
7323	UBE2D3	0.326882	0.932988	0	NA
3552	IL1A	0.325696	0.70581	0	NA
10602	CDC42EP3	0.325689	0.391454	0	NA
7410	VAV2	0.325548	0.59706	0	NA
6753	SSTR3	0.325446	0.475043	0	NA
6001	RGS10	0.323449	0.338165	0	NA
6275	S100A4	0.3229	0.532431	0	NA
1025	CDK9	0.322685	0.393411	0	NA
54899	PXK	0.321898	0.548293	0	NA
1026	CDKN1A	0.321788	0.521279	0	NA
2526	FUT4	0.321712	0.489639	0	NA
271	AMPD2	0.320698	0.557017	0	NA
4814	NINJ1	0.320494	0.396231	0	NA
63916	ELMO2	0.319047	0.300581	0	NA
84759	PCGF1	0.318508	0.558439	0	NA
88455	ANKRD13A	0.31839	0.673779	0	NA
5906	RAP1A	0.318272	0.611484	0	NA
8477	GPR65	0.318126	0.458725	0	NA
129607	CMPK2	0.317946	0.727319	0	NA
7454	WAS	0.317693	0.165926	0	NA
973	CD79A	0.317445	0.402026	0	NA
3783	KCNN4	0.31737	0.604416	0	NA
80833	APOL3	0.317294	0.634979	0	NA
152926	PPM1K	0.31634	0.500193	0	NA
29066	ZC3H7A	0.31536	0.837455	0	NA
81846	SBF2	0.314262	0.515331	0	NA
64393	ZMAT3	0.314156	0.398591	0	NA
637	BID	0.313727	0.400245	0	NA
8905	AP1S2	0.313567	0.592906	0	NA
53335	BCL11A	0.313371	0.617486	0	NA
55748	CNDP2	0.313347	0.631524	0	NA
79658	ARHGAP10	0.313268	0.405975	0	NA
10625	IVNS1ABP	0.313058	0.50261	0	NA
140609	NEK7	0.313022	0.2176	0	NA
10569	SLU7	0.312573	0.366451	0	NA
7412	VCAM1	0.31219	0.640006	0	NA
11343	MGLL	0.311583	0.66192	0	NA
80194	TMEM134	0.311475	0.780571	0	NA
7520	XRCC5	0.311121	0.553194	0	NA
6187	RPS2	0.311113	0.724701	0	NA
50856	CLEC4A	0.310531	0.46555	0	NA
6304	SATB1	0.310276	0.465072	0	NA
10875	FGL2	0.310062	0.436763	0	NA
5899	RALB	0.309409	0.426431	0	NA
199	AIF1	0.309406	0.549539	0	NA
51585	PCF11	0.309165	0.64962	0	NA
3781	KCNN2	0.308419	0.614096	0	NA
5927	KDM5A	0.308407	0.468675	0	NA
130367	SGPP2	0.307763	0.659154	0	NA
5106	PCK2	0.307278	0.352336	0	NA
81611	ANP32E	0.30682	0.383165	0	NA
55023	PHIP	0.306687	0.683588	0	NA
29946	SERTAD3	0.306137	0.668888	0	NA
26191	PTPN22	0.305938	0.472397	0	NA
3142	HLX	0.30515	0.428405	0	NA
226	ALDOA	0.305043	0.692329	0	NA
121268	RHEBL1	0.304631	0.219592	0	NA
23315	SLC9A8	0.30419	0.476269	0	NA
340348	TSPAN33	0.304014	0.617788	0	NA
22936	ELL2	0.304007	0.633774	0	NA
129293	TRABD2A	0.303137	0.399407	0	NA
51676	ASB2	0.30242	0.663379	0	NA
9909	DENND4B	0.302237	0.428999	0	NA
9988	DMTF1	0.299987	0.631014	0	NA
85363	TRIM5	0.299322	0.412002	0	NA
84444	DOT1L	0.299276	0.755294	0	NA
8906	AP1G2	0.299221	0.582886	0	NA
54855	FAM46C	0.299156	0.366572	0	NA
329	BIRC2	0.298824	0.603126	0	NA
9242	MSC	0.298466	0.711133	0	NA
196394	AMN1	0.298313	0.533502	0	NA
23526	HMHA1	0.296555	0.48945	0	NA
219988	PATL1	0.29646	0.486834	0	NA
1153	CIRBP	0.296074	0.487081	0	NA
57461	ISY1	0.294729	0.562679	0	NA
7049	TGFBR3	0.294642	0.480473	0	NA
168537	GIMAP7	0.294244	0.684069	0	NA
4092	SMAD7	0.293871	0.328005	0	NA
64750	SMURF2	0.293753	0.657384	0	NA
22884	WDR37	0.292951	0.860205	0	NA
514	ATP5E	0.29295	0.488995	0	NA
4150	MAZ	0.292665	0.594733	0	NA
10487	CAP1	0.292402	0.244955	0	NA
83637	ZMIZ2	0.291776	0.737984	0	NA
5325	PLAGL1	0.291411	0.812556	0	NA
974	CD79B	0.291204	0.422108	0	NA
8073	PTP4A2	0.291191	0.440738	0	NA
254170	FBXO33	0.290412	0.69686	0	NA
85451	UNK	0.2901	0.419962	0	NA
6503	SLA	0.289902	0.19136	0	NA
27436	EML4	0.28985	0.64797	0	NA
8621	CDK13	0.289734	0.373019	0	NA
285193	DUSP28	0.289249	0.378479	0	NA
817	CAMK2D	0.289224	0.437516	0	NA
142	PARP1	0.289078	0.479653	0	NA
51523	CXXC5	0.288917	0.70966	0	NA
11010	GLIPR1	0.288124	0.435895	0	NA
10600	USP16	0.287914	0.460427	0	NA
91694	LONRF1	0.287615	0.722035	0	NA
26137	ZBTB20	0.287319	0.333097	0	NA
6513	SLC2A1	0.286051	0.515596	0	NA
115207	KCTD12	0.285629	0.442256	0	NA
6223	RPS19	0.285436	0.501021	0	NA
6777	STAT5B	0.285275	0.582432	0	NA
92140	MTDH	0.285133	0.327192	0	NA
56342	PPAN	0.284889	0.821944	0	NA
7850	IL1R2	0.284378	0.326532	0	NA
8294	HIST1H4I	0.284093	0.623706	0	NA
78996	C7orf49	0.283741	0.455496	0	NA
90627	STARD13	0.283108	0.646445	0	NA
126917	IFFO2	0.283063	0.576135	0	NA
9445	ITM2B	0.282987	0.44718	0	NA
1198	CLK3	0.282827	0.586168	0	NA
353376	TICAM2	0.282821	0.525312	0	NA
7405	UVRAG	0.281997	0.722093	0	NA
79621	RNASEH2B	0.281748	0.656572	0	NA
64115	C10orf54	0.28159	0.341483	0	NA
3732	CD82	0.278973	0.915406	0	NA
4729	NDUFV2	0.278799	0.601215	0	NA
3592	IL12A	0.278093	0.52363	0	NA
7494	XBP1	0.278074	0.287629	0	NA
6843	VAMP1	0.277819	0.533612	0	NA
157285	SGK223	0.277699	0.404948	0	NA
139818	DOCK11	0.277415	0.384127	0	NA
56882	CDC42SE1	0.277081	0.352006	0	NA
1522	CTSZ	0.276844	0.649245	0	NA
9447	AIM2	0.2768	0.054938	0	NA
4863	NPAT	0.276781	0.479915	0	NA
84901	NFATC2IP	0.276269	0.597198	0	NA
23765	IL17RA	0.275662	0.514664	0	NA
4332	MNDA	0.275532	0.475479	0	NA
3696	ITGB8	0.274923	0.686252	0	NA
3702	ITK	0.274912	0.790847	0	NA
23064	SETX	0.27483	0.165565	0	NA
831	CAST	0.274113	0.372091	0	NA
28984	RGCC	0.273626	0.425941	0	NA
2826	CCR10	0.27336	0.609394	0	NA
401494	PTPLAD2	0.273237	0.481175	0	NA
9589	WTAP	0.273012	0.510043	0	NA
27143	PALD1	0.272377	0.350219	0	NA
55209	SETD5	0.271829	0.316578	0	NA
2521	FUS	0.271818	0.545264	0	NA
3117	HLA-DQA1	0.271405	0.669319	0	NA
51422	PRKAG2	0.271144	0.372668	0	NA
6509	SLC1A4	0.270869	0.439107	0	NA
2353	FOS	0.270733	0.552613	0	NA
79648	MCPH1	0.270053	0.698664	0	NA
51765	MST4	0.269776	0.458935	0	NA
51582	AZIN1	0.269404	0.494463	0	NA
114799	ESCO1	0.269227	0.201898	0	NA
8553	BHLHE40	0.268597	0.425777	0	NA
55729	ATF7IP	0.268533	0.731134	0	NA
4215	MAP3K3	0.268439	0.429401	0	NA
64761	PARP12	0.268279	0.137699	0	NA
203260	CCDC107	0.267166	0.776319	0	NA
22809	ATF5	0.2663	0.338629	0	NA
5396	PRRX1	0.266189	0.34705	0	NA
2123	EVI2A	0.26617	0.300354	0	NA
476	ATP1A1	0.265604	0.698317	0	NA
29109	FHOD1	0.26498	0.451689	0	NA
8726	EED	0.263731	0.283854	0	NA
7475	WNT6	0.263043	0.586219	0	NA
140733	MACROD2	0.262353	0.440183	0	NA
56940	DUSP22	0.262324	0.289668	17	6p25.3
84433	CARD11	0.262063	0.569669	0	NA
27173	SLC39A1	0.261986	0.566436	0	NA
64062	RBM26	0.261851	0.491994	0	NA
8633	UNC5C	0.261394	0.744915	0	NA
2316	FLNA	0.260775	0.515385	0	NA
56970	ATXN7L3	0.26015	0.319578	0	NA
9760	TOX	0.260009	0.68149	0	NA
10451	VAV3	0.259732	0.430104	0	NA
1387	CREBBP	0.259628	0.51686	0	NA
8971	H1FX	0.259617	0.573161	0	NA
9349	RPL23	0.259543	0.880148	0	NA
8760	CDS2	0.259501	0.516243	0	NA
309	ANXA6	0.259264	0.662362	0	NA
54847	SIDT1	0.258887	0.461438	0	NA
57688	ZSWIM6	0.258234	0.498443	0	NA
57466	SCAF4	0.258162	0.49997	0	NA
164	AP1G1	0.25778	0.344858	0	NA
29121	CLEC2D	0.256768	0.7693	0	NA
51251	NT5C3A	0.256347	0.384969	0	NA
11108	PRDM4	0.255999	0.603453	0	NA
9839	ZEB2	0.255778	0.551733	0	NA
23492	CBX7	0.254564	0.31772	0	NA
23012	STK38L	0.254398	0.73501	0	NA
994	CDC25B	0.253888	0.698634	0	NA
57514	ARHGAP31	0.253491	0.249789	0	NA
3398	ID2	0.252642	0.800902	0	NA
60481	ELOVL5	0.252391	0.492951	0	NA
203197	C9orf91	0.251986	0.710086	0	NA
56927	GPR108	0.251461	0.752002	0	NA
170506	DHX36	0.251327	0.655406	0	NA
4087	SMAD2	0.251295	0.26237	0	NA
23180	RFTN1	0.250972	0.653834	0	NA
28955	DEXI	0.250303	0.749221	0	NA
8351	HIST1H3D	0.250021	0.345542	0	NA
51043	ZBTB7B	0.249866	0.769252	0	NA
1936	EEF1D	0.249713	0.644157	0	NA
81614	NIPA2	0.249676	0.548165	0	NA
9294	S1PR2	0.249581	0.155547	0	NA
113791	PIK3IP1	0.248543	0.53045	0	NA
26112	CCDC69	0.247307	0.566519	0	NA
3842	TNPO1	0.24671	0.245384	0	NA
8345	HIST1H2BH	0.246379	0.534414	0	NA
8525	DGKZ	0.246304	0.498354	0	NA
51316	PLAC8	0.246118	0.580252	0	NA
3566	IL4R	0.246106	0.30687	0	NA
7178	TPT1	0.245707	0.539391	0	NA
25865	PRKD2	0.245642	0.357076	22	19q13.32
7292	TNFSF4	0.244504	0.529185	0	NA
64778	FNDC3B	0.244321	0.38728	0	NA
8368	HIST1H4L	0.244169	0.520976	0	NA
7534	YWHAZ	0.244098	0.333493	0	NA
10550	ARL6IP5	0.243932	0.699866	0	NA
941	CD80	0.243161	0.39342	0	NA
7109	TRAPPC10	0.242894	0.853603	0	NA
5937	RBMS1	0.242229	0.506849	0	NA
7706	TRIM25	0.241498	0.443985	0	NA
23308	ICOSLG	0.241247	0.406415	0	NA
1810	DR1	0.240896	0.3205	0	NA
55303	GIMAP4	0.240582	0.333231	0	NA
23451	SF3B1	0.240158	0.644519	0	NA
10226	PLIN3	0.240121	0.569044	0	NA
3384	ICAM2	0.23985	0.526945	0	NA
7100	TLR5	0.239481	0.476269	0	NA
81704	DOCK8	0.239356	0.411909	0	NA
9123	SLC16A3	0.239045	0.402989	0	NA
29110	TBK1	0.238729	0.577511	0	NA
28232	SLCO3A1	0.23835	0.353605	0	NA
5520	PPP2R2A	0.23824	0.42523	0	NA
5216	PFN1	0.238119	0.392047	0	NA
84062	DTNBP1	0.23807	0.744083	0	NA
4668	NAGA	0.237924	0.460521	0	NA
55589	BMP2K	0.237817	0.616167	0	NA
51497	NELFCD	0.237615	0.753046	0	NA
11044	PAPD7	0.236853	0.828968	0	NA
9887	SMG7	0.236786	0.6557	0	NA
162394	SLFN5	0.236372	0.789785	0	NA
25771	TBC1D22A	0.235993	0.249727	0	NA
80824	DUSP16	0.235599	0.641641	0	NA
145864	HAPLN3	0.234473	0.235094	0	NA
23351	KHNYN	0.234406	0.583849	0	NA
54971	BANP	0.234306	0.581145	0	NA
23013	SPEN	0.233986	0.594126	0	NA
23186	RCOR1	0.233972	0.478305	0	NA
55707	NECAP2	0.23341	0.338725	0	NA
25976	TIPARP	0.233056	0.543799	0	NA
24149	ZNF318	0.232607	0.538889	0	NA
998	CDC42	0.231563	0.564108	0	NA
5743	PTGS2	0.231546	0.544195	0	NA
84254	CAMKK1	0.231071	0.406619	0	NA
50484	RRM2B	0.229959	0.548583	0	NA
53838	C11orf24	0.229741	0.169302	0	NA
23081	KDM4C	0.229003	0.273122	0	NA
58508	KMT2C	0.228997	0.585657	0	NA
54509	RHOF	0.2289	0.61369	0	NA
80208	SPG11	0.228887	0.250602	0	NA
51696	HECA	0.228718	0.561152	0	NA
54900	LAX1	0.228641	0.520136	0	NA
115825	WDFY2	0.228519	0.123305	0	NA
3191	HNRNPL	0.228372	0.867613	0	NA
6916	TBXAS1	0.227826	0.467285	0	NA
3621	ING1	0.227635	0.223779	0	NA
10447	FAM3C	0.227074	0.223989	0	NA
152006	RNF38	0.226595	0.457648	0	NA
80264	ZNF430	0.226176	0.254991	0	NA
84807	NFKBID	0.226072	0.673485	0	NA
10061	ABCF2	0.224728	0.50358	0	NA
10396	ATP8A1	0.22451	0.539094	0	NA
79805	VASH2	0.224257	0.324189	0	NA
84058	WDR54	0.224008	0.415941	0	NA
27319	BHLHE22	0.223967	0.192956	0	NA
177	AGER	0.22331	0.490248	0	NA
54623	PAF1	0.222309	0.792855	0	NA
51393	TRPV2	0.221912	0.868636	0	NA
2838	GPR15	0.221158	0.747523	0	NA
63901	FAM111A	0.221012	0.519964	0	NA
1453	CSNK1D	0.220827	0.428257	0	NA
200576	PIKFYVE	0.22012	0.364501	0	NA
6925	TCF4	0.22011	0.334231	0	NA
3185	HNRNPF	0.219885	0.659497	0	NA
285195	SLC9A9	0.218447	0.304221	0	NA
9819	TSC22D2	0.218394	0.335547	0	NA
836	CASP3	0.21839	0.54485	0	NA
23167	EFR3A	0.218212	0.629569	0	NA
10534	SSSCA1	0.218179	0.718183	0	NA
159013	CXorf38	0.217942	0.299288	0	NA
4034	LRCH4	0.217564	0.537138	0	NA
3574	IL7	0.217297	0.434785	0	NA
6892	TAPBP	0.21718	1.0405	0	NA
3299	HSF4	0.217167	0.706377	0	NA
51135	IRAK4	0.216289	0.450088	0	NA
8832	CD84	0.216287	0.444821	0	NA
23406	COTL1	0.215923	0.614289	0	NA
22876	INPP5F	0.213102	0.588684	0	NA
148423	C1orf52	0.212769	0.779505	0	NA
5604	MAP2K1	0.212281	0.557839	0	NA
3836	KPNA1	0.212242	0.414977	0	NA
80149	ZC3H12A	0.212138	0.894997	0	NA
90416	C15orf57	0.212085	0.326974	0	NA
10521	DDX17	0.212046	0.407261	0	NA
11120	BTN2A1	0.211989	0.516659	0	NA
4222	MEOX1	0.211974	0.449916	0	NA
6733	SRPK2	0.211123	0.367236	0	NA
7071	KLF10	0.210326	0.486236	0	NA
23149	FCHO1	0.210121	1.01926	0	NA
2920	CXCL2	0.208391	0.553499	0	NA
23761	PISD	0.208009	0.500217	0	NA
79939	SLC35E1	0.207593	0.65684	0	NA
57589	KIAA1432	0.207483	0.254634	0	NA
406	ARNTL	0.206927	0.438946	0	NA
64834	ELOVL1	0.206713	0.463334	0	NA
80853	KDM7A	0.206638	0.220119	0	NA
6352	CCL5	0.205715	0.753601	0	NA
23479	ISCU	0.205354	0.426555	0	NA
4245	MGAT1	0.205303	0.46913	0	NA
57492	ARID1B	0.205202	0.524119	0	NA
23306	TMEM194A	0.205151	1.07205	0	NA
387521	TMEM189	0.204728	0.481552	0	NA
80204	FBXO11	0.204688	0.429878	0	NA
53347	UBASH3A	0.203524	0.396854	0	NA
9441	MED26	0.203494	0.56219	0	NA
54020	SLC37A1	0.203262	0.473857	0	NA
23764	MAFF	0.202645	0.607449	0	NA
1235	CCR6	0.202062	0.563874	0	NA
4318	MMP9	0.202039	0.467483	0	NA
3725	JUN	0.202016	0.270134	0	NA
719	C3AR1	0.201866	0.392664	0	NA
23075	SWAP70	0.201806	0.524472	0	NA
2553	GABPB1	0.201444	0.414105	0	NA
1616	DAXX	0.201243	0.773118	0	NA
6881	TAF10	0.201184	0.434914	0	NA
90809	TMEM55B	0.200944	0.57557	0	NA
4005	LMO2	0.200502	0.349788	0	NA
6834	SURF1	0.200185	0.67027	0	NA
51720	UIMC1	0.200082	0.463819	0	NA
2035	EPB41	0.199924	0.294725	0	NA
29107	NXT1	0.199798	0.507822	0	NA
55125	CEP192	0.199221	0.447993	0	NA
1656	DDX6	0.199139	0.870812	0	NA
644	BLVRA	0.198795	0.523121	0	NA
11118	BTN3A2	0.198291	0.337773	0	NA
64131	XYLT1	0.198252	0.338233	0	NA
23274	CLEC16A	0.197743	0.590651	0	NA
3017	HIST1H2BD	0.197605	0.66935	0	NA
963	CD53	0.197451	0.350816	0	NA
1462	VCAN	0.197197	0.270432	0	NA
5581	PRKCE	0.197109	0.521933	0	NA
7026	NR2F2	0.197048	0.576861	0	NA
6041	RNASEL	0.196802	0.659847	0	NA
2043	EPHA4	0.196742	0.534141	0	NA
5734	PTGER4	0.19666	0.80511	0	NA
29949	IL19	0.196544	0.489947	0	NA
22806	IKZF3	0.195636	0.563478	0	NA
11266	DUSP12	0.1955	0.806939	0	NA
7884	SLBP	0.195465	0.391145	0	NA
25900	IFFO1	0.195378	0.255879	0	NA
6752	SSTR2	0.194989	0.629916	0	NA
3417	IDH1	0.194926	0.62821	0	NA
8303	SNN	0.194724	0.414709	0	NA
146857	SLFN13	0.193697	0.544853	0	NA
6654	SOS1	0.193569	0.181884	0	NA
7165	TPD52L2	0.193372	0.473168	0	NA
3672	ITGA1	0.193246	0.884549	0	NA
8542	APOL1	0.193081	0.375118	0	NA
3460	IFNGR2	0.191295	0.360349	0	NA
51566	ARMCX3	0.191124	0.727784	0	NA
57658	CALCOCO1	0.190387	0.631972	0	NA
22861	NLRP1	0.190281	0.262593	0	NA
84898	PLXDC2	0.190272	0.737092	0	NA
7328	UBE2H	0.19023	0.408142	0	NA
284611	FAM102B	0.190161	0.325336	0	NA
126003	TRAPPC5	0.189983	0.59118	0	NA
5330	PLCB2	0.189809	0.563933	0	NA
53827	FXYD5	0.189312	0.574883	0	NA
80155	NAA15	0.188602	0.382053	0	NA
55914	ERBB2IP	0.188547	0.66964	0	NA
9761	MLEC	0.188455	0.6529	0	NA
85313	PPIL4	0.188289	0.401465	0	NA
3708	ITPR1	0.188151	0.53527	0	NA
51593	SRRT	0.187956	0.76937	0	NA
2027	ENO3	0.187843	0.374742	0	NA
26088	GGA1	0.187776	0.401044	0	NA
387	RHOA	0.187501	0.751599	0	NA
57621	ZBTB2	0.187182	0.481885	0	NA
5428	POLG	0.186787	0.489217	0	NA
8870	IER3	0.186489	0.498552	0	NA
8346	HIST1H2BI	0.186414	0.611569	0	NA
10421	CD2BP2	0.186339	0.542729	0	NA
8458	TTF2	0.186275	0.346671	0	NA
54758	KLHDC4	0.186122	1.00316	0	NA
6659	SOX4	0.185588	0.524502	0	NA
10090	UST	0.185586	0.422047	0	NA
55082	ARGLU1	0.185512	0.38797	0	NA
5163	PDK1	0.185069	0.442477	0	NA
1072	CFL1	0.184892	0.601341	0	NA
83605	CCM2	0.184071	0.709611	0	NA
158358	KIAA2026	0.183998	0.261695	0	NA
26147	PHF19	0.183921	0.390878	0	NA
7571	ZNF23	0.18381	0.47894	0	NA
9550	ATP6V1G1	0.183568	0.676496	0	NA
3561	IL2RG	0.183181	0.566005	0	NA
113	ADCY7	0.182789	0.257265	0	NA
51719	CAB39	0.182707	0.237346	0	NA
22990	PCNX	0.182444	0.560355	0	NA
203228	C9orf72	0.181838	0.386958	0	NA
11278	KLF12	0.181567	0.333518	0	NA
55038	CDCA4	0.181251	0.588659	0	NA
9467	SH3BP5	0.180959	0.241644	0	NA
6651	SON	0.180896	0.613855	0	NA
399665	FAM102A	0.180574	0.959116	0	NA
109	ADCY3	0.180471	0.516216	0	NA
9697	TRAM2	0.180349	0.693765	0	NA
57140	RNPEPL1	0.18012	0.981449	0	NA
8626	TP63	0.179916	0.571238	0	NA
1117	CHI3L2	0.179785	0.255045	0	NA
5534	PPP3R1	0.17964	0.353902	0	NA
23250	ATP11A	0.179283	0.457526	0	NA
55796	MBNL3	0.179127	0.394684	0	NA
230	ALDOC	0.178486	0.394022	0	NA
4194	MDM4	0.178401	0.567716	0	NA
8350	HIST1H3A	0.178364	0.511494	0	NA
5297	PI4KA	0.177831	0.460406	0	NA
3475	IFRD1	0.177829	0.410198	0	NA
9744	ACAP1	0.17772	0.859653	0	NA
5331	PLCB3	0.177469	0.472169	0	NA
5165	PDK3	0.177389	0.326013	0	NA
3430	IFI35	0.177124	0.667976	0	NA
23211	ZC3H4	0.176954	0.535602	0	NA
7994	KAT6A	0.176743	1.00877	0	NA
440193	CCDC88C	0.176662	0.49625	0	NA
901	CCNG2	0.175418	0.257517	0	NA
3257	HPS1	0.175332	0.42121	0	NA
8705	B3GALT4	0.173783	0.423051	0	NA
23616	SH3BP1	0.17285	0.461774	0	NA
3902	LAG3	0.172563	0.609722	0	NA
3688	ITGB1	0.172222	0.564858	0	NA
2581	GALC	0.172082	0.44333	0	NA
54103	GSAP	0.171917	0.527265	0	NA
3772	KCNJ15	0.16957	0.387003	0	NA
9961	MVP	0.169467	0.546602	0	NA
26228	STAP1	0.16898	0.591347	0	NA
27086	FOXP1	0.168938	0.451154	0	NA
53831	GPR84	0.168584	0.527553	0	NA
219285	SAMD9L	0.168193	0.738214	0	NA
257144	GCSAM	0.168179	0.823999	0	NA
26504	CNNM4	0.168085	0.864595	0	NA
6641	SNTB1	0.167865	0.609254	0	NA
4682	NUBP1	0.167785	0.749955	0	NA
5335	PLCG1	0.167614	0.638277	0	NA
55229	PANK4	0.16693	0.674503	0	NA
11140	CDC37	0.166855	0.515902	0	NA
54106	TLR9	0.166425	0.36808	0	NA
7324	UBE2E1	0.165805	0.342991	0	NA
4820	NKTR	0.165741	0.19184	0	NA
326624	RAB37	0.165328	0.549084	0	NA
1396	CRIP1	0.164995	0.615343	0	NA
7277	TUBA4A	0.164702	0.336483	0	NA
10188	TNK2	0.164275	0.647886	0	NA
493	ATP2B4	0.163275	0.294958	0	NA
50848	F11R	0.163156	0.621937	0	NA
8969	HIST1H2AG	0.162829	0.281595	0	NA
4853	NOTCH2	0.162763	0.710308	0	NA
7942	TFEB	0.162318	0.694594	0	NA
11021	RAB35	0.161458	0.537452	0	NA
23152	CIC	0.160269	0.858386	0	NA
6302	TSPAN31	0.159926	0.839344	0	NA
23200	ATP11B	0.159614	0.286579	0	NA
7016	TESK1	0.159265	0.484244	0	NA
219333	USP12	0.158914	0.477791	0	NA
10735	STAG2	0.158528	0.83185	0	NA
2783	GNB2	0.158396	0.474406	0	NA
65977	PLEKHA3	0.156278	0.564128	0	NA
2867	FFAR2	0.155104	0.391752	0	NA
3778	KCNMA1	0.154989	0.600513	0	NA
84868	HAVCR2	0.154889	0.410579	0	NA
340351	AGBL3	0.154668	0.469768	0	NA
8650	NUMB	0.154279	0.647511	0	NA
60468	BACH2	0.153801	0.505461	0	NA
93349	SP140L	0.153703	0.575456	15	2q37.1
5588	PRKCQ	0.152303	0.543728	0	NA
23394	ADNP	0.151589	0.954914	0	NA
6238	RRBP1	0.151544	0.274819	0	NA
5045	FURIN	0.150995	0.232065	0	NA
8743	TNFSF10	0.149223	0.268303	0	NA
5108	PCM1	0.149166	0.622929	0	NA
3383	ICAM1	0.149021	0.581724	0	NA
84159	ARID5B	0.148948	0.318248	3	10q21.2
25814	ATXN10	0.148926	0.464889	0	NA
22872	SEC31A	0.148786	0.623283	0	NA
2983	GUCY1B3	0.148191	0.51386	0	NA
7750	ZMYM2	0.148134	0.49833	0	NA
80829	ZFP91	0.147558	0.615049	0	NA
49854	ZBTB21	0.147557	0.347699	0	NA
23760	PITPNB	0.147479	0.268145	0	NA
8454	CUL1	0.147127	0.429138	0	NA
3590	IL11RA	0.146821	0.642735	0	NA
80315	CPEB4	0.146656	0.542094	0	NA
57050	UTP3	0.14643	0.396914	0	NA
57707	TLDC1	0.14618	0.508171	0	NA
7378	UPP1	0.145703	0.535902	0	NA
5727	PTCH1	0.145532	0.875181	0	NA
2162	F13A1	0.144601	0.538551	0	NA
3241	HPCAL1	0.144429	0.443595	0	NA
23177	CEP68	0.142807	0.919161	0	NA
2533	FYB	0.14263	0.57001	0	NA
2149	F2R	0.142557	0.658851	0	NA
54663	WDR74	0.142532	0.772039	0	NA
6599	SMARCC1	0.14224	0.382275	0	NA
79789	CLMN	0.141758	0.326212	0	NA
55024	BANK1	0.141624	0.537237	0	NA
160760	PPTC7	0.141584	0.225423	0	NA
8560	DEGS1	0.1415	0.476539	0	NA
5527	PPP2R5C	0.141378	0.686556	0	NA
51466	EVL	0.141168	0.663185	0	NA
23049	SMG1	0.141164	0.277349	0	NA
64764	CREB3L2	0.141037	0.493389	0	NA
200186	CRTC2	0.140956	0.773732	0	NA
7270	TTF1	0.139285	0.109692	0	NA
150771	ITPRIPL1	0.139216	0.763563	0	NA
27095	TRAPPC3	0.139019	0.46543	0	NA
23586	DDX58	0.138311	0.623454	0	NA
113730	KLHDC7B	0.137406	0.70996	0	NA
6727	SRP14	0.137343	0.75124	0	NA
55332	DRAM1	0.137297	0.857511	0	NA
2889	RAPGEF1	0.136989	0.394135	0	NA
2073	ERCC5	0.136949	0.529165	0	NA
23015	GOLGA8A	0.136679	0.64105	0	NA
6196	RPS6KA2	0.13651	0.94827	0	NA
54880	BCOR	0.136124	0.578658	0	NA
55031	USP47	0.13564	0.49719	0	NA
6670	SP3	0.135157	0.342544	0	NA
79132	DHX58	0.134838	0.707577	0	NA
2650	GCNT1	0.134576	0.435762	0	NA
27036	SIGLEC7	0.134541	0.264028	0	NA
8698	S1PR4	0.13445	0.302758	0	NA
90592	ZNF700	0.134159	0.311763	0	NA
8871	SYNJ2	0.133845	0.422112	0	NA
952	CD38	0.133465	0.294329	0	NA
81831	NETO2	0.133252	0.45971	0	NA
25915	NDUFAF3	0.133119	0.370439	0	NA
7421	VDR	0.132705	0.369554	0	NA
2688	GH1	0.132396	0.201185	0	NA
164668	APOBEC3H	0.131392	0.831864	0	NA
55422	ZNF331	0.1313	0.371759	0	NA
91137	SLC25A46	0.130909	0.496497	0	NA
85027	SMIM3	0.129998	0.496595	0	NA
239	ALOX12	0.129775	0.652849	0	NA
29916	SNX11	0.129572	0.986374	0	NA
92667	MGME1	0.129282	0.712755	0	NA
84667	HES7	0.129088	0.239397	0	NA
8178	ELL	0.12886	0.316046	0	NA
919	CD247	0.12871	0.426761	0	NA
55326	AGPAT5	0.128265	0.576068	0	NA
10957	PNRC1	0.128231	0.884675	0	NA
10870	HCST	0.127725	0.24802	0	NA
6601	SMARCC2	0.126663	0.60981	0	NA
150094	SIK1	0.126513	0.633854	0	NA
7037	TFRC	0.125698	0.35096	0	NA
801	CALM1	0.125534	0.46148	0	NA
79982	DNAJB14	0.125523	0.419327	0	NA
55167	MSL2	0.125367	0.326012	0	NA
23221	RHOBTB2	0.12507	0.568528	0	NA
85021	REPS1	0.124301	0.541609	0	NA
9584	RBM39	0.124039	0.619638	0	NA
388650	FAM69A	0.12379	0.723659	0	NA
652968	GATSL3	0.123743	0.665147	0	NA
9791	PTDSS1	0.123723	0.272005	0	NA
3310	HSPA6	0.123568	0.284458	0	NA
83854	ANGPTL6	0.123446	0.341923	0	NA
80345	ZSCAN16	0.123432	0.549806	0	NA
8930	MBD4	0.12331	0.747162	0	NA
8395	PIP5K1B	0.123201	0.405924	0	NA
10859	LILRB1	0.123075	0.591237	0	NA
23589	CARHSP1	0.122985	0.348378	0	NA
54520	CCDC93	0.122851	0.542126	0	NA
79627	OGFRL1	0.122692	0.340744	0	NA
5925	RB1	0.121157	0.555501	0	NA
643836	ZFP62	0.120811	0.490729	0	NA
55148	UBR7	0.120684	0.417658	0	NA
56478	EIF4ENIF1	0.120359	0.455133	0	NA
57124	CD248	0.120224	0.726831	0	NA
6621	SNAPC4	0.120112	0.532431	0	NA
84876	ORAI1	0.119522	0.531352	0	NA
10983	CCNI	0.11945	0.650069	0	NA
126364	LRRC25	0.119413	0.786241	0	NA
975	CD81	0.119209	0.797157	1	11p15.5
81618	ITM2C	0.118702	0.421701	0	NA
26973	CHORDC1	0.117666	0.570588	0	NA
57556	SEMA6A	0.117516	0.642886	0	NA
64098	PARVG	0.117293	0.599697	0	NA
11025	LILRB3	0.117113	0.695535	0	NA
5287	PIK3C2B	0.116948	0.46041	0	NA
3684	ITGAM	0.11648	0.405694	0	NA
8717	TRADD	0.116436	0.659617	0	NA
79683	ZDHHC14	0.116295	0.346452	0	NA
79888	LPCAT1	0.116105	0.39057	0	NA
2033	EP300	0.115815	0.468663	0	NA
56894	AGPAT3	0.115628	0.598417	0	NA
7403	KDM6A	0.115621	0.63243	0	NA
1657	DMXL1	0.115456	0.360684	0	NA
5498	PPOX	0.114966	0.553087	0	NA
9907	AP5Z1	0.114234	0.544086	0	NA
57507	ZNF608	0.113657	0.552598	0	NA
91768	CABLES1	0.113312	0.682477	0	NA
3927	LASP1	0.112605	0.323221	0	NA
3326	HSP90AB1	0.112175	0.644985	0	NA
30009	TBX21	0.112174	0.607654	0	NA
11226	GALNT6	0.111965	0.328147	0	NA
283149	BCL9L	0.110352	1.12925	0	NA
4900	NRGN	0.110008	0.484774	0	NA
4172	MCM3	0.109725	0.537234	0	NA
64215	DNAJC1	0.109705	0.328808	2	10p12.2
10285	SMNDC1	0.109567	0.653059	0	NA
81844	TRIM56	0.109418	0.448926	0	NA
8369	HIST1H4G	0.10908	0.386319	0	NA
9643	MORF4L2	0.108986	0.273599	0	NA
7074	TIAM1	0.108888	0.767345	0	NA
10228	STX6	0.10878	0.312907	0	NA
55346	TCP11L1	0.108398	0.518355	0	NA
10992	SF3B2	0.108387	0.450437	0	NA
1019	CDK4	0.10835	0.701995	0	NA
9124	PDLIM1	0.108347	0.393833	0	NA
4054	LTBP3	0.108054	0.390278	0	NA
7161	TP73	0.107317	0.816917	0	NA
10800	CYSLTR1	0.107232	0.210249	0	NA
27131	SNX5	0.107147	0.549361	0	NA
3955	LFNG	0.107131	0.41784	0	NA
4939	OAS2	0.107126	0.397062	0	NA
221078	NSUN6	0.106825	0.409351	0	NA
715	C1R	0.106716	0.528945	0	NA
51701	NLK	0.106678	0.545024	0	NA
6597	SMARCA4	0.1066	0.610812	0	NA
5214	PFKP	0.10614	0.566299	0	NA
124935	SLC43A2	0.105839	0.677992	0	NA
57674	RNF213	0.105739	0.421495	0	NA
154141	MBOAT1	0.10573	0.438506	0	NA
374393	FAM111B	0.105628	0.182917	0	NA
1635	DCTD	0.105492	0.419662	0	NA
9679	FAM53B	0.105127	0.615274	0	NA
5901	RAN	0.104974	0.507474	0	NA
51092	SIDT2	0.104788	0.582662	0	NA
783	CACNB2	0.104691	0.800383	0	NA
10561	IFI44	0.104481	0.364674	0	NA
64386	MMP25	0.104461	0.446018	0	NA
9034	CCRL2	0.1035	0.641481	0	NA
23424	TDRD7	0.103322	0.525585	0	NA
317	APAF1	0.103097	0.623349	0	NA
10658	CELF1	0.103045	0.57736	0	NA
57035	RSRP1	0.10283	0.322926	0	NA
9814	SFI1	0.102789	0.513298	0	NA
201475	RAB12	0.102361	0.279663	0	NA
84456	L3MBTL3	0.101284	0.470938	0	NA
1380	CR2	0.101137	0.692931	0	NA
1727	CYB5R3	0.100877	0.613625	0	NA
3301	DNAJA1	0.10087	0.504384	0	NA
85007	PHYKPL	0.100354	0.415912	0	NA
27	ABL2	0.0998286	0.55991	0	NA
822	CAPG	0.09968	0.461413	0	NA
133418	EMB	0.0994592	0.233331	0	NA
10184	LHFPL2	0.0993555	0.436044	0	NA
9235	IL32	0.0988969	0.540833	0	NA
4063	LY9	0.0984031	0.576881	0	NA
6303	SAT1	0.0982956	0.802562	0	NA
5786	PTPRA	0.0981215	0.235806	0	NA
1269	CNR2	0.0980844	1.0478	0	NA
3433	IFIT2	0.0978978	0.511701	0	NA
3159	HMGA1	0.0976371	0.65437	0	NA
80709	AKNA	0.0973873	0.272609	0	NA
54454	ATAD2B	0.0973225	0.588847	0	NA
80198	MUS81	0.0972176	0.680132	0	NA
116843	SLC18B1	0.0970766	0.53448	0	NA
27161	AGO2	0.0969394	0.443476	0	NA
8482	SEMA7A	0.0968995	0.454941	0	NA
84441	MAML2	0.0964788	0.326777	0	NA
288	ANK3	0.0963524	0.442791	0	NA
8366	HIST1H4B	0.096035	0.688191	0	NA
81619	TSPAN14	0.0953235	0.869186	0	NA
118429	ANTXR2	0.0947003	0.269577	0	NA
51742	ARID4B	0.0946592	0.619186	0	NA
1268	CNR1	0.0945299	0.482261	0	NA
147699	PPM1N	0.0943863	0.293229	0	NA
6775	STAT4	0.0943068	0.574559	0	NA
8932	MBD2	0.0941384	0.384059	0	NA
5151	PDE8A	0.0940538	0.369578	0	NA
6619	SNAPC3	0.0939362	0.555856	0	NA
777	CACNA1E	0.0933679	0.304177	0	NA
54832	VPS13C	0.0932379	0.354765	0	NA
7184	HSP90B1	0.0928207	0.550991	0	NA
84236	RHBDD1	0.0925358	0.611506	0	NA
3709	ITPR2	0.0922884	0.622046	0	NA
79447	PAGR1	0.0921321	0.843018	0	NA
5908	RAP1B	0.0916224	0.300527	0	NA
8209	C21orf33	0.0915127	1.03827	0	NA
347734	SLC35B2	0.0913239	0.746214	0	NA
11335	CBX3	0.090895	0.467867	0	NA
7422	VEGFA	0.0908924	0.49049	0	NA
55196	KIAA1551	0.0905779	0.304504	0	NA
54812	AFTPH	0.0902752	0.388715	0	NA
6884	TAF13	0.0901103	0.34013	0	NA
51202	DDX47	0.0897619	0.634659	0	NA
55829	VIMP	0.089619	0.332685	0	NA
10253	SPRY2	0.0894096	0.406892	0	NA
3636	INPPL1	0.0894013	0.282714	0	NA
1796	DOK1	0.0892701	0.216609	0	NA
22906	TRAK1	0.0887928	0.497114	0	NA
51061	TXNDC11	0.0885595	0.392481	0	NA
5393	EXOSC9	0.0885383	0.452067	0	NA
11344	TWF2	0.0876139	0.470624	0	NA
9734	HDAC9	0.0869485	0.559756	0	NA
100131211	TMEM194B	0.0868592	0.681522	0	NA
7745	ZKSCAN8	0.0864934	0.427324	0	NA
114907	FBXO32	0.0860434	0.534778	0	NA
117247	SLC16A10	0.0856234	0.396399	0	NA
580	BARD1	0.0856176	0.458045	0	NA
6648	SOD2	0.0854173	0.328653	0	NA
2002	ELK1	0.0847332	0.524156	0	NA
92521	SPECC1	0.0843097	0.347598	0	NA
256987	SERINC5	0.0840295	0.6157	0	NA
93323	HAUS8	0.0838867	0.435158	0	NA
80025	PANK2	0.083539	0.478934	0	NA
7423	VEGFB	0.0825067	0.274438	0	NA
3002	GZMB	0.082488	0.877998	0	NA
64771	C6orf106	0.0816697	0.529129	0	NA
8943	AP3D1	0.0813231	0.693161	0	NA
5863	RGL2	0.0811231	1.05797	0	NA
9535	GMFG	0.0809654	0.633728	0	NA
921	CD5	0.0796882	0.817044	0	NA
3128	HLA-DRB6	0.0792715	0.844827	0	NA
57162	PELI1	0.0792155	0.337327	0	NA
3001	GZMA	0.0791373	0.571734	0	NA
147339	C18orf25	0.079117	0.45061	0	NA
2319	FLOT2	0.0790117	0.83498	0	NA
221937	FOXK1	0.0789209	0.180342	0	NA
83440	ADPGK	0.0780788	0.83237	0	NA
5479	PPIB	0.0780651	0.660668	0	NA
4856	NOV	0.077941	0.421229	0	NA
7326	UBE2G1	0.0777945	0.447034	0	NA
3845	KRAS	0.0773915	0.198795	0	NA
127829	ARL8A	0.0773845	0.368399	0	NA
22839	DLGAP4	0.0773458	0.527663	0	NA
23562	CLDN14	0.0771125	0.725957	0	NA
9997	SCO2	0.0770157	0.901908	0	NA
51379	CRLF3	0.0769105	0.613543	0	NA
79745	CLIP4	0.0768769	0.522892	0	NA
29781	NCAPH2	0.0768723	0.475133	0	NA
170384	FUT11	0.0761248	0.487837	0	NA
1945	EFNA4	0.0760543	0.286822	0	NA
8660	IRS2	0.0760222	0.292742	0	NA
6461	SHB	0.0757204	0.649739	0	NA
24145	PANX1	0.075126	0.459209	0	NA
8467	SMARCA5	0.0746485	0.863739	0	NA
51714	SELT	0.0745804	0.587731	0	NA
5170	PDPK1	0.0744118	0.660066	0	NA
10694	CCT8	0.0744009	0.680792	0	NA
221079	ARL5B	0.0739322	0.676048	0	NA
23033	DOPEY1	0.07387	0.819413	0	NA
60682	SMAP1	0.0738429	0.396679	0	NA
4735	SEPT2	0.0737254	0.287161	13	2q37.3
541565	C8orf58	0.0734004	0.755902	0	NA
3146	HMGB1	0.0731245	0.537919	0	NA
80790	CMIP	0.0730345	0.0782463	0	NA
57161	PELI2	0.0726703	0.602167	0	NA
23550	PSD4	0.0725338	0.555487	0	NA
8379	MAD1L1	0.0720753	0.645056	0	NA
51341	ZBTB7A	0.072047	0.364884	0	NA
10347	ABCA7	0.0716072	0.703768	0	NA
1105	CHD1	0.0715039	0.577741	0	NA
10960	LMAN2	0.0711934	0.622941	0	NA
23710	GABARAPL1	0.0710023	0.530726	0	NA
3799	KIF5B	0.0709574	0.452984	0	NA
23039	XPO7	0.070753	0.302309	0	NA
9949	AMMECR1	0.070079	0.226463	0	NA
4316	MMP7	0.0695859	0.392113	0	NA
7097	TLR2	0.0691523	0.820701	0	NA
4953	ODC1	0.0686758	0.526118	0	NA
55601	DDX60	0.0685884	0.367892	0	NA
4200	ME2	0.0681356	0.764563	0	NA
10045	SH2D3A	0.0678419	0.539241	0	NA
132660	LIN54	0.0678148	0.709302	0	NA
53916	RAB4B	0.066755	0.653659	0	NA
9459	ARHGEF6	0.0667022	0.612459	0	NA
970	CD70	0.0665304	0.39229	0	NA
7572	ZNF24	0.0664882	0.709277	0	NA
285598	ARL10	0.0663852	0.618432	0	NA
333926	PPM1J	0.065884	0.435554	0	NA
770	CA11	0.0657625	0.566258	0	NA
54778	RNF111	0.0655813	0.947665	0	NA
6374	CXCL5	0.0654062	0.66011	0	NA
256586	LYSMD2	0.0646314	0.295855	0	NA
9658	ZNF516	0.0644916	0.352397	0	NA
6428	SRSF3	0.0642712	0.61087	0	NA
7436	VLDLR	0.0642477	0.415199	0	NA
55144	LRRC8D	0.0639993	0.644821	0	NA
55876	GSDMB	0.0638775	0.238394	0	NA
3164	NR4A1	0.0633482	0.63414	0	NA
6894	TARBP1	0.0632398	0.622821	0	NA
10758	TRAF3IP2	0.0632082	0.736822	0	NA
51320	MEX3C	0.0624169	0.344953	0	NA
10379	IRF9	0.0621472	0.611184	0	NA
10327	AKR1A1	0.0616456	0.438833	0	NA
4691	NCL	0.0615358	0.337265	0	NA
203068	TUBB	0.0614762	0.411122	0	NA
1840	DTX1	0.0613296	0.582898	0	NA
400359	C15orf53	0.0612031	0.795204	0	NA
4363	ABCC1	0.0600635	0.645826	0	NA
440836	ODF3B	0.0598026	0.707044	0	NA
10194	TSHZ1	0.059725	0.465086	0	NA
8661	EIF3A	0.0596371	0.581548	0	NA
57018	CCNL1	0.0593658	0.720255	0	NA
54507	ADAMTSL4	0.0589624	0.681789	0	NA
1195	CLK1	0.058947	0.388903	11	2q33.1
103910	MYL12B	0.0585628	0.749475	0	NA
25822	DNAJB5	0.0575728	0.457603	0	NA
23143	LRCH1	0.0572066	0.444127	0	NA
205428	C3orf58	0.0570723	0.431267	0	NA
119559	SFXN4	0.0569916	0.435869	0	NA
7461	CLIP2	0.056258	0.333131	0	NA
729230	CCR2	0.0559146	0.474697	0	NA
6347	CCL2	0.0553817	0.869073	0	NA
4152	MBD1	0.054379	0.685095	0	NA
57459	GATAD2B	0.0541191	0.870631	0	NA
54820	NDE1	0.0535857	0.246518	0	NA
3223	HOXC6	0.0535744	0.647858	0	NA
197322	ACSF3	0.0535332	0.434305	0	NA
9049	AIP	0.0534681	0.330654	0	NA
55072	RNF31	0.0533155	0.668894	0	NA
8459	TPST2	0.0529782	0.485926	0	NA
84695	LOXL3	0.0523295	0.583665	0	NA
1519	CTSO	0.051969	0.539211	0	NA
9806	SPOCK2	0.0519497	0.363103	0	NA
5008	OSM	0.0519135	0.527231	0	NA
11183	MAP4K5	0.0517486	0.422189	0	NA
390992	HES3	0.051382	0.284492	0	NA
5869	RAB5B	0.051337	0.601181	0	NA
6811	STX5	0.0512577	0.423033	0	NA
6515	SLC2A3	0.0510845	0.832893	0	NA
6813	STXBP2	0.0510534	0.706608	0	NA
374470	C12orf42	0.0507385	0.62721	0	NA
64844	MARCH7	0.0507352	0.320711	0	NA
6737	TRIM21	0.0505884	0.389324	0	NA
84458	LCOR	0.0503117	0.363683	0	NA
29887	SNX10	0.0500044	0.762637	0	NA
89846	FGD3	0.0499948	0.227667	0	NA
26122	EPC2	0.0493692	0.470655	0	NA
283537	SLC46A3	0.049143	0.447878	0	NA
11329	STK38	0.0490945	0.754772	0	NA
113246	C12orf57	0.0485763	0.398716	0	NA
9126	SMC3	0.047839	0.585926	0	NA
6776	STAT5A	0.0477746	0.52318	0	NA
160851	DGKH	0.0459311	0.497831	0	NA
11119	BTN3A1	0.0456395	0.462407	0	NA
5271	SERPINB8	0.0455027	0.3319	0	NA
29116	MYLIP	0.045352	0.317652	0	NA
5931	RBBP7	0.045261	0.640081	0	NA
91319	DERL3	0.0450367	0.556641	0	NA
51088	KLHL5	0.0449997	0.634676	0	NA
9867	PJA2	0.0449355	0.461074	0	NA
23370	ARHGEF18	0.0448833	0.54794	0	NA
144699	FBXL14	0.0448468	0.389588	0	NA
1536	CYBB	0.0448464	0.534987	0	NA
1871	E2F3	0.0445276	0.540122	0	NA
342184	FMN1	0.0445125	0.319248	0	NA
26093	CCDC9	0.0442764	0.406456	0	NA
11201	POLI	0.0442109	0.663919	0	NA
3344	FOXN2	0.0437978	0.364507	0	NA
9929	JOSD1	0.0428875	0.365211	0	NA
7043	TGFB3	0.0427727	0.387725	0	NA
51621	KLF13	0.0421574	0.649947	0	NA
7867	MAPKAPK3	0.0417877	0.643179	0	NA
5032	P2RY11	0.0417244	0.529787	0	NA
79101	TAF1D	0.0416759	0.517926	0	NA
5453	POU3F1	0.0415799	0.826101	0	NA
79027	ZNF655	0.0414956	0.454485	0	NA
153222	CREBRF	0.0412397	0.56372	0	NA
56204	FAM214A	0.0407205	0.463336	0	NA
3956	LGALS1	0.0406903	0.166011	0	NA
486	FXYD2	0.0397656	0.59984	0	NA
23613	ZMYND8	0.0396639	0.549419	0	NA
91373	UAP1L1	0.0384135	0.382987	0	NA
10240	MRPS31	0.037875	0.78222	0	NA
6093	ROCK1	0.037436	0.515595	0	NA
339745	SPOPL	0.0370118	0.497598	0	NA
8675	STX16	0.036683	0.51401	0	NA
53346	TM6SF1	0.0365781	0.573458	0	NA
85365	ALG2	0.0365771	0.611153	0	NA
79368	FCRL2	0.0364098	0.719131	0	NA
57379	AICDA	0.035949	0.436152	0	NA
2117	ETV3	0.0356788	0.479986	0	NA
57561	ARRDC3	0.0354524	0.607105	0	NA
3107	HLA-C	0.0350887	0.636112	0	NA
51279	C1RL	0.0342422	0.589112	0	NA
9111	NMI	0.0341824	0.603433	0	NA
57045	TWSG1	0.0339076	0.602054	0	NA
4068	SH2D1A	0.0338177	0.804206	0	NA
6351	CCL4	0.0333712	0.624691	0	NA
4345	CD200	0.0326178	0.398168	0	NA
940	CD28	0.0325391	0.912464	0	NA
57149	LYRM1	0.0325389	0.442914	0	NA
8343	HIST1H2BF	0.0324011	0.689698	0	NA
8602	NOP14	0.0323067	0.540295	0	NA
10797	MTHFD2	0.0320569	0.39828	0	NA
2549	GAB1	0.031984	0.168988	0	NA
6609	SMPD1	0.0318435	0.410438	0	NA
989	SEPT7	0.0314881	0.575617	0	NA
8925	HERC1	0.0310493	0.491408	0	NA
25966	C2CD2	0.0310289	0.426428	0	NA
7132	TNFRSF1A	0.0309851	0.476096	0	NA
5774	PTPN3	0.0309079	0.489754	0	NA
114769	CARD16	0.0308371	0.615488	0	NA
27090	ST6GALNAC4	0.0303763	0.583002	0	NA
10087	COL4A3BP	0.0297657	0.411255	0	NA
10489	LRRC41	0.0296859	0.447407	0	NA
182	JAG1	0.0295152	0.362597	0	NA
115650	TNFRSF13C	0.0290615	0.609578	0	NA
23304	UBR2	0.0282418	0.435922	0	NA
6890	TAP1	0.0281839	0.311793	0	NA
7057	THBS1	0.0271972	0.606532	0	NA
23353	SUN1	0.0271852	0.579416	0	NA
139716	GAB3	0.0270533	0.42655	0	NA
9444	QKI	0.0269919	0.448635	0	NA
161247	FITM1	0.0269821	0.437444	0	NA
128338	DRAM2	0.0267528	0.382701	0	NA
10092	ARPC5	0.0263049	0.363151	0	NA
51733	UPB1	0.0258542	0.489688	0	NA
11067	C10orf10	0.0253695	0.621561	0	NA
55858	TMEM165	0.0252133	0.493661	0	NA
8519	IFITM1	0.0251157	0.864122	0	NA
79019	CENPM	0.025082	0.713949	0	NA
3895	KTN1	0.0249584	0.462908	0	NA
51284	TLR7	0.0246898	0.590466	0	NA
3556	IL1RAP	0.0244741	0.72519	0	NA
10235	RASGRP2	0.0242996	0.885296	0	NA
11224	RPL35	0.0240412	0.707996	0	NA
6522	SLC4A2	0.0240099	0.343621	0	NA
80896	NPL	0.0237586	0.399916	0	NA
11213	IRAK3	0.02346	0.483882	0	NA
51752	ERAP1	0.0234304	0.542281	0	NA
51526	OSER1	0.0232971	0.348727	0	NA
23598	PATZ1	0.0231631	0.231547	0	NA
355	FAS	0.0228688	0.582176	5	10q23.31
6134	RPL10	0.0228246	0.406073	0	NA
9452	ITM2A	0.0223649	0.686914	0	NA
3796	KIF2A	0.0217542	0.506703	0	NA
8357	HIST1H3H	0.0217096	0.829622	0	NA
8744	TNFSF9	0.0216274	0.483983	0	NA
1486	CTBS	0.0213731	0.677933	0	NA
5800	PTPRO	0.0210044	0.703573	0	NA
124944	C17orf49	0.019212	0.505818	0	NA
26249	KLHL3	0.0191845	0.442501	0	NA
23462	HEY1	0.0187142	0.522642	0	NA
387119	CEP85L	0.018685	0.504688	0	NA
27005	USP21	0.0184596	0.731965	0	NA
56052	ALG1	0.0184248	0.401516	0	NA
1499	CTNNB1	0.0179963	0.462717	0	NA
3135	HLA-G	0.0178869	0.240388	0	NA
57630	SH3RF1	0.017614	0.242969	0	NA
122953	JDP2	0.0172183	0.400481	0	NA
23207	PLEKHM2	0.0170368	0.374968	0	NA
6398	SECTM1	0.0170334	0.258454	0	NA
54704	PDP1	0.0169239	0.913233	0	NA
1843	DUSP1	0.0164543	0.298912	0	NA
2354	FOSB	0.0160607	0.4119	0	NA
7329	UBE2I	0.0156912	0.552613	0	NA
89790	SIGLEC10	0.0156684	0.50739	0	NA
55602	CDKN2AIP	0.0153289	0.373235	0	NA
6160	RPL31	0.0152069	0.710834	0	NA
259230	SGMS1	0.0151441	0.485339	0	NA
57587	KIAA1430	0.0147762	1.06694	0	NA
11282	MGAT4B	0.0138786	0.692445	0	NA
9991	PTBP3	0.0137433	0.604768	0	NA
4146	MATN1	0.0137157	0.404319	0	NA
80012	PHC3	0.0136426	0.434237	0	NA
79792	GSDMD	0.013497	0.66257	0	NA
7905	REEP5	0.0134587	0.731363	0	NA
27010	TPK1	0.0130235	0.632155	0	NA
4335	MNT	0.0125095	0.585364	0	NA
55340	GIMAP5	0.0122098	0.385573	0	NA
55509	BATF3	0.0121318	0.559859	0	NA
23603	CORO1C	0.0117046	0.382348	0	NA
23097	CDK19	0.0114432	0.5052	0	NA
10384	BTN3A3	0.0111176	0.715191	0	NA
23268	DNMBP	0.0110156	0.493176	0	NA
9636	ISG15	0.0107081	0.325978	0	NA
9805	SCRN1	0.0106711	0.693044	0	NA
867	CBL	0.0106584	0.62742	0	NA
283349	RASSF3	0.0105424	0.813676	0	NA
5315	PKM	0.0105348	0.548178	0	NA
3222	HOXC5	0.0101877	0.39658	0	NA
7566	ZNF18	0.0100889	0.492159	0	NA
10114	HIPK3	0.0100106	0.777868	0	NA
4811	NID1	0.00988899	0.283866	0	NA
80232	WDR26	0.00979299	0.461518	0	NA
3596	IL13	0.00964274	0.467679	0	NA
23118	TAB2	0.00959515	0.617336	0	NA
140885	SIRPA	0.00952301	0.423929	0	NA
9406	ZRANB2	0.00946085	0.56811	0	NA
431705	ASTL	0.00934695	0.992615	0	NA
9232	PTTG1	0.0090639	0.59588	0	NA
64282	PAPD5	0.00846468	0.601695	0	NA
51299	NRN1	0.00637084	0.208592	0	NA
55668	GPATCH2L	0.00626621	0.448158	0	NA
286827	TRIM59	0.00582749	0.406085	0	NA
9844	ELMO1	0.00568818	0.897468	0	NA
81669	CCNL2	0.00480922	0.380918	0	NA
65264	UBE2Z	0.00476718	0.474205	0	NA
2550	GABBR1	0.00469489	0.267213	0	NA
124641	OVCA2	0.00450925	0.782014	0	NA
122809	SOCS4	0.0039584	0.632559	0	NA
23524	SRRM2	0.00379253	0.734448	0	NA
403341	ZBTB34	0.00356222	0.384331	0	NA
5473	PPBP	0.0032727	0.672119	0	NA
3455	IFNAR2	0.00253915	0.492388	0	NA
23020	SNRNP200	0.00231791	0.744708	0	NA
10743	RAI1	0.00189389	0.491393	0	NA
55679	LIMS2	0.00180811	0.7686	0	NA
[truncated: 19,357 more rows]
