# Supplementary material for: Prioritizing causal disease genes using unbiased genomic features
Source: Genome Biol. 2014 Dec 3;15(12):3274. doi: 10.1186/s13059-014-0534-8 (PMC4279789; doi:10.1186/s13059-014-0534-8)
Supplement: Additional file 12: Table S16. — OPEN predictions for inflammatory bowel disease. [file 13059_2014_534_MOESM12_ESM.xlsx]

## Sheet: HP_0002037_OPEN_predictions.txt
Entrez_ID	HGNC	Score	Stdev	GWAS Hit (loci are numbered, 0 = not within a GWAS locus)	Locus (NA = gene not within a GWAS locus)
3937	LCP2	2.19271	0.145318	0	NA
11262	SP140	2.17662	0.110307	16	2q37.1
5341	PLEK	2.17401	0.105321	0	NA
10875	FGL2	2.16767	0.144544	0	NA
3689	ITGB2	2.16667	0.0995259	0	NA
942	CD86	2.1608	0.140496	0	NA
7133	TNFRSF1B	2.15339	0.140463	0	NA
9595	CYTIP	2.14849	0.179821	0	NA
3394	IRF8	2.14361	0.181031	27	16q24.1
54440	SASH3	2.13971	0.134964	0	NA
29992	PILRA	2.138	0.109245	62	7q22.1
64333	ARHGAP9	2.1313	0.207122	0	NA
3055	HCK	2.12809	0.113384	110	20q11.21
11314	CD300A	2.1263	0.121932	0	NA
10288	LILRB2	2.12339	0.281683	0	NA
8477	GPR65	2.12022	0.202511	79	14q31.3
1794	DOCK2	2.11714	0.212577	0	NA
27128	CYTH4	2.11153	0.136277	0	NA
51296	SLC15A3	2.10389	0.229901	93	11q12.2
1536	CYBB	2.09967	0.144072	0	NA
3587	IL10RA	2.09431	0.261627	0	NA
5788	PTPRC	2.09376	0.0987763	0	NA
1880	GPR183	2.09255	0.213306	122	13q32.3
81553	FAM49A	2.08825	0.0795528	0	NA
3575	IL7R	2.07718	0.143261	40	5p13.2
50615	IL21R	2.07387	0.196481	0	NA
51411	BIN2	2.07154	0.20698	0	NA
3659	IRF1	2.06767	0.201503	42	5q31.1
1236	CCR7	2.06687	0.252834	0	NA
7097	TLR2	2.06473	0.222489	0	NA
10261	IGSF6	2.06282	0.248961	0	NA
1890	TYMP	2.06093	0.162741	0	NA
50856	CLEC4A	2.05986	0.206772	0	NA
3553	IL1B	2.05472	0.117298	0	NA
962	CD48	2.05366	0.08783	151	1q23.3
55303	GIMAP4	2.05052	0.199518	0	NA
4067	LYN	2.0492	0.100214	0	NA
9473	THEMIS2	2.04826	0.211832	0	NA
969	CD69	2.0462	0.175503	0	NA
7096	TLR1	2.04516	0.206516	0	NA
4689	NCF4	2.04418	0.173421	0	NA
7185	TRAF1	2.04053	0.191456	0	NA
5272	SERPINB9	2.03808	0.1989	0	NA
2533	FYB	2.03655	0.171265	0	NA
3560	IL2RB	2.03482	0.197785	0	NA
864	RUNX3	2.03394	0.101744	0	NA
64127	NOD2	2.02601	0.230293	98	16q12.1
3936	LCP1	2.02181	0.190644	0	NA
5778	PTPN7	2.02087	0.263796	0	NA
6793	STK10	2.02002	0.102034	0	NA
3059	HCLS1	2.01898	0.208141	0	NA
597	BCL2A1	2.01696	0.200631	0	NA
3684	ITGAM	2.00504	0.19387	0	NA
64092	SAMSN1	2.00446	0.169163	0	NA
84868	HAVCR2	2.00388	0.137381	0	NA
4794	NFKBIE	2.00155	0.236304	0	NA
5880	RAC2	2.00099	0.246885	0	NA
330	BIRC3	1.99929	0.250199	0	NA
375387	NRROS	1.99701	0.115374	0	NA
27071	DAPP1	1.99385	0.182053	0	NA
3561	IL2RG	1.99212	0.10198	0	NA
64231	MS4A6A	1.99197	0.134642	0	NA
951	CD37	1.99143	0.200382	0	NA
4791	NFKB2	1.98897	0.212438	0	NA
2268	FGR	1.98879	0.184343	0	NA
29933	GPR132	1.98806	0.165796	0	NA
27334	P2RY10	1.9878	0.18286	0	NA
115362	GBP5	1.98322	0.183905	0	NA
4688	NCF2	1.98307	0.0971347	0	NA
117289	TAGAP	1.9815	0.241917	120	6q25.3
92241	RCSD1	1.97787	0.18379	0	NA
9938	ARHGAP25	1.97608	0.227856	0	NA
6504	SLAMF1	1.97154	0.292387	151	1q23.3
10859	LILRB1	1.971	0.212467	170	19q13.4
10870	HCST	1.96963	0.196687	0	NA
58475	MS4A7	1.96894	0.146136	0	NA
963	CD53	1.9681	0.333517	0	NA
639	PRDM1	1.96674	0.242974	29	6q21
51311	TLR8	1.96292	0.08856	0	NA
219972	MPEG1	1.96252	0.213996	0	NA
120425	AMICA1	1.95676	0.246773	0	NA
474344	GIMAP6	1.95586	0.227669	0	NA
64005	MYO1G	1.95022	0.135921	0	NA
89790	SIGLEC10	1.94971	0.158859	0	NA
22898	DENND3	1.94707	0.171151	0	NA
57674	RNF213	1.94285	0.230045	0	NA
10673	TNFSF13B	1.94254	0.226158	0	NA
8837	CFLAR	1.9425	0.225077	0	NA
83593	RASSF5	1.94172	0.220851	75	1q32.1
729230	CCR2	1.94053	0.11033	0	NA
7305	TYROBP	1.93998	0.362966	0	NA
201633	TIGIT	1.93896	0.193184	0	NA
57823	SLAMF7	1.93609	0.116101	151	1q23.3
919	CD247	1.93609	0.293054	0	NA
5551	PRF1	1.93589	0.219367	0	NA
10318	TNIP1	1.93429	0.195238	108	5q33.1
81704	DOCK8	1.93399	0.175816	0	NA
79626	TNFAIP8L2	1.9332	0.189773	0	NA
7099	TLR4	1.93319	0.238567	0	NA
155038	GIMAP8	1.93114	0.156429	0	NA
5579	PRKCB	1.92841	0.339367	142	16p12.2
6789	STK4	1.92796	0.177337	0	NA
2124	EVI2B	1.92698	0.125329	0	NA
1844	DUSP2	1.92543	0.209617	0	NA
9046	DOK2	1.92185	0.201548	0	NA
1326	MAP3K8	1.92161	0.21574	150	10p11.23
3566	IL4R	1.92136	0.280634	0	NA
3702	ITK	1.92113	0.335832	0	NA
1378	CR1	1.92075	0.153943	0	NA
55281	TMEM140	1.92038	0.22112	0	NA
6503	SLA	1.91859	0.190319	0	NA
9404	LPXN	1.91728	0.285743	1	11q12.1
3683	ITGAL	1.91719	0.156589	43	16p11.2
170954	PPP1R18	1.91639	0.238794	0	NA
3687	ITGAX	1.9147	0.178266	0	NA
10437	IFI30	1.91416	0.230799	0	NA
1520	CTSS	1.91304	0.182204	0	NA
259307	IL4I1	1.91295	0.259421	0	NA
5294	PIK3CG	1.91152	0.124919	0	NA
10346	TRIM22	1.91147	0.241047	0	NA
3695	ITGB7	1.91061	0.263591	0	NA
57705	WDFY4	1.90895	0.232789	0	NA
4050	LTB	1.90866	0.196402	60	6p21.3
2207	FCER1G	1.9073	0.254652	0	NA
976	CD97	1.90709	0.213562	0	NA
3431	SP110	1.90606	0.120871	16	2q37.1
5724	PTAFR	1.90279	0.220154	0	NA
3101	HK3	1.9019	0.188845	0	NA
5293	PIK3CD	1.89804	0.270733	0	NA
64581	CLEC7A	1.89673	0.252872	0	NA
147138	TMC8	1.89533	0.302102	0	NA
83937	RASSF4	1.89428	0.167525	0	NA
9750	FAM65B	1.89304	0.303238	0	NA
914	CD2	1.89056	0.413838	0	NA
132160	PPM1M	1.8905	0.151362	0	NA
54625	PARP14	1.88982	0.15925	0	NA
5777	PTPN6	1.8898	0.219688	0	NA
6404	SELPLG	1.88917	0.19178	0	NA
3738	KCNA3	1.88893	0.251288	0	NA
2867	FFAR2	1.88844	0.142851	0	NA
6347	CCL2	1.88722	0.174168	159	17q12
7805	LAPTM5	1.88458	0.233471	0	NA
80301	PLEKHO2	1.8819	0.215505	0	NA
118788	PIK3AP1	1.88007	0.457801	0	NA
4616	GADD45B	1.87787	0.140079	0	NA
200315	APOBEC3A	1.8771	0.22545	0	NA
941	CD80	1.87545	0.290217	0	NA
4600	MX2	1.87458	0.242548	0	NA
5790	PTPRCAP	1.87395	0.320271	0	NA
3594	IL12RB1	1.87224	0.197442	0	NA
2313	FLI1	1.87039	0.229069	0	NA
9873	FCHSD2	1.869	0.199702	0	NA
141	ADPRH	1.86744	0.269721	0	NA
10068	IL18BP	1.86677	0.34044	0	NA
7128	TNFAIP3	1.86634	0.254516	107	6q23.3
7456	WIPF1	1.86452	0.165305	0	NA
29851	ICOS	1.86089	0.455321	0	NA
79651	RHBDF2	1.86085	0.270254	0	NA
29126	CD274	1.85917	0.133006	133	9p24.1
10312	TCIRG1	1.85846	0.264911	0	NA
128346	C1orf162	1.8572	0.242029	0	NA
3569	IL6	1.85643	0.158956	0	NA
83706	FERMT3	1.8559	0.17941	66	11q13.1
3903	LAIR1	1.8509	0.405149	0	NA
9021	SOCS3	1.84929	0.202123	0	NA
5452	POU2F2	1.84668	0.208923	0	NA
7124	TNF	1.84487	0.214088	60	6p21.3
170575	GIMAP1	1.83989	0.430774	0	NA
10538	BATF	1.83979	0.129699	37	14q24.3
9051	PSTPIP1	1.8394	0.197735	0	NA
6351	CCL4	1.83924	0.149301	0	NA
8942	KYNU	1.83543	0.295971	0	NA
4046	LSP1	1.83413	0.266811	65	11p15.5
64115	C10orf54	1.83398	0.27242	0	NA
10044	SH2D3C	1.83181	0.252446	0	NA
2357	FPR1	1.83092	0.343058	0	NA
2213	FCGR2B	1.82872	0.158383	152	1q23.3
26253	CLEC4E	1.8279	0.219238	0	NA
94240	EPSTI1	1.82785	0.314157	0	NA
5770	PTPN1	1.82743	0.258005	0	NA
11182	SLC2A6	1.82735	0.189059	0	NA
3383	ICAM1	1.82704	0.259112	168	19p13.2
30009	TBX21	1.82639	0.258207	0	NA
4064	CD180	1.82612	0.232569	0	NA
151888	BTLA	1.82556	0.249292	0	NA
719	C3AR1	1.82516	0.250706	0	NA
10320	IKZF1	1.82502	0.257994	63	7p12.2
54331	GNG2	1.82425	0.174466	0	NA
3932	LCK	1.82382	0.308363	0	NA
5142	PDE4B	1.82149	0.25699	0	NA
53831	GPR84	1.82086	0.264397	0	NA
7940	LST1	1.8183	0.342005	60	6p21.3
9262	STK17B	1.81724	0.335798	0	NA
3665	IRF7	1.81663	0.199591	0	NA
2219	FCN1	1.81652	0.383529	0	NA
3600	IL15	1.81474	0.297416	0	NA
2999	GZMH	1.81357	0.326218	0	NA
11151	CORO1A	1.812	0.458162	43	16p11.2
60489	APOBEC3G	1.81098	0.243591	118	22q13.1
115361	GBP4	1.81097	0.286664	0	NA
145864	HAPLN3	1.81073	0.164218	0	NA
79037	PVRIG	1.81004	0.216313	62	7q22.1
7941	PLA2G7	1.80948	0.525982	0	NA
6776	STAT5A	1.80841	0.288057	157	17q21
9450	LY86	1.80645	0.256464	0	NA
1847	DUSP5	1.80089	0.348519	11	10q25
2841	GPR18	1.79932	0.171267	122	13q32.3
3669	ISG20	1.79835	0.35547	0	NA
23526	HMHA1	1.79695	0.119037	22	19p13.3
56833	SLAMF8	1.79603	0.400668	0	NA
7852	CXCR4	1.79568	0.406117	0	NA
8740	TNFSF14	1.79503	0.222701	0	NA
241	ALOX5AP	1.79366	0.185254	0	NA
952	CD38	1.79159	0.576764	0	NA
121260	SLC15A4	1.79029	0.2025	0	NA
5552	SRGN	1.78848	0.182384	0	NA
9766	KIAA0247	1.78815	0.181467	0	NA
3601	IL15RA	1.78807	0.348815	34	10p15.1
9447	AIM2	1.78546	0.473882	0	NA
10308	ZNF267	1.78488	0.313995	0	NA
10287	RGS19	1.78112	0.185268	0	NA
27240	SIT1	1.77946	0.240984	0	NA
3140	MR1	1.7787	0.238364	0	NA
939	CD27	1.77724	0.404769	0	NA
3620	IDO1	1.77691	0.153242	0	NA
64778	FNDC3B	1.77664	0.410683	0	NA
254102	EHBP1L1	1.77579	0.168785	52	11q13.1
1901	S1PR1	1.77527	0.21895	0	NA
7107	GPR137B	1.77435	0.219275	0	NA
23643	LY96	1.77284	0.294987	0	NA
255488	RNF144B	1.77177	0.34632	0	NA
25816	TNFAIP8	1.77154	0.122461	0	NA
29909	GPR171	1.77095	0.462455	0	NA
1230	CCR1	1.77094	0.460402	0	NA
10865	ARID5A	1.77082	0.155846	0	NA
10125	RASGRP1	1.77061	0.195934	92	15q14
3112	HLA-DOB	1.76973	0.24731	31	6p21.3
51291	GMIP	1.76898	0.198321	0	NA
80231	CXorf21	1.76841	0.383589	0	NA
3627	CXCL10	1.76697	0.391285	0	NA
752	FMNL1	1.76689	0.38532	0	NA
4650	MYO9B	1.76617	0.292735	0	NA
3111	HLA-DOA	1.76602	0.285766	31	6p21.3
11040	PIM2	1.76517	0.253836	0	NA
57169	ZNFX1	1.76507	0.238158	0	NA
25780	RASGRP3	1.76314	0.142584	0	NA
89846	FGD3	1.76263	0.385871	0	NA
728	C5AR1	1.76248	0.397949	0	NA
146722	CD300LF	1.76051	0.313759	0	NA
4245	MGAT1	1.76033	0.168301	0	NA
2123	EVI2A	1.76006	0.200524	0	NA
3559	IL2RA	1.75999	0.413556	34	10p15.1
3133	HLA-E	1.75996	0.35316	0	NA
391	RHOG	1.75909	0.47	0	NA
80833	APOL3	1.75879	0.213458	0	NA
2113	ETS1	1.75773	0.559008	0	NA
10385	BTN2A2	1.75705	0.142024	0	NA
5265	SERPINA1	1.75695	0.0673507	0	NA
55340	GIMAP5	1.75643	0.198151	0	NA
11213	IRAK3	1.75641	0.223316	0	NA
101	ADAM8	1.75586	0.345801	0	NA
9267	CYTH1	1.75584	0.223849	0	NA
841	CASP8	1.75577	0.262783	0	NA
199675	MCEMP1	1.75535	0.282885	0	NA
3662	IRF4	1.75501	0.286034	0	NA
2633	GBP1	1.75397	0.254885	0	NA
929	CD14	1.75387	0.466455	0	NA
5996	RGS1	1.75326	0.260309	0	NA
5026	P2RX5	1.75241	0.0993896	0	NA
4818	NKG7	1.74994	0.321029	0	NA
6688	SPI1	1.74984	0.258853	0	NA
6890	TAP1	1.74973	0.368602	31	6p21.3
2634	GBP2	1.74968	0.117589	0	NA
9683	N4BP1	1.74894	0.108733	0	NA
84230	LRRC8C	1.74847	0.233781	0	NA
27074	LAMP3	1.74844	0.118164	0	NA
219285	SAMD9L	1.74835	0.327914	0	NA
8530	CST7	1.74823	0.64803	0	NA
53829	P2RY13	1.74664	0.302384	0	NA
127544	RNF19B	1.74616	0.112322	0	NA
11214	AKAP13	1.74391	0.144232	0	NA
973	CD79A	1.74298	0.149106	0	NA
7412	VCAM1	1.74152	0.292351	0	NA
3586	IL10	1.74149	0.306263	75	1q32.1
80216	ALPK1	1.74097	0.232564	0	NA
958	CD40	1.7393	0.233589	45	20q13.12
3437	IFIT3	1.73881	0.138327	0	NA
8303	SNN	1.73823	0.427159	0	NA
221472	FGD2	1.73791	0.26344	0	NA
10019	SH2B3	1.73752	0.352885	0	NA
51225	ABI3	1.73348	0.361002	0	NA
3310	HSPA6	1.73307	0.247147	152	1q23.3
399	RHOH	1.73306	0.267886	0	NA
51284	TLR7	1.73102	0.525798	0	NA
4599	MX1	1.72979	0.392541	0	NA
6039	RNASE6	1.72919	0.469798	0	NA
55619	DOCK10	1.7291	0.164347	0	NA
100	ADA	1.72587	0.332856	77	20q13.12
85450	ITPRIP	1.72497	0.234831	0	NA
1959	EGR2	1.72482	0.316876	35	10q21.2
6891	TAP2	1.72292	0.203419	31	6p21.3
79958	DENND1C	1.72257	0.408175	0	NA
717	C2	1.7216	0.0924425	0	NA
6614	SIGLEC1	1.72002	0.446557	0	NA
51338	MS4A4A	1.71999	0.416798	0	NA
3660	IRF2	1.7197	0.283387	0	NA
54518	APBB1IP	1.71919	0.221623	0	NA
953	ENTPD1	1.7182	0.262965	0	NA
5791	PTPRE	1.71795	0.132805	0	NA
971	CD72	1.71763	0.263274	0	NA
6355	CCL8	1.71729	0.395635	159	17q12
3576	CXCL8	1.71592	0.279767	162	4q13.3
10906	TRAFD1	1.7159	0.37585	0	NA
3726	JUNB	1.71559	0.188608	0	NA
4792	NFKBIA	1.71477	0.161131	0	NA
6402	SELL	1.71433	0.43819	0	NA
126308	MOB3A	1.71247	0.503189	0	NA
79961	DENND2D	1.71246	0.292247	0	NA
10154	PLXNC1	1.71006	0.261852	0	NA
57655	GRAMD1A	1.70742	0.181282	0	NA
2920	CXCL2	1.70674	0.071303	162	4q13.3
51762	RAB8B	1.70662	0.405434	0	NA
9308	CD83	1.70534	0.0752819	0	NA
9839	ZEB2	1.70388	0.221565	0	NA
7535	ZAP70	1.70342	0.485798	0	NA
8764	TNFRSF14	1.70329	0.291197	5	1p36.32
2014	EMP3	1.70142	0.387318	0	NA
931	MS4A1	1.70131	0.152786	0	NA
10578	GNLY	1.70106	0.142062	0	NA
8542	APOL1	1.698	0.321753	0	NA
285195	SLC9A9	1.6959	0.228969	0	NA
6452	SH3BP2	1.6945	0.118234	0	NA
9332	CD163	1.69406	0.374749	0	NA
10148	EBI3	1.69406	0.217451	0	NA
9770	RASSF2	1.6939	0.257377	0	NA
2769	GNA15	1.69316	0.169596	0	NA
64174	DPEP2	1.69258	0.29306	0	NA
7791	ZYX	1.69163	0.210331	0	NA
8676	STX11	1.69024	0.315219	0	NA
7462	LAT2	1.69003	0.457068	0	NA
4318	MMP9	1.68987	0.219863	45	20q13.12
284759	SIRPB2	1.68552	0.34146	0	NA
53827	FXYD5	1.68465	0.292068	0	NA
3635	INPP5D	1.68368	0.218623	20	2q37
64859	NABP1	1.68299	0.252411	0	NA
8809	IL18R1	1.68293	0.347321	18	2q12
3003	GZMK	1.68267	0.231186	0	NA
6397	SEC14L1	1.68258	0.208948	0	NA
924	CD7	1.68255	0.248402	0	NA
83416	FCRL5	1.681	0.189615	0	NA
5583	PRKCH	1.67919	0.168716	0	NA
10326	SIRPB1	1.67824	0.122897	0	NA
440823	MIAT	1.67749	0.439731	0	NA
4125	MAN2B1	1.67654	0.322667	0	NA
1263	PLK3	1.67639	0.37027	0	NA
313	AOAH	1.67581	0.382145	0	NA
197259	MLKL	1.67491	0.272488	0	NA
22918	CD93	1.67427	0.240109	0	NA
23307	FKBP15	1.67383	0.311635	0	NA
441168	FAM26F	1.67264	0.482474	0	NA
6775	STAT4	1.67244	0.127651	23	2q32.2
5971	RELB	1.67238	0.458992	0	NA
9935	MAFB	1.67217	0.22578	0	NA
4242	MFNG	1.67212	0.429676	0	NA
5368	PNOC	1.67032	0.0781765	0	NA
8728	ADAM19	1.66923	0.335639	0	NA
3676	ITGA4	1.66829	0.290228	0	NA
23180	RFTN1	1.66829	0.327683	0	NA
3965	LGALS9	1.66728	0.192309	154	17q11.2
3603	IL16	1.66682	0.129186	0	NA
135	ADORA2A	1.66533	0.516815	0	NA
81793	TLR10	1.66279	0.0941756	0	NA
9535	GMFG	1.65785	0.342974	0	NA
1240	CMKLR1	1.65717	0.238066	0	NA
64218	SEMA4A	1.6569	0.331961	147	1q22
695	BTK	1.6545	0.223873	0	NA
2921	CXCL3	1.65448	0.117805	162	4q13.3
54436	SH3TC1	1.6513	0.287097	0	NA
257106	ARHGAP30	1.65078	0.627132	151	1q23.3
80183	KIAA0226L	1.65015	0.276138	0	NA
6494	SIPA1	1.6496	0.424303	52	11q13.1
80774	LIMD2	1.64911	0.411427	0	NA
23135	KDM6B	1.64889	0.239141	0	NA
2185	PTK2B	1.64713	0.396474	0	NA
9711	KIAA0226	1.64614	0.289759	0	NA
4542	MYO1F	1.64332	0.355022	0	NA
5743	PTGS2	1.64309	0.247923	0	NA
3267	AGFG1	1.63998	0.294272	0	NA
5199	CFP	1.63803	0.512626	0	NA
123920	CMTM3	1.63704	0.193051	0	NA
2359	FPR3	1.63659	0.307715	0	NA
4814	NINJ1	1.63581	0.400449	0	NA
7409	VAV1	1.63475	0.407583	0	NA
283897	C16orf54	1.63335	0.421325	0	NA
960	CD44	1.63333	0.208384	0	NA
4332	MNDA	1.63191	0.528154	0	NA
168537	GIMAP7	1.63094	0.391758	0	NA
2889	RAPGEF1	1.63055	0.184241	0	NA
10384	BTN3A3	1.62569	0.462053	0	NA
9020	MAP3K14	1.62513	0.426961	0	NA
3717	JAK2	1.6243	0.157368	133	9p24.1
6398	SECTM1	1.62241	0.115742	0	NA
57514	ARHGAP31	1.62188	0.17273	0	NA
7832	BTG2	1.62032	0.185103	0	NA
79668	PARP8	1.62021	0.264905	0	NA
4069	LYZ	1.61881	0.208848	0	NA
64744	SMAP2	1.61839	0.293772	0	NA
165631	PARP15	1.6167	0.305446	0	NA
25939	SAMHD1	1.61516	0.257341	0	NA
81030	ZBP1	1.6137	0.441673	0	NA
604	BCL6	1.61249	0.277812	0	NA
8651	SOCS1	1.61239	0.382819	97	16p13.13
10938	EHD1	1.61235	0.299903	0	NA
4790	NFKB1	1.60983	0.390788	129	4q24
80342	TRAF3IP3	1.60971	0.407272	0	NA
80149	ZC3H12A	1.60962	0.153774	0	NA
64780	MICAL1	1.6074	0.381124	0	NA
53347	UBASH3A	1.60677	0.426217	0	NA
7378	UPP1	1.60677	0.298359	0	NA
7903	ST8SIA4	1.60618	0.344579	0	NA
201294	UNC13D	1.60613	0.325831	0	NA
8832	CD84	1.60567	0.520931	151	1q23.3
1441	CSF3R	1.60439	0.445447	0	NA
6772	STAT1	1.60412	0.150322	23	2q32.2
3113	HLA-DPA1	1.60282	0.4151	31	6p21.3
6363	CCL19	1.60212	0.400987	0	NA
64098	PARVG	1.60103	0.401558	0	NA
915	CD3D	1.59869	0.450259	0	NA
55707	NECAP2	1.59645	0.404222	0	NA
6515	SLC2A3	1.59603	0.53768	0	NA
9056	SLC7A7	1.59492	0.311747	0	NA
8877	SPHK1	1.59432	0.156217	0	NA
51177	PLEKHO1	1.59352	0.372891	0	NA
6773	STAT2	1.59323	0.143493	0	NA
11221	DUSP10	1.59248	0.312733	0	NA
55332	DRAM1	1.59194	0.436207	0	NA
409	ARRB2	1.59163	0.390432	0	NA
8807	IL18RAP	1.5916	0.473965	18	2q12
1193	CLIC2	1.59058	0.452169	0	NA
1540	CYLD	1.5903	0.618116	98	16q12.1
113	ADCY7	1.58899	0.309773	0	NA
23406	COTL1	1.586	0.222776	0	NA
920	CD4	1.5858	0.444719	0	NA
29887	SNX10	1.58483	0.389394	0	NA
23179	RGL1	1.58476	0.122094	0	NA
148022	TICAM1	1.58345	0.212961	0	NA
79156	PLEKHF1	1.58119	0.229626	0	NA
1234	CCR5	1.57975	0.31774	0	NA
974	CD79B	1.57889	0.356104	0	NA
6483	ST3GAL2	1.57882	0.139596	0	NA
9123	SLC16A3	1.57762	0.391056	0	NA
79713	IGFLR1	1.57458	0.498824	0	NA
3433	IFIT2	1.57289	0.22553	0	NA
6850	SYK	1.57075	0.232788	0	NA
83666	PARP9	1.5707	0.473226	0	NA
26034	IPCEF1	1.57032	0.394898	0	NA
6916	TBXAS1	1.56954	0.309391	0	NA
92610	TIFA	1.56911	0.144188	0	NA
3119	HLA-DQB1	1.56843	0.373383	31	6p21.3
2760	GM2A	1.56806	0.22256	108	5q33.1
55337	C19orf66	1.56631	0.236358	168	19p13.2
84969	TOX2	1.5663	0.312822	0	NA
10791	VAMP5	1.56545	0.381046	0	NA
3344	FOXN2	1.56386	0.288006	0	NA
6774	STAT3	1.56326	0.516022	157	17q21
139716	GAB3	1.56126	0.587525	0	NA
10095	ARPC1B	1.56098	0.346652	62	7q22.1
11006	LILRB4	1.5581	0.338936	170	19q13.4
84166	NLRC5	1.55588	0.460219	0	NA
23597	ACOT9	1.55528	0.342494	0	NA
59339	PLEKHA2	1.55467	0.332495	0	NA
140885	SIRPA	1.55463	0.32865	0	NA
1960	EGR3	1.55418	0.261935	0	NA
63940	GPSM3	1.55181	0.313277	31	6p21.3
10507	SEMA4D	1.55164	0.250732	0	NA
834	CASP1	1.54977	0.464825	0	NA
5175	PECAM1	1.54955	0.603995	0	NA
10010	TANK	1.54884	0.187195	0	NA
5698	PSMB9	1.54821	0.383815	31	6p21.3
55106	SLFN12	1.54707	0.291104	0	NA
10957	PNRC1	1.54651	0.338135	0	NA
3071	NCKAP1L	1.54615	0.525028	0	NA
84957	RELT	1.54469	0.243238	0	NA
80896	NPL	1.54201	0.378619	0	NA
126364	LRRC25	1.5419	0.31361	0	NA
53346	TM6SF1	1.54171	0.288126	0	NA
3109	HLA-DMB	1.54071	0.469843	31	6p21.3
23157	SEPT6	1.54053	0.37959	0	NA
196383	RILPL2	1.53983	0.20899	0	NA
51063	CALHM2	1.53927	0.417614	0	NA
26270	FBXO6	1.5391	0.252201	0	NA
157	ADRBK2	1.5387	0.517123	0	NA
51816	CECR1	1.53802	0.272193	0	NA
6464	SHC1	1.53593	0.358542	147	1q22
23531	MMD	1.53463	0.250598	0	NA
6482	ST3GAL1	1.53402	0.413526	0	NA
6556	SLC11A1	1.53321	0.507498	86	2q35
972	CD74	1.533	0.265091	0	NA
7293	TNFRSF4	1.53249	0.430437	8	1p36.33
26051	PPP1R16B	1.5315	0.205807	0	NA
79931	TNIP3	1.53131	0.208085	0	NA
6374	CXCL5	1.52783	0.2245	162	4q13.3
56253	CRTAM	1.52741	0.383387	0	NA
54509	RHOF	1.52678	0.194818	0	NA
23208	SYT11	1.52662	0.231316	147	1q22
7127	TNFAIP2	1.52658	0.441189	0	NA
55843	ARHGAP15	1.52606	0.473718	0	NA
284021	MILR1	1.52545	0.625645	0	NA
2995	GYPC	1.52527	0.158767	0	NA
3108	HLA-DMA	1.52442	0.417882	31	6p21.3
64407	RGS18	1.52401	0.508855	4	1q31.2
1117	CHI3L2	1.52365	0.293214	0	NA
55824	PAG1	1.52346	0.533424	0	NA
64332	NFKBIZ	1.5221	0.437327	0	NA
7130	TNFAIP6	1.52144	0.348345	0	NA
9050	PSTPIP2	1.52098	0.384624	0	NA
1052	CEBPD	1.52097	0.148017	0	NA
79155	TNIP2	1.52048	0.259631	0	NA
6352	CCL5	1.51983	0.303654	0	NA
3122	HLA-DRA	1.51931	0.428687	31	6p21.3
54757	FAM20A	1.51816	0.539938	0	NA
3678	ITGA5	1.51814	0.411415	0	NA
55501	CHST12	1.51557	0.392017	0	NA
139818	DOCK11	1.51477	0.412368	0	NA
3430	IFI35	1.51472	0.24048	157	17q21
91010	FMNL3	1.51422	0.306374	0	NA
5795	PTPRJ	1.51363	0.389598	0	NA
57580	PREX1	1.51329	0.144486	0	NA
9261	MAPKAPK2	1.51325	0.245427	75	1q32.1
6354	CCL7	1.51324	0.285797	159	17q12
5336	PLCG2	1.50784	0.46567	0	NA
22797	TFEC	1.5074	0.438499	0	NA
2870	GRK6	1.50736	0.196448	140	5q35.3
29940	DSE	1.50713	0.17908	0	NA
22904	SBNO2	1.50643	0.388735	22	19p13.3
57699	CPNE5	1.50454	0.525332	0	NA
9934	P2RY14	1.50442	0.662391	0	NA
3716	JAK1	1.50387	0.373245	0	NA
6362	CCL18	1.50384	0.380111	0	NA
55196	KIAA1551	1.50252	0.376593	0	NA
309	ANXA6	1.5024	0.224576	108	5q33.1
50515	CHST11	1.50235	0.3375	0	NA
6867	TACC1	1.50222	0.298495	0	NA
393	ARHGAP4	1.50184	0.335113	0	NA
2869	GRK5	1.50169	0.382704	0	NA
6386	SDCBP	1.50039	0.431282	0	NA
7071	KLF10	1.49978	0.17174	0	NA
50486	G0S2	1.49966	0.333175	0	NA
5966	REL	1.49856	0.366151	104	2p15
114769	CARD16	1.49756	0.494534	0	NA
55024	BANK1	1.49617	0.21995	129	4q24
9214	FAIM3	1.4958	0.137109	75	1q32.1
1051	CEBPB	1.49471	0.477638	0	NA
1436	CSF1R	1.4938	0.243891	0	NA
84329	HVCN1	1.49277	0.115988	0	NA
968	CD68	1.49094	0.314076	0	NA
5359	PLSCR1	1.49075	0.357888	0	NA
1265	CNN2	1.48847	0.540694	22	19p13.3
1316	KLF6	1.48785	0.368957	0	NA
286336	FAM78A	1.48767	0.198984	0	NA
23048	FNBP1	1.4876	0.139612	0	NA
5008	OSM	1.4876	0.282633	117	22q12.2
5209	PFKFB3	1.4868	0.34851	34	10p15.1
114836	SLAMF6	1.48628	0.395207	151	1q23.3
3001	GZMA	1.48589	0.360926	0	NA
150372	NFAM1	1.48402	0.332851	0	NA
1848	DUSP6	1.48291	0.542788	0	NA
9263	STK17A	1.48272	0.356833	0	NA
91607	SLFN11	1.48212	0.485237	0	NA
11010	GLIPR1	1.48013	0.209111	0	NA
133	ADM	1.4793	0.214822	0	NA
11119	BTN3A1	1.47844	0.581645	0	NA
199	AIF1	1.47793	0.676723	0	NA
51056	LAP3	1.47718	0.418328	0	NA
9695	EDEM1	1.47591	0.303791	0	NA
81606	LBH	1.4752	0.15756	0	NA
152789	JAKMIP1	1.4733	0.241008	0	NA
3570	IL6R	1.47323	0.210789	0	NA
93349	SP140L	1.47248	0.549236	16	2q37.1
6373	CXCL11	1.47171	0.427832	0	NA
5873	RAB27A	1.47168	0.428821	0	NA
3115	HLA-DPB1	1.471	0.429947	31	6p21.3
9516	LITAF	1.47081	0.234182	97	16p13.13
50807	ASAP1	1.47075	0.460427	0	NA
916	CD3E	1.47051	0.451144	0	NA
4739	NEDD9	1.47039	0.419982	0	NA
2316	FLNA	1.46905	0.197041	0	NA
92799	SHKBP1	1.46843	0.359576	0	NA
55454	CSGALNACT2	1.46698	0.213849	0	NA
220929	ZNF438	1.4639	0.26861	0	NA
602	BCL3	1.46261	0.542695	0	NA
8301	PICALM	1.46215	0.293878	0	NA
3455	IFNAR2	1.46118	0.378871	111	21q22.11
51131	PHF11	1.45855	0.515712	0	NA
1445	CSK	1.45841	0.57961	0	NA
5329	PLAUR	1.45814	0.396094	0	NA
4615	MYD88	1.45792	0.543413	0	NA
3604	TNFRSF9	1.45634	0.500662	72	1p36.23
3290	HSD11B1	1.45606	0.374293	0	NA
91351	DDX60L	1.45574	0.18536	0	NA
84941	HSH2D	1.45472	0.553018	0	NA
921	CD5	1.45305	0.531403	93	11q12.2
256586	LYSMD2	1.4508	0.423388	0	NA
1130	LYST	1.45079	0.389758	0	NA
55423	SIRPG	1.45055	0.352972	0	NA
1106	CHD2	1.44955	0.310626	0	NA
9636	ISG15	1.44857	0.432482	8	1p36.33
571	BACH1	1.44622	0.176556	0	NA
1493	CTLA4	1.44563	0.400171	0	NA
684	BST2	1.44448	0.20272	0	NA
55803	ADAP2	1.44374	0.423296	0	NA
54557	SGTB	1.4432	0.349518	0	NA
5696	PSMB8	1.4417	0.22784	31	6p21.3
7408	VASP	1.44131	0.3429	0	NA
64857	PLEKHG2	1.44018	0.504891	0	NA
5660	PSAP	1.43914	0.356617	0	NA
710	SERPING1	1.43912	0.613974	48	11q12.1
7040	TGFB1	1.43815	0.36131	0	NA
11031	RAB31	1.43733	0.224996	0	NA
10563	CXCL13	1.43662	0.507599	0	NA
10123	ARL4C	1.43521	0.670052	0	NA
10043	TOM1	1.43279	0.458546	0	NA
6672	SP100	1.4321	0.466565	16	2q37.1
79890	RIN3	1.43188	0.520986	0	NA
1806	DPYD	1.43061	0.453803	0	NA
54210	TREM1	1.43053	0.207117	0	NA
7048	TGFBR2	1.43012	0.470866	0	NA
7538	ZFP36	1.4299	0.305953	0	NA
10659	CELF2	1.42925	0.524327	0	NA
8905	AP1S2	1.42836	0.205921	0	NA
26301	GBGT1	1.42794	0.33625	0	NA
3783	KCNN4	1.42444	0.477787	0	NA
30817	EMR2	1.42442	0.458384	0	NA
2215	FCGR3B	1.4241	0.612872	152	1q23.3
23216	TBC1D1	1.42393	0.254578	130	4p14
5782	PTPN12	1.42279	0.206303	0	NA
24138	IFIT5	1.42278	0.287804	0	NA
55577	NAGK	1.4221	0.554557	0	NA
1843	DUSP1	1.42163	0.255305	0	NA
9674	KIAA0040	1.41893	0.228735	0	NA
55911	APOBR	1.41723	0.47498	139	16p11.2
51393	TRPV2	1.41721	0.270637	0	NA
10892	MALT1	1.4162	0.429749	0	NA
3482	IGF2R	1.41566	0.414656	0	NA
9047	SH2D2A	1.41498	0.346496	0	NA
284996	RNF149	1.41431	0.342887	0	NA
4939	OAS2	1.41383	0.184996	0	NA
822	CAPG	1.41279	0.280971	0	NA
837	CASP4	1.41205	0.301678	0	NA
6283	S100A12	1.40987	0.220501	0	NA
2180	ACSL1	1.40866	0.267333	0	NA
1820	ARID3A	1.40862	0.144563	22	19p13.3
91543	RSAD2	1.4084	0.373305	0	NA
1026	CDKN1A	1.40771	0.40915	0	NA
22900	CARD8	1.40745	0.369794	0	NA
256236	NAPSB	1.40684	0.67104	0	NA
9235	IL32	1.40669	0.131293	0	NA
8519	IFITM1	1.4017	0.351479	0	NA
80709	AKNA	1.40083	0.389779	0	NA
1512	CTSH	1.4002	0.109287	0	NA
8875	VNN2	1.39943	0.562497	0	NA
4478	MSN	1.39909	0.397135	0	NA
3162	HMOX1	1.39864	0.233101	0	NA
51379	CRLF3	1.398	0.204109	0	NA
80228	ORAI2	1.39791	0.372279	0	NA
716	C1S	1.39762	0.312555	0	NA
637	BID	1.39759	0.319063	0	NA
57168	ASPHD2	1.39753	0.301332	0	NA
58191	CXCL16	1.39703	0.262288	0	NA
1992	SERPINB1	1.39685	0.300876	0	NA
374403	TBC1D10C	1.39602	0.4239	0	NA
7321	UBE2D1	1.39514	0.489596	135	10q21.1
3597	IL13RA1	1.39442	0.286667	0	NA
5588	PRKCQ	1.39396	0.32276	0	NA
50650	ARHGEF3	1.39287	0.226129	0	NA
26191	PTPN22	1.39081	0.306968	144	1p13.2
162394	SLFN5	1.38985	0.553172	0	NA
6001	RGS10	1.38746	0.32513	0	NA
3002	GZMB	1.38242	0.357779	0	NA
79368	FCRL2	1.37988	0.381231	0	NA
5604	MAP2K1	1.3782	0.21514	0	NA
55647	RAB20	1.37814	0.389276	0	NA
8934	RAB29	1.3776	0.167005	0	NA
84243	ZDHHC18	1.37411	0.269105	0	NA
23240	KIAA0922	1.37384	0.304022	0	NA
2745	GLRX	1.37238	0.315863	0	NA
713	C1QB	1.37178	0.579422	3	1p36.12
26277	TINF2	1.37084	0.310763	0	NA
8522	GAS7	1.37038	0.201482	0	NA
2885	GRB2	1.36943	0.424566	0	NA
5973	RENBP	1.36614	0.317074	0	NA
11120	BTN2A1	1.36523	0.254371	0	NA
135112	NCOA7	1.36473	0.486168	0	NA
22990	PCNX	1.36184	0.496178	0	NA
6648	SOD2	1.36153	0.328323	0	NA
26118	WSB1	1.35998	0.37499	154	17q11.2
23670	TMEM2	1.35909	0.280389	0	NA
9181	ARHGEF2	1.35489	0.294439	147	1q22
9910	RABGAP1L	1.35483	0.442918	0	NA
127829	ARL8A	1.35476	0.171377	0	NA
5937	RBMS1	1.35434	0.542484	0	NA
10184	LHFPL2	1.35433	0.474356	0	NA
2534	FYN	1.35422	0.303543	54	6q21
6004	RGS16	1.35268	0.468829	0	NA
353376	TICAM2	1.35257	0.434725	0	NA
29780	PARVB	1.35222	0.24296	0	NA
27040	LAT	1.34876	0.453447	139	16p11.2
4068	SH2D1A	1.34871	0.58947	0	NA
961	CD47	1.34658	0.437206	0	NA
29760	BLNK	1.34599	0.303777	0	NA
79180	EFHD2	1.34567	0.288757	0	NA
84433	CARD11	1.34423	0.164716	145	7p22.3
1200	TPP1	1.34383	0.35704	0	NA
353514	LILRA5	1.3427	0.681746	0	NA
60559	SPCS3	1.34164	0.202524	0	NA
3384	ICAM2	1.34098	0.302606	0	NA
8743	TNFSF10	1.34069	0.369848	0	NA
30844	EHD4	1.33891	0.368294	0	NA
10135	NAMPT	1.33843	0.293412	0	NA
84959	UBASH3B	1.33812	0.307681	0	NA
1731	SEPT1	1.33786	0.36668	43	16p11.2
5450	POU2AF1	1.33784	0.456276	0	NA
83442	SH3BGRL3	1.33765	0.263409	0	NA
4208	MEF2C	1.33764	0.0819104	0	NA
84541	KBTBD8	1.33355	0.460193	0	NA
608	TNFRSF17	1.33306	0.436711	0	NA
4627	MYH9	1.33061	0.385029	0	NA
3142	HLX	1.33036	0.544243	0	NA
25900	IFFO1	1.32914	0.197254	0	NA
5093	PCBP1	1.32832	0.308707	0	NA
56882	CDC42SE1	1.32774	0.452118	0	NA
120892	LRRK2	1.32651	0.14617	38	12q12
23380	SRGAP2	1.32487	0.068598	0	NA
116985	ARAP1	1.32457	0.324553	53	11q13.4
54103	GSAP	1.32393	0.371039	0	NA
51191	HERC5	1.32379	0.421437	0	NA
201176	ARHGAP27	1.32309	0.375892	0	NA
2358	FPR2	1.32242	0.294024	0	NA
3624	INHBA	1.32116	0.288862	0	NA
54847	SIDT1	1.32095	0.284949	0	NA
10365	KLF2	1.32079	0.42034	0	NA
8869	ST3GAL5	1.32064	0.160068	0	NA
8876	VNN1	1.32063	0.642934	0	NA
84034	EMILIN2	1.32016	0.645993	0	NA
51667	NUB1	1.31917	0.151894	0	NA
338339	CLEC4D	1.31889	0.398034	0	NA
355	FAS	1.31792	0.327173	0	NA
64651	CSRNP1	1.31659	0.376382	0	NA
9138	ARHGEF1	1.3139	0.458181	0	NA
5031	P2RY6	1.31163	0.659858	0	NA
54877	ZCCHC2	1.31136	0.207806	0	NA
10235	RASGRP2	1.31092	0.343837	0	NA
10943	MSL3	1.31002	0.609338	0	NA
11326	VSIG4	1.3093	0.549484	0	NA
308	ANXA5	1.30922	0.247923	0	NA
240	ALOX5	1.30855	0.469126	0	NA
7454	WAS	1.30739	0.475767	0	NA
94015	TTYH2	1.30716	0.35925	0	NA
64926	RASAL3	1.30687	0.423863	0	NA
59274	MESDC1	1.3065	0.28704	0	NA
7056	THBD	1.30321	0.612049	0	NA
3772	KCNJ15	1.30311	0.621273	0	NA
9444	QKI	1.30284	0.376004	0	NA
91523	PCED1B	1.3027	0.532987	0	NA
55704	CCDC88A	1.30262	0.206293	0	NA
56905	C15orf39	1.30246	0.374871	0	NA
1997	ELF1	1.30238	0.150032	0	NA
6737	TRIM21	1.30207	0.400328	0	NA
6810	STX4	1.30089	0.653679	43	16p11.2
2672	GFI1	1.30086	0.417583	0	NA
4277	MICB	1.29746	0.589745	60	6p21.3
54900	LAX1	1.29686	0.68826	0	NA
3824	KLRD1	1.29682	0.670218	0	NA
1235	CCR6	1.29584	0.484128	121	6q27
51365	PLA1A	1.29395	0.490717	0	NA
64761	PARP12	1.29305	0.377738	0	NA
715	C1R	1.29285	0.414535	0	NA
5328	PLAU	1.29103	0.254543	116	10q22.2
57162	PELI1	1.29045	0.398239	0	NA
266747	RGL4	1.28968	0.285088	0	NA
54504	CPVL	1.28877	0.416283	0	NA
126014	OSCAR	1.28849	0.350898	0	NA
54918	CMTM6	1.28792	0.449577	0	NA
26228	STAP1	1.28754	0.470032	0	NA
9034	CCRL2	1.28654	0.428664	0	NA
23258	DENND5A	1.28633	0.238014	0	NA
3459	IFNGR1	1.28402	0.596926	0	NA
23092	ARHGAP26	1.2839	0.166171	0	NA
2771	GNAI2	1.28177	0.234255	70	3p21.31
10663	CXCR6	1.27942	0.58474	0	NA
640	BLK	1.27707	0.546125	0	NA
84617	TUBB6	1.2757	0.322416	0	NA
9466	IL27RA	1.27465	0.14021	0	NA
89857	KLHL6	1.27445	0.505588	0	NA
3759	KCNJ2	1.27405	0.535704	0	NA
80830	APOL6	1.27387	0.289781	0	NA
26207	PITPNC1	1.2733	0.214083	0	NA
4217	MAP3K5	1.27266	0.301962	0	NA
2040	STOM	1.26925	0.559876	0	NA
7094	TLN1	1.26847	0.234752	0	NA
3552	IL1A	1.26812	0.342584	0	NA
3123	HLA-DRB1	1.26785	0.371028	31	6p21.3
129607	CMPK2	1.26611	0.48597	0	NA
79415	C17orf62	1.26589	0.418428	0	NA
4170	MCL1	1.26575	0.441926	0	NA
9467	SH3BP5	1.26551	0.428551	0	NA
6036	RNASE2	1.26388	0.330678	0	NA
10561	IFI44	1.26351	0.567629	0	NA
19	ABCA1	1.26317	0.382298	0	NA
4283	CXCL9	1.26224	0.500894	0	NA
5210	PFKFB4	1.26219	0.448121	70	3p21.31
114548	NLRP3	1.26151	0.290174	0	NA
51586	MED15	1.26149	0.471361	0	NA
51317	PHF21A	1.26148	0.558143	0	NA
397	ARHGDIB	1.26126	0.42292	0	NA
203328	SUSD3	1.25983	0.300223	0	NA
27036	SIGLEC7	1.25811	0.379909	0	NA
54	ACP5	1.25607	0.464121	0	NA
5062	PAK2	1.25569	0.577048	0	NA
51696	HECA	1.25565	0.312404	0	NA
11322	TMC6	1.25531	0.422267	0	NA
8013	NR4A3	1.25465	0.286147	0	NA
221188	GPR114	1.25312	0.461743	0	NA
2908	NR3C1	1.25307	0.658354	0	NA
4033	LRMP	1.25134	0.597482	0	NA
79792	GSDMD	1.2509	0.293704	0	NA
55013	CCDC109B	1.2501	0.341368	0	NA
678	ZFP36L2	1.24892	0.396637	24	2p21
8767	RIPK2	1.24882	0.263555	103	8q21
84695	LOXL3	1.24824	0.181402	0	NA
5371	PML	1.2482	0.285823	0	NA
56911	MAP3K7CL	1.24761	0.340625	0	NA
23424	TDRD7	1.24603	0.249613	0	NA
7942	TFEB	1.24552	0.229879	0	NA
284207	METRNL	1.24517	0.344348	0	NA
56261	GPCPD1	1.24515	0.225888	0	NA
160365	CLECL1	1.24503	0.544007	0	NA
55122	AKIRIN2	1.24276	0.442089	0	NA
51363	CHST15	1.24268	0.3178	0	NA
9815	GIT2	1.24236	0.486961	0	NA
8320	EOMES	1.24215	0.748566	0	NA
11118	BTN3A2	1.24187	0.267579	0	NA
25903	OLFML2B	1.23961	0.414157	0	NA
4084	MXD1	1.23938	0.318264	0	NA
9589	WTAP	1.236	0.533907	0	NA
10533	ATG7	1.23546	0.268892	0	NA
124935	SLC43A2	1.23542	0.169886	0	NA
25878	MXRA5	1.23501	0.358048	0	NA
586	BCAT1	1.23452	0.186689	0	NA
4189	DNAJB9	1.2301	0.451335	0	NA
55361	PI4K2A	1.23008	0.235798	0	NA
22846	VASH1	1.22766	0.493196	0	NA
5292	PIM1	1.22709	0.212782	0	NA
55294	FBXW7	1.22679	0.356221	0	NA
10802	SEC24A	1.22672	0.355212	0	NA
4296	MAP3K11	1.22662	0.370719	52	11q13.1
923	CD6	1.22584	0.52361	93	11q12.2
5168	ENPP2	1.2253	0.242137	0	NA
10333	TLR6	1.2253	0.152858	0	NA
3631	INPP4A	1.22377	0.277913	0	NA
3957	LGALS2	1.22215	0.506166	0	NA
144423	GLT1D1	1.2213	0.366006	0	NA
4783	NFIL3	1.22116	0.261655	132	9q22.2
55080	TAPBPL	1.22044	0.613875	0	NA
3128	HLA-DRB6	1.22003	0.789169	31	6p21.3
196	AHR	1.21996	0.29611	0	NA
2015	EMR1	1.21987	0.468078	0	NA
80727	TTYH3	1.21915	0.34393	145	7p22.3
2793	GNGT2	1.21804	0.410738	0	NA
257144	GCSAM	1.21727	0.423232	0	NA
23765	IL17RA	1.21721	0.402474	0	NA
6689	SPIB	1.21694	0.330978	0	NA
4066	LYL1	1.21621	0.377193	0	NA
26157	GIMAP2	1.21421	0.771503	0	NA
1840	DTX1	1.21366	0.497239	0	NA
6892	TAPBP	1.21337	0.185373	0	NA
57493	HEG1	1.213	0.466443	0	NA
84875	PARP10	1.21191	0.24263	0	NA
11184	MAP4K1	1.21131	0.370779	0	NA
23175	LPIN1	1.2104	0.17848	0	NA
9840	TESPA1	1.21023	0.539255	0	NA
81615	TMEM163	1.20904	0.402502	0	NA
10695	CNPY3	1.20885	0.365837	0	NA
8111	GPR68	1.20777	0.3316	0	NA
6498	SKIL	1.20764	0.321253	0	NA
56935	SMCO4	1.20692	0.36115	0	NA
27299	ADAMDEC1	1.20669	0.652823	0	NA
27010	TPK1	1.2062	0.492605	0	NA
29950	SERTAD1	1.20451	0.651237	0	NA
25801	GCA	1.20389	0.509578	141	2q36-q37
11027	LILRA2	1.20286	0.637137	170	19q13.4
9958	USP15	1.2028	0.42003	0	NA
5305	PIP4K2A	1.20273	0.252688	0	NA
11177	BAZ1A	1.2017	0.506111	0	NA
366	AQP9	1.20108	0.855945	0	NA
149628	PYHIN1	1.20108	0.364091	0	NA
29015	SLC43A3	1.20084	0.193496	48	11q12.1
415116	PIM3	1.20037	0.284403	95	22q13.33
10603	SH2B2	1.20013	0.422219	0	NA
54106	TLR9	1.19831	0.292318	0	NA
118429	ANTXR2	1.19813	0.245443	0	NA
5027	P2RX7	1.19794	0.307428	0	NA
1318	SLC31A2	1.19768	0.236742	0	NA
64420	SUSD1	1.19333	0.383858	0	NA
56937	PMEPA1	1.19098	0.27434	0	NA
55180	LINS	1.19007	0.342402	0	NA
2242	FES	1.189	0.611921	51	15q26.1
50852	TRAT1	1.18787	0.715646	0	NA
1380	CR2	1.18743	0.479518	0	NA
23034	SAMD4A	1.18688	0.304378	0	NA
663	BNIP2	1.1863	0.354546	0	NA
2643	GCH1	1.18629	0.505727	0	NA
25897	RNF19A	1.18565	0.299734	0	NA
10581	IFITM2	1.18552	0.572511	0	NA
92797	HELB	1.18462	0.677294	0	NA
85027	SMIM3	1.18412	0.261503	108	5q33.1
10096	ACTR3	1.18391	0.529807	0	NA
29110	TBK1	1.18368	0.281193	0	NA
6777	STAT5B	1.1836	0.325474	157	17q21
8459	TPST2	1.18141	0.483916	0	NA
22861	NLRP1	1.18094	0.420102	0	NA
3371	TNC	1.17958	0.376182	136	9q32
1508	CTSB	1.17948	0.544717	0	NA
6195	RPS6KA1	1.1782	0.149143	0	NA
54809	SAMD9	1.17801	0.164116	0	NA
56670	SUCNR1	1.17515	0.438675	0	NA
9489	PGS1	1.1751	0.476894	0	NA
80162	ATHL1	1.17458	0.353078	0	NA
5734	PTGER4	1.17406	0.493891	14	5p13.1
80380	PDCD1LG2	1.17396	0.385107	133	9p24.1
1116	CHI3L1	1.17326	0.469092	0	NA
56990	CDC42SE2	1.17316	0.395671	42	5q31.1
5914	RARA	1.17177	0.20861	0	NA
80853	KDM7A	1.17176	0.609134	0	NA
25865	PRKD2	1.17161	0.780055	165	19q13.32
29982	NRBF2	1.17145	0.422268	0	NA
10260	DENND4A	1.16959	0.224489	0	NA
2022	ENG	1.16713	0.657011	0	NA
1390	CREM	1.16678	0.628973	131	10p11.21
10855	HPSE	1.16661	0.487002	0	NA
959	CD40LG	1.16519	0.408853	0	NA
712	C1QA	1.16514	0.472399	3	1p36.12
5900	RALGDS	1.16462	0.307415	0	NA
4005	LMO2	1.16458	0.264764	0	NA
4327	MMP19	1.16432	0.705056	0	NA
3096	HIVEP1	1.16151	0.259295	0	NA
8291	DYSF	1.16144	0.495156	0	NA
79567	FAM65A	1.16081	0.328792	0	NA
6507	SLC1A3	1.15936	0.404598	0	NA
200186	CRTC2	1.15925	0.53333	0	NA
10475	TRIM38	1.15885	0.346295	0	NA
694	BTG1	1.15625	0.42605	0	NA
9242	MSC	1.15534	0.484054	0	NA
8578	SCARF1	1.15488	0.836244	0	NA
84898	PLXDC2	1.15479	0.42036	0	NA
26511	CHIC2	1.15443	0.608994	0	NA
4772	NFATC1	1.15293	0.39589	0	NA
55509	BATF3	1.15144	0.496065	0	NA
7850	IL1R2	1.15047	0.423783	18	2q12
7357	UGCG	1.14786	0.44027	0	NA
57214	CEMIP	1.14763	0.271848	0	NA
2687	GGT5	1.14701	0.169906	0	NA
9744	ACAP1	1.14698	0.494237	0	NA
158830	CXorf65	1.1459	0.529097	0	NA
10161	LPAR6	1.14548	0.408011	0	NA
55790	CSGALNACT1	1.14494	0.36683	0	NA
9909	DENND4B	1.1432	0.529292	0	NA
64386	MMP25	1.14312	0.639825	0	NA
28962	OSTM1	1.1429	0.45196	0	NA
8569	MKNK1	1.14207	0.222991	0	NA
129293	TRABD2A	1.14075	0.624636	0	NA
57198	ATP8B2	1.14062	0.614658	0	NA
5128	CDK17	1.1406	0.259738	0	NA
83716	CRISPLD2	1.14011	0.489631	0	NA
1521	CTSW	1.13899	0.547371	52	11q13.1
79630	C1orf54	1.13657	0.353063	0	NA
23225	NUP210	1.13541	0.394642	0	NA
2907	GRINA	1.13527	0.105549	0	NA
7706	TRIM25	1.13525	0.37359	0	NA
5334	PLCL1	1.13339	0.482137	21	2q33.1
8771	TNFRSF6B	1.13151	0.518892	46	20q13.33
4247	MGAT2	1.13041	0.309307	0	NA
5025	P2RX4	1.12863	0.247742	0	NA
51703	ACSL5	1.12823	0.442633	0	NA
51278	IER5	1.12785	0.677926	0	NA
5641	LGMN	1.12425	0.629886	0	NA
7351	UCP2	1.12421	0.596435	0	NA
868	CBLB	1.12403	0.385345	0	NA
3428	IFI16	1.12297	0.384086	0	NA
23645	PPP1R15A	1.12286	0.194592	166	19q13.33
2323	FLT3LG	1.12262	0.644844	0	NA
5771	PTPN2	1.122	0.329932	102	18p11.21
23347	SMCHD1	1.12167	0.508267	0	NA
7011	TEP1	1.12026	0.298557	0	NA
91373	UAP1L1	1.1201	0.535085	0	NA
57559	STAMBPL1	1.1198	0.283251	0	NA
6303	SAT1	1.11929	0.573811	0	NA
10666	CD226	1.11834	0.535531	99	18q22.2
23528	ZNF281	1.11811	0.323979	2	1q32.1
714	C1QC	1.1174	0.65758	3	1p36.12
6280	S100A9	1.11433	0.411981	0	NA
5997	RGS2	1.11394	0.258594	0	NA
51466	EVL	1.11389	0.303408	0	NA
115004	MB21D1	1.11208	0.468941	0	NA
6480	ST6GAL1	1.11172	0.366716	0	NA
1462	VCAN	1.1104	0.255893	0	NA
22809	ATF5	1.10965	0.388435	0	NA
472	ATM	1.10823	0.376073	0	NA
3985	LIMK2	1.10752	0.33949	0	NA
338773	TMEM119	1.1075	0.215422	0	NA
8638	OASL	1.10472	0.475681	0	NA
79627	OGFRL1	1.10429	0.180381	0	NA
23325	KIAA1033	1.10312	0.472203	0	NA
9997	SCO2	1.10153	0.423711	0	NA
64108	RTP4	1.10095	0.308551	0	NA
23370	ARHGEF18	1.10065	0.157479	0	NA
8870	IER3	1.10039	0.271008	0	NA
50619	DEF6	1.10025	0.578937	0	NA
11021	RAB35	1.09968	0.336504	0	NA
9846	GAB2	1.09893	0.35437	0	NA
7076	TIMP1	1.09657	0.528137	0	NA
22821	RASA3	1.09654	0.472406	0	NA
1522	CTSZ	1.09623	0.294884	47	20q13.32
925	CD8A	1.09553	0.51648	0	NA
3779	KCNMB1	1.09527	0.434918	0	NA
8605	PLA2G4C	1.09521	0.358794	0	NA
1879	EBF1	1.09338	0.284444	0	NA
51135	IRAK4	1.09262	0.486715	0	NA
5606	MAP2K3	1.09235	0.147437	0	NA
90007	MIDN	1.09142	0.337082	22	19p13.3
114294	LACTB	1.08973	0.509228	0	NA
11067	C10orf10	1.08903	0.588618	0	NA
718	C3	1.0881	0.642565	0	NA
10402	ST3GAL6	1.088	0.364553	0	NA
54863	TOR4A	1.08768	0.222019	0	NA
60675	PROK2	1.08751	0.44196	0	NA
1453	CSNK1D	1.08565	0.380371	0	NA
8682	PEA15	1.08553	0.4137	0	NA
1612	DAPK1	1.08502	0.346184	0	NA
113277	TMEM106A	1.08397	0.605898	0	NA
9732	DOCK4	1.08252	0.351904	0	NA
7132	TNFRSF1A	1.08187	0.676716	0	NA
146850	PIK3R6	1.08175	0.930383	0	NA
79930	DOK3	1.08158	0.271983	140	5q35.3
2919	CXCL1	1.08123	0.414715	162	4q13.3
11344	TWF2	1.08112	0.230438	0	NA
10537	UBD	1.0811	0.677371	59	6p21.3
83605	CCM2	1.07892	0.465935	0	NA
10225	CD96	1.07881	0.692176	0	NA
9111	NMI	1.07818	0.362284	0	NA
9208	LRRFIP1	1.07736	0.5671	0	NA
94120	SYTL3	1.07726	0.424173	120	6q25.3
2319	FLOT2	1.07726	0.300255	0	NA
912	CD1D	1.07544	0.513407	0	NA
23625	FAM89B	1.07488	0.359689	52	11q13.1
26020	LRP10	1.07332	0.505962	0	NA
7057	THBS1	1.07223	0.373596	0	NA
6868	ADAM17	1.07197	0.26629	0	NA
9990	SLC12A6	1.07166	0.251302	0	NA
79670	ZCCHC6	1.0712	0.494712	0	NA
57018	CCNL1	1.07106	0.44655	0	NA
7421	VDR	1.07104	0.581558	41	12q13.1
23046	KIF21B	1.06961	0.354464	164	1q32.1
3097	HIVEP2	1.0679	0.459365	0	NA
30011	SH3KBP1	1.06722	0.355385	0	NA
9976	CLEC2B	1.067	0.443577	0	NA
9844	ELMO1	1.06639	0.325508	0	NA
51167	CYB5R4	1.06602	0.44908	0	NA
3134	HLA-F	1.06558	0.285812	59	6p21.3
23253	ANKRD12	1.06539	0.151897	0	NA
80325	ABTB1	1.06524	0.464533	0	NA
23228	PLCL2	1.06513	0.466397	0	NA
50618	ITSN2	1.06512	0.547204	0	NA
7043	TGFB3	1.06506	0.422067	0	NA
79888	LPCAT1	1.06396	0.494731	0	NA
84824	FCRLA	1.06363	0.390141	152	1q23.3
683	BST1	1.06257	0.401847	0	NA
6813	STXBP2	1.06248	0.384674	0	NA
1604	CD55	1.06197	0.371894	0	NA
4940	OAS3	1.06197	0.468797	0	NA
55700	MAP7D1	1.06123	0.538272	0	NA
8553	BHLHE40	1.05982	0.399367	0	NA
6364	CCL20	1.05956	0.59339	0	NA
9586	CREB5	1.05923	0.374575	61	7p15.2-p15.1
53917	RAB24	1.05909	0.292506	140	5q35.3
1043	CD52	1.05882	0.656939	0	NA
84689	MS4A14	1.05723	0.671913	0	NA
9961	MVP	1.05708	0.365324	0	NA
8509	NDST2	1.05633	0.52262	116	10q22.2
22890	ZBTB1	1.05125	0.593194	0	NA
29121	CLEC2D	1.04944	0.237064	0	NA
27143	PALD1	1.04896	0.461011	0	NA
5533	PPP3CC	1.04787	0.585063	0	NA
25932	CLIC4	1.04673	0.0961282	0	NA
2635	GBP3	1.04636	0.600758	0	NA
917	CD3G	1.04625	0.410186	0	NA
4354	MPP1	1.04492	0.436534	0	NA
55573	CDV3	1.04369	0.48695	0	NA
23764	MAFF	1.04272	0.397894	0	NA
103	ADAR	1.04177	0.306422	0	NA
10509	SEMA4B	1.04138	0.298344	0	NA
271	AMPD2	1.04117	0.337632	0	NA
10863	ADAM28	1.04101	0.222131	0	NA
55114	ARHGAP17	1.03986	0.630354	0	NA
2833	CXCR3	1.03918	0.338951	0	NA
832	CAPZB	1.03905	0.328062	0	NA
54739	XAF1	1.03852	0.413462	0	NA
9435	CHST2	1.03742	0.453536	0	NA
55640	FLVCR2	1.03739	0.490168	0	NA
54434	SSH1	1.03684	0.419014	0	NA
10672	GNA13	1.03683	0.625496	0	NA
3557	IL1RN	1.03658	0.458077	0	NA
6546	SLC8A1	1.03555	0.867112	0	NA
283991	UBALD2	1.03517	0.221133	0	NA
22856	CHSY1	1.03352	0.222221	0	NA
5699	PSMB10	1.03302	0.314776	0	NA
11240	PADI2	1.03301	0.582846	0	NA
81619	TSPAN14	1.03221	0.376585	90	10q23.1
115350	FCRL1	1.02978	0.504491	0	NA
152007	GLIPR2	1.02954	0.467124	0	NA
11054	OGFR	1.02856	0.432268	0	NA
8685	MARCO	1.0283	0.3545	0	NA
87	ACTN1	1.02688	0.62024	44	14q22-q24
3075	CFH	1.02638	0.404752	0	NA
387357	THEMIS	1.02589	0.783527	156	6q22.33
85464	SSH2	1.02374	0.44179	0	NA
91353	IGLL3P	1.02297	0.707315	0	NA
124535	HSF5	1.02296	0.269404	0	NA
3460	IFNGR2	1.02214	0.530736	111	21q22.11
83786	FRMD8	1.02141	0.405076	0	NA
3458	IFNG	1.02127	0.606173	39	12q15
3091	HIF1A	1.02113	0.398473	0	NA
8698	S1PR4	1.01918	0.738227	0	NA
51192	CKLF	1.01789	0.398475	0	NA
23515	MORC3	1.0165	0.308503	0	NA
7030	TFE3	1.01643	0.6443	0	NA
23550	PSD4	1.01415	0.276333	0	NA
9663	LPIN2	1.01228	0.478501	0	NA
80790	CMIP	1.01138	0.369149	0	NA
5899	RALB	1.01129	0.475372	0	NA
5742	PTGS1	1.011	0.605356	0	NA
83440	ADPGK	1.01012	0.588807	0	NA
57561	ARRDC3	1.01007	0.369697	0	NA
3976	LIF	1.0098	0.432434	117	22q12.2
11186	RASSF1	1.00903	0.485638	70	3p21.31
9592	IER2	1.0085	0.366773	0	NA
6367	CCL22	1.00701	0.526169	0	NA
23603	CORO1C	1.00564	0.352259	0	NA
29	ABR	1.00545	0.479896	0	NA
10379	IRF9	1.00543	0.413723	0	NA
89849	ATG16L2	1.00365	0.321843	53	11q13.4
2717	GLA	1.00361	0.495428	0	NA
6102	RP2	1.00355	0.381337	0	NA
64419	MTMR14	1.00196	0.321385	0	NA
11026	LILRA3	1.0001	0.646636	0	NA
64135	IFIH1	0.999808	0.279352	141	2q36-q37
30845	EHD3	0.999345	0.457072	0	NA
3656	IRAK2	0.999187	0.408705	0	NA
6693	SPN	0.997909	0.594598	0	NA
4017	LOXL2	0.997639	0.32557	0	NA
863	CBFA2T3	0.997505	0.515739	0	NA
2537	IFI6	0.997068	0.399404	0	NA
10487	CAP1	0.996965	0.432875	0	NA
6932	TCF7	0.996418	0.388581	0	NA
55589	BMP2K	0.995346	0.26375	0	NA
10800	CYSLTR1	0.994181	0.514413	0	NA
51088	KLHL5	0.993656	0.281035	0	NA
115992	RNF166	0.99175	0.418487	0	NA
3588	IL10RB	0.991513	0.494189	111	21q22.11
359845	FAM101B	0.990258	0.506545	0	NA
11033	ADAP1	0.988922	0.673367	0	NA
55601	DDX60	0.98726	0.502541	0	NA
9641	IKBKE	0.986823	0.476839	0	NA
28232	SLCO3A1	0.986729	0.721176	0	NA
56829	ZC3HAV1	0.986395	0.582427	0	NA
30001	ERO1L	0.985095	0.432857	0	NA
91012	CERS5	0.984835	0.672782	0	NA
9246	UBE2L6	0.98422	0.601491	48	11q12.1
28988	DBNL	0.983861	0.371596	0	NA
3663	IRF5	0.983693	0.766085	81	7q32.1
838	CASP5	0.982896	0.463873	0	NA
1075	CTSC	0.980544	0.41596	0	NA
5970	RELA	0.979902	0.528931	52	11q13.1
11309	SLCO2B1	0.979648	0.409405	0	NA
9780	PIEZO1	0.978763	0.306815	0	NA
3434	IFIT1	0.97784	0.434529	0	NA
3902	LAG3	0.974968	0.63961	0	NA
11276	SYNRG	0.974532	0.379041	0	NA
6782	HSPA13	0.973888	0.473013	0	NA
23129	PLXND1	0.97292	0.507742	0	NA
116496	FAM129A	0.970858	0.351127	0	NA
4864	NPC1	0.97046	0.360262	0	NA
23533	PIK3R5	0.969685	0.630161	0	NA
80821	DDHD1	0.969372	0.307041	0	NA
83636	C19orf12	0.968141	0.226192	0	NA
9806	SPOCK2	0.967292	0.599031	0	NA
84649	DGAT2	0.965973	0.441933	0	NA
116984	ARAP2	0.965393	0.36805	0	NA
4683	NBN	0.96464	0.378164	103	8q21
143903	LAYN	0.964488	0.695449	0	NA
1513	CTSK	0.963292	0.475418	0	NA
1535	CYBA	0.961234	0.603576	0	NA
3099	HK2	0.960225	0.458248	0	NA
8778	SIGLEC5	0.959115	0.692914	0	NA
88455	ANKRD13A	0.958864	0.553467	0	NA
10392	NOD1	0.95867	0.675351	0	NA
23207	PLEKHM2	0.958372	0.663361	0	NA
23673	STX12	0.958091	0.247143	0	NA
51176	LEF1	0.956547	0.373445	0	NA
170384	FUT11	0.95611	0.417375	116	10q22.2
255919	CNEP1R1	0.954923	0.731611	0	NA
79709	COLGALT1	0.954737	0.513557	0	NA
3385	ICAM3	0.954634	0.422782	168	19p13.2
283149	BCL9L	0.954091	0.5303	67	11q23.3
389289	ANXA2R	0.953679	0.514972	0	NA
58472	SQRDL	0.949529	0.529313	0	NA
156	ADRBK1	0.949218	0.22694	0	NA
994	CDC25B	0.949032	0.398483	0	NA
23102	TBC1D2B	0.948415	0.602306	0	NA
7187	TRAF3	0.947509	0.580697	0	NA
2535	FZD2	0.947342	0.347445	0	NA
84674	CARD6	0.946685	0.555216	0	NA
22806	IKZF3	0.945396	0.478853	137	17q12
51316	PLAC8	0.943942	0.508176	0	NA
160364	CLEC12A	0.942033	0.616685	0	NA
9459	ARHGEF6	0.94195	0.718717	0	NA
10409	BASP1	0.941816	0.405268	0	NA
1293	COL6A3	0.940746	0.540284	0	NA
3106	HLA-B	0.940666	0.25984	60	6p21.3
51561	IL23A	0.939235	0.469468	0	NA
84159	ARID5B	0.93895	0.249284	0	NA
7292	TNFSF4	0.938946	0.275384	6	1q23
926	CD8B	0.938841	0.726857	0	NA
4049	LTA	0.937889	0.715779	60	6p21.3
11025	LILRB3	0.937516	0.567244	0	NA
55365	TMEM176A	0.936872	0.65936	0	NA
10964	IFI44L	0.936322	0.434022	0	NA
10211	FLOT1	0.934815	0.604372	0	NA
6252	RTN1	0.933004	0.370426	0	NA
10678	B3GNT2	0.93091	0.463748	32	2p15
167227	DCP2	0.9279	0.574753	0	NA
23166	STAB1	0.927409	0.638854	0	NA
4063	LY9	0.927008	0.537376	151	1q23.3
162989	DEDD2	0.925514	0.443803	0	NA
7431	VIM	0.925386	0.497435	0	NA
203100	HTRA4	0.924182	0.555818	0	NA
27180	SIGLEC9	0.923459	0.502369	0	NA
10924	SMPDL3A	0.921146	0.270754	0	NA
54507	ADAMTSL4	0.920856	0.599214	0	NA
3579	CXCR2	0.920372	0.341913	86	2q35
55593	OTUD5	0.92007	0.449351	0	NA
57097	PARP11	0.919048	0.697348	0	NA
5806	PTX3	0.916823	0.440529	0	NA
5993	RFX5	0.916166	0.593984	0	NA
285513	GPRIN3	0.914497	0.578695	0	NA
6016	RIT1	0.911806	0.470934	147	1q22
4035	LRP1	0.910062	0.458234	0	NA
10723	SLC12A7	0.910025	0.356181	109	5p15.33
55236	UBA6	0.90999	0.583643	0	NA
8935	SKAP2	0.909084	0.523352	84	7p15.2
440836	ODF3B	0.908534	0.825457	0	NA
51719	CAB39	0.907521	0.444012	0	NA
1808	DPYSL2	0.906386	0.555539	0	NA
26112	CCDC69	0.905683	0.570932	108	5q33.1
91782	CHMP7	0.903777	0.125008	0	NA
2512	FTL	0.903616	0.335685	166	19q13.33
51465	UBE2J1	0.902811	0.422733	0	NA
54502	RBM47	0.901691	0.290754	0	NA
51571	FAM49B	0.90077	0.472498	0	NA
6809	STX3	0.900442	0.411065	0	NA
285237	C3orf38	0.899242	0.444104	0	NA
1475	CSTA	0.898892	0.62503	0	NA
57826	RAP2C	0.898667	0.673876	0	NA
84807	NFKBID	0.898036	0.767803	0	NA
54541	DDIT4	0.895465	0.470047	0	NA
9448	MAP4K4	0.895144	0.453259	18	2q12
2000	ELF4	0.894272	0.53355	0	NA
5912	RAP2B	0.893797	0.450855	0	NA
8564	KMO	0.893064	0.524839	0	NA
51313	FAM198B	0.892615	0.383818	0	NA
911	CD1C	0.891544	0.630754	0	NA
23547	LILRA4	0.889233	0.342435	0	NA
5594	MAPK1	0.888677	0.55236	96	22q11.21
7171	TPM4	0.888377	0.347324	0	NA
6696	SPP1	0.888325	0.602544	0	NA
4214	MAP3K1	0.888173	0.569763	0	NA
6925	TCF4	0.887633	0.642478	0	NA
79660	PPP1R3B	0.887253	0.396704	0	NA
10797	MTHFD2	0.884818	0.14564	0	NA
113730	KLHDC7B	0.884679	0.733263	0	NA
54149	C21orf91	0.884551	0.648236	0	NA
7090	TLE3	0.882411	0.358392	0	NA
157697	ERICH1	0.882405	0.531617	0	NA
5730	PTGDS	0.88238	0.342872	0	NA
6653	SORL1	0.882157	0.663663	0	NA
5538	PPT1	0.88183	0.542862	0	NA
57708	MIER1	0.881115	0.385638	0	NA
9922	IQSEC1	0.881067	0.518851	0	NA
51257	MARCH2	0.880989	0.472547	0	NA
1514	CTSL	0.880424	0.566974	0	NA
84658	EMR3	0.880403	0.639487	0	NA
57616	TSHZ3	0.880236	0.379188	0	NA
8650	NUMB	0.880117	0.331485	0	NA
84441	MAML2	0.879152	0.529887	33	11q21
23304	UBR2	0.87779	0.350319	0	NA
10435	CDC42EP2	0.877784	0.370068	0	NA
55233	MOB1A	0.877106	0.498934	0	NA
375035	SFT2D2	0.876986	0.148257	0	NA
5366	PMAIP1	0.875693	0.335648	0	NA
23616	SH3BP1	0.874864	0.548341	0	NA
7444	VRK2	0.874486	0.241936	0	NA
57205	ATP10D	0.874245	0.612302	0	NA
5998	RGS3	0.873435	0.736844	0	NA
489	ATP2A3	0.872873	0.492035	0	NA
22808	MRAS	0.872723	0.355972	0	NA
29916	SNX11	0.872293	0.344374	0	NA
118932	ANKRD22	0.872246	0.365953	0	NA
23214	XPO6	0.871665	0.428193	139	16p11.2
23231	SEL1L3	0.871319	0.277748	0	NA
84888	SPPL2A	0.871	0.360462	0	NA
10866	HCP5	0.868841	0.696943	60	6p21.3
1440	CSF3	0.868337	0.340676	137	17q12
81603	TRIM8	0.866606	0.562275	0	NA
54462	CCSER2	0.866067	0.309069	0	NA
50999	TMED5	0.865471	0.370352	0	NA
55654	TMEM127	0.864955	0.760236	0	NA
753	LDLRAD4	0.864658	0.483641	0	NA
285381	DPH3	0.863803	0.511766	0	NA
10062	NR1H3	0.863658	0.566173	0	NA
81688	C6orf62	0.86355	0.403193	0	NA
4481	MSR1	0.863462	0.784004	0	NA
64784	CRTC3	0.863102	0.780155	51	15q26.1
152137	CCDC50	0.861874	0.239147	0	NA
6282	S100A11	0.861251	0.535384	74	1q21
341	APOC1	0.860429	0.355426	0	NA
220002	CYB561A3	0.860298	0.244457	0	NA
6518	SLC2A5	0.860191	0.360087	0	NA
5739	PTGIR	0.859318	0.62261	165	19q13.32
1729	DIAPH1	0.858432	0.323189	0	NA
8784	TNFRSF18	0.857182	0.846305	8	1p36.33
22822	PHLDA1	0.856094	0.712644	0	NA
8915	BCL10	0.855413	0.34924	0	NA
56938	ARNTL2	0.855248	0.532315	0	NA
112616	CMTM7	0.855018	0.743878	0	NA
493861	EID3	0.854219	0.365733	0	NA
56940	DUSP22	0.853346	0.52837	0	NA
6279	S100A8	0.85145	0.542315	0	NA
8795	TNFRSF10B	0.850105	0.229095	0	NA
3984	LIMK1	0.849662	0.415922	0	NA
8742	TNFSF12	0.848882	0.336615	0	NA
90427	BMF	0.848706	0.373436	0	NA
4154	MBNL1	0.847863	0.473099	0	NA
2744	GLS	0.847592	0.329155	23	2q32.2
10093	ARPC4	0.847449	0.371017	0	NA
930	CD19	0.846231	0.473252	139	16p11.2
7204	TRIO	0.845715	0.556484	0	NA
5150	PDE7A	0.845424	0.477358	0	NA
9510	ADAMTS1	0.844121	0.515779	0	NA
433	ASGR2	0.844064	0.536595	0	NA
23585	TMEM50A	0.843776	0.613283	0	NA
5054	SERPINE1	0.84174	0.291422	0	NA
153222	CREBRF	0.841686	0.433277	0	NA
28951	TRIB2	0.840852	0.168225	0	NA
79650	USB1	0.840642	0.257504	0	NA
11320	MGAT4A	0.840405	0.817931	0	NA
411	ARSB	0.839956	0.227381	0	NA
10993	SDS	0.837563	0.643263	0	NA
29969	MDFIC	0.837532	0.475774	0	NA
28959	TMEM176B	0.83724	0.708659	0	NA
9881	TRANK1	0.83715	0.577941	0	NA
5155	PDGFB	0.836817	0.567324	118	22q13.1
9294	S1PR2	0.83633	0.625155	168	19p13.2
4815	NINJ2	0.835907	0.399242	0	NA
978	CDA	0.835794	0.335667	0	NA
867	CBL	0.835458	1.02996	0	NA
201799	TMEM154	0.834614	0.477662	0	NA
10311	DSCR3	0.834505	0.327584	0	NA
57178	ZMIZ1	0.832001	0.61135	10	10q22.3
3159	HMGA1	0.831665	0.421992	0	NA
8821	INPP4B	0.831499	0.650467	0	NA
374443	LOC374443	0.831317	0.436705	0	NA
9709	HERPUD1	0.831285	0.509847	0	NA
8635	RNASET2	0.831088	0.561633	121	6q27
59	ACTA2	0.830947	0.517688	0	NA
2149	F2R	0.82994	0.600405	0	NA
8794	TNFRSF10C	0.829569	0.393637	0	NA
7100	TLR5	0.829478	0.481168	0	NA
54464	XRN1	0.828995	0.817077	0	NA
23601	CLEC5A	0.827966	0.560615	0	NA
4659	PPP1R12A	0.827545	0.609404	0	NA
10627	MYL12A	0.825874	0.55285	0	NA
2768	GNA12	0.825121	0.354028	145	7p22.3
51303	FKBP11	0.825041	0.570051	0	NA
1796	DOK1	0.82414	0.19198	0	NA
55544	RBM38	0.823563	0.32788	0	NA
64114	TMBIM1	0.822971	0.592225	86	2q35
56650	CLDND1	0.822666	0.355435	0	NA
10460	TACC3	0.822068	0.306409	0	NA
113791	PIK3IP1	0.821763	0.553234	0	NA
29115	SAP30BP	0.821642	0.314821	0	NA
26127	FGFR1OP2	0.820584	0.297739	0	NA
255231	MCOLN2	0.819758	0.702639	0	NA
27197	GPR82	0.819392	0.48456	0	NA
4218	RAB8A	0.818297	0.432923	0	NA
4946	OAZ1	0.816875	0.449949	0	NA
27033	ZBTB32	0.811893	0.446013	0	NA
57590	WDFY1	0.811343	0.569472	0	NA
9260	PDLIM7	0.811242	0.327438	140	5q35.3
406	ARNTL	0.810728	0.298863	0	NA
79132	DHX58	0.810234	0.148479	157	17q21
25771	TBC1D22A	0.809573	0.480347	0	NA
5819	PVRL2	0.809236	0.484675	0	NA
148932	MOB3C	0.807944	0.860525	0	NA
29919	C18orf8	0.807881	0.259301	0	NA
84919	PPP1R15B	0.807153	0.407521	0	NA
64759	TNS3	0.806448	0.628091	0	NA
943	TNFRSF8	0.80626	0.782102	0	NA
23586	DDX58	0.805868	0.458601	0	NA
152926	PPM1K	0.805549	0.39352	0	NA
2153	F5	0.805042	0.683458	0	NA
84174	SLA2	0.802912	0.295873	0	NA
286410	ATP11C	0.802822	0.354375	0	NA
4215	MAP3K3	0.802481	0.913472	0	NA
10636	RGS14	0.802467	0.574483	140	5q35.3
9712	USP6NL	0.802371	0.413442	0	NA
23433	RHOQ	0.802291	0.729973	0	NA
146225	CMTM2	0.801855	0.702013	0	NA
91526	ANKRD44	0.801122	0.406316	21	2q33.1
25948	KBTBD2	0.799878	0.47907	0	NA
10923	SUB1	0.798423	0.689946	0	NA
274	BIN1	0.797943	0.539562	0	NA
8202	NCOA3	0.797808	0.570375	0	NA
467	ATF3	0.797773	0.63951	0	NA
3956	LGALS1	0.796151	0.651771	0	NA
79174	CRELD2	0.795297	0.42818	95	22q13.33
54899	PXK	0.79351	0.559306	0	NA
64121	RRAGC	0.793147	0.597054	0	NA
26524	LATS2	0.792515	0.641856	0	NA
60	ACTB	0.792347	0.749344	0	NA
222487	GPR97	0.792129	0.451855	0	NA
115207	KCTD12	0.791626	0.463155	0	NA
1616	DAXX	0.78898	0.347688	0	NA
3135	HLA-G	0.787306	0.307473	59	6p21.3
23064	SETX	0.786594	0.692742	0	NA
7779	SLC30A1	0.786291	0.274273	0	NA
55194	EVA1B	0.786188	0.288714	0	NA
7453	WARS	0.786129	0.442116	0	NA
7405	UVRAG	0.785589	0.460709	0	NA
8760	CDS2	0.785409	0.157521	0	NA
9550	ATP6V1G1	0.783475	0.345615	136	9q32
6489	ST8SIA1	0.782891	0.695454	0	NA
80024	SLC8B1	0.782871	0.335824	0	NA
7318	UBA7	0.782866	0.486338	70	3p21.31
1846	DUSP4	0.78082	0.440903	0	NA
53	ACP2	0.780039	0.446903	0	NA
3105	HLA-A	0.778698	0.468741	59	6p21.3
6935	ZEB1	0.778534	0.346795	0	NA
3087	HHEX	0.778338	0.889542	148	10q23.33
138151	NACC2	0.77833	0.337584	0	NA
91300	R3HDM4	0.777744	0.200575	22	19p13.3
933	CD22	0.777556	0.175875	0	NA
126321	MFSD12	0.77735	0.472366	0	NA
85403	EAF1	0.777232	0.787769	0	NA
646214	LOC646214	0.776736	0.323791	0	NA
1594	CYP27B1	0.776227	0.368507	0	NA
91663	MYADM	0.775177	0.407719	0	NA
63916	ELMO2	0.77376	0.3901	0	NA
25797	QPCT	0.771841	0.717404	0	NA
59345	GNB4	0.769439	0.231754	0	NA
3988	LIPA	0.769289	0.355124	0	NA
1545	CYP1B1	0.767325	0.444985	0	NA
9120	SLC16A6	0.767315	0.687561	0	NA
2896	GRN	0.766002	0.566363	0	NA
29959	NRBP1	0.765868	0.804678	0	NA
567	B2M	0.764532	0.593765	0	NA
51347	TAOK3	0.762709	0.624626	0	NA
1909	EDNRA	0.762459	1.09709	0	NA
53916	RAB4B	0.761354	0.5911	0	NA
6291	SAA4	0.760937	0.0987473	0	NA
4092	SMAD7	0.759263	0.597969	101	18q21.1
4837	NNMT	0.758752	0.635697	153	11q23.2
8717	TRADD	0.757938	0.466878	0	NA
10295	BCKDK	0.757794	0.618845	43	16p11.2
54997	TESC	0.756642	0.252887	0	NA
629	CFB	0.755351	0.482633	0	NA
83931	STK40	0.754654	0.513875	0	NA
26502	NARF	0.753765	0.66601	0	NA
2710	GK	0.753702	0.436142	0	NA
5467	PPARD	0.75297	0.277248	0	NA
140706	CCM2L	0.752802	0.478406	110	20q11.21
80124	VCPIP1	0.751656	0.56845	0	NA
8178	ELL	0.750667	0.268154	0	NA
4644	MYO5A	0.750572	0.388308	0	NA
3872	KRT17	0.750465	0.737394	0	NA
26010	SPATS2L	0.750066	0.215426	0	NA
814	CAMK4	0.748718	0.723058	0	NA
894	CCND2	0.748334	0.538467	0	NA
9168	TMSB10	0.747983	0.187749	0	NA
3820	KLRB1	0.747729	0.29664	0	NA
8631	SKAP1	0.747247	0.791078	0	NA
4668	NAGA	0.746688	0.390662	0	NA
9734	HDAC9	0.745485	0.492225	0	NA
10228	STX6	0.74498	0.55584	0	NA
29065	ASAP1-IT1	0.744234	0.439009	0	NA
1902	LPAR1	0.743601	0.47186	0	NA
307	ANXA4	0.741355	0.420641	0	NA
2683	B4GALT1	0.741063	0.282054	0	NA
113263	GLCCI1	0.74063	0.662905	0	NA
10602	CDC42EP3	0.73974	0.387235	0	NA
7439	BEST1	0.739077	0.428229	94	11q12.2
2590	GALNT2	0.738838	0.440212	0	NA
79899	PRR5L	0.738556	0.465161	0	NA
22838	RNF44	0.738223	0.527063	0	NA
9446	GSTO1	0.737478	0.353198	0	NA
51199	NIN	0.737016	0.489736	0	NA
221692	PHACTR1	0.735456	0.577264	0	NA
659	BMPR2	0.734747	0.3701	0	NA
10106	CTDSP2	0.734259	0.407531	0	NA
3301	DNAJA1	0.733592	0.449521	0	NA
55690	PACS1	0.733332	0.403436	52	11q13.1
4321	MMP12	0.733025	0.683795	0	NA
55743	CHFR	0.732791	0.471487	0	NA
146227	BEAN1	0.732576	0.715332	0	NA
10109	ARPC2	0.732136	0.394646	86	2q35
159013	CXorf38	0.731713	0.566321	0	NA
79143	MBOAT7	0.731219	0.560373	0	NA
9985	REC8	0.731049	0.414959	0	NA
1089	CEACAM4	0.730744	0.472387	0	NA
3595	IL12RB2	0.729795	0.82917	9	1p31.3
60468	BACH2	0.729535	0.339095	119	6q15
58480	RHOU	0.727532	0.588607	0	NA
199713	NLRP7	0.727233	0.797164	170	19q13.4
5920	RARRES3	0.727119	0.428249	0	NA
4938	OAS1	0.726826	0.609669	0	NA
3398	ID2	0.726284	0.502668	0	NA
223082	ZNRF2	0.725053	0.354005	0	NA
2650	GCNT1	0.723506	0.391146	0	NA
114907	FBXO32	0.723194	0.379601	0	NA
10908	PNPLA6	0.722268	0.385345	0	NA
80219	COQ10B	0.722246	0.341084	21	2q33.1
4851	NOTCH1	0.722237	0.557625	134	9q34.3
27173	SLC39A1	0.722018	0.712356	0	NA
84270	C9orf89	0.721825	0.461982	0	NA
195827	AAED1	0.721238	0.407839	0	NA
56605	ERO1LB	0.720388	0.466383	0	NA
23130	ATG2A	0.718758	0.428865	0	NA
2550	GABBR1	0.718734	0.300748	59	6p21.3
260436	FDCSP	0.718438	0.271631	0	NA
23218	NBEAL2	0.716986	0.559109	0	NA
5473	PPBP	0.716864	0.480194	162	4q13.3
55785	FGD6	0.716753	0.448967	0	NA
85363	TRIM5	0.715518	0.498015	0	NA
93082	NEURL3	0.715332	0.659894	0	NA
3927	LASP1	0.714935	0.231158	0	NA
7323	UBE2D3	0.714671	0.566827	129	4q24
10163	WASF2	0.714514	0.665853	0	NA
4609	MYC	0.711411	0.299552	0	NA
9107	MTMR6	0.711272	0.532681	0	NA
27350	APOBEC3C	0.71117	0.562153	118	22q13.1
7764	ZNF217	0.710887	0.340284	0	NA
22992	KDM2A	0.710134	0.37337	0	NA
4012	LNPEP	0.709295	0.395285	15	5q15
10461	MERTK	0.709272	0.406583	0	NA
10018	BCL2L11	0.70885	0.260067	0	NA
4643	MYO1E	0.708534	0.335765	0	NA
4973	OLR1	0.708212	0.537291	0	NA
58986	TMEM8A	0.707538	0.643786	0	NA
124460	SNX20	0.706624	0.773563	98	16q12.1
70	ACTC1	0.705839	0.262321	0	NA
1906	EDN1	0.704025	0.478968	0	NA
23031	MAST3	0.702565	0.580219	0	NA
5360	PLTP	0.702407	0.458394	45	20q13.12
57103	C12orf5	0.702054	0.264897	0	NA
64215	DNAJC1	0.701657	0.655221	0	NA
10783	NEK6	0.700599	0.24516	0	NA
4780	NFE2L2	0.700154	0.556448	0	NA
7091	TLE4	0.699976	0.417204	0	NA
3107	HLA-C	0.698119	0.611247	60	6p21.3
10981	RAB32	0.69672	0.647322	0	NA
53826	FXYD6	0.696623	0.471039	0	NA
3572	IL6ST	0.695738	0.63837	17	5q11.2
5045	FURIN	0.695678	0.381086	51	15q26.1
81873	ARPC5L	0.693677	0.392172	0	NA
168544	ZNF467	0.69341	0.525397	0	NA
3727	JUND	0.693323	0.621009	0	NA
78994	PRR14	0.691373	0.34424	43	16p11.2
4034	LRCH4	0.690143	0.314566	62	7q22.1
6275	S100A4	0.689088	0.516394	0	NA
25937	WWTR1	0.687888	0.516313	0	NA
171586	ABHD3	0.687576	0.50938	0	NA
197358	NLRC3	0.687182	0.451663	0	NA
4316	MMP7	0.686797	0.491288	0	NA
4363	ABCC1	0.684965	0.345992	0	NA
6314	ATXN7	0.684503	0.698028	0	NA
51621	KLF13	0.683927	0.587545	0	NA
81894	SLC25A28	0.682763	0.472844	12	10q24.2
59269	HIVEP3	0.682558	0.271635	0	NA
7597	ZBTB25	0.682124	0.547606	0	NA
81622	UNC93B1	0.678836	0.5161	0	NA
117584	RFFL	0.678405	0.867853	0	NA
55716	LMBR1L	0.677762	0.515657	0	NA
10327	AKR1A1	0.677366	0.389954	0	NA
5230	PGK1	0.676576	0.414252	0	NA
2553	GABPB1	0.676346	0.728065	0	NA
4082	MARCKS	0.676323	0.296081	0	NA
57333	RCN3	0.676088	0.532063	0	NA
7873	MANF	0.675836	0.489178	70	3p21.31
54453	RIN2	0.675788	0.503147	0	NA
60481	ELOVL5	0.675731	0.549949	0	NA
84447	SYVN1	0.675726	0.419811	0	NA
23012	STK38L	0.674823	0.488432	0	NA
5376	PMP22	0.674363	0.488746	0	NA
126917	IFFO2	0.674026	0.500968	0	NA
55262	C7orf43	0.673433	0.532214	62	7q22.1
7316	UBC	0.672917	0.197171	0	NA
7046	TGFBR1	0.672654	0.606806	0	NA
6035	RNASE1	0.67176	0.474001	0	NA
1839	HBEGF	0.670609	0.599815	0	NA
2114	ETS2	0.670034	0.320439	0	NA
1601	DAB2	0.669861	0.473597	0	NA
8434	RECK	0.668194	0.527951	0	NA
11098	PRSS23	0.667497	0.506356	0	NA
57600	FNIP2	0.667351	0.86754	0	NA
50640	PNPLA8	0.667171	0.476608	0	NA
56850	GRIPAP1	0.667135	0.450844	0	NA
558	AXL	0.6665	0.538836	0	NA
7052	TGM2	0.665868	0.327278	0	NA
132320	SCLT1	0.665612	0.422287	0	NA
80331	DNAJC5	0.665501	0.60535	46	20q13.33
9645	MICAL2	0.665416	0.862525	0	NA
55729	ATF7IP	0.663875	0.506785	0	NA
6041	RNASEL	0.662841	0.196523	0	NA
60490	PPCDC	0.662263	0.479623	0	NA
4094	MAF	0.661929	0.537045	0	NA
1912	PHC2	0.661417	0.488032	0	NA
5580	PRKCD	0.660155	0.482998	69	3p21.1
80008	TMEM156	0.659985	0.618653	0	NA
10457	GPNMB	0.659604	0.517496	0	NA
283234	CCDC88B	0.658941	0.434528	66	11q13.1
29990	PILRB	0.658316	0.399817	62	7q22.1
145567	TTC7B	0.658132	0.539895	0	NA
10335	MRVI1	0.658099	0.529544	0	NA
1788	DNMT3A	0.657471	0.573445	26	2p23.3
10221	TRIB1	0.657333	0.486812	87	8q24.13
8879	SGPL1	0.656601	0.534932	0	NA
55568	GALNT10	0.6563	0.531173	0	NA
1955	MEGF9	0.65622	0.159975	0	NA
5216	PFN1	0.654144	0.137817	0	NA
396	ARHGDIA	0.653947	0.509228	0	NA
10769	PLK2	0.653639	0.420931	0	NA
65220	NADK	0.651695	0.299361	0	NA
9619	ABCG1	0.650621	0.564272	0	NA
2131	EXT1	0.650549	0.392945	0	NA
27289	RND1	0.650355	0.483031	0	NA
3034	HAL	0.649562	0.542423	0	NA
113402	SFT2D1	0.648696	0.456126	0	NA
2495	FTH1	0.648507	0.459725	94	11q12.2
217	ALDH2	0.648153	0.642422	0	NA
202309	GAPT	0.648067	0.654814	0	NA
161742	SPRED1	0.647683	0.418757	0	NA
26578	OSTF1	0.647521	0.495683	0	NA
28984	RGCC	0.647309	0.639322	0	NA
10417	SPON2	0.646908	0.65653	0	NA
84236	RHBDD1	0.646636	0.484659	0	NA
230	ALDOC	0.646346	0.436865	0	NA
3696	ITGB8	0.64547	0.342505	0	NA
9647	PPM1F	0.644935	0.468306	96	22q11.21
6237	RRAS	0.644414	0.388731	0	NA
55008	HERC6	0.643746	0.525932	0	NA
10100	TSPAN2	0.641742	0.628607	0	NA
3241	HPCAL1	0.641595	0.444608	0	NA
1687	DFNA5	0.641454	0.319303	0	NA
23471	TRAM1	0.641446	0.314103	0	NA
196743	PAOX	0.641281	0.412397	0	NA
81544	GDPD5	0.640165	0.365774	0	NA
1831	TSC22D3	0.640164	0.644872	0	NA
347902	AMIGO2	0.639931	0.224043	0	NA
10952	SEC61B	0.639777	0.281172	0	NA
1282	COL4A1	0.638946	0.773327	0	NA
2799	GNS	0.638295	0.473407	0	NA
154	ADRB2	0.637373	0.508878	0	NA
23351	KHNYN	0.636711	0.51516	0	NA
56927	GPR108	0.636339	0.611081	0	NA
8566	PDXK	0.635569	0.402515	0	NA
634	CEACAM1	0.634095	0.488102	0	NA
51279	C1RL	0.633341	0.500644	0	NA
160622	GRASP	0.633097	0.514783	0	NA
51009	DERL2	0.632306	0.642238	0	NA
8061	FOSL1	0.632083	0.544707	52	11q13.1
8744	TNFSF9	0.632072	0.533439	0	NA
55313	CPPED1	0.631516	0.472188	0	NA
90865	IL33	0.630574	0.641023	0	NA
7297	TYK2	0.628946	0.549249	168	19p13.2
10462	CLEC10A	0.628519	0.498143	0	NA
199746	U2AF1L4	0.628329	0.279542	0	NA
2120	ETV6	0.626624	0.565642	0	NA
23158	TBC1D9	0.626213	0.578261	0	NA
80176	SPSB1	0.625924	0.716741	0	NA
23250	ATP11A	0.625923	0.280149	0	NA
7415	VCP	0.623545	0.581202	0	NA
5326	PLAGL2	0.623242	0.362704	110	20q11.21
11254	SLC6A14	0.622328	0.616461	0	NA
81537	SGPP1	0.62218	0.545089	0	NA
9180	OSMR	0.622146	0.813822	0	NA
25984	KRT23	0.620901	0.45506	0	NA
4061	LY6E	0.620577	0.481007	0	NA
102	ADAM10	0.620272	0.356598	0	NA
9948	WDR1	0.620086	0.665741	161	4p16.1
79142	PHF23	0.619972	0.209506	0	NA
140775	SMCR8	0.617998	0.571044	0	NA
23529	CLCF1	0.617684	0.440294	0	NA
84062	DTNBP1	0.617039	0.516628	0	NA
55819	RNF130	0.616234	0.307607	0	NA
81501	DCSTAMP	0.615991	0.781777	0	NA
8115	TCL1A	0.615916	0.550848	0	NA
3638	INSIG1	0.615542	0.427342	0	NA
4928	NUP98	0.61494	0.609569	0	NA
23636	NUP62	0.613566	0.241503	0	NA
896	CCND3	0.613378	0.484422	0	NA
26999	CYFIP2	0.613106	0.302157	0	NA
5732	PTGER2	0.612507	0.673156	0	NA
3995	FADS3	0.612445	0.713868	94	11q12.2
27	ABL2	0.612086	0.476364	0	NA
10982	MAPRE2	0.610465	0.51649	0	NA
8407	TAGLN2	0.610395	0.432535	0	NA
23141	ANKLE2	0.609777	0.529526	0	NA
1154	CISH	0.609312	0.580342	70	3p21.31
1654	DDX3X	0.609186	0.397535	0	NA
123041	SLC24A4	0.609096	0.78151	0	NA
9991	PTBP3	0.607823	0.300558	0	NA
6778	STAT6	0.60616	0.437436	0	NA
79865	TREML2	0.605761	0.510858	0	NA
4322	MMP13	0.605437	0.795548	0	NA
1123	CHN1	0.605135	0.59007	0	NA
81848	SPRY4	0.604949	0.512115	71	5q31.3
51513	ETV7	0.604744	0.551195	0	NA
25798	BRI3	0.60385	0.507794	0	NA
23043	TNIK	0.603523	0.444317	0	NA
158747	MOSPD2	0.602513	0.755438	0	NA
4323	MMP14	0.602437	0.439738	0	NA
7037	TFRC	0.601725	0.504275	0	NA
9792	SERTAD2	0.601443	0.241779	0	NA
8613	PPAP2B	0.60131	0.597929	0	NA
6840	SVIL	0.601106	0.345168	0	NA
221037	JMJD1C	0.59972	0.430684	0	NA
9754	STARD8	0.598944	0.54097	0	NA
348	APOE	0.598887	0.711108	0	NA
51646	YPEL5	0.598558	0.244785	0	NA
65983	GRAMD3	0.598034	0.434183	0	NA
56548	CHST7	0.597089	0.432297	0	NA
221749	PXDC1	0.59595	0.413302	25	6p25.2
3914	LAMB3	0.594564	0.51627	0	NA
6646	SOAT1	0.594553	0.2073	0	NA
387763	C11orf96	0.594543	0.262465	0	NA
3718	JAK3	0.593891	0.363619	0	NA
1389	CREBL2	0.593794	0.202011	36	12p13.2
388228	SBK1	0.591834	0.595895	139	16p11.2
23030	KDM4B	0.591354	0.51102	0	NA
11342	RNF13	0.591123	0.281977	0	NA
201895	SMIM14	0.590314	0.531746	0	NA
7074	TIAM1	0.589788	0.736246	0	NA
7126	TNFAIP1	0.58931	0.620664	0	NA
51429	SNX9	0.587643	0.208432	0	NA
51742	ARID4B	0.587455	0.373765	0	NA
3661	IRF3	0.585925	0.508324	0	NA
151963	MB21D2	0.585447	0.411052	0	NA
5330	PLCB2	0.584887	0.405963	0	NA
9094	UNC119	0.584796	0.418336	0	NA
6324	SCN1B	0.584651	0.525952	0	NA
11234	HPS5	0.583677	0.547879	0	NA
8705	B3GALT4	0.583475	0.72956	0	NA
8826	IQGAP1	0.581965	0.413749	51	15q26.1
55686	MREG	0.580307	0.361509	0	NA
59342	SCPEP1	0.580248	0.48635	0	NA
6376	CX3CL1	0.580057	0.453799	0	NA
221079	ARL5B	0.579818	0.373077	0	NA
53405	CLIC5	0.579629	0.371232	0	NA
23312	DMXL2	0.577265	0.508492	0	NA
85463	ZC3H12C	0.576681	0.858818	0	NA
6624	FSCN1	0.575722	0.585881	0	NA
6372	CXCL6	0.57571	0.519725	162	4q13.3
27106	ARRDC2	0.575346	0.311071	0	NA
7709	ZBTB17	0.575264	0.303947	0	NA
5534	PPP3R1	0.572302	0.332271	0	NA
2069	EREG	0.57138	0.385512	162	4q13.3
91662	NLRP12	0.570847	0.401397	0	NA
84734	FAM167B	0.570227	0.620067	0	NA
375061	FAM89A	0.569244	0.746111	0	NA
23075	SWAP70	0.568838	0.658367	0	NA
23753	SDF2L1	0.567337	0.600655	96	22q11.21
114609	TIRAP	0.567158	0.64638	0	NA
8351	HIST1H3D	0.567143	0.287601	0	NA
6945	MLX	0.566081	0.40713	157	17q21
79705	LRRK1	0.56467	0.445391	0	NA
57210	SLC45A4	0.564613	0.504216	0	NA
1871	E2F3	0.563499	0.424563	0	NA
5868	RAB5A	0.562654	0.464975	0	NA
23338	JADE2	0.562601	0.52578	0	NA
1889	ECE1	0.562544	0.50456	0	NA
677	ZFP36L1	0.562129	0.704739	44	14q22-q24
9170	LPAR2	0.561997	0.374816	0	NA
25966	C2CD2	0.561906	0.457424	0	NA
23345	SYNE1	0.561638	0.421534	0	NA
51752	ERAP1	0.561232	0.393118	15	5q15
23780	APOL2	0.561082	0.489646	0	NA
57458	TMCC3	0.559983	0.376694	0	NA
151556	GPR155	0.559017	0.561443	0	NA
85007	PHYKPL	0.558731	0.422163	0	NA
55748	CNDP2	0.558558	0.602721	0	NA
352961	HCG26	0.558492	0.646419	60	6p21.3
11237	RNF24	0.556953	0.604511	0	NA
9052	GPRC5A	0.556647	0.596147	0	NA
23215	PRRC2C	0.55633	0.721375	0	NA
54820	NDE1	0.555868	0.305922	0	NA
340348	TSPAN33	0.555379	0.501058	81	7q32.1
55741	EDEM2	0.554704	0.482728	49	20q11.22
27351	DESI1	0.553727	0.572214	0	NA
8204	NRIP1	0.553368	0.471714	0	NA
83854	ANGPTL6	0.553361	0.265835	168	19p13.2
24145	PANX1	0.553315	0.453972	0	NA
23476	BRD4	0.552688	0.593	0	NA
1785	DNM2	0.55145	0.641675	168	19p13.2
54704	PDP1	0.550582	0.632604	0	NA
57706	DENND1A	0.549838	0.281141	0	NA
4811	NID1	0.549079	0.595995	0	NA
7184	HSP90B1	0.548875	0.291075	0	NA
123	PLIN2	0.548236	0.224006	0	NA
79370	BCL2L14	0.548161	0.506567	0	NA
3987	LIMS1	0.547865	0.344202	0	NA
51092	SIDT2	0.545079	0.742302	0	NA
92017	SNX29	0.544686	0.682961	0	NA
26031	OSBPL3	0.544043	0.475263	0	NA
56006	SMG9	0.543412	0.600164	0	NA
23178	PASK	0.543129	0.604625	0	NA
4313	MMP2	0.541027	0.262986	0	NA
51100	SH3GLB1	0.54072	0.531522	0	NA
116071	BATF2	0.539256	0.682949	0	NA
26469	PTPN18	0.538167	0.322783	0	NA
28231	SLCO4A1	0.537165	0.505457	0	NA
83483	PLVAP	0.537058	0.603208	0	NA
4778	NFE2	0.536932	0.453245	0	NA
60685	ZFAND3	0.536542	0.563744	0	NA
7050	TGIF1	0.536429	0.287745	0	NA
645638	LOC645638	0.536126	0.494629	155	17q23.1
51307	FAM53C	0.535892	0.692408	0	NA
124976	SPNS2	0.535585	0.509423	0	NA
80765	STARD5	0.535079	0.733401	0	NA
85236	HIST1H2BK	0.534925	0.667607	0	NA
3720	JARID2	0.533581	0.600067	56	6p24-p23
10396	ATP8A1	0.533276	0.422086	0	NA
389206	BEND4	0.533057	0.789072	0	NA
80824	DUSP16	0.533056	0.47684	36	12p13.2
286887	KRT6C	0.53232	0.426623	0	NA
26136	TES	0.530833	0.528414	0	NA
22839	DLGAP4	0.530743	0.519675	0	NA
171023	ASXL1	0.530705	0.272911	110	20q11.21
6533	SLC6A6	0.528885	0.376641	0	NA
6573	SLC19A1	0.5283	0.503478	0	NA
91937	TIMD4	0.527121	0.673387	0	NA
9759	HDAC4	0.526929	0.396357	0	NA
144402	CPNE8	0.525639	0.821238	0	NA
3614	IMPDH1	0.525508	0.412621	0	NA
10092	ARPC5	0.525161	0.3687	0	NA
10133	OPTN	0.524805	0.284042	0	NA
11117	EMILIN1	0.524558	0.762717	80	2p23.3
55331	ACER3	0.524527	0.544476	105	11q13.5
55357	TBC1D2	0.523432	0.432775	0	NA
54432	YIPF1	0.523238	0.6963	0	NA
23466	CBX6	0.522395	0.331162	0	NA
83988	NCALD	0.520447	0.448937	0	NA
1084	CEACAM3	0.519481	0.408259	0	NA
23062	GGA2	0.518889	0.887897	142	16p12.2
64224	HERPUD2	0.518741	0.832169	0	NA
94039	ZNF101	0.518587	0.622839	0	NA
10226	PLIN3	0.517858	0.437887	0	NA
861	RUNX1	0.516215	0.921293	0	NA
7763	ZFAND5	0.51582	0.279919	0	NA
3732	CD82	0.514686	0.824979	0	NA
8525	DGKZ	0.513207	0.395783	0	NA
356	FASLG	0.511601	0.245124	6	1q23
3831	KLC1	0.510976	0.579122	0	NA
9955	HS3ST3A1	0.510885	0.751883	0	NA
4345	CD200	0.510689	0.319722	0	NA
3423	IDS	0.509958	0.520626	0	NA
56970	ATXN7L3	0.509542	0.243927	0	NA
1476	CSTB	0.508758	0.464227	0	NA
11126	CD160	0.507588	1.00123	0	NA
2581	GALC	0.507194	0.322444	79	14q31.3
10550	ARL6IP5	0.507093	0.428235	0	NA
9679	FAM53B	0.506504	0.412672	0	NA
23484	LEPROTL1	0.505471	0.740014	0	NA
83871	RAB34	0.504125	0.673744	0	NA
65125	WNK1	0.503726	0.288207	0	NA
1105	CHD1	0.503483	0.521586	0	NA
2204	FCAR	0.502825	0.683736	170	19q13.4
2697	GJA1	0.502364	0.371629	0	NA
473	RERE	0.50234	0.662259	0	NA
3816	KLK1	0.502306	0.459961	0	NA
30061	SLC40A1	0.501551	0.591084	0	NA
1649	DDIT3	0.500878	0.368639	0	NA
9159	PCSK7	0.500501	0.732751	0	NA
24146	CLDN15	0.499468	0.626388	0	NA
84619	ZGPAT	0.499464	0.286942	46	20q13.33
9130	FAM50A	0.499194	0.47801	0	NA
10630	PDPN	0.497955	0.47739	0	NA
9546	APBA3	0.497138	0.807137	0	NA
140739	UBE2F	0.496626	0.350596	0	NA
161198	CLEC14A	0.495728	0.562512	0	NA
9830	TRIM14	0.49541	0.172569	0	NA
8737	RIPK1	0.494817	0.511866	0	NA
7726	TRIM26	0.493985	0.624493	59	6p21.3
11035	RIPK3	0.493809	0.691916	0	NA
8660	IRS2	0.493518	0.447037	0	NA
10139	ARFRP1	0.493495	0.523348	46	20q13.33
9802	DAZAP2	0.493225	0.32061	0	NA
220213	OTUD1	0.493216	0.70045	0	NA
340061	TMEM173	0.492955	0.49149	0	NA
9095	TBX19	0.492902	0.431172	0	NA
965	CD58	0.492895	0.539319	0	NA
57620	STIM2	0.492752	0.362596	0	NA
8943	AP3D1	0.49102	0.559296	0	NA
121457	IKBIP	0.490943	0.668737	0	NA
6645	SNTB2	0.489119	0.575325	0	NA
9320	TRIP12	0.48846	0.266573	0	NA
65264	UBE2Z	0.487899	0.412142	0	NA
84102	SLC41A2	0.487664	0.583797	0	NA
55914	ERBB2IP	0.487282	0.872712	0	NA
26092	TOR1AIP1	0.486171	0.230143	0	NA
9114	ATP6V0D1	0.48576	0.520581	0	NA
197135	PATL2	0.485588	0.704015	0	NA
1356	CP	0.484819	0.410073	0	NA
123803	NTAN1	0.483783	0.628634	0	NA
203228	C9orf72	0.483294	0.477824	0	NA
8648	NCOA1	0.482663	0.436735	26	2p23.3
3004	GZMM	0.482455	0.436726	0	NA
945	CD33	0.481618	0.596633	0	NA
2208	FCER2	0.480961	0.872502	0	NA
259230	SGMS1	0.480081	0.437238	0	NA
8073	PTP4A2	0.479788	0.467108	0	NA
84419	C15orf48	0.47941	0.548068	0	NA
441108	C5orf56	0.47936	0.465405	42	5q31.1
81502	HM13	0.478672	0.587992	0	NA
123720	WHAMM	0.478658	0.571992	0	NA
25849	PARM1	0.478589	0.425239	0	NA
54926	UBE2R2	0.477207	0.316474	0	NA
2857	GPR34	0.476973	0.720163	0	NA
7045	TGFBI	0.476727	0.512318	0	NA
85441	HELZ2	0.475811	0.854538	46	20q13.33
80714	PBX4	0.475633	0.583306	0	NA
4860	PNP	0.475543	0.486044	0	NA
780776	TVP23A	0.47529	0.622341	0	NA
2539	G6PD	0.475255	0.798241	0	NA
23761	PISD	0.474625	0.596576	0	NA
6274	S100A3	0.474484	0.652058	0	NA
79139	DERL1	0.473518	0.375305	0	NA
116442	RAB39B	0.473158	0.474727	0	NA
475	ATOX1	0.472896	0.422027	0	NA
9659	PDE4DIP	0.472513	0.507702	0	NA
10788	IQGAP2	0.472485	0.633418	0	NA
10219	KLRG1	0.471076	0.616473	0	NA
1593	CYP27A1	0.470971	0.589784	0	NA
901	CCNG2	0.470767	0.410538	0	NA
23495	TNFRSF13B	0.470717	0.395489	0	NA
8835	SOCS2	0.470346	0.608578	0	NA
11343	MGLL	0.468189	0.291539	0	NA
2355	FOSL2	0.467756	0.447163	83	2p23.3
115727	RASGRP4	0.466616	0.526182	0	NA
3516	RBPJ	0.466145	0.23679	0	NA
3577	CXCR1	0.46523	0.461163	86	2q35
79365	BHLHE41	0.464236	0.451494	0	NA
9399	STOML1	0.463963	0.364562	0	NA
948	CD36	0.46384	0.459759	0	NA
2588	GALNS	0.463708	0.471161	0	NA
1385	CREB1	0.462307	0.446542	0	NA
57621	ZBTB2	0.46185	0.59929	0	NA
11000	SLC27A3	0.461825	0.535707	0	NA
311	ANXA11	0.461578	0.277816	90	10q23.1
2308	FOXO1	0.461418	0.607897	124	13q14.11
26258	BLOC1S6	0.461138	0.437229	0	NA
60386	SLC25A19	0.460973	0.392667	0	NA
8718	TNFRSF25	0.460733	0.398786	0	NA
85377	MICALL1	0.46045	0.536956	0	NA
6310	ATXN1	0.459927	0.25236	0	NA
5464	PPA1	0.459802	0.391141	0	NA
6843	VAMP1	0.459401	0.529872	0	NA
54861	SNRK	0.45921	0.368655	0	NA
526	ATP6V1B2	0.45615	0.247384	0	NA
8829	NRP1	0.456064	0.568378	0	NA
51734	MSRB1	0.454466	0.284828	0	NA
7189	TRAF6	0.454028	0.686291	0	NA
427	ASAH1	0.453318	0.446046	0	NA
4200	ME2	0.452937	0.277095	0	NA
85460	ZNF518B	0.452826	0.560692	161	4p16.1
4124	MAN2A1	0.452621	0.626033	0	NA
124944	C17orf49	0.452258	0.738074	0	NA
27044	SND1	0.451438	0.293507	0	NA
23150	FRMD4B	0.451383	0.460633	0	NA
137835	TMEM71	0.450905	0.45667	0	NA
5252	PHF1	0.449393	0.588179	0	NA
[truncated: 19,357 more rows]
