# Supplementary material for: Prioritizing causal disease genes using unbiased genomic features
Source: Genome Biol. 2014 Dec 3;15(12):3274. doi: 10.1186/s13059-014-0534-8 (PMC4279789; doi:10.1186/s13059-014-0534-8)
Supplement: Additional file 13: Table S17. — OPEN predictions for asthma. [file 13059_2014_534_MOESM13_ESM.xlsx]

## Sheet: HP_0002099_OPEN_predictions.txt
Entrez_ID	HGNC	Score	Stdev	GWAS Hit (loci are numbered, 0 = not within a GWAS locus)	Locus (NA = gene not within a GWAS locus)
23345	SYNE1	1.45595	0.662725	0	NA
2113	ETS1	1.42919	0.445224	0	NA
81704	DOCK8	1.36967	0.453674	0	NA
639	PRDM1	1.28701	0.368289	0	NA
9749	PHACTR2	1.2784	0.620234	0	NA
5996	RGS1	1.21278	0.210975	0	NA
25780	RASGRP3	1.19422	0.304599	0	NA
9	NAT1	1.19249	0.749688	0	NA
387357	THEMIS	1.19139	0.608663	0	NA
79899	PRR5L	1.19133	0.417135	0	NA
395	ARHGAP6	1.18811	0.461578	0	NA
166929	SGMS2	1.18202	0.670107	0	NA
29940	DSE	1.17888	0.683514	0	NA
4208	MEF2C	1.17496	0.558836	0	NA
22862	FNDC3A	1.15788	0.465161	0	NA
26137	ZBTB20	1.15097	0.584059	0	NA
90102	PHLDB2	1.14788	0.379811	0	NA
27334	P2RY10	1.14621	0.360495	0	NA
942	CD86	1.13188	1.00092	0	NA
759	CA1	1.1232	0.513275	0	NA
25816	TNFAIP8	1.12271	0.753358	0	NA
221037	JMJD1C	1.12185	0.807455	0	NA
5142	PDE4B	1.11875	0.842253	0	NA
2908	NR3C1	1.11686	0.732286	0	NA
8477	GPR65	1.11097	0.476852	0	NA
1997	ELF1	1.0971	0.852927	0	NA
7456	WIPF1	1.09437	0.830411	0	NA
3676	ITGA4	1.08509	0.590745	0	NA
9934	P2RY14	1.06101	0.636871	0	NA
969	CD69	1.05554	0.28159	0	NA
23682	RAB38	1.03928	0.785797	0	NA
10225	CD96	1.03193	0.434478	0	NA
9590	AKAP12	1.02482	0.484626	0	NA
9910	RABGAP1L	1.02471	0.388439	0	NA
6095	RORA	1.02172	0.365543	0	NA
4154	MBNL1	1.01757	0.419149	0	NA
9686	VGLL4	1.01016	0.409165	0	NA
65983	GRAMD3	0.998438	0.702578	0	NA
64092	SAMSN1	0.994995	0.644107	0	NA
10631	POSTN	0.994511	0.409815	0	NA
22876	INPP5F	0.986705	0.515808	0	NA
10580	SORBS1	0.985697	0.412682	0	NA
9586	CREB5	0.984623	0.48012	0	NA
1740	DLG2	0.981834	0.482743	0	NA
5567	PRKACB	0.981013	0.752145	0	NA
151888	BTLA	0.980722	0.650363	0	NA
55790	CSGALNACT1	0.973154	0.698366	0	NA
23348	DOCK9	0.967595	0.362595	0	NA
5150	PDE7A	0.965689	0.515315	0	NA
23243	ANKRD28	0.95015	0.594188	0	NA
137835	TMEM71	0.95013	0.601801	0	NA
2999	GZMH	0.948074	0.428064	0	NA
23112	TNRC6B	0.94625	0.429658	0	NA
53405	CLIC5	0.945321	0.680444	0	NA
55294	FBXW7	0.942932	0.694288	0	NA
51474	LIMA1	0.942648	0.226511	0	NA
10170	DHRS9	0.94223	0.738415	0	NA
3269	HRH1	0.941877	0.638238	0	NA
2122	MECOM	0.935307	0.577735	0	NA
4205	MEF2A	0.931694	0.256387	0	NA
5144	PDE4D	0.927593	0.368801	5	5q12.1
2791	GNG11	0.927084	0.570203	0	NA
5137	PDE1C	0.921215	0.802145	0	NA
114781	BTBD9	0.920771	0.806349	0	NA
285195	SLC9A9	0.919607	0.403733	0	NA
2534	FYN	0.9189	0.560879	0	NA
4008	LMO7	0.916183	0.438879	0	NA
22797	TFEC	0.912907	0.461402	0	NA
10964	IFI44L	0.891726	0.599209	0	NA
9750	FAM65B	0.888954	0.335402	0	NA
165631	PARP15	0.88239	0.367087	0	NA
10395	DLC1	0.882294	0.580168	0	NA
3685	ITGAV	0.882286	0.844661	0	NA
860	RUNX2	0.881696	0.561523	0	NA
25937	WWTR1	0.875923	0.519276	0	NA
1540	CYLD	0.873038	0.664073	0	NA
1806	DPYD	0.872999	0.463934	0	NA
8710	SERPINB7	0.86719	0.509565	0	NA
340547	VSIG1	0.866829	0.46569	0	NA
10800	CYSLTR1	0.865414	0.7289	0	NA
9659	PDE4DIP	0.864579	0.269792	0	NA
5788	PTPRC	0.862078	0.543474	0	NA
1879	EBF1	0.861497	0.214077	0	NA
23362	PSD3	0.860388	0.335623	0	NA
5569	PKIA	0.860379	0.749263	0	NA
81575	APOLD1	0.85916	0.722832	0	NA
4481	MSR1	0.858768	0.379146	0	NA
401494	PTPLAD2	0.857598	0.546751	0	NA
441168	FAM26F	0.857563	0.349172	0	NA
861	RUNX1	0.849172	1.15774	0	NA
196527	ANO6	0.848741	0.506304	0	NA
168537	GIMAP7	0.847353	0.284414	0	NA
64332	NFKBIZ	0.845504	0.744018	0	NA
26136	TES	0.845232	0.631882	0	NA
355	FAS	0.841254	0.611527	0	NA
23022	PALLD	0.840837	0.688366	0	NA
1910	EDNRB	0.838829	0.688898	0	NA
54331	GNG2	0.83322	0.385172	0	NA
169792	GLIS3	0.832539	0.59179	0	NA
11320	MGAT4A	0.822591	0.423281	0	NA
10242	KCNMB2	0.81828	0.586153	0	NA
1021	CDK6	0.817959	0.51978	0	NA
79712	GTDC1	0.817175	0.517297	0	NA
118429	ANTXR2	0.812317	0.533593	0	NA
864	RUNX3	0.811885	0.46842	0	NA
2258	FGF13	0.810277	0.662502	0	NA
800	CALD1	0.808824	0.476442	0	NA
931	MS4A1	0.804576	0.256823	0	NA
6850	SYK	0.802694	0.73328	0	NA
9208	LRRFIP1	0.800294	0.529125	0	NA
257144	GCSAM	0.798584	0.280629	0	NA
953	ENTPD1	0.797313	0.597903	0	NA
59	ACTA2	0.794324	0.492479	0	NA
2259	FGF14	0.793463	0.360071	0	NA
4690	NCK1	0.79319	0.703208	0	NA
202309	GAPT	0.792553	0.384078	0	NA
116984	ARAP2	0.787019	0.727124	0	NA
4659	PPP1R12A	0.786507	0.639785	0	NA
9760	TOX	0.785011	0.771002	0	NA
10659	CELF2	0.783215	0.490302	0	NA
122060	SLAIN1	0.781649	0.661979	0	NA
9312	KCNB2	0.779618	0.708373	0	NA
79839	CCDC102B	0.779221	0.881001	0	NA
201633	TIGIT	0.778892	0.54164	0	NA
831	CAST	0.775791	0.619465	0	NA
301	ANXA1	0.774737	0.560276	0	NA
841	CASP8	0.773614	0.733305	0	NA
55843	ARHGAP15	0.770095	0.435716	0	NA
3003	GZMK	0.769705	0.477821	0	NA
140733	MACROD2	0.769323	0.944853	0	NA
4286	MITF	0.768796	0.2197	0	NA
9595	CYTIP	0.767407	0.428969	0	NA
346389	MACC1	0.764943	0.769086	0	NA
64754	SMYD3	0.764669	0.50749	0	NA
79931	TNIP3	0.763674	0.43086	0	NA
4589	MUC7	0.760663	1.02961	0	NA
222223	KIAA1324L	0.760568	1.19012	0	NA
5357	PLS1	0.752336	0.464161	0	NA
287	ANK2	0.751471	0.714589	0	NA
64062	RBM26	0.751094	0.49624	0	NA
6546	SLC8A1	0.750762	0.403303	0	NA
11069	RAPGEF4	0.745924	0.836829	0	NA
51311	TLR8	0.741917	0.397104	0	NA
30011	SH3KBP1	0.739386	0.572287	0	NA
200734	SPRED2	0.739086	0.57179	0	NA
11214	AKAP13	0.736272	0.287405	0	NA
54757	FAM20A	0.734985	0.632216	0	NA
29121	CLEC2D	0.734831	0.428512	0	NA
64123	ELTD1	0.731748	0.773686	0	NA
9886	RHOBTB1	0.72643	0.70791	0	NA
153241	CEP120	0.721359	0.592745	0	NA
11259	FILIP1L	0.716989	0.69801	0	NA
29969	MDFIC	0.716877	0.6262	0	NA
8522	GAS7	0.711412	0.669167	0	NA
838	CASP5	0.710195	0.518737	0	NA
925	CD8A	0.709527	0.519318	0	NA
83698	CALN1	0.709166	0.689323	0	NA
5786	PTPRA	0.705963	0.732007	0	NA
7903	ST8SIA4	0.70389	0.480646	0	NA
64116	SLC39A8	0.701077	0.85233	0	NA
10418	SPON1	0.700968	0.542629	0	NA
114788	CSMD3	0.696399	0.586731	0	NA
143884	CWF19L2	0.69619	0.877078	0	NA
7096	TLR1	0.69598	0.427597	0	NA
4052	LTBP1	0.694837	0.594641	0	NA
55303	GIMAP4	0.694705	0.660614	0	NA
2533	FYB	0.69437	0.703059	0	NA
2200	FBN1	0.694182	0.58352	0	NA
5732	PTGER2	0.690607	0.763181	0	NA
83478	ARHGAP24	0.688272	0.572985	0	NA
1390	CREM	0.688005	0.711838	0	NA
10673	TNFSF13B	0.686201	0.68996	0	NA
5592	PRKG1	0.686075	0.766308	0	NA
84830	ADTRP	0.685142	0.735492	0	NA
7323	UBE2D3	0.684283	0.486982	0	NA
571	BACH1	0.68273	0.404592	0	NA
9840	TESPA1	0.682403	0.480769	0	NA
6402	SELL	0.682005	0.815481	0	NA
3603	IL16	0.681026	0.231376	0	NA
57157	PHTF2	0.680872	0.540734	0	NA
2042	EPHA3	0.67967	0.478994	0	NA
152559	PAQR3	0.676775	0.74652	0	NA
7128	TNFAIP3	0.674928	0.740089	0	NA
2634	GBP2	0.673836	0.555709	0	NA
2823	GPM6A	0.669542	0.481114	0	NA
9462	RASAL2	0.668548	1.04109	0	NA
83593	RASSF5	0.667644	0.638242	0	NA
55075	UACA	0.66758	0.593655	0	NA
948	CD36	0.666006	0.592282	0	NA
9839	ZEB2	0.664825	0.460568	0	NA
10905	MAN1A2	0.661775	0.836213	0	NA
6252	RTN1	0.661632	0.357565	0	NA
5787	PTPRB	0.661156	0.728932	0	NA
79632	FAM184A	0.660238	1.20152	0	NA
7035	TFPI	0.659907	0.916788	0	NA
3987	LIMS1	0.658728	0.667259	0	NA
7412	VCAM1	0.658654	0.536957	0	NA
783	CACNB2	0.657488	0.813071	0	NA
57162	PELI1	0.656615	0.284478	0	NA
3909	LAMA3	0.655524	1.136	0	NA
5527	PPP2R5C	0.654849	0.458695	0	NA
51050	PI15	0.654661	0.701792	0	NA
204851	HIPK1	0.654548	0.460995	0	NA
64778	FNDC3B	0.654454	0.420815	0	NA
3360	HTR4	0.654395	0.72033	0	NA
6347	CCL2	0.654386	0.472849	0	NA
122786	FRMD6	0.653047	0.415132	0	NA
57509	MTUS1	0.651529	0.778889	0	NA
80333	KCNIP4	0.650159	0.813199	0	NA
7799	PRDM2	0.649297	0.403575	0	NA
2257	FGF12	0.64929	0.497526	0	NA
64864	RFX7	0.648548	0.620159	0	NA
23538	OR52A1	0.644242	0.867868	0	NA
54843	SYTL2	0.643663	1.05061	0	NA
60559	SPCS3	0.642115	0.410384	0	NA
5925	RB1	0.637539	0.331598	0	NA
11278	KLF12	0.636381	0.548062	0	NA
114836	SLAMF6	0.635217	0.538656	0	NA
6328	SCN3A	0.630231	0.997581	0	NA
221692	PHACTR1	0.627405	0.42287	0	NA
56980	PRDM10	0.626258	0.541347	0	NA
83988	NCALD	0.624717	0.433972	0	NA
51122	COMMD2	0.622681	0.501578	0	NA
5197	PF4V1	0.621327	0.54519	0	NA
55619	DOCK10	0.618967	0.783684	0	NA
26064	RAI14	0.616679	0.619199	0	NA
151126	ZNF385B	0.613492	0.854617	0	NA
23327	NEDD4L	0.613327	1.02324	0	NA
29851	ICOS	0.613266	0.546872	0	NA
2921	CXCL3	0.612911	0.877369	0	NA
3738	KCNA3	0.612864	0.504926	0	NA
2690	GHR	0.611556	0.31595	0	NA
4781	NFIB	0.610909	1.15019	0	NA
1378	CR1	0.609873	0.333766	0	NA
10010	TANK	0.607893	0.730319	0	NA
2060	EPS15	0.607885	0.697777	0	NA
5295	PIK3R1	0.60724	0.394432	0	NA
4897	NRCAM	0.606921	1.10982	0	NA
4163	MCC	0.606391	0.670828	0	NA
9201	DCLK1	0.605473	0.660822	0	NA
1604	CD55	0.605322	0.236347	0	NA
9406	ZRANB2	0.604037	0.831423	0	NA
837	CASP4	0.603582	0.657534	0	NA
10203	CALCRL	0.599254	0.312641	0	NA
868	CBLB	0.59921	0.568783	0	NA
6938	TCF12	0.598998	0.828526	0	NA
324	APC	0.597115	1.00924	0	NA
8809	IL18R1	0.596729	0.520652	8	2q12
896	CCND3	0.595972	0.453035	0	NA
4082	MARCKS	0.595361	0.440572	0	NA
55824	PAG1	0.594859	0.525196	0	NA
5521	PPP2R2B	0.594788	0.511933	0	NA
55796	MBNL3	0.593565	0.521437	0	NA
10982	MAPRE2	0.592883	0.652205	0	NA
3600	IL15	0.592851	0.864024	0	NA
7852	CXCR4	0.592456	0.133196	0	NA
54625	PARP14	0.591299	0.773871	0	NA
50650	ARHGEF3	0.589679	0.720527	0	NA
54502	RBM47	0.588833	0.672065	0	NA
3574	IL7	0.584154	0.409671	0	NA
89797	NAV2	0.584137	0.885038	0	NA
4012	LNPEP	0.583932	0.501776	0	NA
56929	FEM1C	0.583395	0.503836	0	NA
286	ANK1	0.583156	0.30747	0	NA
6775	STAT4	0.582844	0.510307	0	NA
3002	GZMB	0.581451	0.652455	0	NA
3937	LCP2	0.579987	0.512871	0	NA
9508	ADAMTS3	0.576997	0.575659	0	NA
862	RUNX1T1	0.575281	0.232706	0	NA
1998	ELF2	0.574229	0.573757	0	NA
7291	TWIST1	0.571194	0.534171	0	NA
6867	TACC1	0.567505	0.614271	0	NA
3458	IFNG	0.561167	0.402359	0	NA
3824	KLRD1	0.560916	0.549543	0	NA
3781	KCNN2	0.560305	0.577664	0	NA
51765	MST4	0.559249	0.920492	0	NA
26230	TIAM2	0.557804	0.623327	0	NA
64231	MS4A6A	0.555825	0.506132	0	NA
255488	RNF144B	0.555791	0.600018	0	NA
4660	PPP1R12B	0.555394	0.596429	0	NA
9938	ARHGAP25	0.553854	0.938129	0	NA
2982	GUCY1A3	0.553849	0.761073	0	NA
90627	STARD13	0.552697	0.491784	0	NA
120425	AMICA1	0.552439	0.734585	0	NA
3416	IDE	0.549497	0.587044	0	NA
6840	SVIL	0.548981	0.578724	0	NA
22915	MMRN1	0.548486	0.783494	0	NA
23301	EHBP1	0.546396	0.688923	0	NA
59269	HIVEP3	0.544076	0.370225	0	NA
55074	OXR1	0.543662	0.650631	0	NA
128553	TSHZ2	0.543601	0.607588	0	NA
1124	CHN2	0.542089	0.812656	0	NA
7535	ZAP70	0.539748	0.594188	0	NA
7185	TRAF1	0.539527	0.406398	0	NA
5359	PLSCR1	0.539454	0.638152	0	NA
912	CD1D	0.539308	0.250076	0	NA
389136	VGLL3	0.538982	0.710967	0	NA
57224	NHSL1	0.535265	0.61908	0	NA
148423	C1orf52	0.530117	0.515373	0	NA
340273	ABCB5	0.528637	0.422646	0	NA
2530	FUT8	0.528158	0.533206	0	NA
1634	DCN	0.528128	0.694874	0	NA
4289	MKLN1	0.526188	0.620946	0	NA
9712	USP6NL	0.526014	0.697648	0	NA
84636	GPR174	0.526009	0.351622	0	NA
10561	IFI44	0.525976	0.516451	0	NA
10886	NPFFR2	0.525344	0.535482	0	NA
2334	AFF2	0.525232	0.684439	0	NA
115362	GBP5	0.523774	0.285864	0	NA
1770	DNAH9	0.521913	0.803775	0	NA
9734	HDAC9	0.521706	0.588798	0	NA
203522	DDX26B	0.519752	0.136393	0	NA
5999	RGS4	0.519533	0.571655	0	NA
407738	FAM19A1	0.517631	0.746858	0	NA
57688	ZSWIM6	0.517239	0.385432	0	NA
1490	CTGF	0.517029	0.851764	0	NA
26034	IPCEF1	0.516065	0.504646	0	NA
7296	TXNRD1	0.51555	0.399494	0	NA
1831	TSC22D3	0.515192	0.459123	0	NA
80034	CSRNP3	0.51491	0.413869	0	NA
2099	ESR1	0.511433	0.438941	0	NA
8767	RIPK2	0.509715	0.284544	0	NA
115286	SLC25A26	0.509681	0.9208	0	NA
3977	LIFR	0.508907	0.672737	0	NA
4212	MEIS2	0.508122	0.330072	0	NA
79008	SLX1B	0.507386	0.569182	0	NA
81624	DIAPH3	0.507126	0.691715	0	NA
138639	PTPDC1	0.506762	0.971841	0	NA
6769	STAC	0.506284	0.661491	0	NA
51762	RAB8B	0.505953	0.495073	0	NA
6947	TCN1	0.505866	0.465582	0	NA
1373	CPS1	0.5056	0.62205	0	NA
3459	IFNGR1	0.505407	0.661834	0	NA
7050	TGIF1	0.504952	0.453164	0	NA
25897	RNF19A	0.504902	0.177744	0	NA
53344	CHIC1	0.504436	0.693624	0	NA
83989	FAM172A	0.504288	0.721613	0	NA
9693	RAPGEF2	0.504224	0.588235	0	NA
9369	NRXN3	0.503603	0.89242	0	NA
9958	USP15	0.503033	0.557211	0	NA
5806	PTX3	0.502749	0.467369	0	NA
84460	ZMAT1	0.501821	0.256479	0	NA
4982	TNFRSF11B	0.501526	0.537098	0	NA
7222	TRPC3	0.501101	0.496955	0	NA
26095	PTPN20B	0.50018	0.917134	0	NA
3384	ICAM2	0.499777	0.691545	0	NA
6342	SCP2	0.499028	0.927526	0	NA
1756	DMD	0.49881	0.761223	0	NA
3776	KCNK2	0.497925	0.712781	0	NA
5587	PRKD1	0.497765	0.512194	0	NA
83872	HMCN1	0.496822	0.791382	0	NA
5937	RBMS1	0.496709	0.408822	0	NA
196415	C12orf77	0.496407	0.606289	0	NA
387119	CEP85L	0.496243	0.732652	0	NA
3983	ABLIM1	0.495604	0.512009	0	NA
2313	FLI1	0.494192	0.411963	0	NA
55016	MARCH1	0.492052	0.567245	0	NA
80177	MYCT1	0.491456	0.807449	0	NA
79895	ATP8B4	0.49128	0.783038	0	NA
79745	CLIP4	0.491237	0.449012	0	NA
2770	GNAI1	0.490806	0.78646	0	NA
6503	SLA	0.490185	0.452649	0	NA
2919	CXCL1	0.486972	0.555657	0	NA
3575	IL7R	0.48608	0.849223	0	NA
6446	SGK1	0.485102	0.829073	0	NA
5325	PLAGL1	0.484749	0.603191	0	NA
9450	LY86	0.484472	0.647585	0	NA
9173	IL1RL1	0.484132	0.742485	8	2q12
79776	ZFHX4	0.483992	0.490533	0	NA
54674	LRRN3	0.482026	0.79177	0	NA
4753	NELL2	0.481509	0.585751	0	NA
6789	STK4	0.479888	0.561886	0	NA
27303	RBMS3	0.479148	0.606486	0	NA
132864	CPEB2	0.47879	0.541381	0	NA
253559	CADM2	0.478698	0.933791	0	NA
3556	IL1RAP	0.477237	0.708358	0	NA
220972	MARCH8	0.477193	0.674849	0	NA
962	CD48	0.477136	0.672094	0	NA
323	APBB2	0.477073	1.02615	0	NA
1112	FOXN3	0.47664	0.649673	0	NA
1601	DAB2	0.476431	0.73766	0	NA
3842	TNPO1	0.476403	0.576911	0	NA
5791	PTPRE	0.475832	1.02585	0	NA
84541	KBTBD8	0.475454	0.156699	0	NA
23507	LRRC8B	0.472921	0.560038	0	NA
1794	DOCK2	0.470726	0.622482	0	NA
79772	MCTP1	0.468361	0.445945	0	NA
340481	ZDHHC21	0.467521	0.547895	0	NA
6197	RPS6KA3	0.467432	0.815053	0	NA
586	BCAT1	0.467241	0.501734	0	NA
51266	CLEC1B	0.46708	1.033	0	NA
155038	GIMAP8	0.465498	0.625953	0	NA
2983	GUCY1B3	0.465299	0.770555	0	NA
2996	GYPE	0.464827	0.491073	0	NA
8092	ALX1	0.464273	0.811096	0	NA
23111	SPG20	0.463813	0.641902	0	NA
7306	TYRP1	0.462832	0.467424	0	NA
148867	SLC30A7	0.462795	0.726334	0	NA
1380	CR2	0.462613	0.148632	0	NA
89777	SERPINB12	0.45912	0.845527	0	NA
390	RND3	0.45808	0.969643	0	NA
5332	PLCB4	0.457753	1.02304	0	NA
25801	GCA	0.45752	0.713496	0	NA
220164	DOK6	0.457094	0.660151	0	NA
604	BCL6	0.454809	0.843445	0	NA
23499	MACF1	0.454746	0.437235	0	NA
10129	FRY	0.454217	0.492645	0	NA
55082	ARGLU1	0.453875	0.362291	0	NA
6092	ROBO2	0.45326	0.619272	0	NA
55603	FAM46A	0.451605	0.797382	0	NA
397	ARHGDIB	0.451272	0.417187	0	NA
3428	IFI16	0.450702	0.564672	3	1q23.1
55089	SLC38A4	0.450547	0.792833	0	NA
55024	BANK1	0.449879	0.696093	0	NA
8807	IL18RAP	0.447393	0.32816	8	2q12
282809	POC1B	0.446834	0.689191	0	NA
81557	MAGED4B	0.446555	0.660449	0	NA
51290	ERGIC2	0.446502	0.591965	0	NA
8440	NCK2	0.446067	0.70436	0	NA
375449	MAST4	0.444073	0.514077	0	NA
65056	GPBP1	0.441497	0.925291	0	NA
10082	GPC6	0.440907	1.07512	0	NA
2043	EPHA4	0.440768	0.463784	0	NA
10529	NEBL	0.44063	0.772313	0	NA
285513	GPRIN3	0.439854	0.302454	0	NA
1407	CRY1	0.439312	0.446988	0	NA
6733	SRPK2	0.439167	0.704951	0	NA
8875	VNN2	0.438524	0.768579	0	NA
84525	HOPX	0.437915	0.426003	0	NA
64747	MFSD1	0.437904	0.325255	0	NA
5729	PTGDR	0.437777	0.602172	0	NA
50863	NTM	0.436297	0.663031	0	NA
3753	KCNE1	0.435672	0.689861	0	NA
313	AOAH	0.434078	0.216341	0	NA
144402	CPNE8	0.433297	0.427072	0	NA
2651	GCNT2	0.43252	0.780785	0	NA
9627	SNCAIP	0.431966	0.867029	0	NA
185	AGTR1	0.430801	0.580698	0	NA
81617	CAB39L	0.428353	0.751241	0	NA
1009	CDH11	0.427502	0.869375	0	NA
9699	RIMS2	0.427031	0.585508	0	NA
23382	AHCYL2	0.426452	0.632409	0	NA
8320	EOMES	0.426252	0.454336	0	NA
5801	PTPRR	0.423125	0.969359	0	NA
9674	KIAA0040	0.423055	0.503129	0	NA
23213	SULF1	0.422893	0.512262	0	NA
212	ALAS2	0.42271	0.573329	0	NA
4688	NCF2	0.422691	0.366543	0	NA
26154	ABCA12	0.421951	0.421658	0	NA
6310	ATXN1	0.420352	0.569538	0	NA
4300	MLLT3	0.418804	0.446884	0	NA
5334	PLCL1	0.417901	0.533658	0	NA
56892	C8orf4	0.417804	0.773447	0	NA
4848	CNOT2	0.417478	0.543911	0	NA
6374	CXCL5	0.417362	0.620684	0	NA
91351	DDX60L	0.417089	0.610333	0	NA
117156	SCGB3A2	0.416263	0.588029	0	NA
59338	PLEKHA1	0.415863	0.700258	0	NA
4281	MID1	0.415341	0.303505	0	NA
8545	CGGBP1	0.415323	0.407916	0	NA
5356	PLRG1	0.413485	1.01895	0	NA
163255	ZNF540	0.413368	0.66759	0	NA
288	ANK3	0.412565	0.585189	0	NA
51232	CRIM1	0.412266	0.650972	0	NA
60468	BACH2	0.410315	0.323938	0	NA
1859	DYRK1A	0.410056	0.594517	0	NA
4086	SMAD1	0.409913	0.43399	0	NA
85293	KRTAP3-3	0.409331	0.574519	0	NA
135112	NCOA7	0.409047	0.778511	0	NA
3248	HPGD	0.407993	0.401897	0	NA
1803	DPP4	0.406282	0.430848	0	NA
9874	TLK1	0.405991	0.692208	0	NA
442191	OR14J1	0.405669	0.545374	0	NA
10666	CD226	0.404865	0.553404	0	NA
23012	STK38L	0.404237	0.378929	0	NA
54809	SAMD9	0.402793	0.514142	0	NA
6916	TBXAS1	0.401388	0.476239	0	NA
57515	SERINC1	0.401237	0.429109	0	NA
1536	CYBB	0.398311	0.64935	0	NA
125488	TTC39C	0.398092	0.672852	0	NA
10801	SEPT9	0.397868	0.363731	0	NA
50940	PDE11A	0.397102	0.401046	0	NA
6514	SLC2A2	0.396391	0.277721	0	NA
162681	C18orf54	0.396387	0.802757	0	NA
1008	CDH10	0.396053	0.95261	0	NA
10758	TRAF3IP2	0.395785	0.479618	0	NA
285761	DCBLD1	0.395485	0.454778	0	NA
9846	GAB2	0.395162	0.669759	0	NA
23635	SSBP2	0.395124	0.284791	0	NA
8777	MPDZ	0.394714	0.876249	0	NA
51705	EMCN	0.3938	0.605406	0	NA
53918	PELO	0.393729	1.15324	0	NA
2066	ERBB4	0.393444	1.09992	0	NA
26157	GIMAP2	0.391468	0.741844	0	NA
22832	CEP162	0.390298	0.807797	0	NA
419	ART3	0.387469	0.609972	0	NA
51430	SUCO	0.387189	0.919702	0	NA
84456	L3MBTL3	0.387089	0.684529	0	NA
9378	NRXN1	0.386487	0.806175	0	NA
916	CD3E	0.385988	0.513038	0	NA
26683	OR4F3	0.385579	0.832595	0	NA
115350	FCRL1	0.384212	0.45704	0	NA
7091	TLE4	0.382541	0.435178	0	NA
64066	MMP27	0.381031	0.534663	0	NA
9076	CLDN1	0.380051	0.610986	0	NA
285386	TPRG1	0.379815	0.618826	0	NA
25976	TIPARP	0.379215	0.283774	0	NA
80323	CCDC68	0.378707	1.03241	0	NA
53836	GPR87	0.376937	0.738097	0	NA
6711	SPTBN1	0.376276	0.85697	0	NA
3075	CFH	0.374583	0.875816	0	NA
4638	MYLK	0.374311	0.599499	0	NA
2138	EYA1	0.37414	0.449596	0	NA
10161	LPAR6	0.373373	0.553794	0	NA
64127	NOD2	0.372492	0.855696	0	NA
10085	EDIL3	0.37237	0.349355	0	NA
817	CAMK2D	0.370819	0.663364	0	NA
3381	IBSP	0.370691	0.662786	0	NA
9949	AMMECR1	0.370587	0.682921	0	NA
10863	ADAM28	0.369658	0.722585	0	NA
2028	ENPEP	0.369499	0.887259	0	NA
2078	ERG	0.369133	0.531615	0	NA
11162	NUDT6	0.368919	0.700518	0	NA
116154	PHACTR3	0.367261	0.667088	0	NA
1235	CCR6	0.366185	0.76143	0	NA
4810	NHS	0.36528	0.76279	0	NA
4739	NEDD9	0.364547	0.354081	0	NA
79400	NOX5	0.364096	0.810555	0	NA
4065	LY75	0.363523	0.434602	0	NA
55777	MBD5	0.363162	0.441432	0	NA
79949	PLEKHS1	0.36287	0.440778	0	NA
653220	XAGE1B	0.36156	0.764589	0	NA
10396	ATP8A1	0.360169	0.542682	0	NA
57711	ZNF529	0.358973	0.835274	0	NA
120065	OR5P2	0.358705	0.545835	0	NA
10579	TACC2	0.358423	0.784187	0	NA
7941	PLA2G7	0.35751	0.388315	0	NA
6999	TDO2	0.356775	0.807818	0	NA
57161	PELI2	0.355219	0.312616	0	NA
4133	MAP2	0.354815	1.31177	0	NA
51348	KLRF1	0.353663	0.59319	0	NA
4064	CD180	0.353128	0.481147	0	NA
8564	KMO	0.351727	0.623087	0	NA
4908	NTF3	0.351208	0.546298	0	NA
694	BTG1	0.350152	0.373071	0	NA
27	ABL2	0.349851	0.848257	0	NA
5583	PRKCH	0.348828	1.03141	0	NA
153443	SRFBP1	0.348552	0.531128	0	NA
6925	TCF4	0.348161	0.630088	0	NA
29760	BLNK	0.348046	0.560287	0	NA
10769	PLK2	0.348023	0.748424	0	NA
30820	KCNIP1	0.345483	0.715433	0	NA
6591	SNAI2	0.344816	0.294452	0	NA
22891	ZNF365	0.344206	0.704903	0	NA
5069	PAPPA	0.344024	0.556876	0	NA
961	CD47	0.343879	0.750927	0	NA
2104	ESRRG	0.34315	0.858099	0	NA
473	RERE	0.342785	0.54911	0	NA
80342	TRAF3IP3	0.340984	0.614882	0	NA
80055	PGAP1	0.340121	0.916503	0	NA
7844	RNF103	0.339794	0.394291	0	NA
10563	CXCL13	0.339291	0.369469	0	NA
577	BAI3	0.337904	0.696361	0	NA
79633	FAT4	0.337566	0.622202	0	NA
2117	ETV3	0.337491	0.772845	0	NA
6480	ST6GAL1	0.336917	0.572606	0	NA
84708	LNX1	0.336428	0.544937	0	NA
2798	GNRHR	0.335217	0.911917	0	NA
9732	DOCK4	0.33499	0.999889	0	NA
1268	CNR1	0.334183	0.780922	0	NA
9960	USP3	0.334103	0.537211	0	NA
10276	NET1	0.334058	0.617513	0	NA
157680	VPS13B	0.333163	0.567283	0	NA
51422	PRKAG2	0.33284	0.899512	0	NA
6507	SLC1A3	0.332398	0.822322	0	NA
5743	PTGS2	0.332352	0.808528	0	NA
8654	PDE5A	0.332134	0.464328	0	NA
8626	TP63	0.332038	0.593394	0	NA
50852	TRAT1	0.330488	0.398681	0	NA
963	CD53	0.328928	0.585942	0	NA
5923	RASGRF1	0.328394	0.411528	0	NA
54407	SLC38A2	0.328181	0.595557	0	NA
3576	CXCL8	0.327939	0.793076	0	NA
339745	SPOPL	0.32625	0.777624	0	NA
3176	HNMT	0.325972	0.35871	0	NA
160364	CLEC12A	0.325329	0.381462	0	NA
7227	TRPS1	0.325127	0.723829	0	NA
56938	ARNTL2	0.325045	0.684819	0	NA
2641	GCG	0.324907	0.749829	0	NA
140	ADORA3	0.324782	0.436123	0	NA
22798	LAMB4	0.324667	0.941318	0	NA
2650	GCNT1	0.323676	0.498132	0	NA
320	APBA1	0.321841	0.676625	0	NA
401145	CCSER1	0.321299	0.867991	0	NA
90293	KLHL13	0.320527	0.535573	0	NA
552	AVPR1A	0.320016	0.635121	0	NA
128025	WDR64	0.319457	0.626954	0	NA
9263	STK17A	0.318474	0.698252	0	NA
7099	TLR4	0.318081	0.779393	0	NA
11262	SP140	0.317849	0.6826	0	NA
5588	PRKCQ	0.31727	0.580633	0	NA
1368	CPM	0.317071	0.61021	0	NA
55023	PHIP	0.31684	0.564646	0	NA
1360	CPB1	0.316404	0.812469	0	NA
23366	KIAA0895	0.315637	0.794157	0	NA
4153	MBL2	0.315311	0.73	0	NA
5352	PLOD2	0.315097	0.659521	0	NA
23768	FLRT2	0.314351	0.666591	0	NA
53829	P2RY13	0.313985	0.623901	0	NA
29761	USP25	0.313663	0.608874	0	NA
1833	EPYC	0.31325	0.841389	0	NA
960	CD44	0.312277	0.39439	0	NA
1906	EDN1	0.311238	0.792891	0	NA
1075	CTSC	0.309729	0.691228	0	NA
79868	ALG13	0.309399	0.571218	0	NA
3084	NRG1	0.309293	0.697598	0	NA
55286	C4orf19	0.309061	0.692108	0	NA
6091	ROBO1	0.307765	0.706141	0	NA
1290	COL5A2	0.307624	0.666422	0	NA
3772	KCNJ15	0.307294	0.500276	0	NA
9955	HS3ST3A1	0.306999	0.458588	0	NA
1959	EGR2	0.306175	0.552091	0	NA
40	ASIC2	0.305942	0.668907	0	NA
729	C6	0.3058	0.564712	0	NA
1788	DNMT3A	0.302845	0.733934	0	NA
116441	TM4SF18	0.301936	0.982585	0	NA
117154	DACH2	0.301887	0.517359	0	NA
136319	MTPN	0.301758	0.671844	0	NA
79982	DNAJB14	0.300775	0.37998	0	NA
29957	SLC25A24	0.300745	0.457972	0	NA
55333	SYNJ2BP	0.299849	0.318653	0	NA
414899	BLID	0.297881	0.314106	0	NA
8601	RGS20	0.297701	0.577801	0	NA
5800	PTPRO	0.2977	0.530285	0	NA
114769	CARD16	0.297209	0.815635	0	NA
49855	SCAPER	0.297129	0.485507	0	NA
116442	RAB39B	0.295687	0.507598	0	NA
9957	HS3ST1	0.295647	0.68908	0	NA
10451	VAV3	0.295631	0.745953	0	NA
2920	CXCL2	0.294816	0.645098	0	NA
9465	AKAP7	0.294648	0.639809	0	NA
80345	ZSCAN16	0.294579	0.57129	0	NA
79668	PARP8	0.29427	0.450212	0	NA
5570	PKIB	0.293079	0.633528	0	NA
154075	SAMD3	0.293062	0.675236	0	NA
81832	NETO1	0.292906	0.621399	0	NA
3475	IFRD1	0.292866	0.810167	0	NA
4155	MBP	0.29274	0.689082	0	NA
1285	COL4A3	0.292077	0.821749	0	NA
9844	ELMO1	0.291076	0.539194	0	NA
131544	CRYBG3	0.290481	0.693436	0	NA
64902	AGXT2	0.29015	0.737725	0	NA
267012	DAOA	0.290107	0.634635	0	NA
84220	RGPD5	0.289892	0.520423	0	NA
9414	TJP2	0.289825	0.623444	0	NA
54842	MFSD6	0.288905	0.729984	0	NA
167691	LCA5	0.288821	0.492658	0	NA
5992	RFX4	0.288807	0.781588	0	NA
753	LDLRAD4	0.287926	0.671302	0	NA
7730	ZNF177	0.28722	0.780213	0	NA
10150	MBNL2	0.287013	0.512864	0	NA
1602	DACH1	0.286911	0.640003	0	NA
152573	SHISA3	0.286152	0.606886	0	NA
91607	SLFN11	0.28544	0.919515	0	NA
9662	CEP135	0.284572	0.677278	0	NA
170506	DHX36	0.283935	0.960276	0	NA
10335	MRVI1	0.28378	0.630465	0	NA
51338	MS4A4A	0.283421	0.712092	0	NA
139324	HDX	0.282765	0.510804	0	NA
27133	KCNH5	0.28273	1.26801	0	NA
5290	PIK3CA	0.28168	0.740527	0	NA
154	ADRB2	0.280747	0.526644	0	NA
11010	GLIPR1	0.279366	0.52196	0	NA
8671	SLC4A4	0.27819	0.56521	0	NA
6399	TRAPPC2	0.277723	0.272033	0	NA
1993	ELAVL2	0.277241	1.0685	0	NA
55640	FLVCR2	0.275769	0.435872	0	NA
84945	ABHD13	0.275729	1.03651	0	NA
23001	WDFY3	0.275459	0.771917	0	NA
8445	DYRK2	0.27527	0.588239	0	NA
144165	PRICKLE1	0.27523	0.542879	0	NA
55998	NXF5	0.274938	0.808563	0	NA
8644	AKR1C3	0.274515	0.73361	0	NA
4734	NEDD4	0.271561	0.488871	0	NA
22841	RAB11FIP2	0.271413	0.520301	0	NA
319100	TAAR6	0.270726	0.762158	0	NA
444	ASPH	0.270373	1.06779	0	NA
54798	DCHS2	0.26935	0.942179	0	NA
2191	FAP	0.268795	0.965634	0	NA
8895	CPNE3	0.268047	0.620141	0	NA
3758	KCNJ1	0.266966	0.219525	0	NA
5965	RECQL	0.266947	0.587428	0	NA
29909	GPR171	0.266655	0.480737	0	NA
5367	PMCH	0.265708	0.299609	0	NA
23023	TMCC1	0.265586	0.820181	0	NA
60592	SCOC	0.265133	0.819586	0	NA
5166	PDK4	0.265095	0.552967	0	NA
284759	SIRPB2	0.263214	0.255841	0	NA
3773	KCNJ16	0.261377	0.758358	0	NA
266722	HS6ST3	0.261234	0.907757	0	NA
5288	PIK3C2G	0.261008	0.811253	0	NA
201799	TMEM154	0.260808	0.823121	0	NA
219285	SAMD9L	0.260141	0.423466	0	NA
6857	SYT1	0.259027	0.871345	0	NA
9287	TAAR2	0.258755	0.867302	0	NA
57561	ARRDC3	0.258713	0.658137	0	NA
9367	RAB9A	0.258387	0.506488	0	NA
8470	SORBS2	0.257804	0.936343	0	NA
79368	FCRL2	0.257202	0.267868	0	NA
5873	RAB27A	0.257103	0.547468	0	NA
83857	TMTC1	0.256889	0.660156	0	NA
911	CD1C	0.256698	0.734369	0	NA
374864	CCDC178	0.255638	0.610547	0	NA
4978	OPCML	0.254146	0.683659	0	NA
27115	PDE7B	0.254124	0.623381	0	NA
6542	SLC7A2	0.253572	1.03527	0	NA
8436	SDPR	0.253546	0.579458	0	NA
6504	SLAMF1	0.253205	0.41668	0	NA
10026	PIGK	0.253126	0.836416	0	NA
5055	SERPINB2	0.25244	0.467546	0	NA
83900	KRTAP9-3	0.252354	0.716633	0	NA
1193	CLIC2	0.251507	0.242844	0	NA
51133	KCTD3	0.251135	0.667685	0	NA
9966	TNFSF15	0.250662	0.43366	0	NA
2205	FCER1A	0.250359	0.991018	0	NA
23312	DMXL2	0.250234	0.344848	0	NA
256586	LYSMD2	0.250132	0.846083	0	NA
6314	ATXN7	0.24834	0.71172	0	NA
10894	LYVE1	0.248027	0.672182	0	NA
81539	SLC38A1	0.247961	0.737916	0	NA
22920	KIFAP3	0.247355	0.771529	0	NA
5828	PEX2	0.24724	0.496983	0	NA
26872	STEAP1	0.247053	0.466689	0	NA
9628	RGS6	0.247047	0.76188	0	NA
1493	CTLA4	0.246727	0.493957	0	NA
23347	SMCHD1	0.246597	0.850043	0	NA
7337	UBE3A	0.246531	0.946935	0	NA
4068	SH2D1A	0.24567	0.42226	0	NA
6935	ZEB1	0.245544	0.867735	0	NA
3759	KCNJ2	0.245512	0.973644	0	NA
79739	TTLL7	0.244324	0.452186	0	NA
51199	NIN	0.244124	0.534576	0	NA
64097	EPB41L4A	0.243659	0.65398	0	NA
10135	NAMPT	0.242996	0.475013	0	NA
55668	GPATCH2L	0.242975	0.42221	0	NA
3059	HCLS1	0.242629	0.522188	0	NA
4015	LOX	0.242302	0.648536	0	NA
79670	ZCCHC6	0.242209	0.606814	0	NA
3437	IFIT3	0.241882	0.618909	0	NA
51752	ERAP1	0.240715	0.733685	0	NA
92346	C1orf105	0.240295	0.469244	0	NA
7056	THBD	0.240226	0.676253	0	NA
660	BMX	0.240158	0.542669	0	NA
3673	ITGA2	0.239779	0.929616	0	NA
9439	MED23	0.238624	0.710642	0	NA
57650	KIAA1524	0.238476	1.1154	0	NA
5744	PTHLH	0.238435	0.45732	0	NA
64167	ERAP2	0.237865	0.605253	0	NA
8204	NRIP1	0.237678	0.623016	0	NA
55031	USP47	0.237314	0.612089	0	NA
55784	MCTP2	0.237254	0.721073	0	NA
6595	SMARCA2	0.23609	0.260579	0	NA
25950	RWDD3	0.235803	0.618302	0	NA
160365	CLECL1	0.235385	0.767253	0	NA
253827	MSRB3	0.234504	0.296313	0	NA
2555	GABRA2	0.234311	0.630673	0	NA
941	CD80	0.234025	1.07046	0	NA
64805	P2RY12	0.232861	0.346251	0	NA
10943	MSL3	0.232184	0.399753	0	NA
140886	PABPC5	0.231888	1.11121	0	NA
79747	ADGB	0.230939	0.791138	0	NA
55105	GPATCH2	0.230636	0.557909	0	NA
160851	DGKH	0.230187	0.61751	0	NA
2737	GLI3	0.230098	0.776756	0	NA
51309	ARMCX1	0.229753	0.606038	0	NA
83930	STARD3NL	0.229486	0.456651	0	NA
84897	TBRG1	0.22934	0.600596	0	NA
115548	FCHO2	0.229147	0.893377	0	NA
2201	FBN2	0.228267	0.356039	0	NA
11096	ADAMTS5	0.227831	0.968311	0	NA
9819	TSC22D2	0.227652	0.249619	0	NA
25890	ABI3BP	0.226208	0.577919	0	NA
51802	ASIC5	0.225734	0.450887	0	NA
10194	TSHZ1	0.224758	0.64699	0	NA
54839	LRRC49	0.22436	0.611338	0	NA
85004	RERG	0.223738	0.652863	0	NA
81545	FBXO38	0.223486	0.752491	0	NA
54855	FAM46C	0.222982	0.502419	0	NA
92949	ADAMTSL1	0.221391	0.413231	0	NA
22807	IKZF2	0.220671	0.727444	0	NA
1184	CLCN5	0.220599	0.727948	0	NA
9743	ARHGAP32	0.220227	0.558969	0	NA
23229	ARHGEF9	0.219977	0.625788	0	NA
7130	TNFAIP6	0.218921	0.774447	0	NA
347902	AMIGO2	0.217569	0.590186	0	NA
58475	MS4A7	0.216539	0.604732	0	NA
84548	TMEM185A	0.215247	0.517095	0	NA
7292	TNFSF4	0.21441	0.410339	0	NA
8674	VAMP4	0.214224	0.742592	0	NA
253461	ZBTB38	0.214216	0.542678	0	NA
23460	ABCA6	0.214084	0.506528	0	NA
966	CD59	0.21332	0.512583	0	NA
55529	TMEM55A	0.211714	0.51105	0	NA
23086	EXPH5	0.21118	0.662311	0	NA
115123	MARCH3	0.211154	0.242891	0	NA
81494	CFHR5	0.209899	0.837096	0	NA
221935	SDK1	0.209758	0.724499	0	NA
114905	C1QTNF7	0.20963	0.600644	0	NA
114299	PALM2	0.207258	0.734557	0	NA
85477	SCIN	0.20709	0.587945	0	NA
8516	ITGA8	0.206365	0.770595	0	NA
7026	NR2F2	0.206256	0.210999	0	NA
2893	GRIA4	0.20605	0.49237	0	NA
6400	SEL1L	0.205926	0.857878	0	NA
11107	PRDM5	0.205397	0.584615	0	NA
54463	FAM134B	0.205227	0.603082	0	NA
2273	FHL1	0.205124	0.393333	0	NA
2162	F13A1	0.204764	0.863384	0	NA
29951	PDZRN4	0.204667	0.521619	0	NA
84631	SLITRK2	0.20465	0.932694	0	NA
22903	BTBD3	0.204541	0.486522	0	NA
23007	PLCH1	0.20444	0.727311	0	NA
60558	GUF1	0.203765	0.660713	0	NA
4745	NELL1	0.203754	0.79194	0	NA
6558	SLC12A2	0.203492	1.02013	0	NA
10602	CDC42EP3	0.203075	0.374283	0	NA
55769	ZNF83	0.202379	0.287675	0	NA
23405	DICER1	0.20218	0.632026	0	NA
10249	GLYAT	0.202022	0.7524	0	NA
57556	SEMA6A	0.201878	0.688449	0	NA
221395	GPR116	0.200745	0.4896	0	NA
7029	TFDP2	0.198849	0.481153	0	NA
57614	KIAA1468	0.198479	1.05026	0	NA
85285	KRTAP4-1	0.197916	0.733434	0	NA
2824	GPM6B	0.19736	0.706347	0	NA
2070	EYA4	0.197348	0.582751	0	NA
90	ACVR1	0.196961	0.530086	0	NA
84251	SGIP1	0.196731	0.500595	0	NA
57559	STAMBPL1	0.19619	0.666464	0	NA
54556	ING3	0.195748	0.870266	0	NA
55137	FIGN	0.194868	1.2992	0	NA
220929	ZNF438	0.194303	0.711714	0	NA
133584	EGFLAM	0.194104	0.667646	0	NA
93034	NT5C1B	0.193072	0.7235	0	NA
1901	S1PR1	0.191949	0.855038	0	NA
139170	DCAF12L1	0.191079	0.739883	0	NA
59067	IL21	0.191066	0.676785	0	NA
6414	SEPP1	0.190787	0.618791	0	NA
57205	ATP10D	0.190529	0.902557	0	NA
387882	C12orf75	0.190458	0.476199	0	NA
51105	PHF20L1	0.190216	0.50669	0	NA
5128	CDK17	0.190103	0.642543	0	NA
57088	PLSCR4	0.189552	0.618328	0	NA
2620	GAS2	0.189475	0.644028	0	NA
3717	JAK2	0.187883	0.488501	0	NA
22999	RIMS1	0.187474	1.01555	0	NA
23158	TBC1D9	0.186958	0.533626	0	NA
121227	LRIG3	0.186191	0.662453	0	NA
79365	BHLHE41	0.186098	0.514611	0	NA
203430	ZCCHC5	0.186005	0.857254	0	NA
123036	TC2N	0.185561	0.528013	0	NA
127124	ATP6V1G3	0.185557	0.727148	0	NA
29978	UBQLN2	0.185385	0.558972	0	NA
64224	HERPUD2	0.185371	0.544707	0	NA
6317	SERPINB3	0.184427	0.644309	0	NA
3670	ISL1	0.184053	0.696657	0	NA
9404	LPXN	0.18386	0.516137	0	NA
56034	PDGFC	0.183551	0.673406	0	NA
7220	TRPC1	0.182651	0.477758	0	NA
2	A2M	0.182638	0.369646	0	NA
23180	RFTN1	0.182278	0.852099	0	NA
3788	KCNS2	0.182005	0.774599	0	NA
27299	ADAMDEC1	0.181994	0.992031	0	NA
91050	CCDC149	0.181618	0.493093	0	NA
58158	NEUROD4	0.180333	0.621792	0	NA
10046	MAMLD1	0.179639	0.398015	0	NA
2564	GABRE	0.179438	0.749548	0	NA
352999	C6orf58	0.179164	0.985852	0	NA
55906	ZC4H2	0.178967	0.645559	0	NA
163778	SPRR4	0.17891	0.681506	0	NA
84868	HAVCR2	0.178221	0.658973	0	NA
8406	SRPX	0.178127	0.785232	0	NA
91523	PCED1B	0.177484	0.429598	0	NA
117177	RAB3IP	0.176876	0.781879	0	NA
6782	HSPA13	0.176437	0.480598	0	NA
11060	WWP2	0.17612	0.853683	0	NA
7174	TPP2	0.176	0.550576	0	NA
84168	ANTXR1	0.175869	0.18378	0	NA
9617	MTRF1	0.175094	0.668594	0	NA
286097	MICU3	0.174854	0.531601	0	NA
83539	CHST9	0.174151	0.814495	0	NA
1462	VCAN	0.173872	0.873297	0	NA
11103	KRR1	0.173591	0.421819	0	NA
23036	ZNF292	0.173024	0.41515	0	NA
134957	STXBP5	0.172941	0.440522	0	NA
119692	OR51S1	0.172232	0.999987	0	NA
51397	COMMD10	0.171734	1.08881	0	NA
220965	FAM13C	0.171103	0.713431	0	NA
340069	FAM170A	0.170152	0.330849	0	NA
81399	OR4F16	0.168925	0.642697	0	NA
57097	PARP11	0.1686	0.300319	0	NA
10720	UGT2B11	0.16829	0.557599	0	NA
11326	VSIG4	0.16804	0.701142	0	NA
54714	CNGB3	0.167988	0.748069	0	NA
7743	ZNF189	0.16787	0.639023	0	NA
3082	HGF	0.167853	0.577987	0	NA
4299	AFF1	0.167663	0.504833	0	NA
5874	RAB27B	0.167426	0.91432	0	NA
23333	DPY19L1	0.166967	0.727316	0	NA
4026	LPP	0.166882	0.632278	0	NA
23262	PPIP5K2	0.166855	0.619893	0	NA
131	ADH7	0.166108	0.614645	0	NA
10923	SUB1	0.165984	0.656233	0	NA
57620	STIM2	0.165763	0.727634	0	NA
387758	FIBIN	0.165356	0.717003	0	NA
79887	PLBD1	0.165271	0.417562	0	NA
79642	ARSJ	0.165154	0.773268	0	NA
1562	CYP2C18	0.164097	0.571878	0	NA
7046	TGFBR1	0.16392	0.777585	0	NA
28951	TRIB2	0.163316	0.478324	0	NA
6326	SCN2A	0.162298	0.572853	0	NA
114801	TMEM200A	0.161295	0.882806	0	NA
5277	PIGA	0.160556	0.663054	0	NA
54829	ASPN	0.160014	0.509169	0	NA
84689	MS4A14	0.159715	0.354737	0	NA
64232	MS4A5	0.159172	0.881003	0	NA
9867	PJA2	0.157979	0.830623	0	NA
85453	TSPYL5	0.157682	0.421163	0	NA
131450	CD200R1	0.156947	0.538315	0	NA
23200	ATP11B	0.156358	0.567487	0	NA
1446	CSN1S1	0.156351	0.864456	0	NA
653	BMP5	0.155915	0.945984	0	NA
57708	MIER1	0.154986	0.744426	0	NA
51284	TLR7	0.15485	0.588732	0	NA
26189	OR1A2	0.154573	0.719215	0	NA
80896	NPL	0.154339	0.311618	0	NA
6403	SELP	0.153922	0.475245	0	NA
30010	NXPH1	0.152857	0.814116	0	NA
56911	MAP3K7CL	0.152411	0.426606	0	NA
7745	ZKSCAN8	0.151879	0.590062	0	NA
7626	ZNF75D	0.151793	0.625821	0	NA
6641	SNTB1	0.150613	0.525613	0	NA
57142	RTN4	0.149258	0.330871	0	NA
8029	CUBN	0.149052	1.07617	0	NA
3112	HLA-DOB	0.147087	0.712961	4	6p21.3
22918	CD93	0.146648	0.469219	0	NA
3739	KCNA4	0.146512	0.612621	0	NA
5998	RGS3	0.146058	0.745418	0	NA
64849	SLC13A3	0.145916	0.615972	0	NA
92344	GORAB	0.145912	0.679291	0	NA
85027	SMIM3	0.144693	0.411251	0	NA
157769	FAM91A1	0.144659	0.634542	0	NA
115908	CTHRC1	0.144299	0.818873	0	NA
162394	SLFN5	0.143668	0.487822	0	NA
256076	COL6A5	0.143473	0.746551	0	NA
55081	IFT57	0.143438	0.706927	0	NA
834	CASP1	0.143385	0.898174	0	NA
79649	MAP7D3	0.143373	0.742621	0	NA
27333	GOLIM4	0.142991	0.897456	0	NA
51167	CYB5R4	0.142771	0.569553	0	NA
120892	LRRK2	0.142347	0.964512	0	NA
3221	HOXC4	0.141976	0.727824	0	NA
57117	INTS12	0.141366	0.761344	0	NA
4121	MAN1A1	0.140995	0.934911	0	NA
4314	MMP3	0.140851	0.419145	0	NA
1996	ELAVL4	0.140806	0.728393	0	NA
5161	PDHA2	0.140192	0.417728	0	NA
3624	INHBA	0.140133	0.514897	0	NA
5136	PDE1A	0.139485	0.785905	0	NA
81849	ST6GALNAC5	0.139328	0.518294	0	NA
79799	UGT2A3	0.139128	1.02254	0	NA
167681	PRSS35	0.139028	0.557454	0	NA
5764	PTN	0.138893	0.530606	0	NA
6547	SLC8A3	0.138449	0.681514	0	NA
2934	GSN	0.138375	0.66879	0	NA
340419	RSPO2	0.137405	0.662353	0	NA
81553	FAM49A	0.136981	0.722496	0	NA
9729	KIAA0408	0.136103	0.317543	0	NA
10686	CLDN16	0.136049	0.602591	0	NA
3820	KLRB1	0.133741	0.471734	0	NA
57047	PLSCR2	0.132221	0.644984	0	NA
2202	EFEMP1	0.132092	0.850681	0	NA
219790	RTKN2	0.131942	0.576099	0	NA
9779	TBC1D5	0.131924	0.800822	0	NA
9262	STK17B	0.131479	0.403178	0	NA
63982	ANO3	0.131207	0.570272	0	NA
10884	MRPS30	0.131112	0.722354	0	NA
10742	RAI2	0.13088	0.418777	0	NA
55608	ANKRD10	0.130671	0.602157	0	NA
3439	IFNA1	0.130397	0.55333	0	NA
6444	SGCD	0.13032	0.491184	0	NA
3908	LAMA2	0.129771	0.62841	0	NA
51454	GULP1	0.129204	1.0493	0	NA
50615	IL21R	0.128945	0.526293	0	NA
8942	KYNU	0.128888	0.482045	0	NA
10892	MALT1	0.128805	0.430653	0	NA
84920	ALG10	0.128712	0.540511	0	NA
140578	CHODL	0.128615	0.674447	0	NA
653308	ASAH2B	0.128346	0.48689	0	NA
344148	NCKAP5	0.128218	0.305537	0	NA
7321	UBE2D1	0.12798	0.730064	0	NA
26959	HBP1	0.127969	0.527298	0	NA
253012	HEPACAM2	0.127796	0.622077	0	NA
54440	SASH3	0.126736	0.830839	0	NA
64417	C5orf28	0.125999	0.570444	0	NA
11215	AKAP11	0.125928	0.476427	0	NA
56253	CRTAM	0.125889	0.582821	0	NA
55255	WDR41	0.125768	0.800511	0	NA
167227	DCP2	0.125222	0.59651	0	NA
80310	PDGFD	0.125161	0.60652	0	NA
11118	BTN3A2	0.124321	0.868118	0	NA
932	MS4A3	0.12414	0.661884	0	NA
257313	UTS2B	0.123341	0.757957	0	NA
4626	MYH8	0.123278	0.56775	0	NA
54209	TREM2	0.122779	0.270879	0	NA
10407	SPAG11B	0.122779	1.17037	0	NA
11201	POLI	0.122465	0.968398	0	NA
7486	WRN	0.122064	0.578053	0	NA
10371	SEMA3A	0.121597	0.589689	0	NA
54536	EXOC6	0.121555	0.305093	0	NA
51132	RLIM	0.121482	0.667956	0	NA
84620	ST6GAL2	0.121395	0.653368	0	NA
3440	IFNA2	0.1213	0.384093	0	NA
9863	MAGI2	0.119852	0.46696	0	NA
4986	OPRK1	0.119843	0.696977	0	NA
166378	SPATA5	0.119536	0.894177	0	NA
84230	LRRC8C	0.119464	0.805627	0	NA
3516	RBPJ	0.118991	0.318814	0	NA
51141	INSIG2	0.118766	0.568667	0	NA
84529	C15orf41	0.118669	1.09284	0	NA
79694	MANEA	0.118213	0.477868	0	NA
64343	AZI2	0.118094	0.611833	0	NA
91543	RSAD2	0.117902	0.460249	0	NA
5789	PTPRD	0.1179	0.58582	0	NA
28232	SLCO3A1	0.11789	0.79761	0	NA
1475	CSTA	0.117885	0.523013	0	NA
23179	RGL1	0.11774	0.749	0	NA
10810	WASF3	0.117695	0.568184	0	NA
116068	LYSMD3	0.117098	0.754401	0	NA
9412	MED21	0.116548	0.439484	0	NA
9515	STXBP5L	0.116543	0.977331	0	NA
4033	LRMP	0.115876	0.736221	0	NA
139886	SPIN4	0.1151	0.635056	0	NA
3936	LCP1	0.114972	0.75782	0	NA
8832	CD84	0.114786	0.529411	0	NA
25966	C2CD2	0.114719	0.42153	0	NA
11217	AKAP2	0.114641	0.769149	0	NA
140460	ASB7	0.113861	0.562819	0	NA
158586	ZXDB	0.113697	0.524187	0	NA
23105	FSTL4	0.113043	0.574453	0	NA
163404	LPPR5	0.112278	0.881757	0	NA
10777	ARPP21	0.112248	1.35149	0	NA
1286	COL4A4	0.110824	0.940126	0	NA
222236	NAPEPLD	0.11052	0.318358	0	NA
4683	NBN	0.109927	0.656107	0	NA
23118	TAB2	0.1095	0.411436	0	NA
24138	IFIT5	0.10888	0.672418	0	NA
22936	ELL2	0.108678	0.693858	0	NA
22839	DLGAP4	0.108194	0.727042	0	NA
223117	SEMA3D	0.108075	0.458926	0	NA
387032	ZKSCAN4	0.107798	0.620491	0	NA
7738	ZNF184	0.107468	0.596009	0	NA
28990	ASTE1	0.107229	0.847692	0	NA
169966	FAM46D	0.106221	1.10078	0	NA
11183	MAP4K5	0.105294	0.73118	0	NA
196477	CCER1	0.105147	0.746868	0	NA
92521	SPECC1	0.105077	0.902554	0	NA
1827	RCAN1	0.104546	0.818397	0	NA
2326	FMO1	0.104504	0.215092	0	NA
8490	RGS5	0.104112	0.47608	0	NA
92345	NAF1	0.103184	0.446004	0	NA
253943	YTHDF3	0.102995	0.448774	0	NA
785	CACNB4	0.102923	0.805778	0	NA
221806	VWDE	0.102453	0.810904	0	NA
5535	PPP3R2	0.102266	0.425145	0	NA
6356	CCL11	0.101861	0.646959	0	NA
663	BNIP2	0.101703	0.538349	0	NA
5028	P2RY1	0.101669	0.95715	0	NA
2581	GALC	0.101555	0.66078	0	NA
124	ADH1A	0.101391	0.599449	0	NA
1117	CHI3L2	0.10118	0.715488	0	NA
83416	FCRL5	0.100768	0.25454	0	NA
3097	HIVEP2	0.100723	0.729385	0	NA
2633	GBP1	0.100546	1.05382	0	NA
2346	FOLH1	0.100392	0.711017	0	NA
2131	EXT1	0.100142	0.92209	0	NA
22854	NTNG1	0.0988836	0.488563	0	NA
22986	SORCS3	0.0985383	0.311106	0	NA
9425	CDYL	0.098074	0.763058	0	NA
3791	KDR	0.0969274	0.950979	0	NA
5468	PPARG	0.0957036	0.987377	0	NA
5646	PRSS3	0.095449	0.333382	0	NA
155435	RBM33	0.0953203	0.539019	0	NA
5321	PLA2G4A	0.094615	0.549715	0	NA
139081	MAGEC3	0.0942429	1.05835	0	NA
84059	GPR98	0.0933672	0.989171	0	NA
151393	RMDN2	0.0929294	0.573103	0	NA
2925	GRPR	0.0927527	0.671346	0	NA
8499	PPFIA2	0.0925123	0.555217	0	NA
154664	ABCA13	0.092075	0.600009	0	NA
4332	MNDA	0.0919016	0.566749	3	1q23.1
9655	SOCS5	0.0911773	0.787769	0	NA
115827	RAB3C	0.0911187	0.799587	0	NA
132	ADK	0.0906175	0.675162	0	NA
166815	TIGD2	0.0903523	0.820551	0	NA
4929	NR4A2	0.0902922	1.04944	0	NA
57579	FAM135A	0.0901427	0.367359	0	NA
8848	TSC22D1	0.0898209	0.787816	0	NA
25836	NIPBL	0.0897092	0.668629	0	NA
8395	PIP5K1B	0.0891699	0.489637	0	NA
9766	KIAA0247	0.088808	0.890967	0	NA
4482	MSRA	0.0886515	0.556226	0	NA
171024	SYNPO2	0.0883683	0.617682	0	NA
4664	NAB1	0.0881993	0.74917	0	NA
122042	RXFP2	0.0881692	0.779759	0	NA
4094	MAF	0.0879652	0.694769	0	NA
11221	DUSP10	0.0878272	0.492951	0	NA
114907	FBXO32	0.0877219	0.580393	0	NA
11075	STMN2	0.0871357	0.338506	0	NA
27032	ATP2C1	0.087105	0.681989	0	NA
57623	ZFAT	0.0869434	0.654236	0	NA
3660	IRF2	0.0862942	0.517796	0	NA
59348	ZNF350	0.0852293	0.621967	0	NA
5196	PF4	0.0846162	0.650759	0	NA
6424	SFRP4	0.0841268	0.153848	0	NA
131873	COL6A6	0.0841097	0.376787	0	NA
54514	DDX4	0.0840688	0.820381	0	NA
8829	NRP1	0.0838395	0.697444	0	NA
219578	ZNF804B	0.083578	0.68076	0	NA
1880	GPR183	0.0835438	0.880402	0	NA
253260	RICTOR	0.0830548	0.339642	0	NA
337970	KRTAP19-3	0.0827513	1.02078	0	NA
6401	SELE	0.0825759	0.366371	0	NA
8796	SCEL	0.0824394	0.92947	0	NA
7188	TRAF5	0.0818234	0.665169	0	NA
2889	RAPGEF1	0.0812143	0.815648	0	NA
4644	MYO5A	0.0811243	0.171731	0	NA
1278	COL1A2	0.0809191	0.78664	0	NA
7881	KCNAB1	0.079981	0.566356	0	NA
2328	FMO3	0.0793568	0.610732	0	NA
55014	STX17	0.078445	0.8854	0	NA
6781	STC1	0.0775368	0.524126	0	NA
8997	KALRN	0.077123	0.909084	0	NA
4223	MEOX2	0.076406	0.47662	0	NA
26002	MOXD1	0.0762245	0.518357	0	NA
23052	ENDOD1	0.075869	0.707196	0	NA
79627	OGFRL1	0.0749351	0.507795	0	NA
2153	F5	0.0747924	0.653645	0	NA
29922	NME7	0.0741006	0.748139	0	NA
284611	FAM102B	0.0740707	0.430982	0	NA
10384	BTN3A3	0.0737575	0.382692	0	NA
7482	WNT2B	0.0735216	1.22649	0	NA
390265	OR10G7	0.0730392	0.981915	0	NA
54832	VPS13C	0.0729283	0.636647	0	NA
64135	IFIH1	0.072868	0.551735	0	NA
913	CD1E	0.0724495	0.873756	0	NA
2778	GNAS	0.072384	1.17897	0	NA
6372	CXCL6	0.0718957	0.555629	0	NA
9976	CLEC2B	0.0718842	0.925723	0	NA
55359	STYK1	0.0718256	0.505131	0	NA
54477	PLEKHA5	0.0717525	0.618474	0	NA
10087	COL4A3BP	0.0713373	0.453787	0	NA
79961	DENND2D	0.0713092	0.255123	0	NA
8531	YBX3	0.0708986	0.663492	0	NA
2255	FGF10	0.0706438	0.338101	0	NA
158038	LINGO2	0.0703679	1.07687	0	NA
2069	EREG	0.0702845	1.00183	0	NA
81608	FIP1L1	0.0700016	0.83586	0	NA
93349	SP140L	0.0697044	0.715695	0	NA
23657	SLC7A11	0.0693904	0.469646	0	NA
7634	ZNF80	0.0692538	0.331166	0	NA
7378	UPP1	0.0685074	0.296486	0	NA
1306	COL15A1	0.0683474	0.82685	0	NA
3111	HLA-DOA	0.067669	0.308853	4	6p21.3
1007	CDH9	0.0670484	0.692505	0	NA
10692	RRH	0.0667801	0.397713	0	NA
2774	GNAL	0.0662082	1.27471	0	NA
25	ABL1	0.0661987	0.206879	0	NA
4800	NFYA	0.0661334	0.522533	0	NA
1215	CMA1	0.06593	0.577055	0	NA
8854	ALDH1A2	0.0658891	0.526125	0	NA
222255	ATXN7L1	0.0656818	0.685359	0	NA
1486	CTBS	0.0656313	0.819432	0	NA
79875	THSD4	0.065584	0.529019	0	NA
53831	GPR84	0.0654113	0.791968	0	NA
4783	NFIL3	0.0652686	0.285545	0	NA
3688	ITGB1	0.0648913	1.16664	0	NA
10752	CHL1	0.0646039	1.11245	0	NA
23150	FRMD4B	0.0645553	0.347254	0	NA
8706	B3GALNT1	0.0645113	0.504541	0	NA
257068	PLCXD2	0.0644251	0.463034	0	NA
3586	IL10	0.0639131	0.420412	0	NA
204962	SLC44A5	0.0637648	0.648366	0	NA
221981	THSD7A	0.0633596	0.277405	0	NA
4887	NPY2R	0.0631835	0.536919	0	NA
2892	GRIA3	0.062948	0.702821	0	NA
6304	SATB1	0.0622215	0.466772	0	NA
221391	OPN5	0.0617389	0.509866	0	NA
84909	C9orf3	0.0616772	0.392465	0	NA
10000	AKT3	0.0614965	0.425651	0	NA
669	BPGM	0.0612484	0.36609	0	NA
54838	WBP1L	0.0607285	0.523034	0	NA
4593	MUSK	0.059026	0.671349	0	NA
4238	MFAP3	0.0589076	0.710079	0	NA
9044	BTAF1	0.0576764	0.822087	0	NA
10761	PLAC1	0.0569873	0.421882	0	NA
1356	CP	0.0564437	0.631533	0	NA
7294	TXK	0.0560909	0.637071	0	NA
5341	PLEK	0.055692	0.865047	0	NA
1837	DTNA	0.0554242	0.679248	0	NA
9723	SEMA3E	0.0546696	0.56587	0	NA
1122	CHML	0.0544324	0.979617	0	NA
2917	GRM7	0.0543953	0.772014	0	NA
60437	CDH26	0.0536064	0.603739	0	NA
10098	TSPAN5	0.0533756	0.569494	0	NA
125	ADH1B	0.0531537	0.747933	0	NA
23245	ASTN2	0.0530798	0.51284	0	NA
79780	CCDC82	0.0530534	0.633329	0	NA
84725	PLEKHA8	0.053039	0.800551	0	NA
607	BCL9	0.0520614	0.315548	0	NA
90167	FRMD7	0.0517039	0.932127	0	NA
260293	CYP4X1	0.0512743	0.958107	0	NA
8600	TNFSF11	0.0505618	0.54948	0	NA
57181	SLC39A10	0.0502324	0.68441	0	NA
3456	IFNB1	0.0494779	0.703865	0	NA
10551	AGR2	0.0489664	0.793769	0	NA
5918	RARRES1	0.0485015	0.597681	0	NA
50832	TAS2R4	0.048288	0.597054	0	NA
1448	CSN3	0.0479877	0.560138	0	NA
27071	DAPP1	0.0470043	0.657965	0	NA
7805	LAPTM5	0.0468638	0.445075	0	NA
219623	TMEM26	0.0467155	0.850851	0	NA
147409	DSG4	0.0463563	0.643557	0	NA
85289	KRTAP4-5	0.0463047	0.974859	0	NA
7746	ZSCAN9	0.0461783	0.535071	0	NA
9988	DMTF1	0.0460379	0.486781	0	NA
8935	SKAP2	0.0460283	0.570882	0	NA
910	CD1B	0.0457984	0.238053	0	NA
80745	THUMPD2	0.0452605	0.912688	0	NA
130399	ACVR1C	0.0451428	0.38708	0	NA
91137	SLC25A46	0.0446505	0.439688	0	NA
5897	RAG2	0.0443142	1.20117	0	NA
7850	IL1R2	0.0437804	0.304404	8	2q12
23533	PIK3R5	0.0436025	0.460856	0	NA
4233	MET	0.0427734	1.1277	0	NA
57405	SPC25	0.0427115	0.951554	0	NA
55328	RNLS	0.0421596	0.974153	0	NA
7201	TRHR	0.0418585	0.538559	0	NA
57471	ERMN	0.0418109	0.601093	0	NA
7368	UGT8	0.0416143	1.17518	0	NA
4005	LMO2	0.041612	0.507577	0	NA
3433	IFIT2	0.0405824	0.898258	0	NA
81034	SLC25A32	0.0403208	0.524102	0	NA
9722	NOS1AP	0.0401583	0.917911	0	NA
64848	YTHDC2	0.0400813	0.660001	0	NA
1121	CHM	0.0396098	0.733033	0	NA
5324	PLAG1	0.0394673	0.46483	0	NA
29767	TMOD2	0.0391401	0.601206	0	NA
54462	CCSER2	0.0390678	0.608225	0	NA
81930	KIF18A	0.0389796	0.374882	0	NA
25927	CNRIP1	0.0389293	0.644181	0	NA
5358	PLS3	0.0387387	0.874134	0	NA
83551	TAAR8	0.0384115	1.00887	0	NA
92	ACVR2A	0.0380906	0.66615	0	NA
9649	RALGPS1	0.0377687	0.645889	0	NA
7728	ZNF175	0.0376777	0.571952	0	NA
4060	LUM	0.0372995	0.237658	0	NA
85450	ITPRIP	0.036839	0.540326	0	NA
4863	NPAT	0.036667	0.41364	0	NA
3046	HBE1	0.0363249	0.354177	0	NA
4071	TM4SF1	0.035688	0.800984	0	NA
3290	HSD11B1	0.0355991	0.403196	0	NA
9843	HEPH	0.0345348	0.177964	0	NA
5774	PTPN3	0.03411	0.591013	0	NA
221303	FAM162B	0.0339591	1.12308	0	NA
58499	ZNF462	0.0335733	0.483779	0	NA
10584	COLEC10	0.0332379	0.549424	0	NA
5229	PGGT1B	0.0329109	0.721392	0	NA
8228	PNPLA4	0.0324205	0.753149	0	NA
91975	ZNF300	0.0322667	0.75182	0	NA
31	ACACA	0.0315765	0.603309	0	NA
91584	PLXNA4	0.0315543	0.951328	0	NA
23228	PLCL2	0.0313852	0.323475	0	NA
54510	PCDH18	0.0312811	0.385775	0	NA
3122	HLA-DRA	0.0305743	0.51823	4	6p21.3
91775	NXPE3	0.0305727	0.586316	0	NA
10578	GNLY	0.0304905	0.540192	0	NA
56606	SLC2A9	0.0301662	0.372487	0	NA
5451	POU2F1	0.0295273	0.682361	0	NA
7957	EPM2A	0.0294314	0.817449	0	NA
8743	TNFSF10	0.0294014	0.426177	0	NA
825	CAPN3	0.0293574	0.36253	0	NA
80315	CPEB4	0.0284809	0.585855	0	NA
5125	PCSK5	0.0280013	0.635645	0	NA
5063	PAK3	0.0276306	0.648165	0	NA
3736	KCNA1	0.0272299	0.424901	0	NA
64693	CTAGE1	0.0270589	0.502557	0	NA
9865	TRIL	0.0269652	0.523852	0	NA
389207	GRXCR1	0.0268556	0.872905	0	NA
6046	BRD2	0.0265615	0.679101	4	6p21.3
6764	ST5	0.0259343	1.06079	0	NA
7097	TLR2	0.0254287	0.631823	0	NA
284252	KCTD1	0.0253334	0.644365	0	NA
347344	ZNF81	0.0251157	0.645715	0	NA
8701	DNAH11	0.0248456	0.498946	0	NA
3371	TNC	0.0244078	0.706796	0	NA
50833	TAS2R16	0.0240719	0.343634	0	NA
4856	NOV	0.0237676	0.546428	0	NA
3479	IGF1	0.0233896	0.607922	0	NA
1297	COL9A1	0.0233196	0.917855	0	NA
6717	SRI	0.0229708	0.309964	0	NA
29078	NDUFAF4	0.0228202	0.32216	0	NA
3223	HOXC6	0.0222496	0.870012	0	NA
83591	THAP2	0.0219442	0.768556	0	NA
3142	HLX	0.0213892	0.42676	0	NA
5473	PPBP	0.0209139	0.375895	0	NA
132430	PABPC4L	0.0206731	1.34437	0	NA
56955	MEPE	0.020378	0.617701	0	NA
54210	TREM1	0.0200329	0.539079	0	NA
613212	CTXN3	0.0196962	0.63244	0	NA
11227	GALNT5	0.0196188	0.402376	0	NA
54860	MS4A12	0.0195915	0.194794	0	NA
8428	STK24	0.0193221	0.657752	0	NA
7068	THRB	0.019249	0.827654	0	NA
23440	OTP	0.0192253	0.491822	0	NA
3587	IL10RA	0.0191972	1.0436	0	NA
115677	NOSTRIN	0.0187451	0.778238	0	NA
254887	ZDHHC23	0.0183473	0.298021	0	NA
256764	WDR72	0.01746	0.595833	0	NA
85445	CNTNAP4	0.0170857	0.96395	0	NA
10352	WARS2	0.0170476	0.377308	0	NA
92610	TIFA	0.0167169	0.468307	0	NA
139221	MUM1L1	0.0163957	0.505478	0	NA
190	NR0B1	0.0161065	1.02538	0	NA
4338	MOCS2	0.0158976	0.608947	0	NA
8554	PIAS1	0.01578	0.681098	10	15q23
7767	ZNF224	0.0156913	0.276139	0	NA
8187	ZNF239	0.0154797	0.495815	0	NA
3198	HOXA1	0.0152657	0.683232	0	NA
8548	BLZF1	0.0150682	0.481432	0	NA
2135	EXTL2	0.0145992	0.591336	0	NA
643836	ZFP62	0.0135854	0.193464	0	NA
6000	RGS7	0.012913	0.581784	0	NA
160065	PATE1	0.0128869	0.309281	0	NA
29953	TRHDE	0.0124196	0.54123	0	NA
10060	ABCC9	0.0123615	0.666934	0	NA
8224	SYN3	0.0122647	1.00814	0	NA
4216	MAP3K4	0.0120385	0.44831	0	NA
1429	CRYZ	0.0118251	0.556505	0	NA
141	ADPRH	0.0117285	0.753959	0	NA
4760	NEUROD1	0.0116479	0.605836	0	NA
116966	WDR17	0.0111776	0.826717	0	NA
22906	TRAK1	0.0109903	0.565765	0	NA
729759	OR4F29	0.0102043	0.761627	0	NA
9358	ITGBL1	0.0100393	0.821583	0	NA
2359	FPR3	0.0098827	0.740799	0	NA
2532	ACKR1	0.00966279	0.508661	0	NA
114134	SLC2A13	0.00919825	0.854	0	NA
6737	TRIM21	0.0091462	0.306131	0	NA
57105	CYSLTR2	0.00910675	0.884353	0	NA
10350	ABCA9	0.00905114	0.342706	0	NA
9813	EFCAB14	0.00903104	0.647017	0	NA
11119	BTN3A1	0.00878456	0.678398	0	NA
8869	ST3GAL5	0.00800282	0.858141	0	NA
30061	SLC40A1	0.00789918	0.453573	0	NA
283298	OLFML1	0.00780072	0.51023	0	NA
60401	EDA2R	0.00766442	0.54096	0	NA
10427	SEC24B	0.00746041	0.678478	0	NA
10443	N4BP2L2	0.00712814	0.601461	0	NA
1558	CYP2C8	0.00697594	0.753521	0	NA
55521	TRIM36	0.00630055	0.584742	0	NA
3119	HLA-DQB1	0.00600885	0.505392	4	6p21.3
27291	R3HCC1L	0.00585103	0.329502	0	NA
115265	DDIT4L	0.00578641	1.18438	0	NA
375748	ERCC6L2	0.00543266	0.727897	0	NA
140609	NEK7	0.00512978	0.724184	0	NA
114899	C1QTNF3	0.00499241	0.543919	0	NA
57188	ADAMTSL3	0.00495416	0.445934	0	NA
857	CAV1	0.00487389	0.458982	0	NA
8819	SAP30	0.0048461	0.643505	0	NA
284293	HMSD	0.00477626	0.756785	0	NA
374786	EFCAB5	0.0047339	1.21799	0	NA
84698	CAPS2	0.00397448	1.01568	0	NA
4608	MYBPH	0.00334793	0.579683	0	NA
64412	GZF1	0.00308801	0.310358	0	NA
2668	GDNF	0.00300677	0.503396	0	NA
6607	SMN2	0.00280975	0.50426	0	NA
1496	CTNNA2	0.00224044	0.639567	0	NA
55601	DDX60	0.00158357	0.498028	0	NA
5617	PRL	-2.94483e-05	0.279096	0	NA
60526	C2orf43	-0.000296069	0.554761	0	NA
2124	EVI2B	-0.00075527	0.526637	0	NA
6004	RGS16	-0.000787842	0.551081	0	NA
57528	KCTD16	-0.000804683	0.369513	0	NA
7443	VRK1	-0.000853999	0.671617	0	NA
10926	DBF4	-0.00175127	0.668785	0	NA
55297	CCDC91	-0.00177676	0.43219	0	NA
8013	NR4A3	-0.00214832	0.79815	0	NA
158219	TTC39B	-0.00225564	0.398893	0	NA
5728	PTEN	-0.0023482	0.620615	0	NA
119548	PNLIPRP3	-0.00248001	0.623363	0	NA
150468	CKAP2L	-0.0027612	0.901113	0	NA
56987	BBX	-0.00290001	0.357449	0	NA
200150	PLD5	-0.003034	0.723593	0	NA
56934	CA10	-0.003867	0.937753	0	NA
57589	KIAA1432	-0.00433557	0.689976	0	NA
286144	TRIQK	-0.00457359	0.917081	0	NA
10718	NRG3	-0.00497968	0.736977	0	NA
10125	RASGRP1	-0.00560293	0.571015	0	NA
1805	DPT	-0.00567448	0.463522	0	NA
11081	KERA	-0.00605569	0.335845	0	NA
8633	UNC5C	-0.00634404	0.926987	0	NA
9971	NR1H4	-0.00705002	0.457276	0	NA
22802	CLCA4	-0.00732193	0.783527	0	NA
26074	C20orf26	-0.00747101	0.525026	0	NA
390245	KDM4E	-0.00771474	0.757482	0	NA
10015	PDCD6IP	-0.00840628	0.399131	0	NA
80816	ASXL3	-0.0084775	0.806482	0	NA
57835	SLC4A5	-0.00855598	0.491598	0	NA
6386	SDCBP	-0.00856685	0.883508	0	NA
55770	EXOC2	-0.00873273	0.532603	0	NA
51361	HOOK1	-0.00892563	0.93467	0	NA
7401	CLRN1	-0.00946582	0.38998	0	NA
59345	GNB4	-0.0096247	0.750001	0	NA
728492	SERF1B	-0.0102138	0.569452	0	NA
9435	CHST2	-0.0103734	0.500765	0	NA
9420	CYP7B1	-0.0106909	0.850322	0	NA
173	AFM	-0.0107557	0.669849	0	NA
2796	GNRH1	-0.0108828	0.441239	0	NA
57533	TBC1D14	-0.0111207	0.651494	0	NA
54207	KCNK10	-0.0113224	1.04695	0	NA
6660	SOX5	-0.0114371	0.312673	0	NA
2120	ETV6	-0.0115846	0.551611	0	NA
90390	MED30	-0.0116562	0.789854	0	NA
4675	NAP1L3	-0.0116611	0.577867	0	NA
7980	TFPI2	-0.0118971	0.499978	0	NA
23002	DAAM1	-0.0124955	0.651021	0	NA
56648	EIF5A2	-0.0131605	0.666086	0	NA
154215	NKAIN2	-0.0133053	0.387447	0	NA
7100	TLR5	-0.0135455	0.462317	0	NA
79807	GSTCD	-0.0135571	0.453538	0	NA
23767	FLRT3	-0.0139234	0.964862	0	NA
127253	TYW3	-0.0148207	0.676796	0	NA
142686	ASB14	-0.0149183	0.852985	0	NA
100506736	SLFN12L	-0.0149825	0.61952	0	NA
55133	SRBD1	-0.0151698	0.524991	0	NA
4316	MMP7	-0.0152517	0.724796	0	NA
55247	NEIL3	-0.0153055	0.741017	0	NA
4601	MXI1	-0.0155766	0.901797	0	NA
143686	SESN3	-0.015749	0.625678	0	NA
4345	CD200	-0.0159506	0.672967	0	NA
56898	BDH2	-0.016068	0.840037	0	NA
57147	SCYL3	-0.016565	0.69296	0	NA
959	CD40LG	-0.0169676	0.384225	0	NA
56990	CDC42SE2	-0.0170175	0.397858	0	NA
55273	TMEM100	-0.0172174	0.530149	0	NA
3394	IRF8	-0.017721	0.262809	0	NA
51319	RSRC1	-0.0177291	1.09767	0	NA
4189	DNAJB9	-0.0180357	0.555638	0	NA
54893	MTMR10	-0.0183662	0.172328	0	NA
1488	CTBP2	-0.0186085	0.812954	0	NA
2152	F3	-0.0186743	0.887404	0	NA
59350	RXFP1	-0.0190742	0.508549	0	NA
1230	CCR1	-0.0193201	0.495321	0	NA
2994	GYPB	-0.0196287	0.300293	0	NA
50507	NOX4	-0.0197077	0.542041	0	NA
25925	ZNF521	-0.0197256	0.443613	0	NA
51562	MBIP	-0.0200827	0.64828	0	NA
1545	CYP1B1	-0.0205117	0.708957	0	NA
6549	SLC9A2	-0.0207723	0.736349	8	2q12
389170	LEKR1	-0.0208511	0.846145	0	NA
2206	MS4A2	-0.02104	0.388566	0	NA
2887	GRB10	-0.0216218	0.646239	0	NA
116443	GRIN3A	-0.0220356	0.542041	0	NA
219972	MPEG1	-0.0224799	0.93729	0	NA
5265	SERPINA1	-0.0230707	0.727711	0	NA
57194	ATP10A	-0.0236996	0.469691	0	NA
390058	OR51B6	-0.0239302	0.641474	0	NA
5168	ENPP2	-0.0241361	0.36341	0	NA
143162	FRMPD2	-0.02448	0.600548	0	NA
57018	CCNL1	-0.0249447	0.569485	0	NA
8555	CDC14B	-0.0253174	0.792118	0	NA
7753	ZNF202	-0.0253546	0.837238	0	NA
28513	CDH19	-0.0259313	0.801267	0	NA
3953	LEPR	-0.0262451	0.872029	0	NA
330	BIRC3	-0.0263835	0.558538	0	NA
3859	KRT12	-0.026437	0.505087	0	NA
5350	PLN	-0.0264919	0.788893	0	NA
317649	EIF4E3	-0.0265202	0.501179	0	NA
339977	LRRC66	-0.0265645	0.606495	0	NA
3431	SP110	-0.0266978	0.815136	0	NA
55279	ZNF654	-0.0267804	0.186025	0	NA
54431	DNAJC10	-0.0268818	1.0033	0	NA
51062	ATL1	-0.0269937	0.63541	0	NA
55752	SEPT11	-0.0272923	0.843337	0	NA
139322	APOOL	-0.0274039	1.06242	0	NA
5132	PDC	-0.0274343	0.411365	0	NA
221393	GPR115	-0.0276689	0.969892	0	NA
60496	AASDHPPT	-0.027847	0.675608	0	NA
55691	FRMD4A	-0.028145	0.701729	0	NA
840	CASP7	-0.0282978	0.657563	0	NA
24	ABCA4	-0.0293621	0.177098	0	NA
29843	SENP1	-0.0295761	0.542664	0	NA
8354	HIST1H3I	-0.029681	0.446073	0	NA
27085	MTBP	-0.0297631	0.707259	0	NA
23043	TNIK	-0.029938	0.383852	0	NA
3981	LIG4	-0.0301128	0.639083	0	NA
158401	C9orf84	-0.0306352	0.531315	0	NA
6870	TACR3	-0.0306796	1.24097	0	NA
282763	OR51B5	-0.0307468	0.324711	0	NA
7762	ZNF215	-0.0310897	0.780346	0	NA
57016	AKR1B10	-0.031547	0.794837	0	NA
23508	TTC9	-0.0316344	0.382734	0	NA
167838	TXLNB	-0.0322386	0.475742	0	NA
152503	SH3D19	-0.0324416	0.97957	0	NA
2266	FGG	-0.0333114	0.803952	0	NA
84319	CMSS1	-0.0334277	0.393465	0	NA
2098	ESD	-0.0335592	0.576271	0	NA
130814	PQLC3	-0.0336317	0.935464	0	NA
353376	TICAM2	-0.0340785	0.746663	0	NA
5523	PPP2R3A	-0.0342169	0.601746	0	NA
2247	FGF2	-0.0345934	0.411435	0	NA
85458	DIXDC1	-0.0347368	0.707662	0	NA
100131211	TMEM194B	-0.0351511	0.769498	0	NA
23426	GRIP1	-0.0356932	0.365456	0	NA
5297	PI4KA	-0.0358219	0.579325	0	NA
157773	C8orf48	-0.035998	0.752757	0	NA
50484	RRM2B	-0.0365475	0.950663	0	NA
10569	SLU7	-0.0368253	0.675937	0	NA
113174	SAAL1	-0.0370578	0.303928	0	NA
57575	PCDH10	-0.0372492	0.772487	0	NA
4211	MEIS1	-0.0373287	0.482133	0	NA
5734	PTGER4	-0.0373639	0.410266	0	NA
158747	MOSPD2	-0.0377133	0.338902	0	NA
2694	GIF	-0.0379653	0.555004	0	NA
23024	PDZRN3	-0.0380421	0.328111	0	NA
4317	MMP8	-0.0383069	0.599517	0	NA
7043	TGFB3	-0.0383582	0.397936	0	NA
9576	SPAG6	-0.0386395	0.941313	0	NA
5915	RARB	-0.0387841	0.561121	0	NA
6457	SH3GL3	-0.0387884	0.473553	0	NA
152330	CNTN4	-0.0388243	0.924308	0	NA
767	CA8	-0.0391317	0.53328	0	NA
133558	MROH2B	-0.0401417	0.480165	0	NA
112849	L3HYPDH	-0.0410815	1.03594	0	NA
5689	PSMB1	-0.0410894	0.474876	0	NA
51175	TUBE1	-0.04136	0.514477	0	NA
8417	STX7	-0.0414195	0.701611	0	NA
57562	KIAA1377	-0.0415863	0.411127	0	NA
93986	FOXP2	-0.0421947	0.506485	0	NA
1662	DDX10	-0.0423234	0.447462	0	NA
22902	RUFY3	-0.0426274	0.650158	0	NA
254228	FAM26E	-0.0427297	0.502777	0	NA
151531	UPP2	-0.0427818	1.03412	0	NA
4988	OPRM1	-0.0428105	0.671436	0	NA
51185	CRBN	-0.0429722	0.550356	0	NA
3568	IL5RA	-0.043245	0.374048	0	NA
272	AMPD3	-0.043548	0.777652	0	NA
54680	ZNHIT6	-0.0436376	1.01122	0	NA
943	TNFRSF8	-0.0438641	0.93107	0	NA
23026	MYO16	-0.0444378	0.755182	0	NA
3973	LHCGR	-0.0447474	0.575915	0	NA
26973	CHORDC1	-0.0451423	0.898602	0	NA
4283	CXCL9	-0.045499	0.805632	0	NA
84969	TOX2	-0.0459819	0.310904	0	NA
64579	NDST4	-0.0460136	0.868631	0	NA
5156	PDGFRA	-0.0461929	0.656329	0	NA
4224	MEP1A	-0.0464729	0.379261	0	NA
4168	MCF2	-0.0465682	0.942298	0	NA
9848	MFAP3L	-0.0466467	0.529497	0	NA
131920	TMEM207	-0.0466906	0.815936	0	NA
26191	PTPN22	-0.0468583	0.627288	0	NA
56899	ANKS1B	-0.0470168	0.535483	0	NA
5450	POU2AF1	-0.0470815	0.499811	0	NA
5480	PPIC	-0.0472911	0.860162	0	NA
26271	FBXO5	-0.0474016	0.925324	0	NA
6701	SPRR2B	-0.0476132	0.898099	0	NA
152518	NFXL1	-0.0476562	0.610234	0	NA
55319	TMA16	-0.0477826	0.40465	0	NA
27252	KLHL20	-0.0479659	0.624287	0	NA
23379	ICE1	-0.0479843	0.698704	0	NA
57214	CEMIP	-0.0487332	0.420239	0	NA
7827	NPHS2	-0.0488557	0.849379	0	NA
10320	IKZF1	-0.0494646	1.07783	0	NA
100130733	LRRC70	-0.0500668	0.537562	0	NA
631	BFSP1	-0.0501476	0.941251	0	NA
8685	MARCO	-0.0502884	0.796618	0	NA
56254	RNF20	-0.0507188	0.921308	0	NA
1846	DUSP4	-0.0508409	0.453479	0	NA
387837	CLEC12B	-0.0508596	0.5036	0	NA
7189	TRAF6	-0.0510234	0.775984	0	NA
11213	IRAK3	-0.0512798	0.311074	0	NA
10803	CCR9	-0.0523702	1.13695	0	NA
93649	MYOCD	-0.0527239	0.629774	0	NA
51340	CRNKL1	-0.0529088	0.714687	0	NA
1131	CHRM3	-0.0529989	1.16383	0	NA
203100	HTRA4	-0.0530236	0.219572	0	NA
79184	BRCC3	-0.05348	0.494312	0	NA
149281	METTL11B	-0.0541198	0.683783	0	NA
360023	ZBTB41	-0.0544856	0.497183	1	1q31.3
254251	LCORL	-0.0547029	0.595369	0	NA
51326	ARL17A	-0.0550546	0.649542	0	NA
2215	FCGR3B	-0.055244	0.700764	0	NA
55356	SLC22A15	-0.055285	0.806076	0	NA
285220	EPHA6	-0.0555035	0.368059	0	NA
346007	EYS	-0.0557418	1.20339	0	NA
23742	NPAP1	-0.0560355	0.400621	0	NA
10891	PPARGC1A	-0.0561094	0.315873	0	NA
116135	LRRC3B	-0.0561156	0.659733	0	NA
2114	ETS2	-0.0561216	0.427137	0	NA
140801	RPL10L	-0.0565498	0.767273	0	NA
10325	RRAGB	-0.0566548	0.617278	0	NA
6793	STK10	-0.0568305	0.884034	0	NA
143187	VTI1A	-0.0571319	0.640523	0	NA
50856	CLEC4A	-0.0573118	0.593127	0	NA
51585	PCF11	-0.05812	0.774139	0	NA
64429	ZDHHC6	-0.05836	0.6856	0	NA
55120	FANCL	-0.058626	0.541425	0	NA
79974	CPED1	-0.0589516	0.672556	0	NA
2115	ETV1	-0.0589788	0.439582	0	NA
80208	SPG11	-0.0595397	0.61452	0	NA
54511	HMGCLL1	-0.0596671	0.667838	0	NA
10178	TENM1	-0.05978	0.428425	0	NA
367	AR	-0.0598444	0.867133	0	NA
3113	HLA-DPA1	-0.0601135	0.612455	4	6p21.3
3669	ISG20	-0.0601666	0.565815	0	NA
57733	GBA3	-0.06098	0.562217	0	NA
54715	RBFOX1	-0.0612072	0.60764	0	NA
114883	OSBPL9	-0.0612492	0.658703	0	NA
4256	MGP	-0.061522	0.613908	0	NA
2591	GALNT3	-0.0616059	0.491482	0	NA
54532	USP53	-0.0617683	0.657364	0	NA
6783	SULT1E1	-0.0617857	1.15533	0	NA
4319	MMP10	-0.0618524	0.692111	0	NA
845	CASQ2	-0.0618726	0.530973	0	NA
1300	COL10A1	-0.0623969	0.834326	0	NA
2355	FOSL2	-0.0626244	0.537305	0	NA
51557	LGSN	-0.0626246	0.783037	0	NA
51260	PBDC1	-0.0641369	0.719256	0	NA
196	AHR	-0.0644375	0.935948	0	NA
7048	TGFBR2	-0.064642	0.546396	0	NA
387921	NHLRC3	-0.0647654	0.768383	0	NA
84250	ANKRD32	-0.0653888	0.840263	0	NA
8905	AP1S2	-0.0656097	0.693204	0	NA
3899	AFF3	-0.0658746	0.292647	0	NA
3730	KAL1	-0.0659252	0.637232	0	NA
10560	SLC19A2	-0.0659662	0.68601	0	NA
128346	C1orf162	-0.0660618	0.464951	0	NA
134864	TAAR1	-0.0660636	0.90638	0	NA
81501	DCSTAMP	-0.0660923	0.884278	0	NA
3659	IRF1	-0.0662649	0.420303	0	NA
55304	SPTLC3	-0.0667797	0.841575	0	NA
79689	STEAP4	-0.0670609	0.73279	0	NA
56311	ANKRD7	-0.0671396	0.88289	0	NA
64859	NABP1	-0.0674911	0.56112	0	NA
57554	LRRC7	-0.0675829	1.22494	0	NA
56243	KIAA1217	-0.06845	0.845244	0	NA
54790	TET2	-0.0685669	0.600567	0	NA
285313	IGSF10	-0.0686251	1.08964	0	NA
6041	RNASEL	-0.0686306	0.538044	0	NA
55916	NXT2	-0.0686686	0.732364	0	NA
26005	C2CD3	-0.0692602	0.699422	0	NA
5926	ARID4A	-0.0693911	0.909081	0	NA
51086	TNNI3K	-0.0702529	0.336256	0	NA
80070	ADAMTS20	-0.070559	0.499259	0	NA
89795	NAV3	-0.0708383	0.308285	0	NA
254170	FBXO33	-0.0708529	0.731471	0	NA
54762	GRAMD1C	-0.0714323	0.442354	0	NA
245928	DEFB114	-0.0714518	1.12756	0	NA
25820	ARIH1	-0.0720229	0.761078	0	NA
1362	CPD	-0.0721767	0.604452	0	NA
81491	GPR63	-0.0721868	0.986315	0	NA
84890	ADO	-0.0723174	0.369131	0	NA
285636	C5orf51	-0.0726367	0.808476	0	NA
133418	EMB	-0.0727871	0.77897	0	NA
6196	RPS6KA2	-0.0729439	0.409081	0	NA
51514	DTL	-0.0729707	0.653854	0	NA
149628	PYHIN1	-0.0736571	0.592882	3	1q23.1
3751	KCND2	-0.0736993	0.978914	0	NA
51252	FAM178B	-0.0737189	0.770008	0	NA
1618	DAZL	-0.0741954	0.340114	0	NA
7424	VEGFC	-0.0743849	0.864926	0	NA
255743	NPNT	-0.0748098	0.67174	0	NA
284274	SMIM21	-0.0751817	0.844498	0	NA
3569	IL6	-0.0754214	0.638687	0	NA
79858	NEK11	-0.0759301	0.331071	0	NA
325	APCS	-0.0759591	0.690732	0	NA
10786	SLC17A3	-0.0761808	0.4848	0	NA
51101	ZC2HC1A	-0.0768496	0.562263	0	NA
79098	C1orf116	-0.0770198	0.438989	0	NA
23554	TSPAN12	-0.0774707	0.766753	0	NA
55768	NGLY1	-0.0780218	0.551502	0	NA
64108	RTP4	-0.0780795	0.411855	0	NA
23143	LRCH1	-0.0782575	0.816791	0	NA
9452	ITM2A	-0.0783706	0.362404	0	NA
80760	ITIH5	-0.0789119	0.879712	0	NA
8439	NSMAF	-0.0789399	0.634091	0	NA
261729	STEAP2	-0.0793104	0.647699	0	NA
83595	SOX7	-0.0797476	0.667249	0	NA
84441	MAML2	-0.0799573	0.526955	0	NA
55638	SYBU	-0.0799646	1.06744	0	NA
329	BIRC2	-0.0801047	0.156745	0	NA
170954	PPP1R18	-0.0802583	0.972158	0	NA
3080	CFHR2	-0.0804706	0.937896	0	NA
64863	METTL4	-0.0807676	0.402829	0	NA
79339	OR51B4	-0.0809442	0.53171	0	NA
84294	UTP23	-0.0812849	0.528662	0	NA
23191	CYFIP1	-0.0815109	0.679698	0	NA
29970	SCHIP1	-0.0818305	0.608871	0	NA
219957	OR9Q2	-0.0820251	0.639253	0	NA
10100	TSPAN2	-0.0829207	0.395537	0	NA
55236	UBA6	-0.0830089	0.725455	0	NA
9585	KIF20B	-0.0830767	0.690244	0	NA
3096	HIVEP1	-0.0839398	0.732754	0	NA
22990	PCNX	-0.0841955	0.683728	0	NA
3552	IL1A	-0.0842544	0.525329	0	NA
4969	OGN	-0.0845485	0.611659	0	NA
57826	RAP2C	-0.0847217	0.565247	0	NA
23011	RAB21	-0.0847225	0.648257	0	NA
431704	RGS21	-0.0849073	1.0069	0	NA
147183	KRT25	-0.0849079	0.549802	0	NA
1646	AKR1C2	-0.0853693	0.526091	0	NA
50835	TAS2R9	-0.0860763	0.738121	0	NA
3554	IL1R1	-0.0862635	0.482967	8	2q12
157313	CDCA2	-0.0863446	0.886798	0	NA
84281	C2orf88	-0.0868477	0.412024	0	NA
90134	KCNH7	-0.0871463	0.793703	0	NA
90355	C5orf30	-0.087572	0.799382	0	NA
2702	GJA5	-0.0875875	0.599756	0	NA
404203	SPINK6	-0.0876632	1.01956	0	NA
339855	KY	-0.0878889	0.477598	0	NA
8030	CCDC6	-0.0879597	0.210111	0	NA
9308	CD83	-0.0879644	0.587738	0	NA
22925	PLA2R1	-0.0881247	0.877854	0	NA
9038	TAAR5	-0.0882744	0.726044	0	NA
203228	C9orf72	-0.0883397	0.536399	0	NA
60487	TRMT11	-0.0883648	0.788275	0	NA
130827	TMEM182	-0.0886175	0.642913	8	2q12
134728	IRAK1BP1	-0.0887977	0.691462	0	NA
2643	GCH1	-0.0888098	0.43854	0	NA
57590	WDFY1	-0.0888241	0.608118	0	NA
133522	PPARGC1B	-0.0889229	0.600704	0	NA
84451	KIAA1804	-0.0891616	0.598307	0	NA
151887	CCDC80	-0.0901498	0.433407	0	NA
490	ATP2B1	-0.0902506	0.467461	0	NA
54504	CPVL	-0.0903601	0.678481	0	NA
11157	LSM6	-0.0903658	0.531876	0	NA
50514	DEC1	-0.0906472	0.636142	0	NA
10526	IPO8	-0.0908287	0.605386	0	NA
83550	GPR101	-0.0908957	0.439551	0	NA
3108	HLA-DMA	-0.0915205	0.479315	4	6p21.3
255631	COL24A1	-0.0915908	0.657762	0	NA
2635	GBP3	-0.0916538	0.495803	0	NA
10001	MED6	-0.0919525	0.576158	0	NA
9180	OSMR	-0.0922241	0.83096	0	NA
3627	CXCL10	-0.0923333	0.574816	0	NA
79722	ANKRD55	-0.0927732	0.684081	0	NA
103	ADAR	-0.0929904	0.680485	0	NA
26033	ATRNL1	-0.0932401	0.601946	0	NA
8543	LMO4	-0.0934375	0.743684	0	NA
23091	ZC3H13	-0.0934387	0.952632	0	NA
79987	SVEP1	-0.0935005	0.592723	0	NA
51633	OTUD6B	-0.0937464	0.487048	0	NA
340156	MYLK4	-0.0939825	0.487452	0	NA
146395	GSG1L	-0.0945979	0.692762	0	NA
4254	KITLG	-0.094761	0.396319	0	NA
33	ACADL	-0.0949952	0.932078	0	NA
65080	MRPL44	-0.0950638	0.485027	0	NA
51088	KLHL5	-0.095133	0.171487	0	NA
23057	NMNAT2	-0.0952924	0.824213	0	NA
203447	NRK	-0.095478	0.786312	0	NA
27284	SULT1B1	-0.0955707	0.61485	0	NA
54465	ETAA1	-0.0955772	0.922082	0	NA
54834	GDAP2	-0.0963108	1.16337	0	NA
1353	COX11	-0.0964893	1.20247	0	NA
57713	SFMBT2	-0.0971928	1.04668	0	NA
23236	PLCB1	-0.0972385	0.731935	0	NA
114571	SLC22A9	-0.0979455	0.448533	0	NA
143689	PIWIL4	-0.0984609	0.644818	0	NA
79750	ZNF385D	-0.0984969	0.5993	0	NA
143903	LAYN	-0.0985736	0.981641	0	NA
57460	PPM1H	-0.0988402	0.794175	0	NA
10261	IGSF6	-0.0991667	0.316853	0	NA
55	ACPP	-0.099494	0.542391	0	NA
23704	KCNE4	-0.0995476	0.344219	0	NA
5885	RAD21	-0.100706	0.321632	0	NA
2897	GRIK1	-0.101031	0.84736	0	NA
55841	WWC3	-0.101106	0.425788	0	NA
279	AMY2A	-0.101268	0.679791	0	NA
467	ATF3	-0.101294	0.617004	0	NA
8573	CASK	-0.102353	0.714834	0	NA
284756	C20orf197	-0.102978	0.753622	0	NA
144453	BEST3	-0.103747	0.819662	0	NA
51735	RAPGEF6	-0.103749	0.777245	0	NA
5968	REG1B	-0.104455	0.689713	0	NA
64699	TMPRSS3	-0.104695	0.423397	0	NA
55110	MAGOHB	-0.104844	0.222187	0	NA
80243	PREX2	-0.105013	0.795643	0	NA
256380	SCML4	-0.105096	0.651807	0	NA
3048	HBG2	-0.105297	0.289217	0	NA
255928	SYT14	-0.105606	0.548956	0	NA
80319	CXXC4	-0.105649	1.02828	0	NA
64418	TMEM168	-0.105746	0.382977	0	NA
2059	EPS8	-0.105777	0.614958	0	NA
10092	ARPC5	-0.106736	0.704568	0	NA
6419	SETMAR	-0.107389	0.441451	0	NA
6943	TCF21	-0.107403	0.598365	0	NA
2562	GABRB3	-0.107634	0.602541	0	NA
54741	LEPROT	-0.107971	0.394957	0	NA
1270	CNTF	-0.108252	0.764729	0	NA
10114	HIPK3	-0.108266	0.61153	0	NA
64407	RGS18	-0.108666	0.57109	0	NA
79070	KDELC1	-0.108819	0.887902	0	NA
10562	OLFM4	-0.109081	0.166517	0	NA
158866	ZDHHC15	-0.109237	0.3664	0	NA
3606	IL18	-0.109888	0.488572	0	NA
5746	PTH2R	-0.109974	0.638729	0	NA
6672	SP100	-0.110243	0.574566	0	NA
11199	ANXA10	-0.110252	0.874381	0	NA
5494	PPM1A	-0.110637	0.510835	0	NA
3344	FOXN2	-0.110835	0.378253	0	NA
6003	RGS13	-0.11114	0.82112	0	NA
5670	PSG2	-0.111648	0.548802	0	NA
3123	HLA-DRB1	-0.111729	0.471935	4	6p21.3
114880	OSBPL6	-0.112149	0.801233	0	NA
85365	ALG2	-0.11221	0.650245	0	NA
3702	ITK	-0.112457	0.727365	0	NA
1259	CNGA1	-0.11286	1.08951	0	NA
11130	ZWINT	-0.112878	0.501415	0	NA
84457	PHYHIPL	-0.113366	0.666552	0	NA
414325	DEFB103A	-0.113369	0.321223	0	NA
6318	SERPINB4	-0.113431	0.349591	0	NA
8495	PPFIBP2	-0.11401	0.737371	0	NA
10658	CELF1	-0.114707	0.790516	0	NA
10216	PRG4	-0.114754	0.853349	0	NA
6404	SELPLG	-0.114842	0.308546	0	NA
286319	TUSC1	-0.114946	0.926085	0	NA
84159	ARID5B	-0.114978	0.403822	0	NA
8082	SSPN	-0.115012	0.683134	0	NA
9324	HMGN3	-0.11532	0.822808	0	NA
3620	IDO1	-0.116557	0.536959	0	NA
5376	PMP22	-0.117069	0.667813	0	NA
5311	PKD2	-0.117123	0.491352	0	NA
117583	PARD3B	-0.117453	0.90883	0	NA
6375	XCL1	-0.117574	0.274353	0	NA
252884	ZNF396	-0.117599	0.410066	0	NA
1809	DPYSL3	-0.11803	0.804746	0	NA
57705	WDFY4	-0.118327	0.91785	0	NA
403314	APOBEC4	-0.11856	0.539811	0	NA
50809	HP1BP3	-0.118633	0.435986	0	NA
142684	RAB40A	-0.118701	0.977937	0	NA
127254	ERICH3	-0.118707	0.558131	0	NA
7267	TTC3	-0.11876	0.375214	0	NA
9229	DLGAP1	-0.119176	0.558703	0	NA
79838	TMC5	-0.1192	0.803433	0	NA
286527	TMSB15B	-0.119215	0.382959	0	NA
51528	JKAMP	-0.119501	0.702214	0	NA
9683	N4BP1	-0.120193	0.676846	0	NA
10915	TCERG1	-0.120219	0.830626	0	NA
6891	TAP2	-0.120768	0.579203	4	6p21.3
5209	PFKFB3	-0.121491	0.98986	0	NA
90362	FAM110B	-0.12169	0.493312	0	NA
114569	MAL2	-0.122081	0.579783	0	NA
285440	CYP4V2	-0.122173	0.644695	0	NA
121551	BTBD11	-0.122271	0.486774	0	NA
3091	HIF1A	-0.122497	0.617101	0	NA
84946	LTV1	-0.122607	0.352382	0	NA
9871	SEC24D	-0.122651	0.747951	0	NA
51646	YPEL5	-0.122952	0.369117	0	NA
27345	KCNMB4	-0.123413	0.619061	0	NA
55423	SIRPG	-0.123464	0.503717	0	NA
1840	DTX1	-0.123756	0.414439	0	NA
171482	FAM9A	-0.123829	0.512636	0	NA
3443	IFNA6	-0.124112	0.704431	0	NA
56986	DTWD1	-0.124588	0.661491	0	NA
114882	OSBPL8	-0.12466	0.546992	0	NA
121506	ERP27	-0.124831	0.505448	0	NA
22875	ENPP4	-0.124943	0.724841	0	NA
10468	FST	-0.125047	0.196259	0	NA
2857	GPR34	-0.125525	0.82507	0	NA
55500	ETNK1	-0.125731	0.823827	0	NA
7259	TSPYL1	-0.125789	0.754492	0	NA
1106	CHD2	-0.126202	0.852453	0	NA
56	ACRV1	-0.126432	0.564944	0	NA
24141	LAMP5	-0.12645	0.652598	0	NA
79020	C7orf25	-0.126629	0.901173	0	NA
84190	METTL25	-0.126759	0.793433	0	NA
54585	LZTFL1	-0.126898	0.464775	0	NA
5522	PPP2R2C	-0.127394	0.550178	0	NA
1666	DECR1	-0.127792	1.12088	0	NA
9069	CLDN12	-0.127935	0.431936	0	NA
1012	CDH13	-0.128621	0.748041	0	NA
57415	C3orf14	-0.129595	0.610282	0	NA
151613	TTC14	-0.129729	0.600791	0	NA
117289	TAGAP	-0.129801	0.373746	0	NA
1848	DUSP6	-0.130042	0.610824	0	NA
22998	LIMCH1	-0.130231	1.06944	0	NA
10403	NDC80	-0.130692	0.734832	0	NA
26212	OR2B6	-0.130704	0.662264	0	NA
440270	GOLGA8B	-0.13076	0.760381	0	NA
22847	ZNF507	-0.13076	0.777787	0	NA
222545	GPRC6A	-0.130978	0.812688	0	NA
84873	GPR128	-0.131042	0.781568	0	NA
2710	GK	-0.131149	0.570217	0	NA
163786	SASS6	-0.131341	0.47224	0	NA
29083	GTPBP8	-0.131515	0.528409	0	NA
6335	SCN9A	-0.131726	1.08108	0	NA
91298	C12orf29	-0.131753	0.643045	0	NA
56946	C11orf30	-0.132016	0.632574	0	NA
1824	DSC2	-0.132238	0.677742	0	NA
51100	SH3GLB1	-0.132564	0.424891	0	NA
169026	SLC30A8	-0.133656	0.412999	0	NA
127833	SYT2	-0.133727	0.558376	0	NA
27031	NPHP3	-0.133796	0.725947	0	NA
200504	GKN2	-0.133979	0.563321	0	NA
5337	PLD1	-0.134205	0.475064	0	NA
23321	TRIM2	-0.134262	0.6717	0	NA
153218	SPINK13	-0.13427	0.263197	0	NA
8874	ARHGEF7	-0.134302	0.804985	0	NA
7507	XPA	-0.134651	0.45741	0	NA
23358	USP24	-0.134771	0.710783	0	NA
53940	FTHL17	-0.134857	0.732126	0	NA
5682	PSMA1	-0.135018	0.468611	0	NA
132320	SCLT1	-0.135182	0.893388	0	NA
5099	PCDH7	-0.135333	0.937524	0	NA
151258	SLC38A11	-0.135465	0.663914	0	NA
1576	CYP3A4	-0.135982	0.371165	0	NA
6847	SYCP1	-0.135992	1.05504	0	NA
2167	FABP4	-0.136066	0.814771	0	NA
59274	MESDC1	-0.136289	0.427029	0	NA
23705	CADM1	-0.136394	0.501366	0	NA
152485	ZNF827	-0.137105	0.651422	0	NA
85291	KRTAP4-2	-0.137232	0.548655	0	NA
858	CAV2	-0.13746	0.782589	0	NA
140890	SREK1	-0.137773	0.793704	0	NA
83852	SETDB2	-0.137799	0.977687	0	NA
51744	CD244	-0.137819	0.575739	0	NA
9648	GCC2	-0.137845	0.896079	0	NA
4976	OPA1	-0.137926	0.68268	0	NA
2672	GFI1	-0.138136	0.642072	0	NA
27159	CHIA	-0.138314	0.747214	0	NA
51135	IRAK4	-0.138334	0.308014	0	NA
9532	BAG2	-0.138784	0.512225	0	NA
120103	SLC36A4	-0.139351	0.570767	0	NA
667	DST	-0.139398	0.955044	0	NA
5163	PDK1	-0.139596	0.697222	0	NA
257397	TAB3	-0.140103	0.638665	0	NA
134510	UBLCP1	-0.140132	0.899644	0	NA
26960	NBEA	-0.140133	1.07317	0	NA
26529	OR12D2	-0.140137	0.72013	0	NA
245802	MS4A6E	-0.140401	0.427742	0	NA
1580	CYP4B1	-0.140449	0.733254	0	NA
29126	CD274	-0.140473	0.399401	0	NA
8239	USP9X	-0.140576	0.705075	0	NA
202018	TAPT1	-0.140752	0.745509	0	NA
128	ADH5	-0.140812	0.626854	0	NA
5618	PRLR	-0.140826	0.63316	0	NA
25852	ARMC8	-0.141002	0.831722	0	NA
5638	PRRG1	-0.141217	0.862385	0	NA
5275	SERPINB13	-0.141496	0.515056	0	NA
7979	SHFM1	-0.141694	0.716783	0	NA
112399	EGLN3	-0.141833	0.788476	0	NA
7373	COL14A1	-0.141992	0.666895	0	NA
84100	ARL6	-0.143294	0.934143	0	NA
23093	TTLL5	-0.144174	1.00637	0	NA
27136	MORC1	-0.14419	0.400459	0	NA
27010	TPK1	-0.144323	0.447736	0	NA
25996	REXO2	-0.144937	0.496612	0	NA
7761	ZNF214	-0.14504	0.780155	0	NA
145741	C2CD4A	-0.145111	0.404321	0	NA
55553	SOX6	-0.145235	0.723669	0	NA
84651	SPINK7	-0.145446	0.65716	0	NA
6049	RNF6	-0.14576	0.756639	0	NA
5742	PTGS1	-0.14639	0.477875	0	NA
3310	HSPA6	-0.146525	0.361563	0	NA
23461	ABCA5	-0.146675	1.09595	0	NA
114884	OSBPL10	-0.14675	0.402851	0	NA
9873	FCHSD2	-0.14689	0.532545	0	NA
3034	HAL	-0.146973	0.414154	0	NA
7692	ZNF133	-0.147036	0.492684	0	NA
256130	TMEM196	-0.147057	0.503421	0	NA
144124	OR10A5	-0.14726	0.667587	0	NA
2913	GRM3	-0.147594	0.711651	0	NA
27309	ZNF330	-0.147622	0.67298	0	NA
57818	G6PC2	-0.147773	0.602698	0	NA
55128	TRIM68	-0.148002	0.458554	0	NA
114908	TMEM123	-0.148091	0.359894	0	NA
648	BMI1	-0.148329	0.687285	0	NA
79815	NIPAL2	-0.148472	0.202676	0	NA
286343	LURAP1L	-0.148569	0.535106	0	NA
54848	ARHGEF38	-0.148585	0.598764	0	NA
57526	PCDH19	-0.148662	0.57789	0	NA
6890	TAP1	-0.148833	0.735818	4	6p21.3
729475	RAD51AP2	-0.148863	0.570145	0	NA
2487	FRZB	-0.148943	0.57647	0	NA
796	CALCA	-0.149229	0.423143	0	NA
29091	STXBP6	-0.149444	0.683119	0	NA
5083	PAX9	-0.149677	0.600353	0	NA
57007	ACKR3	-0.149704	0.386122	0	NA
[truncated: 19,357 more rows]
