# Supplementary material for: Prioritizing causal disease genes using unbiased genomic features
Source: Genome Biol. 2014 Dec 3;15(12):3274. doi: 10.1186/s13059-014-0534-8 (PMC4279789; doi:10.1186/s13059-014-0534-8)
Supplement: Additional file 14: Table S18. — OPEN predictions for uric acid levels. [file 13059_2014_534_MOESM14_ESM.xlsx]

## Sheet: HP_0002149_OPEN_predictions.txt
Entrez_ID	HGNC	Score	Stdev	GWAS Hit (loci are numbered, 0 = not within a GWAS locus)	Locus (NA = gene not within a GWAS locus)
2528	FUT6	1.59948	0.394151	0	NA
130	ADH6	1.55861	0.601673	0	NA
64902	AGXT2	1.54644	0.387417	0	NA
127294	MYOM3	1.48183	0.452566	0	NA
64284	RAB17	1.42522	0.270756	0	NA
27237	ARHGEF16	1.42153	0.465685	0	NA
57715	SEMA4G	1.41259	0.681002	0	NA
64849	SLC13A3	1.40557	0.325285	0	NA
25791	NGEF	1.39607	0.626668	0	NA
6514	SLC2A2	1.3734	0.229496	0	NA
5313	PKLR	1.3591	0.577141	27	1q22
125206	SLC5A10	1.3353	0.500961	0	NA
3172	HNF4A	1.33476	0.682566	0	NA
9075	CLDN2	1.3178	0.55214	0	NA
55540	IL17RB	1.31771	0.242402	0	NA
726	CAPN5	1.30561	0.447052	0	NA
79849	PDZD3	1.30147	0.632229	0	NA
1644	DDC	1.30075	0.600744	0	NA
9154	SLC28A1	1.29338	0.634301	0	NA
140738	TMEM37	1.29154	0.311443	0	NA
4337	MOCS1	1.29041	0.555191	0	NA
83660	TLN2	1.26597	0.545805	0	NA
866	SERPINA6	1.25989	0.448872	0	NA
9376	SLC22A8	1.25561	0.652309	0	NA
81693	AMN	1.24944	0.595267	0	NA
6927	HNF1A	1.22437	0.576761	0	NA
491	ATP2B2	1.22382	0.517018	0	NA
7809	BSND	1.20312	0.653867	0	NA
151295	SLC23A3	1.19816	0.750349	0	NA
54825	CDHR2	1.19354	0.584245	0	NA
416	ARSF	1.18946	0.870215	0	NA
83758	RBP5	1.18633	0.556601	0	NA
339221	ENPP7	1.18387	0.573897	0	NA
90332	EXOC3L2	1.18025	0.413171	0	NA
6540	SLC6A13	1.17966	0.36246	0	NA
28999	KLF15	1.17409	0.568578	0	NA
55825	PECR	1.16848	0.942519	0	NA
64900	LPIN3	1.16643	0.678662	0	NA
6568	SLC17A1	1.16127	0.279082	11	6p22.1
54996	MARC2	1.14825	0.473308	0	NA
53345	TM6SF2	1.14215	0.749458	0	NA
9032	TM4SF5	1.13088	0.553455	0	NA
388662	SLC6A17	1.12603	0.623118	0	NA
152503	SH3D19	1.11829	0.469026	0	NA
3373	HYAL1	1.10674	0.569259	0	NA
127707	KLHDC7A	1.10549	0.775247	0	NA
113220	KIF12	1.10454	0.657274	0	NA
771	CA12	1.10092	0.519083	0	NA
51179	HAO2	1.10033	0.657213	0	NA
5745	PTH1R	1.09517	0.703726	0	NA
284612	SYPL2	1.09092	0.616527	0	NA
79774	GRTP1	1.08934	0.829374	0	NA
1044	CDX1	1.0891	0.30165	0	NA
257629	ANKS4B	1.08423	0.768159	0	NA
55753	OGDHL	1.08351	0.541297	0	NA
153090	DAB2IP	1.07916	0.580474	0	NA
22941	SHANK2	1.07699	0.205664	0	NA
3291	HSD11B2	1.07635	0.546465	0	NA
2940	GSTA3	1.07482	0.655899	0	NA
4485	MST1	1.07195	0.544938	0	NA
200010	SLC5A9	1.06768	0.883839	0	NA
2626	GATA4	1.06687	0.270175	0	NA
126353	MISP	1.06181	0.631768	0	NA
84647	PLA2G12B	1.06165	0.550556	0	NA
653808	ZG16	1.06082	0.589678	0	NA
2192	FBLN1	1.05917	0.495362	0	NA
4129	MAOB	1.05067	0.317192	0	NA
55937	APOM	1.04917	0.723028	0	NA
7113	TMPRSS2	1.04872	0.764388	0	NA
2887	GRB10	1.042	0.467231	0	NA
5372	PMM1	1.0385	0.502831	0	NA
80036	TRPM3	1.03714	0.693068	0	NA
79885	HDAC11	1.0341	0.588181	0	NA
10249	GLYAT	1.03401	0.577088	0	NA
23498	HAAO	1.03163	0.547318	0	NA
5446	PON3	1.03123	0.35343	0	NA
6524	SLC5A2	1.03062	0.67169	0	NA
6819	SULT1C2	1.02824	0.52157	0	NA
10083	USH1C	1.02498	0.408283	0	NA
6928	HNF1B	1.02267	0.528638	0	NA
149466	C1orf210	1.02234	0.639351	0	NA
9249	DHRS3	1.01968	0.596849	0	NA
2036	EPB41L1	1.01681	0.795568	0	NA
79924	ADM2	1.01622	0.530131	0	NA
53841	CDHR5	1.0128	0.628976	0	NA
9580	SOX13	1.00964	0.386714	0	NA
155051	CRYGN	1.00702	0.318151	0	NA
57127	RHBG	1.00662	0.702609	0	NA
35	ACADS	1.00413	0.468306	0	NA
115584	SLC5A11	1.00392	0.649877	0	NA
4634	MYL3	1.00013	0.482195	0	NA
4055	LTBR	0.998367	0.412041	0	NA
51085	MLXIPL	0.991304	0.487214	32	7q11.23
1733	DIO1	0.988482	1.38282	0	NA
5317	PKP1	0.988381	0.327588	0	NA
2326	FMO1	0.987873	0.503822	0	NA
27154	BRPF3	0.98194	0.627149	0	NA
54852	PAQR5	0.97964	0.479774	0	NA
11136	SLC7A9	0.978347	0.684457	0	NA
6097	RORC	0.977745	0.335737	0	NA
7069	THRSP	0.976368	0.738501	0	NA
64077	LHPP	0.97348	0.63143	0	NA
2065	ERBB3	0.973469	0.775803	0	NA
51294	PCDH12	0.973423	0.795024	0	NA
10736	SIX2	0.972164	0.257646	0	NA
55160	ARHGEF10L	0.971262	0.291003	0	NA
5076	PAX2	0.967102	0.455111	0	NA
10053	AP1M2	0.966963	0.873975	0	NA
10841	FTCD	0.966363	0.740433	0	NA
27254	CSDC2	0.964001	0.721607	0	NA
4128	MAOA	0.963943	0.540072	0	NA
288	ANK3	0.961017	0.68606	0	NA
5087	PBX1	0.958059	0.788712	0	NA
10864	SLC22A7	0.955602	0.67252	0	NA
8431	NR0B2	0.953056	0.385418	0	NA
115290	FBXO17	0.949374	0.796926	0	NA
9754	STARD8	0.945331	0.461553	0	NA
64757	MARC1	0.944752	0.438533	0	NA
5314	PKHD1	0.94413	0.599736	0	NA
54857	GDPD2	0.942263	0.474767	0	NA
2348	FOLR1	0.93901	0.78413	0	NA
29965	CDIP1	0.93899	0.626414	0	NA
59272	ACE2	0.938219	0.461332	0	NA
64220	STRA6	0.937795	0.429095	0	NA
149461	CLDN19	0.935609	0.376478	0	NA
7038	TG	0.93482	0.556179	0	NA
358	AQP1	0.934246	0.445663	0	NA
5091	PC	0.932355	0.522948	0	NA
2104	ESRRG	0.931721	0.274431	0	NA
2705	GJB1	0.929546	0.50212	0	NA
1014	CDH16	0.927943	0.75959	0	NA
10858	CYP46A1	0.924453	0.674328	0	NA
3158	HMGCS2	0.923192	0.713094	0	NA
10840	ALDH1L1	0.922841	0.841088	0	NA
766	CA7	0.918577	0.647123	0	NA
183	AGT	0.915384	0.280285	0	NA
5652	PRSS8	0.915084	0.630433	0	NA
22953	P2RX2	0.914128	0.401994	0	NA
89944	GLB1L2	0.91292	0.697203	0	NA
148979	GLIS1	0.908175	0.599728	0	NA
284186	TMEM105	0.907043	0.394562	0	NA
10103	TSPAN1	0.906202	0.360441	0	NA
119467	CLRN3	0.903848	0.511418	0	NA
27283	TINAG	0.902647	0.714178	0	NA
2878	GPX3	0.90213	0.50501	0	NA
3131	HLF	0.895471	0.514109	18	17q22
143941	TTC36	0.892917	0.488993	0	NA
1369	CPN1	0.888918	0.656495	0	NA
55286	C4orf19	0.885298	0.506501	0	NA
54886	LPPR1	0.883256	0.63844	0	NA
553	AVPR1B	0.881361	0.535725	0	NA
58510	PRODH2	0.880951	0.598109	0	NA
5345	SERPINF2	0.880475	0.595623	0	NA
84457	PHYHIPL	0.878281	0.62466	0	NA
5046	PCSK6	0.875287	0.349211	0	NA
8647	ABCB11	0.874877	0.616135	0	NA
9615	GDA	0.872741	0.570472	0	NA
9971	NR1H4	0.872566	0.334122	0	NA
8858	PROZ	0.872318	0.581148	0	NA
22874	PLEKHA6	0.871962	0.550087	0	NA
229	ALDOB	0.870603	0.77887	0	NA
11094	CACFD1	0.870084	0.428762	0	NA
440730	TRIM67	0.868153	0.565458	0	NA
9390	SLC22A13	0.867938	0.404673	0	NA
80303	EFHD1	0.867094	0.362441	0	NA
9543	IGDCC3	0.867003	0.544024	0	NA
5774	PTPN3	0.866714	0.478142	0	NA
79012	CAMKV	0.864127	0.530474	0	NA
51268	PIPOX	0.863579	0.670695	0	NA
9053	MAP7	0.863391	0.616223	0	NA
27294	DHDH	0.86201	0.722604	0	NA
56241	SUSD2	0.861989	0.69075	0	NA
9514	GAL3ST1	0.861026	0.303367	0	NA
79783	SUGCT	0.861019	0.675827	0	NA
2261	FGFR3	0.860678	0.369981	0	NA
85366	MYLK2	0.857019	0.43697	0	NA
2819	GPD1	0.856873	0.586458	0	NA
8309	ACOX2	0.856009	0.651065	0	NA
7780	SLC30A2	0.855859	0.660827	0	NA
540	ATP7B	0.852432	0.293071	0	NA
51733	UPB1	0.849944	0.555276	0	NA
3736	KCNA1	0.84841	0.566968	0	NA
224	ALDH3A2	0.844931	0.474146	0	NA
3249	HPN	0.844323	0.56612	0	NA
4137	MAPT	0.840971	0.357747	0	NA
200931	SLC51A	0.840878	0.310157	0	NA
9368	SLC9A3R1	0.838541	0.652853	0	NA
64283	ARHGEF28	0.837749	0.372347	0	NA
6948	TCN2	0.837474	0.637616	0	NA
3351	HTR1B	0.83608	0.703611	0	NA
1188	CLCNKB	0.834302	0.59543	0	NA
2264	FGFR4	0.834274	0.350578	0	NA
51156	SERPINA10	0.832645	0.705395	0	NA
5104	SERPINA5	0.827346	0.648006	0	NA
54858	PGPEP1	0.827293	0.23619	0	NA
57731	SPTBN4	0.823124	0.793965	0	NA
2886	GRB7	0.821317	0.847028	0	NA
10612	TRIM3	0.82073	0.719699	0	NA
23327	NEDD4L	0.818562	0.321892	0	NA
23580	CDC42EP4	0.818465	0.602332	0	NA
1999	ELF3	0.818306	0.300431	0	NA
7275	TUB	0.814835	0.803534	0	NA
10579	TACC2	0.812631	0.613778	0	NA
8022	LHX3	0.812505	0.423083	0	NA
51151	SLC45A2	0.811313	0.619338	0	NA
23072	HECW1	0.810994	0.951318	0	NA
29974	A1CF	0.810095	0.398916	16	10q11.23
55867	SLC22A11	0.809414	0.431987	1	11q13
124976	SPNS2	0.807433	0.483809	0	NA
130612	TMEM198	0.806737	0.714372	0	NA
9963	SLC23A1	0.80598	0.881118	0	NA
25987	TSKU	0.805651	0.588115	0	NA
1144	CHRND	0.804886	0.623925	0	NA
10882	C1QL1	0.804672	0.689117	0	NA
10107	TRIM10	0.804603	0.730616	0	NA
256764	WDR72	0.802123	0.745121	0	NA
338	APOB	0.802109	0.671954	0	NA
55258	THNSL2	0.800528	0.568204	0	NA
6462	SHBG	0.798444	0.521782	0	NA
6337	SCNN1A	0.798201	0.641133	0	NA
26027	ACOT11	0.798185	0.545402	0	NA
55224	ETNK2	0.797227	0.54346	0	NA
83715	ESPN	0.796327	0.376363	0	NA
3201	HOXA4	0.794551	0.572656	0	NA
1408	CRY2	0.794304	0.528244	0	NA
7102	TSPAN7	0.793127	0.388597	0	NA
119391	GSTO2	0.79179	0.642518	0	NA
729359	PLIN4	0.791698	0.281661	0	NA
5078	PAX4	0.788568	0.816593	0	NA
6926	TBX3	0.788108	0.21636	0	NA
64080	RBKS	0.787463	0.477966	5	2p23.3
5789	PTPRD	0.786473	0.67975	0	NA
5502	PPP1R1A	0.785295	0.264232	0	NA
816	CAMK2B	0.784673	0.580234	0	NA
254439	C11orf86	0.784461	0.570426	0	NA
5909	RAP1GAP	0.782105	0.608518	0	NA
9356	SLC22A6	0.780211	0.620146	0	NA
4916	NTRK3	0.779154	0.429067	0	NA
159963	SLC5A12	0.779075	0.57906	0	NA
1582	CYP8B1	0.778393	0.538254	0	NA
81579	PLA2G12A	0.778292	0.606579	0	NA
6640	SNTA1	0.777579	0.431584	0	NA
7477	WNT7B	0.77678	0.571924	0	NA
2109	ETFB	0.776199	0.378215	0	NA
92162	TMEM88	0.775914	0.335205	0	NA
84059	GPR98	0.774154	0.496815	0	NA
2168	FABP1	0.77408	0.643055	0	NA
2166	FAAH	0.773053	0.397092	0	NA
118471	PRAP1	0.772417	0.600912	0	NA
363	AQP6	0.77118	0.447197	0	NA
368	ABCC6	0.770493	0.62911	0	NA
2538	G6PC	0.769887	0.686735	0	NA
115	ADCY9	0.769831	0.778565	0	NA
116519	APOA5	0.769587	1.11138	0	NA
2028	ENPEP	0.76933	0.279418	0	NA
50940	PDE11A	0.769096	0.708705	0	NA
778	CACNA1F	0.768291	0.46642	0	NA
5161	PDHA2	0.767484	0.765519	0	NA
145226	RDH12	0.76564	0.449064	0	NA
1302	COL11A2	0.765084	0.592811	0	NA
5575	PRKAR1B	0.764998	0.432103	0	NA
3643	INSR	0.760164	0.718678	0	NA
349565	NMNAT3	0.759271	0.827274	0	NA
83446	CCDC70	0.759129	0.437577	0	NA
6545	SLC7A4	0.757279	0.351084	0	NA
54502	RBM47	0.757102	0.833811	0	NA
1621	DBH	0.755402	0.335375	0	NA
123688	HYKK	0.75365	0.812305	0	NA
6523	SLC5A1	0.752769	0.678873	0	NA
4059	BCAM	0.752294	0.508993	0	NA
63027	SLC22A23	0.752281	0.77686	0	NA
3888	KRT82	0.752084	0.836593	0	NA
23105	FSTL4	0.751015	0.26948	0	NA
3760	KCNJ3	0.749839	0.463826	0	NA
6505	SLC1A1	0.74939	0.840436	0	NA
8645	KCNK5	0.748911	0.237047	0	NA
56923	NMUR2	0.748718	0.861649	0	NA
344	APOC2	0.747033	0.477903	0	NA
2570	GABRR2	0.746225	0.665166	0	NA
54866	PPP1R14D	0.745648	0.107846	0	NA
359	AQP2	0.745098	0.395953	0	NA
10117	ENAM	0.744535	0.642799	0	NA
5916	RARG	0.742803	0.372292	0	NA
155185	AMZ1	0.742033	0.68473	0	NA
4091	SMAD6	0.741921	0.774086	0	NA
57453	DSCAML1	0.741405	0.27464	0	NA
146802	SLC47A2	0.74121	0.56031	0	NA
3549	IHH	0.74064	0.630236	0	NA
53354	PANK1	0.737396	0.993129	0	NA
9104	RGN	0.736786	0.837497	0	NA
196410	METTL7B	0.736065	0.490234	0	NA
10110	SGK2	0.735721	0.759078	0	NA
348	APOE	0.735668	0.3861	0	NA
388886	LRRC75B	0.735499	0.720484	0	NA
9427	ECEL1	0.735227	0.463894	0	NA
26873	OPLAH	0.733769	0.332167	0	NA
284076	TTLL6	0.73339	0.441858	0	NA
23576	DDAH1	0.730646	0.198162	0	NA
503542	SPRN	0.729976	0.349141	0	NA
57158	JPH2	0.729673	0.403159	0	NA
2981	GUCA2B	0.728806	0.338341	0	NA
116987	AGAP1	0.728066	0.322397	0	NA
4661	MYT1	0.727123	0.535155	0	NA
133688	UGT3A1	0.727058	0.589047	0	NA
7471	WNT1	0.726875	0.889084	0	NA
6720	SREBF1	0.726645	0.695503	0	NA
7429	VIL1	0.725991	0.772175	0	NA
8614	STC2	0.724939	0.300942	0	NA
10903	MTMR11	0.72363	0.580905	0	NA
4901	NRL	0.722107	0.770894	0	NA
8322	FZD4	0.721547	0.538649	0	NA
6854	SYN2	0.720643	0.583369	0	NA
5129	CDK18	0.719597	0.472523	0	NA
7448	VTN	0.718705	0.824241	0	NA
554235	ASPDH	0.71829	0.302458	0	NA
5105	PCK1	0.717753	0.236849	0	NA
9071	CLDN10	0.716899	0.917371	0	NA
6538	SLC6A11	0.716529	0.560805	0	NA
51458	RHCG	0.716451	0.485134	0	NA
5648	MASP1	0.716204	0.619463	0	NA
64129	TINAGL1	0.715917	0.406729	0	NA
6608	SMO	0.715443	0.310847	0	NA
202915	TMEM184A	0.713503	0.492236	0	NA
5465	PPARA	0.713369	0.334396	0	NA
27141	CIDEB	0.712672	0.634415	0	NA
10058	ABCB6	0.712228	0.8534	0	NA
1271	CNTFR	0.712177	0.685155	0	NA
6887	TAL2	0.711443	0.315201	0	NA
197257	LDHD	0.709597	0.594004	0	NA
129807	NEU4	0.709007	0.646665	0	NA
2593	GAMT	0.708371	0.535671	0	NA
3765	KCNJ9	0.707306	0.538982	0	NA
8608	RDH16	0.706389	0.555838	24	12q13.3
5003	SLC22A18AS	0.706207	0.520559	0	NA
1394	CRHR1	0.705821	0.453626	0	NA
18	ABAT	0.705517	0.873432	0	NA
6809	STX3	0.70547	0.890527	0	NA
80270	HSD3B7	0.703864	0.663673	0	NA
335	APOA1	0.703783	0.17994	0	NA
57733	GBA3	0.703218	0.396868	0	NA
55890	GPRC5C	0.702553	0.421353	0	NA
4648	MYO7B	0.70055	0.987807	0	NA
10040	TOM1L1	0.700329	0.716948	0	NA
5753	PTK6	0.699793	0.31681	0	NA
4036	LRP2	0.698829	0.85783	6	2q31.1
91862	MARVELD3	0.696303	0.348938	0	NA
283948	NHLRC4	0.69517	0.884948	0	NA
124975	GGT6	0.693766	1.06711	0	NA
55267	PRR34	0.693264	0.554369	0	NA
2784	GNB3	0.69167	0.310032	0	NA
56341	PRMT8	0.691337	0.501608	0	NA
4258	MGST2	0.691165	0.472813	0	NA
23428	SLC7A8	0.691097	0.641606	0	NA
148930	KNCN	0.689893	0.495502	0	NA
2622	GAS8	0.689499	0.417044	0	NA
2046	EPHA8	0.689182	0.799921	0	NA
23410	SIRT3	0.689014	0.375416	0	NA
5081	PAX7	0.687853	0.40077	0	NA
11099	PTPN21	0.687615	0.410346	0	NA
9421	HAND1	0.68572	0.740584	0	NA
883	CCBL1	0.68497	0.760731	0	NA
1908	EDN3	0.684944	0.505306	0	NA
2057	EPOR	0.684525	0.40515	0	NA
5590	PRKCZ	0.683829	0.825545	0	NA
149465	WDR65	0.6831	1.00145	0	NA
51252	FAM178B	0.683095	0.639811	0	NA
1551	CYP3A7	0.68233	1.0015	0	NA
6697	SPR	0.681039	0.415065	0	NA
343641	TGM6	0.680139	0.876633	0	NA
1409	CRYAA	0.679735	0.712836	0	NA
79962	DNAJC22	0.679704	0.391742	0	NA
5618	PRLR	0.679544	0.553602	0	NA
2925	GRPR	0.677411	1.00071	0	NA
63876	PKNOX2	0.676884	0.481192	0	NA
23743	BHMT2	0.676589	0.662841	0	NA
155382	VPS37D	0.676428	0.364859	32	7q11.23
105	ADARB2	0.675851	0.768475	0	NA
8831	SYNGAP1	0.674285	0.40193	0	NA
79153	GDPD3	0.670963	0.558153	0	NA
5507	PPP1R3C	0.670313	0.814023	0	NA
347735	SERINC2	0.669793	0.648502	0	NA
124590	USH1G	0.668958	0.588585	0	NA
999	CDH1	0.666558	0.491469	0	NA
54566	EPB41L4B	0.666433	0.656136	0	NA
5818	PVRL1	0.666091	0.407102	0	NA
1364	CLDN4	0.665452	0.422266	32	7q11.23
6005	RHAG	0.664992	0.598229	0	NA
1907	EDN2	0.663011	0.431751	0	NA
60495	HPSE2	0.661407	0.613131	0	NA
144110	TMEM86A	0.661203	1.04034	0	NA
2172	FABP6	0.660932	0.362608	0	NA
84069	PLEKHN1	0.660663	0.212007	0	NA
3960	LGALS4	0.659201	0.309987	0	NA
342667	STAC2	0.658511	0.418455	0	NA
164656	TMPRSS6	0.656724	0.621355	0	NA
3909	LAMA3	0.656534	0.531006	0	NA
635	BHMT	0.656371	0.674572	0	NA
57447	NDRG2	0.655917	0.502598	0	NA
54101	RIPK4	0.6548	0.535565	0	NA
3773	KCNJ16	0.654324	0.51071	0	NA
54805	CNNM2	0.653067	0.934507	0	NA
57586	SYT13	0.653051	0.131489	0	NA
389332	LOC389332	0.652437	0.524238	0	NA
92591	ASB16	0.652294	0.4113	0	NA
162461	TMEM92	0.652148	0.517134	0	NA
6866	TAC3	0.651839	0.392604	24	12q13.3
1647	GADD45A	0.650622	0.511853	0	NA
7141	TNP1	0.649926	0.432484	0	NA
810	CALML3	0.649718	0.669429	0	NA
5624	PROC	0.649242	0.75138	0	NA
4613	MYCN	0.648893	0.734807	0	NA
79955	PDZD7	0.647522	0.573171	0	NA
127845	GOLT1A	0.646364	0.620199	0	NA
399726	CASC10	0.645945	0.553279	0	NA
10786	SLC17A3	0.645755	0.455409	11	6p22.1
525	ATP6V1B1	0.645504	0.730825	0	NA
6820	SULT2B1	0.645442	0.529137	0	NA
134147	CMBL	0.645164	0.349776	0	NA
2737	GLI3	0.643078	0.609061	0	NA
6555	SLC10A2	0.642823	0.407541	0	NA
4598	MVK	0.642636	0.71331	0	NA
55806	HR	0.641896	0.838687	0	NA
57648	KIAA1522	0.641439	0.556934	0	NA
256646	NUTM1	0.63852	0.480981	0	NA
23464	GCAT	0.637192	0.809613	0	NA
9547	CXCL14	0.636952	0.988798	0	NA
25823	TPSG1	0.636426	0.54977	0	NA
80344	DCAF11	0.636405	0.936663	0	NA
2844	GPR21	0.63587	0.344344	0	NA
134	ADORA1	0.635777	0.266421	0	NA
1101	CHAD	0.632877	0.584693	0	NA
146691	TOM1L2	0.632558	0.524432	0	NA
6539	SLC6A12	0.631792	0.218579	0	NA
1534	CYB561	0.630744	0.43418	0	NA
223075	CCDC129	0.630119	0.758584	0	NA
245973	ATP6V1C2	0.62996	0.46628	0	NA
3273	HRG	0.629722	0.938416	0	NA
7855	FZD5	0.628981	0.870757	0	NA
185	AGTR1	0.628297	0.398517	0	NA
54756	IL17RD	0.627217	0.586717	0	NA
1573	CYP2J2	0.626913	0.590347	0	NA
89866	SEC16B	0.625288	0.769315	0	NA
51090	PLLP	0.625053	0.528447	0	NA
57662	CAMSAP3	0.622879	0.457428	0	NA
6258	RXRG	0.622588	0.334546	0	NA
54413	NLGN3	0.622209	0.434762	0	NA
3898	LAD1	0.620861	0.482276	0	NA
128414	NKAIN4	0.61966	1.05213	0	NA
1041	CDSN	0.619107	0.696348	0	NA
148345	C1orf127	0.618972	0.478257	0	NA
55554	KLK15	0.618641	0.561247	0	NA
283375	SLC39A5	0.618301	0.887646	0	NA
79784	MYH14	0.617962	0.593305	0	NA
1896	EDA	0.617564	0.842534	0	NA
145873	MESP2	0.617253	0.466662	0	NA
91807	MYLK3	0.616506	0.612509	0	NA
32	ACACB	0.615817	0.636047	0	NA
27329	ANGPTL3	0.615226	1.01874	0	NA
89870	TRIM15	0.613082	0.491862	0	NA
54988	ACSM5	0.612835	0.62043	0	NA
201456	FBXO15	0.612787	0.49404	0	NA
7201	TRHR	0.612405	0.577018	0	NA
8424	BBOX1	0.611472	0.519964	0	NA
5337	PLD1	0.610418	0.492887	0	NA
1113	CHGA	0.609392	0.607498	0	NA
90874	ZNF697	0.607303	0.676495	0	NA
1184	CLCN5	0.605197	0.550821	0	NA
1006	CDH8	0.603942	0.424993	0	NA
187	APLNR	0.602984	0.490219	0	NA
6271	S100A1	0.602124	0.391836	0	NA
51	ACOX1	0.601394	0.426331	0	NA
25895	METTL21B	0.601229	0.909319	0	NA
55715	DOK4	0.600874	0.391346	0	NA
83876	MRO	0.600541	0.356481	0	NA
5318	PKP2	0.599704	0.508859	0	NA
5522	PPP2R2C	0.598631	0.593907	0	NA
51666	ASB4	0.598393	0.486958	0	NA
174	AFP	0.598292	0.412794	0	NA
4654	MYOD1	0.597447	0.613407	0	NA
128954	GAB4	0.597346	0.830416	0	NA
54894	RNF43	0.597167	0.425267	0	NA
23554	TSPAN12	0.596036	0.496456	0	NA
58529	MYOZ1	0.595746	0.329609	0	NA
729970	LOC729970	0.595392	0.421192	0	NA
6567	SLC16A2	0.593977	0.567431	0	NA
3795	KHK	0.593975	0.504513	5	2p23.3
11255	HRH3	0.593962	0.531899	0	NA
85358	SHANK3	0.593955	0.746941	0	NA
25973	PARS2	0.593549	0.733661	0	NA
59344	ALOXE3	0.593512	0.491416	0	NA
127262	TPRG1L	0.593457	0.673314	0	NA
146325	PRR35	0.592942	0.481709	0	NA
8200	GDF5	0.592776	0.45869	0	NA
54738	FEV	0.592768	0.363149	0	NA
79611	ACSS3	0.592749	0.604722	0	NA
80168	MOGAT2	0.592245	0.431016	0	NA
84217	ZMYND12	0.591546	0.509137	0	NA
64063	PRSS22	0.591245	0.551736	0	NA
9436	NCR2	0.590431	0.692474	0	NA
5225	PGC	0.589203	0.919479	0	NA
1579	CYP4A11	0.589187	0.626271	0	NA
157310	PEBP4	0.588668	0.437598	0	NA
3362	HTR6	0.588494	0.674549	0	NA
1365	CLDN3	0.588216	0.467085	32	7q11.23
10591	DNPH1	0.588161	0.929246	0	NA
7869	SEMA3B	0.587457	0.418465	0	NA
5364	PLXNB1	0.587059	0.362397	0	NA
5733	PTGER3	0.587044	0.441493	0	NA
84988	PPP1R16A	0.586379	0.524444	0	NA
23650	TRIM29	0.586069	0.364559	0	NA
3081	HGD	0.584845	0.870118	0	NA
51084	CRYL1	0.583846	0.7401	0	NA
9066	SYT7	0.583388	0.313748	0	NA
9223	MAGI1	0.58333	0.359056	0	NA
23563	CHST5	0.58197	0.540695	0	NA
91703	ACY3	0.581608	0.827246	0	NA
10331	B3GNT3	0.580742	0.616192	0	NA
8555	CDC14B	0.579825	0.522795	0	NA
7512	XPNPEP2	0.579177	0.605829	0	NA
3263	HPX	0.579029	0.726436	0	NA
245972	ATP6V0D2	0.578369	0.480187	0	NA
23382	AHCYL2	0.57794	0.560147	0	NA
57172	CAMK1G	0.577838	0.75944	0	NA
2740	GLP1R	0.577694	0.329155	0	NA
7849	PAX8	0.577292	0.589425	0	NA
745	MYRF	0.576979	0.746898	0	NA
118812	MORN4	0.576802	0.991851	0	NA
11187	PKP3	0.576418	0.52797	0	NA
285440	CYP4V2	0.575886	0.825979	0	NA
128826	C20orf166	0.575359	0.396168	0	NA
9828	ARHGEF17	0.575018	0.896012	0	NA
269	AMHR2	0.574412	0.706331	0	NA
9942	XYLB	0.573654	0.884209	0	NA
2911	GRM1	0.572338	1.07554	0	NA
80339	PNPLA3	0.571843	0.710921	0	NA
57010	CABP4	0.5717	0.366803	0	NA
477	ATP1A2	0.571324	0.780932	0	NA
4248	MGAT3	0.570478	0.372795	0	NA
10647	SCGB1D2	0.569951	0.462313	0	NA
2155	F7	0.569854	0.43887	0	NA
287	ANK2	0.569749	0.577795	0	NA
84073	MYCBPAP	0.569212	0.727112	0	NA
57132	CHMP1B	0.568961	0.55687	0	NA
342979	PALM3	0.568721	0.272599	0	NA
342527	SMTNL2	0.567862	0.433966	0	NA
10458	BAIAP2	0.56707	0.609662	0	NA
9469	CHST3	0.566211	0.642577	0	NA
732	C8B	0.565587	0.760724	0	NA
5030	P2RY4	0.563912	1.01465	0	NA
139728	PNCK	0.563684	0.496153	0	NA
116085	SLC22A12	0.563232	0.571288	1	11q13
92960	PEX11G	0.562793	0.601321	0	NA
6582	SLC22A2	0.562466	0.732554	0	NA
134549	SHROOM1	0.56244	0.550928	0	NA
6899	TBX1	0.561658	0.556939	0	NA
1979	EIF4EBP2	0.561426	0.779148	0	NA
157724	SLC7A13	0.561269	0.493721	0	NA
3772	KCNJ15	0.561248	0.312863	0	NA
84858	ZNF503	0.561205	0.534547	0	NA
7827	NPHS2	0.561188	0.570735	0	NA
5995	RGR	0.56048	0.730108	0	NA
3200	HOXA3	0.560199	0.321502	0	NA
54546	RNF186	0.559944	0.275028	0	NA
4842	NOS1	0.558744	0.870543	0	NA
283579	C14orf178	0.558146	0.319017	0	NA
2243	FGA	0.55772	0.735899	0	NA
2875	GPT	0.556249	0.310297	0	NA
23413	NCS1	0.556077	0.697937	0	NA
7039	TGFA	0.556044	0.402942	0	NA
4327	MMP19	0.555673	0.479697	0	NA
90113	VWA5B2	0.555124	0.472158	0	NA
202500	TCTE1	0.555054	0.445239	0	NA
84676	TRIM63	0.554924	0.646504	0	NA
7070	THY1	0.554505	0.410311	0	NA
5409	PNMT	0.554438	0.496556	0	NA
1610	DAO	0.553861	0.370708	0	NA
345	APOC3	0.55331	0.712843	0	NA
27091	CACNG5	0.552339	0.719306	0	NA
56934	CA10	0.552281	0.713651	0	NA
29943	PADI1	0.551725	0.696701	0	NA
10580	SORBS1	0.551508	0.442457	0	NA
146439	CCDC64B	0.550641	0.341418	0	NA
9037	SEMA5A	0.54975	0.509431	0	NA
92086	GGTLC1	0.54972	0.685794	0	NA
127733	UBXN10	0.54888	0.552819	0	NA
27098	CLUL1	0.547681	0.454291	0	NA
54567	DLL4	0.547524	0.740143	0	NA
3235	HOXD9	0.547233	0.564902	0	NA
1528	CYB5A	0.54618	0.723427	0	NA
121643	FOXN4	0.545992	0.313282	0	NA
8671	SLC4A4	0.545447	0.236677	0	NA
57152	SLURP1	0.54444	0.718062	0	NA
25806	VAX2	0.5431	0.497577	0	NA
57179	KIAA1191	0.543057	0.80445	0	NA
23302	WSCD1	0.542874	0.563334	0	NA
284723	SLC25A34	0.54283	0.437985	0	NA
29944	PNMA3	0.542552	0.671784	0	NA
117283	IP6K3	0.539759	0.783308	0	NA
64344	HIF3A	0.539094	0.722358	0	NA
163183	SYNE4	0.538579	0.589239	0	NA
51702	PADI3	0.538264	0.694457	0	NA
6329	SCN4A	0.538042	0.476442	0	NA
83450	LRRC48	0.537988	0.660758	0	NA
59341	TRPV4	0.537789	0.524269	0	NA
23078	VWA8	0.537424	0.448687	0	NA
54760	PCSK4	0.537314	0.42854	0	NA
54207	KCNK10	0.536087	0.654302	0	NA
48	ACO1	0.535598	0.314265	0	NA
25884	CHRDL2	0.534945	0.716057	0	NA
8911	CACNA1I	0.534698	0.536628	0	NA
6559	SLC12A3	0.534652	0.64766	0	NA
56917	MEIS3	0.534255	0.533037	0	NA
554	AVPR2	0.533953	0.824361	0	NA
55092	TMEM51	0.533285	0.422326	0	NA
1826	DSCAM	0.532922	0.525145	0	NA
5407	PNLIPRP1	0.531669	0.443739	0	NA
220323	OAF	0.531611	0.459714	0	NA
9687	GREB1	0.531574	0.360797	0	NA
63928	CHP2	0.531535	0.589157	0	NA
4025	LPO	0.530797	0.962336	0	NA
7066	THPO	0.530627	0.647638	0	NA
1800	DPEP1	0.530283	0.565229	0	NA
112	ADCY6	0.530037	0.512812	0	NA
3339	HSPG2	0.529952	0.789833	0	NA
2902	GRIN1	0.529162	0.479343	0	NA
64241	ABCG8	0.528788	0.858931	0	NA
3340	NDST1	0.527861	0.247432	0	NA
9374	PPT2	0.527565	0.775196	0	NA
64787	EPS8L2	0.527518	0.76182	0	NA
55282	LRRC36	0.527389	0.53813	0	NA
1832	DSP	0.527118	0.71671	13	6p24.3
154796	AMOT	0.526943	0.461444	0	NA
65988	ZNF747	0.526245	0.567249	0	NA
8996	NOL3	0.525418	0.509876	0	NA
10266	RAMP2	0.525159	0.609546	0	NA
341640	FREM2	0.524355	0.564406	0	NA
117177	RAB3IP	0.52421	0.359811	0	NA
148066	ZNRF4	0.523531	0.552696	0	NA
55351	STK32B	0.523261	1.05293	0	NA
1087	CEACAM7	0.522903	0.397685	0	NA
57513	CASKIN2	0.522087	0.598239	0	NA
796	CALCA	0.521969	0.710325	0	NA
26063	DECR2	0.521152	0.3391	0	NA
25837	RAB26	0.520976	0.65246	0	NA
440387	CTRB2	0.518957	0.388692	0	NA
55821	ALLC	0.517655	0.956328	0	NA
2980	GUCA2A	0.517241	0.66264	0	NA
145837	LOC145837	0.516618	0.84361	0	NA
55567	DNAH3	0.515889	0.38166	0	NA
85301	COL27A1	0.515845	0.453604	0	NA
4756	NEO1	0.515038	0.755291	0	NA
4142	MAS1	0.514348	0.883103	0	NA
1577	CYP3A5	0.513937	0.417964	0	NA
113622	ADPRHL1	0.512857	0.379411	0	NA
10369	CACNG2	0.512768	0.595589	0	NA
4035	LRP1	0.512002	0.419537	24	12q13.3
83953	FCAMR	0.511305	0.445922	0	NA
80823	BHLHB9	0.511302	0.50635	0	NA
10991	SLC38A3	0.510265	0.54529	0	NA
5017	OVOL1	0.509877	0.492383	2	11q13.1
55220	KLHDC8A	0.509492	0.810252	0	NA
1544	CYP1A2	0.507915	0.505889	0	NA
346606	MOGAT3	0.507857	0.648826	0	NA
79762	C1orf115	0.50706	0.687675	0	NA
9478	CABP1	0.506832	0.599284	0	NA
2125	EVPL	0.506148	0.515497	0	NA
145270	PRIMA1	0.505734	0.318911	0	NA
6623	SNCG	0.505685	0.637191	0	NA
8471	IRS4	0.505281	0.395594	0	NA
254295	PHYHD1	0.50513	0.376177	0	NA
2645	GCK	0.504586	0.547974	0	NA
1757	SARDH	0.504288	0.309352	0	NA
1045	CDX2	0.50354	0.76556	0	NA
51337	THEM6	0.502978	0.502249	0	NA
9743	ARHGAP32	0.502661	0.554205	0	NA
375449	MAST4	0.502276	0.491392	0	NA
10160	FARP1	0.501017	0.358132	0	NA
5866	RAB3IL1	0.500574	0.817972	0	NA
4978	OPCML	0.500096	0.761733	0	NA
84913	ATOH8	0.499938	0.470423	0	NA
221476	PI16	0.498897	0.843209	0	NA
58158	NEUROD4	0.49889	0.470133	0	NA
9027	NAT8	0.498848	0.427079	0	NA
23544	SEZ6L	0.49797	0.444675	0	NA
6767	ST13	0.497124	0.763816	0	NA
57161	PELI2	0.496178	0.500231	0	NA
1807	DPYS	0.495836	0.591532	0	NA
51052	PRLH	0.495431	0.394343	0	NA
6752	SSTR2	0.49521	0.607039	0	NA
26280	IL1RAPL2	0.49492	0.459478	0	NA
6010	RHO	0.494235	1.09911	0	NA
6299	SALL1	0.493999	0.747207	0	NA
57623	ZFAT	0.492283	0.606461	0	NA
2710	GK	0.492253	0.676128	0	NA
136259	KLF14	0.492245	0.482746	0	NA
7379	UPK2	0.492223	0.403318	0	NA
266722	HS6ST3	0.491505	0.748794	0	NA
3818	KLKB1	0.490804	0.749628	0	NA
83741	TFAP2D	0.489286	0.72813	0	NA
114990	VASN	0.488036	0.387788	0	NA
2899	GRIK3	0.487871	0.855675	0	NA
29763	PACSIN3	0.487557	0.786535	0	NA
155368	WBSCR27	0.487496	0.593866	32	7q11.23
23491	CES3	0.48663	0.814502	0	NA
26468	LHX6	0.48616	0.367671	0	NA
126823	KLHDC9	0.485682	0.383522	3	1q23.3
8398	PLA2G6	0.485491	0.62454	0	NA
29881	NPC1L1	0.484501	0.979087	0	NA
126695	KDF1	0.484235	0.500278	0	NA
5164	PDK2	0.484001	0.55566	0	NA
1947	EFNB1	0.483862	0.410914	0	NA
55268	ECHDC2	0.483348	0.834425	0	NA
64762	GAREM	0.482938	0.191511	0	NA
9914	ATP2C2	0.482138	0.411248	0	NA
10867	TSPAN9	0.481459	0.70759	0	NA
255877	BCL6B	0.480954	0.404613	0	NA
7043	TGFB3	0.480838	0.616758	0	NA
6692	SPINT1	0.480446	0.61625	0	NA
3788	KCNS2	0.479964	0.417047	0	NA
146556	C16orf89	0.479548	0.690456	0	NA
388581	FAM132A	0.47902	0.720171	0	NA
84818	IL17RC	0.478459	0.499255	0	NA
54993	ZSCAN2	0.477309	0.169813	0	NA
26503	SLC17A5	0.476631	0.553356	0	NA
26471	NUPR1	0.476135	0.373843	0	NA
80834	TAS1R2	0.476135	0.781094	0	NA
768	CA9	0.476114	0.541584	0	NA
1137	CHRNA4	0.47582	0.388734	0	NA
22981	NINL	0.475648	0.74187	0	NA
117153	MIA2	0.475579	0.434284	0	NA
7915	ALDH5A1	0.474579	0.642096	0	NA
8100	IFT88	0.473776	0.568427	0	NA
11309	SLCO2B1	0.472205	0.805032	0	NA
128344	PIFO	0.472187	0.465601	0	NA
192683	SCAMP5	0.471727	0.71644	0	NA
51043	ZBTB7B	0.471676	0.561859	27	1q22
2016	EMX1	0.471585	0.497638	0	NA
3698	ITIH2	0.471393	0.676665	0	NA
2063	NR2F6	0.470105	0.607957	0	NA
762	CA4	0.469825	0.520797	0	NA
2103	ESRRB	0.46958	1.01569	0	NA
2077	ERF	0.469143	0.348338	0	NA
401551	WDR38	0.468922	1.01579	0	NA
783	CACNB2	0.46873	0.519737	0	NA
222389	BEND7	0.468687	0.739267	0	NA
51471	NAT8B	0.468632	0.856935	0	NA
79589	RNF128	0.468223	0.468078	0	NA
1135	CHRNA2	0.467985	0.624144	0	NA
375033	PEAR1	0.467607	0.639901	0	NA
1829	DSG2	0.467307	0.631608	0	NA
26995	TRUB2	0.466817	0.446153	0	NA
256302	NATD1	0.466706	0.463686	0	NA
83478	ARHGAP24	0.46547	0.22758	0	NA
1482	NKX2-5	0.46544	0.53964	0	NA
2128	EVX1	0.465365	0.585083	0	NA
181	AGRP	0.46498	0.368571	0	NA
3784	KCNQ1	0.463404	0.837425	0	NA
9096	TBX18	0.462458	0.676749	0	NA
326	AIRE	0.461804	0.852823	0	NA
80740	LY6G6C	0.461652	0.495126	0	NA
6706	SPRR2G	0.461616	0.630437	0	NA
535	ATP6V0A1	0.460868	0.609737	0	NA
6751	SSTR1	0.460131	0.284253	0	NA
64788	LMF1	0.458889	0.565082	0	NA
9572	NR1D1	0.458455	0.456753	0	NA
100129271	C1orf68	0.457874	0.589138	0	NA
5979	RET	0.457157	0.444159	0	NA
161291	TMEM30B	0.456999	0.372511	0	NA
374875	HSD11B1L	0.456329	0.268509	0	NA
9628	RGS6	0.456041	0.892577	0	NA
55118	CRTAC1	0.454857	0.560432	0	NA
3242	HPD	0.453444	0.854683	0	NA
84152	PPP1R1B	0.453383	0.574174	0	NA
1949	EFNB3	0.452885	0.590648	0	NA
286676	ILDR1	0.452088	0.581983	0	NA
59336	PRDM13	0.452033	0.765136	0	NA
92154	MTSS1L	0.451974	0.212901	0	NA
9148	NEURL1	0.451828	0.637806	0	NA
715	C1R	0.451424	0.241288	0	NA
6583	SLC22A4	0.451124	0.319459	0	NA
55244	SLC47A1	0.450937	0.334202	0	NA
5563	PRKAA2	0.450823	0.544513	0	NA
6534	SLC6A7	0.450463	0.896726	0	NA
440503	PLIN5	0.450276	0.549939	0	NA
8928	FOXH1	0.450059	0.924077	0	NA
56997	ADCK3	0.449943	0.594295	0	NA
283933	ZNF843	0.449844	0.603257	0	NA
1850	DUSP8	0.449823	0.90543	0	NA
2906	GRIN2D	0.449585	0.33965	0	NA
160298	C11orf42	0.449485	0.819887	0	NA
84951	TNS4	0.449404	0.740027	0	NA
55815	TSNAXIP1	0.448966	0.679608	0	NA
6910	TBX5	0.448882	0.449226	0	NA
199720	GGN	0.448833	0.891058	0	NA
8644	AKR1C3	0.448729	0.857764	0	NA
148	ADRA1A	0.448353	0.74169	0	NA
284111	SLC13A5	0.447948	0.642408	0	NA
5523	PPP2R3A	0.447243	0.639547	0	NA
3224	HOXC8	0.447233	0.699123	0	NA
5623	PSPN	0.446551	0.327351	0	NA
166012	CHST13	0.446303	0.607678	0	NA
55891	LENEP	0.446051	0.683546	27	1q22
57115	PGLYRP4	0.445064	0.756962	0	NA
135892	TRIM50	0.444825	0.692996	32	7q11.23
55231	CCDC87	0.444079	0.335102	0	NA
54498	SMOX	0.443423	0.523616	0	NA
128653	C20orf141	0.44328	0.414709	0	NA
3817	KLK2	0.443068	0.551431	0	NA
129303	TMEM150A	0.443021	0.663161	0	NA
2561	GABRB2	0.442436	0.534442	0	NA
55966	AJAP1	0.442038	0.587996	0	NA
7067	THRA	0.441774	0.596558	0	NA
79953	SYNDIG1	0.441529	0.46729	0	NA
283600	SLC25A47	0.441464	0.896543	0	NA
5349	FXYD3	0.44146	0.941696	0	NA
3208	HPCA	0.441426	0.602127	0	NA
1400	CRMP1	0.441165	0.277577	0	NA
221391	OPN5	0.441122	0.957774	0	NA
1444	CSHL1	0.441059	0.887305	0	NA
147798	TMC4	0.440164	0.354581	0	NA
51734	MSRB1	0.440093	0.845698	0	NA
197	AHSG	0.439847	0.959039	0	NA
1240	CMKLR1	0.439518	0.614683	0	NA
115861	NXNL1	0.438715	0.665881	0	NA
4504	MT3	0.438683	0.394671	0	NA
81543	LRRC3	0.438603	0.522059	0	NA
2524	FUT2	0.437671	0.563677	0	NA
2160	F11	0.437485	0.34609	0	NA
8817	FGF18	0.437461	0.81319	0	NA
54414	SIAE	0.437234	0.3478	0	NA
22982	DIP2C	0.437155	0.343538	0	NA
794	CALB2	0.436714	0.38908	0	NA
23277	CLUH	0.436548	0.846757	0	NA
655	BMP7	0.436457	0.43724	0	NA
115795	FANCD2OS	0.436181	0.8524	0	NA
2299	FOXI1	0.435454	0.75229	0	NA
23286	WWC1	0.434622	0.75621	0	NA
65018	PINK1	0.434477	0.966312	0	NA
51297	BPIFA1	0.434449	0.586289	0	NA
8291	DYSF	0.434449	0.474056	0	NA
5143	PDE4C	0.433869	0.809874	0	NA
27189	IL17C	0.433827	0.378602	0	NA
54979	HRASLS2	0.433821	0.921273	0	NA
51450	PRRX2	0.433778	0.51298	0	NA
405753	DUOXA2	0.433761	0.140434	0	NA
1548	CYP2A6	0.433624	0.439115	0	NA
66004	LYNX1	0.4326	0.341446	0	NA
117166	WFIKKN1	0.432026	0.61227	0	NA
341880	SLC35F4	0.431787	0.593197	0	NA
51214	IGF2-AS	0.431498	0.798656	0	NA
29930	PCDHB1	0.431108	0.604482	0	NA
148229	ATP8B3	0.430677	0.715455	0	NA
56667	MUC13	0.430204	0.872422	0	NA
364	AQP7	0.429831	0.737671	0	NA
10298	PAK4	0.428572	0.586206	0	NA
284656	EPHA10	0.428505	0.954866	0	NA
4826	NNAT	0.428488	0.77977	0	NA
3814	KISS1	0.428315	0.623836	0	NA
1046	CDX4	0.428314	0.690913	0	NA
7480	WNT10B	0.428185	0.672366	0	NA
66002	CYP4F12	0.428059	0.542255	0	NA
79639	TMEM53	0.428028	0.79057	0	NA
23174	ZCCHC14	0.427672	0.565175	0	NA
350	APOH	0.426977	0.569088	0	NA
165545	DQX1	0.426554	0.724434	0	NA
3889	KRT83	0.42618	0.871647	0	NA
6370	CCL25	0.426117	0.601871	0	NA
392465	GLOD5	0.424419	0.675779	0	NA
91894	C11orf52	0.424334	1.05099	0	NA
203076	C8orf74	0.424052	0.63288	0	NA
90187	EMILIN3	0.423665	0.793202	0	NA
6710	SPTB	0.423143	0.624368	0	NA
84922	FIZ1	0.42299	0.480817	0	NA
374407	DNAJB13	0.422342	0.657773	0	NA
389432	SAMD5	0.420964	0.706593	0	NA
7473	WNT3	0.420091	0.418341	0	NA
57214	CEMIP	0.420042	0.481227	0	NA
56243	KIAA1217	0.419942	0.324112	0	NA
50636	ANO7	0.418696	0.758425	0	NA
283638	CEP170B	0.418538	0.622671	0	NA
25840	METTL7A	0.418182	0.375837	0	NA
367	AR	0.417893	0.58258	0	NA
59285	CACNG6	0.417269	0.645827	0	NA
79152	FA2H	0.416613	0.592969	0	NA
56521	DNAJC12	0.416608	0.78955	0	NA
3982	LIM2	0.416487	0.586257	0	NA
55616	ASAP3	0.416405	0.359729	0	NA
4843	NOS2	0.416245	0.361321	0	NA
117583	PARD3B	0.416187	0.793689	0	NA
115330	GPR146	0.416139	0.87936	0	NA
3361	HTR5A	0.415279	1.01375	0	NA
2525	FUT3	0.414723	0.554481	0	NA
80736	SLC44A4	0.414591	0.463459	0	NA
2556	GABRA3	0.414477	0.633409	0	NA
4647	MYO7A	0.41438	0.455257	0	NA
91461	PKDCC	0.41404	0.480546	0	NA
78989	COLEC11	0.413974	0.283165	0	NA
374882	TMEM205	0.413948	0.986975	0	NA
3781	KCNN2	0.413583	0.723482	0	NA
55366	LGR4	0.4134	0.636689	0	NA
135932	TMEM139	0.413316	0.755385	0	NA
117248	GALNT15	0.413311	0.561985	0	NA
353149	TBC1D26	0.413205	0.542985	0	NA
8660	IRS2	0.413149	0.562382	0	NA
2134	EXTL1	0.413021	0.3513	0	NA
2572	GAD2	0.412655	0.354543	0	NA
57143	ADCK1	0.412238	0.546813	0	NA
3284	HSD3B2	0.411657	0.619428	0	NA
10	NAT2	0.411603	0.549032	0	NA
80144	FRAS1	0.411591	0.457977	0	NA
221458	KIF6	0.410578	0.81604	0	NA
130574	LYPD6	0.410568	0.741402	0	NA
29775	CARD10	0.410506	0.608107	0	NA
215	ABCD1	0.41047	0.252744	0	NA
10857	PGRMC1	0.41025	0.84347	0	NA
922	CD5L	0.410075	0.789625	0	NA
374355	CCDC172	0.409922	0.778812	0	NA
652	BMP4	0.409524	0.644932	0	NA
815	CAMK2A	0.409225	0.387764	0	NA
173	AFM	0.408917	0.908645	0	NA
27443	CECR2	0.408807	0.538117	0	NA
112703	FAM71E1	0.40853	0.366707	0	NA
8476	CDC42BPA	0.408478	0.79723	0	NA
11181	TREH	0.407085	0.48987	0	NA
11247	NXPH4	0.406707	0.640661	24	12q13.3
9911	TMCC2	0.406209	0.551564	0	NA
9671	WSCD2	0.406084	0.610903	0	NA
51087	YBX2	0.405804	0.303198	0	NA
3766	KCNJ10	0.405695	0.59632	0	NA
94081	SFXN1	0.405161	0.964898	0	NA
148523	CIART	0.405063	0.46541	0	NA
92421	CHMP4C	0.404269	0.321519	0	NA
1645	AKR1C1	0.403832	0.414009	0	NA
89886	SLAMF9	0.403518	0.751255	0	NA
442194	OR10C1	0.403473	0.716692	0	NA
114815	SORCS1	0.403014	0.645933	0	NA
83439	TCF7L1	0.402992	0.663718	0	NA
4582	MUC1	0.402639	0.396952	27	1q22
51161	C3orf18	0.402036	0.53707	0	NA
84530	SRRM4	0.401353	0.470307	0	NA
283238	SLC22A24	0.4012	0.522896	0	NA
113278	SLC52A3	0.400952	0.33676	0	NA
5097	PCDH1	0.400807	0.665806	0	NA
122622	ADSSL1	0.4002	0.741202	0	NA
2687	GGT5	0.399824	0.744446	0	NA
84103	C4orf17	0.39964	0.869938	0	NA
9362	CPNE6	0.399248	0.47167	0	NA
128218	TMEM125	0.399175	0.719069	0	NA
3211	HOXB1	0.398908	0.447711	0	NA
10633	RASL10A	0.397877	0.396371	0	NA
134526	ACOT12	0.39775	0.619833	0	NA
143425	SYT9	0.397687	0.200863	0	NA
151126	ZNF385B	0.39749	0.607558	0	NA
282966	C10orf53	0.397338	0.872435	0	NA
132204	SYNPR	0.397244	0.442179	0	NA
140628	GATA5	0.397155	0.722671	0	NA
29958	DMGDH	0.396998	0.800221	0	NA
29948	OSGIN1	0.396797	0.285694	0	NA
25803	SPDEF	0.396779	0.381329	0	NA
23593	HEBP2	0.396645	0.788949	0	NA
57556	SEMA6A	0.396632	0.545301	0	NA
2542	SLC37A4	0.396601	0.599646	0	NA
55095	SAMD4B	0.396586	0.264741	0	NA
51364	ZMYND10	0.39647	0.622395	0	NA
54494	C11orf71	0.396424	0.448744	0	NA
6665	SOX15	0.396253	0.539128	0	NA
9058	SLC13A2	0.396088	0.727876	0	NA
3299	HSF4	0.395602	0.28596	0	NA
55879	GABRQ	0.395588	1.13716	0	NA
30811	HUNK	0.395224	0.472692	0	NA
64232	MS4A5	0.394814	0.858537	0	NA
79054	TRPM8	0.394727	0.613118	0	NA
8482	SEMA7A	0.393713	0.597744	0	NA
79981	FRMD1	0.393521	0.600221	0	NA
5267	SERPINA4	0.393431	0.49907	0	NA
3957	LGALS2	0.39315	0.509589	0	NA
43847	KLK14	0.393134	0.596765	0	NA
5625	PRODH	0.392952	0.644453	0	NA
2668	GDNF	0.392906	0.443366	0	NA
5002	SLC22A18	0.392738	0.847625	0	NA
11330	CTRC	0.392623	0.584349	0	NA
3993	LLGL2	0.392126	0.68118	0	NA
9727	RAB11FIP3	0.391991	0.56151	0	NA
57224	NHSL1	0.391161	0.366504	0	NA
64856	VWA1	0.390902	0.61778	0	NA
23566	LPAR3	0.390593	0.424711	0	NA
23493	HEY2	0.39035	0.16796	0	NA
254428	SLC41A1	0.390306	0.910658	0	NA
3062	HCRTR2	0.390086	0.84028	0	NA
2938	GSTA1	0.389708	0.86095	0	NA
5362	PLXNA2	0.389036	0.60386	0	NA
83546	RTBDN	0.388712	0.519349	0	NA
30835	CD209	0.388385	0.464414	0	NA
117	ADCYAP1R1	0.38778	0.681711	0	NA
22885	ABLIM3	0.387339	0.521411	0	NA
55124	PIWIL2	0.387101	0.614827	0	NA
84934	RITA1	0.387081	0.835332	0	NA
8993	PGLYRP1	0.387071	0.562468	0	NA
9119	KRT75	0.386547	0.464837	0	NA
116113	FOXP4	0.385547	0.661481	0	NA
9476	NAPSA	0.385472	0.502176	0	NA
6425	SFRP5	0.385411	0.89594	0	NA
50937	CDON	0.385396	0.363811	0	NA
134288	TMEM174	0.385001	1.18705	22	5q13.2
7421	VDR	0.384405	0.601957	0	NA
158158	RASEF	0.383582	0.562417	0	NA
140461	ASB8	0.383307	0.503113	0	NA
57338	JPH3	0.383198	1.00388	0	NA
283	ANG	0.383151	0.441581	0	NA
163175	LGI4	0.382998	0.446727	0	NA
10912	GADD45G	0.382947	0.327513	0	NA
56033	BARX1	0.382685	0.61403	0	NA
259173	ALS2CL	0.382668	0.19108	0	NA
374378	GALNT18	0.381905	0.311083	0	NA
501	ALDH7A1	0.380596	0.219575	0	NA
6242	RTKN	0.379616	0.657716	0	NA
85291	KRTAP4-2	0.379253	0.808609	0	NA
114897	C1QTNF1	0.378909	0.924994	0	NA
6939	TCF15	0.378329	0.745821	0	NA
80763	SPX	0.378294	0.665396	0	NA
1576	CYP3A4	0.37796	0.328726	0	NA
4610	MYCL	0.377559	0.565723	0	NA
6527	SLC5A4	0.377505	0.966349	0	NA
93100	NAPRT1	0.377227	0.771006	0	NA
10215	OLIG2	0.37715	0.78365	0	NA
1124	CHN2	0.377007	0.609921	0	NA
3792	KEL	0.376685	0.531582	0	NA
7104	TM4SF4	0.37647	0.410329	0	NA
107	ADCY1	0.37643	0.313066	0	NA
11317	RBPJL	0.376038	0.56977	0	NA
1586	CYP17A1	0.375752	0.519905	0	NA
80115	BAIAP2L2	0.375498	0.453909	0	NA
23769	FLRT1	0.375391	0.699528	0	NA
4585	MUC4	0.375039	0.711665	0	NA
259	AMBP	0.374985	0.574191	0	NA
634	CEACAM1	0.37491	0.694757	0	NA
2837	UTS2R	0.374883	0.857572	0	NA
160492	LMNTD1	0.374751	0.826155	0	NA
11001	SLC27A2	0.374514	0.783332	0	NA
189	AGXT	0.374153	0.578874	0	NA
222545	GPRC6A	0.373738	0.721753	0	NA
92292	GLYATL1	0.373268	0.807953	0	NA
28970	C11orf54	0.373218	0.789338	0	NA
57643	ZSWIM5	0.373153	0.897113	0	NA
6002	RGS12	0.372464	0.608021	0	NA
1468	SLC25A10	0.37239	0.950524	0	NA
284340	CXCL17	0.372272	0.521478	0	NA
145264	SERPINA12	0.37226	0.552433	0	NA
284422	SMIM24	0.371702	0.801755	0	NA
83881	MIXL1	0.371456	0.561989	0	NA
116835	HSPA12B	0.37135	0.529392	0	NA
7410	VAV2	0.370734	0.807565	0	NA
6376	CX3CL1	0.370681	0.559693	0	NA
1463	NCAN	0.370385	0.831379	0	NA
30820	KCNIP1	0.370304	0.508506	0	NA
5468	PPARG	0.370261	0.646839	0	NA
49860	CRNN	0.370243	0.912668	0	NA
165140	OXER1	0.369998	0.480954	0	NA
85569	GALP	0.369704	1.15197	0	NA
79092	CARD14	0.369463	0.678834	0	NA
407	ARR3	0.368837	0.737881	0	NA
54828	BCAS3	0.368302	0.555052	19	17q23.2
55200	PLEKHG6	0.367618	0.241838	0	NA
5340	PLG	0.367584	0.375051	0	NA
128861	BPIFA3	0.367487	0.388907	0	NA
4336	MOBP	0.36746	0.617493	0	NA
79065	ATG9A	0.367404	0.288288	0	NA
415	ARSE	0.36702	0.486713	0	NA
325	APCS	0.366982	0.579691	0	NA
7145	TNS1	0.366569	0.301419	0	NA
162494	RHBDL3	0.366538	0.710007	0	NA
147719	LYPD4	0.366432	0.549399	0	NA
4323	MMP14	0.366392	0.486059	0	NA
5121	PCP4	0.366367	0.308508	0	NA
55001	TTC22	0.365764	0.71907	0	NA
134548	SOWAHA	0.365759	0.303433	0	NA
10174	SORBS3	0.365541	0.484422	0	NA
56288	PARD3	0.365533	0.381375	0	NA
140836	BANF2	0.365283	0.932096	0	NA
5167	ENPP1	0.365104	0.329259	0	NA
91133	L3MBTL4	0.364516	0.964264	0	NA
3857	KRT9	0.364515	1.01915	0	NA
222236	NAPEPLD	0.364389	0.541264	0	NA
79846	C7orf63	0.363887	0.583711	0	NA
4883	NPR3	0.36381	0.417738	0	NA
3350	HTR1A	0.363656	0.671706	0	NA
2562	GABRB3	0.363523	0.682116	0	NA
400258	C14orf180	0.363458	0.899843	0	NA
348938	NIPAL4	0.362893	0.552675	0	NA
122876	GPHB5	0.362866	0.787065	0	NA
4985	OPRD1	0.360977	0.557107	0	NA
131177	FAM3D	0.360918	0.268559	0	NA
255374	MBLAC1	0.360777	0.30064	0	NA
92359	CRB3	0.360731	0.444106	0	NA
4991	OR1D2	0.360463	0.579067	0	NA
339168	TMEM95	0.360415	0.308803	0	NA
170572	HTR3C	0.360088	0.803922	0	NA
284680	C1orf111	0.359911	0.533094	0	NA
140462	ASB9	0.359885	0.73134	0	NA
11135	CDC42EP1	0.358805	0.407007	0	NA
80781	COL18A1	0.358167	0.36513	0	NA
55859	BEX1	0.357977	0.341777	0	NA
10389	SCML2	0.357807	0.348656	0	NA
84688	C9orf24	0.357507	0.623197	0	NA
55450	CAMK2N1	0.357437	0.739529	0	NA
55177	RMDN3	0.357278	0.778003	0	NA
115019	SLC26A9	0.357183	0.603185	0	NA
56853	CELF4	0.357018	0.556431	0	NA
445	ASS1	0.35687	0.825319	0	NA
57369	GJD2	0.355974	0.331978	0	NA
8528	DDO	0.355922	0.808444	0	NA
2170	FABP3	0.355711	0.842549	0	NA
10252	SPRY1	0.355393	0.49453	0	NA
645832	SEBOX	0.354827	0.559513	0	NA
56156	TEX13B	0.354367	0.894097	0	NA
135138	PACRG	0.354266	0.268488	0	NA
10529	NEBL	0.3536	0.327517	0	NA
9480	ONECUT2	0.353433	0.321651	0	NA
22798	LAMB4	0.353324	0.614592	0	NA
85300	ATCAY	0.352902	0.369833	0	NA
7481	WNT11	0.352831	0.564131	0	NA
286077	FAM83H	0.352493	0.400341	0	NA
154091	SLC2A12	0.352425	0.455884	0	NA
6256	RXRA	0.352288	0.791828	0	NA
3778	KCNMA1	0.352237	0.601725	0	NA
84532	ACSS1	0.351969	0.490854	0	NA
54550	NECAB2	0.351898	0.566476	0	NA
348801	LNP1	0.35177	0.465328	0	NA
56751	BARHL1	0.351738	0.490088	0	NA
162517	FBXO39	0.351613	0.967707	0	NA
26038	CHD5	0.350835	0.359709	0	NA
259217	HSPA12A	0.350434	0.38135	0	NA
80199	FUZ	0.349161	0.598937	0	NA
10924	SMPDL3A	0.34834	0.393445	0	NA
2248	FGF3	0.348176	0.619375	0	NA
10595	ERN2	0.347233	0.532325	0	NA
9177	HTR3B	0.346239	0.522581	0	NA
2690	GHR	0.345646	0.676589	0	NA
11178	LZTS1	0.345438	0.905084	0	NA
23109	DDN	0.345177	0.389875	0	NA
131831	ERICH6	0.344802	0.612701	0	NA
130497	OSR1	0.344763	0.467975	0	NA
8987	STBD1	0.344746	0.341828	0	NA
1646	AKR1C2	0.343239	0.370079	0	NA
9213	XPR1	0.343215	0.595086	0	NA
2670	GFAP	0.343064	0.953974	0	NA
799	CALCR	0.342651	0.950235	0	NA
63970	TP53AIP1	0.342474	0.814471	0	NA
64093	SMOC1	0.342454	1.23269	0	NA
2918	GRM8	0.342258	0.789921	0	NA
8646	CHRD	0.342129	0.746893	0	NA
64081	PBLD	0.341827	0.46334	0	NA
91	ACVR1B	0.341706	0.543331	23	12q13.13
80824	DUSP16	0.341029	0.429834	0	NA
3990	LIPC	0.340668	0.428208	0	NA
128553	TSHZ2	0.34053	0.577002	0	NA
148281	SYT6	0.340463	0.563895	0	NA
338094	FAM151A	0.33947	0.907304	0	NA
57670	KIAA1549	0.338915	0.552802	0	NA
130752	MDH1B	0.338829	0.789753	0	NA
85360	SYDE1	0.338774	0.686785	0	NA
57332	CBX8	0.338648	0.420792	0	NA
9955	HS3ST3A1	0.338437	0.819739	0	NA
5972	REN	0.338301	0.531184	0	NA
400830	DEFB132	0.338298	0.551247	0	NA
84626	KRBA1	0.338172	1.05444	0	NA
375759	C9orf50	0.337955	0.452165	0	NA
124925	SEZ6	0.337869	0.711744	0	NA
1562	CYP2C18	0.337787	0.689595	0	NA
113746	ODF3	0.337566	0.714748	0	NA
6535	SLC6A8	0.33734	0.368395	0	NA
154043	CNKSR3	0.336809	0.58319	0	NA
326625	MMAB	0.336693	0.397889	0	NA
29091	STXBP6	0.336168	0.47004	0	NA
220382	FAM181B	0.336104	0.403994	0	NA
3232	HOXD3	0.335811	0.773469	0	NA
60370	AVPI1	0.335558	0.591188	0	NA
87769	GGACT	0.335068	0.506152	0	NA
9026	HIP1R	0.334428	0.603329	0	NA
55040	EPN3	0.334181	0.703882	0	NA
286262	TPRN	0.333869	0.353797	0	NA
26085	KLK13	0.333754	0.684184	0	NA
6694	SPP2	0.333236	0.8122	0	NA
10047	CST8	0.333113	1.23357	0	NA
5792	PTPRF	0.332622	0.528962	0	NA
10013	HDAC6	0.332546	0.586143	0	NA
6840	SVIL	0.332422	0.677728	0	NA
1942	EFNA1	0.332181	0.456108	27	1q22
401562	LCNL1	0.331921	0.886474	0	NA
6405	SEMA3F	0.331906	0.269186	0	NA
92291	CAPN13	0.331011	0.251696	0	NA
10669	CGREF1	0.33099	0.359512	5	2p23.3
51617	HMP19	0.329301	0.518738	0	NA
3026	HABP2	0.329254	0.550236	0	NA
9722	NOS1AP	0.329223	0.548045	0	NA
1015	CDH17	0.329167	0.641293	0	NA
10082	GPC6	0.328982	0.547164	0	NA
6469	SHH	0.328899	0.465756	0	NA
7703	PCGF2	0.328818	0.520052	0	NA
54810	GIPC2	0.32869	0.693296	0	NA
200523	TEX37	0.32839	0.579357	0	NA
5454	POU3F2	0.328261	0.712623	0	NA
6821	SUOX	0.328189	1.03431	0	NA
219938	SPATA19	0.328147	0.337971	0	NA
10642	IGF2BP1	0.328146	0.672922	0	NA
5787	PTPRB	0.328008	0.360867	0	NA
1208	CLPS	0.327723	0.538348	0	NA
5133	PDCD1	0.32751	0.646916	0	NA
6510	SLC1A5	0.327343	0.400813	0	NA
126205	NLRP8	0.327048	0.884603	0	NA
2118	ETV4	0.326835	0.34404	0	NA
2805	GOT1	0.326571	0.623747	0	NA
257019	FRMD3	0.325393	0.181596	0	NA
10246	SLC17A2	0.325364	0.474661	11	6p22.1
10481	HOXB13	0.325184	0.563801	0	NA
57408	LRTM1	0.325135	0.639101	0	NA
5351	PLOD1	0.325107	0.477719	0	NA
3233	HOXD4	0.324887	0.237711	0	NA
1181	CLCN2	0.324637	0.331665	0	NA
84630	TTBK1	0.324543	0.39618	0	NA
51725	FBXO40	0.324496	0.682501	0	NA
5414	SEPT4	0.324149	0.520352	0	NA
4803	NGF	0.323998	0.490299	0	NA
575	BAI1	0.323722	0.54162	0	NA
131375	LYZL4	0.323685	1.01539	0	NA
2006	ELN	0.323314	0.539727	0	NA
6444	SGCD	0.323061	0.431027	0	NA
3077	HFE	0.322339	0.612611	11	6p22.1
1593	CYP27A1	0.322259	0.35647	0	NA
5973	RENBP	0.322258	0.512081	0	NA
5969	REG1P	0.321937	0.906744	0	NA
10742	RAI2	0.321801	0.784044	0	NA
148398	SAMD11	0.321754	0.529442	0	NA
7498	XDH	0.321656	0.563692	0	NA
221981	THSD7A	0.321461	0.683004	0	NA
55283	MCOLN3	0.321356	0.470118	0	NA
4917	NTN3	0.321294	0.375739	0	NA
83882	TSPAN10	0.320573	0.372628	0	NA
50626	CYHR1	0.319873	0.163166	0	NA
92840	REEP6	0.319431	0.571721	0	NA
1636	ACE	0.319309	0.463122	0	NA
147746	HIPK4	0.319157	0.492518	0	NA
5948	RBP2	0.319096	0.397956	0	NA
23416	KCNH3	0.319024	0.555078	0	NA
2101	ESRRA	0.318724	0.29108	1	11q13
10050	SLC17A4	0.318403	0.26063	11	6p22.1
79987	SVEP1	0.318396	0.74165	0	NA
11202	KLK8	0.318171	0.619866	0	NA
5602	MAPK10	0.318007	0.646131	0	NA
23621	BACE1	0.317914	0.76791	0	NA
549	AUH	0.317736	0.747155	0	NA
7008	TEF	0.317543	0.410832	0	NA
10500	SEMA6C	0.317328	0.430755	0	NA
140258	KRTAP13-1	0.31728	0.639058	0	NA
146853	C17orf50	0.317238	0.616936	0	NA
213	ALB	0.314292	0.433708	0	NA
3651	PDX1	0.312717	0.819184	0	NA
284485	RIIAD1	0.312393	0.276884	0	NA
389337	ARHGEF37	0.312074	0.672465	0	NA
732253	TDRG1	0.311956	0.634669	0	NA
599	BCL2L2	0.31165	0.84506	0	NA
339	APOBEC1	0.311362	0.326837	0	NA
130106	CIB4	0.310913	0.599421	0	NA
886	CCKAR	0.310855	1.1026	0	NA
547	KIF1A	0.310632	0.755875	0	NA
1956	EGFR	0.310312	0.689658	0	NA
93517	SDR42E1	0.310133	0.716602	0	NA
125965	COX6B2	0.309564	0.711065	0	NA
1995	ELAVL3	0.309524	0.675624	0	NA
26508	HEYL	0.309183	0.225199	0	NA
84866	TMEM25	0.309148	0.441798	0	NA
51171	HSD17B14	0.309137	0.666624	0	NA
9518	GDF15	0.308806	0.64236	0	NA
11122	PTPRT	0.308165	0.705142	0	NA
4892	NRAP	0.308014	0.474962	0	NA
63035	BCORL1	0.307889	0.60912	0	NA
1435	CSF1	0.307413	0.657316	0	NA
29947	DNMT3L	0.307406	0.507125	0	NA
57549	IGSF9	0.307274	0.698097	0	NA
6569	SLC34A1	0.307245	0.856325	0	NA
25759	SHC2	0.307122	0.691783	0	NA
249	ALPL	0.30699	0.511428	0	NA
9378	NRXN1	0.306873	0.251763	0	NA
146223	CMTM4	0.306687	0.560665	0	NA
129080	EMID1	0.306621	0.383583	0	NA
124817	CNTD1	0.306549	0.733043	0	NA
26507	CNNM1	0.306543	0.815126	0	NA
3083	HGFAC	0.305882	0.529008	0	NA
388	RHOB	0.30556	0.702678	0	NA
25849	PARM1	0.304698	0.511543	0	NA
218	ALDH3A1	0.304626	0.135178	0	NA
261729	STEAP2	0.304525	0.413109	0	NA
7301	TYRO3	0.304472	0.493044	0	NA
8502	PKP4	0.304444	0.403969	0	NA
3816	KLK1	0.304338	0.616457	0	NA
5140	PDE3B	0.30407	0.616838	0	NA
54206	ERRFI1	0.303454	0.419106	0	NA
89801	PPP1R3F	0.303367	0.313924	0	NA
56649	TMPRSS4	0.303038	0.847271	0	NA
9185	REPS2	0.302739	0.313474	0	NA
492	ATP2B3	0.302616	0.893629	0	NA
53834	FGFRL1	0.302502	0.601824	0	NA
284358	MAMSTR	0.302289	0.42777	0	NA
23037	PDZD2	0.302249	0.891252	0	NA
4838	NODAL	0.301892	0.757361	0	NA
627	BDNF	0.30129	0.459042	0	NA
5207	PFKFB1	0.300931	0.736644	0	NA
26658	OR7C2	0.300319	0.897743	0	NA
9350	CER1	0.300302	0.45847	0	NA
122616	C14orf79	0.300149	0.486998	0	NA
196740	VSTM4	0.300091	0.658783	0	NA
57834	CYP4F11	0.298358	0.292176	0	NA
11092	C9orf9	0.298355	0.603919	0	NA
3206	HOXA10	0.298184	0.692003	0	NA
84954	MPND	0.297977	0.886554	0	NA
8824	CES2	0.297425	0.898394	0	NA
221	ALDH3B1	0.29742	0.579685	0	NA
1310	COL19A1	0.296854	0.670232	0	NA
64855	FAM129B	0.296747	0.506078	0	NA
9649	RALGPS1	0.296092	0.746959	0	NA
142680	SLC34A3	0.295929	0.415167	0	NA
2049	EPHB3	0.2957	0.704898	0	NA
57716	PRX	0.295636	0.704721	0	NA
192134	B3GNT6	0.295422	0.655408	0	NA
4233	MET	0.295032	0.228186	0	NA
10913	EDAR	0.295028	0.456592	0	NA
170691	ADAMTS17	0.294984	0.872052	0	NA
145497	LRRC74	0.294731	0.402001	0	NA
3488	IGFBP5	0.294622	0.459773	0	NA
80790	CMIP	0.294089	0.439523	0	NA
5950	RBP4	0.294032	0.507153	0	NA
50614	GALNT9	0.293929	0.216881	0	NA
482	ATP1B2	0.293736	0.348772	0	NA
3801	KIFC3	0.293728	0.3497	0	NA
6716	SRD5A2	0.293574	0.582142	0	NA
80004	ESRP2	0.293447	0.233137	0	NA
113828	FAM83F	0.293381	0.395135	0	NA
6662	SOX9	0.293323	0.87786	0	NA
2330	FMO5	0.292754	0.809905	0	NA
29984	RHOD	0.291844	0.647784	0	NA
56896	DPYSL5	0.291773	0.73258	0	NA
3280	HES1	0.291071	0.734395	0	NA
5016	OVGP1	0.290756	0.503501	0	NA
7098	TLR3	0.28974	0.315949	0	NA
7108	TM7SF2	0.28966	0.855935	0	NA
54897	CASZ1	0.289416	0.590001	0	NA
6934	TCF7L2	0.289319	0.396212	0	NA
255027	MPV17L	0.289248	0.289287	0	NA
2709	GJB5	0.288822	0.369308	0	NA
84133	ZNRF3	0.288388	0.575464	0	NA
8547	FCN3	0.287979	0.720178	0	NA
2893	GRIA4	0.287131	0.648951	0	NA
28992	MACROD1	0.286672	0.465909	0	NA
4878	NPPA	0.286665	0.757793	0	NA
255926	ADAM5	0.286564	0.330082	0	NA
2894	GRID1	0.286416	0.874393	0	NA
9153	SLC28A2	0.286297	0.332759	0	NA
55323	LARP6	0.286213	0.524729	0	NA
4781	NFIB	0.285773	0.535243	0	NA
1672	DEFB1	0.285419	0.613972	0	NA
3241	HPCAL1	0.284303	0.966662	0	NA
140625	ACTRT2	0.284042	1.23575	0	NA
24146	CLDN15	0.283929	0.58871	0	NA
23539	SLC16A8	0.282915	0.454103	0	NA
29842	TFCP2L1	0.281306	0.328519	0	NA
199964	TMEM61	0.281182	0.693368	0	NA
23552	CDK20	0.281052	0.384483	0	NA
55214	LEPREL1	0.28093	0.491135	0	NA
165100	C2orf57	0.280753	0.627528	0	NA
576	BAI2	0.280586	0.556194	0	NA
7447	VSNL1	0.28033	0.249397	0	NA
401548	SNX30	0.280154	0.521338	0	NA
84077	C3orf20	0.279924	1.22351	0	NA
5655	KLK10	0.279696	0.607149	0	NA
93166	PRDM6	0.279659	0.684857	0	NA
5013	OTX1	0.279316	0.70833	0	NA
5825	ABCD3	0.279255	0.61016	0	NA
434	ASIP	0.279245	0.682238	0	NA
5447	POR	0.279206	0.578064	0	NA
2901	GRIK5	0.279086	0.572743	0	NA
128434	VSTM2L	0.278818	0.358521	0	NA
84331	FAM195A	0.278379	0.579356	0	NA
6649	SOD3	0.277946	0.368512	0	NA
64097	EPB41L4A	0.277143	0.348571	0	NA
7490	WT1	0.27701	0.973921	0	NA
388323	GLTPD2	0.276884	0.717973	0	NA
196051	PPAPDC1A	0.276642	0.432394	0	NA
2329	FMO4	0.276073	0.688132	0	NA
8435	SOAT2	0.275678	0.888546	0	NA
348932	SLC6A18	0.275086	0.468527	0	NA
164284	APCDD1L	0.275061	0.499545	0	NA
57026	PDXP	0.274219	0.406943	0	NA
80005	DOCK5	0.274033	0.581945	0	NA
3851	KRT4	0.273507	0.848319	0	NA
80352	RNF39	0.273092	0.597531	0	NA
3746	KCNC1	0.272972	0.82845	0	NA
163154	PRR22	0.272821	0.335854	0	NA
2246	FGF1	0.272703	0.542103	0	NA
3754	KCNF1	0.272506	1.05229	0	NA
2765	GML	0.272423	0.70654	0	NA
1813	DRD2	0.272259	0.528543	0	NA
158067	AK8	0.272056	0.401155	0	NA
91608	RASL10B	0.271935	0.325419	0	NA
127731	VWA5B1	0.271855	0.778814	0	NA
54437	SEMA5B	0.271836	0.359095	0	NA
120071	GYLTL1B	0.271823	0.798632	0	NA
51764	GNG13	0.271659	0.535205	0	NA
23242	COBL	0.2714	0.398593	0	NA
651	BMP3	0.271245	0.583185	0	NA
5333	PLCD1	0.271142	0.580605	0	NA
149563	C1orf64	0.271086	0.647815	0	NA
1141	CHRNB2	0.270816	0.718106	0	NA
1822	ATN1	0.270579	0.362131	0	NA
7058	THBS2	0.270496	0.565135	0	NA
113451	ADC	0.270352	0.467358	0	NA
2139	EYA2	0.270322	0.575739	0	NA
4357	MPST	0.270026	0.566799	0	NA
1638	DCT	0.269197	0.708426	0	NA
91464	ISX	0.268947	0.776544	0	NA
65268	WNK2	0.268947	0.515542	0	NA
146852	ODF4	0.268776	0.646075	0	NA
55328	RNLS	0.26876	0.542029	0	NA
55970	GNG12	0.268536	0.384965	0	NA
900	CCNG1	0.26832	0.654729	0	NA
2786	GNG4	0.268233	0.541626	0	NA
22899	ARHGEF15	0.267824	0.652805	0	NA
92369	SPSB4	0.267514	0.661459	0	NA
1280	COL2A1	0.267345	0.452642	0	NA
84894	LINGO1	0.26728	0.38976	0	NA
23038	WDTC1	0.267053	0.492559	0	NA
152273	FGD5	0.266932	0.294079	0	NA
27036	SIGLEC7	0.266684	0.664161	0	NA
57030	SLC17A7	0.266537	0.877218	0	NA
23551	RASD2	0.266186	0.748175	0	NA
3791	KDR	0.265802	0.431077	0	NA
8825	LIN7A	0.265655	0.464038	0	NA
59335	PRDM12	0.264962	0.783792	0	NA
113235	SLC46A1	0.264956	0.348073	0	NA
201931	TMEM192	0.263396	0.595001	0	NA
6492	SIM1	0.26326	0.409884	0	NA
57188	ADAMTSL3	0.263127	0.502165	0	NA
27120	DKKL1	0.263034	0.800024	0	NA
89884	LHX4	0.262912	0.48915	0	NA
83552	MFRP	0.262884	0.505862	0	NA
4053	LTBP2	0.262761	0.602385	0	NA
80019	UBTD1	0.262747	0.579989	0	NA
23584	VSIG2	0.262165	1.01593	0	NA
10763	NES	0.262026	0.374344	0	NA
1629	DBT	0.261455	0.673944	0	NA
90050	FAM181A	0.261072	0.666848	0	NA
777	CACNA1E	0.261021	0.470807	0	NA
1852	DUSP9	0.26089	0.374806	0	NA
23026	MYO16	0.26059	0.626879	0	NA
9437	NCR1	0.260337	0.666849	0	NA
128488	WFDC12	0.260251	0.52295	0	NA
9510	ADAMTS1	0.259908	0.390146	0	NA
7015	TERT	0.259493	0.693197	0	NA
115703	ARHGAP33	0.259117	0.379583	0	NA
26273	FBXO3	0.258978	0.566394	0	NA
58495	OVOL2	0.258702	0.718868	0	NA
84639	IL1F10	0.258561	0.769681	0	NA
2735	GLI1	0.258414	0.521015	24	12q13.3
286223	C9orf47	0.258386	0.621462	0	NA
23263	MCF2L	0.258126	0.901649	0	NA
1671	DEFA6	0.257607	0.913961	0	NA
3084	NRG1	0.257593	0.674488	0	NA
64321	SOX17	0.257484	0.384906	0	NA
4607	MYBPC3	0.257019	0.548753	0	NA
199920	C1orf168	0.256984	0.821126	0	NA
23746	AIPL1	0.256972	0.438907	0	NA
9333	TGM5	0.256762	0.214192	0	NA
131920	TMEM207	0.256735	0.373218	0	NA
1366	CLDN7	0.256657	0.698916	0	NA
165829	GPR156	0.256588	0.801616	0	NA
29911	HOOK2	0.256579	0.306183	0	NA
290	ANPEP	0.256534	0.637166	0	NA
56731	SLC2A4RG	0.25628	0.938628	0	NA
2877	GPX2	0.25566	0.780066	0	NA
64342	HS1BP3	0.254878	0.34759	0	NA
152206	CCDC13	0.25483	0.839579	0	NA
54831	BEST2	0.254759	0.988141	0	NA
4130	MAP1A	0.254689	0.470053	0	NA
8029	CUBN	0.254276	0.794559	0	NA
85407	NKD1	0.253838	0.383969	0	NA
51168	MYO15A	0.253639	0.650232	0	NA
4547	MTTP	0.253319	0.698052	0	NA
5420	PODXL	0.252921	0.383472	0	NA
112817	HOGA1	0.252757	0.5522	0	NA
169436	STKLD1	0.252434	0.659517	0	NA
55647	RAB20	0.25221	0.437524	0	NA
6440	SFTPC	0.251477	0.547287	0	NA
64137	ABCG4	0.250966	0.703798	0	NA
150000	ABCC13	0.250881	1.04939	0	NA
84808	PERM1	0.250502	0.755469	0	NA
51166	AADAT	0.250211	0.721082	0	NA
8659	ALDH4A1	0.250186	0.835745	0	NA
4010	LMX1B	0.249966	0.806681	0	NA
1889	ECE1	0.249683	0.578178	0	NA
3691	ITGB4	0.249408	0.719951	0	NA
8170	SLC14A2	0.249378	0.61504	0	NA
9073	CLDN8	0.248892	0.450106	0	NA
55800	SCN3B	0.248887	0.383685	0	NA
6519	SLC3A1	0.248617	1.06364	0	NA
196883	ADCY4	0.248239	0.673839	0	NA
138065	RNF183	0.248	0.588678	0	NA
90850	ZNF598	0.247946	0.332002	0	NA
5957	RCVRN	0.247821	0.863448	0	NA
23051	ZHX3	0.2477	0.792919	0	NA
22888	UBOX5	0.247519	0.528097	0	NA
9633	MTL5	0.247415	0.586133	0	NA
117196	MRGPRX4	0.247345	0.498571	0	NA
10814	CPLX2	0.247003	0.483848	0	NA
7369	UMOD	0.246685	0.655063	0	NA
4143	MAT1A	0.246653	0.818215	0	NA
8508	NIPSNAP1	0.246313	0.692739	0	NA
64806	IL25	0.246308	0.797553	0	NA
4135	MAP6	0.246251	0.641004	0	NA
8495	PPFIBP2	0.245998	0.819343	0	NA
84253	GARNL3	0.245911	0.377131	0	NA
60385	TSKS	0.245733	0.699054	0	NA
10675	CSPG5	0.245579	0.398656	0	NA
8153	RND2	0.245528	0.212477	0	NA
5309	PITX3	0.245446	0.492522	0	NA
26083	TBC1D29	0.24506	0.695017	0	NA
55831	EMC3	0.244745	0.719012	0	NA
64240	ABCG5	0.244532	1.04731	0	NA
327657	SERPINA9	0.24443	0.304565	0	NA
79748	LMAN1L	0.244384	0.964447	0	NA
79170	PRR15L	0.244309	0.817439	0	NA
2300	FOXL1	0.243821	0.778272	0	NA
55721	IQCC	0.243614	1.10669	0	NA
54463	FAM134B	0.243382	0.84693	0	NA
7802	DNALI1	0.243257	0.62713	0	NA
27077	B9D1	0.243103	0.838172	0	NA
23732	FRRS1L	0.243006	0.508815	0	NA
5077	PAX3	0.243	0.336484	0	NA
2078	ERG	0.242905	0.389325	0	NA
27019	DNAI1	0.24272	0.738184	0	NA
84270	C9orf89	0.242423	0.326097	0	NA
57626	KLHL1	0.242288	0.604609	0	NA
140894	CNBD2	0.242245	0.927645	0	NA
2180	ACSL1	0.242197	0.760477	0	NA
55924	FAM212B	0.24188	0.441208	0	NA
29954	POMT2	0.241547	0.641566	0	NA
50649	ARHGEF4	0.241544	0.663016	0	NA
53630	BCMO1	0.241402	0.601482	0	NA
25937	WWTR1	0.239792	0.275973	0	NA
1000	CDH2	0.239791	0.734815	0	NA
91768	CABLES1	0.239479	0.696028	0	NA
3626	INHBC	0.23918	0.659504	24	12q13.3
10406	WFDC2	0.238595	0.320006	0	NA
64816	CYP3A43	0.238566	0.665568	0	NA
9472	AKAP6	0.238265	0.714638	0	NA
481	ATP1B1	0.238189	0.872052	0	NA
2859	GPR35	0.237953	0.54663	0	NA
100131213	ZNF503-AS2	0.237874	0.379758	0	NA
8633	UNC5C	0.237753	0.45981	0	NA
51738	GHRL	0.237505	0.617019	0	NA
10144	FAM13A	0.2374	0.474009	0	NA
2052	EPHX1	0.237316	0.457946	0	NA
64410	KLHL25	0.23722	0.500965	0	NA
9625	AATK	0.236889	0.335343	0	NA
64236	PDLIM2	0.236653	0.351572	0	NA
340156	MYLK4	0.236477	0.430296	0	NA
8856	NR1I2	0.236426	0.924726	0	NA
84666	RETNLB	0.236411	0.731651	0	NA
4009	LMX1A	0.236408	0.493345	0	NA
1382	CRABP2	0.236067	0.21876	0	NA
404281	YY2	0.23571	0.242249	0	NA
255743	NPNT	0.23556	0.681579	0	NA
8785	MATN4	0.235241	0.372603	0	NA
6754	SSTR4	0.234885	0.427396	0	NA
79623	GALNT14	0.234199	0.520112	0	NA
9048	ARTN	0.234185	0.71348	0	NA
8808	IL1RL2	0.233724	0.742378	0	NA
140456	ASB11	0.233719	0.505233	0	NA
84435	GPR123	0.233537	0.959475	0	NA
643866	CBLN3	0.232916	0.634983	0	NA
12	SERPINA3	0.23253	0.251154	0	NA
5099	PCDH7	0.232085	0.282975	0	NA
64641	EBF2	0.231945	0.561698	0	NA
30062	RAX	0.231453	0.692599	0	NA
6853	SYN1	0.231165	0.849294	0	NA
162515	SLC16A11	0.231117	0.735938	0	NA
3929	LBP	0.230868	0.568781	0	NA
83795	KCNK16	0.230842	0.461948	0	NA
65009	NDRG4	0.230637	0.341618	0	NA
10361	NPM2	0.230064	0.448503	0	NA
5480	PPIC	0.229653	0.273036	0	NA
7105	TSPAN6	0.229127	0.640972	0	NA
551	AVP	0.229055	0.582075	0	NA
10143	CLEC3A	0.228564	0.884684	0	NA
6869	TACR1	0.228478	1.00785	0	NA
84787	SUV420H2	0.228002	0.585082	0	NA
2520	GAST	0.227908	0.832072	0	NA
3798	KIF5A	0.227803	0.773877	24	12q13.3
257407	C2orf72	0.227677	0.711406	0	NA
58530	LY6G6D	0.227113	0.558818	0	NA
9746	CLSTN3	0.226929	0.580942	0	NA
57600	FNIP2	0.226898	1.22896	0	NA
54751	FBLIM1	0.226849	0.271961	0	NA
6236	RRAD	0.226275	0.651043	0	NA
10501	SEMA6B	0.22599	0.155799	0	NA
9423	NTN1	0.225443	0.649723	0	NA
84229	CCDC135	0.225437	0.346298	0	NA
3199	HOXA2	0.224742	0.336837	0	NA
80142	PTGES2	0.224443	0.613627	0	NA
170589	GPHA2	0.224081	0.567472	0	NA
152404	IGSF11	0.224035	0.620673	0	NA
132851	SPATA4	0.223829	0.768132	0	NA
3827	KNG1	0.223808	0.820097	0	NA
1244	ABCC2	0.223727	0.5697	0	NA
6470	SHMT1	0.223626	0.476701	0	NA
51308	REEP2	0.223361	0.360721	0	NA
25974	MMACHC	0.223297	0.475167	0	NA
66035	SLC2A11	0.22315	0.703959	0	NA
122961	ISCA2	0.222746	0.731826	0	NA
9622	KLK4	0.222481	0.668287	0	NA
9686	VGLL4	0.222477	0.658461	0	NA
5045	FURIN	0.222473	0.400732	0	NA
146547	PRSS36	0.222365	0.763648	0	NA
9564	BCAR1	0.222332	0.378959	0	NA
255189	PLA2G4F	0.221971	0.837635	0	NA
6300	MAPK12	0.221968	0.457969	0	NA
7093	TLL2	0.221906	0.687005	0	NA
27092	CACNG4	0.221756	0.208377	0	NA
27343	POLL	0.221635	0.583625	0	NA
130013	ACMSD	0.220838	0.730261	0	NA
113026	PLCD3	0.220521	0.392248	0	NA
320	APBA1	0.220443	0.733913	0	NA
124842	TMEM132E	0.219742	0.548275	0	NA
256949	KANK3	0.219325	0.596967	0	NA
26007	DAK	0.219277	0.551826	0	NA
23086	EXPH5	0.218934	0.557973	0	NA
23479	ISCU	0.218494	0.892177	0	NA
117245	HRASLS5	0.218174	0.677465	0	NA
57139	RGL3	0.218125	0.437207	0	NA
5947	RBP1	0.217922	0.489025	0	NA
2159	F10	0.217922	0.494303	0	NA
93986	FOXP2	0.217547	0.740069	0	NA
340273	ABCB5	0.217338	0.796595	0	NA
23365	ARHGEF12	0.21732	0.356958	0	NA
8800	PEX11A	0.217274	0.490025	0	NA
64101	LRRC4	0.217108	0.367562	0	NA
23373	CRTC1	0.217093	0.326245	0	NA
2324	FLT4	0.216921	0.67292	0	NA
5646	PRSS3	0.216574	0.255935	0	NA
65124	SOWAHC	0.216212	0.604003	0	NA
79603	CERS4	0.216069	0.284179	0	NA
116151	FAM210B	0.215917	0.283266	0	NA
3776	KCNK2	0.215902	0.456798	0	NA
1740	DLG2	0.215746	0.457748	0	NA
93082	NEURL3	0.215545	0.407865	0	NA
339105	PRSS53	0.215507	0.641284	0	NA
26030	PLEKHG3	0.21515	0.532129	0	NA
5051	PAFAH2	0.214961	0.710721	0	NA
60506	NYX	0.21461	0.313734	0	NA
571	BACH1	0.214348	0.576386	0	NA
10214	SSX3	0.214198	0.787324	0	NA
1804	DPP6	0.214125	0.295359	0	NA
8626	TP63	0.214037	0.634945	0	NA
11043	MID2	0.213763	0.527886	0	NA
1670	DEFA5	0.213751	0.140258	0	NA
10826	FAXDC2	0.213736	0.687761	0	NA
1755	DMBT1	0.213236	0.648211	0	NA
22949	PTGR1	0.213158	0.572837	0	NA
84263	HSDL2	0.213055	1.14736	0	NA
336	APOA2	0.21277	0.938775	0	NA
10656	KHDRBS3	0.21263	0.589497	0	NA
84696	ABHD1	0.212392	0.535072	5	2p23.3
10917	BTNL3	0.21112	0.726398	0	NA
10893	MMP24	0.211029	0.330305	0	NA
7881	KCNAB1	0.21038	0.283867	0	NA
8839	WISP2	0.210232	0.514757	0	NA
64478	CSMD1	0.210114	0.494987	0	NA
275	AMT	0.210024	0.7415	0	NA
30813	VSX1	0.209996	0.771285	0	NA
133558	MROH2B	0.209964	0.52593	0	NA
3483	IGFALS	0.209735	0.629224	0	NA
4543	MTNR1A	0.209101	0.672526	0	NA
151242	PPP1R1C	0.208847	0.382602	0	NA
2912	GRM2	0.208606	1.05471	0	NA
115399	LRRC56	0.208464	0.428441	0	NA
316	AOX1	0.208281	0.435896	0	NA
4188	MDFI	0.208029	0.702618	0	NA
26355	FAM162A	0.207996	0.318472	0	NA
57657	HCN3	0.207604	0.424949	27	1q22
114876	OSBPL1A	0.207524	0.297231	0	NA
474354	LRRC18	0.206982	1.12856	0	NA
160777	CCDC60	0.206872	0.628364	0	NA
30819	KCNIP2	0.206578	0.553028	0	NA
8463	TEAD2	0.206472	0.5363	0	NA
2813	GP2	0.206467	0.581686	0	NA
79777	ACBD4	0.206042	0.340804	0	NA
140732	SUN5	0.205904	0.988933	0	NA
57540	PTCHD2	0.2054	1.22943	0	NA
2053	EPHX2	0.205262	0.539749	0	NA
251	ALPPL2	0.205236	0.53131	0	NA
85446	ZFHX2	0.204987	0.553706	0	NA
11074	TRIM31	0.204903	0.594746	0	NA
64398	MPP5	0.204724	0.480998	0	NA
26254	OPTC	0.204686	0.259135	0	NA
3892	KRT86	0.204311	0.508915	0	NA
151	ADRA2B	0.203526	0.478925	0	NA
9811	CTIF	0.203335	0.660682	0	NA
114299	PALM2	0.203045	0.571028	0	NA
1944	EFNA3	0.203005	0.414053	27	1q22
63978	PRDM14	0.202675	0.696897	0	NA
53405	CLIC5	0.202574	0.829464	0	NA
23136	EPB41L3	0.202561	0.16744	0	NA
200172	SLFNL1	0.202495	0.895631	0	NA
9283	GPR37L1	0.202368	0.92292	0	NA
53632	PRKAG3	0.20234	0.439895	0	NA
146395	GSG1L	0.202333	0.770632	0	NA
57619	SHROOM3	0.202253	0.350254	0	NA
9056	SLC7A7	0.202045	0.839171	0	NA
53373	TPCN1	0.201791	0.755461	0	NA
6531	SLC6A3	0.20163	0.795361	0	NA
23620	NTSR2	0.201138	0.680177	0	NA
55553	SOX6	0.20004	0.41657	0	NA
5169	ENPP3	0.199671	0.75751	0	NA
5831	PYCR1	0.199268	0.733986	0	NA
65266	WNK4	0.198954	0.36742	0	NA
79875	THSD4	0.198899	0.239368	0	NA
954	ENTPD2	0.198594	0.479747	0	NA
4495	MT1G	0.198516	0.626635	0	NA
10397	NDRG1	0.198363	1.02219	0	NA
7286	TUFT1	0.198089	0.953692	0	NA
146177	VWA3A	0.197903	0.687246	0	NA
286234	SPATA31E1	0.197493	0.592012	0	NA
81033	KCNH6	0.197308	0.549777	0	NA
57467	HHATL	0.197071	0.607817	0	NA
219743	TYSND1	0.196888	0.422622	0	NA
23546	SYNGR4	0.196794	0.666212	0	NA
170825	GSX2	0.19675	0.659016	0	NA
9886	RHOBTB1	0.196696	0.511721	0	NA
595	CCND1	0.196694	0.74521	0	NA
10140	TOB1	0.196675	0.723706	0	NA
26022	TMEM98	0.196652	0.446245	0	NA
54848	ARHGEF38	0.196439	0.908231	0	NA
5288	PIK3C2G	0.195841	0.310917	0	NA
80086	TUBA4B	0.195812	0.694047	0	NA
79742	CXorf36	0.195711	0.503909	0	NA
2695	GIP	0.195704	0.362472	0	NA
83698	CALN1	0.195633	0.716361	0	NA
113230	LOC113230	0.195629	0.550453	0	NA
154872	LOC154872	0.195468	1.06636	0	NA
168544	ZNF467	0.19533	0.682064	0	NA
1384	CRAT	0.195029	0.278573	0	NA
2993	GYPA	0.194896	0.612005	0	NA
114757	CYGB	0.194185	0.462246	0	NA
9099	USP2	0.194162	0.539746	0	NA
56606	SLC2A9	0.193943	0.740773	28	4p16.1
200504	GKN2	0.193933	0.751028	0	NA
84501	SPIRE2	0.193751	0.641329	0	NA
64388	GREM2	0.193748	0.617369	0	NA
79369	B3GNT4	0.193713	0.226871	25	12q24.31
11005	SPINK5	0.193342	0.639813	0	NA
440699	LRRC52	0.193298	0.681311	0	NA
25789	TMEM59L	0.193286	0.579694	0	NA
51129	ANGPTL4	0.193266	0.386209	0	NA
284297	SSC5D	0.193239	0.517431	0	NA
6338	SCNN1B	0.19288	0.913136	0	NA
129049	SGSM1	0.192874	0.847577	0	NA
10017	BCL2L10	0.192435	0.524076	0	NA
22824	HSPA4L	0.192164	0.298082	0	NA
63917	GALNT11	0.192068	0.715699	0	NA
5630	PRPH	0.192056	0.541808	0	NA
5020	OXT	0.191998	0.744762	0	NA
978	CDA	0.191985	0.437718	0	NA
50964	SOST	0.191755	0.368561	0	NA
10022	INSL5	0.191499	0.575178	0	NA
84502	JPH4	0.190955	0.697463	0	NA
60529	ALX4	0.190572	0.623099	0	NA
25901	CCDC28A	0.19027	0.624416	0	NA
2041	EPHA1	0.190247	0.576144	0	NA
26577	PCOLCE2	0.190216	0.611247	0	NA
4324	MMP15	0.190143	0.715263	0	NA
5357	PLS1	0.190113	0.475553	0	NA
118738	ZNF488	0.18991	0.535437	0	NA
25975	EGFL6	0.189797	0.454339	0	NA
387856	CCDC184	0.189657	0.598216	0	NA
6865	TACR2	0.189599	0.843121	0	NA
27124	INPP5J	0.189556	0.549766	0	NA
219	ALDH1B1	0.189407	0.638502	0	NA
140730	RIMS4	0.189263	0.725327	0	NA
126326	GIPC3	0.189063	0.804409	0	NA
57509	MTUS1	0.189054	0.376181	0	NA
79838	TMC5	0.188507	0.875846	0	NA
6536	SLC6A9	0.187757	0.582367	0	NA
2512	FTL	0.187602	0.409749	0	NA
146456	TMED6	0.187467	0.554632	29	16q22.1
4773	NFATC2	0.187184	0.517558	0	NA
163732	CITED4	0.187096	0.672828	0	NA
51274	KLF3	0.186917	0.249774	0	NA
2263	FGFR2	0.186798	0.521887	0	NA
153562	MARVELD2	0.186174	0.318236	0	NA
4355	MPP2	0.18614	0.837553	0	NA
1555	CYP2B6	0.18613	0.862902	0	NA
255738	PCSK9	0.18597	0.713845	0	NA
55531	ELMOD1	0.185746	0.53099	0	NA
776	CACNA1D	0.18549	0.489552	0	NA
8529	CYP4F2	0.184769	0.774707	0	NA
1515	CTSV	0.184665	0.446606	0	NA
84226	C2orf16	0.184617	0.720196	5	2p23.3
84224	NBPF3	0.184386	0.886444	0	NA
8941	CDK5R2	0.184133	0.291363	0	NA
10610	ST6GALNAC2	0.183906	0.473362	0	NA
57569	ARHGAP20	0.183806	0.354953	0	NA
79746	ECHDC3	0.183622	0.736714	0	NA
3664	IRF6	0.183479	0.495222	0	NA
10861	SLC26A1	0.183397	0.555275	0	NA
221395	GPR116	0.182926	0.562939	0	NA
59277	NTN4	0.18265	0.579934	0	NA
114880	OSBPL6	0.181419	0.646951	0	NA
24	ABCA4	0.180806	0.56161	0	NA
79363	RSG1	0.180767	0.847704	0	NA
6663	SOX10	0.180601	0.939436	0	NA
140893	RBBP8NL	0.180483	0.61052	0	NA
131870	NUDT16	0.179908	0.646641	0	NA
30818	KCNIP3	0.179835	0.429998	0	NA
2256	FGF11	0.179802	0.314052	0	NA
25862	USP49	0.179502	0.430466	0	NA
2745	GLRX	0.17919	0.687778	0	NA
7222	TRPC3	0.179087	1.0435	0	NA
150084	IGSF5	0.178699	1.03524	0	NA
26211	OR2F1	0.178605	0.676621	0	NA
8416	ANXA9	0.178403	0.73553	0	NA
126075	CCDC159	0.178214	0.829959	0	NA
354	KLK3	0.178116	0.534686	0	NA
54471	MIEF1	0.177458	0.968071	0	NA
43	ACHE	0.17744	0.899237	0	NA
11318	GPR182	0.177185	0.383111	24	12q13.3
10881	ACTL7A	0.176865	0.610485	0	NA
3293	HSD17B3	0.176711	0.54343	0	NA
10281	DSCR4	0.176537	0.690281	0	NA
349136	WDR86	0.176537	0.489786	0	NA
148808	MFSD4	0.176501	0.617755	0	NA
57111	RAB25	0.176143	0.502888	27	1q22
222642	TSPO2	0.17585	0.739727	0	NA
6439	SFTPB	0.17575	0.639632	0	NA
201501	ZBTB7C	0.175596	0.5452	0	NA
6780	STAU1	0.175479	1.17881	0	NA
3236	HOXD10	0.175155	0.612329	0	NA
7007	TECTA	0.174612	0.920265	0	NA
5819	PVRL2	0.174528	0.524223	0	NA
379	ARL4D	0.174468	0.510289	0	NA
162540	SPPL2C	0.174238	0.494552	0	NA
9858	PPP1R26	0.174009	0.460176	0	NA
79643	CHMP6	0.173855	0.712813	0	NA
10131	TRAP1	0.173712	0.800288	0	NA
8844	KSR1	0.173281	0.289901	0	NA
6274	S100A3	0.173247	0.550973	0	NA
10449	ACAA2	0.173216	0.899897	0	NA
2050	EPHB4	0.172984	0.458294	0	NA
219990	OOSP2	0.172665	0.802818	0	NA
7021	TFAP2B	0.172235	0.714659	0	NA
94031	HTRA3	0.172193	0.676857	0	NA
79917	MAGIX	0.172082	0.640569	0	NA
10014	HDAC5	0.171766	0.475099	0	NA
4359	MPZ	0.171705	0.557887	0	NA
8972	MGAM	0.171491	0.747576	0	NA
165082	GPR113	0.171168	0.803769	0	NA
6529	SLC6A1	0.17058	0.527516	0	NA
84987	COX14	0.170339	1.31439	0	NA
4294	MAP3K10	0.170199	0.555674	0	NA
56146	PCDHA2	0.169475	0.859691	0	NA
341032	C11orf53	0.169168	0.827208	0	NA
84141	EVA1A	0.169143	0.44177	0	NA
3321	IGSF3	0.169138	0.756406	0	NA
760	CA2	0.169038	1.0521	0	NA
3226	HOXC10	0.168759	0.686245	0	NA
57016	AKR1B10	0.168441	0.303629	0	NA
779	CACNA1S	0.168415	0.749059	0	NA
8689	KRT36	0.168157	0.5756	0	NA
166336	PRICKLE2	0.167839	0.674484	0	NA
79932	KIAA0319L	0.167754	0.604567	0	NA
57658	CALCOCO1	0.167384	0.638202	0	NA
196047	EMX2OS	0.167381	0.838208	0	NA
64922	LRRC19	0.167274	0.928058	0	NA
80725	SRCIN1	0.1672	0.525022	0	NA
10076	PTPRU	0.167054	0.36782	0	NA
5208	PFKFB2	0.166944	0.585057	0	NA
885	CCK	0.16689	0.57023	0	NA
8613	PPAP2B	0.166792	0.808001	0	NA
57151	LYZL6	0.166586	0.667771	0	NA
10497	UNC13B	0.166539	0.571452	0	NA
153745	FAM71B	0.166274	0.886264	0	NA
51305	KCNK9	0.165823	0.879715	0	NA
3479	IGF1	0.165784	0.397575	0	NA
57495	NWD2	0.165778	0.840255	0	NA
3175	ONECUT1	0.165323	0.648272	0	NA
283377	SPRYD4	0.165013	0.4894	0	NA
171389	NLRP6	0.164915	0.870402	0	NA
6753	SSTR3	0.164752	0.40981	0	NA
29988	SLC2A8	0.16463	0.427528	0	NA
9414	TJP2	0.164375	0.617945	0	NA
414157	C10orf62	0.164215	0.692967	0	NA
4888	NPY6R	0.16419	0.745795	0	NA
79090	TRAPPC6A	0.164002	0.729775	0	NA
161514	TBC1D21	0.163725	0.781378	0	NA
27344	PCSK1N	0.163683	0.321213	0	NA
7422	VEGFA	0.163664	0.533291	12	6p21.1
1845	DUSP3	0.163627	0.877415	0	NA
23237	ARC	0.163473	0.267777	0	NA
26248	OR2K2	0.163411	0.533368	0	NA
55365	TMEM176A	0.162856	0.50685	0	NA
1750	DLX6	0.162731	0.92199	0	NA
7760	ZNF213	0.162623	0.562137	0	NA
462	SERPINC1	0.162584	0.29969	0	NA
10974	ADIRF	0.162068	0.217015	0	NA
51224	TCEB3B	0.161956	0.775377	0	NA
5079	PAX5	0.161883	0.576373	0	NA
56957	OTUD7B	0.161492	0.688312	0	NA
57477	SHROOM4	0.161239	0.553369	0	NA
622	BDH1	0.160867	0.414746	0	NA
154313	C6orf165	0.160855	0.94273	0	NA
11251	PTGDR2	0.16059	0.582653	0	NA
84302	TMEM246	0.160345	0.625805	0	NA
2195	FAT1	0.160094	0.345396	0	NA
79729	SH3D21	0.159764	0.744797	0	NA
5959	RDH5	0.159719	0.454414	0	NA
23627	PRND	0.159515	0.824717	0	NA
8448	DOC2A	0.15884	0.902968	0	NA
93107	KCNG4	0.158787	0.460354	0	NA
5365	PLXNB3	0.158382	0.415146	0	NA
5620	PRM2	0.157825	0.804589	0	NA
149685	ADIG	0.157351	0.910422	0	NA
5236	PGM1	0.157343	0.500618	0	NA
341405	ANKRD33	0.157224	0.858034	23	12q13.13
6975	TECTB	0.157218	0.19565	0	NA
1002	CDH4	0.157082	0.45436	0	NA
84618	NT5C1A	0.156802	0.377241	0	NA
11219	TREX2	0.156796	0.551941	0	NA
220108	FAM124A	0.156603	0.518136	0	NA
10086	HHLA1	0.156516	0.692225	0	NA
220963	SLC16A9	0.15625	0.905763	17	10q21
196385	DNAH10	0.15605	0.807246	0	NA
1374	CPT1A	0.155707	0.384316	0	NA
80700	UBXN6	0.155466	0.461323	0	NA
79654	HECTD3	0.155329	0.334855	0	NA
5346	PLIN1	0.15512	0.544335	0	NA
114041	C21orf88	0.155087	1.31371	0	NA
151835	CPNE9	0.155059	0.412956	0	NA
91050	CCDC149	0.155045	0.460883	0	NA
1370	CPN2	0.154977	0.637313	0	NA
57545	CC2D2A	0.154651	0.956428	0	NA
83933	HDAC10	0.15431	0.33295	0	NA
94233	OPN4	0.153716	1.01006	0	NA
64582	GPR135	0.153691	0.332307	0	NA
23096	IQSEC2	0.153533	0.512121	0	NA
55902	ACSS2	0.153508	0.456576	0	NA
4858	NOVA2	0.153497	0.67479	0	NA
1417	CRYBB3	0.153441	0.635865	0	NA
220074	LRTOMT	0.153296	0.566672	0	NA
64405	CDH22	0.152947	0.471509	0	NA
2346	FOLH1	0.152858	0.404086	0	NA
3596	IL13	0.152544	0.454108	0	NA
1443	CSH2	0.152489	0.71511	0	NA
140564	APOBEC3D	0.152271	0.436393	0	NA
79616	CCNJL	0.152133	0.577398	0	NA
58512	DLGAP3	0.151261	0.52474	0	NA
11025	LILRB3	0.150822	0.519614	0	NA
3360	HTR4	0.150703	0.416416	0	NA
26470	SEZ6L2	0.15013	0.690451	0	NA
57165	GJC2	0.149738	0.322624	0	NA
8349	HIST2H2BE	0.149695	0.456226	0	NA
80737	VWA7	0.149308	0.484394	0	NA
54472	TOLLIP	0.149292	0.582941	0	NA
114	ADCY8	0.149246	0.579469	0	NA
29924	EPN1	0.149205	0.603296	0	NA
80816	ASXL3	0.148961	0.424783	0	NA
149647	FAM71A	0.148944	0.468412	0	NA
30846	EHD2	0.148788	0.299861	0	NA
11155	LDB3	0.148575	1.01137	0	NA
400916	CHCHD10	0.148526	0.611813	0	NA
126567	C2CD4C	0.148363	0.441591	0	NA
429	ASCL1	0.148341	0.612564	0	NA
6442	SGCA	0.147913	0.471009	0	NA
348825	TPRXL	0.147682	0.576422	0	NA
84929	FIBCD1	0.147398	0.296789	0	NA
56547	MMP26	0.147133	1.00891	0	NA
50805	IRX4	0.146823	0.492943	0	NA
11093	ADAMTS13	0.146751	0.545762	0	NA
113091	PTH2	0.146407	0.629139	0	NA
26298	EHF	0.146358	0.542667	0	NA
7101	NR2E1	0.145565	0.791217	0	NA
146330	FBXL16	0.145263	0.589401	0	NA
130940	CCDC148	0.145146	0.352112	0	NA
137868	SGCZ	0.14451	0.710944	0	NA
161247	FITM1	0.144473	0.475617	0	NA
1146	CHRNG	0.14438	0.667151	0	NA
22905	EPN2	0.144128	0.382091	0	NA
4257	MGST1	0.144052	1.03639	0	NA
3231	HOXD1	0.143973	0.784747	0	NA
9172	MYOM2	0.143647	0.546521	0	NA
7225	TRPC6	0.143304	0.524064	0	NA
3763	KCNJ6	0.143219	0.341814	0	NA
252995	FNDC5	0.142737	0.509544	0	NA
[truncated: 19,357 more rows]
