# Supplementary material for: Prioritizing causal disease genes using unbiased genomic features
Source: Genome Biol. 2014 Dec 3;15(12):3274. doi: 10.1186/s13059-014-0534-8 (PMC4279789; doi:10.1186/s13059-014-0534-8)
Supplement: Additional file 15: Table S19. — OPEN predictions for Alzheimer disease. [file 13059_2014_534_MOESM15_ESM.xlsx]

## Sheet: HP_0002511_OPEN_predictions.txt
Entrez_ID	HGNC	Score	Stdev	GWAS Hit (loci are numbered, 0 = not within a GWAS locus)	Locus (NA = gene not within a GWAS locus)
2207	FCER1G	2.17522	0.439313	0	NA
9770	RASSF2	2.12514	0.317879	0	NA
9056	SLC7A7	2.03087	0.118773	0	NA
5791	PTPRE	2.03066	0.44097	0	NA
57705	WDFY4	1.99134	0.457989	0	NA
64333	ARHGAP9	1.98998	0.373778	0	NA
5660	PSAP	1.96537	0.398982	0	NA
3903	LAIR1	1.94842	0.274377	0	NA
3119	HLA-DQB1	1.94722	0.467034	0	NA
3108	HLA-DMA	1.93809	0.529223	0	NA
23406	COTL1	1.93709	0.364891	0	NA
3635	INPP5D	1.93357	0.301372	8	2q37.1
4689	NCF4	1.91995	0.490607	0	NA
7305	TYROBP	1.88792	0.398985	0	NA
3587	IL10RA	1.88027	0.409946	0	NA
241	ALOX5AP	1.87647	0.273428	0	NA
2771	GNAI2	1.87387	0.425161	0	NA
1436	CSF1R	1.8471	0.71952	0	NA
5552	SRGN	1.84519	0.342751	0	NA
128346	C1orf162	1.83846	0.370941	0	NA
6404	SELPLG	1.83743	0.178799	0	NA
963	CD53	1.83585	0.250964	0	NA
3055	HCK	1.83582	0.405238	0	NA
7805	LAPTM5	1.81589	0.484473	0	NA
6916	TBXAS1	1.80521	0.622726	0	NA
5724	PTAFR	1.8027	0.25274	0	NA
53829	P2RY13	1.8009	0.135886	0	NA
219972	MPEG1	1.79653	0.277914	0	NA
11031	RAB31	1.78755	0.579655	0	NA
10875	FGL2	1.78493	0.295891	0	NA
9938	ARHGAP25	1.78336	0.366788	0	NA
63940	GPSM3	1.77509	0.423001	10	6p21.3
695	BTK	1.77386	0.620992	0	NA
199	AIF1	1.77231	0.209173	0	NA
7456	WIPF1	1.767	0.231169	0	NA
5880	RAC2	1.76066	0.468377	0	NA
3133	HLA-E	1.75726	0.529555	0	NA
54440	SASH3	1.74538	0.343008	0	NA
81704	DOCK8	1.7424	0.424983	0	NA
64115	C10orf54	1.73994	0.357756	0	NA
23258	DENND5A	1.72219	0.252738	0	NA
80301	PLEKHO2	1.72217	0.737438	0	NA
7133	TNFRSF1B	1.70926	0.483504	0	NA
9473	THEMIS2	1.70701	0.264132	0	NA
719	C3AR1	1.70615	0.283204	0	NA
257106	ARHGAP30	1.70123	0.456766	0	NA
3603	IL16	1.69828	0.437337	0	NA
6397	SEC14L1	1.69339	0.363336	0	NA
4245	MGAT1	1.69156	0.405472	0	NA
55843	ARHGAP15	1.68896	0.299569	0	NA
112616	CMTM7	1.68779	0.397227	0	NA
11151	CORO1A	1.68065	0.563234	0	NA
8522	GAS7	1.6805	0.307465	0	NA
51411	BIN2	1.67973	0.733374	0	NA
391	RHOG	1.67901	0.680098	0	NA
54518	APBB1IP	1.67675	0.800837	0	NA
953	ENTPD1	1.67483	0.716565	0	NA
397	ARHGDIB	1.65185	0.572534	0	NA
409	ARRB2	1.65182	0.593333	0	NA
951	CD37	1.64822	0.525379	0	NA
4478	MSN	1.63975	0.670656	0	NA
23129	PLXND1	1.63438	0.528114	0	NA
713	C1QB	1.63255	0.584316	0	NA
10581	IFITM2	1.62973	0.582781	0	NA
5175	PECAM1	1.61913	0.529307	0	NA
152007	GLIPR2	1.61513	0.598474	0	NA
4046	LSP1	1.61462	0.477165	0	NA
6039	RNASE6	1.60588	0.203283	0	NA
120425	AMICA1	1.60433	0.494041	0	NA
53827	FXYD5	1.59985	0.455246	0	NA
5777	PTPN6	1.59892	0.540451	0	NA
2995	GYPC	1.59876	0.512072	0	NA
6515	SLC2A3	1.5963	0.485897	0	NA
9535	GMFG	1.59107	0.478317	0	NA
170954	PPP1R18	1.58797	0.391616	0	NA
4067	LYN	1.58622	0.570786	0	NA
118788	PIK3AP1	1.57511	0.49079	0	NA
23526	HMHA1	1.57294	0.413076	23	19p13.3
5341	PLEK	1.57246	0.505329	0	NA
9114	ATP6V0D1	1.56541	0.6825	0	NA
29992	PILRA	1.5654	0.630826	20	7q22.1
2313	FLI1	1.56318	0.747894	0	NA
1912	PHC2	1.56061	0.207972	0	NA
10095	ARPC1B	1.55981	0.398964	0	NA
7462	LAT2	1.559	0.582702	0	NA
2533	FYB	1.55801	0.457929	0	NA
4650	MYO9B	1.55651	0.433777	0	NA
7431	VIM	1.55107	0.684651	0	NA
6386	SDCBP	1.54899	0.458044	0	NA
920	CD4	1.54402	0.531563	0	NA
3394	IRF8	1.5415	0.711647	0	NA
972	CD74	1.54019	0.608828	0	NA
6503	SLA	1.54015	0.446405	0	NA
6402	SELL	1.53513	0.474293	0	NA
3059	HCLS1	1.53287	0.429296	0	NA
1316	KLF6	1.53172	0.269668	0	NA
1520	CTSS	1.52869	0.436263	0	NA
4790	NFKB1	1.52587	0.261444	0	NA
9595	CYTIP	1.52291	0.493893	0	NA
5788	PTPRC	1.5212	0.722805	0	NA
3109	HLA-DMB	1.51611	0.537691	0	NA
4208	MEF2C	1.51525	0.430049	19	5q14.3
7940	LST1	1.51093	0.293732	0	NA
6776	STAT5A	1.50669	0.49559	0	NA
10437	IFI30	1.49746	0.790348	0	NA
10109	ARPC2	1.49277	0.272761	0	NA
3689	ITGB2	1.49176	0.624971	0	NA
10487	CAP1	1.49167	0.324558	0	NA
3142	HLX	1.48791	0.70192	0	NA
4125	MAN2B1	1.47969	0.550572	0	NA
3384	ICAM2	1.47825	0.577082	0	NA
64407	RGS18	1.47354	0.361888	0	NA
712	C1QA	1.47155	0.419998	0	NA
2124	EVI2B	1.47037	0.481878	0	NA
196383	RILPL2	1.46887	0.603558	0	NA
929	CD14	1.46803	0.613252	0	NA
2634	GBP2	1.46773	0.300614	0	NA
3659	IRF1	1.46537	0.343701	0	NA
7791	ZYX	1.46176	0.284796	17	7q34
942	CD86	1.45788	0.236908	0	NA
240	ALOX5	1.45772	0.487496	0	NA
5305	PIP4K2A	1.44841	0.22585	0	NA
10261	IGSF6	1.44612	0.414804	0	NA
1794	DOCK2	1.4451	0.350539	0	NA
286336	FAM78A	1.44459	0.340772	0	NA
313	AOAH	1.43924	0.615529	0	NA
3087	HHEX	1.43536	0.432074	0	NA
3106	HLA-B	1.4353	0.502486	0	NA
4542	MYO1F	1.43526	0.532256	0	NA
123920	CMTM3	1.43374	0.572615	0	NA
6688	SPI1	1.43126	0.699709	4	11p11.2
6446	SGK1	1.42987	0.208343	0	NA
5937	RBMS1	1.42945	0.533426	0	NA
7852	CXCR4	1.42456	0.240166	0	NA
25780	RASGRP3	1.42426	0.478796	0	NA
3134	HLA-F	1.42059	0.68716	0	NA
10870	HCST	1.41755	0.476046	0	NA
139818	DOCK11	1.41319	0.16388	0	NA
10044	SH2D3C	1.4087	0.919605	0	NA
6850	SYK	1.40773	0.257301	0	NA
2219	FCN1	1.40768	0.37636	0	NA
150372	NFAM1	1.40683	0.425909	0	NA
5265	SERPINA1	1.40597	0.212145	0	NA
4739	NEDD9	1.402	0.235397	0	NA
2495	FTH1	1.40128	0.59823	0	NA
1901	S1PR1	1.40021	0.508868	0	NA
83937	RASSF4	1.38966	0.463872	0	NA
3459	IFNGR1	1.38728	0.317322	0	NA
217	ALDH2	1.38428	0.745466	0	NA
9444	QKI	1.38232	0.476702	0	NA
55700	MAP7D1	1.38132	0.534954	0	NA
55803	ADAP2	1.3803	0.32634	0	NA
10957	PNRC1	1.37945	0.637908	0	NA
8764	TNFRSF14	1.37666	0.49779	0	NA
7096	TLR1	1.37518	0.674092	0	NA
51762	RAB8B	1.37071	0.389539	0	NA
22898	DENND3	1.37037	0.658645	0	NA
26112	CCDC69	1.36781	0.475795	0	NA
3936	LCP1	1.36681	0.597605	0	NA
9839	ZEB2	1.35758	0.3688	0	NA
8682	PEA15	1.35681	0.539014	0	NA
7048	TGFBR2	1.35641	0.457051	0	NA
140606	SELM	1.35309	0.604665	0	NA
1192	CLIC1	1.35029	0.223077	0	NA
3575	IL7R	1.34987	0.442939	0	NA
9332	CD163	1.34662	0.30772	0	NA
1522	CTSZ	1.34588	0.477197	0	NA
9450	LY86	1.34535	0.855179	0	NA
2896	GRN	1.34445	0.145692	0	NA
2268	FGR	1.34266	0.532368	0	NA
962	CD48	1.34264	0.45044	0	NA
9766	KIAA0247	1.34236	0.392285	0	NA
1075	CTSC	1.33606	0.417827	0	NA
3071	NCKAP1L	1.33504	0.702793	0	NA
7097	TLR2	1.33365	0.671654	0	NA
3566	IL4R	1.33058	0.734997	0	NA
3490	IGFBP7	1.32822	0.25142	0	NA
2123	EVI2A	1.32567	0.695905	0	NA
714	C1QC	1.32557	0.506622	0	NA
1043	CD52	1.32209	0.732202	0	NA
115207	KCTD12	1.32142	0.247829	0	NA
64744	SMAP2	1.32078	0.371044	0	NA
2040	STOM	1.31755	0.15219	0	NA
5795	PTPRJ	1.31551	0.335021	0	NA
22918	CD93	1.31374	0.415874	0	NA
89846	FGD3	1.30958	0.506745	0	NA
51296	SLC15A3	1.30484	0.559066	0	NA
2316	FLNA	1.30162	0.575684	0	NA
50856	CLEC4A	1.30034	0.656616	0	NA
10982	MAPRE2	1.30011	0.824024	0	NA
2745	GLRX	1.29582	0.499391	0	NA
116985	ARAP1	1.29178	0.425037	0	NA
5336	PLCG2	1.29124	0.461269	0	NA
4688	NCF2	1.29026	0.682702	0	NA
526	ATP6V1B2	1.28759	0.505561	0	NA
728	C5AR1	1.28561	0.51964	0	NA
3122	HLA-DRA	1.28351	0.618359	10	6p21.3
5551	PRF1	1.28257	0.513155	0	NA
117289	TAGAP	1.28039	0.522884	0	NA
10096	ACTR3	1.27816	0.255027	0	NA
2213	FCGR2B	1.27776	0.2771	0	NA
124935	SLC43A2	1.27696	0.472172	0	NA
3601	IL15RA	1.27587	0.366202	0	NA
54331	GNG2	1.27385	0.343574	0	NA
4792	NFKBIA	1.27337	0.550579	0	NA
6275	S100A4	1.27304	0.676839	0	NA
2014	EMP3	1.27286	0.626702	0	NA
375387	NRROS	1.27075	0.272055	0	NA
9961	MVP	1.27062	0.477518	0	NA
3726	JUNB	1.27004	0.415542	0	NA
7408	VASP	1.26776	0.35166	0	NA
3123	HLA-DRB1	1.26641	0.466918	10	6p21.3
55303	GIMAP4	1.26516	0.398963	0	NA
80833	APOL3	1.26496	0.685637	0	NA
83641	FAM107B	1.26421	0.330173	0	NA
3687	ITGAX	1.26246	0.481091	0	NA
822	CAPG	1.26122	0.50826	0	NA
976	CD97	1.26008	0.425774	0	NA
146722	CD300LF	1.25991	0.706994	0	NA
30011	SH3KBP1	1.25943	0.505829	0	NA
3115	HLA-DPB1	1.2578	0.838586	0	NA
308	ANXA5	1.25757	0.731556	0	NA
284021	MILR1	1.24987	0.411427	0	NA
9051	PSTPIP1	1.24783	0.64097	0	NA
7099	TLR4	1.24055	0.598049	0	NA
4069	LYZ	1.23878	0.266313	0	NA
10659	CELF2	1.23531	0.528968	0	NA
79930	DOK3	1.22667	0.580119	0	NA
958	CD40	1.22491	0.710251	0	NA
79626	TNFAIP8L2	1.22362	0.68452	0	NA
10170	DHRS9	1.22077	0.249865	0	NA
8905	AP1S2	1.21957	0.562217	0	NA
3553	IL1B	1.21508	0.344102	0	NA
8530	CST7	1.21337	0.673913	0	NA
6482	ST3GAL1	1.21299	0.381964	0	NA
2512	FTL	1.21209	0.44077	0	NA
10068	IL18BP	1.21002	0.557492	0	NA
113791	PIK3IP1	1.20918	0.708064	0	NA
5873	RAB27A	1.20903	0.317993	0	NA
58472	SQRDL	1.20881	0.552546	0	NA
5996	RGS1	1.2063	0.571117	0	NA
25900	IFFO1	1.20611	0.651439	0	NA
55332	DRAM1	1.20422	0.75696	0	NA
3783	KCNN4	1.20323	0.687437	0	NA
10577	NPC2	1.20186	0.93283	0	NA
5199	CFP	1.20173	0.376962	0	NA
10938	EHD1	1.19624	0.830602	0	NA
64780	MICAL1	1.19346	0.511876	0	NA
3678	ITGA5	1.19275	0.856085	0	NA
3383	ICAM1	1.1925	0.413576	0	NA
4615	MYD88	1.18913	0.454834	0	NA
133	ADM	1.18893	0.653201	0	NA
2162	F13A1	1.18765	0.393641	0	NA
975	CD81	1.18669	0.700003	0	NA
8569	MKNK1	1.18583	0.236537	0	NA
55824	PAG1	1.18381	0.285015	0	NA
1890	TYMP	1.18258	0.290407	0	NA
6867	TACC1	1.18122	0.208571	0	NA
81855	SFXN3	1.17732	0.613686	0	NA
6494	SIPA1	1.17326	0.446309	0	NA
51177	PLEKHO1	1.17299	0.563959	0	NA
831	CAST	1.17221	0.556739	0	NA
9046	DOK2	1.17174	0.557806	0	NA
6775	STAT4	1.17141	0.630365	0	NA
7128	TNFAIP3	1.17063	0.436147	0	NA
83593	RASSF5	1.17016	0.399587	0	NA
1026	CDKN1A	1.16966	0.409764	0	NA
137835	TMEM71	1.16962	0.520772	0	NA
7941	PLA2G7	1.16901	0.605546	0	NA
23180	RFTN1	1.16694	0.805477	0	NA
55707	NECAP2	1.16673	0.661464	0	NA
3937	LCP2	1.16411	0.751754	0	NA
10673	TNFSF13B	1.16354	0.670257	0	NA
2	A2M	1.16191	0.917155	0	NA
2357	FPR1	1.15935	0.513053	0	NA
1535	CYBA	1.15664	0.333492	0	NA
84270	C9orf89	1.1562	0.398769	0	NA
5699	PSMB10	1.15594	0.607142	0	NA
9846	GAB2	1.15376	0.739809	5	11q14.1
6648	SOD2	1.15272	0.331993	0	NA
51311	TLR8	1.15151	0.522984	0	NA
5292	PIM1	1.15086	0.290831	0	NA
960	CD44	1.15045	0.347224	0	NA
5778	PTPN7	1.14919	0.647943	0	NA
6281	S100A10	1.14905	0.498045	0	NA
340061	TMEM173	1.14732	0.674262	0	NA
1848	DUSP6	1.14241	0.300251	0	NA
85450	ITPRIP	1.14095	0.535285	0	NA
1880	GPR183	1.13515	0.618383	0	NA
140885	SIRPA	1.13452	0.457719	0	NA
9922	IQSEC1	1.13295	0.606096	0	NA
4034	LRCH4	1.13291	0.697157	20	7q22.1
9910	RABGAP1L	1.13271	0.282529	0	NA
160622	GRASP	1.13262	0.331652	0	NA
1512	CTSH	1.13155	0.19658	0	NA
11025	LILRB3	1.13149	0.896561	0	NA
1601	DAB2	1.12992	0.675051	0	NA
5329	PLAUR	1.12852	0.738005	0	NA
1992	SERPINB1	1.12761	0.221145	0	NA
55281	TMEM140	1.12647	0.93465	0	NA
59	ACTA2	1.12381	0.475513	0	NA
4066	LYL1	1.12291	0.745909	0	NA
1265	CNN2	1.12027	0.570856	23	19p13.3
51100	SH3GLB1	1.11565	0.5635	0	NA
4616	GADD45B	1.11443	0.619226	0	NA
92241	RCSD1	1.11382	0.925936	0	NA
284759	SIRPB2	1.11368	0.452449	0	NA
51063	CALHM2	1.11143	0.357067	0	NA
29015	SLC43A3	1.11115	0.365627	0	NA
23433	RHOQ	1.11071	0.397087	0	NA
1796	DOK1	1.10969	0.615472	0	NA
127544	RNF19B	1.10939	0.281656	0	NA
8459	TPST2	1.10907	0.220855	0	NA
79567	FAM65A	1.10653	0.609644	0	NA
3460	IFNGR2	1.10618	0.674938	0	NA
8673	VAMP8	1.10456	0.42534	0	NA
3570	IL6R	1.10283	0.755502	0	NA
800	CALD1	1.09958	0.667893	0	NA
10154	PLXNC1	1.09902	0.501999	0	NA
9683	N4BP1	1.09855	0.494193	0	NA
64174	DPEP2	1.09761	0.360124	0	NA
2534	FYN	1.09649	0.415072	0	NA
64747	MFSD1	1.09542	0.356202	0	NA
7045	TGFBI	1.09261	0.649682	0	NA
6672	SP100	1.09205	1.00862	0	NA
1200	TPP1	1.0912	0.851143	0	NA
4332	MNDA	1.08793	0.895296	0	NA
8291	DYSF	1.0878	0.560636	0	NA
2113	ETS1	1.08732	0.855397	0	NA
8477	GPR65	1.08392	0.815279	0	NA
8875	VNN2	1.08379	0.64467	0	NA
3987	LIMS1	1.08148	0.860188	0	NA
896	CCND3	1.07898	0.643598	0	NA
9709	HERPUD1	1.07886	0.487628	0	NA
2908	NR3C1	1.07534	0.299719	0	NA
10287	RGS19	1.07502	0.31423	0	NA
64778	FNDC3B	1.07104	0.461645	0	NA
1519	CTSO	1.07084	0.520389	0	NA
3669	ISG20	1.07036	0.464873	0	NA
9021	SOCS3	1.07032	1.05396	0	NA
8635	RNASET2	1.06926	0.362858	0	NA
7378	UPP1	1.06891	0.561719	0	NA
1675	CFD	1.06634	0.209431	23	19p13.3
59339	PLEKHA2	1.06201	0.268983	0	NA
25798	BRI3	1.0588	0.600534	0	NA
3241	HPCAL1	1.05723	0.49645	0	NA
5209	PFKFB3	1.05592	0.520775	0	NA
51816	CECR1	1.05249	0.412608	0	NA
11027	LILRA2	1.05203	0.691767	0	NA
30817	EMR2	1.05087	0.594496	0	NA
10628	TXNIP	1.05011	0.562716	0	NA
10365	KLF2	1.0482	0.769307	0	NA
2314	FLII	1.04748	0.337824	0	NA
3385	ICAM3	1.04559	0.480418	0	NA
717	C2	1.04517	0.579299	0	NA
3684	ITGAM	1.04414	0.922675	0	NA
7127	TNFAIP2	1.04146	0.551702	0	NA
28984	RGCC	1.03772	0.601863	0	NA
5583	PRKCH	1.03589	0.462043	0	NA
597	BCL2A1	1.03508	0.650674	0	NA
3113	HLA-DPA1	1.03406	0.405706	0	NA
678	ZFP36L2	1.03391	0.514732	0	NA
5476	CTSA	1.03287	0.301276	0	NA
11006	LILRB4	1.02677	0.531217	0	NA
84034	EMILIN2	1.02656	0.373458	0	NA
5696	PSMB8	1.02623	0.599598	0	NA
51061	TXNDC11	1.02528	0.41857	0	NA
83605	CCM2	1.02526	0.742312	0	NA
3107	HLA-C	1.02521	0.473289	0	NA
55337	C19orf66	1.025	0.434225	0	NA
474344	GIMAP6	1.02487	0.831673	0	NA
4050	LTB	1.02296	0.421964	0	NA
9467	SH3BP5	1.02065	0.543855	0	NA
84898	PLXDC2	1.01944	0.707088	0	NA
7076	TIMP1	1.01901	0.427019	0	NA
10379	IRF9	1.01769	0.33996	0	NA
139716	GAB3	1.01667	0.342209	0	NA
4215	MAP3K3	1.0155	0.413753	0	NA
10288	LILRB2	1.01498	0.765427	0	NA
132160	PPM1M	1.01388	0.764608	0	NA
3560	IL2RB	1.01348	0.655161	0	NA
5216	PFN1	1.01149	0.933561	0	NA
54918	CMTM6	1.01065	0.551978	0	NA
11314	CD300A	1.01058	0.598636	0	NA
64005	MYO1G	1.00979	0.590028	0	NA
694	BTG1	1.00892	0.788306	0	NA
1230	CCR1	1.00822	0.993467	0	NA
710	SERPING1	1.00711	0.554899	0	NA
4005	LMO2	1.00184	0.489764	0	NA
3135	HLA-G	1.0014	0.59618	0	NA
715	C1R	1.00126	0.79241	0	NA
11214	AKAP13	1.00052	0.576954	0	NA
7035	TFPI	0.998892	0.429853	0	NA
79180	EFHD2	0.997347	0.368227	0	NA
50650	ARHGEF3	0.992814	0.540276	0	NA
1509	CTSD	0.989647	0.538469	0	NA
10801	SEPT9	0.986782	0.317957	0	NA
10346	TRIM22	0.986654	0.512488	0	NA
5580	PRKCD	0.986493	0.298845	0	NA
30844	EHD4	0.985142	0.412526	0	NA
114294	LACTB	0.982637	0.409259	0	NA
5330	PLCB2	0.982404	0.568973	0	NA
3732	CD82	0.981054	0.444481	0	NA
3569	IL6	0.980903	0.743231	0	NA
6347	CCL2	0.980704	0.58081	0	NA
7351	UCP2	0.980482	0.299403	0	NA
28988	DBNL	0.980346	0.760525	0	NA
11344	TWF2	0.979698	0.833949	0	NA
10211	FLOT1	0.975832	0.440694	0	NA
26207	PITPNC1	0.974971	0.428994	0	NA
50515	CHST11	0.974003	0.422099	0	NA
64231	MS4A6A	0.973328	0.578073	3	11q12
1727	CYB5R3	0.973305	0.429232	0	NA
7077	TIMP2	0.97292	0.725623	0	NA
64092	SAMSN1	0.972894	0.595779	0	NA
4627	MYH9	0.968911	0.184812	0	NA
85007	PHYKPL	0.96615	0.768693	0	NA
6793	STK10	0.965907	0.683087	0	NA
80896	NPL	0.965676	0.701415	0	NA
604	BCL6	0.964901	0.388151	0	NA
51225	ABI3	0.962881	0.818456	0	NA
4084	MXD1	0.960695	0.189734	0	NA
23166	STAB1	0.957528	0.572961	0	NA
3431	SP110	0.956809	0.52487	0	NA
10404	CPQ	0.955023	0.348825	0	NA
2350	FOLR2	0.954915	0.541276	0	NA
26064	RAI14	0.952778	0.898566	0	NA
27128	CYTH4	0.950068	0.798214	0	NA
10312	TCIRG1	0.949876	0.49677	0	NA
965	CD58	0.948491	0.514275	0	NA
4313	MMP2	0.948118	0.52629	0	NA
2022	ENG	0.947943	0.575844	0	NA
2920	CXCL2	0.947444	0.505493	0	NA
57493	HEG1	0.946485	0.82028	0	NA
58191	CXCL16	0.944052	0.404599	0	NA
51586	MED15	0.942557	0.542357	0	NA
5734	PTGER4	0.941844	0.212385	0	NA
5293	PIK3CD	0.940109	0.454572	0	NA
64098	PARVG	0.939224	0.807922	0	NA
7132	TNFRSF1A	0.93303	0.31094	0	NA
4772	NFATC1	0.932727	0.560976	0	NA
54	ACP5	0.931993	0.419724	0	NA
527	ATP6V0C	0.931918	0.920616	0	NA
84868	HAVCR2	0.93053	0.694414	0	NA
51393	TRPV2	0.930055	0.913819	0	NA
1462	VCAN	0.92949	0.606882	0	NA
9844	ELMO1	0.929239	0.400536	16	7p14.1
7903	ST8SIA4	0.92889	0.235361	0	NA
25777	SUN2	0.928875	0.231361	0	NA
64127	NOD2	0.928664	0.61961	0	NA
91663	MYADM	0.927237	0.782823	0	NA
84230	LRRC8C	0.926427	0.571975	0	NA
80216	ALPK1	0.925801	0.458788	0	NA
3683	ITGAL	0.925036	0.359971	0	NA
56833	SLAMF8	0.92471	0.793978	0	NA
10550	ARL6IP5	0.92469	0.225589	0	NA
387763	C11orf96	0.923983	0.981376	0	NA
10800	CYSLTR1	0.923737	0.224305	0	NA
7318	UBA7	0.921261	0.373867	0	NA
53831	GPR84	0.920826	0.54794	0	NA
311	ANXA11	0.918996	0.674605	0	NA
8807	IL18RAP	0.917898	0.690211	0	NA
9750	FAM65B	0.913183	0.528665	0	NA
832	CAPZB	0.910229	0.713883	0	NA
961	CD47	0.909614	0.377192	0	NA
6351	CCL4	0.906998	0.740959	0	NA
83716	CRISPLD2	0.906821	0.841215	0	NA
64332	NFKBIZ	0.906651	0.216706	0	NA
2885	GRB2	0.906064	0.493115	0	NA
83706	FERMT3	0.905689	0.89122	0	NA
358	AQP1	0.905596	0.512718	0	NA
50615	IL21R	0.905138	0.451758	0	NA
5836	PYGL	0.903314	0.482599	0	NA
8837	CFLAR	0.90269	0.678848	0	NA
6303	SAT1	0.898954	0.477375	0	NA
6280	S100A9	0.897739	0.410144	0	NA
22904	SBNO2	0.896152	0.424284	23	19p13.3
22797	TFEC	0.895377	0.46664	0	NA
83442	SH3BGRL3	0.895175	1.02621	0	NA
10318	TNIP1	0.892619	0.608819	0	NA
100130733	LRRC70	0.892226	0.280084	0	NA
54861	SNRK	0.892218	0.612863	0	NA
64114	TMBIM1	0.891667	0.536775	0	NA
101	ADAM8	0.891055	0.397063	0	NA
54103	GSAP	0.890259	0.592933	0	NA
9404	LPXN	0.890027	0.553233	0	NA
7763	ZFAND5	0.886514	0.432474	0	NA
6403	SELP	0.885691	0.85177	0	NA
219285	SAMD9L	0.884983	0.494937	0	NA
4815	NINJ2	0.884764	0.679687	0	NA
5142	PDE4B	0.882569	0.320317	0	NA
7409	VAV1	0.882218	0.701171	0	NA
10326	SIRPB1	0.882038	0.977792	0	NA
5863	RGL2	0.880479	0.386628	0	NA
5698	PSMB9	0.880265	0.667779	0	NA
285195	SLC9A9	0.879548	0.501487	0	NA
140	ADORA3	0.878423	0.523718	0	NA
752	FMNL1	0.876337	0.785978	0	NA
1536	CYBB	0.875031	0.500028	0	NA
9034	CCRL2	0.874475	0.384932	0	NA
9308	CD83	0.873815	0.802064	0	NA
6678	SPARC	0.873315	0.55308	0	NA
6279	S100A8	0.871462	0.651856	0	NA
10392	NOD1	0.871017	0.615089	0	NA
7454	WAS	0.87016	0.70798	0	NA
837	CASP4	0.868601	0.286381	0	NA
9909	DENND4B	0.868162	0.321396	0	NA
5997	RGS2	0.865091	0.52032	0	NA
2353	FOS	0.86452	0.648251	0	NA
4064	CD180	0.864264	0.245785	0	NA
29950	SERTAD1	0.862638	0.534648	0	NA
8778	SIGLEC5	0.862539	0.962709	0	NA
3611	ILK	0.862389	0.550548	0	NA
2769	GNA15	0.860422	0.732826	0	NA
5376	PMP22	0.860108	0.966852	0	NA
10019	SH2B3	0.859433	0.342252	0	NA
3965	LGALS9	0.857606	0.947867	0	NA
25816	TNFAIP8	0.857019	0.576994	0	NA
3001	GZMA	0.854084	0.815927	0	NA
9435	CHST2	0.853541	0.616863	0	NA
7030	TFE3	0.852189	0.834187	0	NA
6036	RNASE2	0.851962	1.14615	0	NA
4794	NFKBIE	0.851723	0.414048	0	NA
6774	STAT3	0.85058	0.64427	0	NA
2215	FCGR3B	0.84673	0.808443	0	NA
7942	TFEB	0.845779	0.506093	0	NA
309	ANXA6	0.844701	0.522234	0	NA
393	ARHGAP4	0.844611	0.698423	0	NA
9262	STK17B	0.843778	0.739974	0	NA
29940	DSE	0.843735	0.685498	0	NA
4600	MX2	0.843551	0.30988	0	NA
2217	FCGRT	0.842693	0.701825	0	NA
8553	BHLHE40	0.840971	0.715943	0	NA
5732	PTGER2	0.83716	0.353885	0	NA
221472	FGD2	0.836811	0.707965	0	NA
25939	SAMHD1	0.83658	0.45927	0	NA
64218	SEMA4A	0.836559	0.616009	0	NA
967	CD63	0.836354	0.604649	0	NA
1441	CSF3R	0.835405	0.440118	0	NA
5538	PPT1	0.834778	0.338896	0	NA
6777	STAT5B	0.834411	0.544304	0	NA
969	CD69	0.832457	0.231697	0	NA
1831	TSC22D3	0.827819	0.496543	0	NA
79155	TNIP2	0.827273	0.43426	0	NA
5351	PLOD1	0.827153	0.412998	0	NA
5654	HTRA1	0.826336	0.796358	0	NA
26524	LATS2	0.824742	0.830623	0	NA
3101	HK3	0.82446	0.288911	0	NA
9935	MAFB	0.82443	0.387068	0	NA
3779	KCNMB1	0.82416	0.575142	0	NA
1052	CEBPD	0.823807	0.554991	0	NA
57600	FNIP2	0.823707	0.318542	0	NA
7538	ZFP36	0.820836	0.463715	0	NA
26469	PTPN18	0.820101	0.716357	0	NA
79958	DENND1C	0.819234	0.589865	0	NA
84329	HVCN1	0.817867	0.645653	0	NA
8519	IFITM1	0.815664	0.588754	0	NA
10320	IKZF1	0.814779	0.5729	0	NA
6556	SLC11A1	0.814229	0.883917	0	NA
1843	DUSP1	0.814019	0.457007	0	NA
81631	MAP1LC3B	0.812364	0.636148	0	NA
84957	RELT	0.811583	0.465955	0	NA
1318	SLC31A2	0.811311	0.825857	0	NA
9261	MAPKAPK2	0.81104	0.222282	0	NA
4033	LRMP	0.810809	0.773042	0	NA
2934	GSN	0.810116	0.793234	0	NA
3597	IL13RA1	0.809396	0.669105	0	NA
27010	TPK1	0.808633	0.355685	0	NA
54504	CPVL	0.808289	0.586926	0	NA
255488	RNF144B	0.808272	0.57874	0	NA
220002	CYB561A3	0.807094	0.440015	0	NA
338773	TMEM119	0.806346	0.645181	0	NA
23207	PLEKHM2	0.80619	0.666068	0	NA
10627	MYL12A	0.805612	0.762518	0	NA
3111	HLA-DOA	0.802323	0.252047	0	NA
81603	TRIM8	0.801767	0.877644	0	NA
6352	CCL5	0.800499	0.793532	0	NA
57142	RTN4	0.799933	0.614693	0	NA
4354	MPP1	0.799688	0.634738	0	NA
5730	PTGDS	0.799358	0.688404	0	NA
3988	LIPA	0.798987	0.568624	0	NA
27071	DAPP1	0.797425	0.488695	0	NA
155038	GIMAP8	0.79709	0.632389	0	NA
79652	TMEM204	0.797019	0.479016	0	NA
6533	SLC6A6	0.795607	0.284738	0	NA
2273	FHL1	0.794586	0.613342	0	NA
53346	TM6SF1	0.794558	0.596416	0	NA
7171	TPM4	0.792158	0.814286	0	NA
54899	PXK	0.791342	0.583091	0	NA
23102	TBC1D2B	0.788606	0.228888	0	NA
3676	ITGA4	0.78748	0.82694	0	NA
126364	LRRC25	0.787338	0.344634	0	NA
9590	AKAP12	0.786988	0.684353	0	NA
54436	SH3TC1	0.786228	0.595017	0	NA
8436	SDPR	0.786046	0.540578	0	NA
7052	TGM2	0.785104	0.446987	0	NA
7297	TYK2	0.784882	0.664773	0	NA
1808	DPYSL2	0.784564	0.584123	0	NA
8829	NRP1	0.78226	0.299683	0	NA
10602	CDC42EP3	0.780177	0.423009	0	NA
8578	SCARF1	0.779324	0.74927	0	NA
5176	SERPINF1	0.778472	0.679522	0	NA
64420	SUSD1	0.777608	0.647505	0	NA
6948	TCN2	0.77678	0.433298	0	NA
1326	MAP3K8	0.776767	0.981997	0	NA
1051	CEBPB	0.776722	0.590396	0	NA
2359	FPR3	0.775841	0.736283	0	NA
85027	SMIM3	0.775836	0.624614	0	NA
23228	PLCL2	0.775825	0.628337	0	NA
9741	LAPTM4A	0.774977	0.657497	0	NA
55790	CSGALNACT1	0.77486	0.335641	0	NA
7040	TGFB1	0.774768	0.644774	0	NA
135112	NCOA7	0.773907	0.768185	0	NA
6237	RRAS	0.771979	0.61135	0	NA
9208	LRRFIP1	0.771633	0.550443	0	NA
1540	CYLD	0.768801	0.599532	0	NA
23643	LY96	0.768323	0.78032	0	NA
55589	BMP2K	0.767677	0.506738	0	NA
91300	R3HDM4	0.767649	0.569422	23	19p13.3
87	ACTN1	0.76603	1.03757	0	NA
1508	CTSB	0.764728	0.558022	0	NA
55625	ZDHHC7	0.764655	0.563503	0	NA
29995	LMCD1	0.76399	1.18858	0	NA
6050	RNH1	0.762453	0.679396	0	NA
55819	RNF130	0.760762	0.623207	0	NA
4814	NINJ1	0.760455	0.551021	0	NA
54509	RHOF	0.76015	0.450601	0	NA
114769	CARD16	0.759144	0.968558	0	NA
441168	FAM26F	0.757949	0.40989	0	NA
11252	PACSIN2	0.754877	0.382572	0	NA
4126	MANBA	0.754051	0.652724	0	NA
868	CBLB	0.754044	0.642941	0	NA
3310	HSPA6	0.752347	0.482007	0	NA
8676	STX11	0.752107	0.716785	0	NA
912	CD1D	0.751432	0.573479	0	NA
11343	MGLL	0.751049	0.645567	0	NA
10184	LHFPL2	0.750285	0.449444	0	NA
11182	SLC2A6	0.749778	0.660345	0	NA
3561	IL2RG	0.749568	0.762201	0	NA
26051	PPP1R16B	0.749425	1.03583	0	NA
56261	GPCPD1	0.748831	0.381429	0	NA
8742	TNFSF12	0.748164	0.549573	0	NA
23048	FNBP1	0.748005	0.361716	0	NA
22936	ELL2	0.746418	0.416881	0	NA
5269	SERPINB6	0.745797	0.853731	0	NA
23673	STX12	0.744965	0.611838	0	NA
914	CD2	0.74376	0.423205	0	NA
10457	GPNMB	0.742948	0.491826	0	NA
283897	C16orf54	0.742224	0.354329	0	NA
5294	PIK3CG	0.742016	0.841234	0	NA
1050	CEBPA	0.740922	0.643391	0	NA
22808	MRAS	0.740617	0.710287	0	NA
80709	AKNA	0.739658	0.76706	0	NA
79895	ATP8B4	0.739199	0.917809	0	NA
3716	JAK1	0.737683	0.889839	0	NA
51338	MS4A4A	0.736762	0.997759	3	11q12
7106	TSPAN4	0.736656	0.507177	0	NA
5920	RARRES3	0.735146	0.667291	0	NA
8933	FAM127A	0.734078	0.378126	0	NA
860	RUNX2	0.733684	0.670436	0	NA
3162	HMOX1	0.733027	0.638829	0	NA
968	CD68	0.731847	0.776266	0	NA
93349	SP140L	0.73153	0.813626	0	NA
4170	MCL1	0.730349	0.788404	0	NA
152273	FGD5	0.730342	0.827	0	NA
51696	HECA	0.729381	0.589932	0	NA
127829	ARL8A	0.728426	0.521713	0	NA
5579	PRKCB	0.728191	0.533403	0	NA
57169	ZNFX1	0.727276	0.609624	0	NA
8935	SKAP2	0.726655	0.517066	0	NA
2180	ACSL1	0.726109	0.443752	0	NA
51703	ACSL5	0.725247	0.571523	0	NA
23387	SIK3	0.72384	0.523924	0	NA
128866	CHMP4B	0.722731	0.461801	0	NA
427	ASAH1	0.721714	0.436091	0	NA
374403	TBC1D10C	0.720226	0.80541	0	NA
51363	CHST15	0.71974	0.492292	0	NA
196883	ADCY4	0.719724	0.660501	0	NA
11010	GLIPR1	0.719653	0.619455	0	NA
5295	PIK3R1	0.719268	0.373641	0	NA
7405	UVRAG	0.718576	0.36039	0	NA
58986	TMEM8A	0.717231	0.69764	0	NA
26277	TINF2	0.71721	0.373003	0	NA
4209	MEF2D	0.716061	0.715631	0	NA
586	BCAT1	0.715178	0.834426	0	NA
9802	DAZAP2	0.71498	0.463801	0	NA
9619	ABCG1	0.712862	0.620028	0	NA
197259	MLKL	0.71259	0.449125	0	NA
2633	GBP1	0.710028	0.384544	0	NA
55114	ARHGAP17	0.709899	0.791023	0	NA
26034	IPCEF1	0.709557	0.458534	0	NA
195827	AAED1	0.70661	0.624141	0	NA
6035	RNASE1	0.704566	0.258309	0	NA
2760	GM2A	0.704395	0.542263	0	NA
29887	SNX10	0.70439	0.261014	0	NA
8942	KYNU	0.702542	0.34265	0	NA
220929	ZNF438	0.702496	0.552494	0	NA
3112	HLA-DOB	0.700387	0.84888	0	NA
10475	TRIM38	0.700051	0.593431	0	NA
10010	TANK	0.699776	0.42392	0	NA
3772	KCNJ15	0.69893	0.585128	0	NA
23710	GABARAPL1	0.697868	0.898929	0	NA
7535	ZAP70	0.697845	0.443671	0	NA
23645	PPP1R15A	0.697832	0.737827	0	NA
9246	UBE2L6	0.696702	0.604188	0	NA
57134	MAN1C1	0.696512	0.646852	0	NA
51088	KLHL5	0.694812	0.202002	0	NA
83871	RAB34	0.69267	0.529651	0	NA
5533	PPP3CC	0.691337	0.336312	0	NA
6197	RPS6KA3	0.690596	0.872786	0	NA
1513	CTSK	0.689931	0.443873	0	NA
89857	KLHL6	0.689063	0.501039	0	NA
7832	BTG2	0.687022	0.602227	0	NA
92017	SNX29	0.686366	0.438555	0	NA
84959	UBASH3B	0.686228	0.519339	0	NA
23220	DTX4	0.686219	0.629109	0	NA
23312	DMXL2	0.685968	0.311954	0	NA
3927	LASP1	0.685735	0.604741	0	NA
64411	ARAP3	0.685713	0.485725	0	NA
84525	HOPX	0.685655	0.632393	0	NA
366	AQP9	0.683798	0.377842	0	NA
1193	CLIC2	0.683785	0.660812	0	NA
677	ZFP36L1	0.683685	0.453929	0	NA
6810	STX4	0.682237	0.180592	0	NA
4214	MAP3K1	0.682084	0.631607	0	NA
56935	SMCO4	0.680257	0.748643	0	NA
83666	PARP9	0.680195	0.224301	0	NA
10618	TGOLN2	0.678196	0.781883	0	NA
10268	RAMP3	0.676671	1.00351	0	NA
3516	RBPJ	0.675432	0.988973	0	NA
113277	TMEM106A	0.674771	0.388907	0	NA
27106	ARRDC2	0.6746	0.6349	0	NA
22821	RASA3	0.674211	0.627836	0	NA
1847	DUSP5	0.674058	0.408691	0	NA
6483	ST3GAL2	0.673951	0.853548	0	NA
10865	ARID5A	0.67391	0.57215	0	NA
9516	LITAF	0.673164	0.343404	0	NA
6548	SLC9A1	0.668616	0.580533	0	NA
6789	STK4	0.66741	0.721962	0	NA
8303	SNN	0.66682	0.630306	0	NA
10384	BTN3A3	0.666405	0.525323	0	NA
9540	TP53I3	0.66599	0.677703	0	NA
79712	GTDC1	0.664249	0.472481	0	NA
10507	SEMA4D	0.663858	0.774952	0	NA
753	LDLRAD4	0.663561	0.254799	0	NA
11213	IRAK3	0.662686	0.871303	0	NA
23765	IL17RA	0.66266	0.554725	0	NA
3604	TNFRSF9	0.662478	0.965004	0	NA
26959	HBP1	0.662108	0.618015	0	NA
8850	KAT2B	0.661803	0.291882	0	NA
58475	MS4A7	0.660741	1.199	3	11q12
10516	FBLN5	0.660291	0.563619	0	NA
1979	EIF4EBP2	0.65756	0.800433	0	NA
203228	C9orf72	0.656105	0.329388	0	NA
274	BIN1	0.656079	0.298957	7	2q14.3
11186	RASSF1	0.655883	0.743068	0	NA
84674	CARD6	0.654899	0.353668	0	NA
55640	FLVCR2	0.654382	0.86383	0	NA
64651	CSRNP1	0.651353	0.539671	0	NA
54507	ADAMTSL4	0.651008	0.348947	0	NA
5742	PTGS1	0.650943	0.846777	0	NA
79161	TMEM243	0.650938	0.47401	0	NA
399	RHOH	0.650904	0.646039	0	NA
160364	CLEC12A	0.650338	0.502619	0	NA
80024	SLC8B1	0.649658	0.488385	0	NA
54625	PARP14	0.649333	0.576836	0	NA
1368	CPM	0.648684	0.208038	0	NA
6890	TAP1	0.648281	0.376495	0	NA
196	AHR	0.646128	0.788883	0	NA
26020	LRP10	0.643527	0.381953	0	NA
9459	ARHGEF6	0.642657	0.470318	0	NA
58190	CTDSP1	0.642551	0.431254	0	NA
1263	PLK3	0.641152	0.38573	0	NA
9123	SLC16A3	0.640078	0.782645	0	NA
23307	FKBP15	0.639937	0.282399	0	NA
1514	CTSL	0.639068	0.633376	0	NA
25927	CNRIP1	0.637316	0.558721	0	NA
3105	HLA-A	0.637269	0.431732	0	NA
25801	GCA	0.636934	0.629565	0	NA
1234	CCR5	0.635679	0.302629	0	NA
201176	ARHGAP27	0.635617	0.684417	0	NA
219654	ZCCHC24	0.63475	0.443763	0	NA
23471	TRAM1	0.634406	0.702809	0	NA
55013	CCDC109B	0.634301	0.607531	0	NA
11326	VSIG4	0.634298	0.458152	0	NA
79974	CPED1	0.632096	0.734357	0	NA
26234	FBXL5	0.630801	0.455796	0	NA
4973	OLR1	0.630578	0.467783	0	NA
5138	PDE2A	0.630154	0.43192	0	NA
3594	IL12RB1	0.630039	0.731669	0	NA
27	ABL2	0.629662	0.606006	0	NA
4791	NFKB2	0.629535	0.243598	0	NA
5800	PTPRO	0.629326	0.550359	0	NA
10791	VAMP5	0.629194	0.646752	0	NA
6310	ATXN1	0.629128	0.605394	0	NA
83440	ADPGK	0.628985	0.490432	0	NA
3128	HLA-DRB6	0.628856	0.692045	10	6p21.3
9697	TRAM2	0.628385	0.560907	0	NA
1236	CCR7	0.62574	1.0045	0	NA
51278	IER5	0.625526	0.527636	0	NA
1089	CEACAM4	0.625402	0.715789	0	NA
5604	MAP2K1	0.624417	0.790288	0	NA
401494	PTPLAD2	0.62392	0.999625	0	NA
3661	IRF3	0.623878	0.645057	0	NA
1806	DPYD	0.62383	0.812462	0	NA
23324	MAN2B2	0.623332	0.783108	0	NA
6362	CCL18	0.622918	0.377357	0	NA
221	ALDH3B1	0.622845	0.546305	0	NA
81565	NDEL1	0.62154	0.554412	0	NA
145864	HAPLN3	0.621497	0.638841	0	NA
57699	CPNE5	0.621049	0.568981	0	NA
126308	MOB3A	0.620581	0.575752	0	NA
3759	KCNJ2	0.620003	0.848192	0	NA
55911	APOBR	0.61998	0.827408	0	NA
80256	FAM214B	0.6197	0.505732	0	NA
10859	LILRB1	0.619162	0.819191	0	NA
718	C3	0.618753	0.644047	0	NA
10402	ST3GAL6	0.617613	0.686007	0	NA
3707	ITPKB	0.617353	0.647604	0	NA
8804	CREG1	0.616419	0.66207	0	NA
4668	NAGA	0.616312	0.649701	0	NA
60481	ELOVL5	0.616036	0.677097	0	NA
23135	KDM6B	0.615881	0.849865	0	NA
2681	GGTA1P	0.615753	0.755476	0	NA
156	ADRBK1	0.614837	0.519845	0	NA
3956	LGALS1	0.61431	0.636292	0	NA
54838	WBP1L	0.614298	0.375689	0	NA
8648	NCOA1	0.614297	0.649216	0	NA
5066	PAM	0.614037	0.17781	0	NA
11120	BTN2A1	0.612896	0.672147	0	NA
4783	NFIL3	0.612699	0.86599	0	NA
683	BST1	0.612376	0.791066	0	NA
55080	TAPBPL	0.612263	0.6211	0	NA
91662	NLRP12	0.611208	0.40104	0	NA
60468	BACH2	0.609584	0.745119	0	NA
50807	ASAP1	0.609467	0.797346	0	NA
5567	PRKACB	0.607933	0.831677	0	NA
11320	MGAT4A	0.606943	0.591141	0	NA
64116	SLC39A8	0.606019	0.717498	0	NA
6355	CCL8	0.605795	0.436895	0	NA
23601	CLEC5A	0.604407	0.557249	0	NA
56829	ZC3HAV1	0.603839	0.311938	0	NA
57326	PBXIP1	0.602994	0.488914	0	NA
60489	APOBEC3G	0.602727	0.310861	0	NA
3820	KLRB1	0.602358	0.597022	0	NA
170575	GIMAP1	0.602282	0.956598	0	NA
347902	AMIGO2	0.602164	0.495326	0	NA
1476	CSTB	0.602154	0.66195	0	NA
23208	SYT11	0.601944	0.84657	0	NA
8301	PICALM	0.599839	0.597645	1	11q14
5797	PTPRM	0.598297	0.700794	0	NA
30061	SLC40A1	0.598293	0.469454	0	NA
8869	ST3GAL5	0.598132	0.697051	0	NA
26301	GBGT1	0.597524	0.587453	0	NA
91010	FMNL3	0.597468	0.422663	0	NA
57804	POLD4	0.595879	0.812929	0	NA
7123	CLEC3B	0.595302	0.413514	0	NA
23764	MAFF	0.595225	0.457379	0	NA
567	B2M	0.594754	0.271712	0	NA
81606	LBH	0.594738	0.778928	0	NA
1291	COL6A1	0.593981	0.711836	0	NA
29760	BLNK	0.593847	0.945028	0	NA
1634	DCN	0.593559	0.591379	0	NA
1240	CMKLR1	0.591654	0.513126	0	NA
91748	ELMSAN1	0.591086	0.42299	0	NA
639	PRDM1	0.590428	0.663374	0	NA
8407	TAGLN2	0.589054	0.356633	0	NA
9144	SYNGR2	0.588701	0.578119	0	NA
359845	FAM101B	0.58867	0.751371	0	NA
8509	NDST2	0.587888	0.478395	0	NA
2982	GUCY1A3	0.586665	0.729797	0	NA
3600	IL15	0.586597	0.554789	0	NA
8876	VNN1	0.586427	0.631549	0	NA
8542	APOL1	0.585299	0.547295	0	NA
4063	LY9	0.584184	0.40007	0	NA
2034	EPAS1	0.583188	0.994437	0	NA
55716	LMBR1L	0.582263	0.489794	0	NA
10783	NEK6	0.582187	1.01939	0	NA
8440	NCK2	0.5821	0.619993	0	NA
199675	MCEMP1	0.581298	0.688196	0	NA
8031	NCOA4	0.580996	0.295045	0	NA
59342	SCPEP1	0.578302	0.25026	0	NA
11119	BTN3A1	0.577227	0.391137	0	NA
23654	PLXNB2	0.576144	0.270357	0	NA
10062	NR1H3	0.57569	0.677471	0	NA
4318	MMP9	0.574994	0.354514	0	NA
1116	CHI3L1	0.574236	0.744496	0	NA
8685	MARCO	0.573287	0.571567	0	NA
9263	STK17A	0.572864	0.304926	0	NA
25903	OLFML2B	0.571696	0.690291	0	NA
2120	ETV6	0.570678	0.697149	0	NA
1545	CYP1B1	0.566877	0.402497	0	NA
23499	MACF1	0.565379	0.640017	0	NA
64859	NABP1	0.564751	0.35182	0	NA
55194	EVA1B	0.564163	0.588953	0	NA
55024	BANK1	0.564004	0.779149	0	NA
53	ACP2	0.562844	0.405828	0	NA
65983	GRAMD3	0.561962	0.538514	0	NA
2878	GPX3	0.561928	0.538143	0	NA
3916	LAMP1	0.56153	0.658307	0	NA
7130	TNFAIP6	0.560113	0.661006	0	NA
6464	SHC1	0.560043	0.459602	0	NA
79627	OGFRL1	0.56002	0.728159	0	NA
9647	PPM1F	0.559756	0.403524	0	NA
25890	ABI3BP	0.558989	0.787084	0	NA
2787	GNG5	0.558161	0.73407	0	NA
2308	FOXO1	0.556752	0.586819	0	NA
50619	DEF6	0.556553	0.66967	0	NA
11322	TMC6	0.555406	0.563658	0	NA
6925	TCF4	0.55385	0.526143	0	NA
4035	LRP1	0.552896	0.539914	0	NA
8418	CMAHP	0.551947	0.574743	0	NA
4481	MSR1	0.548386	0.540335	0	NA
79887	PLBD1	0.547231	0.165295	0	NA
23558	WBP2	0.547151	0.606969	0	NA
4296	MAP3K11	0.546171	0.619	0	NA
91319	DERL3	0.545632	0.973037	0	NA
9445	ITM2B	0.545444	0.485447	0	NA
1774	DNASE1L1	0.543431	0.595671	0	NA
55647	RAB20	0.543334	0.656158	0	NA
9341	VAMP3	0.543201	0.942857	0	NA
6595	SMARCA2	0.54293	0.875782	0	NA
55654	TMEM127	0.542432	0.519128	0	NA
4242	MFNG	0.542133	0.666855	0	NA
2060	EPS15	0.541853	0.612874	0	NA
10395	DLC1	0.541695	0.732836	0	NA
55841	WWC3	0.541116	0.620845	0	NA
4644	MYO5A	0.540371	0.780249	0	NA
2358	FPR2	0.538261	0.64203	0	NA
3428	IFI16	0.537517	0.267416	0	NA
153222	CREBRF	0.537128	0.440098	0	NA
11033	ADAP1	0.537092	0.871387	0	NA
388	RHOB	0.536707	0.409784	0	NA
27036	SIGLEC7	0.536024	0.444638	22	19q13.41
115362	GBP5	0.535472	0.771506	0	NA
55831	EMC3	0.535429	0.595293	0	NA
9695	EDEM1	0.535372	0.927095	0	NA
157285	SGK223	0.534133	0.638188	0	NA
25771	TBC1D22A	0.533966	0.467139	0	NA
55754	TMEM30A	0.533959	0.350349	0	NA
10226	PLIN3	0.533822	0.805178	0	NA
489	ATP2A3	0.533421	0.418341	0	NA
6195	RPS6KA1	0.533202	0.330844	0	NA
23218	NBEAL2	0.532485	0.503087	0	NA
3932	LCK	0.532424	0.386418	0	NA
355	FAS	0.53107	0.521363	0	NA
51621	KLF13	0.531042	0.39297	0	NA
5045	FURIN	0.530936	0.888265	0	NA
2857	GPR34	0.529787	0.835458	0	NA
84418	CYSTM1	0.529582	0.621084	0	NA
4217	MAP3K5	0.529498	0.601008	0	NA
10396	ATP8A1	0.529454	0.625369	0	NA
23118	TAB2	0.528483	0.359088	0	NA
10472	ZBTB18	0.528244	0.556994	0	NA
221895	JAZF1	0.527218	0.41363	0	NA
79585	CORO7	0.527098	0.933731	0	NA
330	BIRC3	0.526638	0.511909	0	NA
7056	THBD	0.526059	0.886769	0	NA
915	CD3D	0.52603	0.669496	0	NA
64759	TNS3	0.524303	0.723938	0	NA
55619	DOCK10	0.523243	0.172829	0	NA
3554	IL1R1	0.522218	0.469204	0	NA
8832	CD84	0.520889	0.657952	0	NA
1910	EDNRB	0.520718	0.59859	0	NA
7107	GPR137B	0.519983	0.481545	0	NA
8878	SQSTM1	0.51983	0.390571	0	NA
867	CBL	0.519816	0.384822	0	NA
55365	TMEM176A	0.517584	0.431248	0	NA
11342	RNF13	0.516919	0.397044	0	NA
2889	RAPGEF1	0.516869	0.64758	0	NA
5914	RARA	0.516778	0.657018	0	NA
340348	TSPAN33	0.516599	0.436218	0	NA
79651	RHBDF2	0.515619	0.530545	0	NA
51192	CKLF	0.515253	0.563181	0	NA
91252	SLC39A13	0.514567	0.591536	4	11p11.2
51313	FAM198B	0.514253	0.974108	0	NA
1488	CTBP2	0.514207	0.551756	0	NA
113	ADCY7	0.514052	0.874384	0	NA
5473	PPBP	0.51289	0.865319	0	NA
26228	STAP1	0.51196	0.816562	0	NA
79834	PEAK1	0.511746	0.502181	0	NA
64781	CERK	0.511079	0.439878	0	NA
23038	WDTC1	0.50871	0.467917	0	NA
4065	LY75	0.508105	0.277989	0	NA
54739	XAF1	0.5081	0.272909	0	NA
3958	LGALS3	0.507385	0.651772	0	NA
51635	DHRS7	0.506036	0.677165	0	NA
8992	ATP6V0E1	0.505857	0.496555	0	NA
1729	DIAPH1	0.503702	0.600043	0	NA
994	CDC25B	0.502656	0.692282	0	NA
6451	SH3BGRL	0.502302	0.529739	0	NA
64926	RASAL3	0.502021	0.667676	0	NA
57655	GRAMD1A	0.501982	0.725139	0	NA
51466	EVL	0.50137	0.55451	0	NA
85315	PAQR8	0.500548	0.406232	0	NA
11142	PKIG	0.499892	0.771172	0	NA
51706	CYB5R1	0.49824	0.643441	0	NA
415116	PIM3	0.497371	0.366346	0	NA
3455	IFNAR2	0.497243	0.583005	0	NA
259307	IL4I1	0.496295	0.813749	0	NA
27086	FOXP1	0.496221	0.799934	0	NA
271	AMPD2	0.496208	0.495586	0	NA
7508	XPC	0.494332	0.519283	0	NA
7879	RAB7A	0.493984	0.546895	0	NA
5272	SERPINB9	0.492452	0.685951	0	NA
952	CD38	0.4924	0.152946	0	NA
57175	CORO1B	0.491018	0.942805	0	NA
9754	STARD8	0.491002	0.639859	0	NA
1471	CST3	0.490645	0.625957	0	NA
1604	CD55	0.489733	0.522491	21	1q32
2650	GCNT1	0.489614	0.550282	0	NA
644	BLVRA	0.489516	0.430031	0	NA
11067	C10orf10	0.489134	0.4428	0	NA
80212	CCDC92	0.488921	0.695796	0	NA
54757	FAM20A	0.488917	0.833172	0	NA
80228	ORAI2	0.488647	0.479962	0	NA
3098	HK1	0.488137	0.500902	0	NA
10135	NAMPT	0.485843	0.539443	0	NA
90952	ESAM	0.485691	0.535031	0	NA
5328	PLAU	0.485651	0.61728	0	NA
2289	FKBP5	0.484243	0.603333	0	NA
10397	NDRG1	0.483295	0.351865	0	NA
2921	CXCL3	0.482183	0.475627	0	NA
55904	KMT2E	0.481986	0.535867	0	NA
54863	TOR4A	0.481512	1.22295	0	NA
11118	BTN3A2	0.481326	0.70656	0	NA
4286	MITF	0.481262	0.614176	0	NA
3399	ID3	0.481195	0.660596	0	NA
23603	CORO1C	0.481116	0.703949	0	NA
5899	RALB	0.479774	0.5567	0	NA
94	ACVRL1	0.477768	0.423823	0	NA
26578	OSTF1	0.477667	0.501179	0	NA
2355	FOSL2	0.477412	0.640824	0	NA
23531	MMD	0.47714	0.329849	0	NA
7100	TLR5	0.476363	0.400148	0	NA
23597	ACOT9	0.476096	0.800313	0	NA
29	ABR	0.475888	0.681302	0	NA
202309	GAPT	0.474684	0.132978	0	NA
9020	MAP3K14	0.473924	0.37326	0	NA
2799	GNS	0.47236	0.617265	0	NA
58485	TRAPPC1	0.472308	0.192203	0	NA
126014	OSCAR	0.471594	0.952644	0	NA
162	AP1B1	0.47141	0.311639	0	NA
11275	KLHL2	0.471151	0.389319	0	NA
6614	SIGLEC1	0.470561	0.982477	0	NA
79890	RIN3	0.468732	0.638064	15	14q32.12
51279	C1RL	0.468442	0.270789	0	NA
6646	SOAT1	0.467729	0.543088	0	NA
200186	CRTC2	0.467602	0.7347	0	NA
9732	DOCK4	0.467404	0.679295	0	NA
57018	CCNL1	0.466566	0.568798	0	NA
4302	MLLT6	0.466255	0.549144	0	NA
9057	SLC7A6	0.466242	0.469409	0	NA
9976	CLEC2B	0.465784	0.336601	0	NA
945	CD33	0.465101	0.281889	22	19q13.41
1845	DUSP3	0.464021	0.716561	0	NA
23533	PIK3R5	0.463591	1.08199	0	NA
3663	IRF5	0.463481	0.320615	0	NA
6993	DYNLT1	0.46279	0.257998	0	NA
147138	TMC8	0.462667	0.980019	0	NA
9159	PCSK7	0.462597	0.439269	0	NA
8717	TRADD	0.46249	0.579028	0	NA
54480	CHPF2	0.462268	0.75316	0	NA
3606	IL18	0.462102	0.629649	0	NA
290	ANPEP	0.461613	0.437589	0	NA
6480	ST6GAL1	0.460749	0.560522	0	NA
10335	MRVI1	0.460578	0.453442	0	NA
83988	NCALD	0.460543	0.495525	0	NA
6546	SLC8A1	0.460184	0.560717	0	NA
4780	NFE2L2	0.459381	0.611109	0	NA
25865	PRKD2	0.458974	0.611659	0	NA
135	ADORA2A	0.458461	0.80681	0	NA
80342	TRAF3IP3	0.458292	0.946066	0	NA
19	ABCA1	0.457738	0.635165	0	NA
51719	CAB39	0.457097	0.824632	0	NA
948	CD36	0.455464	0.325844	0	NA
6196	RPS6KA2	0.453551	0.894435	0	NA
6282	S100A11	0.452872	0.360763	0	NA
122786	FRMD6	0.450987	0.695259	0	NA
29109	FHOD1	0.450579	0.696538	0	NA
5396	PRRX1	0.44935	0.556101	0	NA
9749	PHACTR2	0.448782	0.810934	0	NA
80727	TTYH3	0.448573	0.661507	0	NA
84166	NLRC5	0.447458	0.845515	0	NA
64581	CLEC7A	0.447148	1.07004	0	NA
116496	FAM129A	0.447005	0.384539	0	NA
151888	BTLA	0.446451	0.476329	0	NA
8073	PTP4A2	0.446052	0.330894	0	NA
10509	SEMA4B	0.444664	0.615034	0	NA
9806	SPOCK2	0.444138	0.940806	0	NA
51752	ERAP1	0.443641	0.542846	0	NA
4162	MCAM	0.443575	0.685032	0	NA
10943	MSL3	0.443303	0.767589	0	NA
80149	ZC3H12A	0.442534	0.550867	0	NA
6935	ZEB1	0.439533	0.353759	0	NA
51092	SIDT2	0.43891	0.677282	0	NA
2720	GLB1	0.437826	0.5359	0	NA
4345	CD200	0.437796	0.507058	0	NA
5168	ENPP2	0.436467	0.77174	0	NA
9645	MICAL2	0.436217	0.565596	0	NA
9489	PGS1	0.434544	0.750065	0	NA
6251	RSU1	0.43378	0.69017	0	NA
9948	WDR1	0.433528	0.622185	0	NA
5900	RALGDS	0.433223	0.350172	0	NA
57823	SLAMF7	0.433214	0.246314	0	NA
26509	MYOF	0.432844	0.607101	0	NA
1997	ELF1	0.432109	0.356276	0	NA
57125	PLXDC1	0.431539	0.775072	0	NA
165631	PARP15	0.431099	1.03582	0	NA
2744	GLS	0.430675	0.46683	0	NA
11184	MAP4K1	0.430087	0.70448	0	NA
10129	FRY	0.428496	0.550584	0	NA
5606	MAP2K3	0.427792	0.596845	0	NA
301	ANXA1	0.427514	0.609763	0	NA
7453	WARS	0.426743	0.417004	0	NA
22861	NLRP1	0.426735	0.782049	0	NA
221184	CPNE2	0.425466	0.514965	0	NA
26147	PHF19	0.424433	0.533977	0	NA
571	BACH1	0.422428	0.639491	0	NA
408	ARRB1	0.422318	0.36042	0	NA
3665	IRF7	0.422022	0.347053	0	NA
3557	IL1RN	0.421409	0.761466	0	NA
2710	GK	0.421214	0.574825	0	NA
9050	PSTPIP2	0.420986	0.346499	0	NA
6813	STXBP2	0.420874	0.76314	0	NA
114836	SLAMF6	0.420284	0.575143	0	NA
6252	RTN1	0.419897	0.837695	0	NA
864	RUNX3	0.419663	0.491	0	NA
10159	ATP6AP2	0.418719	0.174937	0	NA
9322	TRIP10	0.418377	0.554083	0	NA
11277	TREX1	0.41745	0.415273	0	NA
23216	TBC1D1	0.41738	0.57996	0	NA
120892	LRRK2	0.415541	0.945189	0	NA
8611	PPAP2A	0.415038	0.624122	0	NA
10866	HCP5	0.414883	0.327261	0	NA
57458	TMCC3	0.413482	0.653276	0	NA
5621	PRNP	0.413058	0.357575	0	NA
283234	CCDC88B	0.412733	0.547075	0	NA
79888	LPCAT1	0.41147	0.600899	0	NA
6284	S100A13	0.411301	0.580709	0	NA
10043	TOM1	0.411028	0.75119	0	NA
11237	RNF24	0.409636	0.561929	0	NA
200315	APOBEC3A	0.409251	0.418965	0	NA
4155	MBP	0.408731	0.639439	0	NA
4154	MBNL1	0.408495	0.971051	0	NA
23646	PLD3	0.408238	0.461151	0	NA
5971	RELB	0.407986	0.434491	0	NA
4482	MSRA	0.407574	0.543562	0	NA
10717	AP4B1	0.407408	0.715929	0	NA
10308	ZNF267	0.406174	0.498042	0	NA
122953	JDP2	0.405755	0.295563	0	NA
5912	RAP2B	0.405025	0.368964	0	NA
9586	CREB5	0.404739	0.556673	0	NA
23075	SWAP70	0.404701	0.657913	0	NA
7316	UBC	0.40467	0.553713	0	NA
51763	INPP5K	0.404654	0.824514	0	NA
5159	PDGFRB	0.404517	0.561683	0	NA
1521	CTSW	0.403636	0.304731	0	NA
813	CALU	0.403497	0.771167	0	NA
25966	C2CD2	0.402454	0.407186	0	NA
9815	GIT2	0.402174	0.511142	0	NA
221692	PHACTR1	0.401878	0.547423	0	NA
51347	TAOK3	0.401175	0.32611	0	NA
56925	LXN	0.400492	0.518885	0	NA
79630	C1orf54	0.400124	0.752589	0	NA
10863	ADAM28	0.398407	0.408938	0	NA
2992	GYG1	0.398107	0.70707	0	NA
1292	COL6A2	0.397487	0.679817	0	NA
6888	TALDO1	0.396601	0.62031	0	NA
283991	UBALD2	0.396264	0.381689	0	NA
11337	GABARAP	0.395149	0.72654	0	NA
4026	LPP	0.394801	0.63053	0	NA
4929	NR4A2	0.39417	0.661562	0	NA
81553	FAM49A	0.393369	0.836369	0	NA
28962	OSTM1	0.393161	0.819834	0	NA
6709	SPTAN1	0.391941	1.0855	0	NA
6277	S100A6	0.39189	0.818596	0	NA
64121	RRAGC	0.391231	0.90987	0	NA
3976	LIF	0.390676	1.07106	0	NA
7041	TGFB1I1	0.390658	0.855321	0	NA
56911	MAP3K7CL	0.390618	0.498469	0	NA
80325	ABTB1	0.390035	0.695545	0	NA
57580	PREX1	0.389446	0.621911	0	NA
81671	VMP1	0.387539	0.322187	0	NA
11145	PLA2G16	0.38711	1.1131	0	NA
85464	SSH2	0.386991	0.435196	0	NA
919	CD247	0.386749	0.377788	0	NA
23092	ARHGAP26	0.386488	0.552706	0	NA
637	BID	0.385502	0.470517	0	NA
149628	PYHIN1	0.385044	0.680614	0	NA
8934	RAB29	0.38471	0.347558	0	NA
113263	GLCCI1	0.384178	1.02279	0	NA
10066	SCAMP2	0.384107	0.599902	0	NA
1112	FOXN3	0.383442	0.538633	0	NA
4088	SMAD3	0.383369	0.53633	0	NA
56990	CDC42SE2	0.38299	0.736331	0	NA
3430	IFI35	0.382627	0.3326	0	NA
6102	RP2	0.382037	0.719974	0	NA
3915	LAMC1	0.381113	0.486335	0	NA
80223	RAB11FIP1	0.380964	0.466448	0	NA
5573	PRKAR1A	0.38048	0.389212	0	NA
5196	PF4	0.379368	0.49437	0	NA
79095	C9orf16	0.37909	0.421682	0	NA
716	C1S	0.378832	0.831902	0	NA
91523	PCED1B	0.378743	0.426914	0	NA
8915	BCL10	0.377634	0.804458	0	NA
9637	FEZ2	0.377626	0.68883	0	NA
1389	CREBL2	0.376391	0.402792	0	NA
64175	LEPRE1	0.373823	0.538994	0	NA
79156	PLEKHF1	0.373722	0.53707	0	NA
5641	LGMN	0.373226	0.492769	15	14q32.12
1130	LYST	0.372486	0.548835	0	NA
272	AMPD3	0.372398	0.604732	0	NA
602	BCL3	0.372267	0.619435	24	19q13.2
23564	DDAH2	0.371959	0.778642	0	NA
10538	BATF	0.371951	0.527345	0	NA
64419	MTMR14	0.371838	0.872212	0	NA
7124	TNF	0.371656	0.714506	0	NA
5187	PER1	0.371545	0.975862	0	NA
2319	FLOT2	0.370765	0.235731	0	NA
23345	SYNE1	0.369934	0.629344	0	NA
23157	SEPT6	0.369465	0.736003	0	NA
58484	NLRC4	0.368291	1.29145	0	NA
6643	SNX2	0.367479	0.490889	0	NA
7739	ZNF185	0.366521	0.297635	0	NA
26253	CLEC4E	0.366368	0.896806	0	NA
83464	APH1B	0.365708	0.713352	0	NA
168537	GIMAP7	0.365392	0.782898	0	NA
6387	CXCL12	0.365133	0.391284	0	NA
29065	ASAP1-IT1	0.36503	0.891394	0	NA
8651	SOCS1	0.364894	0.514567	0	NA
4638	MYLK	0.364059	0.636137	0	NA
55331	ACER3	0.363604	0.747881	0	NA
23371	TENC1	0.363354	0.373045	0	NA
203328	SUSD3	0.362452	0.703617	0	NA
57124	CD248	0.362314	0.527208	0	NA
916	CD3E	0.361419	0.499619	0	NA
84541	KBTBD8	0.360768	0.362615	0	NA
6001	RGS10	0.360503	0.555807	0	NA
663	BNIP2	0.359948	0.564979	0	NA
939	CD27	0.359883	0.582487	0	NA
2791	GNG11	0.359472	0.546955	0	NA
23659	PLA2G15	0.359051	0.388879	0	NA
79770	TXNDC15	0.358711	0.699301	0	NA
8826	IQGAP1	0.358541	0.373434	0	NA
3091	HIF1A	0.358523	0.548182	0	NA
10871	CD300C	0.357855	1.11156	0	NA
687	KLF9	0.35714	0.359325	0	NA
56900	TMEM167B	0.355786	0.656171	0	NA
10252	SPRY1	0.355559	0.731578	0	NA
80830	APOL6	0.355487	0.764844	0	NA
94240	EPSTI1	0.354729	0.389026	0	NA
27436	EML4	0.354578	0.479908	0	NA
256236	NAPSB	0.354509	1.18769	0	NA
51172	NAGPA	0.354343	0.291886	0	NA
2004	ELK3	0.353871	0.515481	0	NA
23136	EPB41L3	0.353379	0.624425	0	NA
3475	IFRD1	0.352148	0.63651	0	NA
917	CD3G	0.352125	0.472774	0	NA
157	ADRBK2	0.351391	0.586239	0	NA
23670	TMEM2	0.351129	0.175279	0	NA
7091	TLE4	0.351074	0.726422	0	NA
29121	CLEC2D	0.350882	0.493441	0	NA
91624	NEXN	0.350763	0.608755	0	NA
302	ANXA2	0.350759	0.713757	0	NA
10855	HPSE	0.350311	0.383391	0	NA
22900	CARD8	0.350271	0.533085	0	NA
26996	GPR160	0.350213	0.644361	0	NA
9267	CYTH1	0.350016	0.302937	0	NA
3423	IDS	0.349114	0.537922	0	NA
10695	CNPY3	0.34901	0.687473	0	NA
1453	CSNK1D	0.348424	0.366279	0	NA
1102	RCBTB2	0.348393	0.963962	0	NA
6185	RPN2	0.34826	0.440549	0	NA
6314	ATXN7	0.347249	0.511195	0	NA
8737	RIPK1	0.346946	0.520644	0	NA
8013	NR4A3	0.346696	0.854573	0	NA
9764	KIAA0513	0.346041	0.759355	0	NA
558	AXL	0.345498	0.483231	0	NA
30008	EFEMP2	0.344783	1.03656	0	NA
56944	OLFML3	0.344341	0.819217	0	NA
89790	SIGLEC10	0.343732	0.69664	22	19q13.41
9181	ARHGEF2	0.34368	0.759155	0	NA
6711	SPTBN1	0.342977	0.692386	0	NA
56670	SUCNR1	0.342798	0.455733	0	NA
55509	BATF3	0.342506	0.716285	0	NA
8460	TPST1	0.341628	0.559356	0	NA
10981	RAB32	0.341541	0.498867	0	NA
2752	GLUL	0.34135	0.453819	0	NA
4818	NKG7	0.341269	0.39251	22	19q13.41
64857	PLEKHG2	0.340543	0.798935	0	NA
9934	P2RY14	0.339858	0.619602	0	NA
11262	SP140	0.339725	0.471035	0	NA
10077	TSPAN32	0.339155	0.790282	0	NA
256364	EML3	0.338989	0.346727	0	NA
825	CAPN3	0.338423	0.633172	0	NA
3257	HPS1	0.338281	0.673869	0	NA
51167	CYB5R4	0.337765	0.521532	0	NA
284996	RNF149	0.336843	0.389792	0	NA
51291	GMIP	0.336398	1.07482	0	NA
29780	PARVB	0.336117	0.447476	0	NA
54832	VPS13C	0.335989	0.264495	0	NA
3073	HEXA	0.335596	0.548638	0	NA
8743	TNFSF10	0.334441	0.367499	0	NA
2037	EPB41L2	0.334137	0.713687	0	NA
5450	POU2AF1	0.3325	0.498725	0	NA
6622	SNCA	0.332441	0.41457	0	NA
7402	UTRN	0.332269	0.398479	0	NA
5806	PTX3	0.332095	0.31475	0	NA
115992	RNF166	0.330821	0.79228	0	NA
63916	ELMO2	0.330428	0.576021	0	NA
10561	IFI44	0.329058	0.441941	0	NA
6518	SLC2A5	0.32851	0.731192	0	NA
3487	IGFBP4	0.327975	0.53154	0	NA
60675	PROK2	0.327275	0.911588	0	NA
55122	AKIRIN2	0.326237	0.648393	0	NA
971	CD72	0.325291	0.468173	0	NA
1827	RCAN1	0.325033	0.531936	0	NA
9873	FCHSD2	0.324362	0.668262	0	NA
84106	PRAM1	0.323912	0.527582	0	NA
834	CASP1	0.323314	0.845673	0	NA
57688	ZSWIM6	0.322362	0.323777	0	NA
153830	RNF145	0.322059	0.804677	0	NA
283537	SLC46A3	0.321984	0.725708	0	NA
3983	ABLIM1	0.320533	0.575266	0	NA
10924	SMPDL3A	0.319412	0.428332	0	NA
8767	RIPK2	0.318258	0.378957	0	NA
326624	RAB37	0.318167	0.352311	0	NA
4327	MMP19	0.317632	0.819294	0	NA
10221	TRIB1	0.317399	0.357759	0	NA
51246	SHISA5	0.316496	0.682522	0	NA
3572	IL6ST	0.315236	0.208584	0	NA
9448	MAP4K4	0.314781	0.415021	0	NA
493	ATP2B4	0.314665	0.629116	0	NA
10125	RASGRP1	0.31461	0.780403	0	NA
131544	CRYBG3	0.313052	0.655629	0	NA
5359	PLSCR1	0.312469	0.720761	0	NA
64761	PARP12	0.311918	0.509762	0	NA
55233	MOB1A	0.311854	0.481496	0	NA
4853	NOTCH2	0.311544	0.531556	0	NA
754	PTTG1IP	0.311218	0.765391	0	NA
51306	FAM13B	0.310097	0.344513	0	NA
4494	MT1F	0.30988	0.597074	0	NA
91404	SESTD1	0.309724	0.670003	0	NA
29108	PYCARD	0.309645	0.68892	0	NA
88455	ANKRD13A	0.309567	0.503154	0	NA
8531	YBX3	0.30912	0.588104	0	NA
30	ACAA1	0.309107	0.49542	0	NA
2869	GRK5	0.308942	0.457858	0	NA
57515	SERINC1	0.308298	0.507217	0	NA
5156	PDGFRA	0.307662	0.856887	0	NA
8289	ARID1A	0.307639	0.404985	0	NA
3586	IL10	0.307061	0.30169	0	NA
9138	ARHGEF1	0.307051	0.910363	0	NA
113402	SFT2D1	0.306995	0.735584	0	NA
1072	CFL1	0.306354	0.833695	0	NA
4189	DNAJB9	0.305741	0.434762	0	NA
8019	BRD3	0.305662	0.710472	0	NA
6876	TAGLN	0.305345	0.406054	0	NA
161742	SPRED1	0.304942	0.350964	0	NA
55711	FAR2	0.304205	0.580458	0	NA
151056	PLB1	0.303632	0.951921	0	NA
10163	WASF2	0.302087	0.550849	0	NA
8773	SNAP23	0.300925	0.396986	0	NA
84658	EMR3	0.300093	0.644711	0	NA
221037	JMJD1C	0.299922	0.809375	0	NA
440400	RNASEK	0.299538	0.587862	0	NA
25943	C20orf194	0.298239	0.820681	0	NA
56882	CDC42SE1	0.297862	0.637987	0	NA
6609	SMPD1	0.29734	0.602662	0	NA
9674	KIAA0040	0.296782	0.793967	0	NA
401152	C4orf3	0.296367	1.08417	0	NA
58526	MID1IP1	0.29636	0.377794	0	NA
841	CASP8	0.295813	0.442483	0	NA
3717	JAK2	0.295155	0.756401	0	NA
53826	FXYD6	0.295022	0.414036	0	NA
128989	TANGO2	0.293898	0.507625	0	NA
2669	GEM	0.291632	0.843766	0	NA
140706	CCM2L	0.291037	0.655193	0	NA
6004	RGS16	0.290996	0.725286	0	NA
10409	BASP1	0.290727	0.451091	0	NA
118429	ANTXR2	0.290377	0.975822	0	NA
55802	DCP1A	0.290038	0.563786	0	NA
5325	PLAGL1	0.288844	0.645859	0	NA
246329	STAC3	0.288161	0.703846	0	NA
4048	LTA4H	0.287584	0.417729	0	NA
204	AK2	0.28663	0.834331	0	NA
114548	NLRP3	0.286451	0.744125	0	NA
2519	FUCA2	0.285225	0.846472	0	NA
54849	DEF8	0.284937	0.542421	0	NA
7494	XBP1	0.284782	0.738153	0	NA
9214	FAIM3	0.283827	1.03382	0	NA
23043	TNIK	0.282911	0.568267	0	NA
4200	ME2	0.282061	0.752196	0	NA
83931	STK40	0.281984	1.18673	0	NA
83547	RILP	0.281514	0.533258	0	NA
4864	NPC1	0.281307	0.488391	0	NA
6320	CLEC11A	0.281089	0.898697	0	NA
64167	ERAP2	0.280977	0.21302	0	NA
124997	WDR81	0.280507	0.587803	0	NA
7424	VEGFC	0.280478	0.454227	0	NA
9813	EFCAB14	0.279796	0.802003	0	NA
10417	SPON2	0.279554	0.435405	0	NA
55577	NAGK	0.279442	0.417856	0	NA
64400	AKTIP	0.279338	0.420562	0	NA
51303	FKBP11	0.278957	0.39178	0	NA
221395	GPR116	0.278719	0.967067	0	NA
64170	CARD9	0.278552	0.385699	0	NA
22884	WDR37	0.278144	0.722481	0	NA
10678	B3GNT2	0.277891	0.465826	0	NA
84836	ABHD14B	0.277842	0.613257	0	NA
3959	LGALS3BP	0.277807	0.555667	0	NA
197358	NLRC3	0.277058	0.929299	0	NA
221749	PXDC1	0.276335	1.09971	0	NA
5613	PRKX	0.275538	0.721669	0	NA
57217	TTC7A	0.275309	0.438696	0	NA
3945	LDHB	0.274515	0.5852	0	NA
80781	COL18A1	0.27407	0.553401	0	NA
6304	SATB1	0.273883	0.402359	0	NA
3176	HNMT	0.273388	0.593466	0	NA
1465	CSRP1	0.273134	1.12965	0	NA
8545	CGGBP1	0.272561	0.712349	0	NA
55959	SULF2	0.272384	0.792723	0	NA
23295	MGRN1	0.272307	0.745264	0	NA
284207	METRNL	0.272206	0.669028	0	NA
80231	CXorf21	0.271203	0.875814	0	NA
5588	PRKCQ	0.270401	0.598096	0	NA
8925	HERC1	0.270004	0.576253	0	NA
29969	MDFIC	0.269332	0.727053	0	NA
80854	SETD7	0.268737	0.697853	0	NA
50852	TRAT1	0.268735	0.76253	0	NA
10398	MYL9	0.268118	0.75955	0	NA
9180	OSMR	0.267845	0.768139	0	NA
9840	TESPA1	0.267677	0.440639	0	NA
4052	LTBP1	0.267489	0.736362	0	NA
51421	AMOTL2	0.26745	0.9266	0	NA
3043	HBB	0.2658	0.527854	0	NA
29116	MYLIP	0.265784	0.51603	0	NA
8417	STX7	0.265657	0.586439	0	NA
3344	FOXN2	0.26526	0.475915	0	NA
28959	TMEM176B	0.263914	0.260433	0	NA
5214	PFKP	0.263119	0.714103	0	NA
1186	CLCN7	0.263095	0.781029	0	NA
197135	PATL2	0.262588	0.646037	0	NA
50618	ITSN2	0.262082	0.507489	0	NA
9555	H2AFY	0.261861	0.4134	0	NA
824	CAPN2	0.261272	0.478484	0	NA
58494	JAM2	0.260693	1.07077	0	NA
8809	IL18R1	0.259382	0.734818	0	NA
1378	CR1	0.259261	0.613327	21	1q32
4524	MTHFR	0.258183	0.441658	0	NA
11021	RAB35	0.257846	0.415364	0	NA
5025	P2RX4	0.257761	0.608074	0	NA
115548	FCHO2	0.257477	0.481346	0	NA
10672	GNA13	0.257315	0.563108	0	NA
4939	OAS2	0.257144	0.27379	0	NA
80177	MYCT1	0.256897	0.619821	0	NA
23313	KIAA0930	0.256267	0.753975	0	NA
10723	SLC12A7	0.256101	0.478965	0	NA
11068	CYB561D2	0.254341	0.424749	0	NA
8507	ENC1	0.253999	0.562979	0	NA
894	CCND2	0.253917	0.837335	0	NA
130814	PQLC3	0.25344	0.699073	0	NA
51131	PHF11	0.253189	0.377716	0	NA
3579	CXCR2	0.252718	0.672547	0	NA
79666	PLEKHF2	0.252651	0.544041	0	NA
57567	ZNF319	0.252567	0.908882	0	NA
23335	WDR7	0.252403	0.706653	0	NA
109	ADCY3	0.252165	0.612849	0	NA
11259	FILIP1L	0.252098	0.560142	0	NA
79792	GSDMD	0.251637	0.448018	0	NA
50865	HEBP1	0.251141	0.435952	0	NA
7321	UBE2D1	0.251052	0.807389	0	NA
54453	RIN2	0.250456	0.56324	0	NA
64123	ELTD1	0.250298	0.434583	0	NA
29909	GPR171	0.249598	0.346684	0	NA
4092	SMAD7	0.249597	0.475152	0	NA
359948	IRF2BP2	0.248979	0.543956	0	NA
78994	PRR14	0.248952	0.682138	0	NA
5770	PTPN1	0.248274	0.469901	0	NA
375033	PEAR1	0.247726	0.572176	0	NA
5868	RAB5A	0.247529	0.25593	0	NA
10333	TLR6	0.247116	0.730876	0	NA
83719	YPEL3	0.246683	0.500525	0	NA
3512	IGJ	0.246529	0.716014	0	NA
84441	MAML2	0.246402	0.697463	0	NA
84824	FCRLA	0.244949	0.685257	0	NA
1490	CTGF	0.244201	0.882515	0	NA
7450	VWF	0.243544	0.280604	0	NA
26118	WSB1	0.242478	0.472758	0	NA
2335	FN1	0.242473	0.61128	0	NA
2983	GUCY1B3	0.242197	0.54985	0	NA
5027	P2RX7	0.241366	0.322974	0	NA
2615	LRRC32	0.24043	1.04476	0	NA
59307	SIGIRR	0.240304	0.616155	0	NA
400916	CHCHD10	0.240222	0.805586	0	NA
9446	GSTO1	0.238621	0.645725	0	NA
4053	LTBP2	0.238536	0.617287	0	NA
154	ADRB2	0.237058	0.443514	0	NA
10663	CXCR6	0.236556	0.731824	0	NA
10906	TRAFD1	0.23633	0.508557	0	NA
3985	LIMK2	0.236095	0.816528	0	NA
81619	TSPAN14	0.23551	0.562196	0	NA
23585	TMEM50A	0.235418	0.592421	0	NA
7071	KLF10	0.235146	0.391494	0	NA
50486	G0S2	0.234233	0.643358	0	NA
9452	ITM2A	0.233909	0.333707	0	NA
5768	QSOX1	0.233878	0.532284	0	NA
3097	HIVEP2	0.233184	0.303927	0	NA
4256	MGP	0.232982	0.955071	0	NA
6238	RRBP1	0.232869	0.493055	0	NA
10106	CTDSP2	0.232353	0.796863	0	NA
5144	PDE4D	0.2319	0.490175	0	NA
9592	IER2	0.231396	0.303547	0	NA
59345	GNB4	0.231173	0.776209	0	NA
11309	SLCO2B1	0.231161	0.318834	0	NA
30846	EHD2	0.230844	0.521371	0	NA
54910	SEMA4C	0.230345	0.426729	0	NA
26999	CYFIP2	0.230157	0.650011	0	NA
55909	BIN3	0.229883	0.936697	0	NA
114882	OSBPL8	0.229689	0.56339	0	NA
10260	DENND4A	0.229656	0.755332	0	NA
23150	FRMD4B	0.229475	0.787721	0	NA
282969	FUOM	0.229319	0.816659	0	NA
3702	ITK	0.229138	0.814479	0	NA
79839	CCDC102B	0.228835	0.600697	0	NA
9779	TBC1D5	0.228681	0.699678	0	NA
8728	ADAM19	0.227477	0.424203	0	NA
304	ANXA2P2	0.22699	0.7239	0	NA
57085	AGTRAP	0.226944	0.69963	0	NA
3708	ITPR1	0.226515	0.651468	0	NA
29110	TBK1	0.225095	0.565093	0	NA
81575	APOLD1	0.224983	0.496205	0	NA
23052	ENDOD1	0.224491	0.653885	0	NA
1362	CPD	0.224467	0.43776	0	NA
51257	MARCH2	0.22318	0.548164	0	NA
54407	SLC38A2	0.223167	0.412872	0	NA
6504	SLAMF1	0.222327	0.588503	0	NA
121260	SLC15A4	0.22182	0.540552	0	NA
3437	IFIT3	0.221733	0.284234	0	NA
65108	MARCKSL1	0.22079	0.192921	0	NA
55788	LMBRD1	0.219675	0.519034	0	NA
5128	CDK17	0.219132	0.655107	0	NA
3727	JUND	0.218764	0.398053	0	NA
55106	SLFN12	0.21839	0.608176	0	NA
3074	HEXB	0.21784	0.697302	0	NA
10758	TRAF3IP2	0.217827	0.413653	0	NA
90139	TSPAN18	0.217387	0.39112	0	NA
387758	FIBIN	0.217278	0.873637	0	NA
3003	GZMK	0.216764	0.872391	0	NA
4924	NUCB1	0.21638	0.578557	0	NA
6455	SH3GL1	0.215815	0.437738	0	NA
23175	LPIN1	0.215344	0.507981	0	NA
29761	USP25	0.215058	0.54382	0	NA
4082	MARCKS	0.214942	0.972649	0	NA
3695	ITGB7	0.213831	0.942383	0	NA
8605	PLA2G4C	0.213237	0.570019	0	NA
4205	MEF2A	0.212599	0.329542	0	NA
55340	GIMAP5	0.212052	0.859674	0	NA
6734	SRPR	0.211881	0.601062	0	NA
64834	ELOVL1	0.211653	0.632671	0	NA
84243	ZDHHC18	0.211141	0.719847	0	NA
5360	PLTP	0.211057	0.728483	0	NA
57210	SLC45A4	0.210278	0.60913	0	NA
79668	PARP8	0.210261	0.720859	0	NA
26092	TOR1AIP1	0.210104	0.670195	0	NA
22885	ABLIM3	0.209832	0.174661	0	NA
989	SEPT7	0.209531	0.44791	0	NA
27180	SIGLEC9	0.208549	0.706768	22	19q13.41
27122	DKK3	0.208238	0.506087	0	NA
25797	QPCT	0.207165	0.413615	0	NA
58189	WFDC1	0.206899	0.71005	0	NA
23550	PSD4	0.206652	0.3485	0	NA
7296	TXNRD1	0.206615	0.791494	0	NA
144423	GLT1D1	0.20551	0.173294	0	NA
254102	EHBP1L1	0.205453	0.542732	0	NA
8554	PIAS1	0.205393	0.749671	0	NA
54741	LEPROT	0.205153	0.625952	0	NA
2122	MECOM	0.204282	0.662908	0	NA
51669	TMEM66	0.204264	0.624247	0	NA
55313	CPPED1	0.203452	0.405096	0	NA
1959	EGR2	0.203341	0.357348	0	NA
80025	PANK2	0.202675	0.737225	0	NA
54820	NDE1	0.202564	0.436285	0	NA
57552	NCEH1	0.201271	0.584602	0	NA
5743	PTGS2	0.201191	0.665157	0	NA
30815	ST6GALNAC6	0.20052	0.701695	0	NA
80232	WDR26	0.200423	0.418996	0	NA
55603	FAM46A	0.199992	0.38244	0	NA
146547	PRSS36	0.198411	0.917077	0	NA
64689	GORASP1	0.198207	0.342737	0	NA
3002	GZMB	0.198058	0.467635	0	NA
27161	AGO2	0.197621	0.750393	0	NA
6817	SULT1A1	0.19725	0.409397	0	NA
8877	SPHK1	0.196948	0.642406	0	NA
84941	HSH2D	0.196911	0.17177	0	NA
141	ADPRH	0.196391	0.557091	0	NA
2015	EMR1	0.196276	0.542654	0	NA
323	APBB2	0.195795	0.376057	0	NA
2185	PTK2B	0.195731	0.620228	13	8p21
467	ATF3	0.195386	0.302353	0	NA
79961	DENND2D	0.195268	0.655484	0	NA
2548	GAA	0.194146	0.57302	0	NA
57162	PELI1	0.193229	0.509004	0	NA
3120	HLA-DQB2	0.193046	0.420783	0	NA
6844	VAMP2	0.192964	0.570461	0	NA
8650	NUMB	0.19278	0.46625	0	NA
4947	OAZ2	0.191513	1.16831	0	NA
84967	LSM10	0.191123	0.412341	0	NA
55752	SEPT11	0.191062	0.767014	0	NA
5878	RAB5C	0.190841	0.553517	0	NA
1290	COL5A2	0.190811	0.710673	0	NA
54941	RNF125	0.190613	0.770636	0	NA
636	BICD1	0.189773	0.808982	0	NA
4149	MAX	0.189408	0.569009	0	NA
11221	DUSP10	0.189118	0.436227	0	NA
8698	S1PR4	0.188858	0.601239	0	NA
29959	NRBP1	0.187898	0.403778	0	NA
7292	TNFSF4	0.187616	0.474698	0	NA
55167	MSL2	0.186565	0.37696	0	NA
978	CDA	0.186482	1.09286	0	NA
8724	SNX3	0.186298	0.550031	0	NA
5327	PLAT	0.184923	0.828767	0	NA
3930	LBR	0.184891	0.748825	0	NA
29099	COMMD9	0.184406	0.596611	0	NA
342371	ATXN1L	0.183058	0.428458	0	NA
9867	PJA2	0.182556	0.536018	0	NA
1824	DSC2	0.182463	0.706362	0	NA
26502	NARF	0.181888	0.856074	0	NA
10838	ZNF275	0.181368	0.696906	0	NA
10956	OS9	0.180956	0.362696	0	NA
26136	TES	0.180147	0.346859	0	NA
3482	IGF2R	0.180059	0.761958	0	NA
57045	TWSG1	0.179692	0.46933	0	NA
57198	ATP8B2	0.17866	0.737056	0	NA
79705	LRRK1	0.178045	0.703158	0	NA
121457	IKBIP	0.177502	0.501848	0	NA
202	AIM1	0.17737	0.425151	0	NA
3588	IL10RB	0.17731	0.381559	0	NA
23370	ARHGEF18	0.177143	0.706556	0	NA
27242	TNFRSF21	0.175613	0.607611	11	6p12.3
26511	CHIC2	0.175608	0.69845	0	NA
26224	FBXL3	0.175362	0.677594	0	NA
23253	ANKRD12	0.174966	0.580831	0	NA
8462	KLF11	0.174813	0.527363	0	NA
9921	RNF10	0.174693	0.283503	0	NA
66008	TRAK2	0.174114	0.426001	0	NA
219771	CCNY	0.17308	0.329626	0	NA
79026	AHNAK	0.173	0.499181	0	NA
7414	VCL	0.172449	0.669524	0	NA
54843	SYTL2	0.172425	0.417974	1	11q14
9236	CCPG1	0.172423	0.523149	0	NA
1955	MEGF9	0.172308	0.511611	0	NA
1235	CCR6	0.172208	0.967127	0	NA
9744	ACAP1	0.171889	0.209092	0	NA
91607	SLFN11	0.171651	0.736136	0	NA
7145	TNS1	0.170878	0.710717	0	NA
162073	ITPRIPL2	0.170837	0.519785	0	NA
57674	RNF213	0.17081	0.655769	0	NA
8692	HYAL2	0.170088	0.555573	0	NA
57136	APMAP	0.169759	0.745776	0	NA
392	ARHGAP1	0.169522	0.432357	0	NA
7204	TRIO	0.169107	0.341773	0	NA
8760	CDS2	0.168829	0.768085	0	NA
2078	ERG	0.168658	0.862665	0	NA
152137	CCDC50	0.168314	0.365197	0	NA
1844	DUSP2	0.167131	0.359925	0	NA
285590	SH3PXD2B	0.16692	0.261708	0	NA
4647	MYO7A	0.166635	0.582668	0	NA
9363	RAB33A	0.16663	0.51939	0	NA
26010	SPATS2L	0.166161	0.431519	0	NA
53335	BCL11A	0.166039	0.510086	0	NA
91353	IGLL3P	0.165328	0.504262	0	NA
1346	COX7A1	0.164936	1.0143	0	NA
22856	CHSY1	0.164582	0.995199	0	NA
374378	GALNT18	0.163829	0.91348	0	NA
353376	TICAM2	0.163334	0.39044	0	NA
55690	PACS1	0.162583	0.620122	0	NA
329	BIRC2	0.162305	0.499957	0	NA
8910	SGCE	0.162146	1.02411	0	NA
55012	PPP2R3C	0.161871	0.816704	0	NA
6095	RORA	0.160979	0.595726	0	NA
7043	TGFB3	0.160974	0.487646	0	NA
11167	FSTL1	0.160011	0.599493	0	NA
9424	KCNK6	0.159648	0.513314	0	NA
7094	TLN1	0.159251	0.506851	0	NA
103	ADAR	0.159134	0.678667	0	NA
57205	ATP10D	0.158895	0.238614	0	NA
22846	VASH1	0.158703	0.816841	0	NA
1390	CREM	0.158515	0.598544	0	NA
81544	GDPD5	0.158301	0.392734	0	NA
57118	CAMK1D	0.157567	0.921225	0	NA
148741	ANKRD35	0.157281	0.303037	0	NA
5337	PLD1	0.157232	0.325096	0	NA
51429	SNX9	0.156488	0.819571	0	NA
3426	CFI	0.1558	0.978919	0	NA
6046	BRD2	0.155726	0.420331	0	NA
126075	CCDC159	0.154377	0.549291	0	NA
7412	VCAM1	0.154346	0.533745	0	NA
256586	LYSMD2	0.153836	0.533302	0	NA
3660	IRF2	0.153549	0.731764	0	NA
6452	SH3BP2	0.153364	0.606286	0	NA
54210	TREM1	0.153123	1.22092	9	6p21.1
115361	GBP4	0.152469	0.767346	0	NA
4060	LUM	0.152078	0.145506	0	NA
23787	MTCH1	0.151376	0.827297	0	NA
1611	DAP	0.151293	0.502787	0	NA
11040	PIM2	0.150865	0.870389	0	NA
23325	KIAA1033	0.15066	0.779561	0	NA
55092	TMEM51	0.149684	0.618544	0	NA
4758	NEU1	0.14934	0.463534	0	NA
55454	CSGALNACT2	0.149249	0.662269	0	NA
3720	JARID2	0.148309	0.620956	0	NA
159013	CXorf38	0.148134	0.536517	0	NA
4121	MAN1A1	0.147616	0.75045	0	NA
51646	YPEL5	0.146938	0.539671	0	NA
1998	ELF2	0.146357	0.520062	0	NA
80230	RUFY1	0.144266	0.777461	0	NA
53347	UBASH3A	0.143856	0.609295	0	NA
5585	PKN1	0.14326	0.731626	0	NA
59274	MESDC1	0.143236	0.57178	0	NA
54587	MXRA8	0.14283	1.04379	0	NA
115004	MB21D1	0.142733	0.584115	0	NA
977	CD151	0.142664	0.385716	0	NA
8754	ADAM9	0.142231	0.808803	0	NA
29982	NRBF2	0.140716	1.02571	0	NA
4061	LY6E	0.140289	0.589972	0	NA
166336	PRICKLE2	0.140023	0.880967	0	NA
22872	SEC31A	0.139985	0.248452	0	NA
23034	SAMD4A	0.139859	0.63707	0	NA
5155	PDGFB	0.139738	0.373764	0	NA
201799	TMEM154	0.139342	0.677989	0	NA
54900	LAX1	0.139159	0.379007	0	NA
51284	TLR7	0.139137	0.81313	0	NA
57514	ARHGAP31	0.138946	0.370068	0	NA
1809	DPYSL3	0.138891	1.0789	0	NA
3398	ID2	0.138815	0.263925	0	NA
259282	BOD1L1	0.138333	0.636061	0	NA
3491	CYR61	0.138022	0.812022	0	NA
2204	FCAR	0.13801	1.24768	0	NA
3096	HIVEP1	0.137242	0.677714	0	NA
369	ARAF	0.136655	0.90163	0	NA
5412	UBL3	0.136648	0.644532	0	NA
5739	PTGIR	0.136596	0.455945	0	NA
8870	IER3	0.13629	0.509639	0	NA
930	CD19	0.135923	0.96979	0	NA
55704	CCDC88A	0.135857	0.583082	0	NA
9120	SLC16A6	0.135519	0.339938	0	NA
79713	IGFLR1	0.13542	0.569625	0	NA
3628	INPP1	0.134867	0.5527	0	NA
706	TSPO	0.1344	0.829355	0	NA
55160	ARHGEF10L	0.133539	0.423309	0	NA
729230	CCR2	0.133421	0.283293	0	NA
5348	FXYD1	0.133041	0.534753	0	NA
2870	GRK6	0.133038	0.697418	0	NA
5008	OSM	0.132986	0.774338	0	NA
79901	CYBRD1	0.132421	0.897523	0	NA
83478	ARHGAP24	0.13138	0.779725	0	NA
94120	SYTL3	0.131201	0.720557	0	NA
148867	SLC30A7	0.130902	0.44639	0	NA
5829	PXN	0.129608	1.23104	0	NA
7277	TUBA4A	0.129457	0.468208	0	NA
27303	RBMS3	0.12922	0.665493	0	NA
826	CAPNS1	0.129194	0.638339	0	NA
10123	ARL4C	0.128862	0.461185	0	NA
9895	TECPR2	0.12874	0.618021	0	NA
54491	FAM105A	0.128074	0.509404	0	NA
439921	MXRA7	0.127925	0.608399	0	NA
23022	PALLD	0.126919	0.784679	0	NA
199746	U2AF1L4	0.126609	0.267578	0	NA
54541	DDIT4	0.125811	0.653841	0	NA
94241	TP53INP1	0.125466	0.511381	0	NA
10625	IVNS1ABP	0.125351	0.342844	0	NA
2887	GRB10	0.12482	0.399829	0	NA
25932	CLIC4	0.124425	0.634783	0	NA
84876	ORAI1	0.124281	0.287528	0	NA
8525	DGKZ	0.123917	0.359274	0	NA
1293	COL6A3	0.12381	0.490192	0	NA
57121	LPAR5	0.123525	0.585968	0	NA
387	RHOA	0.123522	0.911883	0	NA
10990	LILRB5	0.123455	0.831571	0	NA
5547	PRCP	0.122741	0.85613	0	NA
83606	GUCD1	0.122551	0.780259	0	NA
54847	SIDT1	0.121633	0.427906	0	NA
1445	CSK	0.121392	0.418832	0	NA
160365	CLECL1	0.121281	0.498333	0	NA
29066	ZC3H7A	0.121166	0.77927	0	NA
1106	CHD2	0.120734	0.681327	0	NA
3082	HGF	0.120403	0.490886	0	NA
5594	MAPK1	0.119539	0.549945	0	NA
23492	CBX7	0.119405	0.823557	0	NA
51571	FAM49B	0.119008	0.456407	0	NA
56927	GPR108	0.118663	0.875066	0	NA
9447	AIM2	0.118084	0.446135	0	NA
57192	MCOLN1	0.117878	0.662483	0	NA
4054	LTBP3	0.117192	0.915814	0	NA
7439	BEST1	0.117073	0.710673	0	NA
9466	IL27RA	0.116817	0.433577	0	NA
57507	ZNF608	0.116771	0.355315	0	NA
2109	ETFB	0.114978	0.793628	22	19q13.41
57826	RAP2C	0.114686	0.441095	0	NA
65220	NADK	0.114455	0.399207	0	NA
146850	PIK3R6	0.114351	0.711504	0	NA
9368	SLC9A3R1	0.114288	0.581832	0	NA
54462	CCSER2	0.114161	0.596974	0	NA
1071	CETP	0.114051	0.458174	0	NA
9168	TMSB10	0.112396	0.710427	0	NA
9842	PLEKHM1	0.112236	0.362426	0	NA
11057	ABHD2	0.112019	0.889921	0	NA
3433	IFIT2	0.111346	0.361692	0	NA
7046	TGFBR1	0.110969	0.51266	0	NA
5532	PPP3CB	0.110886	0.394565	0	NA
56996	SLC12A9	0.110343	0.772631	20	7q22.1
64386	MMP25	0.110003	0.506434	0	NA
348094	ANKDD1A	0.109739	0.673122	0	NA
60685	ZFAND3	0.109611	0.749761	0	NA
27040	LAT	0.108971	0.572387	0	NA
120	ADD3	0.108837	0.453879	0	NA
6285	S100B	0.108663	0.476096	0	NA
64108	RTP4	0.10855	0.846489	0	NA
9249	DHRS3	0.108225	0.563531	0	NA
90634	N4BP2L1	0.108218	0.638072	0	NA
57590	WDFY1	0.107837	0.462778	0	NA
933	CD22	0.107384	0.485178	0	NA
533	ATP6V0B	0.105565	0.633255	0	NA
64236	PDLIM2	0.105313	1.08603	0	NA
5598	MAPK7	0.105118	0.29805	0	NA
2882	GPX7	0.10485	0.409633	0	NA
9990	SLC12A6	0.104521	1.07917	0	NA
1117	CHI3L2	0.104033	0.632294	0	NA
25844	YIPF3	0.102228	0.700535	0	NA
334	APLP2	0.101312	0.483384	0	NA
25978	CHMP2B	0.101291	1.00961	0	NA
94274	PPP1R14A	0.101239	0.880762	0	NA
114908	TMEM123	0.100551	0.509405	0	NA
55701	ARHGEF40	0.100164	0.712167	0	NA
9945	GFPT2	0.0996043	0.533451	0	NA
4013	VWA5A	0.0990995	0.666605	0	NA
143384	CACUL1	0.0987442	0.580769	0	NA
57609	DIP2B	0.0981697	0.475205	0	NA
84695	LOXL3	0.0981454	0.510558	0	NA
1593	CYP27A1	0.0980701	0.415812	0	NA
472	ATM	0.0977762	0.5643	0	NA
6746	SSR2	0.0977313	0.99438	0	NA
8445	DYRK2	0.0967604	0.626152	0	NA
80774	LIMD2	0.0964505	0.696905	0	NA
444	ASPH	0.0961366	0.712924	0	NA
161	AP2A2	0.09604	0.942728	0	NA
5728	PTEN	0.0951169	0.313215	0	NA
4946	OAZ1	0.0948655	0.451653	0	NA
25	ABL1	0.0948569	0.571071	0	NA
2153	F5	0.094724	0.818278	0	NA
8082	SSPN	0.0945693	0.516929	0	NA
54880	BCOR	0.0944022	0.534113	0	NA
10892	MALT1	0.09343	0.31345	0	NA
56913	C1GALT1	0.0925991	0.375837	0	NA
1475	CSTA	0.0924247	0.830857	0	NA
10186	LHFP	0.0913388	0.568228	0	NA
10023	FRAT1	0.0913342	0.535202	0	NA
2766	GMPR	0.0912011	0.709471	0	NA
55858	TMEM165	0.0908996	0.947833	0	NA
6653	SORL1	0.0907715	0.30675	2	11q23.2-q24.2
8639	AOC3	0.0906938	0.719026	0	NA
57488	ESYT2	0.0901556	0.47332	0	NA
51056	LAP3	0.0899416	0.645523	0	NA
8036	SHOC2	0.0894517	0.479667	0	NA
54776	PPP1R12C	0.0888986	0.632398	0	NA
143903	LAYN	0.0887968	0.446738	0	NA
60	ACTB	0.0867714	0.222754	0	NA
4057	LTF	0.0865628	0.458664	0	NA
10181	RBM5	0.0864811	0.789005	0	NA
94015	TTYH2	0.0856238	0.75168	0	NA
79037	PVRIG	0.0856181	0.548764	20	7q22.1
23140	ZZEF1	0.085238	0.7059	0	NA
10519	CIB1	0.0848337	0.831901	0	NA
9454	HOMER3	0.0838514	0.587651	0	NA
79865	TREML2	0.083763	0.803668	9	6p21.1
8204	NRIP1	0.0820683	0.461686	0	NA
55608	ANKRD10	0.0817856	0.463045	0	NA
79629	OCEL1	0.0813958	0.615633	0	NA
2783	GNB2	0.080226	0.730959	20	7q22.1
10148	EBI3	0.0801382	0.49852	0	NA
51274	KLF3	0.0800773	0.612703	0	NA
57620	STIM2	0.0800146	0.163045	0	NA
1466	CSRP2	0.0793274	0.701826	0	NA
112464	PRKCDBP	0.0792484	0.768705	0	NA
6799	SULT1A2	0.0791224	0.497309	0	NA
22838	RNF44	0.0790282	0.697396	0	NA
9414	TJP2	0.0788538	0.414889	0	NA
9663	LPIN2	0.0778958	1.00405	0	NA
3784	KCNQ1	0.0776649	0.647782	0	NA
3338	DNAJC4	0.0768716	0.643495	0	NA
4094	MAF	0.076585	0.709755	0	NA
55196	KIAA1551	0.0752033	0.923209	0	NA
58476	TP53INP2	0.074974	0.86312	0	NA
23031	MAST3	0.0748522	0.62672	0	NA
3550	IK	0.0745991	0.610536	0	NA
11170	FAM107A	0.0738652	1.0973	0	NA
80183	KIAA0226L	0.0737816	0.686507	0	NA
84932	RAB2B	0.0737026	0.758151	0	NA
6809	STX3	0.073312	0.711272	0	NA
50999	TMED5	0.0731793	0.525596	0	NA
64135	IFIH1	0.0731213	0.353857	0	NA
51566	ARMCX3	0.0719712	0.47383	0	NA
341	APOC1	0.0719169	0.756748	24	19q13.2
861	RUNX1	0.0713002	0.250998	0	NA
55357	TBC1D2	0.0711216	0.423962	0	NA
84619	ZGPAT	0.0707804	0.560517	0	NA
475	ATOX1	0.0706255	0.975824	0	NA
23130	ATG2A	0.0699854	0.717128	0	NA
4122	MAN2A2	0.0694397	0.580561	0	NA
6401	SELE	0.0692199	0.504027	0	NA
2632	GBE1	0.0692042	0.547315	0	NA
5118	PCOLCE	0.0689069	0.559968	20	7q22.1
10537	UBD	0.0688702	0.480089	0	NA
5054	SERPINE1	0.0687319	0.397929	0	NA
6624	FSCN1	0.0685994	0.946706	0	NA
9886	RHOBTB1	0.0685743	0.618415	0	NA
7798	LUZP1	0.0683931	0.320984	0	NA
23023	TMCC1	0.0683663	0.404174	0	NA
645	BLVRB	0.0682522	0.247387	0	NA
51422	PRKAG2	0.0681854	0.695226	0	NA
64083	GOLPH3	0.0679549	0.816593	0	NA
84701	COX4I2	0.0678706	0.752865	0	NA
23479	ISCU	0.0674623	0.494166	0	NA
56675	NRIP3	0.0669096	0.686775	0	NA
115294	PCMTD1	0.0667563	0.63836	0	NA
6915	TBXA2R	0.0666289	0.698404	0	NA
7084	TK2	0.0663755	0.402339	0	NA
6827	SUPT4H1	0.0661866	0.942618	0	NA
374443	LOC374443	0.0661821	0.62042	0	NA
11234	HPS5	0.0649486	0.788879	0	NA
54809	SAMD9	0.0649472	0.654692	0	NA
3920	LAMP2	0.0649109	0.651845	0	NA
1410	CRYAB	0.062986	0.620327	0	NA
56940	DUSP22	0.0624771	0.603543	0	NA
5525	PPP2R5A	0.0621102	0.52158	0	NA
3576	CXCL8	0.0617473	0.877674	0	NA
26137	ZBTB20	0.0616783	0.433436	0	NA
10462	CLEC10A	0.061314	0.456484	0	NA
10144	FAM13A	0.0611455	0.537705	0	NA
2532	ACKR1	0.0609265	0.594664	0	NA
4534	MTM1	0.060714	0.615963	0	NA
8667	EIF3H	0.0605939	0.873901	0	NA
6430	SRSF5	0.0604342	0.400547	0	NA
1212	CLTB	0.0602128	0.495469	0	NA
10603	SH2B2	0.059783	0.721818	0	NA
535	ATP6V0A1	0.0595886	0.631724	0	NA
152006	RNF38	0.0593356	0.508711	0	NA
57190	SEPN1	0.0593306	0.556699	0	NA
25851	TECPR1	0.0592322	0.62162	0	NA
660	BMX	0.0590168	0.409361	0	NA
115727	RASGRP4	0.0588128	0.751164	0	NA
57616	TSHZ3	0.0581844	0.601607	0	NA
4323	MMP14	0.0580027	0.691711	0	NA
91351	DDX60L	0.057461	0.522718	0	NA
5352	PLOD2	0.0566077	0.688241	0	NA
150094	SIK1	0.0565886	0.89497	0	NA
58488	PCTP	0.0565342	0.589369	0	NA
23112	TNRC6B	0.0562428	0.341505	0	NA
490	ATP2B1	0.0561527	0.548336	0	NA
5226	PGD	0.0552691	0.68995	0	NA
55741	EDEM2	0.0550957	0.692737	0	NA
613	BCR	0.0540505	0.498541	0	NA
26157	GIMAP2	0.0539196	0.649757	0	NA
2054	STX2	0.0531258	0.483361	0	NA
537	ATP6AP1	0.0530565	0.464667	0	NA
51379	CRLF3	0.052704	0.338113	0	NA
54855	FAM46C	0.0523442	0.46156	0	NA
79650	USB1	0.0517889	0.468951	0	NA
5479	PPIB	0.0514204	0.486455	0	NA
79745	CLIP4	0.0500322	0.633826	0	NA
5611	DNAJC3	0.0498231	0.487938	0	NA
2152	F3	0.0497765	0.593455	0	NA
25897	RNF19A	0.0491772	0.969297	0	NA
57333	RCN3	0.0486414	0.727477	0	NA
7075	TIE1	0.048578	0.660125	0	NA
79709	COLGALT1	0.0483167	0.622633	0	NA
51304	ZDHHC3	0.0474461	0.305806	0	NA
91768	CABLES1	0.0468828	0.383774	0	NA
4753	NELL2	0.0466388	0.194293	0	NA
5321	PLA2G4A	0.0458223	0.614876	0	NA
285203	EOGT	0.0455526	0.427799	0	NA
7323	UBE2D3	0.0454672	0.57045	0	NA
9554	SEC22B	0.0450387	0.869534	0	NA
6645	SNTB2	0.0450165	0.824215	0	NA
23596	OPN3	0.0447095	0.411587	0	NA
102	ADAM10	0.044413	0.547911	0	NA
10826	FAXDC2	0.0433547	0.503529	0	NA
6693	SPN	0.0432254	0.654483	0	NA
344558	SH3RF3	0.0430096	0.739697	6	2q13
55274	PHF10	0.0425807	0.633038	0	NA
57617	VPS18	0.041669	0.494391	0	NA
4358	MPV17	0.0413994	0.623864	0	NA
2012	EMP1	0.0413916	0.704117	0	NA
54502	RBM47	0.0413631	0.470648	0	NA
788	SLC25A20	0.0410921	0.328877	0	NA
9957	HS3ST1	0.0407038	0.630449	0	NA
11345	GABARAPL2	0.040655	0.464815	0	NA
[truncated: 19,357 more rows]
