# Supplementary material for: Prioritizing causal disease genes using unbiased genomic features
Source: Genome Biol. 2014 Dec 3;15(12):3274. doi: 10.1186/s13059-014-0534-8 (PMC4279789; doi:10.1186/s13059-014-0534-8)
Supplement: Additional file 16: Table S20. — OPEN predictions for celiac disease. [file 13059_2014_534_MOESM16_ESM.xlsx]

## Sheet: HP_0002608_OPEN_predictions.txt
Entrez_ID	HGNC	Score	Stdev	GWAS Hit (loci are numbered, 0 = not within a GWAS locus)	Locus (NA = gene not within a GWAS locus)
1880	GPR183	2.61939	0.16919	0	NA
201633	TIGIT	2.52711	0.188764	0	NA
7535	ZAP70	2.5046	0.17813	0	NA
962	CD48	2.49299	0.211021	0	NA
6503	SLA	2.49118	0.416096	0	NA
3702	ITK	2.48327	0.174818	0	NA
969	CD69	2.47852	0.214898	0	NA
914	CD2	2.45438	0.210966	0	NA
6775	STAT4	2.45142	0.269415	17	2q32.2
9214	FAIM3	2.45046	0.234798	1	1q32.1
9595	CYTIP	2.44023	0.333664	0	NA
864	RUNX3	2.43497	0.275987	5	1p36.11
939	CD27	2.43272	0.27576	0	NA
8477	GPR65	2.42261	0.227538	0	NA
951	CD37	2.41612	0.322374	0	NA
60489	APOBEC3G	2.41071	0.209309	0	NA
25816	TNFAIP8	2.40239	0.248343	0	NA
5788	PTPRC	2.39885	0.223357	0	NA
79037	PVRIG	2.39554	0.246372	0	NA
7805	LAPTM5	2.38498	0.246221	0	NA
1236	CCR7	2.38095	0.254685	0	NA
3111	HLA-DOA	2.3741	0.117985	19	6p21.3
56253	CRTAM	2.37009	0.102355	0	NA
149628	PYHIN1	2.35917	0.294004	0	NA
963	CD53	2.35871	0.205754	0	NA
5272	SERPINB9	2.35803	0.0775953	0	NA
27334	P2RY10	2.34734	0.240611	0	NA
257106	ARHGAP30	2.34268	0.19479	0	NA
3587	IL10RA	2.32759	0.237452	0	NA
80709	AKNA	2.32458	0.379884	0	NA
151888	BTLA	2.31612	0.238419	0	NA
3937	LCP2	2.31578	0.18561	0	NA
5341	PLEK	2.3096	0.379345	18	2p14
9750	FAM65B	2.29311	0.185208	0	NA
81704	DOCK8	2.29194	0.231623	0	NA
11262	SP140	2.2852	0.310959	0	NA
29909	GPR171	2.28114	0.154616	0	NA
6351	CCL4	2.28048	0.267361	0	NA
64092	SAMSN1	2.27743	0.196649	0	NA
10870	HCST	2.27256	0.234293	0	NA
6504	SLAMF1	2.26895	0.211078	0	NA
597	BCL2A1	2.26639	0.323446	0	NA
5778	PTPN7	2.26022	0.444959	0	NA
9938	ARHGAP25	2.25467	0.386677	0	NA
3603	IL16	2.25453	0.45636	0	NA
3109	HLA-DMB	2.25448	0.27024	19	6p21.3
3575	IL7R	2.24874	0.265982	0	NA
6793	STK10	2.2486	0.310786	0	NA
9051	PSTPIP1	2.2445	0.491733	0	NA
3560	IL2RB	2.2444	0.182126	0	NA
3932	LCK	2.24301	0.281725	0	NA
83593	RASSF5	2.24112	0.344478	1	1q32.1
2113	ETS1	2.23752	0.239547	27	11q23.3
7133	TNFRSF1B	2.23487	0.20196	0	NA
3394	IRF8	2.23483	0.168205	0	NA
219972	MPEG1	2.23415	0.251994	0	NA
8809	IL18R1	2.22995	0.442879	16	2q12
1043	CD52	2.22466	0.227297	0	NA
330	BIRC3	2.22302	0.203825	0	NA
26191	PTPN22	2.22237	0.17714	0	NA
7128	TNFAIP3	2.22209	0.250355	20	6q23.3
4063	LY9	2.22118	0.203159	0	NA
29851	ICOS	2.21957	0.39921	8	2q33
84166	NLRC5	2.21673	0.228813	0	NA
54440	SASH3	2.21654	0.104157	0	NA
115362	GBP5	2.21635	0.332562	0	NA
27128	CYTH4	2.21497	0.285813	0	NA
931	MS4A1	2.20875	0.211131	0	NA
4050	LTB	2.20229	0.235152	0	NA
925	CD8A	2.20179	0.328595	0	NA
50615	IL21R	2.19443	0.329048	0	NA
3119	HLA-DQB1	2.18983	0.287328	19	6p21.3
8320	EOMES	2.18919	0.270275	0	NA
7185	TRAF1	2.18503	0.353968	36	9q33.2
3669	ISG20	2.18138	0.36641	0	NA
54331	GNG2	2.17949	0.368881	0	NA
942	CD86	2.17691	0.350842	0	NA
89857	KLHL6	2.16999	0.263401	0	NA
5551	PRF1	2.16424	0.350576	0	NA
7940	LST1	2.16241	0.443115	0	NA
120425	AMICA1	2.16018	0.326535	0	NA
55303	GIMAP4	2.15269	0.280948	0	NA
11184	MAP4K1	2.15048	0.340871	0	NA
2124	EVI2B	2.1488	0.661152	0	NA
117289	TAGAP	2.14684	0.184241	14	6q25.3
2533	FYB	2.14593	0.282979	0	NA
7852	CXCR4	2.14477	0.351016	0	NA
3936	LCP1	2.14416	0.22493	0	NA
3059	HCLS1	2.14012	0.330865	0	NA
919	CD247	2.13834	0.126157	6	1q24.2
9262	STK17B	2.13497	0.341298	0	NA
5880	RAC2	2.13244	0.365041	0	NA
54900	LAX1	2.13066	0.217093	0	NA
915	CD3D	2.12717	0.331715	0	NA
80342	TRAF3IP3	2.12215	0.452982	0	NA
168537	GIMAP7	2.12098	0.351953	0	NA
92241	RCSD1	2.12026	0.280403	6	1q24.2
1844	DUSP2	2.10761	0.501629	0	NA
1536	CYBB	2.10297	0.41978	0	NA
3687	ITGAX	2.1011	0.274483	0	NA
7096	TLR1	2.09981	0.344522	0	NA
2841	GPR18	2.09795	0.181738	0	NA
3115	HLA-DPB1	2.08745	0.276123	19	6p21.3
9447	AIM2	2.08601	0.339598	0	NA
639	PRDM1	2.08557	0.204251	0	NA
9770	RASSF2	2.08492	0.371188	0	NA
57823	SLAMF7	2.08369	0.341474	0	NA
128346	C1orf162	2.08349	0.236834	0	NA
4818	NKG7	2.07686	0.367173	0	NA
55619	DOCK10	2.0728	0.290515	0	NA
3112	HLA-DOB	2.07258	0.213258	19	6p21.3
10507	SEMA4D	2.06863	0.341293	0	NA
3123	HLA-DRB1	2.06805	0.340878	19	6p21.3
9046	DOK2	2.06803	0.422597	0	NA
5552	SRGN	2.06598	0.41929	0	NA
3003	GZMK	2.06431	0.259407	0	NA
221472	FGD2	2.06237	0.208978	0	NA
3600	IL15	2.06214	0.342573	0	NA
6890	TAP1	2.06088	0.34288	19	6p21.3
640	BLK	2.05621	0.345799	0	NA
50852	TRAT1	2.04469	0.39408	0	NA
7903	ST8SIA4	2.04455	0.190258	0	NA
387357	THEMIS	2.04225	0.283637	13	6q22.33
2123	EVI2A	2.03925	0.397026	0	NA
6789	STK4	2.03816	0.371152	0	NA
9263	STK17A	2.03464	0.0946888	0	NA
10068	IL18BP	2.02841	0.301643	0	NA
6352	CCL5	2.0276	0.257668	0	NA
11119	BTN3A1	2.02727	0.301944	0	NA
84541	KBTBD8	2.02695	0.655233	0	NA
197358	NLRC3	2.0237	0.176937	0	NA
10346	TRIM22	2.01889	0.445042	0	NA
5579	PRKCB	2.00034	0.258047	0	NA
26051	PPP1R16B	1.99754	0.479629	0	NA
10320	IKZF1	1.99687	0.264053	0	NA
7456	WIPF1	1.99639	0.303303	0	NA
29121	CLEC2D	1.99449	0.39529	0	NA
695	BTK	1.99265	0.34984	0	NA
4046	LSP1	1.99246	0.382237	0	NA
259307	IL4I1	1.98882	0.294851	0	NA
7462	LAT2	1.98857	0.159259	0	NA
79713	IGFLR1	1.9866	0.223562	0	NA
10261	IGSF6	1.98499	0.294068	0	NA
3594	IL12RB1	1.98448	0.246879	0	NA
3659	IRF1	1.97911	0.206778	0	NA
94120	SYTL3	1.97297	0.188869	14	6q25.3
4068	SH2D1A	1.97048	0.338799	0	NA
1794	DOCK2	1.96961	0.228946	0	NA
10659	CELF2	1.96616	0.257482	0	NA
27240	SIT1	1.963	0.33069	0	NA
170575	GIMAP1	1.95942	0.23998	0	NA
3113	HLA-DPA1	1.95781	0.295777	19	6p21.3
924	CD7	1.95704	0.448202	0	NA
4067	LYN	1.94617	0.317459	0	NA
8530	CST7	1.94406	0.472008	0	NA
3431	SP110	1.93778	0.219647	0	NA
3455	IFNAR2	1.9367	0.275318	0	NA
64005	MYO1G	1.93462	0.106573	0	NA
917	CD3G	1.93332	0.395179	0	NA
9450	LY86	1.93056	0.306094	0	NA
84824	FCRLA	1.9279	0.271894	0	NA
10125	RASGRP1	1.9269	0.208219	0	NA
55423	SIRPG	1.92501	0.602648	0	NA
3002	GZMB	1.92478	0.399307	0	NA
23048	FNBP1	1.91533	0.21744	0	NA
3689	ITGB2	1.91422	0.490982	0	NA
8869	ST3GAL5	1.91073	0.319829	0	NA
114836	SLAMF6	1.90674	0.516885	0	NA
255231	MCOLN2	1.90541	0.362345	0	NA
51177	PLEKHO1	1.90278	0.3515	0	NA
145864	HAPLN3	1.90271	0.33934	0	NA
3561	IL2RG	1.90171	0.39081	0	NA
57580	PREX1	1.90052	0.223597	0	NA
51296	SLC15A3	1.89699	0.428712	0	NA
8837	CFLAR	1.89558	0.324394	0	NA
2268	FGR	1.89032	0.258729	0	NA
3683	ITGAL	1.88936	0.245408	0	NA
5698	PSMB9	1.88814	0.448119	19	6p21.3
11040	PIM2	1.88719	0.544487	0	NA
3122	HLA-DRA	1.8863	0.202279	19	6p21.3
22861	NLRP1	1.88323	0.517973	0	NA
7305	TYROBP	1.88244	0.355895	0	NA
4542	MYO1F	1.8812	0.310709	0	NA
51762	RAB8B	1.87955	0.34262	0	NA
79958	DENND1C	1.87614	0.600249	0	NA
9473	THEMIS2	1.87589	0.441458	0	NA
1234	CCR5	1.87567	0.397055	32	3p21.31
27071	DAPP1	1.8692	0.302759	0	NA
4242	MFNG	1.86824	0.260959	0	NA
397	ARHGDIB	1.86643	0.567049	0	NA
5293	PIK3CD	1.86509	0.312282	0	NA
5790	PTPRCAP	1.85214	0.314122	0	NA
132160	PPM1M	1.85123	0.314334	0	NA
9404	LPXN	1.84579	0.217666	0	NA
91523	PCED1B	1.84209	0.356628	0	NA
399	RHOH	1.83675	0.415667	0	NA
8807	IL18RAP	1.83131	0.451526	16	2q12
64333	ARHGAP9	1.83049	0.330222	0	NA
5450	POU2AF1	1.83041	0.462998	0	NA
256586	LYSMD2	1.82619	0.380284	0	NA
916	CD3E	1.82493	0.318467	0	NA
3071	NCKAP1L	1.82382	0.264766	0	NA
921	CD5	1.81912	0.305436	0	NA
79626	TNFAIP8L2	1.81874	0.550585	0	NA
84230	LRRC8C	1.81841	0.431858	0	NA
84243	ZDHHC18	1.81816	0.476148	0	NA
6402	SELL	1.81737	0.340413	0	NA
55824	PAG1	1.81417	0.585685	0	NA
9308	CD83	1.81259	0.389848	0	NA
3001	GZMA	1.8089	0.567254	0	NA
1493	CTLA4	1.8084	0.520874	8	2q33
6891	TAP2	1.80126	0.366264	19	6p21.3
158830	CXorf65	1.80078	0.172605	0	NA
83706	FERMT3	1.80028	0.388617	0	NA
9806	SPOCK2	1.79902	0.406681	0	NA
3820	KLRB1	1.7987	0.365133	0	NA
7453	WARS	1.79711	0.288218	0	NA
3108	HLA-DMA	1.79529	0.0942801	19	6p21.3
23526	HMHA1	1.79506	0.372231	0	NA
841	CASP8	1.79189	0.518357	0	NA
91526	ANKRD44	1.79177	0.403381	0	NA
80301	PLEKHO2	1.79083	0.499295	0	NA
64098	PARVG	1.7869	0.530883	0	NA
3559	IL2RA	1.78171	0.568053	0	NA
10578	GNLY	1.7815	0.369496	0	NA
5533	PPP3CC	1.77024	0.440326	0	NA
2999	GZMH	1.76987	0.274723	0	NA
50856	CLEC4A	1.76701	0.410031	0	NA
9267	CYTH1	1.76013	0.36363	0	NA
694	BTG1	1.75958	0.228675	0	NA
54518	APBB1IP	1.75785	0.528352	0	NA
56990	CDC42SE2	1.75005	0.302897	0	NA
94240	EPSTI1	1.74723	0.369276	0	NA
1520	CTSS	1.74097	0.421229	0	NA
6404	SELPLG	1.74036	0.276163	0	NA
374443	LOC374443	1.73877	0.376344	0	NA
2833	CXCR3	1.73792	0.488081	0	NA
2014	EMP3	1.73762	0.233869	0	NA
10288	LILRB2	1.73689	0.445086	0	NA
4600	MX2	1.73434	0.209965	0	NA
3134	HLA-F	1.72871	0.292942	0	NA
55803	ADAP2	1.72709	0.293174	0	NA
27040	LAT	1.72403	0.315034	0	NA
9910	RABGAP1L	1.72349	0.466101	0	NA
973	CD79A	1.72296	0.402817	0	NA
10123	ARL4C	1.72188	0.730825	0	NA
55843	ARHGAP15	1.72089	0.347972	0	NA
10943	MSL3	1.7172	0.537954	0	NA
3695	ITGB7	1.71518	0.269762	0	NA
7412	VCAM1	1.71518	0.336891	0	NA
474344	GIMAP6	1.71204	0.471168	0	NA
10235	RASGRP2	1.71189	0.272577	0	NA
81606	LBH	1.70538	0.377683	15	2p23.1
960	CD44	1.70265	0.344657	0	NA
10225	CD96	1.70142	0.255005	0	NA
81553	FAM49A	1.70132	0.312753	0	NA
3635	INPP5D	1.70096	0.405882	0	NA
958	CD40	1.70011	0.358367	0	NA
115361	GBP4	1.69836	0.254923	0	NA
23180	RFTN1	1.69647	0.271837	0	NA
23157	SEPT6	1.69446	0.350412	0	NA
5026	P2RX5	1.69273	0.317764	0	NA
6001	RGS10	1.69069	0.468538	0	NA
79668	PARP8	1.68956	0.327953	0	NA
51379	CRLF3	1.68639	0.59433	0	NA
170954	PPP1R18	1.68573	0.546652	0	NA
80183	KIAA0226L	1.6854	0.550897	0	NA
9535	GMFG	1.68432	0.15716	0	NA
3738	KCNA3	1.68277	0.295074	0	NA
27074	LAMP3	1.68276	0.280818	0	NA
3824	KLRD1	1.68156	0.221254	0	NA
4794	NFKBIE	1.68001	0.535215	0	NA
79961	DENND2D	1.67979	0.458571	0	NA
10019	SH2B3	1.67695	0.241178	26	12q24.13
26034	IPCEF1	1.6768	0.270132	0	NA
1540	CYLD	1.67623	0.345159	0	NA
313	AOAH	1.674	0.588729	0	NA
2633	GBP1	1.6737	0.299549	0	NA
2534	FYN	1.67021	0.253556	0	NA
80231	CXorf21	1.66906	0.508404	0	NA
1230	CCR1	1.66771	0.384589	32	3p21.31
152007	GLIPR2	1.66541	0.488624	0	NA
84433	CARD11	1.66283	0.474221	0	NA
89790	SIGLEC10	1.66176	0.349901	0	NA
152789	JAKMIP1	1.6616	0.589724	0	NA
10859	LILRB1	1.66146	0.384836	0	NA
4318	MMP9	1.66044	0.203202	0	NA
5777	PTPN6	1.65869	0.267353	0	NA
116984	ARAP2	1.65829	0.549546	0	NA
4792	NFKBIA	1.65821	0.366086	0	NA
5142	PDE4B	1.65806	0.534608	0	NA
50515	CHST11	1.65703	0.511685	0	NA
3676	ITGA4	1.65593	0.34842	9	2q31.3
57493	HEG1	1.65442	0.223386	0	NA
4064	CD180	1.65232	0.516784	0	NA
23347	SMCHD1	1.64744	0.606372	0	NA
3604	TNFRSF9	1.64467	0.29654	0	NA
9047	SH2D2A	1.6377	0.531921	0	NA
93349	SP140L	1.63742	0.312278	0	NA
6689	SPIB	1.63724	0.452492	0	NA
374403	TBC1D10C	1.63648	0.241874	0	NA
115992	RNF166	1.63553	0.311637	0	NA
23240	KIAA0922	1.63488	0.289828	0	NA
4154	MBNL1	1.63326	0.223497	0	NA
79651	RHBDF2	1.63247	0.712191	0	NA
57705	WDFY4	1.63219	0.245249	0	NA
5305	PIP4K2A	1.63195	0.550929	0	NA
84329	HVCN1	1.62859	0.39744	26	12q24.13
391	RHOG	1.62694	0.325402	0	NA
375387	NRROS	1.62201	0.354586	0	NA
4791	NFKB2	1.62167	0.559097	0	NA
1959	EGR2	1.62116	0.134812	0	NA
1326	MAP3K8	1.61832	0.536949	0	NA
11151	CORO1A	1.61785	0.115654	0	NA
4688	NCF2	1.61765	0.277059	0	NA
3055	HCK	1.61666	0.432298	0	NA
55577	NAGK	1.61187	0.434093	0	NA
9435	CHST2	1.60901	0.252717	0	NA
941	CD80	1.6061	0.464262	22	3q13.33
6776	STAT5A	1.60362	0.312395	0	NA
4170	MCL1	1.60351	0.520044	0	NA
8832	CD84	1.60277	0.479558	0	NA
147138	TMC8	1.59976	0.298701	0	NA
10312	TCIRG1	1.59544	0.549721	0	NA
283897	C16orf54	1.5947	0.445842	0	NA
55013	CCDC109B	1.5944	0.212765	0	NA
118788	PIK3AP1	1.59271	0.335341	0	NA
8676	STX11	1.59247	0.278604	0	NA
10385	BTN2A2	1.59164	0.26022	0	NA
256236	NAPSB	1.5887	0.402276	0	NA
23643	LY96	1.58439	0.322368	0	NA
56833	SLAMF8	1.58231	0.521992	0	NA
53347	UBASH3A	1.5783	0.264859	30	21q22.3
3384	ICAM2	1.57796	0.499455	0	NA
4689	NCF4	1.57605	0.25232	0	NA
10308	ZNF267	1.57579	0.89014	0	NA
57559	STAMBPL1	1.57537	0.288799	0	NA
7941	PLA2G7	1.57435	0.502797	0	NA
51816	CECR1	1.57407	0.606133	0	NA
7097	TLR2	1.57289	0.337793	0	NA
971	CD72	1.57246	0.621439	0	NA
5791	PTPRE	1.56932	0.484073	0	NA
64581	CLEC7A	1.56539	0.507689	0	NA
3566	IL4R	1.56409	0.29638	0	NA
1847	DUSP5	1.56222	0.337389	0	NA
3091	HIF1A	1.5616	0.299194	0	NA
974	CD79B	1.56127	0.327143	0	NA
80833	APOL3	1.56087	0.409517	0	NA
199	AIF1	1.55614	0.548232	0	NA
57674	RNF213	1.54967	0.544672	0	NA
51131	PHF11	1.54858	0.231405	0	NA
3662	IRF4	1.54605	0.345685	0	NA
2207	FCER1G	1.54408	0.175543	0	NA
113	ADCY7	1.54257	0.362996	0	NA
4939	OAS2	1.5423	0.605495	0	NA
6515	SLC2A3	1.54117	0.429077	0	NA
10437	IFI30	1.53916	0.392873	0	NA
2634	GBP2	1.53841	0.42147	0	NA
608	TNFRSF17	1.53482	0.349258	0	NA
2313	FLI1	1.5341	0.362214	27	11q23.3
54509	RHOF	1.53368	0.512308	0	NA
926	CD8B	1.5323	0.479149	0	NA
3903	LAIR1	1.5309	0.579188	0	NA
241	ALOX5AP	1.53078	0.339503	0	NA
10892	MALT1	1.52793	0.476541	0	NA
4790	NFKB1	1.52375	0.457996	0	NA
9873	FCHSD2	1.52372	0.295202	0	NA
29940	DSE	1.52344	0.28415	0	NA
54625	PARP14	1.52341	0.359605	0	NA
6397	SEC14L1	1.52286	0.147442	0	NA
7409	VAV1	1.52041	0.317399	0	NA
637	BID	1.51809	0.508207	0	NA
51411	BIN2	1.51686	0.374881	0	NA
11120	BTN2A1	1.51644	0.309826	0	NA
10287	RGS19	1.51578	0.54474	0	NA
923	CD6	1.51532	0.43614	0	NA
64231	MS4A6A	1.51514	0.47758	0	NA
729230	CCR2	1.51203	0.35959	32	3p21.31
3133	HLA-E	1.50806	0.528036	0	NA
51393	TRPV2	1.505	0.544225	0	NA
6772	STAT1	1.50092	0.470969	17	2q32.2
10875	FGL2	1.5005	0.357931	0	NA
165631	PARP15	1.50043	0.31067	0	NA
10384	BTN3A3	1.49563	0.54962	0	NA
54464	XRN1	1.49545	0.427655	0	NA
11182	SLC2A6	1.49341	0.445827	0	NA
100	ADA	1.49287	0.516727	0	NA
4650	MYO9B	1.49166	0.522602	0	NA
728	C5AR1	1.49095	0.407895	0	NA
64744	SMAP2	1.49069	0.65951	0	NA
128611	ZNF831	1.48993	0.547589	0	NA
2885	GRB2	1.48718	0.361507	0	NA
89846	FGD3	1.48685	0.0793677	0	NA
952	CD38	1.48505	0.544205	0	NA
3717	JAK2	1.48291	0.414981	0	NA
5452	POU2F2	1.48109	0.575145	0	NA
5724	PTAFR	1.47693	0.418265	0	NA
3902	LAG3	1.47644	0.42814	0	NA
51465	UBE2J1	1.47448	0.368521	0	NA
84868	HAVCR2	1.47197	0.457359	0	NA
285195	SLC9A9	1.47193	0.284998	0	NA
9766	KIAA0247	1.46788	0.265901	0	NA
4283	CXCL9	1.46525	0.403265	0	NA
9020	MAP3K14	1.46524	0.383654	0	NA
356	FASLG	1.45705	0.213792	0	NA
6932	TCF7	1.45571	0.531881	0	NA
440823	MIAT	1.45312	0.469949	0	NA
1235	CCR6	1.4519	0.338974	0	NA
10673	TNFSF13B	1.45069	0.647049	0	NA
51199	NIN	1.45021	0.3346	0	NA
1445	CSK	1.4492	0.62209	0	NA
930	CD19	1.44888	0.795985	0	NA
2000	ELF4	1.44371	0.289724	0	NA
3458	IFNG	1.44364	0.394438	0	NA
976	CD97	1.4411	0.395768	0	NA
4615	MYD88	1.4399	0.383037	0	NA
834	CASP1	1.43875	0.499008	0	NA
64919	BCL11B	1.43554	0.313386	0	NA
55707	NECAP2	1.43233	0.472999	0	NA
29933	GPR132	1.43102	0.604506	0	NA
55196	KIAA1551	1.43088	0.244396	0	NA
129293	TRABD2A	1.43011	0.452507	0	NA
51291	GMIP	1.42783	0.372395	0	NA
10409	BASP1	1.42758	0.220323	0	NA
64127	NOD2	1.42574	0.572477	0	NA
30011	SH3KBP1	1.42342	0.481536	0	NA
4332	MNDA	1.42285	0.587412	0	NA
4644	MYO5A	1.42147	0.512273	0	NA
940	CD28	1.41826	0.841603	8	2q33
4478	MSN	1.41634	0.438968	0	NA
4277	MICB	1.41586	0.476135	0	NA
26157	GIMAP2	1.41578	0.648348	0	NA
7124	TNF	1.41421	0.537322	0	NA
3428	IFI16	1.4129	0.311747	0	NA
81030	ZBP1	1.41279	0.376649	0	NA
54504	CPVL	1.4122	0.372265	0	NA
200315	APOBEC3A	1.41141	0.602288	0	NA
10095	ARPC1B	1.41122	0.697713	0	NA
5588	PRKCQ	1.41081	0.340507	0	NA
121260	SLC15A4	1.40986	0.4004	0	NA
84174	SLA2	1.40688	0.271209	0	NA
57699	CPNE5	1.40574	0.326887	0	NA
10538	BATF	1.40479	0.451613	0	NA
355	FAS	1.40114	0.174444	0	NA
11314	CD300A	1.39811	0.435791	0	NA
162394	SLFN5	1.39638	0.451479	0	NA
8767	RIPK2	1.38874	0.163748	0	NA
6648	SOD2	1.38783	0.559622	0	NA
920	CD4	1.3874	0.357834	0	NA
953	ENTPD1	1.3863	0.488062	0	NA
139716	GAB3	1.38377	0.387997	0	NA
5996	RGS1	1.38199	0.475403	2	1q31.2
1901	S1PR1	1.38028	0.496553	0	NA
57514	ARHGAP31	1.37862	0.517685	22	3q13.33
5128	CDK17	1.37837	0.507606	0	NA
64135	IFIH1	1.37555	0.621368	0	NA
286336	FAM78A	1.37536	0.552392	0	NA
11010	GLIPR1	1.37497	0.403464	0	NA
55337	C19orf66	1.37194	0.464316	0	NA
25780	RASGRP3	1.36596	0.362562	0	NA
64115	C10orf54	1.36593	0.23537	0	NA
51311	TLR8	1.36431	0.462108	0	NA
11322	TMC6	1.3642	0.397711	0	NA
85450	ITPRIP	1.36292	0.591697	0	NA
141	ADPRH	1.36171	0.121278	22	3q13.33
1521	CTSW	1.35674	0.260127	0	NA
64859	NABP1	1.35647	0.383839	0	NA
63940	GPSM3	1.3511	0.496562	19	6p21.3
64407	RGS18	1.35081	0.452457	0	NA
51063	CALHM2	1.3503	0.409061	0	NA
10148	EBI3	1.34901	0.608946	0	NA
26253	CLEC4E	1.34811	0.446146	0	NA
868	CBLB	1.34732	0.772647	0	NA
81793	TLR10	1.34532	0.335838	0	NA
10563	CXCL13	1.34426	0.378254	0	NA
5971	RELB	1.34122	0.37786	0	NA
51696	HECA	1.34031	0.265018	0	NA
837	CASP4	1.33931	0.569108	0	NA
9516	LITAF	1.33892	0.373916	23	16p13.13
51338	MS4A4A	1.33708	0.553619	0	NA
29992	PILRA	1.33314	0.522406	0	NA
10096	ACTR3	1.33177	0.670289	0	NA
135	ADORA2A	1.32872	0.434936	0	NA
8522	GAS7	1.32813	0.445781	0	NA
10154	PLXNC1	1.32803	0.382627	0	NA
27106	ARRDC2	1.32659	0.36709	0	NA
51284	TLR7	1.32362	0.567213	0	NA
94039	ZNF101	1.32192	0.311797	0	NA
8728	ADAM19	1.32183	0.46521	0	NA
7293	TNFRSF4	1.31832	0.5542	0	NA
284021	MILR1	1.31814	0.51689	0	NA
26112	CCDC69	1.31674	0.558184	0	NA
1075	CTSC	1.31091	0.62565	0	NA
7351	UCP2	1.31041	0.327486	0	NA
23231	SEL1L3	1.30893	0.763547	0	NA
55024	BANK1	1.30808	0.177011	0	NA
5359	PLSCR1	1.30787	0.460699	0	NA
27299	ADAMDEC1	1.30658	0.612042	0	NA
23046	KIF21B	1.30646	0.156435	4	1q32.1
160365	CLECL1	1.30627	0.446378	0	NA
441168	FAM26F	1.30427	0.535554	0	NA
126308	MOB3A	1.30414	0.509255	0	NA
10672	GNA13	1.30375	0.713005	0	NA
64926	RASAL3	1.29866	0.401044	0	NA
961	CD47	1.29861	0.505046	0	NA
6480	ST6GAL1	1.29794	0.412838	0	NA
10260	DENND4A	1.29262	0.153907	0	NA
6039	RNASE6	1.29149	0.751533	0	NA
25897	RNF19A	1.29143	0.430836	0	NA
10866	HCP5	1.29139	0.495609	0	NA
11118	BTN3A2	1.28662	0.436969	0	NA
64780	MICAL1	1.28627	0.387579	0	NA
5696	PSMB8	1.28337	0.515516	19	6p21.3
9711	KIAA0226	1.28306	0.261918	0	NA
6347	CCL2	1.28172	0.757471	0	NA
929	CD14	1.27916	0.513447	0	NA
4772	NFATC1	1.27886	0.58895	0	NA
9466	IL27RA	1.27552	0.236355	0	NA
3105	HLA-A	1.27258	0.366788	0	NA
4208	MEF2C	1.27221	0.32722	0	NA
5294	PIK3CG	1.27011	0.61612	0	NA
26228	STAP1	1.27005	0.267911	0	NA
752	FMNL1	1.26719	0.380604	0	NA
9235	IL32	1.26511	0.591788	0	NA
58475	MS4A7	1.26486	0.531265	0	NA
80830	APOL6	1.26416	0.217561	0	NA
64174	DPEP2	1.26391	0.527789	0	NA
22797	TFEC	1.26374	0.462508	0	NA
9056	SLC7A7	1.26353	0.355779	0	NA
219285	SAMD9L	1.2627	0.300043	0	NA
3383	ICAM1	1.26079	0.634424	0	NA
84941	HSH2D	1.26042	0.418586	0	NA
2323	FLT3LG	1.25926	0.428718	0	NA
59339	PLEKHA2	1.25726	0.7111	0	NA
8519	IFITM1	1.25616	0.477309	0	NA
92610	TIFA	1.25586	0.821634	0	NA
57168	ASPHD2	1.25528	0.35761	0	NA
50807	ASAP1	1.25493	0.268387	0	NA
7040	TGFB1	1.25144	0.375652	0	NA
3956	LGALS1	1.25071	0.335096	0	NA
5873	RAB27A	1.25055	0.405364	0	NA
197259	MLKL	1.25021	0.222979	0	NA
3665	IRF7	1.24791	0.564391	0	NA
5699	PSMB10	1.24721	0.513609	0	NA
10666	CD226	1.24643	0.259895	0	NA
54436	SH3TC1	1.24522	0.206662	0	NA
83416	FCRL5	1.24504	0.519672	0	NA
254102	EHBP1L1	1.24301	0.67927	0	NA
4033	LRMP	1.24181	0.502045	0	NA
55501	CHST12	1.24149	0.20114	0	NA
22898	DENND3	1.2386	0.555442	0	NA
1731	SEPT1	1.23771	0.804986	0	NA
8764	TNFRSF14	1.23712	0.342007	3	1p36.32
3142	HLX	1.23706	0.517891	0	NA
11177	BAZ1A	1.23476	0.5389	0	NA
1117	CHI3L2	1.23297	0.210228	0	NA
7378	UPP1	1.23262	0.476127	0	NA
9935	MAFB	1.231	0.329949	0	NA
29126	CD274	1.23084	0.423593	0	NA
2357	FPR1	1.23075	0.40093	0	NA
51191	HERC5	1.2301	0.554599	0	NA
3107	HLA-C	1.22978	0.473605	0	NA
6672	SP100	1.22905	0.283403	0	NA
53829	P2RY13	1.22867	0.457883	0	NA
80714	PBX4	1.22841	0.365705	0	NA
4049	LTA	1.22787	0.459592	0	NA
10365	KLF2	1.22754	0.375401	0	NA
79156	PLEKHF1	1.22572	0.489896	0	NA
4066	LYL1	1.22408	0.288243	0	NA
150372	NFAM1	1.22375	0.484607	0	NA
29969	MDFIC	1.22293	0.59401	0	NA
11214	AKAP13	1.2222	0.304859	0	NA
53831	GPR84	1.21553	0.509756	0	NA
3128	HLA-DRB6	1.21325	0.313806	19	6p21.3
146722	CD300LF	1.21029	0.784983	0	NA
5583	PRKCH	1.20946	0.465062	0	NA
84034	EMILIN2	1.20863	0.544101	0	NA
83442	SH3BGRL3	1.20351	0.244696	0	NA
4125	MAN2B1	1.20342	0.617252	0	NA
23406	COTL1	1.20254	0.430151	0	NA
7099	TLR4	1.20182	0.399404	0	NA
23208	SYT11	1.19921	0.278846	0	NA
493861	EID3	1.19902	0.421441	0	NA
5336	PLCG2	1.19791	0.591034	0	NA
5795	PTPRJ	1.19781	0.381426	0	NA
284996	RNF149	1.19731	0.352358	0	NA
2869	GRK5	1.19639	0.884379	0	NA
4599	MX1	1.19545	0.628586	0	NA
6850	SYK	1.19397	0.439184	0	NA
7188	TRAF5	1.19348	0.2535	0	NA
22914	KLRK1	1.1896	0.650857	0	NA
115004	MB21D1	1.18898	0.602869	0	NA
10663	CXCR6	1.18502	0.495865	32	3p21.31
10487	CAP1	1.18421	0.631434	0	NA
2213	FCGR2B	1.1839	0.606083	0	NA
2908	NR3C1	1.18363	0.414284	0	NA
8875	VNN2	1.18314	0.392263	0	NA
8631	SKAP1	1.18299	0.580448	0	NA
719	C3AR1	1.18274	0.45137	0	NA
8542	APOL1	1.18	0.319404	0	NA
1378	CR1	1.17798	0.380294	0	NA
80896	NPL	1.17679	0.507125	0	NA
80821	DDHD1	1.17665	0.351018	0	NA
2219	FCN1	1.17568	0.362158	0	NA
9683	N4BP1	1.17556	0.576355	0	NA
51316	PLAC8	1.17357	0.394054	0	NA
713	C1QB	1.1692	0.281475	0	NA
3620	IDO1	1.16812	0.380797	0	NA
933	CD22	1.16516	0.232121	0	NA
23586	DDX58	1.16159	0.418282	0	NA
972	CD74	1.16076	0.509561	0	NA
53827	FXYD5	1.1602	0.499036	0	NA
6773	STAT2	1.16004	0.339156	0	NA
25939	SAMHD1	1.15946	0.340561	0	NA
389289	ANXA2R	1.15929	0.598782	0	NA
5900	RALGDS	1.15886	0.596866	0	NA
1193	CLIC2	1.15666	0.541706	0	NA
155038	GIMAP8	1.15657	0.498255	0	NA
55509	BATF3	1.15496	0.247066	0	NA
55340	GIMAP5	1.15087	0.431659	0	NA
2889	RAPGEF1	1.14998	0.740377	0	NA
5912	RAP2B	1.14963	0.326214	0	NA
4245	MGAT1	1.14916	0.524552	0	NA
266747	RGL4	1.14908	0.274054	0	NA
23064	SETX	1.14857	0.795796	0	NA
51176	LEF1	1.14812	0.234022	0	NA
959	CD40LG	1.14614	0.162336	0	NA
5292	PIM1	1.14592	0.351773	0	NA
64778	FNDC3B	1.14583	0.657925	0	NA
1263	PLK3	1.14554	0.313719	0	NA
103	ADAR	1.14546	0.339498	0	NA
91607	SLFN11	1.14532	0.491284	0	NA
3310	HSPA6	1.14507	0.312444	0	NA
4946	OAZ1	1.14486	0.480686	0	NA
1879	EBF1	1.14473	0.346734	0	NA
11221	DUSP10	1.14447	0.612	0	NA
6688	SPI1	1.14396	0.346214	0	NA
10938	EHD1	1.13983	0.514638	0	NA
5997	RGS2	1.13874	0.327797	2	1q31.2
9695	EDEM1	1.13577	0.33896	0	NA
113263	GLCCI1	1.13415	0.62551	0	NA
9363	RAB33A	1.13349	0.640808	0	NA
5368	PNOC	1.13199	0.705726	0	NA
257144	GCSAM	1.13143	0.497268	0	NA
6843	VAMP1	1.12967	0.697783	0	NA
8115	TCL1A	1.1237	0.613148	0	NA
30817	EMR2	1.12309	0.312314	0	NA
4155	MBP	1.12296	0.484371	0	NA
114769	CARD16	1.11936	0.200537	0	NA
50619	DEF6	1.11695	0.318006	0	NA
22856	CHSY1	1.11395	0.543841	0	NA
1890	TYMP	1.11337	0.627589	0	NA
23360	FNBP4	1.11195	0.178409	0	NA
51056	LAP3	1.11	0.454911	0	NA
240	ALOX5	1.10836	0.488676	0	NA
79368	FCRL2	1.10812	0.638862	0	NA
1390	CREM	1.10808	0.410011	0	NA
197135	PATL2	1.10746	0.545441	0	NA
9459	ARHGEF6	1.10712	0.475166	0	NA
154075	SAMD3	1.10612	0.715764	0	NA
54847	SIDT1	1.10556	0.189865	0	NA
30009	TBX21	1.10536	0.527339	0	NA
51303	FKBP11	1.10344	0.667501	0	NA
152137	CCDC50	1.10243	0.351698	0	NA
3660	IRF2	1.1023	0.586212	0	NA
2359	FPR3	1.10054	0.448947	0	NA
55281	TMEM140	1.0996	0.224983	0	NA
3135	HLA-G	1.09841	0.414882	0	NA
79888	LPCAT1	1.09836	0.367325	0	NA
911	CD1C	1.09718	0.378967	0	NA
50650	ARHGEF3	1.09662	0.687853	0	NA
83937	RASSF4	1.09613	0.254391	0	NA
9844	ELMO1	1.09607	0.447836	0	NA
894	CCND2	1.09591	0.640457	0	NA
22821	RASA3	1.09387	0.305551	0	NA
5965	RECQL	1.09354	0.511176	0	NA
10800	CYSLTR1	1.08762	0.448641	0	NA
3684	ITGAM	1.0855	0.520956	0	NA
3106	HLA-B	1.08478	0.256359	0	NA
11344	TWF2	1.08378	0.506807	0	NA
5329	PLAUR	1.08295	0.471401	0	NA
1051	CEBPB	1.08231	0.540888	0	NA
23670	TMEM2	1.08167	0.59868	0	NA
9057	SLC7A6	1.07716	0.34474	0	NA
3460	IFNGR2	1.07667	0.382956	0	NA
3433	IFIT2	1.07301	0.327217	0	NA
7321	UBE2D1	1.06748	0.509543	0	NA
51571	FAM49B	1.06721	0.476346	0	NA
8934	RAB29	1.06715	0.658182	0	NA
4627	MYH9	1.06705	0.409394	0	NA
10044	SH2D3C	1.06702	0.630676	0	NA
79931	TNIP3	1.06691	0.571423	0	NA
9958	USP15	1.06435	0.375879	0	NA
22900	CARD8	1.06256	0.715302	0	NA
8651	SOCS1	1.06109	0.393812	23	16p13.13
10643	IGF2BP3	1.05837	0.576602	0	NA
64332	NFKBIZ	1.05755	0.299078	0	NA
26301	GBGT1	1.05711	0.606613	0	NA
29760	BLNK	1.05595	0.576736	0	NA
7832	BTG2	1.05286	0.362939	0	NA
112616	CMTM7	1.05149	0.45338	0	NA
139818	DOCK11	1.04806	0.50332	0	NA
8303	SNN	1.04675	0.310172	0	NA
6362	CCL18	1.04619	0.392732	0	NA
1997	ELF1	1.04479	0.458152	0	NA
3097	HIVEP2	1.04287	0.560452	0	NA
83641	FAM107B	1.04279	0.19454	0	NA
644353	ZCCHC18	1.04248	0.621315	0	NA
2015	EMR1	1.04047	0.508671	0	NA
54149	C21orf91	1.03707	0.549225	0	NA
123920	CMTM3	1.03597	0.619529	0	NA
54557	SGTB	1.03548	0.531921	0	NA
201799	TMEM154	1.03518	0.370446	0	NA
7091	TLE4	1.035	0.653118	0	NA
91010	FMNL3	1.03368	0.323564	0	NA
8740	TNFSF14	1.02895	0.196146	0	NA
29015	SLC43A3	1.02664	0.710444	0	NA
867	CBL	1.02649	0.615282	0	NA
88455	ANKRD13A	1.02606	0.310811	0	NA
8635	RNASET2	1.02424	0.204363	0	NA
6355	CCL8	1.02235	0.447787	0	NA
55114	ARHGAP17	1.02129	0.314706	0	NA
140947	C5orf20	1.01985	0.341943	0	NA
5150	PDE7A	1.01926	0.653458	0	NA
10855	HPSE	1.01565	0.378363	0	NA
54541	DDIT4	1.01366	0.319726	0	NA
1796	DOK1	1.01279	0.433207	0	NA
83605	CCM2	1.01255	0.633307	0	NA
79413	ZBED2	1.00839	0.631275	0	NA
55589	BMP2K	1.00656	0.698542	0	NA
26277	TINF2	1.00637	0.670013	0	NA
56829	ZC3HAV1	1.00581	0.269585	0	NA
55911	APOBR	0.999425	0.525331	0	NA
5922	RASA2	0.998385	0.343017	0	NA
23345	SYNE1	0.998317	0.3936	0	NA
23178	PASK	0.998155	0.386403	0	NA
25865	PRKD2	0.997391	0.387082	0	NA
9815	GIT2	0.995383	0.230417	0	NA
54918	CMTM6	0.993184	0.4419	0	NA
2870	GRK6	0.989626	0.479328	0	NA
83666	PARP9	0.989235	0.590649	0	NA
6483	ST3GAL2	0.988532	0.428539	0	NA
51676	ASB2	0.986332	0.416876	0	NA
80008	TMEM156	0.986062	0.355225	0	NA
5175	PECAM1	0.985334	0.743624	0	NA
1960	EGR3	0.984626	0.55835	0	NA
55768	NGLY1	0.982943	0.459102	0	NA
5993	RFX5	0.981518	0.41216	0	NA
352961	HCG26	0.98114	0.59779	0	NA
401494	PTPLAD2	0.979042	0.42303	0	NA
9111	NMI	0.977763	0.454347	0	NA
2793	GNGT2	0.977034	0.569317	0	NA
113791	PIK3IP1	0.975614	0.393266	0	NA
7538	ZFP36	0.975125	0.628924	0	NA
714	C1QC	0.973029	0.558647	0	NA
1130	LYST	0.971226	0.761695	0	NA
3627	CXCL10	0.971177	0.502781	0	NA
5732	PTGER2	0.969952	0.259753	0	NA
127544	RNF19B	0.967383	0.264843	0	NA
55704	CCDC88A	0.966442	0.641631	0	NA
113730	KLHDC7B	0.965664	0.633752	0	NA
11126	CD160	0.965615	0.65914	0	NA
6916	TBXAS1	0.965271	0.37491	0	NA
3716	JAK1	0.964784	0.388387	0	NA
10010	TANK	0.963221	0.52251	0	NA
3512	IGJ	0.963075	0.602963	0	NA
9922	IQSEC1	0.962681	0.455889	0	NA
115350	FCRL1	0.962065	0.46587	0	NA
3267	AGFG1	0.961267	0.296252	0	NA
10791	VAMP5	0.960975	0.264641	0	NA
2771	GNAI2	0.959065	0.637988	0	NA
409	ARRB2	0.957712	0.366678	0	NA
10957	PNRC1	0.953986	0.395782	0	NA
9709	HERPUD1	0.952244	0.402448	0	NA
85460	ZNF518B	0.949591	0.391924	0	NA
3101	HK3	0.9486	0.503092	0	NA
157697	ERICH1	0.946423	0.456092	0	NA
6489	ST8SIA1	0.945064	0.79253	0	NA
23077	MYCBP2	0.944962	0.288207	0	NA
6197	RPS6KA3	0.944804	0.344063	0	NA
51466	EVL	0.943592	0.561141	0	NA
5734	PTGER4	0.942742	0.358189	0	NA
9839	ZEB2	0.94168	0.692183	0	NA
3553	IL1B	0.94017	0.573411	0	NA
10077	TSPAN32	0.940151	0.764003	0	NA
9107	MTMR6	0.938111	0.208296	0	NA
472	ATM	0.936628	0.660217	0	NA
64783	RBM15	0.934715	0.4705	0	NA
3004	GZMM	0.933814	0.539417	0	NA
80853	KDM7A	0.933476	0.429252	0	NA
83440	ADPGK	0.931469	0.178136	0	NA
11031	RAB31	0.930956	0.514601	0	NA
140885	SIRPA	0.930692	0.660248	0	NA
23175	LPIN1	0.928531	0.637163	0	NA
64761	PARP12	0.926829	0.621441	0	NA
23765	IL17RA	0.926631	0.373523	0	NA
55294	FBXW7	0.923983	0.390287	0	NA
9840	TESPA1	0.923612	0.644009	0	NA
118429	ANTXR2	0.920814	0.222353	0	NA
9997	SCO2	0.920725	0.333012	0	NA
3586	IL10	0.920269	0.509196	1	1q32.1
157	ADRBK2	0.920083	0.725757	0	NA
10865	ARID5A	0.919635	0.610183	0	NA
1436	CSF1R	0.919127	0.62378	0	NA
26999	CYFIP2	0.91775	0.23147	0	NA
9976	CLEC2B	0.917306	0.358495	0	NA
59345	GNB4	0.915552	0.604255	0	NA
10627	MYL12A	0.914929	0.221995	0	NA
712	C1QA	0.913731	0.450568	0	NA
2316	FLNA	0.913318	0.115576	0	NA
8726	EED	0.913135	0.381415	0	NA
6494	SIPA1	0.912064	0.436664	0	NA
9021	SOCS3	0.911041	0.386755	0	NA
2308	FOXO1	0.910572	0.660241	0	NA
896	CCND3	0.909741	0.531232	0	NA
23031	MAST3	0.905577	0.382387	0	NA
3783	KCNN4	0.9046	0.59092	0	NA
7187	TRAF3	0.904371	0.421102	0	NA
11064	CNTRL	0.904193	0.474096	36	9q33.2
160364	CLEC12A	0.902578	0.935814	0	NA
2995	GYPC	0.902438	0.654996	0	NA
2185	PTK2B	0.901867	0.403223	0	NA
10379	IRF9	0.901861	0.419804	0	NA
8202	NCOA3	0.900408	0.420793	0	NA
10475	TRIM38	0.89995	0.676738	0	NA
5366	PMAIP1	0.89775	0.500747	0	NA
80169	CTC1	0.896989	0.569094	0	NA
25900	IFFO1	0.896439	0.246596	0	NA
231	AKR1B1	0.894868	0.379868	0	NA
6398	SECTM1	0.894256	0.679788	0	NA
51167	CYB5R4	0.894194	0.296395	0	NA
201176	ARHGAP27	0.893598	0.377153	0	NA
10863	ADAM28	0.89283	0.343844	0	NA
6373	CXCL11	0.891338	0.225202	0	NA
9168	TMSB10	0.88928	0.338398	0	NA
54809	SAMD9	0.888566	0.258256	0	NA
9034	CCRL2	0.888142	0.389319	32	3p21.31
1380	CR2	0.885962	0.359773	0	NA
2672	GFI1	0.885733	0.380245	0	NA
8877	SPHK1	0.885382	0.446003	0	NA
1316	KLF6	0.884588	0.514727	0	NA
101	ADAM8	0.884086	0.575995	0	NA
26031	OSBPL3	0.884028	0.468913	0	NA
9909	DENND4B	0.882945	0.611415	0	NA
5730	PTGDS	0.881775	0.561368	0	NA
6693	SPN	0.88038	0.67407	0	NA
51278	IER5	0.87999	0.169981	0	NA
57198	ATP8B2	0.879797	0.276866	0	NA
56882	CDC42SE1	0.878795	0.388506	0	NA
92797	HELB	0.877963	0.781325	0	NA
6386	SDCBP	0.877159	0.35678	0	NA
9452	ITM2A	0.876146	0.350515	0	NA
84678	KDM2B	0.871086	0.245458	0	NA
60559	SPCS3	0.868923	0.798854	0	NA
133	ADM	0.867151	0.548679	0	NA
55729	ATF7IP	0.866581	0.541663	0	NA
64784	CRTC3	0.865539	0.242851	0	NA
3601	IL15RA	0.862906	0.425492	0	NA
7048	TGFBR2	0.862719	0.44413	0	NA
8718	TNFRSF25	0.86177	0.562736	0	NA
55700	MAP7D1	0.859393	0.484666	0	NA
4174	MCM5	0.858393	0.387435	0	NA
9589	WTAP	0.85816	0.418186	0	NA
5770	PTPN1	0.85742	0.29639	0	NA
94015	TTYH2	0.855828	0.583755	0	NA
6867	TACC1	0.855568	0.412239	0	NA
23214	XPO6	0.853869	0.4388	0	NA
1105	CHD1	0.853796	0.707921	0	NA
10801	SEPT9	0.85265	0.482673	0	NA
27350	APOBEC3C	0.850518	0.727268	0	NA
5216	PFN1	0.849846	0.46399	0	NA
8073	PTP4A2	0.848971	0.464287	0	NA
716	C1S	0.847406	0.453533	0	NA
8439	NSMAF	0.846789	0.73702	0	NA
56261	GPCPD1	0.846099	0.834167	0	NA
1810	DR1	0.845924	0.782925	0	NA
8942	KYNU	0.841771	0.486362	0	NA
93035	PKHD1L1	0.841181	0.611409	0	NA
3385	ICAM3	0.840392	0.448351	0	NA
81873	ARPC5L	0.839594	0.543046	0	NA
221188	GPR114	0.835888	0.504719	0	NA
7791	ZYX	0.835818	0.57768	0	NA
567	B2M	0.835336	0.65001	0	NA
79899	PRR5L	0.833879	0.442085	0	NA
6892	TAPBP	0.833445	0.490228	0	NA
6314	ATXN7	0.832458	0.619213	0	NA
140691	TRIM69	0.831518	0.277659	0	NA
55180	LINS	0.830826	0.277226	0	NA
10561	IFI44	0.830331	0.544793	0	NA
64857	PLEKHG2	0.830058	0.771954	0	NA
7127	TNFAIP2	0.829018	0.288961	0	NA
23515	MORC3	0.825724	0.365487	0	NA
329	BIRC2	0.825305	0.382713	0	NA
91543	RSAD2	0.824948	0.501783	0	NA
5660	PSAP	0.823009	0.28108	0	NA
3574	IL7	0.822106	0.497718	0	NA
1606	DGKA	0.818819	0.578484	0	NA
114908	TMEM123	0.818341	0.52306	0	NA
663	BNIP2	0.816499	0.72542	0	NA
51667	NUB1	0.814863	0.415421	0	NA
6925	TCF4	0.813735	0.533571	0	NA
9332	CD163	0.813076	0.43853	0	NA
6280	S100A9	0.812175	0.772457	0	NA
11276	SYNRG	0.811189	0.4486	0	NA
4753	NELL2	0.810739	0.74831	0	NA
3823	KLRC3	0.809519	0.459621	0	NA
55743	CHFR	0.809501	0.394327	0	NA
23603	CORO1C	0.807626	0.449846	0	NA
6929	TCF3	0.807015	0.53019	0	NA
28951	TRIB2	0.806828	0.600277	0	NA
710	SERPING1	0.805915	0.203417	0	NA
203522	DDX26B	0.805569	0.526218	0	NA
6868	ADAM17	0.802327	0.383124	0	NA
115207	KCTD12	0.801799	0.739637	0	NA
54103	GSAP	0.800981	0.690057	0	NA
4690	NCK1	0.799904	0.538764	0	NA
4069	LYZ	0.799715	0.329084	0	NA
415116	PIM3	0.798625	0.413111	0	NA
79890	RIN3	0.797835	0.499103	0	NA
30844	EHD4	0.793881	0.574071	0	NA
29982	NRBF2	0.792178	0.370352	0	NA
56905	C15orf39	0.789993	0.597532	0	NA
22890	ZBTB1	0.788691	0.329346	0	NA
57102	C12orf4	0.788524	0.365914	0	NA
50618	ITSN2	0.787954	0.588145	0	NA
9744	ACAP1	0.787051	0.712382	0	NA
79670	ZCCHC6	0.785748	0.508494	0	NA
167227	DCP2	0.783774	0.565616	0	NA
11006	LILRB4	0.78371	0.348001	0	NA
4609	MYC	0.780791	0.36443	0	NA
8905	AP1S2	0.779711	0.426532	0	NA
255488	RNF144B	0.778122	0.49503	0	NA
56670	SUCNR1	0.776563	0.319373	0	NA
3726	JUNB	0.77619	0.447543	0	NA
54106	TLR9	0.775095	0.572699	0	NA
23253	ANKRD12	0.774254	0.64085	0	NA
8737	RIPK1	0.774212	0.556926	0	NA
3344	FOXN2	0.772784	0.376252	0	NA
159013	CXorf38	0.76925	0.431725	0	NA
9948	WDR1	0.766889	0.695319	0	NA
23218	NBEAL2	0.766858	0.36261	0	NA
8473	OGT	0.765666	0.533198	0	NA
120892	LRRK2	0.765059	0.435887	0	NA
586	BCAT1	0.763651	0.264814	0	NA
64421	DCLRE1C	0.763608	0.647915	0	NA
1508	CTSB	0.761721	0.523874	0	NA
2760	GM2A	0.761718	0.483341	0	NA
123720	WHAMM	0.760075	0.681659	0	NA
85464	SSH2	0.759883	0.404059	0	NA
6252	RTN1	0.759704	0.296569	0	NA
7056	THBD	0.758941	0.45882	0	NA
5739	PTGIR	0.758933	0.786695	0	NA
23531	MMD	0.758682	0.437451	0	NA
4005	LMO2	0.758579	0.334674	0	NA
489	ATP2A3	0.758207	0.391633	0	NA
7109	TRAPPC10	0.75726	0.738026	31	21q22.3
8554	PIAS1	0.757056	0.527038	0	NA
2643	GCH1	0.75562	0.401384	0	NA
3796	KIF2A	0.753673	0.32981	0	NA
54861	SNRK	0.752106	0.722685	0	NA
220002	CYB561A3	0.750479	0.553887	0	NA
3459	IFNGR1	0.748361	0.483863	0	NA
1808	DPYSL2	0.748351	0.245724	0	NA
8509	NDST2	0.74749	0.609965	0	NA
156	ADRBK1	0.746751	0.266443	0	NA
23380	SRGAP2	0.74556	0.542912	0	NA
128338	DRAM2	0.745405	0.350041	0	NA
2215	FCGR3B	0.745227	0.682414	0	NA
8564	KMO	0.743721	0.615929	0	NA
5031	P2RY6	0.743348	0.544883	0	NA
5613	PRKX	0.742567	0.342163	0	NA
5371	PML	0.742301	0.639567	0	NA
131450	CD200R1	0.738736	0.540847	0	NA
56938	ARNTL2	0.737048	0.373726	0	NA
23225	NUP210	0.736946	0.447475	0	NA
5937	RBMS1	0.735999	0.423114	0	NA
22846	VASH1	0.735825	0.626903	0	NA
3437	IFIT3	0.734775	0.395062	0	NA
5966	REL	0.733481	0.486114	10	2p15
91319	DERL3	0.732239	0.219938	0	NA
4215	MAP3K3	0.731411	0.48409	0	NA
9467	SH3BP5	0.731076	0.13073	0	NA
116442	RAB39B	0.730371	0.499892	0	NA
2120	ETV6	0.730339	0.511415	0	NA
57169	ZNFX1	0.730042	0.22575	0	NA
832	CAPZB	0.729973	0.174727	0	NA
23533	PIK3R5	0.728423	0.238394	0	NA
55080	TAPBPL	0.727092	0.838462	0	NA
10457	GPNMB	0.72545	0.606877	0	NA
3087	HHEX	0.725171	0.523768	0	NA
84959	UBASH3B	0.725127	0.250152	0	NA
126364	LRRC25	0.723413	0.346397	0	NA
10678	B3GNT2	0.722501	0.604401	0	NA
3631	INPP4A	0.721956	0.897671	0	NA
3663	IRF5	0.721532	0.571745	0	NA
6737	TRIM21	0.720305	0.419045	0	NA
79174	CRELD2	0.720301	0.732806	0	NA
7090	TLE3	0.720225	0.491099	0	NA
89848	FCHSD1	0.720076	0.311981	0	NA
7454	WAS	0.719593	0.292015	0	NA
10724	MGEA5	0.719523	0.31405	0	NA
4345	CD200	0.718101	0.33214	0	NA
79155	TNIP2	0.717821	0.704539	0	NA
6446	SGK1	0.716519	0.354574	0	NA
10226	PLIN3	0.715348	0.656263	0	NA
604	BCL6	0.713713	0.468943	0	NA
114793	FMNL2	0.713177	0.668613	0	NA
4118	MAL	0.711525	0.536337	0	NA
196383	RILPL2	0.711466	0.0956592	0	NA
8013	NR4A3	0.711386	0.396093	0	NA
11234	HPS5	0.711275	0.62298	0	NA
1265	CNN2	0.709861	0.485597	0	NA
57018	CCNL1	0.708459	0.733609	0	NA
717	C2	0.7084	0.331186	0	NA
28988	DBNL	0.708131	0.592915	0	NA
23304	UBR2	0.707755	0.548952	0	NA
9960	USP3	0.707661	0.485197	0	NA
55904	KMT2E	0.706914	0.612049	0	NA
29802	VPREB3	0.705831	0.773275	0	NA
92344	GORAB	0.705292	0.815948	0	NA
56940	DUSP22	0.702983	0.799589	0	NA
23636	NUP62	0.702069	0.553293	0	NA
6935	ZEB1	0.701893	0.44737	0	NA
84636	GPR174	0.701826	0.534318	0	NA
6354	CCL7	0.701629	0.709977	0	NA
1293	COL6A3	0.701112	0.310432	0	NA
8682	PEA15	0.701075	0.282937	0	NA
11326	VSIG4	0.698739	0.410963	0	NA
64651	CSRNP1	0.69862	0.246093	0	NA
10550	ARL6IP5	0.698306	0.564916	0	NA
1545	CYP1B1	0.696979	0.550733	0	NA
54	ACP5	0.695494	0.400902	0	NA
9489	PGS1	0.695423	0.457007	0	NA
7357	UGCG	0.69482	0.389518	0	NA
116985	ARAP1	0.694755	0.370906	0	NA
9181	ARHGEF2	0.69402	0.465209	0	NA
55106	SLFN12	0.691096	0.483468	0	NA
10396	ATP8A1	0.690437	0.807566	0	NA
23370	ARHGEF18	0.690019	0.696811	0	NA
274	BIN1	0.689982	0.51236	0	NA
91351	DDX60L	0.689725	0.285972	0	NA
7431	VIM	0.689309	0.363993	0	NA
55840	EAF2	0.687597	0.624945	0	NA
9679	FAM53B	0.686725	0.587978	0	NA
9242	MSC	0.686677	0.459105	0	NA
57620	STIM2	0.686486	0.412669	0	NA
57480	PLEKHG1	0.68538	0.369907	0	NA
9929	JOSD1	0.685274	0.436087	0	NA
80335	WDR82	0.684941	0.567879	0	NA
10219	KLRG1	0.684687	0.461358	0	NA
6546	SLC8A1	0.683264	0.312343	0	NA
64218	SEMA4A	0.683035	0.48098	0	NA
8440	NCK2	0.682954	0.441102	0	NA
54757	FAM20A	0.681741	0.551426	0	NA
4363	ABCC1	0.681542	0.346298	0	NA
9961	MVP	0.68135	0.407802	0	NA
7408	VASP	0.680481	0.684466	0	NA
497189	TIFAB	0.680068	0.507419	0	NA
393	ARHGAP4	0.678425	0.534654	0	NA
8797	TNFRSF10A	0.676372	0.508591	0	NA
24138	IFIT5	0.675976	0.313616	0	NA
87	ACTN1	0.67571	0.255597	0	NA
23424	TDRD7	0.674501	0.399957	0	NA
195827	AAED1	0.67385	0.332286	0	NA
715	C1R	0.673523	0.652885	0	NA
51225	ABI3	0.672472	0.54915	0	NA
6223	RPS19	0.668407	0.52528	0	NA
23129	PLXND1	0.667858	0.593305	0	NA
7405	UVRAG	0.666104	0.470208	0	NA
4065	LY75	0.665959	0.605913	0	NA
51348	KLRF1	0.662235	0.564492	0	NA
5328	PLAU	0.661769	0.0790459	0	NA
23550	PSD4	0.661174	0.415651	0	NA
23307	FKBP15	0.661164	0.404505	0	NA
126014	OSCAR	0.660787	0.311896	0	NA
912	CD1D	0.658962	0.247323	0	NA
5330	PLCB2	0.658066	0.345242	0	NA
80774	LIMD2	0.657223	0.537528	0	NA
25932	CLIC4	0.654938	0.305571	5	1p36.11
118932	ANKRD22	0.65461	0.619333	0	NA
23597	ACOT9	0.654013	0.646631	0	NA
53916	RAB4B	0.653873	0.70399	0	NA
7597	ZBTB25	0.653353	0.67625	0	NA
23043	TNIK	0.652214	0.450625	0	NA
10109	ARPC2	0.651125	0.48276	0	NA
79161	TMEM243	0.650446	0.4629	0	NA
3707	ITPKB	0.649469	0.848217	0	NA
29110	TBK1	0.647485	0.46279	0	NA
4084	MXD1	0.647282	0.608707	0	NA
1633	DCK	0.646399	0.630615	0	NA
5199	CFP	0.646229	0.256884	0	NA
5604	MAP2K1	0.644624	0.526171	0	NA
6452	SH3BP2	0.64321	0.210766	0	NA
25777	SUN2	0.643177	0.440997	0	NA
22806	IKZF3	0.642342	0.556959	0	NA
51703	ACSL5	0.642178	0.442434	0	NA
64121	RRAGC	0.640896	0.669523	0	NA
56548	CHST7	0.638783	0.470898	0	NA
9159	PCSK7	0.636365	0.507213	0	NA
8930	MBD4	0.635702	0.578937	0	NA
79573	TTC13	0.634885	0.525957	0	NA
84957	RELT	0.633791	0.161923	0	NA
10797	MTHFD2	0.633228	0.79867	0	NA
124944	C17orf49	0.632377	0.513106	0	NA
116496	FAM129A	0.631827	0.290035	0	NA
92799	SHKBP1	0.631159	0.505882	0	NA
10318	TNIP1	0.630077	0.447893	0	NA
26578	OSTF1	0.630047	0.41816	0	NA
2921	CXCL3	0.629957	0.448092	0	NA
84969	TOX2	0.628458	0.365432	0	NA
91353	IGLL3P	0.625397	0.460391	0	NA
25797	QPCT	0.624777	0.626895	0	NA
653390	RRN3P2	0.624499	0.619719	0	NA
3096	HIVEP1	0.62425	0.315856	0	NA
718	C3	0.623556	0.480615	0	NA
90427	BMF	0.622415	0.383585	0	NA
7107	GPR137B	0.620944	0.338575	0	NA
9444	QKI	0.620082	0.474432	0	NA
28962	OSTM1	0.619486	0.525092	0	NA
571	BACH1	0.619207	0.627426	0	NA
51744	CD244	0.618779	0.569386	0	NA
6364	CCL20	0.618088	0.372847	0	NA
7494	XBP1	0.618079	0.467351	0	NA
1385	CREB1	0.618004	0.377947	0	NA
6614	SIGLEC1	0.617384	0.504235	0	NA
11044	PAPD7	0.615971	0.658347	0	NA
10603	SH2B2	0.615704	0.464354	0	NA
10018	BCL2L11	0.610537	0.575987	0	NA
4214	MAP3K1	0.608062	0.487368	0	NA
6275	S100A4	0.607905	0.435484	0	NA
6507	SLC1A3	0.606986	0.596695	0	NA
167153	PAPD4	0.606523	0.401607	0	NA
152926	PPM1K	0.606089	0.68392	0	NA
2180	ACSL1	0.604913	0.36386	0	NA
9641	IKBKE	0.604362	0.386713	0	NA
4863	NPAT	0.604235	0.514958	0	NA
8459	TPST2	0.60205	0.33423	0	NA
81619	TSPAN14	0.601594	0.371206	0	NA
10051	SMC4	0.601496	0.441477	0	NA
6310	ATXN1	0.601201	0.424179	0	NA
51363	CHST15	0.599972	0.514224	0	NA
341	APOC1	0.599958	0.712496	0	NA
203228	C9orf72	0.599436	0.490818	0	NA
57162	PELI1	0.599104	0.258576	0	NA
2920	CXCL2	0.595907	0.704746	0	NA
6574	SLC20A1	0.594603	0.777796	0	NA
308	ANXA5	0.594539	0.385898	0	NA
9662	CEP135	0.594334	0.377973	0	NA
57103	C12orf5	0.593271	0.428507	0	NA
699	BUB1	0.592983	0.503288	0	NA
678	ZFP36L2	0.592229	0.471687	0	NA
5527	PPP2R5C	0.592184	0.555196	0	NA
80149	ZC3H12A	0.589254	0.593363	0	NA
114885	OSBPL11	0.588598	0.583505	0	NA
23135	KDM6B	0.588542	0.641283	0	NA
8850	KAT2B	0.587386	0.265893	0	NA
7294	TXK	0.58645	0.343786	0	NA
9050	PSTPIP2	0.585129	0.503427	0	NA
4001	LMNB1	0.583897	0.52939	0	NA
64224	HERPUD2	0.583446	0.466107	0	NA
93953	ACRC	0.583247	0.54175	0	NA
9138	ARHGEF1	0.582878	0.53631	0	NA
7077	TIMP2	0.581118	0.325158	0	NA
4222	MEOX1	0.581056	0.240625	0	NA
3678	ITGA5	0.580735	0.499941	0	NA
8638	OASL	0.579464	0.347766	0	NA
51317	PHF21A	0.578892	0.593431	0	NA
9985	REC8	0.578706	0.258188	0	NA
3430	IFI35	0.57851	0.466832	0	NA
91300	R3HDM4	0.578179	0.367178	0	NA
3965	LGALS9	0.577732	0.323381	0	NA
23215	PRRC2C	0.576546	0.679811	0	NA
6482	ST3GAL1	0.576387	0.651903	0	NA
29887	SNX10	0.574498	0.608906	0	NA
10964	IFI44L	0.574428	0.587869	0	NA
23258	DENND5A	0.573514	0.363198	0	NA
340348	TSPAN33	0.573422	0.511735	0	NA
51735	RAPGEF6	0.573305	0.54698	0	NA
5567	PRKACB	0.572605	0.31837	0	NA
9603	NFE2L3	0.571183	0.333337	0	NA
80216	ALPK1	0.571025	0.531492	0	NA
9990	SLC12A6	0.570034	0.285689	0	NA
817	CAMK2D	0.569964	0.494685	0	NA
137835	TMEM71	0.56981	0.684422	0	NA
55640	FLVCR2	0.56953	0.67139	0	NA
23228	PLCL2	0.567967	0.245358	0	NA
54877	ZCCHC2	0.567091	0.536219	0	NA
6653	SORL1	0.566045	0.328977	0	NA
140739	UBE2F	0.566021	0.462622	0	NA
115273	RAB42	0.56308	0.505146	0	NA
6363	CCL19	0.561942	0.629018	0	NA
1512	CTSH	0.56132	0.756254	0	NA
3904	LAIR2	0.559954	0.135692	0	NA
1462	VCAN	0.558868	0.638417	0	NA
7994	KAT6A	0.557682	0.60034	0	NA
347902	AMIGO2	0.556835	0.751068	0	NA
283991	UBALD2	0.552631	0.552433	0	NA
2289	FKBP5	0.552499	0.340197	0	NA
79705	LRRK1	0.550703	0.186251	0	NA
79567	FAM65A	0.550291	0.511003	0	NA
1535	CYBA	0.549404	0.422721	0	NA
8732	RNGTT	0.548533	0.566711	0	NA
55573	CDV3	0.548492	0.559972	0	NA
55647	RAB20	0.548476	0.314094	0	NA
1513	CTSK	0.542455	1.01203	0	NA
255919	CNEP1R1	0.542058	0.473343	0	NA
54739	XAF1	0.541366	0.489454	0	NA
79180	EFHD2	0.541259	0.670764	0	NA
8527	DGKD	0.539176	0.652304	0	NA
9246	UBE2L6	0.53863	0.563448	0	NA
55544	RBM38	0.536978	0.56434	0	NA
221895	JAZF1	0.536587	0.702219	0	NA
4739	NEDD9	0.536339	0.509023	0	NA
23216	TBC1D1	0.536299	0.777242	0	NA
27436	EML4	0.536163	0.375746	0	NA
11021	RAB35	0.535784	0.409444	0	NA
6533	SLC6A6	0.535394	0.872019	0	NA
3831	KLC1	0.535095	0.696893	0	NA
10602	CDC42EP3	0.534701	0.275605	0	NA
4200	ME2	0.534181	0.357534	0	NA
6004	RGS16	0.531475	0.634885	0	NA
2153	F5	0.531399	0.56588	0	NA
4082	MARCKS	0.530948	0.477233	0	NA
26973	CHORDC1	0.529995	0.745073	0	NA
3516	RBPJ	0.529635	0.485664	0	NA
253260	RICTOR	0.527673	0.53039	0	NA
81688	C6orf62	0.52538	0.266106	0	NA
8879	SGPL1	0.524831	0.295463	0	NA
26147	PHF19	0.524231	0.895478	36	9q33.2
83716	CRISPLD2	0.523511	0.525421	0	NA
340061	TMEM173	0.523445	0.46191	0	NA
3120	HLA-DQB2	0.52339	0.235725	19	6p21.3
10581	IFITM2	0.520865	0.459796	0	NA
27036	SIGLEC7	0.520346	0.500853	0	NA
6777	STAT5B	0.519564	0.396791	0	NA
202	AIM1	0.518279	0.226813	0	NA
7763	ZFAND5	0.516247	0.61053	0	NA
94241	TP53INP1	0.515954	0.765633	0	NA
10473	HMGN4	0.515769	0.743161	0	NA
55236	UBA6	0.515576	0.584095	0	NA
79892	MCMBP	0.514235	0.478439	0	NA
9320	TRIP12	0.512323	0.30193	0	NA
9208	LRRFIP1	0.512318	0.593611	0	NA
9592	IER2	0.510489	0.4385	0	NA
23076	RRP1B	0.5088	0.625088	0	NA
9881	TRANK1	0.508683	0.531447	0	NA
220929	ZNF438	0.50818	0.60677	0	NA
684	BST2	0.507564	0.459596	0	NA
11278	KLF12	0.507088	0.498347	0	NA
25903	OLFML2B	0.506437	0.5342	0	NA
10923	SUB1	0.506215	0.426189	0	NA
7318	UBA7	0.506188	0.92048	0	NA
8418	CMAHP	0.505652	0.47051	0	NA
55035	NOL8	0.503638	0.53647	0	NA
196	AHR	0.502041	0.442376	0	NA
348094	ANKDD1A	0.501856	0.432682	0	NA
874	CBR3	0.500654	0.400079	0	NA
151613	TTC14	0.500618	0.491395	0	NA
9814	SFI1	0.499329	0.644699	0	NA
28984	RGCC	0.499297	0.340568	0	NA
90634	N4BP2L1	0.497666	0.434491	0	NA
3371	TNC	0.497377	0.332981	0	NA
4683	NBN	0.497213	0.349919	0	NA
55233	MOB1A	0.496126	0.621889	0	NA
10906	TRAFD1	0.495415	0.52296	26	12q24.13
1831	TSC22D3	0.492939	0.450441	0	NA
79627	OGFRL1	0.492825	0.456738	0	NA
9792	SERTAD2	0.492556	0.485904	0	NA
4061	LY6E	0.491841	0.362857	0	NA
10184	LHFPL2	0.491409	0.550734	0	NA
65056	GPBP1	0.491408	0.637352	0	NA
51669	TMEM66	0.489987	0.553855	0	NA
3957	LGALS2	0.489782	0.627841	0	NA
2961	GTF2E2	0.48977	0.546523	0	NA
9261	MAPKAPK2	0.489629	0.494343	1	1q32.1
27161	AGO2	0.489206	0.685501	0	NA
22904	SBNO2	0.48753	0.440015	0	NA
1655	DDX5	0.486849	0.299302	0	NA
6782	HSPA13	0.486189	0.588111	0	NA
199786	FAM129C	0.485629	0.466019	0	NA
3117	HLA-DQA1	0.485262	0.695535	19	6p21.3
4603	MYBL1	0.484862	0.321957	0	NA
222161	DKFZP586I1420	0.484705	0.388675	0	NA
114882	OSBPL8	0.481993	0.529749	0	NA
822	CAPG	0.481493	0.890657	0	NA
6303	SAT1	0.480535	0.296308	0	NA
153830	RNF145	0.480147	0.741823	0	NA
23484	LEPROTL1	0.47954	0.261979	0	NA
10533	ATG7	0.478647	0.632841	0	NA
58191	CXCL16	0.476371	0.546596	0	NA
80025	PANK2	0.47632	0.615248	0	NA
1992	SERPINB1	0.474271	0.310065	0	NA
56650	CLDND1	0.474216	0.71666	0	NA
1396	CRIP1	0.472415	0.375198	0	NA
353376	TICAM2	0.472061	0.49427	0	NA
3181	HNRNPA2B1	0.471658	0.736477	0	NA
6432	SRSF7	0.471516	0.356799	0	NA
10537	UBD	0.471502	0.489461	0	NA
79722	ANKRD55	0.470971	0.414073	0	NA
8784	TNFRSF18	0.470744	0.298043	0	NA
8454	CUL1	0.470624	0.484672	0	NA
25801	GCA	0.470595	0.714999	0	NA
5899	RALB	0.470574	0.796601	0	NA
284207	METRNL	0.470505	0.597759	0	NA
84333	PCGF5	0.469741	0.486386	0	NA
55646	LYAR	0.469471	0.478192	0	NA
26088	GGA1	0.469199	0.543614	0	NA
10285	SMNDC1	0.469003	0.443785	0	NA
60436	TGIF2	0.467747	0.596554	0	NA
5062	PAK2	0.465558	0.409279	0	NA
2769	GNA15	0.465435	0.630057	0	NA
51251	NT5C3A	0.465041	0.459028	0	NA
3576	CXCL8	0.464825	0.508415	0	NA
79792	GSDMD	0.463831	0.649802	0	NA
10982	MAPRE2	0.46286	0.376346	0	NA
55454	CSGALNACT2	0.461642	0.455826	0	NA
114548	NLRP3	0.459605	0.555077	0	NA
4088	SMAD3	0.459578	0.51044	0	NA
3845	KRAS	0.45939	0.656705	0	NA
5800	PTPRO	0.459148	0.324764	0	NA
117157	SH2D1B	0.458037	0.61223	0	NA
51513	ETV7	0.45773	0.928843	0	NA
55905	RNF114	0.457519	0.405319	0	NA
22823	MTF2	0.454517	0.902287	0	NA
5504	PPP1R2	0.454209	0.635712	0	NA
9123	SLC16A3	0.45333	0.392872	0	NA
9697	TRAM2	0.453182	0.374887	0	NA
55332	DRAM1	0.4527	0.499035	0	NA
113402	SFT2D1	0.449698	0.356449	0	NA
801	CALM1	0.447801	0.338306	0	NA
3140	MR1	0.447783	0.800284	0	NA
154	ADRB2	0.446783	0.575769	0	NA
9991	PTBP3	0.445015	0.462123	0	NA
7562	ZNF708	0.444694	0.294125	0	NA
3710	ITPR3	0.444115	0.272634	0	NA
7706	TRIM25	0.444016	0.370153	0	NA
10462	CLEC10A	0.44274	0.488823	0	NA
7046	TGFBR1	0.442114	0.446432	0	NA
10460	TACC3	0.440545	0.352171	0	NA
677769	SCARNA17	0.437923	0.351134	0	NA
8648	NCOA1	0.437886	0.459334	0	NA
4172	MCM3	0.437777	0.503118	0	NA
54941	RNF125	0.437505	0.254994	0	NA
304	ANXA2P2	0.437411	0.487998	0	NA
1026	CDKN1A	0.436228	0.484351	0	NA
10392	NOD1	0.436109	0.26775	0	NA
5230	PGK1	0.435667	0.493324	0	NA
54386	TERF2IP	0.43427	0.751376	0	NA
79158	GNPTAB	0.432598	0.44818	0	NA
6875	TAF4B	0.431953	0.409237	0	NA
199746	U2AF1L4	0.431811	0.508778	0	NA
55119	PRPF38B	0.431714	0.440347	0	NA
4853	NOTCH2	0.430029	0.493652	0	NA
366	AQP9	0.429619	0.500409	0	NA
171023	ASXL1	0.428973	0.480309	0	NA
6671	SP4	0.428543	0.427594	0	NA
53917	RAB24	0.427293	0.695939	0	NA
11186	RASSF1	0.426989	0.405984	0	NA
83786	FRMD8	0.425953	0.584095	0	NA
943	TNFRSF8	0.425902	0.516794	0	NA
5093	PCBP1	0.425456	0.618136	0	NA
19	ABCA1	0.425364	0.392362	0	NA
5771	PTPN2	0.424978	0.617383	21	18p11.21
123041	SLC24A4	0.424873	0.650511	0	NA
9586	CREB5	0.423993	0.38678	0	NA
836	CASP3	0.423682	0.569379	0	NA
9674	KIAA0040	0.422572	0.64633	0	NA
1604	CD55	0.421045	0.777242	0	NA
1240	CMKLR1	0.42081	0.336888	0	NA
225	ABCD2	0.420783	0.251567	0	NA
285512	FAM13A-AS1	0.420245	0.711768	0	NA
53346	TM6SF1	0.420117	0.853619	0	NA
55790	CSGALNACT1	0.420083	0.40286	0	NA
1192	CLIC1	0.419929	0.48494	0	NA
55601	DDX60	0.419212	0.460282	0	NA
79650	USB1	0.418514	0.357995	0	NA
23451	SF3B1	0.417982	0.79024	0	NA
3656	IRAK2	0.416965	0.531693	0	NA
9846	GAB2	0.415857	0.426411	0	NA
2581	GALC	0.415596	0.765298	0	NA
2060	EPS15	0.415401	0.56713	0	NA
11168	PSIP1	0.415274	0.395228	0	NA
2208	FCER2	0.414983	0.414555	0	NA
3570	IL6R	0.4143	0.369509	0	NA
79415	C17orf62	0.412872	0.449181	0	NA
8821	INPP4B	0.411535	0.331786	0	NA
51192	CKLF	0.411521	0.652973	0	NA
26127	FGFR1OP2	0.410967	0.566864	0	NA
23287	AGTPBP1	0.410596	0.292118	0	NA
2665	GDI2	0.410173	0.347039	0	NA
4217	MAP3K5	0.409362	0.505601	0	NA
526	ATP6V1B2	0.40904	0.891313	0	NA
23527	ACAP2	0.408796	0.526107	0	NA
54462	CCSER2	0.408726	0.651518	0	NA
221692	PHACTR1	0.407305	0.371436	0	NA
5925	RB1	0.406928	0.441219	0	NA
23625	FAM89B	0.406753	0.697776	0	NA
2650	GCNT1	0.40639	0.538413	0	NA
7130	TNFAIP6	0.404919	0.418343	0	NA
113277	TMEM106A	0.404895	0.530608	0	NA
4815	NINJ2	0.404397	0.677926	0	NA
2857	GPR34	0.404193	0.706401	0	NA
53405	CLIC5	0.402208	0.258763	0	NA
7030	TFE3	0.401274	0.683799	0	NA
3759	KCNJ2	0.400552	0.561782	0	NA
1106	CHD2	0.399655	0.75316	0	NA
83879	CDCA7	0.39917	0.521067	0	NA
9120	SLC16A6	0.398299	0.374648	0	NA
92017	SNX29	0.398286	0.370116	0	NA
51347	TAOK3	0.397562	0.776797	0	NA
1786	DNMT1	0.396252	0.663661	0	NA
23325	KIAA1033	0.395056	0.278561	0	NA
5467	PPARD	0.394618	0.721979	0	NA
8445	DYRK2	0.394617	0.510681	0	NA
60386	SLC25A19	0.390191	0.598267	0	NA
9749	PHACTR2	0.390165	0.502059	0	NA
23118	TAB2	0.388737	0.485414	0	NA
114294	LACTB	0.388505	0.519886	0	NA
6367	CCL22	0.387843	0.681177	0	NA
84807	NFKBID	0.387801	0.654437	0	NA
271	AMPD2	0.387651	0.331858	0	NA
968	CD68	0.386203	0.321172	0	NA
23207	PLEKHM2	0.385471	0.600515	0	NA
5027	P2RX7	0.384646	0.476831	0	NA
81611	ANP32E	0.384006	0.545115	0	NA
23036	ZNF292	0.382701	0.596603	0	NA
11117	EMILIN1	0.380557	0.688119	0	NA
22990	PCNX	0.380062	0.436313	0	NA
9760	TOX	0.379739	0.174337	0	NA
2768	GNA12	0.377666	0.486376	0	NA
3588	IL10RB	0.377471	0.595563	0	NA
124935	SLC43A2	0.377277	0.231228	0	NA
23495	TNFRSF13B	0.375526	0.786874	0	NA
6774	STAT3	0.373542	0.62837	0	NA
1475	CSTA	0.372907	0.360795	0	NA
1123	CHN1	0.372769	0.36752	0	NA
7323	UBE2D3	0.372691	0.417586	0	NA
11309	SLCO2B1	0.371486	0.491353	0	NA
83852	SETDB2	0.370313	0.594688	0	NA
8507	ENC1	0.370074	0.645856	0	NA
84447	SYVN1	0.369625	0.51222	0	NA
375035	SFT2D2	0.369018	0.358718	0	NA
3557	IL1RN	0.368078	0.424332	0	NA
26258	BLOC1S6	0.36782	0.330668	0	NA
6249	CLIP1	0.366785	0.366631	0	NA
5008	OSM	0.366618	0.388504	0	NA
9989	PPP4R1	0.365407	0.503329	0	NA
5621	PRNP	0.365347	0.316228	0	NA
202309	GAPT	0.364167	0.500781	0	NA
65980	BRD9	0.363606	0.380176	0	NA
63901	FAM111A	0.363588	0.472983	0	NA
26118	WSB1	0.363566	0.569795	0	NA
965	CD58	0.363556	0.350541	0	NA
5782	PTPN12	0.363106	0.672271	0	NA
9044	BTAF1	0.362933	0.57855	0	NA
150365	MEI1	0.362627	0.461018	0	NA
80124	VCPIP1	0.361948	0.756895	0	NA
989	SEPT7	0.361034	0.285393	0	NA
7799	PRDM2	0.360393	0.677212	0	NA
5532	PPP3CB	0.359908	0.514167	0	NA
65264	UBE2Z	0.359886	0.586195	0	NA
54863	TOR4A	0.359224	0.432842	0	NA
23012	STK38L	0.359025	0.495853	0	NA
26278	SACS	0.358946	0.95041	0	NA
23471	TRAM1	0.358472	0.628421	0	NA
2553	GABPB1	0.35735	0.25255	0	NA
4141	MARS	0.356064	0.608154	0	NA
8743	TNFSF10	0.355441	0.341168	0	NA
602	BCL3	0.355151	0.438003	0	NA
1806	DPYD	0.355008	0.463039	0	NA
944	TNFSF8	0.353856	0.707383	0	NA
3772	KCNJ15	0.35312	0.511498	0	NA
4616	GADD45B	0.352208	0.524697	0	NA
54855	FAM46C	0.351632	0.793267	0	NA
200916	RPL22L1	0.350291	0.567516	0	NA
9451	EIF2AK3	0.349431	0.233809	0	NA
1027	CDKN1B	0.348833	0.422179	0	NA
975	CD81	0.348473	0.399668	0	NA
121268	RHEBL1	0.347903	0.392832	0	NA
1389	CREBL2	0.347679	0.582795	0	NA
11213	IRAK3	0.347061	0.363372	0	NA
91782	CHMP7	0.346731	0.207822	0	NA
440193	CCDC88C	0.345804	0.566725	0	NA
6877	TAF5	0.34434	0.553071	0	NA
56911	MAP3K7CL	0.342962	0.465928	0	NA
22809	ATF5	0.339879	0.794109	0	NA
10730	YME1L1	0.339738	0.29156	0	NA
51765	MST4	0.339206	0.525517	0	NA
29916	SNX11	0.33787	0.47345	0	NA
3569	IL6	0.336692	0.565895	0	NA
7444	VRK2	0.336331	0.889682	0	NA
148867	SLC30A7	0.335743	0.340914	0	NA
23141	ANKLE2	0.335403	0.389172	0	NA
222487	GPR97	0.335135	0.308201	0	NA
6403	SELP	0.334876	0.496497	0	NA
1453	CSNK1D	0.333569	0.676102	0	NA
4124	MAN2A1	0.333094	0.670844	0	NA
23405	DICER1	0.331837	0.582817	0	NA
9934	P2RY14	0.331516	0.598716	0	NA
10783	NEK6	0.329732	0.562858	0	NA
6095	RORA	0.329268	0.671176	0	NA
4673	NAP1L1	0.328632	0.560521	0	NA
60672	MIIP	0.328359	0.394798	0	NA
5920	RARRES3	0.328243	0.269059	0	NA
9780	PIEZO1	0.328028	1.16057	0	NA
7074	TIAM1	0.326758	0.3013	0	NA
80162	ATHL1	0.326703	0.712461	0	NA
51720	UIMC1	0.326417	0.465027	0	NA
79745	CLIP4	0.325666	0.695595	0	NA
10212	DDX39A	0.325517	0.620202	0	NA
7942	TFEB	0.32428	0.965887	0	NA
8407	TAGLN2	0.323067	0.493991	0	NA
8915	BCL10	0.322255	0.435995	0	NA
3275	PRMT2	0.321411	0.627255	0	NA
56987	BBX	0.321237	0.764434	0	NA
2358	FPR2	0.32121	0.294799	0	NA
5168	ENPP2	0.321016	0.611081	0	NA
22918	CD93	0.319532	0.472691	0	NA
387882	C12orf75	0.319139	0.371955	0	NA
302	ANXA2	0.318062	0.615225	0	NA
6651	SON	0.316176	0.433104	0	NA
285513	GPRIN3	0.314841	0.583919	0	NA
1318	SLC31A2	0.314569	0.543969	0	NA
6778	STAT6	0.314526	0.443298	0	NA
93082	NEURL3	0.313941	0.547215	0	NA
8698	S1PR4	0.312581	0.481911	0	NA
55361	PI4K2A	0.312072	0.465785	0	NA
440	ASNS	0.310693	0.55677	0	NA
58472	SQRDL	0.309754	0.408293	0	NA
283130	SLC25A45	0.3096	0.60602	0	NA
1522	CTSZ	0.309508	0.609336	0	NA
199713	NLRP7	0.309449	0.517996	0	NA
6036	RNASE2	0.308542	0.684243	0	NA
3987	LIMS1	0.307639	0.662995	0	NA
9258	MFHAS1	0.307338	0.381643	0	NA
8776	MTMR1	0.306879	0.513096	0	NA
2242	FES	0.30649	0.525213	0	NA
6376	CX3CL1	0.306354	0.540225	0	NA
1200	TPP1	0.306177	0.448283	0	NA
51092	SIDT2	0.304388	0.550556	0	NA
9908	G3BP2	0.304308	0.886594	0	NA
10092	ARPC5	0.302961	0.421311	0	NA
7037	TFRC	0.302746	0.576516	0	NA
4189	DNAJB9	0.302724	0.814531	0	NA
26279	PLA2G2D	0.302679	0.549036	0	NA
84689	MS4A14	0.301011	0.598071	0	NA
80727	TTYH3	0.300784	0.370566	0	NA
23306	TMEM194A	0.300222	0.482092	0	NA
25923	ATL3	0.299296	0.693463	0	NA
54491	FAM105A	0.298543	0.700485	0	NA
203328	SUSD3	0.2985	0.344986	0	NA
9636	ISG15	0.298183	0.440145	0	NA
8291	DYSF	0.297513	0.322729	0	NA
10326	SIRPB1	0.296997	0.417474	0	NA
25948	KBTBD2	0.29661	0.858109	0	NA
259197	NCR3	0.296146	0.43505	0	NA
2054	STX2	0.295708	0.402206	0	NA
80264	ZNF430	0.294713	0.860356	0	NA
79980	DSN1	0.293786	0.578943	0	NA
2022	ENG	0.293496	0.552393	0	NA
9143	SYNGR3	0.292452	0.400463	0	NA
90865	IL33	0.291677	0.265332	0	NA
10170	DHRS9	0.291498	0.494995	0	NA
79786	KLHL36	0.291375	0.554358	0	NA
2350	FOLR2	0.290883	0.521351	0	NA
9188	DDX21	0.290186	0.201072	0	NA
7132	TNFRSF1A	0.289907	0.624182	0	NA
26270	FBXO6	0.289501	0.515852	0	NA
9656	MDC1	0.287898	0.507552	0	NA
23344	ESYT1	0.287844	0.225761	0	NA
27010	TPK1	0.287155	0.342249	0	NA
83931	STK40	0.287052	0.632943	0	NA
65220	NADK	0.287034	0.445673	0	NA
55914	ERBB2IP	0.286795	0.596286	0	NA
4659	PPP1R12A	0.286048	0.47847	0	NA
321	APBA2	0.285569	0.568337	0	NA
10802	SEC24A	0.285183	0.821393	0	NA
81565	NDEL1	0.283632	0.250983	0	NA
994	CDC25B	0.282707	0.47864	0	NA
55696	RBM22	0.282059	0.832231	0	NA
7184	HSP90B1	0.281832	0.580852	0	NA
51365	PLA1A	0.281691	0.659174	22	3q13.33
10717	AP4B1	0.281562	0.36459	0	NA
57121	LPAR5	0.280893	0.291867	0	NA
157285	SGK223	0.280176	0.631821	0	NA
27	ABL2	0.279826	0.719437	0	NA
4247	MGAT2	0.279734	0.587641	0	NA
8379	MAD1L1	0.279578	0.363587	0	NA
4085	MAD2L1	0.278968	0.694345	0	NA
4321	MMP12	0.278662	0.380412	0	NA
64420	SUSD1	0.278388	0.654525	0	NA
129607	CMPK2	0.276662	0.785722	0	NA
2867	FFAR2	0.276604	0.586694	0	NA
26271	FBXO5	0.275645	0.426484	0	NA
54210	TREM1	0.275174	0.523871	0	NA
2280	FKBP1A	0.275162	0.36985	0	NA
84674	CARD6	0.273992	0.493442	0	NA
124535	HSF5	0.273776	0.350613	0	NA
79609	VCPKMT	0.273506	0.497514	0	NA
23466	CBX6	0.273039	0.400226	0	NA
11025	LILRB3	0.271259	0.282581	0	NA
51621	KLF13	0.269928	0.514565	0	NA
833	CARS	0.269821	0.320464	0	NA
6723	SRM	0.269736	0.282579	0	NA
25957	PNISR	0.269696	0.250024	0	NA
7011	TEP1	0.269663	0.608252	0	NA
29990	PILRB	0.269504	0.461174	0	NA
57708	MIER1	0.266281	0.320002	0	NA
5163	PDK1	0.266184	0.376352	0	NA
1846	DUSP4	0.266147	0.682507	0	NA
6304	SATB1	0.265164	0.731735	0	NA
9129	PRPF3	0.264337	0.73461	0	NA
10636	RGS14	0.263768	0.396076	0	NA
7375	USP4	0.263761	0.471617	0	NA
23312	DMXL2	0.263561	0.52017	0	NA
3708	ITPR1	0.263185	0.477845	0	NA
109	ADCY3	0.262755	0.158537	0	NA
1871	E2F3	0.262649	0.604284	0	NA
5742	PTGS1	0.262144	0.729338	0	NA
8553	BHLHE40	0.261632	0.352661	0	NA
301	ANXA1	0.260752	0.740089	0	NA
51586	MED15	0.26041	0.739783	0	NA
348378	FAM159A	0.26021	0.489253	0	NA
4940	OAS3	0.259193	0.404503	0	NA
203068	TUBB	0.258824	0.319237	0	NA
11320	MGAT4A	0.258679	0.450975	0	NA
1514	CTSL	0.258267	0.632354	0	NA
348	APOE	0.258158	0.120616	0	NA
91661	ZNF765	0.258098	0.501826	0	NA
1654	DDX3X	0.25796	0.356528	0	NA
5538	PPT1	0.257673	0.398835	0	NA
9144	SYNGR2	0.256669	0.698375	0	NA
2355	FOSL2	0.256571	0.305218	0	NA
64062	RBM26	0.256329	0.546695	0	NA
203260	CCDC107	0.255991	0.484776	0	NA
285172	FAM126B	0.255821	0.406665	0	NA
8925	HERC1	0.255409	0.669238	0	NA
4218	RAB8A	0.255266	0.64037	0	NA
158747	MOSPD2	0.254837	0.258792	0	NA
23683	PRKD3	0.254752	0.690688	0	NA
3995	FADS3	0.254532	0.643064	0	NA
5973	RENBP	0.253943	0.38378	0	NA
84002	B3GNT5	0.253622	0.26195	0	NA
259282	BOD1L1	0.253188	0.568698	0	NA
55711	FAR2	0.25306	0.331656	0	NA
7094	TLN1	0.252758	0.575394	0	NA
150094	SIK1	0.252043	0.599678	0	NA
283234	CCDC88B	0.251601	0.656499	0	NA
6624	FSCN1	0.25151	0.563494	0	NA
6696	SPP1	0.25057	0.505744	0	NA
57205	ATP10D	0.250336	0.588394	0	NA
54502	RBM47	0.247568	0.356498	0	NA
81631	MAP1LC3B	0.245503	0.392598	0	NA
5641	LGMN	0.245261	0.611341	0	NA
23338	JADE2	0.245166	0.701493	0	NA
59274	MESDC1	0.245086	0.474673	0	NA
84223	IQCG	0.24456	0.59276	0	NA
6375	XCL1	0.243699	0.596991	0	NA
406	ARNTL	0.24319	0.497826	0	NA
3148	HMGB2	0.243095	0.717063	0	NA
55876	GSDMB	0.241504	0.869228	0	NA
9114	ATP6V0D1	0.241025	0.498074	0	NA
26502	NARF	0.240493	0.530972	0	NA
3212	HOXB2	0.239126	0.38712	0	NA
29919	C18orf8	0.23902	0.342951	0	NA
57097	PARP11	0.239019	0.674876	0	NA
7402	UTRN	0.238816	0.472178	0	NA
84617	TUBB6	0.238424	0.700745	0	NA
11259	FILIP1L	0.238204	0.845624	0	NA
80012	PHC3	0.237675	0.435986	0	NA
246175	CNOT6L	0.23746	0.529872	0	NA
7534	YWHAZ	0.237419	0.749863	0	NA
2530	FUT8	0.237412	0.701151	0	NA
6282	S100A11	0.237136	0.60533	0	NA
753	LDLRAD4	0.237071	0.270371	0	NA
22838	RNF44	0.235858	0.390104	0	NA
22882	ZHX2	0.234451	0.271656	0	NA
7297	TYK2	0.234354	0.607347	0	NA
58508	KMT2C	0.234203	0.41603	0	NA
23102	TBC1D2B	0.233782	0.284482	0	NA
221302	ZUFSP	0.233315	0.508197	0	NA
2635	GBP3	0.233229	0.413196	0	NA
8870	IER3	0.232027	0.605056	0	NA
5290	PIK3CA	0.231099	0.295647	0	NA
23179	RGL1	0.230741	0.7714	0	NA
57157	PHTF2	0.23044	0.574668	0	NA
149371	EXOC8	0.230292	0.572783	0	NA
6464	SHC1	0.228278	0.413064	0	NA
51646	YPEL5	0.226888	0.587053	15	2p23.1
29066	ZC3H7A	0.226528	0.534983	0	NA
10628	TXNIP	0.226424	0.692502	0	NA
149041	RC3H1	0.226059	0.638787	0	NA
55096	EBLN2	0.225715	0.570141	0	NA
814	CAMK4	0.225357	0.73984	0	NA
1729	DIAPH1	0.224992	0.500219	0	NA
22919	MAPRE1	0.223057	0.657972	0	NA
29950	SERTAD1	0.222907	0.572825	0	NA
9424	KCNK6	0.222517	0.427437	0	NA
2745	GLRX	0.221889	0.324149	0	NA
23062	GGA2	0.22016	0.365592	0	NA
3301	DNAJA1	0.218757	0.476441	0	NA
221037	JMJD1C	0.217465	0.694584	0	NA
200576	PIKFYVE	0.216669	0.530123	0	NA
93323	HAUS8	0.215987	0.502846	0	NA
80218	NAA50	0.215869	0.776878	0	NA
5631	PRPS1	0.215273	0.313783	0	NA
7764	ZNF217	0.215235	0.384708	0	NA
148022	TICAM1	0.214921	0.490107	0	NA
5396	PRRX1	0.214256	0.612626	0	NA
9987	HNRNPDL	0.213047	0.519678	0	NA
389206	BEND4	0.211142	0.298628	0	NA
10484	SEC23A	0.210168	0.420571	0	NA
3654	IRAK1	0.209794	0.578425	0	NA
645638	LOC645638	0.208394	0.458265	0	NA
54813	KLHL28	0.20817	0.609238	0	NA
6810	STX4	0.20745	0.364617	0	NA
285237	C3orf38	0.207275	0.50727	0	NA
5729	PTGDR	0.207114	0.377648	0	NA
6046	BRD2	0.206761	0.451258	19	6p21.3
60	ACTB	0.206308	0.585859	0	NA
9882	TBC1D4	0.206084	0.543359	0	NA
64759	TNS3	0.205142	0.648792	0	NA
2896	GRN	0.204699	0.646046	0	NA
272	AMPD3	0.203778	0.29044	0	NA
284759	SIRPB2	0.2032	0.687966	0	NA
64170	CARD9	0.200433	0.402217	0	NA
4209	MEF2D	0.200185	0.629121	0	NA
1052	CEBPD	0.199595	0.497638	0	NA
125488	TTC39C	0.199151	0.577766	0	NA
56983	POGLUT1	0.199079	0.581264	22	3q13.33
440836	ODF3B	0.198465	0.187133	0	NA
3930	LBR	0.198458	0.735186	0	NA
54832	VPS13C	0.198059	0.678386	0	NA
23049	SMG1	0.197939	0.664338	0	NA
83636	C19orf12	0.195476	0.459174	0	NA
56204	FAM214A	0.194824	0.397811	0	NA
10970	CKAP4	0.194483	0.583004	0	NA
51524	TMEM138	0.194412	0.695445	0	NA
5606	MAP2K3	0.194383	0.630522	0	NA
10952	SEC61B	0.19427	0.680171	0	NA
23166	STAB1	0.194014	0.466652	0	NA
55092	TMEM51	0.193783	0.61676	0	NA
10691	GMEB1	0.193641	0.471619	0	NA
64222	TOR3A	0.193391	0.656031	0	NA
51320	MEX3C	0.193361	0.444503	0	NA
57489	ODF2L	0.193099	0.701138	0	NA
2681	GGTA1P	0.1925	0.279143	36	9q33.2
79630	C1orf54	0.190117	0.622641	0	NA
51026	GOLT1B	0.189868	0.471724	0	NA
63916	ELMO2	0.189834	0.48118	0	NA
23560	GTPBP4	0.189239	0.456429	0	NA
26207	PITPNC1	0.188074	0.56158	0	NA
64167	ERAP2	0.187885	0.448674	0	NA
84131	CEP78	0.187181	0.574773	0	NA
382	ARF6	0.185863	0.521235	0	NA
23433	RHOQ	0.184902	0.694941	0	NA
23379	ICE1	0.184757	0.483906	0	NA
23200	ATP11B	0.183553	0.369777	0	NA
3290	HSD11B1	0.183231	0.347744	0	NA
171586	ABHD3	0.182553	0.573065	0	NA
90592	ZNF700	0.181363	0.41106	0	NA
153241	CEP120	0.18064	0.454841	0	NA
81558	FAM117A	0.18062	0.707627	0	NA
890	CCNA2	0.180189	0.370956	29	4q27
4194	MDM4	0.179631	0.460343	0	NA
55122	AKIRIN2	0.178489	1.03154	0	NA
55593	OTUD5	0.178362	0.450997	0	NA
9988	DMTF1	0.177764	0.843454	0	NA
3606	IL18	0.177317	0.544769	0	NA
3985	LIMK2	0.177286	0.767633	0	NA
8605	PLA2G4C	0.176937	0.595097	0	NA
5376	PMP22	0.175283	0.379911	0	NA
3914	LAMB3	0.174569	0.333957	0	NA
81844	TRIM56	0.174025	0.612176	0	NA
8036	SHOC2	0.173419	0.363213	0	NA
135112	NCOA7	0.173185	0.354891	0	NA
863	CBFA2T3	0.172464	0.429057	0	NA
84695	LOXL3	0.17178	0.622573	0	NA
129531	MITD1	0.171256	0.892401	0	NA
6035	RNASE1	0.171097	0.495746	0	NA
51742	ARID4B	0.170895	0.498299	0	NA
2919	CXCL1	0.169954	0.345206	0	NA
2669	GEM	0.168927	0.579129	0	NA
6102	RP2	0.16837	0.429047	0	NA
54453	RIN2	0.168211	0.395506	0	NA
333929	SNAI3	0.167689	0.508451	0	NA
23081	KDM4C	0.166949	0.59145	0	NA
84419	C15orf48	0.166518	0.660098	0	NA
6279	S100A8	0.166042	0.288614	0	NA
9857	CEP350	0.165898	0.386555	0	NA
5325	PLAGL1	0.164941	0.164832	0	NA
63925	ZNF335	0.164754	0.228233	0	NA
6999	TDO2	0.164502	0.353047	0	NA
27086	FOXP1	0.163699	0.607482	0	NA
60468	BACH2	0.1636	0.512734	11	6q15
26511	CHIC2	0.163419	0.590322	0	NA
60481	ELOVL5	0.163233	0.4767	0	NA
1060	CENPC	0.162394	0.379645	0	NA
865	CBFB	0.162137	0.712621	0	NA
8826	IQGAP1	0.161771	0.34436	0	NA
104	ADARB1	0.161569	0.817518	0	NA
10093	ARPC4	0.161268	0.620721	0	NA
8111	GPR68	0.159777	0.71359	0	NA
219790	RTKN2	0.159604	0.391683	0	NA
5685	PSMA4	0.158768	0.555362	0	NA
57621	ZBTB2	0.158615	0.71977	0	NA
9446	GSTO1	0.158566	0.378983	0	NA
90268	OTULIN	0.158503	0.564066	0	NA
79027	ZNF655	0.158344	0.325459	0	NA
80305	TRABD	0.156585	0.559331	0	NA
57217	TTC7A	0.156124	0.305519	0	NA
57590	WDFY1	0.154886	0.257559	0	NA
9830	TRIM14	0.15488	0.672079	0	NA
81545	FBXO38	0.154865	0.496744	0	NA
22936	ELL2	0.154427	0.502362	0	NA
6556	SLC11A1	0.154405	0.505996	0	NA
79872	CBLL1	0.15426	0.738137	0	NA
256380	SCML4	0.152867	0.546151	0	NA
7329	UBE2I	0.152575	0.425059	0	NA
2149	F2R	0.151867	0.4411	0	NA
83732	RIOK1	0.150659	0.514034	0	NA
128989	TANGO2	0.15048	0.782345	0	NA
10625	IVNS1ABP	0.150189	0.386832	0	NA
285533	RNF175	0.150026	0.561583	0	NA
23492	CBX7	0.148671	0.358449	0	NA
2959	GTF2B	0.148054	0.709293	0	NA
51561	IL23A	0.147833	0.555479	0	NA
467	ATF3	0.147784	0.70197	0	NA
79895	ATP8B4	0.146051	0.598932	0	NA
51135	IRAK4	0.14591	0.456011	0	NA
3842	TNPO1	0.145909	0.541867	0	NA
6646	SOAT1	0.145476	0.453194	0	NA
55568	GALNT10	0.145326	0.447581	0	NA
10133	OPTN	0.145084	0.795475	0	NA
64750	SMURF2	0.144975	0.501196	0	NA
54843	SYTL2	0.144778	0.562331	0	NA
170506	DHX36	0.144773	0.270911	0	NA
10762	NUP50	0.144431	0.698307	0	NA
80765	STARD5	0.14422	0.225668	0	NA
4094	MAF	0.144103	0.333858	0	NA
81576	CCDC130	0.144056	0.761475	0	NA
3638	INSIG1	0.144027	0.349124	0	NA
5428	POLG	0.14352	0.755092	0	NA
22950	SLC4A1AP	0.143381	0.150714	0	NA
10333	TLR6	0.143334	0.280808	0	NA
9125	RQCD1	0.142941	0.683683	0	NA
80196	RNF34	0.142106	0.61144	0	NA
55167	MSL2	0.141324	0.503606	0	NA
162989	DEDD2	0.14126	0.591383	0	NA
399665	FAM102A	0.140991	0.711153	0	NA
23070	CMTR1	0.139794	0.587843	0	NA
9648	GCC2	0.139699	0.555723	0	NA
4864	NPC1	0.139626	0.66531	0	NA
7171	TPM4	0.138346	0.430254	0	NA
203100	HTRA4	0.138308	0.733673	0	NA
7292	TNFSF4	0.138177	0.406062	0	NA
92822	ZNF276	0.137915	0.720577	0	NA
3983	ABLIM1	0.137445	0.827572	0	NA
9212	AURKB	0.136912	0.68564	0	NA
126917	IFFO2	0.136407	0.716267	0	NA
26019	UPF2	0.136095	0.581304	0	NA
90273	CEACAM21	0.135819	0.348046	0	NA
78991	PCYOX1L	0.134554	0.564087	0	NA
10541	ANP32B	0.133968	0.535417	0	NA
4502	MT2A	0.133686	0.71255	0	NA
81615	TMEM163	0.132551	0.466423	0	NA
84875	PARP10	0.130612	0.573056	0	NA
4286	MITF	0.129913	0.709073	0	NA
143684	FAM76B	0.129113	0.665127	0	NA
91775	NXPE3	0.128356	0.350559	0	NA
7846	TUBA1A	0.128317	0.482662	0	NA
3554	IL1R1	0.128023	0.644882	16	2q12
1195	CLK1	0.127063	0.523295	0	NA
26091	HERC4	0.125249	0.567477	0	NA
5806	PTX3	0.124096	0.279362	0	NA
9733	SART3	0.123834	0.357021	0	NA
55625	ZDHHC7	0.122465	0.398948	0	NA
1827	RCAN1	0.121893	0.305117	0	NA
143689	PIWIL4	0.121294	0.477001	0	NA
1102	RCBTB2	0.120706	0.46647	0	NA
659	BMPR2	0.120371	0.180508	0	NA
140606	SELM	0.119559	1.10165	0	NA
23092	ARHGAP26	0.11854	0.491042	0	NA
55365	TMEM176A	0.11831	0.439138	0	NA
23585	TMEM50A	0.117472	0.159499	5	1p36.11
9232	PTTG1	0.116133	0.597624	0	NA
4670	HNRNPM	0.115179	0.790868	0	NA
1788	DNMT3A	0.11484	0.463813	0	NA
857	CAV1	0.114708	0.520602	0	NA
64151	NCAPG	0.114121	0.901285	0	NA
9337	CNOT8	0.11403	0.529786	0	NA
2526	FUT4	0.112276	0.865513	0	NA
64108	RTP4	0.111901	0.574736	0	NA
8560	DEGS1	0.11167	0.559185	0	NA
5720	PSME1	0.111293	0.57738	0	NA
7049	TGFBR3	0.110362	0.827747	0	NA
6509	SLC1A4	0.109658	0.586482	0	NA
4034	LRCH4	0.109503	0.587337	0	NA
80380	PDCD1LG2	0.108709	0.711907	0	NA
4814	NINJ1	0.108649	0.670106	0	NA
55346	TCP11L1	0.108554	0.327325	0	NA
54704	PDP1	0.107635	0.727829	0	NA
84159	ARID5B	0.107302	0.312473	0	NA
9632	SEC24C	0.106989	0.645334	0	NA
57326	PBXIP1	0.106846	0.477946	0	NA
8851	CDK5R1	0.106416	0.365128	0	NA
8434	RECK	0.104911	0.65038	0	NA
63979	FIGNL1	0.104471	0.498841	0	NA
10228	STX6	0.103799	0.649999	0	NA
55082	ARGLU1	0.103506	0.734505	0	NA
7702	ZNF143	0.102141	0.250985	0	NA
545	ATR	0.101107	0.390628	0	NA
996	CDC27	0.100933	0.579416	0	NA
54454	ATAD2B	0.099953	0.456688	0	NA
629	CFB	0.0998884	0.474001	0	NA
2	A2M	0.0992906	0.422299	0	NA
54851	ANKRD49	0.0985118	0.506328	0	NA
59	ACTA2	0.0984396	0.563901	0	NA
9388	LIPG	0.0965161	0.629203	0	NA
27033	ZBTB32	0.0963355	0.575676	0	NA
92906	HNRNPLL	0.0961023	0.522922	0	NA
4668	NAGA	0.0960062	0.591517	0	NA
3099	HK2	0.095604	0.516294	0	NA
11277	TREX1	0.0945981	0.476983	0	NA
4012	LNPEP	0.0937979	0.732087	0	NA
1506	CTRL	0.0936845	0.440651	0	NA
1009	CDH11	0.0932817	0.699405	0	NA
4057	LTF	0.0927986	0.404632	32	3p21.31
8569	MKNK1	0.0918322	0.495906	0	NA
23075	SWAP70	0.0914983	0.862472	0	NA
3572	IL6ST	0.0903518	0.564262	0	NA
677	ZFP36L1	0.0900988	0.346933	0	NA
29780	PARVB	0.0894264	0.494427	0	NA
4860	PNP	0.0891743	0.61968	0	NA
8535	CBX4	0.0890956	0.300034	0	NA
9169	SCAF11	0.0881498	0.522489	0	NA
5911	RAP2A	0.0880954	0.426263	0	NA
51088	KLHL5	0.0877175	0.547413	0	NA
55608	ANKRD10	0.0865287	0.553647	0	NA
326624	RAB37	0.0857217	0.655568	0	NA
71	ACTG1	0.0851622	0.41654	0	NA
51752	ERAP1	0.0844648	0.327369	0	NA
85369	STRIP1	0.0841395	0.643106	0	NA
134637	ADAT2	0.083997	0.300715	0	NA
57210	SLC45A4	0.0839547	0.592086	0	NA
51313	FAM198B	0.0836348	0.628458	0	NA
596	BCL2	0.0831113	0.578973	0	NA
6942	TCF20	0.0809059	0.570174	0	NA
5743	PTGS2	0.079997	0.64617	0	NA
123036	TC2N	0.0782332	0.625792	0	NA
7533	YWHAH	0.0780248	0.523643	0	NA
6018	RLF	0.0773101	0.232389	0	NA
142	PARP1	0.0772489	0.538023	0	NA
151056	PLB1	0.0769624	0.862215	0	NA
256364	EML3	0.0765963	0.751145	0	NA
7424	VEGFC	0.0764068	0.311427	0	NA
25771	TBC1D22A	0.075119	0.706847	0	NA
54520	CCDC93	0.0746817	0.65069	0	NA
4521	NUDT1	0.0738091	0.737317	0	NA
3551	IKBKB	0.0735305	0.42522	0	NA
5295	PIK3R1	0.0735149	0.219928	0	NA
91012	CERS5	0.0733181	0.23783	0	NA
23545	ATP6V0A2	0.0732461	0.713252	0	NA
83930	STARD3NL	0.0732164	0.486292	0	NA
2580	GAK	0.0721161	0.759239	0	NA
54476	RNF216	0.0717584	0.598864	0	NA
5431	POLR2B	0.0717257	0.57371	0	NA
221749	PXDC1	0.0716048	0.773234	0	NA
493	ATP2B4	0.0713964	0.302563	0	NA
3624	INHBA	0.0701666	0.671886	0	NA
29082	CHMP4A	0.0696354	0.434676	0	NA
91746	YTHDC1	0.0689679	0.390593	0	NA
115825	WDFY2	0.0688857	0.387076	0	NA
83892	KCTD10	0.0688298	0.681723	0	NA
5687	PSMA6	0.0686888	0.339113	0	NA
8795	TNFRSF10B	0.0675447	0.595906	0	NA
4296	MAP3K11	0.0671295	0.445441	0	NA
54442	KCTD5	0.0667982	0.352094	0	NA
220988	HNRNPA3	0.0662632	0.177068	0	NA
1268	CNR1	0.066193	0.574721	0	NA
23149	FCHO1	0.0638754	0.488576	0	NA
10208	USPL1	0.0632176	0.516538	0	NA
4060	LUM	0.0628015	0.40177	0	NA
153222	CREBRF	0.0620985	0.559383	0	NA
11035	RIPK3	0.0617463	0.472199	0	NA
26137	ZBTB20	0.0615858	0.654562	0	NA
5130	PCYT1A	0.0613862	0.707677	0	NA
2294	FOXF1	0.0610969	0.621228	0	NA
9402	GRAP2	0.0610764	0.572924	0	NA
10926	DBF4	0.0609525	0.49001	0	NA
64105	CENPK	0.0609421	0.362594	0	NA
146857	SLFN13	0.0608454	0.418804	0	NA
55269	PSPC1	0.0604894	0.350964	0	NA
79026	AHNAK	0.0598708	0.640905	0	NA
84250	ANKRD32	0.0579929	0.617144	0	NA
64771	C6orf106	0.0575558	0.524975	0	NA
8578	SCARF1	0.0569458	0.54372	0	NA
57688	ZSWIM6	0.0568895	0.497729	0	NA
5479	PPIB	0.0555756	0.620532	0	NA
[truncated: 19,357 more rows]
