# Supplementary material for: Prioritizing causal disease genes using unbiased genomic features
Source: Genome Biol. 2014 Dec 3;15(12):3274. doi: 10.1186/s13059-014-0534-8 (PMC4279789; doi:10.1186/s13059-014-0534-8)
Supplement: Additional file 17: Table S21. — OPEN predictions for cancer. [file 13059_2014_534_MOESM17_ESM.xlsx]

## Sheet: HP_0002664_OPEN_predictions.txt
Entrez_ID	HGNC	Score	Stdev	GWAS Hit (loci are numbered, 0 = not within a GWAS locus)	Locus (NA = gene not within a GWAS locus)
2114	ETS2	1.72179	0.316668	0	NA
7128	TNFAIP3	1.48973	0.408104	0	NA
1831	TSC22D3	1.48016	0.327378	0	NA
3097	HIVEP2	1.47109	0.451976	0	NA
90102	PHLDB2	1.42422	0.22638	0	NA
1997	ELF1	1.42214	0.431734	0	NA
10725	NFAT5	1.39461	0.35477	6	16q22.1
26959	HBP1	1.38985	0.264572	0	NA
4488	MSX2	1.36467	0.11671	0	NA
7050	TGIF1	1.35332	0.35053	0	NA
463	ZFHX3	1.34746	0.5071	0	NA
2122	MECOM	1.31707	0.298663	128	3q26.2
3169	FOXA1	1.30008	0.421746	0	NA
56929	FEM1C	1.29755	0.457482	0	NA
9586	CREB5	1.29165	0.40346	0	NA
4088	SMAD3	1.28197	0.407155	0	NA
64332	NFKBIZ	1.27788	0.24341	0	NA
639	PRDM1	1.27535	0.345085	0	NA
1316	KLF6	1.2686	0.442478	0	NA
55904	KMT2E	1.26448	0.312647	0	NA
5583	PRKCH	1.26301	0.311446	0	NA
2034	EPAS1	1.25257	0.330519	0	NA
4929	NR4A2	1.25071	0.23615	0	NA
3516	RBPJ	1.23379	0.382159	0	NA
6926	TBX3	1.23225	0.304554	0	NA
3280	HES1	1.22612	0.252175	0	NA
221037	JMJD1C	1.22531	0.29612	0	NA
6095	RORA	1.22332	0.386695	0	NA
9792	SERTAD2	1.22327	0.394369	0	NA
9640	ZNF592	1.21129	0.319518	0	NA
4659	PPP1R12A	1.20883	0.317233	0	NA
7764	ZNF217	1.20511	0.484146	0	NA
9510	ADAMTS1	1.20258	0.471702	0	NA
51278	IER5	1.19844	0.212474	0	NA
55279	ZNF654	1.19766	0.259622	0	NA
9076	CLDN1	1.1954	0.313263	0	NA
80232	WDR26	1.19341	0.261029	0	NA
2908	NR3C1	1.18102	0.456666	0	NA
6840	SVIL	1.18038	0.493381	0	NA
25897	RNF19A	1.17654	0.334423	0	NA
22807	IKZF2	1.16404	0.401344	0	NA
1960	EGR3	1.16269	0.446793	0	NA
22943	DKK1	1.1617	0.380874	0	NA
1969	EPHA2	1.16113	0.291108	0	NA
8767	RIPK2	1.15836	0.435445	0	NA
4071	TM4SF1	1.15651	0.295191	0	NA
182	JAG1	1.15391	0.439094	0	NA
4300	MLLT3	1.15254	0.437078	0	NA
27086	FOXP1	1.15129	0.145448	142	3p14.1
3091	HIF1A	1.14949	0.377088	0	NA
1848	DUSP6	1.14392	0.185507	0	NA
6867	TACC1	1.1436	0.396456	0	NA
4790	NFKB1	1.13869	0.289249	167	4q24
3491	CYR61	1.13793	0.478245	0	NA
4214	MAP3K1	1.13702	0.333039	42	5q11.2
688	KLF5	1.13297	0.502605	190	13q22.1
57396	CLK4	1.13204	0.25535	0	NA
3096	HIVEP1	1.12385	0.316386	0	NA
196	AHR	1.1134	0.357657	0	NA
394	ARHGAP5	1.10994	0.689454	0	NA
7716	VEZF1	1.10819	0.587888	0	NA
162394	SLFN5	1.10792	0.256699	0	NA
2353	FOS	1.09513	0.496966	0	NA
677	ZFP36L1	1.09512	0.700659	16	14q24.1
467	ATF3	1.09371	0.345786	0	NA
84458	LCOR	1.09209	0.397306	0	NA
23099	ZBTB43	1.09066	0.553276	0	NA
2920	CXCL2	1.089	0.268101	0	NA
116039	OSR2	1.08698	0.537385	0	NA
26524	LATS2	1.07894	0.305517	0	NA
7465	WEE1	1.0789	0.408433	0	NA
2202	EFEMP1	1.07367	0.397335	0	NA
9592	IER2	1.07243	0.217134	0	NA
25816	TNFAIP8	1.07082	0.722918	0	NA
26043	UBXN7	1.07047	0.235961	0	NA
55790	CSGALNACT1	1.06885	0.49108	0	NA
60468	BACH2	1.06592	0.555899	0	NA
4082	MARCKS	1.06395	0.395587	0	NA
5782	PTPN12	1.0639	0.224253	0	NA
1112	FOXN3	1.0615	0.732682	0	NA
154	ADRB2	1.06097	0.303473	0	NA
9749	PHACTR2	1.06083	0.292913	0	NA
604	BCL6	1.05896	0.345313	0	NA
11221	DUSP10	1.0567	0.512525	86	1q41
9314	KLF4	1.05525	0.39078	131	9q31.2
9648	GCC2	1.05524	0.490246	0	NA
3720	JARID2	1.05306	0.248468	0	NA
162073	ITPRIPL2	1.05106	0.16602	0	NA
4739	NEDD9	1.04846	0.359246	0	NA
22822	PHLDA1	1.04692	0.407496	0	NA
3983	ABLIM1	1.0466	0.358208	0	NA
1906	EDN1	1.04409	0.358303	0	NA
122953	JDP2	1.04297	0.283475	0	NA
253461	ZBTB38	1.04146	0.457685	78	3q23
24149	ZNF318	1.04061	0.213108	0	NA
10252	SPRY1	1.04035	0.615401	0	NA
91746	YTHDC1	1.03959	0.548292	0	NA
3659	IRF1	1.03918	0.526826	0	NA
23515	MORC3	1.03766	0.312405	0	NA
667	DST	1.03607	0.277869	0	NA
7398	USP1	1.03474	0.465856	0	NA
1051	CEBPB	1.03446	0.209871	0	NA
220213	OTUD1	1.03423	0.249411	0	NA
121227	LRIG3	1.032	0.322253	0	NA
23328	SASH1	1.02705	0.270611	0	NA
81575	APOLD1	1.02615	0.212057	0	NA
9935	MAFB	1.02615	0.505041	0	NA
306	ANXA3	1.0257	0.305996	0	NA
694	BTG1	1.02232	0.238425	0	NA
131544	CRYBG3	1.02212	0.52313	0	NA
85450	ITPRIP	1.02077	0.413103	0	NA
3397	ID1	1.01739	0.439171	0	NA
92344	GORAB	1.01567	0.492135	0	NA
3725	JUN	1.01509	0.416491	0	NA
678	ZFP36L2	1.01413	0.352583	29	2p21
9422	ZNF264	1.01393	0.550966	0	NA
1604	CD55	1.01092	0.300186	0	NA
4086	SMAD1	1.01011	0.398974	0	NA
23269	MGA	1.00882	0.478776	0	NA
8870	IER3	1.00861	0.297853	0	NA
285527	FRYL	1.00681	0.475068	0	NA
2627	GATA6	1.00614	0.636823	0	NA
6196	RPS6KA2	0.99836	0.43144	0	NA
51274	KLF3	0.996865	0.314556	0	NA
7003	TEAD1	0.996754	0.465469	0	NA
7020	TFAP2A	0.995522	0.228636	0	NA
57708	MIER1	0.994818	0.296686	0	NA
121536	AEBP2	0.994752	0.382105	0	NA
81846	SBF2	0.99451	0.484461	0	NA
79745	CLIP4	0.9921	0.245501	0	NA
2308	FOXO1	0.991569	0.517677	0	NA
2625	GATA3	0.985915	0.451579	134	10p15.1
382	ARF6	0.984856	0.506393	0	NA
65983	GRAMD3	0.983734	0.378281	0	NA
94234	FOXQ1	0.983569	0.38191	32	6p25.3
9414	TJP2	0.981695	0.24545	0	NA
81606	LBH	0.981306	0.28165	0	NA
51421	AMOTL2	0.980167	0.512022	0	NA
5937	RBMS1	0.978398	0.293357	0	NA
11214	AKAP13	0.977954	0.478063	0	NA
10308	ZNF267	0.977801	0.24527	0	NA
11259	FILIP1L	0.976241	0.314273	0	NA
255967	PAN3	0.974966	0.686258	0	NA
9819	TSC22D2	0.974002	0.398923	0	NA
51742	ARID4B	0.972836	0.723929	0	NA
58499	ZNF462	0.971955	0.302335	0	NA
4205	MEF2A	0.968504	0.406613	0	NA
10123	ARL4C	0.968368	0.199084	0	NA
9857	CEP350	0.968356	0.317956	0	NA
56892	C8orf4	0.968102	0.585071	0	NA
54813	KLHL28	0.966787	0.487274	0	NA
23036	ZNF292	0.964015	0.49759	0	NA
29761	USP25	0.963581	0.5176	0	NA
1545	CYP1B1	0.962896	0.597668	0	NA
57162	PELI1	0.962765	0.730879	0	NA
152503	SH3D19	0.961303	0.219551	0	NA
5209	PFKFB3	0.961099	0.250846	0	NA
23112	TNRC6B	0.958341	0.369333	124	22q13.2
1948	EFNB2	0.958069	0.290718	0	NA
259282	BOD1L1	0.957683	0.375057	0	NA
663	BNIP2	0.957074	0.469645	0	NA
9712	USP6NL	0.95573	0.336873	0	NA
79365	BHLHE41	0.955136	0.339157	0	NA
284370	ZNF615	0.954536	0.433076	0	NA
80149	ZC3H12A	0.95408	0.397175	0	NA
1998	ELF2	0.95397	0.675392	0	NA
9683	N4BP1	0.95361	0.688346	0	NA
54778	RNF111	0.953165	0.428903	0	NA
8848	TSC22D1	0.949535	0.198854	0	NA
6386	SDCBP	0.948943	0.409409	0	NA
196528	ARID2	0.948634	0.296695	0	NA
7227	TRPS1	0.947562	0.523655	0	NA
7188	TRAF5	0.947053	0.551037	0	NA
30011	SH3KBP1	0.945823	0.43337	0	NA
1326	MAP3K8	0.944699	0.393039	0	NA
3269	HRH1	0.944345	0.428317	0	NA
25976	TIPARP	0.944112	0.2558	182	3q25.31
55802	DCP1A	0.939603	0.480688	0	NA
4792	NFKBIA	0.939464	0.456428	0	NA
23764	MAFF	0.937327	0.621763	111	22q13.1
55294	FBXW7	0.935145	0.148698	0	NA
56204	FAM214A	0.934954	0.380285	0	NA
51322	WAC	0.934329	0.612242	0	NA
960	CD44	0.933189	0.23856	0	NA
64919	BCL11B	0.932175	0.65729	0	NA
50807	ASAP1	0.928781	0.25865	0	NA
9580	SOX13	0.928101	0.469057	0	NA
10395	DLC1	0.927527	0.775308	0	NA
5128	CDK17	0.927496	0.298948	0	NA
444	ASPH	0.926584	0.471802	0	NA
23002	DAAM1	0.92621	0.527748	0	NA
1847	DUSP5	0.925749	0.423917	0	NA
7099	TLR4	0.924764	0.187675	0	NA
3708	ITPR1	0.924245	0.407641	50	3p26.1
347902	AMIGO2	0.923537	0.594344	0	NA
2059	EPS8	0.922635	0.420328	0	NA
9698	PUM1	0.922306	0.332525	0	NA
55183	RIF1	0.920859	0.344075	0	NA
10413	YAP1	0.920238	0.345104	0	NA
2921	CXCL3	0.918453	0.624834	0	NA
5734	PTGER4	0.918343	0.28927	88	5p13.1
6046	BRD2	0.916813	0.439474	188	6p21.3
253260	RICTOR	0.915708	0.547156	0	NA
4286	MITF	0.914995	0.485013	0	NA
51429	SNX9	0.913399	0.259839	0	NA
65056	GPBP1	0.912451	0.3362	42	5q11.2
3912	LAMB1	0.910969	0.268658	0	NA
81788	NUAK2	0.910002	0.390317	0	NA
10643	IGF2BP3	0.909989	0.424207	0	NA
6662	SOX9	0.908678	0.434376	0	NA
143684	FAM76B	0.906814	0.527092	0	NA
1490	CTGF	0.90585	0.112034	0	NA
8826	IQGAP1	0.905308	0.437561	0	NA
2669	GEM	0.903458	0.545895	0	NA
91523	PCED1B	0.901579	0.623836	0	NA
3604	TNFRSF9	0.901569	0.684728	0	NA
22890	ZBTB1	0.900015	0.545775	0	NA
9508	ADAMTS3	0.899367	0.545389	0	NA
6935	ZEB1	0.898981	0.469568	0	NA
22936	ELL2	0.89893	0.278588	0	NA
83595	SOX7	0.898165	0.566093	0	NA
116984	ARAP2	0.897867	0.316286	0	NA
23462	HEY1	0.896951	0.255919	0	NA
10205	MPZL2	0.895965	0.200183	0	NA
800	CALD1	0.895467	0.254389	0	NA
8027	STAM	0.894374	0.467805	0	NA
122786	FRMD6	0.89432	0.540792	0	NA
4780	NFE2L2	0.894027	0.256183	0	NA
3716	JAK1	0.892848	0.452615	0	NA
6314	ATXN7	0.892668	0.326074	0	NA
4026	LPP	0.892439	0.54146	0	NA
1999	ELF3	0.89141	0.486593	20	1q32.1
3200	HOXA3	0.891027	0.768593	0	NA
23348	DOCK9	0.890756	0.429415	0	NA
64921	CASD1	0.889918	0.461749	0	NA
23086	EXPH5	0.888137	0.300756	71	11q22.3
23469	PHF3	0.887288	0.718643	0	NA
4208	MEF2C	0.886792	0.440276	0	NA
9052	GPRC5A	0.886476	0.772917	0	NA
57659	ZBTB4	0.886458	0.76153	0	NA
55196	KIAA1551	0.885919	0.384656	0	NA
7088	TLE1	0.885552	0.38992	0	NA
7162	TPBG	0.884554	0.429242	0	NA
80818	ZNF436	0.883715	0.455071	0	NA
3164	NR4A1	0.882994	0.630276	0	NA
4163	MCC	0.882626	0.448114	0	NA
4005	LMO2	0.879883	0.564954	0	NA
8507	ENC1	0.879781	0.422111	0	NA
4254	KITLG	0.878763	0.400379	143	12q21.32
7103	TSPAN8	0.877766	0.536978	0	NA
2012	EMP1	0.877157	0.239863	0	NA
10672	GNA13	0.874203	0.349802	0	NA
301	ANXA1	0.871242	0.563222	0	NA
2150	F2RL1	0.871017	0.686233	0	NA
1959	EGR2	0.868748	0.613494	0	NA
26509	MYOF	0.867221	0.414032	0	NA
23774	BRD1	0.866927	0.551682	0	NA
51696	HECA	0.864118	0.434367	0	NA
3202	HOXA5	0.864031	0.541813	0	NA
1843	DUSP1	0.863797	0.499349	0	NA
3148	HMGB2	0.863203	0.370811	0	NA
54502	RBM47	0.862112	0.499289	0	NA
57480	PLEKHG1	0.861653	0.592386	0	NA
10260	DENND4A	0.861353	0.49428	0	NA
57169	ZNFX1	0.861335	0.433747	0	NA
9263	STK17A	0.861291	0.240574	0	NA
4170	MCL1	0.861083	0.465312	4	1q21.3
3693	ITGB5	0.86046	0.46437	0	NA
3918	LAMC2	0.860167	0.412722	0	NA
9655	SOCS5	0.86008	0.423394	0	NA
4065	LY75	0.859766	0.748453	0	NA
57616	TSHZ3	0.859554	0.715566	0	NA
4801	NFYB	0.859491	0.435329	0	NA
149371	EXOC8	0.858052	0.426146	0	NA
5468	PPARG	0.857655	0.410007	0	NA
91748	ELMSAN1	0.856655	0.624823	0	NA
1859	DYRK1A	0.856143	0.627861	0	NA
4660	PPP1R12B	0.855681	0.42957	20	1q32.1
55785	FGD6	0.855629	0.416586	0	NA
133	ADM	0.855432	0.518994	0	NA
10769	PLK2	0.854619	0.396402	0	NA
55783	CMTR2	0.854399	0.38104	0	NA
5451	POU2F1	0.853694	0.564435	0	NA
7022	TFAP2C	0.853634	0.484241	0	NA
7403	KDM6A	0.852605	0.284669	0	NA
6249	CLIP1	0.850531	0.46643	0	NA
51339	DACT1	0.849495	0.480372	0	NA
4609	MYC	0.849458	0.443679	0	NA
2120	ETV6	0.849086	0.587666	0	NA
55075	UACA	0.848774	0.391646	0	NA
5966	REL	0.846872	0.582744	173	2p15
1105	CHD1	0.846709	0.498792	0	NA
9774	BCLAF1	0.845559	0.408592	0	NA
4233	MET	0.845525	0.516473	0	NA
9411	ARHGAP29	0.845028	0.402963	0	NA
92610	TIFA	0.845025	0.315175	0	NA
23362	PSD3	0.843975	0.23348	14	8p22
5997	RGS2	0.843253	0.517657	0	NA
64864	RFX7	0.842645	0.368963	0	NA
54407	SLC38A2	0.842355	0.190031	0	NA
9659	PDE4DIP	0.841051	0.299865	0	NA
169792	GLIS3	0.840962	0.596986	0	NA
10161	LPAR6	0.840699	0.314655	0	NA
84662	GLIS2	0.840626	0.383364	0	NA
4154	MBNL1	0.838305	0.31891	0	NA
4090	SMAD5	0.838203	0.586074	0	NA
64784	CRTC3	0.837743	0.483476	0	NA
123036	TC2N	0.837451	0.280434	0	NA
57161	PELI2	0.835275	0.20803	0	NA
868	CBLB	0.83432	0.442119	0	NA
51474	LIMA1	0.833131	0.462431	53	12q13.12
3428	IFI16	0.832283	0.259024	0	NA
10042	HMGXB4	0.831728	0.298049	0	NA
10253	SPRY2	0.831568	0.502817	0	NA
6558	SLC12A2	0.830999	0.386821	0	NA
5796	PTPRK	0.830414	0.397048	0	NA
132864	CPEB2	0.830129	0.213189	0	NA
8554	PIAS1	0.830101	0.215666	0	NA
831	CAST	0.829955	0.41321	0	NA
23224	SYNE2	0.829699	0.393973	0	NA
3696	ITGB8	0.829478	0.279873	0	NA
57700	FAM160B1	0.828052	0.40227	0	NA
55603	FAM46A	0.827633	0.379894	189	6q14
5325	PLAGL1	0.827442	0.280901	0	NA
4223	MEOX2	0.827292	0.447582	0	NA
4217	MAP3K5	0.823942	0.345271	0	NA
8935	SKAP2	0.822517	0.380159	0	NA
10221	TRIB1	0.821981	0.654966	0	NA
22998	LIMCH1	0.820908	0.435475	0	NA
4781	NFIB	0.820285	0.478132	0	NA
5655	KLK10	0.819883	0.582774	15	19q13.33
837	CASP4	0.819446	0.41023	0	NA
8869	ST3GAL5	0.818955	0.414637	98	2p11.2
3459	IFNGR1	0.818655	0.32824	0	NA
864	RUNX3	0.817883	0.376748	0	NA
54863	TOR4A	0.81615	0.427042	0	NA
65977	PLEKHA3	0.815834	0.322737	0	NA
135228	CD109	0.815592	0.417813	0	NA
64651	CSRNP1	0.815308	0.726939	0	NA
54149	C21orf91	0.815271	0.378884	0	NA
84002	B3GNT5	0.815129	0.472549	0	NA
55870	ASH1L	0.81508	0.558491	0	NA
23253	ANKRD12	0.814113	0.432064	0	NA
50650	ARHGEF3	0.813955	0.380603	0	NA
9938	ARHGAP25	0.813895	0.444697	0	NA
6310	ATXN1	0.813255	0.320812	0	NA
22856	CHSY1	0.812872	0.30192	0	NA
5922	RASA2	0.812216	0.521369	78	3q23
4664	NAB1	0.811932	0.365113	0	NA
5567	PRKACB	0.810033	0.479364	0	NA
153222	CREBRF	0.809897	0.364206	0	NA
5332	PLCB4	0.809222	0.41804	0	NA
6908	TBP	0.808408	0.263921	0	NA
9710	KIAA0355	0.808041	0.619194	0	NA
857	CAV1	0.807808	0.379351	0	NA
10265	IRX5	0.80674	0.358177	0	NA
26136	TES	0.805413	0.420273	0	NA
7182	NR2C2	0.804562	0.330388	0	NA
22995	CEP152	0.803514	0.459889	0	NA
7286	TUFT1	0.802637	0.292929	0	NA
54503	ZDHHC13	0.801999	0.265495	0	NA
55074	OXR1	0.801284	0.338419	0	NA
824	CAPN2	0.801203	0.45598	0	NA
6617	SNAPC1	0.801012	0.563791	0	NA
8445	DYRK2	0.800313	0.647404	0	NA
10724	MGEA5	0.800295	0.445551	0	NA
23543	RBFOX2	0.800258	0.499705	0	NA
3832	KIF11	0.800055	0.646256	0	NA
8732	RNGTT	0.798531	0.301925	0	NA
4281	MID1	0.797938	0.408731	0	NA
490	ATP2B1	0.796964	0.442109	0	NA
84230	LRRC8C	0.796743	0.466003	0	NA
55167	MSL2	0.796182	0.370232	0	NA
10746	MAP3K2	0.795959	0.295208	0	NA
11237	RNF24	0.795692	0.549148	0	NA
5787	PTPRB	0.794938	0.414353	0	NA
8776	MTMR1	0.794531	0.546309	0	NA
23111	SPG20	0.794475	0.365338	0	NA
23394	ADNP	0.794115	0.508185	0	NA
10735	STAG2	0.793367	0.256412	0	NA
2000	ELF4	0.793273	0.528161	0	NA
57590	WDFY1	0.792297	0.347858	0	NA
23243	ANKRD28	0.791475	0.317935	0	NA
5783	PTPN13	0.791013	0.450906	0	NA
5728	PTEN	0.788762	0.471598	0	NA
57509	MTUS1	0.788522	0.304805	0	NA
29072	SETD2	0.786928	0.614994	0	NA
7832	BTG2	0.786578	0.424881	0	NA
23186	RCOR1	0.786009	0.566325	0	NA
961	CD47	0.785922	0.35088	0	NA
55769	ZNF83	0.783826	0.592659	0	NA
5277	PIGA	0.782835	0.272384	0	NA
57211	GPR126	0.782309	0.455548	0	NA
4054	LTBP3	0.782187	0.452467	57	11q13.1
57142	RTN4	0.78072	0.31646	0	NA
57561	ARRDC3	0.780137	0.318187	0	NA
2186	BPTF	0.780006	0.398575	26	17q24.2
23318	ZCCHC11	0.779946	0.393111	0	NA
3694	ITGB6	0.778564	0.815632	0	NA
8887	TAX1BP1	0.778414	0.328661	0	NA
285172	FAM126B	0.776591	0.436875	211	2q33.1
23022	PALLD	0.775612	0.562135	0	NA
5074	PAWR	0.775084	0.775043	0	NA
4313	MMP2	0.775076	0.419478	0	NA
57619	SHROOM3	0.774975	0.429853	0	NA
2553	GABPB1	0.77384	0.632921	0	NA
2152	F3	0.773223	0.450983	0	NA
66036	MTMR9	0.772995	0.442092	0	NA
9353	SLIT2	0.772577	0.469491	0	NA
3880	KRT19	0.771933	0.690326	109	17q21.2
9674	KIAA0040	0.771869	0.341293	0	NA
8829	NRP1	0.771826	0.353863	0	NA
10096	ACTR3	0.771798	0.419294	0	NA
56252	YLPM1	0.770754	0.696678	0	NA
130340	AP1S3	0.770275	0.668551	0	NA
5791	PTPRE	0.768977	0.304398	0	NA
6591	SNAI2	0.768918	0.562761	0	NA
29940	DSE	0.768831	0.409999	0	NA
55930	MYO5C	0.768566	0.59416	0	NA
10051	SMC4	0.767759	0.357132	0	NA
79098	C1orf116	0.767306	0.541602	0	NA
57688	ZSWIM6	0.767173	0.351278	0	NA
203228	C9orf72	0.766582	0.523056	0	NA
8428	STK24	0.766333	0.54797	0	NA
7026	NR2F2	0.765845	0.585493	0	NA
1756	DMD	0.765022	0.324917	0	NA
64783	RBM15	0.764625	0.625716	0	NA
1027	CDKN1B	0.763418	0.43805	0	NA
10276	NET1	0.763392	0.64395	0	NA
51320	MEX3C	0.763328	0.535283	0	NA
29994	BAZ2B	0.762857	0.661782	0	NA
166968	MIER3	0.762642	0.434023	42	5q11.2
79811	SLTM	0.762507	0.276406	0	NA
102	ADAM10	0.762442	0.252608	0	NA
26115	TANC2	0.762263	0.446325	0	NA
1195	CLK1	0.762184	0.36485	211	2q33.1
51366	UBR5	0.761712	0.357042	0	NA
9444	QKI	0.761525	0.377715	0	NA
144165	PRICKLE1	0.761034	0.399275	0	NA
4212	MEIS2	0.759564	0.503916	0	NA
84159	ARID5B	0.758726	0.431065	153	10q21.2
10848	PPP1R13L	0.758253	0.820383	0	NA
84124	ZNF394	0.758218	0.427463	0	NA
284695	ZNF326	0.758145	0.629046	0	NA
23301	EHBP1	0.758104	0.293576	84	2p15
2274	FHL2	0.757842	0.342922	0	NA
10472	ZBTB18	0.75732	0.623938	0	NA
25948	KBTBD2	0.756547	0.284684	0	NA
10512	SEMA3C	0.756008	0.469814	0	NA
25836	NIPBL	0.755664	0.520537	0	NA
7572	ZNF24	0.755506	0.620388	0	NA
22898	DENND3	0.755004	0.426592	0	NA
3799	KIF5B	0.75494	0.210096	0	NA
9124	PDLIM1	0.753414	0.520106	150	10q23.33
1462	VCAN	0.751723	0.236623	0	NA
51230	PHF20	0.750915	0.398957	0	NA
23063	WAPAL	0.750905	0.646511	0	NA
8440	NCK2	0.750829	0.359473	0	NA
114825	PWWP2A	0.750679	0.530617	0	NA
54014	BRWD1	0.750648	0.375155	0	NA
203522	DDX26B	0.750034	0.436844	0	NA
220929	ZNF438	0.749932	0.374355	0	NA
221981	THSD7A	0.749916	0.295132	0	NA
3985	LIMK2	0.749905	0.356305	0	NA
9839	ZEB2	0.749292	0.737599	0	NA
1958	EGR1	0.749282	0.401792	0	NA
7071	KLF10	0.74903	0.523309	0	NA
2113	ETS1	0.748176	0.393536	0	NA
26872	STEAP1	0.746816	0.489583	0	NA
9584	RBM39	0.745785	0.449156	0	NA
6782	HSPA13	0.745591	0.47579	0	NA
6018	RLF	0.745116	0.352116	0	NA
9589	WTAP	0.744887	0.44333	0	NA
23389	MED13L	0.74412	0.553952	97	12q24.21
23158	TBC1D9	0.743647	0.53149	0	NA
3624	INHBA	0.74343	0.364736	0	NA
1488	CTBP2	0.742798	0.192674	0	NA
57493	HEG1	0.741273	0.517555	0	NA
3976	LIF	0.741129	0.309485	0	NA
5292	PIM1	0.740813	0.270323	0	NA
54816	ZNF280D	0.739237	0.464484	0	NA
23268	DNMBP	0.739039	0.51829	0	NA
8553	BHLHE40	0.739014	0.362831	50	3p26.1
3726	JUNB	0.738266	0.872986	0	NA
9044	BTAF1	0.737201	0.553954	0	NA
375743	PTAR1	0.737169	0.369163	0	NA
7597	ZBTB25	0.737159	0.532647	0	NA
3199	HOXA2	0.736874	0.570423	0	NA
131583	FAM43A	0.73634	0.450529	0	NA
29896	TRA2A	0.73565	0.652999	0	NA
6513	SLC2A1	0.735634	0.373823	0	NA
85461	TANC1	0.735489	0.381668	0	NA
10048	RANBP9	0.734715	0.554811	160	6p23
4848	CNOT2	0.734619	0.577846	0	NA
7091	TLE4	0.734367	0.406182	0	NA
9595	CYTIP	0.73397	0.579459	0	NA
57621	ZBTB2	0.733396	0.125048	91	6q25.1
11044	PAPD7	0.73298	0.397175	0	NA
11120	BTN2A1	0.732088	0.479043	0	NA
51427	ZNF107	0.731942	0.834079	0	NA
115294	PCMTD1	0.731357	0.534732	0	NA
55320	MIS18BP1	0.730766	0.693252	0	NA
7707	ZNF148	0.730582	0.488702	0	NA
1601	DAB2	0.730051	0.328679	102	5p13.1
7718	ZNF165	0.729968	0.377204	35	6p22.1
26098	EDRF1	0.72962	0.220783	0	NA
2444	FRK	0.729259	0.500651	0	NA
9969	MED13	0.728986	0.417788	0	NA
23429	RYBP	0.728525	0.373273	0	NA
9334	B4GALT5	0.728441	0.556537	0	NA
114908	TMEM123	0.72733	0.316294	157	11q22.3
154743	C7orf60	0.72587	0.615376	0	NA
57381	RHOJ	0.725566	0.740942	0	NA
64759	TNS3	0.725494	0.537476	0	NA
83699	SH3BGRL2	0.724471	0.363341	0	NA
284996	RNF149	0.724191	0.585803	0	NA
10659	CELF2	0.723582	0.437206	0	NA
339745	SPOPL	0.723548	0.737085	0	NA
5495	PPM1B	0.723035	0.419226	0	NA
54464	XRN1	0.722897	0.525021	0	NA
9182	RASSF9	0.722827	0.421409	0	NA
54625	PARP14	0.722674	0.440974	0	NA
546	ATRX	0.720727	0.271776	0	NA
23347	SMCHD1	0.720475	0.316706	0	NA
57609	DIP2B	0.720222	0.331581	53	12q13.12
23185	LARP4B	0.719818	0.267777	0	NA
10580	SORBS1	0.719807	0.404605	0	NA
8491	MAP4K3	0.719581	0.353391	0	NA
80176	SPSB1	0.718387	0.406386	0	NA
55841	WWC3	0.718231	0.442027	34	Xp22.3
3087	HHEX	0.716803	0.554193	0	NA
158358	KIAA2026	0.716306	0.722918	0	NA
7994	KAT6A	0.716095	0.559743	0	NA
26064	RAI14	0.715987	0.426456	0	NA
90627	STARD13	0.715195	0.49727	0	NA
284058	KANSL1	0.715147	0.409159	0	NA
9910	RABGAP1L	0.714559	0.337749	0	NA
64750	SMURF2	0.713669	0.38912	0	NA
4643	MYO1E	0.713403	0.584161	0	NA
10365	KLF2	0.713056	0.463465	0	NA
57695	USP37	0.712368	0.377275	0	NA
83479	DDX59	0.711846	0.595779	0	NA
4603	MYBL1	0.711668	0.612686	0	NA
23531	MMD	0.711443	0.333089	27	17q22
4008	LMO7	0.710071	0.155086	0	NA
23092	ARHGAP26	0.70948	0.592338	0	NA
56980	PRDM10	0.709424	0.32532	0	NA
91603	ZNF830	0.709161	0.347441	0	NA
51710	ZNF44	0.709158	0.434132	0	NA
1612	DAPK1	0.709087	0.556859	0	NA
10468	FST	0.708279	0.294022	0	NA
51232	CRIM1	0.707799	0.753809	0	NA
3575	IL7R	0.707522	0.783563	0	NA
26009	ZZZ3	0.707062	0.330536	0	NA
23321	TRIM2	0.706663	0.377113	0	NA
51809	GALNT7	0.706452	0.466008	0	NA
3727	JUND	0.706425	0.365659	1	19p13.11
3298	HSF2	0.706151	0.523364	0	NA
6670	SP3	0.706139	0.778741	0	NA
650	BMP2	0.705849	0.550794	148	20p12.3
9603	NFE2L3	0.705411	0.621885	0	NA
23499	MACF1	0.705259	0.274171	0	NA
5290	PIK3CA	0.704589	0.507691	0	NA
23411	SIRT1	0.703808	0.363646	0	NA
7045	TGFBI	0.703761	0.417523	0	NA
23213	SULF1	0.702509	0.670802	0	NA
79832	QSER1	0.701369	0.418793	0	NA
114884	OSBPL10	0.701266	0.579279	0	NA
64778	FNDC3B	0.700976	0.392523	0	NA
54838	WBP1L	0.700882	0.563063	154	10q24.32
11275	KLHL2	0.700747	0.436613	0	NA
50848	F11R	0.700553	0.32019	0	NA
57018	CCNL1	0.699796	0.495057	182	3q25.31
56937	PMEPA1	0.699569	0.577786	0	NA
359948	IRF2BP2	0.699394	0.562089	0	NA
6934	TCF7L2	0.698105	0.55863	215	10q25.2
53836	GPR87	0.697816	0.5604	0	NA
59348	ZNF350	0.697643	0.434813	0	NA
64746	ACBD3	0.696471	0.218438	0	NA
4774	NFIA	0.696334	0.602874	0	NA
139818	DOCK11	0.695104	0.533684	0	NA
24147	FJX1	0.694879	0.319991	0	NA
90427	BMF	0.694556	0.447953	0	NA
22900	CARD8	0.69436	0.442285	0	NA
24145	PANX1	0.692493	0.286795	0	NA
780	DDR1	0.691631	0.529593	188	6p21.3
2309	FOXO3	0.691342	0.52369	0	NA
83593	RASSF5	0.690856	0.678735	0	NA
57567	ZNF319	0.690195	0.659934	0	NA
1052	CEBPD	0.689972	0.543402	0	NA
8412	BCAR3	0.689498	0.365474	0	NA
2635	GBP3	0.689497	0.589125	0	NA
6733	SRPK2	0.689292	0.515105	0	NA
7553	ZNF7	0.689285	0.473284	0	NA
26036	ZNF451	0.689059	0.482907	0	NA
4084	MXD1	0.688926	0.247577	0	NA
254225	RNF169	0.688642	0.679784	72	11q13.4
54453	RIN2	0.688484	0.472834	0	NA
388403	YPEL2	0.688245	0.666901	209	17q22
116496	FAM129A	0.687587	0.325085	0	NA
22849	CPEB3	0.687393	0.454907	0	NA
2115	ETV1	0.68684	0.577386	0	NA
51776	ZAK	0.686833	0.355612	176	2q24.2
2146	EZH2	0.686673	0.537427	0	NA
6938	TCF12	0.686619	0.320799	0	NA
1634	DCN	0.686461	0.353762	0	NA
7126	TNFAIP1	0.686147	0.49615	0	NA
84250	ANKRD32	0.686042	0.306016	0	NA
2313	FLI1	0.686007	0.685668	0	NA
84128	WDR75	0.685143	0.232543	0	NA
79668	PARP8	0.684926	0.459172	0	NA
23360	FNBP4	0.684623	0.343785	0	NA
7046	TGFBR1	0.684406	0.167571	0	NA
8454	CUL1	0.684247	0.467291	0	NA
390	RND3	0.683836	0.592001	0	NA
8837	CFLAR	0.682991	0.382	211	2q33.1
10602	CDC42EP3	0.682379	0.439898	0	NA
51199	NIN	0.682039	0.309563	0	NA
220988	HNRNPA3	0.681503	0.428469	0	NA
4289	MKLN1	0.681149	0.253596	0	NA
5998	RGS3	0.680794	0.267839	0	NA
3936	LCP1	0.680739	0.623584	0	NA
6503	SLA	0.680157	0.435556	0	NA
754	PTTG1IP	0.679931	0.479427	0	NA
8915	BCL10	0.679492	0.452929	0	NA
54103	GSAP	0.679443	0.388883	0	NA
10194	TSHZ1	0.679431	0.489327	0	NA
26122	EPC2	0.679248	0.314657	0	NA
2013	EMP2	0.67865	0.187812	0	NA
2078	ERG	0.676147	0.666966	0	NA
2534	FYN	0.675834	0.338771	0	NA
8626	TP63	0.675778	0.249085	55	3q28
7056	THBD	0.675367	0.278508	0	NA
64224	HERPUD2	0.675299	0.536713	0	NA
2033	EP300	0.674359	0.62671	0	NA
54812	AFTPH	0.672381	0.498492	0	NA
23023	TMCC1	0.672167	0.396173	0	NA
1654	DDX3X	0.671617	0.521339	0	NA
8092	ALX1	0.670563	0.585418	0	NA
116068	LYSMD3	0.670435	0.405506	0	NA
139886	SPIN4	0.67021	0.672162	0	NA
7728	ZNF175	0.669681	0.45617	0	NA
3212	HOXB2	0.669436	0.426289	39	17q21.32
153830	RNF145	0.669063	0.5335	130	5q33.3
11167	FSTL1	0.667709	0.307362	0	NA
5253	PHF2	0.667322	0.367341	0	NA
8036	SHOC2	0.667272	0.48795	0	NA
6668	SP2	0.667023	0.332262	0	NA
2354	FOSB	0.666895	0.793715	0	NA
4791	NFKB2	0.666451	0.441677	154	10q24.32
7048	TGFBR2	0.66585	0.16125	184	3p24.1-p23
23052	ENDOD1	0.665827	0.282945	0	NA
9709	HERPUD1	0.66554	0.485267	0	NA
55704	CCDC88A	0.665367	0.511881	0	NA
4616	GADD45B	0.664985	0.346082	0	NA
56243	KIAA1217	0.664747	0.627289	0	NA
49854	ZBTB21	0.664153	0.679511	0	NA
10464	PIBF1	0.664094	0.327395	0	NA
84146	ZNF644	0.663529	0.438444	0	NA
3554	IL1R1	0.663422	0.531696	0	NA
154810	AMOTL1	0.663205	0.400582	0	NA
22930	RAB3GAP1	0.663019	0.408918	0	NA
25966	C2CD2	0.661809	0.407631	0	NA
23560	GTPBP4	0.661485	0.669119	0	NA
3399	ID3	0.660562	0.547085	0	NA
55254	TMEM39A	0.660417	0.380431	0	NA
118429	ANTXR2	0.659039	0.574093	0	NA
57157	PHTF2	0.658562	0.634067	0	NA
23013	SPEN	0.658381	0.428911	0	NA
54680	ZNHIT6	0.657787	0.219191	0	NA
79718	TBL1XR1	0.65705	0.515704	0	NA
159195	USP54	0.656068	0.22457	0	NA
167153	PAPD4	0.654299	0.370193	0	NA
5090	PBX3	0.654082	0.406396	0	NA
9180	OSMR	0.652981	0.510795	0	NA
23258	DENND5A	0.65123	0.509999	0	NA
22891	ZNF365	0.650507	0.927627	217	10q21.2
3914	LAMB3	0.650447	0.574298	0	NA
4126	MANBA	0.650298	0.495408	167	4q24
7543	ZFX	0.649923	0.610703	0	NA
96764	TGS1	0.649769	0.510968	0	NA
133746	JMY	0.649547	0.723307	0	NA
54764	ZRANB1	0.649092	0.659513	0	NA
23338	JADE2	0.648607	0.319322	0	NA
23189	KANK1	0.64824	0.307308	135	9p24.3
26205	GMEB2	0.648003	0.462043	146	20q13.33
3216	HOXB6	0.647672	0.390522	39	17q21.32
9337	CNOT8	0.64766	0.552848	0	NA
8531	YBX3	0.647224	0.57754	0	NA
152006	RNF38	0.646989	0.453603	0	NA
4602	MYB	0.646956	0.469287	171	6q22-q23
55359	STYK1	0.64664	0.553741	0	NA
8660	IRS2	0.646102	0.42656	0	NA
23767	FLRT3	0.645868	0.37835	0	NA
7337	UBE3A	0.645865	0.436985	0	NA
23167	EFR3A	0.645661	0.189117	0	NA
3949	LDLR	0.645394	0.49462	0	NA
54843	SYTL2	0.645207	0.29129	0	NA
5604	MAP2K1	0.644802	0.714372	0	NA
7538	ZFP36	0.644319	0.68861	0	NA
57147	SCYL3	0.644169	0.473273	0	NA
127544	RNF19B	0.644024	0.331423	0	NA
3775	KCNK1	0.643919	0.343827	0	NA
10020	GNE	0.643728	0.564229	0	NA
9262	STK17B	0.643616	0.416586	0	NA
10285	SMNDC1	0.642444	0.626129	0	NA
5813	PURA	0.642283	0.366968	0	NA
59271	EVA1C	0.642211	0.448411	0	NA
7414	VCL	0.642074	0.385485	0	NA
51585	PCF11	0.641351	0.430294	0	NA
160335	TMTC2	0.640881	0.359468	0	NA
283149	BCL9L	0.64058	0.424095	65	11q23.3
2697	GJA1	0.639568	0.494254	0	NA
57120	GOPC	0.639092	0.434567	201	6q22.1
5980	REV3L	0.63814	0.187272	0	NA
4928	NUP98	0.638096	0.286468	0	NA
23592	LEMD3	0.638008	0.385976	0	NA
4783	NFIL3	0.637836	0.466221	0	NA
2	A2M	0.637186	0.420946	0	NA
5308	PITX2	0.636869	0.481086	0	NA
23279	NUP160	0.636454	0.631872	0	NA
9991	PTBP3	0.635735	0.3443	0	NA
51735	RAPGEF6	0.635296	0.662606	0	NA
55000	TUG1	0.635209	0.612672	0	NA
3236	HOXD10	0.634776	0.406823	174	2q31.1
55636	CHD7	0.634544	0.405646	0	NA
861	RUNX1	0.634181	0.814591	120	21q22.12
5970	RELA	0.633648	0.581304	57	11q13.1
57515	SERINC1	0.63332	0.506396	0	NA
54809	SAMD9	0.633037	0.576541	0	NA
3576	CXCL8	0.63302	0.406394	46	4q13.3
54800	KLHL24	0.63277	0.548722	0	NA
79026	AHNAK	0.632557	0.524718	0	NA
10579	TACC2	0.631746	0.26621	0	NA
8323	FZD6	0.63146	0.425505	0	NA
7456	WIPF1	0.631149	0.655482	0	NA
9208	LRRFIP1	0.630736	0.316286	163	2q37.3
79712	GTDC1	0.630704	0.238127	0	NA
9467	SH3BP5	0.630668	0.422217	0	NA
10924	SMPDL3A	0.629814	0.583208	0	NA
8013	NR4A3	0.629298	0.565993	0	NA
7405	UVRAG	0.628896	0.522523	0	NA
79733	E2F8	0.627753	0.67513	0	NA
9990	SLC12A6	0.627416	0.587647	0	NA
57568	SIPA1L2	0.627387	0.470428	0	NA
5903	RANBP2	0.62675	0.352598	0	NA
1942	EFNA1	0.626556	0.522055	18	1q22
81631	MAP1LC3B	0.62625	0.32723	0	NA
5144	PDE4D	0.626248	0.372677	96	5q12
10673	TNFSF13B	0.626208	0.342669	0	NA
7058	THBS2	0.625985	0.473087	0	NA
64859	NABP1	0.625692	0.445752	0	NA
8905	AP1S2	0.62555	0.342726	0	NA
4734	NEDD4	0.625253	0.286418	0	NA
10765	KDM5B	0.624972	0.168021	0	NA
56946	C11orf30	0.624969	0.185942	0	NA
285	ANGPT2	0.624442	0.299126	0	NA
80853	KDM7A	0.624198	0.244189	0	NA
3842	TNPO1	0.623562	0.222841	0	NA
3815	KIT	0.623537	0.520681	0	NA
7220	TRPC1	0.62307	0.38436	0	NA
8821	INPP4B	0.6225	0.250096	0	NA
50486	G0S2	0.622052	0.451494	0	NA
4335	MNT	0.621329	0.349698	25	17p13.3
51634	RBMX2	0.620654	0.527603	0	NA
4690	NCK1	0.620212	0.474335	0	NA
7851	MALL	0.618811	0.663278	0	NA
91694	LONRF1	0.618486	0.368964	0	NA
55971	BAIAP2L1	0.61823	0.726401	33	7q21.3
57182	ANKRD50	0.617859	0.389184	0	NA
19	ABCA1	0.617683	0.33541	0	NA
80264	ZNF430	0.616987	0.459413	0	NA
25963	TMEM87A	0.616499	0.36082	0	NA
5328	PLAU	0.616309	0.660594	0	NA
2018	EMX2	0.616201	0.683211	0	NA
10758	TRAF3IP2	0.616038	0.584137	0	NA
79413	ZBED2	0.615044	0.433319	0	NA
7052	TGM2	0.614931	0.641751	0	NA
9882	TBC1D4	0.614716	0.523892	0	NA
7181	NR2C1	0.614254	0.496798	0	NA
3572	IL6ST	0.612553	0.565294	0	NA
22882	ZHX2	0.612374	0.508436	0	NA
1730	DIAPH2	0.61234	0.265744	0	NA
58517	RBM25	0.612326	0.850745	0	NA
10144	FAM13A	0.611756	0.500827	0	NA
25	ABL1	0.611353	0.406785	0	NA
91975	ZNF300	0.610814	0.332442	0	NA
6659	SOX4	0.610554	0.326709	0	NA
7852	CXCR4	0.610438	0.683329	0	NA
8690	JRKL	0.610163	0.542051	0	NA
331	XIAP	0.609047	0.468937	0	NA
221895	JAZF1	0.608922	0.43084	0	NA
753	LDLRAD4	0.60881	0.416538	0	NA
6744	SSFA2	0.606871	0.623958	0	NA
6446	SGK1	0.606683	0.34622	0	NA
734	OSGIN2	0.6057	0.583278	0	NA
84168	ANTXR1	0.605595	0.413287	0	NA
64062	RBM26	0.604635	0.526402	0	NA
80854	SETD7	0.604611	0.416385	0	NA
376940	ZC3H6	0.603688	0.312393	0	NA
3189	HNRNPH3	0.602603	0.498984	0	NA
7644	ZNF91	0.602314	0.546628	0	NA
64283	ARHGEF28	0.60191	0.628635	0	NA
5205	ATP8B1	0.601235	0.659826	0	NA
9960	USP3	0.601146	0.520832	0	NA
9686	VGLL4	0.60113	0.361589	0	NA
6916	TBXAS1	0.601051	0.515548	0	NA
57532	NUFIP2	0.600178	0.546421	0	NA
399	RHOH	0.600169	0.577906	0	NA
2195	FAT1	0.599476	0.429125	0	NA
5921	RASA1	0.59942	0.456344	0	NA
166929	SGMS2	0.599402	0.467103	47	4q25
55236	UBA6	0.599024	0.69518	0	NA
11138	TBC1D8	0.598334	0.395295	0	NA
94120	SYTL3	0.597807	0.824697	0	NA
27332	ZNF638	0.597325	0.513193	0	NA
1122	CHML	0.596668	0.365771	0	NA
10079	ATP9A	0.596664	0.520469	0	NA
858	CAV2	0.59662	0.591618	0	NA
3977	LIFR	0.596135	0.535948	0	NA
23528	ZNF281	0.595244	0.589154	0	NA
9886	RHOBTB1	0.593948	0.231645	0	NA
1992	SERPINB1	0.593839	0.426925	0	NA
3213	HOXB3	0.593725	0.378328	39	17q21.32
25865	PRKD2	0.593671	0.166583	12	19q13.32
8864	PER2	0.593296	0.278292	0	NA
93487	MAPK1IP1L	0.593216	0.577498	0	NA
6660	SOX5	0.592664	0.72293	0	NA
152137	CCDC50	0.592092	0.279602	0	NA
3203	HOXA6	0.591934	0.547029	0	NA
79961	DENND2D	0.591827	0.416149	0	NA
1836	SLC26A2	0.59181	0.560357	0	NA
80351	TNKS2	0.591636	0.729654	0	NA
80223	RAB11FIP1	0.591467	0.603158	0	NA
7357	UGCG	0.59142	0.425165	0	NA
22823	MTF2	0.591196	0.449359	0	NA
80219	COQ10B	0.591026	0.430452	0	NA
6764	ST5	0.590888	0.381088	0	NA
80155	NAA15	0.590633	0.586914	0	NA
23200	ATP11B	0.590548	0.475696	0	NA
79670	ZCCHC6	0.590483	0.404715	0	NA
9889	ZBED4	0.590331	0.730003	0	NA
3574	IL7	0.590247	0.59828	0	NA
7270	TTF1	0.590162	0.45394	0	NA
126070	ZNF440	0.590158	0.523382	0	NA
9891	NUAK1	0.590054	0.354723	0	NA
153572	IRX2	0.589795	0.432805	0	NA
55958	KLHL9	0.589621	0.538606	0	NA
8535	CBX4	0.589477	0.474603	0	NA
9639	ARHGEF10	0.589201	0.537802	0	NA
1390	CREM	0.588746	0.450622	0	NA
7296	TXNRD1	0.588365	0.444371	0	NA
3142	HLX	0.588306	0.659325	0	NA
27	ABL2	0.588209	0.432097	0	NA
253943	YTHDF3	0.587742	0.552992	0	NA
3673	ITGA2	0.587506	0.343548	0	NA
5930	RBBP6	0.587249	0.448968	0	NA
1106	CHD2	0.587155	0.352165	0	NA
51720	UIMC1	0.587111	0.652887	0	NA
3958	LGALS3	0.586568	0.392698	0	NA
11059	WWP1	0.586197	0.345312	0	NA
7767	ZNF224	0.585788	0.670364	166	19q13.31
55332	DRAM1	0.585381	0.443359	0	NA
23054	NCOA6	0.585222	0.33449	5	20q11.22
11183	MAP4K5	0.58428	0.386428	0	NA
7291	TWIST1	0.583689	0.562226	0	NA
1519	CTSO	0.583395	0.47902	0	NA
9852	EPM2AIP1	0.583376	0.342296	0	NA
5324	PLAG1	0.582709	0.583887	0	NA
8139	GAN	0.582034	0.58746	0	NA
79818	ZNF552	0.581969	0.381691	0	NA
5156	PDGFRA	0.581912	0.526978	0	NA
9846	GAB2	0.581686	0.31241	0	NA
54845	ESRP1	0.581236	0.472024	0	NA
3207	HOXA11	0.580809	0.336587	0	NA
1909	EDNRA	0.580794	0.452661	0	NA
55623	THUMPD1	0.580416	0.515633	0	NA
26154	ABCA12	0.579943	0.51448	62	2q34-q35
6304	SATB1	0.579378	0.265446	0	NA
55031	USP47	0.579309	0.15934	0	NA
22847	ZNF507	0.579186	0.641173	0	NA
55917	CTTNBP2NL	0.579074	0.550243	0	NA
25957	PNISR	0.578208	0.718659	0	NA
3455	IFNAR2	0.578097	0.508641	0	NA
8202	NCOA3	0.578061	0.40293	0	NA
6542	SLC7A2	0.577346	0.150435	0	NA
9989	PPP4R1	0.577268	0.718271	0	NA
60312	AFAP1	0.576926	0.488703	0	NA
26224	FBXL3	0.57658	0.364715	0	NA
8710	SERPINB7	0.576195	0.293438	0	NA
10207	INADL	0.575425	0.481476	0	NA
9231	DLG5	0.575306	0.584455	0	NA
196527	ANO6	0.5753	0.668038	0	NA
57224	NHSL1	0.575244	0.395959	0	NA
56650	CLDND1	0.57411	0.354469	0	NA
23345	SYNE1	0.573663	0.497111	0	NA
246175	CNOT6L	0.572628	0.450194	0	NA
55818	KDM3A	0.572095	0.523296	0	NA
7750	ZMYM2	0.571517	0.541059	0	NA
10129	FRY	0.570363	0.508227	0	NA
9209	LRRFIP2	0.57036	0.479692	0	NA
79977	GRHL2	0.569631	0.596235	0	NA
5996	RGS1	0.568804	0.635518	0	NA
221749	PXDC1	0.56771	0.370895	0	NA
10179	RBM7	0.567343	0.406284	0	NA
200734	SPRED2	0.566999	0.443753	0	NA
65986	ZBTB10	0.56684	0.433875	0	NA
5873	RAB27A	0.566808	0.357382	0	NA
55619	DOCK10	0.566236	0.507116	0	NA
3475	IFRD1	0.565756	0.407314	0	NA
473	RERE	0.565505	0.773622	0	NA
6498	SKIL	0.565297	0.475743	196	3q26.2
3223	HOXC6	0.565218	0.40712	0	NA
1846	DUSP4	0.565175	0.611441	116	-
147495	APCDD1	0.565161	0.371417	0	NA
4067	LYN	0.565009	0.618882	0	NA
284406	ZFP82	0.564697	0.44654	0	NA
23033	DOPEY1	0.564684	0.539472	0	NA
51562	MBIP	0.564544	0.486712	212	14q13.3
27074	LAMP3	0.564456	0.767822	0	NA
27242	TNFRSF21	0.563811	0.374146	0	NA
10010	TANK	0.563325	0.37802	0	NA
60485	SAV1	0.563316	0.453103	0	NA
163786	SASS6	0.563163	0.399515	0	NA
9987	HNRNPDL	0.562469	0.601842	0	NA
55810	FOXJ2	0.562357	0.667092	0	NA
57419	SLC24A3	0.561896	0.598786	0	NA
2934	GSN	0.561737	0.489238	0	NA
8650	NUMB	0.561496	0.530507	0	NA
81706	PPP1R14C	0.561381	0.295743	0	NA
6451	SH3BGRL	0.561099	0.29209	0	NA
29766	TMOD3	0.561068	0.599496	0	NA
466	ATF1	0.560396	0.472957	53	12q13.12
5321	PLA2G4A	0.560186	0.50294	0	NA
55198	APPL2	0.56014	0.358824	0	NA
7074	TIAM1	0.560044	0.543506	0	NA
79666	PLEKHF2	0.559714	0.595609	0	NA
969	CD69	0.559043	0.384232	0	NA
7421	VDR	0.558992	0.182952	0	NA
9322	TRIP10	0.558765	0.456809	0	NA
5971	RELB	0.558576	0.67086	0	NA
3214	HOXB4	0.558524	0.738968	39	17q21.32
161742	SPRED1	0.558379	0.249078	0	NA
23683	PRKD3	0.558325	0.417162	0	NA
64764	CREB3L2	0.55757	0.277349	0	NA
79956	ERMP1	0.557548	0.462444	0	NA
93664	CADPS2	0.557349	0.431499	0	NA
7803	PTP4A1	0.557227	0.438649	0	NA
23270	TSPYL4	0.557067	0.499732	0	NA
54832	VPS13C	0.556945	0.373821	0	NA
57209	ZNF248	0.556483	0.611584	0	NA
6103	RPGR	0.555656	0.28742	0	NA
1820	ARID3A	0.555647	0.533037	0	NA
54477	PLEKHA5	0.555206	0.383007	0	NA
7107	GPR137B	0.554823	0.35108	0	NA
403341	ZBTB34	0.553843	0.529042	0	NA
29978	UBQLN2	0.553593	0.152893	0	NA
9929	JOSD1	0.553175	0.467148	0	NA
3566	IL4R	0.552962	0.398838	0	NA
144100	PLEKHA7	0.552903	0.457261	0	NA
284252	KCTD1	0.552647	0.355961	108	18q11.2
6789	STK4	0.552377	0.494347	0	NA
9618	TRAF4	0.552082	0.562599	0	NA
55667	DENND4C	0.552016	0.491011	0	NA
5311	PKD2	0.550859	0.254507	0	NA
283464	GXYLT1	0.550662	0.56403	0	NA
388	RHOB	0.550031	0.300255	0	NA
51141	INSIG2	0.549606	0.375042	0	NA
4520	MTF1	0.549549	0.550852	0	NA
3707	ITPKB	0.54943	0.33206	0	NA
51762	RAB8B	0.549197	0.391148	0	NA
54463	FAM134B	0.549059	0.441106	0	NA
23048	FNBP1	0.548419	0.356322	0	NA
415116	PIM3	0.548271	0.615096	0	NA
6809	STX3	0.548258	0.344241	0	NA
64065	PERP	0.547604	0.605829	0	NA
85463	ZC3H12C	0.54734	0.338236	0	NA
23332	CLASP1	0.547212	0.515772	0	NA
79720	VPS37B	0.547191	0.621753	0	NA
3796	KIF2A	0.546611	0.744512	0	NA
2355	FOSL2	0.546601	0.771548	0	NA
54847	SIDT1	0.545943	0.499477	79	3q13.31
195814	SDR16C5	0.54476	0.588398	0	NA
84959	UBASH3B	0.543911	0.653413	0	NA
1026	CDKN1A	0.543219	0.669411	7	6p21
329	BIRC2	0.543173	0.508202	157	11q22.3
4052	LTBP1	0.542577	0.255552	0	NA
1039	CDR2	0.542048	0.431465	0	NA
5563	PRKAA2	0.542046	0.572178	0	NA
10949	HNRNPA0	0.541916	0.524539	0	NA
5327	PLAT	0.54167	0.504957	0	NA
55602	CDKN2AIP	0.541649	0.4805	0	NA
5069	PAPPA	0.540773	0.412427	0	NA
11030	RBPMS	0.540202	0.495505	0	NA
55591	VEZT	0.540051	0.448745	0	NA
23239	PHLPP1	0.539951	0.568734	0	NA
3105	HLA-A	0.539862	0.39386	35	6p22.1
9695	EDEM1	0.539696	0.413619	0	NA
91607	SLFN11	0.539565	0.52505	0	NA
7570	ZNF22	0.539422	0.4595	0	NA
10098	TSPAN5	0.53924	0.764946	40	4q23
81603	TRIM8	0.539221	0.554596	154	10q24.32
55284	UBE2W	0.539216	0.393984	0	NA
6655	SOS2	0.539112	0.502592	0	NA
27122	DKK3	0.538832	0.526606	0	NA
9525	VPS4B	0.538218	0.393391	0	NA
4162	MCAM	0.538102	0.539848	0	NA
260425	MAGI3	0.538081	0.320608	0	NA
1359	CPA3	0.537892	0.552008	0	NA
8462	KLF11	0.537781	0.576126	74	2p25.1
55589	BMP2K	0.537474	0.224888	0	NA
1901	S1PR1	0.53743	0.753725	0	NA
8500	PPFIA1	0.537264	0.489337	0	NA
25820	ARIH1	0.536812	0.624252	0	NA
1500	CTNND1	0.536807	0.542118	0	NA
56262	LRRC8A	0.536767	0.323035	0	NA
5530	PPP3CA	0.53664	0.643635	0	NA
26118	WSB1	0.536587	0.371333	207	17q11.1
5586	PKN2	0.536429	0.473426	0	NA
5520	PPP2R2A	0.536002	0.571779	76	8p21.2
54708	MARCH5	0.535905	0.640388	0	NA
860	RUNX2	0.535057	0.601518	0	NA
26137	ZBTB20	0.535034	0.375692	185	-
3667	IRS1	0.535017	0.275336	0	NA
2634	GBP2	0.534977	0.391201	0	NA
10625	IVNS1ABP	0.53455	0.464269	0	NA
51251	NT5C3A	0.5343	0.477053	0	NA
4919	ROR1	0.534299	0.432075	0	NA
7068	THRB	0.533916	0.609314	0	NA
2650	GCNT1	0.533342	0.371973	0	NA
23137	SMC5	0.533239	0.545293	0	NA
6774	STAT3	0.533117	0.669123	0	NA
377677	CA13	0.533034	0.57436	0	NA
9693	RAPGEF2	0.53287	0.391491	0	NA
8936	WASF1	0.532831	0.240798	0	NA
59269	HIVEP3	0.532441	0.873075	0	NA
10427	SEC24B	0.531985	0.628297	0	NA
3845	KRAS	0.53192	0.52101	0	NA
91653	BOC	0.53135	0.360212	0	NA
5527	PPP2R5C	0.53132	0.456263	0	NA
607	BCL9	0.531165	0.587608	0	NA
7552	ZNF711	0.531127	0.53608	0	NA
9156	EXO1	0.530997	0.86065	0	NA
22875	ENPP4	0.530904	0.323133	0	NA
27436	EML4	0.53083	0.467535	0	NA
55227	LRRC1	0.530134	0.55809	0	NA
768211	RELL1	0.529475	0.709734	0	NA
22863	ATG14	0.528849	0.615445	0	NA
58487	CREBZF	0.528758	0.59229	0	NA
4179	CD46	0.528605	0.714915	0	NA
558	AXL	0.528601	0.479937	0	NA
10451	VAV3	0.528397	0.704609	0	NA
154796	AMOT	0.527673	0.376547	0	NA
51566	ARMCX3	0.527594	0.335645	0	NA
10135	NAMPT	0.527503	0.380496	0	NA
6777	STAT5B	0.527442	0.618478	0	NA
93986	FOXP2	0.527018	0.769933	0	NA
26018	LRIG1	0.526359	0.208538	0	NA
55858	TMEM165	0.5259	0.525992	0	NA
10443	N4BP2L2	0.52586	0.381652	0	NA
284207	METRNL	0.525334	0.66686	0	NA
8635	RNASET2	0.524454	0.489948	0	NA
7402	UTRN	0.523866	0.44352	0	NA
5295	PIK3R1	0.523767	0.342014	0	NA
1832	DSP	0.523741	0.230049	0	NA
6653	SORL1	0.523385	0.675934	0	NA
481	ATP1B1	0.523333	0.670917	0	NA
627	BDNF	0.523107	0.317863	0	NA
79738	BBS10	0.523072	0.221687	0	NA
8522	GAS7	0.522842	0.279412	0	NA
22978	NT5C2	0.522428	0.425612	154	10q24.32
55596	ZCCHC8	0.522061	0.790175	0	NA
27161	AGO2	0.522029	0.540969	0	NA
51196	PLCE1	0.521903	0.48396	150	10q23.33
8321	FZD1	0.521395	0.327487	0	NA
9644	SH3PXD2A	0.521389	0.683444	0	NA
5580	PRKCD	0.520619	0.824633	0	NA
85457	CIPC	0.520261	0.404896	0	NA
323	APBB2	0.519986	0.454969	0	NA
3685	ITGAV	0.519889	0.51913	0	NA
58489	ABHD17C	0.519738	0.698253	0	NA
8476	CDC42BPA	0.519737	0.47258	0	NA
10082	GPC6	0.519579	0.401141	0	NA
154043	CNKSR3	0.519559	0.464393	0	NA
1368	CPM	0.519391	0.286882	0	NA
22861	NLRP1	0.519237	0.649162	0	NA
9111	NMI	0.518951	0.460498	0	NA
83872	HMCN1	0.518719	0.731827	0	NA
4089	SMAD4	0.518182	0.587519	0	NA
22862	FNDC3A	0.517984	0.397616	0	NA
157	ADRBK2	0.517924	0.742957	0	NA
22911	WDR47	0.517624	0.414316	0	NA
113263	GLCCI1	0.517602	0.579652	0	NA
26035	GLCE	0.517486	0.236534	0	NA
8473	OGT	0.517469	0.650637	0	NA
5927	KDM5A	0.516666	0.541994	0	NA
51130	ASB3	0.516586	0.608459	0	NA
10509	SEMA4B	0.516188	0.468923	0	NA
8850	KAT2B	0.516113	0.455717	0	NA
140890	SREK1	0.515839	0.496349	0	NA
2077	ERF	0.51583	0.446854	0	NA
23506	GLTSCR1L	0.515662	0.412933	0	NA
54467	ANKIB1	0.515572	0.431237	0	NA
5062	PAK2	0.514786	0.49903	0	NA
65117	RSRC2	0.513792	0.239434	0	NA
4810	NHS	0.513725	0.606786	0	NA
25805	BAMBI	0.513376	0.292203	0	NA
10398	MYL9	0.513347	0.550884	0	NA
57478	USP31	0.513119	0.619021	0	NA
6910	TBX5	0.513038	0.847345	49	12q24.21
147929	ZNF565	0.513036	0.597825	0	NA
2820	GPD2	0.513035	0.533897	0	NA
26353	HSPB8	0.512833	0.390052	0	NA
324	APC	0.512088	0.449778	0	NA
53335	BCL11A	0.512005	0.673803	0	NA
51422	PRKAG2	0.511911	0.545742	0	NA
50810	HDGFRP3	0.511802	0.479311	0	NA
123879	DCUN1D3	0.511797	0.270735	0	NA
81565	NDEL1	0.510997	0.597625	0	NA
23043	TNIK	0.510975	0.75119	0	NA
9169	SCAF11	0.510185	0.44819	0	NA
51363	CHST15	0.509191	0.530461	0	NA
3267	AGFG1	0.509135	0.448557	0	NA
5570	PKIB	0.508755	0.356829	0	NA
55030	FBXO34	0.508636	0.336038	0	NA
3217	HOXB7	0.508378	0.557674	39	17q21.32
8324	FZD7	0.508179	0.510025	0	NA
94134	ARHGAP12	0.507856	0.537766	0	NA
1912	PHC2	0.507288	0.383183	0	NA
5797	PTPRM	0.507274	0.269509	0	NA
659	BMPR2	0.506818	0.479278	0	NA
55303	GIMAP4	0.506691	0.566522	0	NA
8545	CGGBP1	0.506635	0.453795	0	NA
1829	DSG2	0.506538	0.435258	0	NA
26751	SH3YL1	0.506138	0.500868	0	NA
1902	LPAR1	0.505464	0.431577	0	NA
91833	WDR20	0.504846	0.39126	0	NA
10019	SH2B3	0.504711	0.407338	43	12q24.13
152485	ZNF827	0.504352	0.361523	0	NA
64359	NXN	0.504029	0.747885	38	17p13.3
54882	ANKHD1	0.504028	0.369137	0	NA
646	BNC1	0.503761	0.641241	0	NA
51317	PHF21A	0.503662	0.449222	0	NA
7175	TPR	0.503386	0.592741	0	NA
8693	GALNT4	0.503372	0.47454	0	NA
57533	TBC1D14	0.503206	0.434221	0	NA
11168	PSIP1	0.503132	0.442339	0	NA
1739	DLG1	0.503037	0.235992	0	NA
23001	WDFY3	0.503032	0.500875	0	NA
2258	FGF13	0.502685	0.585996	0	NA
2294	FOXF1	0.502624	0.702848	0	NA
5925	RB1	0.502613	0.530037	0	NA
2651	GCNT2	0.502528	0.550765	0	NA
9101	USP8	0.502486	0.275313	0	NA
51306	FAM13B	0.502378	0.628064	0	NA
11211	FZD10	0.502016	0.415817	0	NA
4683	NBN	0.501862	0.475092	0	NA
23677	SH3BP4	0.501794	0.361199	0	NA
10184	LHFPL2	0.501649	0.459049	0	NA
3606	IL18	0.501407	0.453459	0	NA
23657	SLC7A11	0.501196	0.429445	0	NA
1665	DHX15	0.501098	0.454519	0	NA
6711	SPTBN1	0.501014	0.367691	0	NA
3133	HLA-E	0.500961	0.717814	35	6p22.1
3219	HOXB9	0.500866	0.665515	39	17q21.32
81704	DOCK8	0.500794	0.374817	0	NA
285203	EOGT	0.500775	0.510452	0	NA
2060	EPS15	0.500746	0.401891	0	NA
64393	ZMAT3	0.500713	0.728677	0	NA
55209	SETD5	0.500381	0.441917	0	NA
55114	ARHGAP17	0.500019	0.484949	0	NA
26084	ARHGEF26	0.499875	0.447906	0	NA
5743	PTGS2	0.49893	0.564008	0	NA
11278	KLF12	0.498688	0.547383	0	NA
3660	IRF2	0.498095	0.249324	0	NA
79596	RNF219	0.498094	0.496134	0	NA
942	CD86	0.497575	0.569388	0	NA
7424	VEGFC	0.49711	0.49335	0	NA
2633	GBP1	0.496619	0.651061	0	NA
28232	SLCO3A1	0.496338	0.425851	0	NA
996	CDC27	0.496312	0.416903	0	NA
6374	CXCL5	0.496296	0.489235	0	NA
84951	TNS4	0.495874	0.508875	0	NA
1495	CTNNA1	0.495324	0.530662	0	NA
96459	FNIP1	0.495046	0.486287	0	NA
92912	UBE2Q2	0.494801	0.491952	0	NA
3237	HOXD11	0.4948	0.442826	174	2q31.1
283209	PGM2L1	0.49459	0.594153	72	11q13.4
57630	SH3RF1	0.493711	0.329752	0	NA
840	CASP7	0.493491	0.369454	0	NA
2131	EXT1	0.493199	0.504587	0	NA
54855	FAM46C	0.493139	0.438552	0	NA
80781	COL18A1	0.493034	0.60592	0	NA
159	ADSS	0.492859	0.389751	0	NA
3621	ING1	0.492583	0.571678	0	NA
79660	PPP1R3B	0.492471	0.283304	0	NA
91663	MYADM	0.49245	0.234381	0	NA
9972	NUP153	0.49214	0.776183	0	NA
55179	FAIM	0.492056	0.459747	0	NA
23047	PDS5B	0.491363	0.558349	0	NA
1749	DLX5	0.491284	0.67045	0	NA
8349	HIST2H2BE	0.490788	0.447003	0	NA
11320	MGAT4A	0.49057	0.308827	0	NA
1054	CEBPG	0.490405	0.498567	10	19q13.11
79905	TMC7	0.490355	0.630439	0	NA
6942	TCF20	0.49022	0.626835	0	NA
57181	SLC39A10	0.490174	0.295637	0	NA
126669	SHE	0.490041	0.622477	0	NA
83892	KCTD10	0.48951	0.428947	0	NA
6429	SRSF4	0.489057	0.616464	0	NA
3930	LBR	0.488902	0.48582	0	NA
5080	PAX6	0.488886	0.518327	0	NA
55509	BATF3	0.488807	0.810509	0	NA
1021	CDK6	0.48874	0.545537	0	NA
7159	TP53BP2	0.488552	0.570962	0	NA
5366	PMAIP1	0.488537	0.50059	127	18q21.32
9518	GDF15	0.488526	0.559173	1	19p13.11
51347	TAOK3	0.488388	0.54417	0	NA
5142	PDE4B	0.488368	0.671535	0	NA
7592	ZNF41	0.488368	0.891396	0	NA
4211	MEIS1	0.487989	0.363044	0	NA
5926	ARID4A	0.487977	0.710583	0	NA
22835	ZFP30	0.487747	0.6111	0	NA
2296	FOXC1	0.487676	0.34219	32	6p25.3
57458	TMCC3	0.487557	0.556046	0	NA
84909	C9orf3	0.487475	0.541148	0	NA
63892	THADA	0.487273	0.509584	29	2p21
9205	ZMYM5	0.486915	0.576449	0	NA
1364	CLDN4	0.486283	0.245748	0	NA
55689	YEATS2	0.48609	0.569065	0	NA
254102	EHBP1L1	0.485614	0.406857	57	11q13.1
5318	PKP2	0.485132	0.267594	0	NA
79188	TMEM43	0.484486	0.48523	0	NA
9147	NEMF	0.483974	0.663411	0	NA
5445	PON2	0.483612	0.537906	0	NA
5270	SERPINE2	0.483369	0.506626	0	NA
29121	CLEC2D	0.48279	0.483988	0	NA
197131	UBR1	0.482376	0.357241	0	NA
9320	TRIP12	0.482259	0.211465	0	NA
151963	MB21D2	0.482124	0.407314	0	NA
4092	SMAD7	0.482005	0.690987	107	18q21.1
8644	AKR1C3	0.481499	0.341928	0	NA
3433	IFIT2	0.481256	0.629732	0	NA
51430	SUCO	0.480703	0.500566	0	NA
79892	MCMBP	0.480211	0.491684	0	NA
2192	FBLN1	0.479775	0.347232	0	NA
2247	FGF2	0.479732	0.75952	0	NA
2919	CXCL1	0.479407	0.386401	46	4q13.3
23576	DDAH1	0.479402	0.401917	0	NA
57579	FAM135A	0.478903	0.382483	0	NA
602	BCL3	0.478478	0.618658	0	NA
286826	LIN9	0.477876	0.583228	0	NA
56999	ADAMTS9	0.477782	0.55616	0	NA
81539	SLC38A1	0.47733	0.344715	0	NA
54918	CMTM6	0.477232	0.497807	0	NA
6695	SPOCK1	0.477133	0.55164	0	NA
57552	NCEH1	0.477051	0.378798	0	NA
10406	WFDC2	0.476927	0.676355	0	NA
4863	NPAT	0.47668	0.679057	71	11q22.3
79158	GNPTAB	0.476349	0.528961	0	NA
135112	NCOA7	0.476202	0.386582	0	NA
23612	PHLDA3	0.476117	0.284273	0	NA
6721	SREBF2	0.476085	0.458287	0	NA
54842	MFSD6	0.475788	0.485341	0	NA
64376	IKZF5	0.475773	0.808598	0	NA
4486	MST1R	0.47548	0.47033	0	NA
9735	KNTC1	0.474765	0.43109	0	NA
1307	COL16A1	0.47412	0.424491	0	NA
92	ACVR2A	0.473748	0.580153	0	NA
58155	PTBP2	0.473565	0.392177	0	NA
80709	AKNA	0.473529	0.388706	0	NA
10318	TNIP1	0.473453	0.494206	0	NA
395	ARHGAP6	0.47272	0.438755	0	NA
80209	PROSER1	0.472603	0.647721	0	NA
7049	TGFBR3	0.472505	0.386383	0	NA
4487	MSX1	0.472423	0.442504	0	NA
84437	MSANTD4	0.472015	0.270322	0	NA
55299	BRIX1	0.471985	0.414369	0	NA
79776	ZFHX4	0.471005	0.562928	0	NA
23682	RAB38	0.470898	0.656808	0	NA
11037	STON1	0.470766	0.582163	0	NA
4299	AFF1	0.470629	0.525006	0	NA
9258	MFHAS1	0.47059	0.410753	0	NA
346389	MACC1	0.470577	0.39957	0	NA
5099	PCDH7	0.469847	0.520163	0	NA
7127	TNFAIP2	0.469488	0.468456	0	NA
9733	SART3	0.469362	0.433731	0	NA
9590	AKAP12	0.469337	0.618623	91	6q25.1
54465	ETAA1	0.468822	0.574343	0	NA
6574	SLC20A1	0.468672	0.519767	0	NA
57498	KIDINS220	0.468658	0.376455	0	NA
6477	SIAH1	0.468463	0.458089	0	NA
23240	KIAA0922	0.468411	0.371108	0	NA
5329	PLAUR	0.468375	0.404521	166	19q13.31
6775	STAT4	0.468345	0.532489	0	NA
7561	ZNF14	0.468186	0.439023	0	NA
23231	SEL1L3	0.467852	0.240755	0	NA
6041	RNASEL	0.46773	0.55318	0	NA
5194	PEX13	0.467382	0.340779	173	2p15
1263	PLK3	0.46709	0.269005	0	NA
545	ATR	0.467075	0.635464	0	NA
55500	ETNK1	0.466988	0.601979	0	NA
9860	LRIG2	0.466703	0.504003	0	NA
4926	NUMA1	0.466701	0.640699	0	NA
196441	ZFC3H1	0.466544	0.45023	0	NA
80310	PDGFD	0.466275	0.609787	0	NA
6507	SLC1A3	0.466077	0.308184	0	NA
8879	SGPL1	0.465846	0.499289	0	NA
2335	FN1	0.465569	0.557742	0	NA
2877	GPX2	0.465329	0.586132	0	NA
8543	LMO4	0.464951	0.54264	0	NA
9529	BAG5	0.464754	0.469154	0	NA
59339	PLEKHA2	0.464664	0.42487	0	NA
8766	RAB11A	0.464486	0.410563	0	NA
55959	SULF2	0.464454	0.455266	0	NA
26269	FBXO8	0.464214	0.681074	0	NA
8061	FOSL1	0.463723	0.491168	57	11q13.1
9766	KIAA0247	0.463256	0.698273	0	NA
10551	AGR2	0.463071	0.464833	0	NA
7763	ZFAND5	0.463018	0.418634	0	NA
158586	ZXDB	0.462531	0.606405	0	NA
115992	RNF166	0.462462	0.664258	0	NA
4306	NR3C2	0.462117	0.792619	0	NA
23390	ZDHHC17	0.461747	0.58378	0	NA
143903	LAYN	0.461136	0.657385	56	11q23.1
26747	NUFIP1	0.461104	0.400038	0	NA
140733	MACROD2	0.460917	0.558569	0	NA
4750	NEK1	0.460487	0.514525	0	NA
2707	GJB3	0.46046	0.353532	0	NA
5732	PTGER2	0.460005	0.492779	0	NA
22906	TRAK1	0.459891	0.491806	194	3p22.1
25831	HECTD1	0.459785	0.677514	0	NA
3417	IDH1	0.459731	0.396926	0	NA
56034	PDGFC	0.459718	0.717532	0	NA
7171	TPM4	0.45964	0.33497	0	NA
55832	CAND1	0.459328	0.400647	0	NA
10228	STX6	0.459261	0.46071	0	NA
6397	SEC14L1	0.459011	0.473762	0	NA
2591	GALNT3	0.458462	0.329606	0	NA
84132	USP42	0.457992	0.661408	0	NA
8204	NRIP1	0.457754	0.225905	121	21q11.2
54861	SNRK	0.457719	0.367631	0	NA
4001	LMNB1	0.457694	0.637449	0	NA
23705	CADM1	0.457615	0.456612	0	NA
9874	TLK1	0.457346	0.548703	0	NA
255743	NPNT	0.457316	0.491444	0	NA
59338	PLEKHA1	0.457311	0.504913	0	NA
151887	CCDC80	0.457106	0.563681	0	NA
4094	MAF	0.456509	0.26042	0	NA
7323	UBE2D3	0.456252	0.453649	167	4q24
57221	KIAA1244	0.456212	0.396219	0	NA
253827	MSRB3	0.455593	0.229866	0	NA
4673	NAP1L1	0.455548	0.37084	0	NA
7168	TPM1	0.455337	0.211022	0	NA
330	BIRC3	0.455273	0.60548	157	11q22.3
23097	CDK19	0.454995	0.679706	0	NA
9451	EIF2AK3	0.454631	0.438104	0	NA
4239	MFAP4	0.453886	0.515081	0	NA
6674	SPAG1	0.453825	0.382292	0	NA
7150	TOP1	0.452941	0.488119	0	NA
6414	SEPP1	0.452865	0.63338	0	NA
11177	BAZ1A	0.452824	0.428113	0	NA
59345	GNB4	0.452738	0.550086	0	NA
57178	ZMIZ1	0.45253	0.534487	213	10q22.3
4864	NPC1	0.452024	0.406485	0	NA
7626	ZNF75D	0.451569	0.305975	0	NA
2181	ACSL3	0.451509	0.278243	0	NA
54737	MPHOSPH8	0.451184	0.503696	0	NA
4601	MXI1	0.450825	0.409535	0	NA
54532	USP53	0.450614	0.469759	0	NA
54454	ATAD2B	0.450331	0.770406	0	NA
154214	RNF217	0.449667	0.444402	0	NA
8411	EEA1	0.449509	0.308653	0	NA
4133	MAP2	0.449366	0.196836	0	NA
406	ARNTL	0.4493	0.703984	0	NA
10678	B3GNT2	0.449287	0.744923	0	NA
54520	CCDC93	0.449275	0.48884	0	NA
90488	TMEM263	0.44905	0.292523	0	NA
9469	CHST3	0.448043	0.51304	0	NA
201627	DENND6A	0.447971	0.237098	0	NA
862	RUNX1T1	0.447708	0.460022	0	NA
5912	RAP2B	0.447558	0.786691	0	NA
3987	LIMS1	0.447524	0.497212	0	NA
7766	ZNF223	0.447484	0.581308	166	19q13.31
283991	UBALD2	0.446689	0.144321	0	NA
115362	GBP5	0.446628	0.408343	0	NA
54556	ING3	0.446534	0.294901	0	NA
23157	SEPT6	0.446444	0.608134	0	NA
6303	SAT1	0.446337	0.568908	0	NA
8880	FUBP1	0.446121	0.525909	0	NA
7746	ZSCAN9	0.445778	0.663762	35	6p22.1
408	ARRB1	0.445087	0.524777	0	NA
9697	TRAM2	0.444958	0.372174	0	NA
7673	ZNF222	0.444902	0.578452	166	19q13.31
84775	ZNF607	0.444889	0.652448	0	NA
9663	LPIN2	0.444278	0.418313	0	NA
586	BCAT1	0.444263	0.222277	0	NA
219285	SAMD9L	0.444181	0.455402	0	NA
9934	P2RY14	0.444105	0.598278	0	NA
5493	PPL	0.444048	0.47825	0	NA
170954	PPP1R18	0.443663	0.435587	0	NA
9121	SLC16A5	0.443618	0.370379	0	NA
22887	FOXJ3	0.442993	0.588329	0	NA
10614	HEXIM1	0.442931	0.360832	0	NA
7596	ZNF45	0.442757	0.584229	166	19q13.31
23379	ICE1	0.44271	0.337897	0	NA
4069	LYZ	0.442291	0.337093	0	NA
5268	SERPINB5	0.441929	0.618626	0	NA
367	AR	0.441873	0.585588	0	NA
5774	PTPN3	0.441536	0.737553	0	NA
4850	CNOT4	0.441444	0.541712	0	NA
1130	LYST	0.441359	0.604823	0	NA
80830	APOL6	0.441318	0.685361	0	NA
8573	CASK	0.441231	0.590748	0	NA
5814	PURB	0.440697	0.33823	0	NA
8867	SYNJ1	0.440588	0.501903	0	NA
6515	SLC2A3	0.44058	0.43733	0	NA
30846	EHD2	0.440352	0.581434	0	NA
64863	METTL4	0.440002	0.462616	0	NA
51655	RASD1	0.439764	0.633992	0	NA
9748	SLK	0.439653	0.492282	0	NA
4756	NEO1	0.439611	0.437495	0	NA
81607	PVRL4	0.439091	0.654615	0	NA
29966	STRN3	0.439041	0.586941	0	NA
10127	ZNF263	0.439019	0.584746	0	NA
6850	SYK	0.438862	0.563798	0	NA
10982	MAPRE2	0.438793	0.490451	0	NA
8874	ARHGEF7	0.438705	0.321631	0	NA
54676	GTPBP2	0.438606	0.394498	0	NA
9439	MED23	0.438045	0.433074	0	NA
3394	IRF8	0.437832	0.798983	0	NA
1540	CYLD	0.43778	0.533968	0	NA
23369	PUM2	0.437667	0.890609	0	NA
29841	GRHL1	0.437418	0.676382	74	2p25.1
80205	CHD9	0.437373	0.406266	0	NA
22850	ADNP2	0.437221	0.473494	0	NA
10006	ABI1	0.437113	0.394408	0	NA
6909	TBX2	0.436763	0.721471	0	NA
3400	ID4	0.436476	0.516129	0	NA
56478	EIF4ENIF1	0.436399	0.515667	0	NA
55534	MAML3	0.436317	0.622487	0	NA
284119	PTRF	0.435838	0.616378	0	NA
63979	FIGNL1	0.435457	0.683277	164	7p12.2
51441	YTHDF2	0.435387	0.352188	0	NA
114990	VASN	0.435314	0.466975	0	NA
23768	FLRT2	0.435145	0.261959	0	NA
9445	ITM2B	0.435055	0.402178	0	NA
79983	POF1B	0.434939	0.562524	0	NA
11031	RAB31	0.434805	0.502493	0	NA
26091	HERC4	0.434796	0.507601	0	NA
84958	SYTL1	0.434611	0.535897	0	NA
55023	PHIP	0.434499	0.455332	0	NA
7431	VIM	0.434171	0.540012	0	NA
643155	SMIM15	0.433618	0.466375	0	NA
55625	ZDHHC7	0.433095	0.451081	0	NA
7174	TPP2	0.433058	0.377667	0	NA
55608	ANKRD10	0.432734	0.582481	0	NA
11216	AKAP10	0.43246	0.862336	0	NA
80323	CCDC68	0.432354	0.918058	0	NA
10163	WASF2	0.432267	0.360409	0	NA
79572	ATP13A3	0.431897	0.335191	0	NA
57633	LRRN1	0.431886	0.368934	0	NA
2624	GATA2	0.431677	0.651319	60	3q21.3
64129	TINAGL1	0.431648	0.480993	0	NA
10979	FERMT2	0.43153	0.294787	186	14q22.1
22837	COBLL1	0.431519	0.218091	0	NA
4053	LTBP2	0.431172	0.532728	0	NA
144108	SPTY2D1	0.431031	0.742088	0	NA
9656	MDC1	0.430983	0.459244	0	NA
4327	MMP19	0.430679	0.449965	0	NA
1945	EFNA4	0.430555	0.515081	18	1q22
143884	CWF19L2	0.430261	0.466295	0	NA
54498	SMOX	0.430235	0.717715	0	NA
27250	PDCD4	0.429764	0.440637	0	NA
9129	PRPF3	0.429601	0.48003	4	1q21.3
51201	ZDHHC2	0.429445	0.429766	0	NA
80315	CPEB4	0.428975	0.378502	0	NA
55638	SYBU	0.428962	0.354686	0	NA
25780	RASGRP3	0.428715	0.494704	0	NA
4969	OGN	0.428335	0.48123	0	NA
55719	FAM178A	0.428292	0.295952	0	NA
50640	PNPLA8	0.428252	0.373661	0	NA
10611	PDLIM5	0.428198	0.143458	168	4q22
2770	GNAI1	0.428103	0.495441	0	NA
2674	GFRA1	0.427913	0.26355	0	NA
7110	TMF1	0.427794	0.511044	0	NA
23380	SRGAP2	0.426935	0.622134	0	NA
155435	RBM33	0.426922	0.680438	0	NA
29970	SCHIP1	0.426657	0.312498	0	NA
23232	TBC1D12	0.426552	0.236194	150	10q23.33
3488	IGFBP5	0.426194	0.469412	0	NA
9516	LITAF	0.425975	0.632196	0	NA
54822	TRPM7	0.425834	0.390673	0	NA
7903	ST8SIA4	0.425081	0.605572	0	NA
24138	IFIT5	0.425025	0.496767	0	NA
126272	EID2B	0.424619	0.269436	0	NA
6595	SMARCA2	0.424315	0.317735	0	NA
5523	PPP2R3A	0.423993	0.46161	0	NA
7702	ZNF143	0.42386	0.397991	0	NA
6385	SDC4	0.423752	0.374283	0	NA
130271	PLEKHH2	0.423218	0.567232	29	2p21
51599	LSR	0.422982	0.281173	0	NA
9877	ZC3H11A	0.422825	0.436955	0	NA
22838	RNF44	0.422229	0.439138	0	NA
23228	PLCL2	0.422175	0.269336	0	NA
4921	DDR2	0.421958	0.45385	0	NA
1982	EIF4G2	0.421348	0.476356	0	NA
9958	USP15	0.421205	0.548843	0	NA
6773	STAT2	0.421195	0.780181	0	NA
23180	RFTN1	0.420958	0.691612	193	3p24.3
11215	AKAP11	0.420898	0.554856	0	NA
23580	CDC42EP4	0.420054	0.486582	0	NA
121551	BTBD11	0.420022	0.474175	0	NA
8976	WASL	0.419762	0.474934	0	NA
55432	YOD1	0.419144	0.634712	0	NA
9915	ARNT2	0.419124	0.776706	0	NA
4297	KMT2A	0.418963	0.369763	65	11q23.3
57758	SCUBE2	0.418849	0.682497	0	NA
64282	PAPD5	0.418717	0.588536	81	16q12.1
5738	PTGFRN	0.418698	0.679347	0	NA
23012	STK38L	0.418604	0.672115	0	NA
140901	STK35	0.418339	0.424882	0	NA
27071	DAPP1	0.418336	0.429388	40	4q23
22902	RUFY3	0.418189	0.609726	0	NA
684959	SNORA25	0.417788	0.546821	0	NA
51313	FAM198B	0.417328	0.468071	0	NA
4678	NASP	0.417002	0.705819	0	NA
222584	FAM83B	0.416249	0.192566	0	NA
222484	LNX2	0.416248	0.332539	0	NA
11108	PRDM4	0.416084	0.671134	0	NA
80204	FBXO11	0.415994	0.379968	0	NA
947	CD34	0.41591	0.710009	0	NA
26298	EHF	0.415896	0.772317	0	NA
55035	NOL8	0.415498	0.323266	0	NA
51454	GULP1	0.415389	0.589996	0	NA
6102	RP2	0.41515	0.497426	0	NA
5584	PRKCI	0.415075	0.536818	196	3q26.2
79893	GGNBP2	0.414422	0.592948	0	NA
5396	PRRX1	0.414061	0.444317	0	NA
54915	YTHDF1	0.413904	0.575676	0	NA
3669	ISG20	0.413882	0.661222	0	NA
2069	EREG	0.413861	0.259164	0	NA
1265	CNN2	0.413722	0.396408	0	NA
51700	CYB5R2	0.413591	0.19584	0	NA
57620	STIM2	0.413484	0.656504	0	NA
89797	NAV2	0.413127	0.432907	0	NA
23049	SMG1	0.412994	0.478596	0	NA
7678	ZNF124	0.412862	0.313161	0	NA
54873	PALMD	0.412829	0.585045	0	NA
6857	SYT1	0.412738	0.36123	0	NA
64116	SLC39A8	0.412172	0.722119	167	4q24
146198	ZFP90	0.411942	0.686307	6	16q22.1
84133	ZNRF3	0.411758	0.581255	125	22q12.1
81031	SLC2A10	0.411649	0.314469	0	NA
3075	CFH	0.411299	0.397947	0	NA
23607	CD2AP	0.41125	0.319441	0	NA
51601	LIPT1	0.411188	0.398727	0	NA
9794	MAML1	0.410514	0.505125	0	NA
3910	LAMA4	0.410477	0.705068	0	NA
5480	PPIC	0.410133	0.457233	0	NA
126295	ZNF57	0.409915	0.603448	0	NA
54331	GNG2	0.409711	0.826149	0	NA
254065	BRWD3	0.40963	0.571492	0	NA
64089	SNX16	0.409566	0.302959	92	8q21.13
90355	C5orf30	0.409098	0.548394	0	NA
23314	SATB2	0.408559	0.647887	0	NA
80012	PHC3	0.408377	0.383245	196	3q26.2
9849	ZNF518A	0.408216	0.587224	0	NA
2104	ESRRG	0.408162	0.426034	0	NA
154141	MBOAT1	0.408111	0.539394	0	NA
4121	MAN1A1	0.407889	0.397983	0	NA
219699	UNC5B	0.407885	0.409469	0	NA
79982	DNAJB14	0.407832	0.745817	40	4q23
1894	ECT2	0.407324	0.485088	0	NA
57205	ATP10D	0.407235	0.457478	0	NA
22828	SCAF8	0.406811	0.462544	0	NA
201799	TMEM154	0.406475	0.351395	0	NA
8351	HIST1H3D	0.406215	0.422156	0	NA
5150	PDE7A	0.405708	0.532611	0	NA
10565	ARFGEF1	0.405672	0.614983	0	NA
55422	ZNF331	0.405631	0.399864	0	NA
3218	HOXB8	0.405597	0.648195	39	17q21.32
441951	ZFAS1	0.405086	0.340356	0	NA
51755	CDK12	0.404543	0.445808	204	17q12
115207	KCTD12	0.404349	0.441403	0	NA
115548	FCHO2	0.404281	0.440017	0	NA
148867	SLC30A7	0.403978	0.470364	0	NA
4674	NAP1L2	0.403808	0.286605	0	NA
26354	GNL3	0.403769	0.262633	0	NA
133619	PRRC1	0.403739	0.561441	0	NA
140576	S100A16	0.40308	0.381575	0	NA
286410	ATP11C	0.402728	0.292361	0	NA
9771	RAPGEF5	0.402675	0.388945	0	NA
23326	USP22	0.402358	0.383152	0	NA
2526	FUT4	0.402322	0.420357	0	NA
2332	FMR1	0.402176	0.583186	0	NA
1793	DOCK1	0.402157	0.587758	0	NA
60481	ELOVL5	0.401744	0.37533	0	NA
56649	TMPRSS4	0.401735	0.41476	0	NA
4638	MYLK	0.401695	0.440564	0	NA
4287	ATXN3	0.40169	0.552958	0	NA
1003	CDH5	0.4016	0.342079	0	NA
23165	NUP205	0.401512	0.650305	0	NA
23126	POGZ	0.401257	0.570674	0	NA
56129	PCDHB7	0.401095	0.65523	0	NA
841	CASP8	0.400727	0.310456	211	2q33.1
22858	ICK	0.400724	0.612626	0	NA
57466	SCAF4	0.400634	0.283709	0	NA
2824	GPM6B	0.400517	0.610521	0	NA
375035	SFT2D2	0.400458	0.436207	0	NA
25937	WWTR1	0.400378	0.224608	0	NA
6772	STAT1	0.400352	0.675809	0	NA
57786	RBAK	0.40024	0.903324	0	NA
64105	CENPK	0.400045	0.635277	0	NA
9575	CLOCK	0.400006	0.66517	138	4q12
56907	SPIRE1	0.399799	0.601887	105	18p11.21
23051	ZHX3	0.399573	0.794761	0	NA
84911	ZNF382	0.399523	0.800766	0	NA
9315	NREP	0.399482	0.729307	0	NA
8854	ALDH1A2	0.398966	0.508466	0	NA
259230	SGMS1	0.398782	0.472335	0	NA
150864	FAM117B	0.39859	0.367986	0	NA
57007	ACKR3	0.398431	0.507508	0	NA
5744	PTHLH	0.398271	0.606486	197	12p11.22
4627	MYH9	0.398191	0.367382	0	NA
4794	NFKBIE	0.398083	0.419663	0	NA
79612	NAA16	0.398049	0.382088	0	NA
72	ACTG2	0.397747	0.406879	0	NA
5613	PRKX	0.39755	0.708302	0	NA
29035	C16orf72	0.397467	0.470249	0	NA
2549	GAB1	0.397342	0.328811	0	NA
1107	CHD3	0.397328	0.693556	0	NA
1808	DPYSL2	0.397223	0.248236	0	NA
5358	PLS3	0.397027	0.321958	0	NA
1879	EBF1	0.396371	0.434944	130	5q33.3
23129	PLXND1	0.396327	0.615797	0	NA
80352	RNF39	0.396205	0.701052	35	6p22.1
5054	SERPINE1	0.396187	0.274923	0	NA
2124	EVI2B	0.395982	0.318438	0	NA
51193	ZNF639	0.395883	0.529661	0	NA
23312	DMXL2	0.395436	0.349417	0	NA
55640	FLVCR2	0.394934	0.649717	0	NA
9813	EFCAB14	0.394923	0.687438	0	NA
90799	CEP95	0.394923	0.321743	0	NA
10116	FEM1B	0.394532	0.431647	0	NA
27152	INTU	0.39453	0.505819	0	NA
155038	GIMAP8	0.394455	0.492164	0	NA
79899	PRR5L	0.394453	0.502688	0	NA
6480	ST6GAL1	0.394145	0.266229	58	3q27-q28
3480	IGF1R	0.394025	0.571832	0	NA
25998	IBTK	0.393951	0.353479	0	NA
8405	SPOP	0.393606	0.470205	0	NA
652	BMP4	0.393529	0.706829	19	14q22-q23
23760	PITPNB	0.393267	0.539699	125	22q12.1
2119	ETV5	0.393154	0.729005	0	NA
30836	DNTTIP2	0.393065	0.828826	0	NA
55922	NKRF	0.392866	0.808827	0	NA
9140	ATG12	0.392766	0.39208	0	NA
7539	ZFP37	0.392338	0.659262	0	NA
30851	TAX1BP3	0.391957	0.730609	0	NA
81567	TXNDC5	0.39156	0.706033	0	NA
53827	FXYD5	0.391178	0.248926	0	NA
90233	ZNF551	0.391037	0.675499	0	NA
3206	HOXA10	0.390293	0.584672	0	NA
9462	RASAL2	0.38999	0.533596	0	NA
1073	CFL2	0.389919	0.503516	0	NA
10569	SLU7	0.389762	0.226734	0	NA
64844	MARCH7	0.389754	0.33736	0	NA
375449	MAST4	0.389698	0.196153	0	NA
7082	TJP1	0.389529	0.507648	0	NA
64135	IFIH1	0.389519	0.451389	0	NA
9267	CYTH1	0.388898	0.568833	0	NA
10081	PDCD7	0.388869	0.525738	0	NA
8320	EOMES	0.388803	0.56707	181	3p24.1
3184	HNRNPD	0.38867	0.283665	0	NA
55536	CDCA7L	0.388601	0.483182	141	7p21
157769	FAM91A1	0.388532	0.36788	0	NA
8395	PIP5K1B	0.388441	0.96092	0	NA
9793	CKAP5	0.388396	0.262181	0	NA
4131	MAP1B	0.388211	0.595025	0	NA
114789	SLC25A25	0.388208	0.426162	0	NA
5977	DPF2	0.388155	0.815056	0	NA
10818	FRS2	0.388147	0.688339	0	NA
11098	PRSS23	0.388138	0.764846	0	NA
1657	DMXL1	0.387784	0.27106	0	NA
79768	KATNBL1	0.387741	0.427881	0	NA
2619	GAS1	0.387318	0.453323	0	NA
126231	ZNF573	0.387098	0.546135	0	NA
54439	RBM27	0.387044	0.454201	0	NA
3489	IGFBP6	0.386963	0.232551	44	12q13.13
378938	MALAT1	0.386792	0.704898	0	NA
4582	MUC1	0.386698	0.541673	18	1q22
10274	STAG1	0.386144	0.503782	0	NA
56913	C1GALT1	0.386109	0.340707	0	NA
57728	WDR19	0.386073	0.429776	0	NA
161291	TMEM30B	0.38605	0.703044	0	NA
9404	LPXN	0.386025	0.477986	0	NA
57600	FNIP2	0.386002	0.414999	0	NA
23131	GPATCH8	0.385967	0.695943	0	NA
10186	LHFP	0.385848	0.568292	0	NA
5806	PTX3	0.385672	0.563471	0	NA
1303	COL12A1	0.385655	0.366394	0	NA
57685	CACHD1	0.385638	0.5464	0	NA
51439	FAM8A1	0.385567	0.602943	0	NA
8239	USP9X	0.38556	0.21131	0	NA
7145	TNS1	0.38547	0.417094	0	NA
6781	STC1	0.385352	0.486091	2	8p21.2
10370	CITED2	0.384956	0.369713	0	NA
4087	SMAD2	0.384656	0.640434	0	NA
10363	HMG20A	0.384641	0.532278	0	NA
51426	POLK	0.384458	0.709358	0	NA
84247	LDOC1L	0.384212	0.661817	0	NA
867	CBL	0.384044	0.351058	0	NA
2040	STOM	0.383628	0.568475	0	NA
51088	KLHL5	0.382881	0.769882	0	NA
6925	TCF4	0.382715	0.383661	0	NA
10418	SPON1	0.382509	0.474502	0	NA
51026	GOLT1B	0.382486	0.39868	0	NA
9867	PJA2	0.382481	0.613098	0	NA
9975	NR1D2	0.382258	0.577392	0	NA
136	ADORA2B	0.381808	0.462857	0	NA
92595	ZNF764	0.38167	0.495624	0	NA
3437	IFIT3	0.381426	0.787272	0	NA
56548	CHST7	0.380812	0.496335	0	NA
1387	CREBBP	0.380575	0.595223	0	NA
26054	SENP6	0.380443	0.321739	0	NA
7328	UBE2H	0.380291	0.498944	0	NA
85415	RHPN2	0.379386	0.445957	10	19q13.11
6641	SNTB1	0.378658	0.522079	0	NA
6277	S100A6	0.378572	0.810863	0	NA
10865	ARID5A	0.378516	0.673078	0	NA
3383	ICAM1	0.378167	0.49887	0	NA
6003	RGS13	0.377988	0.501189	0	NA
1385	CREB1	0.377861	0.588032	0	NA
2180	ACSL1	0.37763	0.380789	0	NA
9873	FCHSD2	0.377408	0.389688	0	NA
9406	ZRANB2	0.377274	0.336184	0	NA
6790	AURKA	0.377166	0.725533	0	NA
23143	LRCH1	0.377081	0.419547	0	NA
9844	ELMO1	0.377076	0.291467	0	NA
9805	SCRN1	0.376332	0.771342	0	NA
22915	MMRN1	0.376293	0.608673	0	NA
4646	MYO6	0.376261	0.504152	0	NA
23294	ANKS1A	0.375649	0.223004	0	NA
2649	NR6A1	0.375592	0.968178	0	NA
3339	HSPG2	0.375316	0.593968	0	NA
4000	LMNA	0.375314	0.485232	151	1q22
124491	TMEM170A	0.375107	0.72838	0	NA
10926	DBF4	0.375053	0.633026	0	NA
55357	TBC1D2	0.374868	0.246356	0	NA
22938	SNW1	0.374694	0.392604	0	NA
283078	MKX	0.374683	0.736472	0	NA
23637	RABGAP1	0.37462	0.337933	0	NA
159091	FAM122C	0.374557	0.805319	0	NA
8073	PTP4A2	0.374092	0.472915	0	NA
10892	MALT1	0.374003	0.54022	0	NA
9214	FAIM3	0.373754	0.523573	0	NA
57492	ARID1B	0.373747	0.470422	0	NA
2737	GLI3	0.373536	0.530545	0	NA
598	BCL2L1	0.373533	0.319486	0	NA
23471	TRAM1	0.373454	0.614136	0	NA
351	APP	0.373014	0.542687	0	NA
10052	GJC1	0.372959	0.400465	0	NA
8720	MBTPS1	0.372947	0.64982	0	NA
805	CALM2	0.372808	0.531461	0	NA
90952	ESAM	0.372785	0.634888	0	NA
10397	NDRG1	0.372546	0.368747	0	NA
3728	JUP	0.372154	0.491762	109	17q21.2
10793	ZNF273	0.371871	0.621676	0	NA
113791	PIK3IP1	0.371819	0.559053	0	NA
65059	RAPH1	0.371622	0.642976	0	NA
81608	FIP1L1	0.371479	0.246928	0	NA
5125	PCSK5	0.371386	0.606765	0	NA
84441	MAML2	0.371195	0.477997	0	NA
29995	LMCD1	0.371013	0.281872	0	NA
7566	ZNF18	0.370507	0.396876	0	NA
4194	MDM4	0.370413	0.468323	113	1q32.1
221302	ZUFSP	0.370275	0.423413	156	6q22.1
4222	MEOX1	0.370204	0.738409	0	NA
2004	ELK3	0.370101	0.621539	0	NA
23299	BICD2	0.369893	0.679166	0	NA
51111	SUV420H1	0.369869	0.478503	0	NA
91351	DDX60L	0.369753	0.822117	0	NA
1523	CUX1	0.369595	0.616314	0	NA
23077	MYCBP2	0.369559	0.453328	0	NA
222166	MTURN	0.369382	0.290767	0	NA
6667	SP1	0.3692	0.709192	0	NA
56987	BBX	0.369178	0.421898	0	NA
9536	PTGES	0.368247	0.523125	0	NA
26973	CHORDC1	0.366516	0.473966	0	NA
10125	RASGRP1	0.366441	0.643431	0	NA
11099	PTPN21	0.366385	0.479021	0	NA
11254	SLC6A14	0.366329	0.461446	0	NA
3981	LIG4	0.365374	0.345204	0	NA
64288	ZSCAN31	0.365283	0.533593	35	6p22.1
55727	BTBD7	0.364977	0.353616	0	NA
928	CD9	0.364474	0.120834	0	NA
9988	DMTF1	0.364426	0.528999	0	NA
3487	IGFBP4	0.36437	0.361086	0	NA
55731	FAM222B	0.363808	0.259781	0	NA
55758	RCOR3	0.363785	0.644152	0	NA
84952	CGNL1	0.363648	0.432645	0	NA
6651	SON	0.363607	0.526645	0	NA
3398	ID2	0.363524	0.381175	0	NA
55356	SLC22A15	0.36341	0.539649	0	NA
83478	ARHGAP24	0.363343	0.160588	0	NA
10241	CALCOCO2	0.36293	0.281137	39	17q21.32
3665	IRF7	0.362872	0.404408	0	NA
7574	ZNF26	0.36274	0.629037	0	NA
8493	PPM1D	0.362138	0.490053	0	NA
4361	MRE11A	0.362113	0.340432	0	NA
5775	PTPN4	0.3621	0.493489	0	NA
148423	C1orf52	0.361817	0.498796	0	NA
56894	AGPAT3	0.361699	0.498862	0	NA
3569	IL6	0.361667	0.431272	0	NA
23635	SSBP2	0.361438	0.516163	0	NA
64645	HIAT1	0.360965	0.598208	0	NA
7316	UBC	0.360736	0.508851	0	NA
4502	MT2A	0.360733	0.338505	0	NA
8809	IL18R1	0.360569	0.537711	0	NA
23650	TRIM29	0.360253	0.59612	0	NA
2804	GOLGB1	0.360133	0.15517	0	NA
5919	RARRES2	0.360066	0.560263	0	NA
84456	L3MBTL3	0.360032	0.214486	0	NA
25942	SIN3A	0.359514	0.339684	0	NA
51375	SNX7	0.359455	0.554039	0	NA
26586	CKAP2	0.359413	0.505039	0	NA
5151	PDE8A	0.359227	0.552267	0	NA
8613	PPAP2B	0.359011	0.598333	0	NA
7430	EZR	0.358936	0.423383	0	NA
23219	FBXO28	0.358882	0.656104	0	NA
57559	STAMBPL1	0.358761	0.254308	149	10q23.31
7637	ZNF84	0.358462	0.572188	0	NA
103	ADAR	0.358447	0.489297	18	1q22
493	ATP2B4	0.35842	0.498463	0	NA
5359	PLSCR1	0.358392	0.439149	0	NA
4899	NRF1	0.358329	0.415142	0	NA
3037	HAS2	0.358147	0.391357	0	NA
288	ANK3	0.358079	0.27212	0	NA
7690	ZNF131	0.357776	0.493701	0	NA
7469	NELFA	0.357553	0.342853	137	4p16.3
7799	PRDM2	0.357428	0.545891	0	NA
22903	BTBD3	0.357421	0.492594	0	NA
23493	HEY2	0.357406	0.464606	0	NA
91404	SESTD1	0.357359	0.284839	0	NA
29969	MDFIC	0.357194	0.626875	0	NA
9572	NR1D1	0.357026	0.551083	204	17q12
6654	SOS1	0.356923	0.492004	0	NA
373	TRIM23	0.356738	0.539878	0	NA
4617	MYF5	0.356699	0.829764	0	NA
83690	CRISPLD1	0.356627	0.529847	162	8q21.11
5914	RARA	0.356533	0.621533	0	NA
3215	HOXB5	0.356371	0.523295	39	17q21.32
55632	G2E3	0.356261	0.499502	0	NA
221393	GPR115	0.356215	0.886473	0	NA
4938	OAS1	0.356043	0.509302	0	NA
79834	PEAK1	0.355937	0.623384	0	NA
10481	HOXB13	0.355668	0.749485	39	17q21.32
5991	RFX3	0.35559	0.596997	0	NA
7486	WRN	0.355583	0.473675	0	NA
983	CDK1	0.355376	0.704391	0	NA
9949	AMMECR1	0.354856	0.210771	0	NA
10983	CCNI	0.354808	0.41729	0	NA
3205	HOXA9	0.354684	0.572562	0	NA
9780	PIEZO1	0.35456	0.459696	0	NA
5339	PLEC	0.354481	0.395404	0	NA
7444	VRK2	0.354249	0.528379	0	NA
1646	AKR1C2	0.354168	0.470276	0	NA
170960	ZNF721	0.353792	0.575455	0	NA
5163	PDK1	0.353737	0.634583	90	2q31.1
89846	FGD3	0.353716	0.60691	0	NA
8797	TNFRSF10A	0.353685	0.31438	0	NA
51228	GLTP	0.353354	0.195818	0	NA
57862	ZNF410	0.35307	0.794901	0	NA
5187	PER1	0.352802	0.580935	0	NA
147179	WIPF2	0.352728	0.269514	0	NA
22992	KDM2A	0.35269	0.609356	0	NA
79191	IRX3	0.352259	0.467265	0	NA
222236	NAPEPLD	0.351975	0.449479	0	NA
4149	MAX	0.351874	0.774129	0	NA
55568	GALNT10	0.351783	0.55099	0	NA
55816	DOK5	0.351753	0.721636	0	NA
90390	MED30	0.351565	0.448847	0	NA
3915	LAMC1	0.350892	0.369705	0	NA
392	ARHGAP1	0.350883	0.248583	0	NA
1407	CRY1	0.350779	0.378541	0	NA
54733	SLC35F2	0.350697	0.490097	71	11q22.3
7412	VCAM1	0.350603	0.251476	0	NA
51804	SIX4	0.350492	0.715571	0	NA
55122	AKIRIN2	0.350069	0.626816	0	NA
287	ANK2	0.349874	0.555514	0	NA
79838	TMC5	0.349812	0.545979	0	NA
55824	PAG1	0.349662	0.290154	0	NA
8835	SOCS2	0.349129	0.629139	0	NA
55186	SLC25A36	0.348936	0.669845	0	NA
55119	PRPF38B	0.348758	0.72855	0	NA
8994	LIMD1	0.348704	0.599305	0	NA
4148	MATN3	0.348615	0.367847	0	NA
115426	UHRF2	0.348516	0.731526	0	NA
25852	ARMC8	0.348366	0.677218	0	NA
10009	ZBTB33	0.348363	0.592184	0	NA
4430	MYO1B	0.348262	0.357042	0	NA
23057	NMNAT2	0.347646	0.457643	0	NA
11329	STK38	0.346933	0.438832	7	6p21
54536	EXOC6	0.346646	0.61827	0	NA
4775	NFATC3	0.346469	0.530199	0	NA
5341	PLEK	0.346293	0.485896	0	NA
2037	EPB41L2	0.34612	0.57898	0	NA
8082	SSPN	0.346041	0.374234	0	NA
10336	PCGF3	0.345905	0.354611	0	NA
51444	RNF138	0.345826	0.441943	0	NA
3855	KRT7	0.345377	0.681475	0	NA
3301	DNAJA1	0.345279	0.578633	0	NA
132	ADK	0.345173	0.590657	0	NA
57585	CRAMP1L	0.345032	0.583564	0	NA
7739	ZNF185	0.344895	0.415705	0	NA
94104	PAXBP1	0.344802	0.511836	0	NA
6738	TROVE2	0.344772	0.156982	0	NA
56256	SERTAD4	0.344706	0.449643	0	NA
27020	NPTN	0.344477	0.880228	0	NA
10507	SEMA4D	0.344235	0.343	0	NA
9023	CH25H	0.343755	0.459691	149	10q23.31
9541	CIR1	0.343732	0.525462	0	NA
4534	MTM1	0.343592	0.348961	0	NA
29110	TBK1	0.342953	0.433895	0	NA
8853	ASAP2	0.342865	0.438395	0	NA
5504	PPP1R2	0.342808	0.28767	0	NA
50804	MYEF2	0.342699	0.480556	0	NA
25801	GCA	0.342575	0.239989	0	NA
7132	TNFRSF1A	0.34253	0.687635	0	NA
26092	TOR1AIP1	0.342516	0.645485	0	NA
55062	WIPI1	0.342477	0.249811	0	NA
571	BACH1	0.34243	0.368306	117	21q22.11
55041	PLEKHB2	0.342261	0.48928	0	NA
10782	ZNF274	0.342238	0.494477	0	NA
10320	IKZF1	0.3416	0.966307	164	7p12.2
5166	PDK4	0.341435	0.438605	0	NA
1806	DPYD	0.340968	0.420309	0	NA
27303	RBMS3	0.340414	0.575988	0	NA
23067	SETD1B	0.339882	0.544934	0	NA
57560	IFT80	0.339823	0.41893	0	NA
80110	ZNF614	0.339611	0.455596	0	NA
55281	TMEM140	0.339306	0.353436	0	NA
22990	PCNX	0.339	0.181151	0	NA
285704	RGMB	0.338864	0.436229	0	NA
51646	YPEL5	0.3385	0.393177	0	NA
8289	ARID1A	0.337952	0.447121	0	NA
8446	DUSP11	0.337875	0.478323	0	NA
56938	ARNTL2	0.337867	0.554872	0	NA
10957	PNRC1	0.337149	0.548583	0	NA
4799	NFX1	0.337017	0.591005	0	NA
57721	METTL14	0.33697	0.54868	0	NA
10733	PLK4	0.336966	0.730734	0	NA
7164	TPD52L1	0.336966	0.279983	0	NA
201134	CEP112	0.336962	0.340179	0	NA
55103	RALGPS2	0.336847	0.501212	0	NA
57460	PPM1H	0.336703	0.606824	0	NA
56983	POGLUT1	0.336639	0.554351	0	NA
6788	STK3	0.336611	0.546941	0	NA
657	BMPR1A	0.33649	0.50128	0	NA
8621	CDK13	0.33639	0.598733	0	NA
5042	PABPC3	0.336234	0.568148	0	NA
10090	UST	0.336084	0.336083	0	NA
25925	ZNF521	0.335734	0.542171	0	NA
4012	LNPEP	0.335669	0.358857	0	NA
2273	FHL1	0.335445	0.563816	0	NA
9440	MED17	0.335178	0.339315	0	NA
5981	RFC1	0.33512	0.186057	0	NA
54542	RC3H2	0.335038	0.591081	0	NA
200576	PIKFYVE	0.334445	0.419223	0	NA
55854	ZC3H15	0.33443	0.294001	0	NA
6198	RPS6KB1	0.334321	0.486033	0	NA
81545	FBXO38	0.334196	0.322742	0	NA
6489	ST8SIA1	0.333926	0.520929	0	NA
85315	PAQR8	0.333836	0.467395	0	NA
284086	NEK8	0.333468	0.860794	0	NA
3235	HOXD9	0.333457	0.562284	174	2q31.1
151050	KANSL1L	0.333383	0.563845	0	NA
79577	CDC73	0.333073	0.466488	0	NA
4763	NF1	0.33291	0.513615	0	NA
3895	KTN1	0.332899	0.304641	0	NA
130399	ACVR1C	0.332727	0.509272	0	NA
29028	ATAD2	0.332696	0.66456	0	NA
4216	MAP3K4	0.332678	0.457701	0	NA
112399	EGLN3	0.332473	0.526249	0	NA
27334	P2RY10	0.332025	1.01942	0	NA
54438	GFOD1	0.331845	0.709786	160	6p23
375387	NRROS	0.331308	0.724164	0	NA
148327	CREB3L4	0.331073	0.736465	0	NA
84961	FBXL20	0.330819	0.612946	204	17q12
23309	SIN3B	0.330459	0.551242	0	NA
57132	CHMP1B	0.330361	0.699129	0	NA
55105	GPATCH2	0.330332	0.596372	0	NA
6495	SIX1	0.330261	0.752931	0	NA
79627	OGFRL1	0.330258	0.571157	0	NA
51703	ACSL5	0.330236	0.645164	0	NA
3092	HIP1	0.329989	0.760582	0	NA
23704	KCNE4	0.329845	0.50041	0	NA
54826	GIN1	0.329721	0.567395	0	NA
[truncated: 19,357 more rows]
