# Supplementary material for: Prioritizing causal disease genes using unbiased genomic features
Source: Genome Biol. 2014 Dec 3;15(12):3274. doi: 10.1186/s13059-014-0534-8 (PMC4279789; doi:10.1186/s13059-014-0534-8)
Supplement: Additional file 18: Table S22. — OPEN predictions for systemic lupus erythematosus. [file 13059_2014_534_MOESM18_ESM.xlsx]

## Sheet: HP_0002725_OPEN_predictions.txt
Entrez_ID	HGNC	Score	Stdev	GWAS Hit (loci are numbered, 0 = not within a GWAS locus)	Locus (NA = gene not within a GWAS locus)
9595	CYTIP	2.38366	0.173795	0	NA
5341	PLEK	2.32972	0.421652	0	NA
399	RHOH	2.28618	0.291807	0	NA
9873	FCHSD2	2.28121	0.212478	0	NA
942	CD86	2.26296	0.359292	0	NA
962	CD48	2.23344	0.24663	0	NA
5579	PRKCB	2.21943	0.3689	0	NA
3587	IL10RA	2.21441	0.277379	0	NA
9404	LPXN	2.20085	0.367865	0	NA
23180	RFTN1	2.1864	0.601613	0	NA
89857	KLHL6	2.18555	0.241054	0	NA
330	BIRC3	2.16957	0.190628	0	NA
4689	NCF4	2.16399	0.239685	0	NA
7805	LAPTM5	2.14567	0.29392	0	NA
931	MS4A1	2.12173	0.364402	0	NA
25816	TNFAIP8	2.12046	0.328515	0	NA
23157	SEPT6	2.11885	0.284409	0	NA
92241	RCSD1	2.11463	0.425906	0	NA
3936	LCP1	2.1074	0.180903	0	NA
3635	INPP5D	2.10433	0.112899	0	NA
7852	CXCR4	2.10391	0.362028	0	NA
9770	RASSF2	2.09968	0.351817	0	NA
6352	CCL5	2.09441	0.279765	0	NA
597	BCL2A1	2.0871	0.257341	0	NA
219972	MPEG1	2.08052	0.357485	0	NA
79961	DENND2D	2.07702	0.344603	0	NA
5788	PTPRC	2.07372	0.291374	0	NA
969	CD69	2.06921	0.542155	0	NA
51762	RAB8B	2.06752	0.272759	0	NA
939	CD27	2.06722	0.335667	0	NA
3394	IRF8	2.06502	0.537005	0	NA
55843	ARHGAP15	2.06458	0.28787	0	NA
7096	TLR1	2.06454	0.315307	0	NA
9938	ARHGAP25	2.06041	0.580421	0	NA
4067	LYN	2.04623	0.509244	0	NA
117289	TAGAP	2.04349	0.455957	0	NA
8477	GPR65	2.03982	0.288749	0	NA
54440	SASH3	2.03301	0.482649	0	NA
83593	RASSF5	2.02239	0.26634	0	NA
951	CD37	2.01822	0.490408	0	NA
5305	PIP4K2A	2.00707	0.202703	0	NA
59339	PLEKHA2	1.98728	0.310952	0	NA
3109	HLA-DMB	1.98179	0.311717	9	6p21.3
9750	FAM65B	1.98091	0.401148	0	NA
864	RUNX3	1.97714	0.526208	0	NA
8837	CFLAR	1.97609	0.373968	0	NA
5583	PRKCH	1.97011	0.445821	0	NA
3113	HLA-DPA1	1.96934	0.406134	9	6p21.3
241	ALOX5AP	1.96648	0.230819	0	NA
1540	CYLD	1.96617	0.364809	0	NA
7185	TRAF1	1.96393	0.295819	0	NA
25780	RASGRP3	1.95848	0.44861	6	2p22.3
9695	EDEM1	1.94951	0.375427	0	NA
5336	PLCG2	1.94545	0.625584	0	NA
60489	APOBEC3G	1.94523	0.572825	0	NA
54518	APBB1IP	1.93758	0.0845549	0	NA
23048	FNBP1	1.93207	0.336014	0	NA
80709	AKNA	1.93033	0.325286	0	NA
397	ARHGDIB	1.91037	0.288356	0	NA
8875	VNN2	1.90688	0.451418	0	NA
5880	RAC2	1.90341	0.326552	0	NA
9262	STK17B	1.89771	0.37902	0	NA
4792	NFKBIA	1.89735	0.175551	0	NA
1794	DOCK2	1.89354	0.303003	0	NA
9910	RABGAP1L	1.89207	0.306758	0	NA
6793	STK10	1.89201	0.119758	0	NA
1536	CYBB	1.89151	0.553767	0	NA
6789	STK4	1.88234	0.288384	0	NA
3122	HLA-DRA	1.87736	0.341679	9	6p21.3
1236	CCR7	1.87113	0.601823	0	NA
10320	IKZF1	1.84944	0.44994	14	7p12.2
3431	SP110	1.83964	0.397906	0	NA
64744	SMAP2	1.83849	0.333635	0	NA
3108	HLA-DMA	1.8376	0.318738	9	6p21.3
9450	LY86	1.83438	0.513842	0	NA
80342	TRAF3IP3	1.83282	0.729617	0	NA
7456	WIPF1	1.82737	0.34173	0	NA
23077	MYCBP2	1.82636	0.337876	0	NA
3115	HLA-DPB1	1.82307	0.475307	9	6p21.3
3119	HLA-DQB1	1.82306	0.431893	9	6p21.3
11262	SP140	1.82284	0.351475	0	NA
26051	PPP1R16B	1.81287	0.649381	0	NA
23240	KIAA0922	1.80338	0.182474	0	NA
3689	ITGB2	1.79118	0.458896	0	NA
4208	MEF2C	1.79009	0.412602	0	NA
84824	FCRLA	1.78224	0.39581	0	NA
3659	IRF1	1.77797	0.555971	0	NA
5552	SRGN	1.77662	0.413402	0	NA
9473	THEMIS2	1.77292	0.397963	0	NA
118788	PIK3AP1	1.77018	0.281828	0	NA
958	CD40	1.76999	0.509567	0	NA
3112	HLA-DOB	1.76359	0.368003	9	6p21.3
9467	SH3BP5	1.74866	0.46883	0	NA
2124	EVI2B	1.74138	0.245157	0	NA
6850	SYK	1.73984	0.566954	0	NA
10870	HCST	1.73544	0.618658	0	NA
57705	WDFY4	1.73493	0.109105	7	10q11.23
3676	ITGA4	1.73085	0.217596	0	NA
23175	LPIN1	1.71667	0.335932	0	NA
694	BTG1	1.71653	0.552771	0	NA
64333	ARHGAP9	1.71528	0.247317	0	NA
9535	GMFG	1.71393	0.681462	0	NA
3683	ITGAL	1.7087	0.570978	24	16p11.2
3133	HLA-E	1.70479	0.405858	0	NA
391	RHOG	1.69973	0.582607	0	NA
54331	GNG2	1.69922	0.318622	0	NA
963	CD53	1.69556	0.386487	0	NA
9815	GIT2	1.69421	0.26447	0	NA
55824	PAG1	1.69178	0.888853	0	NA
51465	UBE2J1	1.68388	0.578498	0	NA
6504	SLAMF1	1.67795	0.515417	0	NA
10892	MALT1	1.67403	0.787459	0	NA
10109	ARPC2	1.67282	0.452517	0	NA
1326	MAP3K8	1.67187	0.326402	0	NA
1880	GPR183	1.67151	0.308811	0	NA
7903	ST8SIA4	1.66712	0.284094	0	NA
10125	RASGRP1	1.65915	0.442937	0	NA
9308	CD83	1.65649	0.420884	0	NA
11151	CORO1A	1.65252	0.503832	0	NA
6890	TAP1	1.64972	0.456988	9	6p21.3
3123	HLA-DRB1	1.646	0.315606	9	6p21.3
5698	PSMB9	1.64177	0.561566	9	6p21.3
3603	IL16	1.63834	0.451856	0	NA
51296	SLC15A3	1.63299	0.602319	0	NA
10938	EHD1	1.6326	0.668113	0	NA
4790	NFKB1	1.62966	0.333269	0	NA
55577	NAGK	1.62315	0.479207	0	NA
3669	ISG20	1.62211	0.447995	0	NA
2885	GRB2	1.61511	0.517636	0	NA
50615	IL21R	1.60728	0.73266	0	NA
83706	FERMT3	1.60666	0.322626	0	NA
27334	P2RY10	1.60177	0.483523	0	NA
972	CD74	1.59965	0.384566	0	NA
79037	PVRIG	1.59951	0.448011	0	NA
51816	CECR1	1.59934	0.543361	0	NA
83937	RASSF4	1.59868	0.212404	0	NA
9447	AIM2	1.59806	0.500424	0	NA
973	CD79A	1.58986	0.48771	0	NA
4688	NCF2	1.58656	0.610708	0	NA
79415	C17orf62	1.58593	0.25631	0	NA
4794	NFKBIE	1.57836	0.567491	0	NA
64092	SAMSN1	1.57606	0.487339	0	NA
930	CD19	1.57184	0.624305	0	NA
4125	MAN2B1	1.57164	0.500233	0	NA
567	B2M	1.56899	0.308513	0	NA
10801	SEPT9	1.56865	0.47056	0	NA
3560	IL2RB	1.5601	0.543807	0	NA
55589	BMP2K	1.55402	0.236203	0	NA
26112	CCDC69	1.55388	0.297707	19	5q33.1
9214	FAIM3	1.55354	0.679257	0	NA
91523	PCED1B	1.55251	0.577848	0	NA
51411	BIN2	1.55144	0.665591	0	NA
113263	GLCCI1	1.55003	0.309583	0	NA
5966	REL	1.55003	0.565404	0	NA
3937	LCP2	1.54698	0.277473	0	NA
7128	TNFAIP3	1.54551	0.555158	17	6q23.3
7409	VAV1	1.54261	0.819888	0	NA
170954	PPP1R18	1.53578	0.34412	0	NA
8764	TNFRSF14	1.5335	0.309227	0	NA
5777	PTPN6	1.53196	0.950842	0	NA
5450	POU2AF1	1.53093	0.302665	0	NA
7405	UVRAG	1.53079	0.471472	0	NA
22900	CARD8	1.52998	0.41476	0	NA
3055	HCK	1.5296	0.469129	0	NA
6867	TACC1	1.52874	0.441895	0	NA
3428	IFI16	1.5257	0.593006	0	NA
10096	ACTR3	1.5243	0.379303	0	NA
10659	CELF2	1.52341	0.129973	0	NA
695	BTK	1.52263	0.349059	0	NA
2113	ETS1	1.5225	0.275259	4	11q23.3
55294	FBXW7	1.52051	0.485895	0	NA
5996	RGS1	1.51673	0.439217	0	NA
8728	ADAM19	1.51422	0.66771	0	NA
3662	IRF4	1.51231	0.85202	0	NA
10346	TRIM22	1.51187	0.283331	0	NA
8869	ST3GAL5	1.51154	0.235051	0	NA
7351	UCP2	1.50704	0.263117	0	NA
51278	IER5	1.50317	0.302173	0	NA
50856	CLEC4A	1.50095	0.542645	0	NA
79626	TNFAIP8L2	1.49753	0.598806	0	NA
26191	PTPN22	1.48816	0.459516	0	NA
6351	CCL4	1.48657	0.407768	0	NA
3111	HLA-DOA	1.4836	0.506678	9	6p21.3
7133	TNFRSF1B	1.48317	0.594665	0	NA
201633	TIGIT	1.48174	0.369904	0	NA
5778	PTPN7	1.48143	0.52511	0	NA
81704	DOCK8	1.48072	0.589405	0	NA
5142	PDE4B	1.48037	0.368041	0	NA
4154	MBNL1	1.47696	0.533181	0	NA
4005	LMO2	1.47359	0.565484	0	NA
81606	LBH	1.47231	0.707313	0	NA
472	ATM	1.47186	0.644113	0	NA
7462	LAT2	1.4708	0.306424	0	NA
51379	CRLF3	1.46893	0.331194	0	NA
50650	ARHGEF3	1.46657	0.544556	0	NA
1520	CTSS	1.46639	0.415272	0	NA
9766	KIAA0247	1.46505	0.349186	0	NA
196383	RILPL2	1.46375	0.473466	0	NA
6480	ST6GAL1	1.46262	0.38539	0	NA
50515	CHST11	1.45879	0.761418	0	NA
5366	PMAIP1	1.45596	0.296837	0	NA
55619	DOCK10	1.45213	0.444095	0	NA
4650	MYO9B	1.44872	0.409527	0	NA
10308	ZNF267	1.4455	0.382018	0	NA
960	CD44	1.44281	0.412737	0	NA
2313	FLI1	1.44147	0.536032	4	11q23.3
10673	TNFSF13B	1.43949	0.213759	0	NA
84329	HVCN1	1.43768	0.586398	0	NA
23228	PLCL2	1.43662	0.531389	0	NA
56940	DUSP22	1.43621	0.495241	0	NA
11184	MAP4K1	1.43356	0.426537	0	NA
3717	JAK2	1.43215	0.20697	0	NA
2908	NR3C1	1.43015	0.535636	0	NA
5696	PSMB8	1.4291	0.427424	9	6p21.3
79668	PARP8	1.42742	0.446315	0	NA
6776	STAT5A	1.42712	0.392268	0	NA
9709	HERPUD1	1.42336	0.521822	0	NA
8807	IL18RAP	1.42089	0.887232	0	NA
57823	SLAMF7	1.41869	0.535649	0	NA
259307	IL4I1	1.41103	0.29476	0	NA
933	CD22	1.41041	0.397259	0	NA
7431	VIM	1.40899	0.373275	0	NA
139818	DOCK11	1.40507	0.646897	0	NA
9839	ZEB2	1.40231	0.602293	0	NA
7305	TYROBP	1.40083	0.469491	0	NA
151888	BTLA	1.39926	0.502028	0	NA
5272	SERPINB9	1.39294	0.540373	0	NA
3097	HIVEP2	1.39085	0.425152	0	NA
25865	PRKD2	1.38832	0.472059	0	NA
6001	RGS10	1.3841	0.529618	0	NA
3384	ICAM2	1.37202	0.760678	0	NA
3059	HCLS1	1.36945	0.488092	0	NA
961	CD47	1.36616	0.655124	0	NA
11214	AKAP13	1.36481	0.608626	0	NA
9267	CYTH1	1.36144	0.448547	0	NA
54625	PARP14	1.35974	0.536892	0	NA
3516	RBPJ	1.35751	0.239072	0	NA
9840	TESPA1	1.35578	0.541263	0	NA
57559	STAMBPL1	1.35425	0.588496	0	NA
88455	ANKRD13A	1.35217	0.451186	0	NA
84941	HSH2D	1.34897	0.505363	0	NA
29969	MDFIC	1.34766	0.531314	0	NA
8481	OFD1	1.34766	0.407008	0	NA
83605	CCM2	1.3476	0.267994	0	NA
953	ENTPD1	1.34702	0.573709	0	NA
5533	PPP3CC	1.34625	0.424817	0	NA
92610	TIFA	1.3458	0.640423	0	NA
5294	PIK3CG	1.34107	0.42488	0	NA
157	ADRBK2	1.34095	0.361507	0	NA
5873	RAB27A	1.33841	0.265356	0	NA
7940	LST1	1.33649	0.424671	9	6p21.3
22898	DENND3	1.33505	0.658616	0	NA
51199	NIN	1.33504	0.254761	0	NA
11314	CD300A	1.33397	0.480907	0	NA
51056	LAP3	1.33038	0.586876	0	NA
23479	ISCU	1.32069	0.574957	0	NA
64005	MYO1G	1.32003	0.484834	0	NA
51466	EVL	1.31966	0.589998	0	NA
5791	PTPRE	1.31919	0.385635	0	NA
11040	PIM2	1.31668	0.574078	0	NA
51177	PLEKHO1	1.31359	0.522622	0	NA
10010	TANK	1.31284	0.419842	0	NA
2841	GPR18	1.3123	0.89053	0	NA
5293	PIK3CD	1.30376	0.324097	0	NA
1992	SERPINB1	1.30083	0.415279	0	NA
974	CD79B	1.29815	0.749898	0	NA
80231	CXorf21	1.29773	0.56903	0	NA
55707	NECAP2	1.29773	0.532938	0	NA
6772	STAT1	1.29356	0.474456	5	2q32.2
84166	NLRC5	1.29199	0.655399	0	NA
201799	TMEM154	1.29061	0.767993	0	NA
8930	MBD4	1.28824	0.422254	0	NA
26999	CYFIP2	1.28365	0.731082	0	NA
8522	GAS7	1.28293	0.603173	0	NA
1043	CD52	1.28233	0.526548	0	NA
952	CD38	1.28131	0.323917	0	NA
6515	SLC2A3	1.27976	0.59122	0	NA
103	ADAR	1.27561	0.64774	0	NA
3932	LCK	1.27522	1.04327	0	NA
23533	PIK3R5	1.27506	0.256243	0	NA
7124	TNF	1.27373	0.844341	9	6p21.3
132160	PPM1M	1.26861	0.469265	0	NA
79161	TMEM243	1.26519	0.415746	0	NA
3455	IFNAR2	1.26356	0.275925	0	NA
4600	MX2	1.26265	0.567179	0	NA
64780	MICAL1	1.26131	0.651149	0	NA
3716	JAK1	1.25956	0.506071	0	NA
120425	AMICA1	1.25345	0.398287	0	NA
79651	RHBDF2	1.2507	0.481773	0	NA
91010	FMNL3	1.25067	0.47783	0	NA
56990	CDC42SE2	1.25002	0.561952	0	NA
51063	CALHM2	1.24937	0.581029	0	NA
56253	CRTAM	1.24803	0.381317	0	NA
868	CBLB	1.24794	0.204836	0	NA
2308	FOXO1	1.24683	0.424267	22	13q14.11
81793	TLR10	1.24624	0.619904	0	NA
6397	SEC14L1	1.24261	0.613883	0	NA
6891	TAP2	1.2407	1.03258	9	6p21.3
10603	SH2B2	1.24059	0.594447	0	NA
6404	SELPLG	1.23987	0.433311	0	NA
57580	PREX1	1.23339	0.210628	0	NA
9263	STK17A	1.23317	0.536054	0	NA
8320	EOMES	1.23268	0.832704	0	NA
1130	LYST	1.23258	0.407777	0	NA
9168	TMSB10	1.2318	0.561802	0	NA
221472	FGD2	1.23133	0.335038	0	NA
2534	FYN	1.23104	0.65345	0	NA
30011	SH3KBP1	1.2301	0.758034	0	NA
128346	C1orf162	1.22932	0.573918	0	NA
80008	TMEM156	1.22833	0.59633	0	NA
2995	GYPC	1.22257	0.644112	0	NA
9046	DOK2	1.22205	0.807339	0	NA
51131	PHF11	1.21985	0.350654	0	NA
2533	FYB	1.21978	0.356086	0	NA
54103	GSAP	1.21925	0.730239	0	NA
10943	MSL3	1.21829	0.236412	0	NA
221037	JMJD1C	1.21793	0.749469	0	NA
5993	RFX5	1.21371	0.605813	0	NA
3091	HIF1A	1.21196	0.545613	0	NA
10287	RGS19	1.20543	0.521021	0	NA
80264	ZNF430	1.20278	0.243191	0	NA
27071	DAPP1	1.20204	0.701952	0	NA
639	PRDM1	1.20184	0.461391	15	6q21
22882	ZHX2	1.20124	0.573867	0	NA
10487	CAP1	1.20074	0.555128	0	NA
55904	KMT2E	1.20054	0.361342	0	NA
9662	CEP135	1.19946	0.506963	0	NA
160365	CLECL1	1.19827	0.46596	0	NA
219285	SAMD9L	1.19775	0.675164	0	NA
2180	ACSL1	1.19435	0.71007	0	NA
115362	GBP5	1.19234	0.444774	0	NA
254102	EHBP1L1	1.19017	0.559485	0	NA
1390	CREM	1.18784	0.71843	0	NA
9111	NMI	1.18733	0.606087	0	NA
55840	EAF2	1.18701	0.362714	0	NA
8202	NCOA3	1.18077	0.749104	0	NA
1901	S1PR1	1.17953	0.467879	0	NA
3459	IFNGR1	1.17882	0.585475	0	NA
5790	PTPRCAP	1.17663	0.606463	0	NA
4242	MFNG	1.17581	0.464616	0	NA
6916	TBXAS1	1.17579	0.560375	0	NA
8832	CD84	1.17411	0.442276	0	NA
6503	SLA	1.17385	0.426236	0	NA
10019	SH2B3	1.17364	0.514264	0	NA
1844	DUSP2	1.17091	0.520952	0	NA
64761	PARP12	1.17007	0.393058	0	NA
9056	SLC7A7	1.16685	0.637756	0	NA
51667	NUB1	1.16622	0.657924	0	NA
257106	ARHGAP30	1.16269	0.358653	0	NA
10437	IFI30	1.16246	0.701042	0	NA
3620	IDO1	1.16179	0.289203	0	NA
6402	SELL	1.16096	0.534905	0	NA
283897	C16orf54	1.16024	0.570595	0	NA
100	ADA	1.15751	0.268816	0	NA
54900	LAX1	1.15747	0.444688	0	NA
56261	GPCPD1	1.15324	0.522926	0	NA
11006	LILRB4	1.15315	0.595581	0	NA
165631	PARP15	1.1526	0.47602	0	NA
23075	SWAP70	1.14859	0.269961	0	NA
9711	KIAA0226	1.14794	0.611149	0	NA
26228	STAP1	1.14709	0.260767	0	NA
29760	BLNK	1.14691	0.294989	0	NA
8519	IFITM1	1.14685	0.520384	1	11p15.5
2123	EVI2A	1.1451	0.261313	0	NA
4659	PPP1R12A	1.14409	0.929314	0	NA
5452	POU2F2	1.14341	0.255634	0	NA
3071	NCKAP1L	1.14278	0.346666	0	NA
6039	RNASE6	1.14089	0.452992	0	NA
1808	DPYSL2	1.14078	0.407623	0	NA
29940	DSE	1.14017	0.314239	0	NA
3687	ITGAX	1.13935	0.444784	24	16p11.2
8905	AP1S2	1.13647	0.647178	0	NA
3720	JARID2	1.13559	0.633908	0	NA
6483	ST3GAL2	1.13411	0.365662	0	NA
83666	PARP9	1.13168	0.546075	0	NA
51393	TRPV2	1.13094	0.663925	0	NA
55303	GIMAP4	1.13007	0.424486	0	NA
929	CD14	1.12946	0.589022	0	NA
841	CASP8	1.12854	0.41836	0	NA
10318	TNIP1	1.12829	0.414686	19	5q33.1
3903	LAIR1	1.12589	0.506017	0	NA
23253	ANKRD12	1.1252	0.505705	0	NA
81553	FAM49A	1.12506	0.306719	0	NA
64127	NOD2	1.12463	0.559378	0	NA
10875	FGL2	1.12387	0.369578	0	NA
10379	IRF9	1.12374	0.816696	0	NA
5026	P2RX5	1.12086	0.616345	0	NA
7832	BTG2	1.11985	0.380628	0	NA
10148	EBI3	1.11848	0.935254	0	NA
608	TNFRSF17	1.11481	0.618586	0	NA
255231	MCOLN2	1.11383	0.691781	0	NA
91526	ANKRD44	1.11359	0.493274	0	NA
23406	COTL1	1.10823	0.436496	0	NA
976	CD97	1.10754	0.547404	0	NA
84969	TOX2	1.10712	0.41036	0	NA
1959	EGR2	1.10448	0.454374	0	NA
11031	RAB31	1.10359	0.374472	0	NA
1235	CCR6	1.10305	0.535243	0	NA
2014	EMP3	1.10083	0.465162	0	NA
1731	SEPT1	1.10006	0.859835	24	16p11.2
914	CD2	1.09922	0.580461	0	NA
663	BNIP2	1.09731	0.832417	0	NA
8651	SOCS1	1.09696	0.527848	0	NA
1445	CSK	1.09638	0.627238	0	NA
64778	FNDC3B	1.09591	0.484246	0	NA
84196	USP48	1.09371	0.526722	0	NA
64332	NFKBIZ	1.09213	0.417079	0	NA
9909	DENND4B	1.09201	0.605001	0	NA
272	AMPD3	1.09158	0.566757	0	NA
4064	CD180	1.08972	0.563666	0	NA
57514	ARHGAP31	1.08863	0.279058	27	3q13.33
3987	LIMS1	1.0869	0.312567	0	NA
8530	CST7	1.08686	0.384529	0	NA
3594	IL12RB1	1.08587	0.698691	0	NA
7453	WARS	1.08293	0.460062	0	NA
10225	CD96	1.08175	0.371272	0	NA
5209	PFKFB3	1.0804	0.531852	0	NA
3561	IL2RG	1.07985	0.736566	0	NA
11010	GLIPR1	1.07879	0.514369	0	NA
121260	SLC15A4	1.07861	0.570536	11	12q24.32
202	AIM1	1.07759	0.696182	0	NA
56882	CDC42SE1	1.07473	0.218794	0	NA
3702	ITK	1.07444	1.0401	0	NA
7293	TNFRSF4	1.07024	0.679357	0	NA
135	ADORA2A	1.07012	0.3275	0	NA
5660	PSAP	1.06992	0.311339	0	NA
63940	GPSM3	1.06756	0.640006	9	6p21.3
26277	TINF2	1.06685	0.470874	0	NA
64098	PARVG	1.06586	0.714931	0	NA
1106	CHD2	1.06453	0.571034	0	NA
27106	ARRDC2	1.0644	0.274093	0	NA
55573	CDV3	1.06262	0.651815	0	NA
3707	ITPKB	1.06168	0.419947	0	NA
971	CD72	1.06163	0.871961	0	NA
8676	STX11	1.06038	0.710735	0	NA
6935	ZEB1	1.05998	0.421743	0	NA
1316	KLF6	1.05905	0.439212	0	NA
10261	IGSF6	1.05801	0.699409	0	NA
7597	ZBTB25	1.05742	0.458338	0	NA
1606	DGKA	1.0572	0.514636	0	NA
84243	ZDHHC18	1.05599	0.546056	0	NA
896	CCND3	1.05363	0.496528	0	NA
3559	IL2RA	1.05273	0.807645	0	NA
1508	CTSB	1.0524	0.499647	0	NA
5604	MAP2K1	1.05071	0.560246	0	NA
374403	TBC1D10C	1.04989	0.284873	0	NA
27240	SIT1	1.04964	0.727039	0	NA
5128	CDK17	1.04875	0.475024	0	NA
2745	GLRX	1.04747	0.676318	0	NA
4033	LRMP	1.04357	0.213743	0	NA
22797	TFEC	1.04353	0.401166	0	NA
6688	SPI1	1.03977	0.910027	0	NA
4542	MYO1F	1.03928	0.39029	0	NA
3512	IGJ	1.03911	0.431834	0	NA
9057	SLC7A6	1.03726	0.309016	0	NA
64135	IFIH1	1.03626	0.408472	0	NA
10409	BASP1	1.03456	0.491893	0	NA
6774	STAT3	1.03314	0.432531	0	NA
1831	TSC22D3	1.03248	0.311559	0	NA
51735	RAPGEF6	1.03167	0.696637	0	NA
10627	MYL12A	1.02986	0.436614	0	NA
7375	USP4	1.02967	0.638058	0	NA
3134	HLA-F	1.02817	0.425267	0	NA
3695	ITGB7	1.02751	0.62789	0	NA
9435	CHST2	1.02741	0.678468	0	NA
640	BLK	1.02658	0.473436	8	8p23.1
3140	MR1	1.02553	0.222835	0	NA
167227	DCP2	1.02055	0.505965	0	NA
84868	HAVCR2	1.01799	0.231549	0	NA
257144	GCSAM	1.01721	0.377431	0	NA
2268	FGR	1.017	0.380818	0	NA
5150	PDE7A	1.01642	0.502411	0	NA
23370	ARHGEF18	1.01503	0.626663	0	NA
29121	CLEC2D	1.01454	0.497684	0	NA
29992	PILRA	1.01425	0.475079	0	NA
4277	MICB	1.01241	0.649406	9	6p21.3
9589	WTAP	1.01213	0.729858	0	NA
10538	BATF	1.00959	0.715169	0	NA
55704	CCDC88A	1.00777	0.399624	0	NA
832	CAPZB	1.00517	0.47714	0	NA
1796	DOK1	1.00343	0.706955	0	NA
4863	NPAT	1.00006	0.533242	0	NA
4046	LSP1	1.00003	0.516207	0	NA
4065	LY75	0.998123	0.709619	0	NA
3575	IL7R	0.997712	0.438594	0	NA
135112	NCOA7	0.997432	0.731145	0	NA
9459	ARHGEF6	0.997333	0.556885	0	NA
10507	SEMA4D	0.99697	0.790801	0	NA
1385	CREB1	0.995111	0.541432	0	NA
94240	EPSTI1	0.99497	0.403545	0	NA
23636	NUP62	0.992953	0.720805	0	NA
5771	PTPN2	0.992826	0.559774	0	NA
4815	NINJ2	0.991827	0.589593	0	NA
4739	NEDD9	0.991778	0.613838	0	NA
677	ZFP36L1	0.985834	0.349872	0	NA
9934	P2RY14	0.98438	0.822072	0	NA
80301	PLEKHO2	0.983993	0.504052	0	NA
8809	IL18R1	0.983689	0.35317	0	NA
51316	PLAC8	0.983206	0.353471	0	NA
6932	TCF7	0.982776	0.513318	0	NA
10154	PLXNC1	0.982479	0.564087	0	NA
8631	SKAP1	0.981797	0.589006	0	NA
51703	ACSL5	0.980254	0.40932	0	NA
60559	SPCS3	0.979862	0.423195	0	NA
4063	LY9	0.97761	0.557538	0	NA
7538	ZFP36	0.97378	0.706208	0	NA
5770	PTPN1	0.972048	0.484174	0	NA
10044	SH2D3C	0.970866	0.29181	0	NA
57590	WDFY1	0.970513	0.294779	0	NA
10859	LILRB1	0.970156	0.671736	0	NA
440193	CCDC88C	0.970089	0.336051	0	NA
9792	SERTAD2	0.969897	0.582369	0	NA
199	AIF1	0.9692	0.627752	9	6p21.3
919	CD247	0.968094	0.340022	0	NA
2207	FCER1G	0.967925	0.645937	0	NA
256586	LYSMD2	0.967644	0.418299	0	NA
51192	CKLF	0.964638	0.615282	0	NA
113	ADCY7	0.963234	0.690269	0	NA
26502	NARF	0.961907	0.616893	0	NA
3383	ICAM1	0.961765	0.558376	0	NA
23304	UBR2	0.961712	0.686069	0	NA
329	BIRC2	0.961611	0.544318	0	NA
11120	BTN2A1	0.960731	0.378242	0	NA
11118	BTN3A2	0.960145	0.351294	0	NA
6507	SLC1A3	0.95982	0.678047	0	NA
8635	RNASET2	0.958928	0.279513	0	NA
26207	PITPNC1	0.956302	0.885658	0	NA
2289	FKBP5	0.955515	0.295173	0	NA
25900	IFFO1	0.952593	0.187937	0	NA
2870	GRK6	0.949028	0.594571	0	NA
89846	FGD3	0.946304	0.560339	0	NA
54149	C21orf91	0.945015	0.480763	0	NA
1879	EBF1	0.942733	0.586129	0	NA
23526	HMHA1	0.94256	0.517889	0	NA
3732	CD82	0.941539	0.615237	0	NA
1997	ELF1	0.941097	0.809157	22	13q14.11
9020	MAP3K14	0.940883	0.83805	0	NA
55114	ARHGAP17	0.939833	0.456601	0	NA
4818	NKG7	0.939307	0.326608	0	NA
7107	GPR137B	0.939273	0.515171	0	NA
55340	GIMAP5	0.938793	0.475065	0	NA
2633	GBP1	0.93865	0.550881	0	NA
3096	HIVEP1	0.938301	0.425753	0	NA
147138	TMC8	0.938056	0.703665	0	NA
55337	C19orf66	0.93769	0.546028	0	NA
80821	DDHD1	0.934937	0.542128	0	NA
116985	ARAP1	0.933951	0.774224	0	NA
26157	GIMAP2	0.931774	0.7182	0	NA
1075	CTSC	0.928789	0.515961	0	NA
50619	DEF6	0.927615	0.688255	0	NA
7799	PRDM2	0.925467	1.24145	0	NA
11322	TMC6	0.925305	0.409217	0	NA
29851	ICOS	0.925257	0.737417	0	NA
29916	SNX11	0.921213	0.240244	0	NA
254170	FBXO33	0.920167	0.665004	0	NA
4050	LTB	0.920135	0.849598	9	6p21.3
2213	FCGR2B	0.918133	0.805327	0	NA
309	ANXA6	0.91691	0.66999	19	5q33.1
22990	PCNX	0.916453	0.640845	0	NA
8428	STK24	0.913959	0.63052	0	NA
64231	MS4A6A	0.913874	0.841241	0	NA
8934	RAB29	0.913027	0.556024	0	NA
22806	IKZF3	0.912964	0.559126	0	NA
834	CASP1	0.910872	0.616034	0	NA
84541	KBTBD8	0.909961	0.464801	0	NA
5724	PTAFR	0.906949	0.496386	0	NA
11221	DUSP10	0.906866	0.694879	0	NA
55281	TMEM140	0.906732	0.583641	0	NA
57488	ESYT2	0.9062	0.24228	0	NA
10906	TRAFD1	0.905334	0.434648	0	NA
54509	RHOF	0.905251	0.677277	0	NA
719	C3AR1	0.904242	0.767936	0	NA
80216	ALPK1	0.902219	0.537935	0	NA
126308	MOB3A	0.901683	0.449624	0	NA
23112	TNRC6B	0.899257	0.760765	0	NA
10396	ATP8A1	0.898693	0.71738	0	NA
51696	HECA	0.897889	0.124067	0	NA
89790	SIGLEC10	0.89735	0.533593	0	NA
11119	BTN3A1	0.897205	0.589619	0	NA
27074	LAMP3	0.896052	0.796573	0	NA
3566	IL4R	0.895046	0.702292	0	NA
55122	AKIRIN2	0.894927	0.4732	0	NA
23231	SEL1L3	0.892547	0.537038	0	NA
4599	MX1	0.889509	0.529434	0	NA
7091	TLE4	0.88944	0.816679	0	NA
3437	IFIT3	0.88825	0.499138	0	NA
4245	MGAT1	0.887752	0.530552	0	NA
26118	WSB1	0.88319	0.526037	0	NA
26088	GGA1	0.883171	0.701009	0	NA
4616	GADD45B	0.882786	0.494807	0	NA
6775	STAT4	0.882335	0.357225	5	2q32.2
1960	EGR3	0.879673	0.535025	0	NA
256236	NAPSB	0.879391	0.783264	0	NA
10550	ARL6IP5	0.878877	0.678846	0	NA
5580	PRKCD	0.878417	0.596733	0	NA
8303	SNN	0.876324	0.419368	0	NA
65056	GPBP1	0.874393	0.771718	0	NA
10475	TRIM38	0.874318	0.559408	0	NA
23515	MORC3	0.874225	0.478949	0	NA
753	LDLRAD4	0.873348	0.424397	0	NA
23064	SETX	0.87261	0.253174	0	NA
54541	DDIT4	0.872309	0.637198	0	NA
9444	QKI	0.871279	0.392415	0	NA
3015	H2AFZ	0.870604	0.444647	0	NA
3708	ITPR1	0.869762	0.611679	0	NA
54210	TREM1	0.868211	0.760069	0	NA
128338	DRAM2	0.866773	0.591622	0	NA
7187	TRAF3	0.866207	0.187576	0	NA
51311	TLR8	0.864828	0.233433	0	NA
51320	MEX3C	0.864461	0.430481	0	NA
10385	BTN2A2	0.863061	0.774423	0	NA
10923	SUB1	0.860472	0.911699	0	NA
84230	LRRC8C	0.859569	0.417035	0	NA
79670	ZCCHC6	0.858714	0.908965	0	NA
3106	HLA-B	0.857707	0.710509	9	6p21.3
1230	CCR1	0.85369	0.611331	0	NA
81558	FAM117A	0.853459	0.609871	0	NA
23049	SMG1	0.853388	0.217743	0	NA
8509	NDST2	0.853333	0.595038	0	NA
10095	ARPC1B	0.852713	0.711722	0	NA
56833	SLAMF8	0.850419	0.128585	0	NA
3660	IRF2	0.850084	0.665925	0	NA
3105	HLA-A	0.849313	0.413376	0	NA
4218	RAB8A	0.849202	0.465601	0	NA
51571	FAM49B	0.848106	0.633303	0	NA
64859	NABP1	0.847611	0.35955	0	NA
2120	ETV6	0.846859	0.405628	0	NA
965	CD58	0.846333	0.601051	0	NA
6310	ATXN1	0.845661	0.605801	0	NA
221188	GPR114	0.844957	0.38936	0	NA
79705	LRRK1	0.841879	0.380685	0	NA
27128	CYTH4	0.840669	0.482563	0	NA
6494	SIPA1	0.84013	0.602951	0	NA
4478	MSN	0.838791	0.774701	0	NA
4363	ABCC1	0.838367	0.710237	0	NA
4791	NFKB2	0.83827	0.818189	0	NA
26034	IPCEF1	0.83661	0.580411	0	NA
152926	PPM1K	0.835393	0.336588	0	NA
831	CAST	0.835109	0.484387	0	NA
3107	HLA-C	0.833324	0.608166	0	NA
54	ACP5	0.833063	0.672006	0	NA
8073	PTP4A2	0.83195	0.889333	0	NA
8417	STX7	0.831708	0.744763	0	NA
283991	UBALD2	0.830207	0.459985	0	NA
153241	CEP120	0.830163	0.56309	0	NA
399665	FAM102A	0.829845	0.564154	0	NA
10068	IL18BP	0.829198	0.543766	0	NA
10865	ARID5A	0.827826	0.578091	0	NA
7357	UGCG	0.826803	0.714374	0	NA
3956	LGALS1	0.826194	0.698915	0	NA
23545	ATP6V0A2	0.825681	0.628548	0	NA
80183	KIAA0226L	0.824851	0.377558	0	NA
6672	SP100	0.824416	0.561149	0	NA
22856	CHSY1	0.823593	0.442772	0	NA
10602	CDC42EP3	0.823308	0.297651	0	NA
1512	CTSH	0.823174	0.531748	0	NA
23081	KDM4C	0.821886	0.466407	0	NA
586	BCAT1	0.821835	0.64926	0	NA
1193	CLIC2	0.820075	0.449407	0	NA
53829	P2RY13	0.818471	0.629312	0	NA
5937	RBMS1	0.817379	0.713053	0	NA
255967	PAN3	0.81725	0.730134	0	NA
10802	SEC24A	0.816132	0.64298	0	NA
63901	FAM111A	0.816122	0.592732	0	NA
81611	ANP32E	0.813456	0.450704	0	NA
10797	MTHFD2	0.806813	0.691279	3	2p13.1
6689	SPIB	0.806386	0.809593	0	NA
4946	OAZ1	0.805263	0.464302	0	NA
115992	RNF166	0.804674	0.661202	0	NA
79630	C1orf54	0.803975	0.546557	0	NA
7942	TFEB	0.802615	0.705804	0	NA
9674	KIAA0040	0.7994	0.472733	0	NA
79073	TMEM109	0.799131	0.541388	0	NA
6004	RGS16	0.798882	0.748992	0	NA
55841	WWC3	0.797748	0.251087	0	NA
6843	VAMP1	0.795831	0.542126	0	NA
203197	C9orf91	0.795595	0.542152	0	NA
1847	DUSP5	0.793382	0.527912	0	NA
114836	SLAMF6	0.793112	0.621194	0	NA
1112	FOXN3	0.792155	0.432569	0	NA
1890	TYMP	0.791564	0.706781	0	NA
120892	LRRK2	0.7908	0.375588	0	NA
6095	RORA	0.789841	0.722041	0	NA
64766	S100PBP	0.789462	0.387431	0	NA
54502	RBM47	0.788824	0.378721	0	NA
9958	USP15	0.788744	0.358224	0	NA
3600	IL15	0.788329	0.738716	0	NA
23597	ACOT9	0.787263	0.568373	0	NA
3684	ITGAM	0.787215	0.767853	24	16p11.2
9039	UBA3	0.785495	0.60002	0	NA
80896	NPL	0.785493	0.724229	0	NA
79155	TNIP2	0.784969	0.413297	0	NA
93349	SP140L	0.784747	0.482709	0	NA
3021	H3F3B	0.784112	0.376066	0	NA
23118	TAB2	0.783023	0.49657	0	NA
28984	RGCC	0.782716	0.516982	0	NA
64218	SEMA4A	0.782651	0.892988	0	NA
91748	ELMSAN1	0.781616	0.444073	0	NA
90634	N4BP2L1	0.78065	0.498167	0	NA
284021	MILR1	0.772826	0.841465	0	NA
23495	TNFRSF13B	0.772191	0.708753	0	NA
7846	TUBA1A	0.771663	0.581478	0	NA
94120	SYTL3	0.771513	0.558356	0	NA
54851	ANKRD49	0.771374	0.577794	0	NA
8682	PEA15	0.771182	0.460644	0	NA
7040	TGFB1	0.770253	0.635098	0	NA
51100	SH3GLB1	0.769991	0.61426	0	NA
23216	TBC1D1	0.765788	0.724399	0	NA
94039	ZNF101	0.764358	0.997205	0	NA
80335	WDR82	0.762919	0.709087	0	NA
55024	BANK1	0.761561	0.4282	20	4q24
29126	CD274	0.761039	0.672008	0	NA
79666	PLEKHF2	0.759733	0.845332	0	NA
7444	VRK2	0.756794	0.466585	0	NA
863	CBFA2T3	0.755558	0.382901	0	NA
3385	ICAM3	0.755159	0.755289	0	NA
2760	GM2A	0.754682	0.82043	19	5q33.1
10006	ABI1	0.753309	0.954559	0	NA
8767	RIPK2	0.751838	0.445815	0	NA
23258	DENND5A	0.751575	0.554708	0	NA
3726	JUNB	0.751553	0.666364	0	NA
51225	ABI3	0.750857	0.677715	0	NA
66036	MTMR9	0.750262	0.627529	8	8p23.1
4939	OAS2	0.75022	0.529693	0	NA
10724	MGEA5	0.750154	0.4123	0	NA
83440	ADPGK	0.750046	0.614483	0	NA
54918	CMTM6	0.749159	0.289046	0	NA
994	CDC25B	0.747764	0.486228	0	NA
51291	GMIP	0.747537	0.535854	0	NA
64747	MFSD1	0.747479	0.841684	0	NA
57205	ATP10D	0.746242	0.328319	0	NA
7454	WAS	0.746144	0.959664	0	NA
2769	GNA15	0.74561	0.645111	0	NA
64581	CLEC7A	0.745543	0.595634	0	NA
5795	PTPRJ	0.745529	0.615008	0	NA
64174	DPEP2	0.743787	0.418157	0	NA
9051	PSTPIP1	0.742508	0.541506	0	NA
50618	ITSN2	0.742167	0.621016	0	NA
10781	ZNF266	0.742001	0.622243	0	NA
10982	MAPRE2	0.741464	0.85095	0	NA
152007	GLIPR2	0.740652	0.660799	0	NA
197358	NLRC3	0.738801	0.7467	0	NA
64062	RBM26	0.737741	0.675359	0	NA
2060	EPS15	0.735479	0.67029	0	NA
1200	TPP1	0.734315	0.425759	0	NA
4683	NBN	0.733873	0.665715	0	NA
4012	LNPEP	0.731844	0.632861	0	NA
10625	IVNS1ABP	0.730507	0.571173	0	NA
3430	IFI35	0.72824	0.573743	0	NA
23179	RGL1	0.727738	0.743084	0	NA
604	BCL6	0.727373	0.524881	0	NA
23218	NBEAL2	0.726298	0.666548	0	NA
9641	IKBKE	0.726222	0.638374	0	NA
113791	PIK3IP1	0.725752	0.487935	0	NA
9363	RAB33A	0.725615	0.636986	0	NA
64926	RASAL3	0.722235	0.628434	0	NA
116984	ARAP2	0.721488	0.736125	0	NA
81873	ARPC5L	0.719563	0.284415	0	NA
4170	MCL1	0.718061	0.58805	0	NA
2793	GNGT2	0.717513	0.261985	0	NA
9516	LITAF	0.715244	0.861758	0	NA
3276	PRMT1	0.715058	0.574192	0	NA
5734	PTGER4	0.71228	0.1757	0	NA
8717	TRADD	0.712169	0.673141	0	NA
8545	CGGBP1	0.710913	0.657448	0	NA
23208	SYT11	0.709758	0.39444	0	NA
123920	CMTM3	0.709521	0.582316	0	NA
23062	GGA2	0.709402	0.540088	0	NA
10791	VAMP5	0.708198	0.395359	0	NA
7324	UBE2E1	0.70815	0.487591	0	NA
64115	C10orf54	0.707729	0.538949	0	NA
58475	MS4A7	0.707332	0.413912	0	NA
56900	TMEM167B	0.706092	0.588241	0	NA
9181	ARHGEF2	0.705977	0.34111	0	NA
7109	TRAPPC10	0.704693	0.864134	0	NA
168537	GIMAP7	0.703697	0.662747	0	NA
59	ACTA2	0.703675	0.618339	0	NA
115361	GBP4	0.702198	0.396985	0	NA
56829	ZC3HAV1	0.701968	0.639192	0	NA
3423	IDS	0.70023	0.313289	0	NA
79158	GNPTAB	0.699889	0.71672	13	12q23.2
23200	ATP11B	0.698328	0.598039	0	NA
4772	NFATC1	0.697976	0.696889	0	NA
6868	ADAM17	0.697103	0.591083	0	NA
29015	SLC43A3	0.696975	0.577256	0	NA
23582	CCNDBP1	0.696742	0.890865	0	NA
51306	FAM13B	0.696727	0.579127	0	NA
55768	NGLY1	0.694136	0.764312	0	NA
23505	TMEM131	0.693792	0.820825	0	NA
2771	GNAI2	0.693766	0.678714	0	NA
155038	GIMAP8	0.693512	0.624986	0	NA
8925	HERC1	0.692358	0.704476	0	NA
133	ADM	0.69189	0.502974	0	NA
10678	B3GNT2	0.691522	0.567653	0	NA
9683	N4BP1	0.690629	0.534555	0	NA
2316	FLNA	0.689818	0.661387	0	NA
149628	PYHIN1	0.689356	0.501164	0	NA
285527	FRYL	0.688258	0.393688	0	NA
3117	HLA-DQA1	0.687704	0.399739	9	6p21.3
22861	NLRP1	0.68633	0.837088	0	NA
643	CXCR5	0.684075	0.802533	2	11q23.3
26959	HBP1	0.683698	0.403285	0	NA
115350	FCRL1	0.681912	0.464693	0	NA
3611	ILK	0.681855	0.223937	0	NA
8874	ARHGEF7	0.681773	0.565261	0	NA
1117	CHI3L2	0.681332	0.335441	0	NA
91607	SLFN11	0.680345	0.250914	0	NA
8554	PIAS1	0.68004	0.426013	0	NA
151613	TTC14	0.67917	0.428752	0	NA
23531	MMD	0.678373	0.6128	0	NA
9232	PTTG1	0.677759	0.54988	0	NA
81631	MAP1LC3B	0.677431	0.740294	0	NA
29933	GPR132	0.676297	0.597377	0	NA
55608	ANKRD10	0.67594	0.354305	0	NA
163050	ZNF564	0.674198	0.539447	0	NA
1846	DUSP4	0.672465	0.47001	0	NA
203228	C9orf72	0.672186	0.355743	0	NA
375387	NRROS	0.672065	0.555219	0	NA
55013	CCDC109B	0.670743	0.832752	0	NA
170384	FUT11	0.670682	0.304263	0	NA
23207	PLEKHM2	0.6704	0.902371	0	NA
57708	MIER1	0.670354	0.811439	0	NA
29110	TBK1	0.670269	0.72025	0	NA
158830	CXorf65	0.66963	0.94225	0	NA
8850	KAT2B	0.668674	0.442977	0	NA
2000	ELF4	0.667849	0.586807	0	NA
94241	TP53INP1	0.666946	0.400404	0	NA
127544	RNF19B	0.665832	0.766292	0	NA
822	CAPG	0.664767	0.559752	0	NA
23347	SMCHD1	0.663818	0.684832	0	NA
440836	ODF3B	0.663527	0.830921	0	NA
8569	MKNK1	0.662438	0.471871	0	NA
137835	TMEM71	0.661432	0.311125	0	NA
22821	RASA3	0.660914	0.689632	0	NA
91353	IGLL3P	0.660762	0.601731	0	NA
10211	FLOT1	0.660475	0.630573	0	NA
25771	TBC1D22A	0.660457	0.30538	0	NA
9844	ELMO1	0.660373	0.487581	0	NA
59345	GNB4	0.660213	0.627339	0	NA
23046	KIF21B	0.659838	0.452866	0	NA
9929	JOSD1	0.658563	0.337073	0	NA
9922	IQSEC1	0.656534	0.442063	0	NA
11021	RAB35	0.654115	0.446771	0	NA
23424	TDRD7	0.653406	0.468915	0	NA
79888	LPCAT1	0.652695	0.531634	0	NA
64224	HERPUD2	0.651954	0.672504	0	NA
57620	STIM2	0.651266	0.640617	0	NA
79180	EFHD2	0.651242	0.613875	0	NA
6595	SMARCA2	0.649285	0.636971	0	NA
2869	GRK5	0.648959	0.464961	0	NA
50807	ASAP1	0.646391	0.736763	0	NA
56987	BBX	0.646068	0.503602	0	NA
6195	RPS6KA1	0.644909	0.703738	0	NA
8776	MTMR1	0.644906	0.918617	0	NA
9960	USP3	0.644842	0.665672	0	NA
57018	CCNL1	0.644826	0.992663	0	NA
22870	PPP6R1	0.643686	0.414451	0	NA
2971	GTF3A	0.643182	0.116248	0	NA
90427	BMF	0.642784	0.360298	0	NA
5900	RALGDS	0.641665	1.01712	0	NA
23345	SYNE1	0.641176	0.605698	0	NA
25897	RNF19A	0.640346	0.611385	0	NA
4332	MNDA	0.639845	0.459434	0	NA
54464	XRN1	0.639153	0.581395	0	NA
406	ARNTL	0.638588	0.547619	0	NA
26469	PTPN18	0.638376	0.304205	0	NA
920	CD4	0.638357	0.546069	0	NA
6678	SPARC	0.636666	0.644699	0	NA
9733	SART3	0.635895	0.882018	0	NA
51188	SS18L2	0.635684	0.531179	0	NA
200576	PIKFYVE	0.635019	0.386388	0	NA
84034	EMILIN2	0.634061	0.858217	0	NA
57169	ZNFX1	0.632739	0.629521	0	NA
57674	RNF213	0.63159	0.438838	0	NA
1655	DDX5	0.629621	0.69875	0	NA
23643	LY96	0.628586	0.464456	0	NA
57147	SCYL3	0.628013	0.444274	0	NA
231	AKR1B1	0.627773	0.361028	0	NA
10288	LILRB2	0.627283	0.4689	0	NA
6223	RPS19	0.625876	0.307163	0	NA
114769	CARD16	0.625584	0.451915	0	NA
571	BACH1	0.625471	0.502218	0	NA
55106	SLFN12	0.624154	0.490408	0	NA
11213	IRAK3	0.621796	0.521252	0	NA
894	CCND2	0.620278	0.832289	0	NA
146722	CD300LF	0.6202	0.393023	0	NA
8935	SKAP2	0.619266	0.583964	0	NA
8870	IER3	0.616273	0.437472	0	NA
85450	ITPRIP	0.616222	0.501052	0	NA
9619	ABCG1	0.615658	0.665656	0	NA
57699	CPNE5	0.61484	0.55591	0	NA
10783	NEK6	0.611304	0.69131	0	NA
10260	DENND4A	0.610271	0.214966	0	NA
9367	RAB9A	0.609846	0.249876	0	NA
11182	SLC2A6	0.609453	0.448018	0	NA
1535	CYBA	0.607387	0.751916	0	NA
4682	NUBP1	0.605415	0.604774	0	NA
29887	SNX10	0.604624	0.598673	0	NA
6275	S100A4	0.604581	0.694011	0	NA
57459	GATAD2B	0.604487	0.327903	0	NA
79899	PRR5L	0.604124	0.194571	0	NA
79663	HSPBAP1	0.602114	0.497488	0	NA
80774	LIMD2	0.600284	0.166332	0	NA
152137	CCDC50	0.599916	0.523582	0	NA
23521	RPL13A	0.599715	0.607757	0	NA
1436	CSF1R	0.599582	0.677809	0	NA
3135	HLA-G	0.598765	0.611479	0	NA
10384	BTN3A3	0.598727	0.803946	0	NA
64167	ERAP2	0.598693	0.628642	0	NA
8666	EIF3G	0.59639	0.359389	0	NA
340348	TSPAN33	0.596032	0.655825	16	7q32.1
5175	PECAM1	0.595939	0.215977	0	NA
56911	MAP3K7CL	0.595869	0.516155	0	NA
1389	CREBL2	0.595606	0.555928	18	12p13.1
10135	NAMPT	0.595038	0.379011	0	NA
11064	CNTRL	0.594755	0.765799	0	NA
6434	TRA2B	0.59461	0.629573	0	NA
221692	PHACTR1	0.594395	0.584023	0	NA
684	BST2	0.594174	0.228562	0	NA
83442	SH3BGRL3	0.591969	0.369317	0	NA
9665	KIAA0430	0.591244	0.728083	0	NA
9332	CD163	0.58781	0.880986	0	NA
3915	LAMC1	0.587806	0.66857	0	NA
7378	UPP1	0.586343	0.321536	0	NA
79713	IGFLR1	0.585991	0.52838	0	NA
1380	CR2	0.583894	0.634533	0	NA
57050	UTP3	0.583869	0.509058	0	NA
865	CBFB	0.58275	0.414647	0	NA
1026	CDKN1A	0.582403	0.586591	0	NA
6427	SRSF2	0.581935	0.781683	0	NA
27163	NAAA	0.580871	0.51931	0	NA
4066	LYL1	0.579052	0.508291	0	NA
51676	ASB2	0.578043	0.49458	0	NA
54863	TOR4A	0.576957	0.554037	0	NA
203068	TUBB	0.576867	0.677829	0	NA
60481	ELOVL5	0.576207	0.674533	0	NA
313	AOAH	0.57433	0.584939	0	NA
9208	LRRFIP1	0.574239	0.657942	0	NA
7321	UBE2D1	0.57302	0.484604	0	NA
124944	C17orf49	0.571858	0.603913	0	NA
1889	ECE1	0.571855	0.71718	0	NA
9985	REC8	0.571353	0.643687	0	NA
11168	PSIP1	0.571059	0.36477	0	NA
27429	HTRA2	0.571048	0.840854	0	NA
941	CD80	0.57098	0.644	27	3q13.33
3458	IFNG	0.570933	0.351509	0	NA
57826	RAP2C	0.570164	0.424718	0	NA
9896	FIG4	0.56975	0.797896	0	NA
60	ACTB	0.568825	0.671727	0	NA
54832	VPS13C	0.568753	0.464515	0	NA
157285	SGK223	0.567271	0.640441	0	NA
6367	CCL22	0.566214	0.438052	0	NA
8648	NCOA1	0.565157	0.677804	0	NA
51669	TMEM66	0.562614	0.788017	0	NA
1827	RCAN1	0.561454	0.640439	0	NA
415116	PIM3	0.561167	0.256856	0	NA
11234	HPS5	0.560466	0.418312	0	NA
79712	GTDC1	0.560393	0.404919	0	NA
55729	ATF7IP	0.560222	0.722029	0	NA
26286	ARFGAP3	0.559803	0.834445	0	NA
240	ALOX5	0.559323	0.293725	0	NA
51366	UBR5	0.557626	0.389964	0	NA
54495	TMX3	0.556779	0.296024	0	NA
8992	ATP6V0E1	0.555522	0.806439	0	NA
139716	GAB3	0.554674	0.709418	0	NA
2744	GLS	0.55464	0.54803	5	2q32.2
7076	TIMP1	0.55447	0.560822	0	NA
23129	PLXND1	0.554156	0.416028	0	NA
752	FMNL1	0.553976	0.785598	0	NA
2889	RAPGEF1	0.55397	0.513272	0	NA
10018	BCL2L11	0.553738	0.811605	0	NA
23603	CORO1C	0.55341	0.434723	0	NA
8705	B3GALT4	0.553213	0.445845	0	NA
89849	ATG16L2	0.553172	0.774426	0	NA
23433	RHOQ	0.55206	0.440005	0	NA
2185	PTK2B	0.550169	0.824186	0	NA
54386	TERF2IP	0.549977	0.458951	0	NA
11335	CBX3	0.549956	0.586925	0	NA
80714	PBX4	0.549041	0.494295	0	NA
10561	IFI44	0.545789	1.06219	0	NA
6653	SORL1	0.545335	0.861702	0	NA
9320	TRIP12	0.544178	0.370882	0	NA
55180	LINS	0.544145	0.967901	0	NA
84433	CARD11	0.543417	0.231489	0	NA
53346	TM6SF1	0.543188	0.452567	0	NA
29990	PILRB	0.540799	0.403729	0	NA
116496	FAM129A	0.540554	0.195146	0	NA
81844	TRIM56	0.539758	0.405533	0	NA
55544	RBM38	0.539308	0.789994	0	NA
8564	KMO	0.539262	0.410282	0	NA
114882	OSBPL8	0.539189	0.549959	0	NA
2162	F13A1	0.53878	0.44743	0	NA
26019	UPF2	0.53836	0.432896	0	NA
23499	MACF1	0.537413	0.924238	0	NA
10097	ACTR2	0.537004	0.594542	0	NA
10800	CYSLTR1	0.536125	0.4622	0	NA
10092	ARPC5	0.536015	0.303686	0	NA
26031	OSBPL3	0.535467	0.565497	0	NA
92140	MTDH	0.534098	0.633518	0	NA
8495	PPFIBP2	0.534081	0.458274	0	NA
26122	EPC2	0.53382	0.61308	0	NA
5168	ENPP2	0.533507	1.0679	0	NA
113402	SFT2D1	0.53271	0.489072	0	NA
8458	TTF2	0.532468	0.494283	0	NA
10952	SEC61B	0.532349	0.992422	0	NA
8726	EED	0.532013	0.775279	0	NA
5368	PNOC	0.53032	0.333077	0	NA
7763	ZFAND5	0.529355	0.357092	0	NA
9961	MVP	0.529194	0.611777	0	NA
5163	PDK1	0.5289	0.961824	0	NA
29066	ZC3H7A	0.527095	0.659938	0	NA
9144	SYNGR2	0.527018	0.288854	0	NA
9550	ATP6V1G1	0.526616	0.355344	0	NA
55748	CNDP2	0.525966	0.560671	0	NA
9749	PHACTR2	0.524075	0.94409	0	NA
285195	SLC9A9	0.523732	0.511971	0	NA
159013	CXorf38	0.523515	0.405666	0	NA
23683	PRKD3	0.522147	0.54363	0	NA
401494	PTPLAD2	0.521925	0.672168	0	NA
3326	HSP90AB1	0.521666	0.401298	0	NA
55279	ZNF654	0.52117	0.459762	0	NA
84674	CARD6	0.519296	0.232228	0	NA
71	ACTG1	0.519078	0.581282	0	NA
9948	WDR1	0.518689	0.496447	0	NA
29780	PARVB	0.518598	0.755218	0	NA
23466	CBX6	0.518001	0.804509	0	NA
1633	DCK	0.517856	0.408887	0	NA
11344	TWF2	0.517811	0.470845	0	NA
56905	C15orf39	0.517156	0.430671	0	NA
123720	WHAMM	0.516908	0.688153	0	NA
9489	PGS1	0.515187	0.835441	0	NA
23673	STX12	0.514588	1.11971	0	NA
728	C5AR1	0.513962	0.650233	0	NA
115426	UHRF2	0.513835	0.463391	0	NA
4155	MBP	0.513071	0.575198	0	NA
29950	SERTAD1	0.512726	0.514857	0	NA
3551	IKBKB	0.511781	0.489296	0	NA
11278	KLF12	0.511389	0.554176	0	NA
526	ATP6V1B2	0.51119	0.7689	0	NA
101	ADAM8	0.510211	0.577687	0	NA
3588	IL10RB	0.510172	0.675311	0	NA
51621	KLF13	0.509459	0.782877	0	NA
917	CD3G	0.509093	0.519095	0	NA
11343	MGLL	0.508943	0.382671	0	NA
80196	RNF34	0.508843	0.480758	0	NA
940	CD28	0.508707	0.441784	0	NA
2896	GRN	0.508677	0.653534	0	NA
157697	ERICH1	0.507164	0.657891	0	NA
51386	EIF3L	0.504744	0.766695	0	NA
11044	PAPD7	0.504168	0.529191	0	NA
93035	PKHD1L1	0.503992	0.336838	0	NA
7097	TLR2	0.503928	0.594783	0	NA
6041	RNASEL	0.503825	0.356154	0	NA
4627	MYH9	0.503821	0.742172	0	NA
2149	F2R	0.502409	0.455422	0	NA
51429	SNX9	0.501695	0.474976	0	NA
103910	MYL12B	0.501599	0.305093	0	NA
7329	UBE2I	0.501538	0.693805	0	NA
6386	SDCBP	0.500043	0.467987	0	NA
10581	IFITM2	0.499292	0.835022	1	11p15.5
2634	GBP2	0.499177	0.532121	0	NA
6925	TCF4	0.499077	0.393067	0	NA
57124	CD248	0.499033	0.618335	0	NA
441168	FAM26F	0.497647	0.248834	0	NA
83641	FAM107B	0.496967	0.979861	0	NA
6648	SOD2	0.496757	0.512289	0	NA
6993	DYNLT1	0.49639	0.731542	0	NA
57587	KIAA1430	0.496138	0.393131	0	NA
83478	ARHGAP24	0.496074	0.553451	0	NA
11177	BAZ1A	0.496023	0.684777	0	NA
79931	TNIP3	0.495023	0.796656	0	NA
8773	SNAP23	0.494896	0.562062	0	NA
6362	CCL18	0.492887	0.587033	0	NA
867	CBL	0.491993	0.641871	0	NA
25797	QPCT	0.491777	0.348433	0	NA
51284	TLR7	0.491614	0.591371	0	NA
4049	LTA	0.491466	0.611439	9	6p21.3
197259	MLKL	0.491458	0.832189	0	NA
55096	EBLN2	0.490899	0.512967	0	NA
9242	MSC	0.48987	0.933245	0	NA
55454	CSGALNACT2	0.489624	0.544744	0	NA
79939	SLC35E1	0.489215	0.55583	0	NA
79893	GGNBP2	0.488628	0.667508	0	NA
25948	KBTBD2	0.487406	0.401003	0	NA
64121	RRAGC	0.486494	0.513742	0	NA
85315	PAQR8	0.486264	0.453727	0	NA
915	CD3D	0.48468	0.86604	0	NA
8031	NCOA4	0.482905	0.549172	0	NA
9525	VPS4B	0.482703	0.672128	0	NA
10473	HMGN4	0.4825	0.642534	0	NA
64764	CREB3L2	0.482407	0.596848	0	NA
4082	MARCKS	0.482308	0.647067	0	NA
7941	PLA2G7	0.481641	0.645269	0	NA
7535	ZAP70	0.481555	0.666849	0	NA
2054	STX2	0.480609	0.560129	0	NA
57409	MIF4GD	0.479748	0.62394	0	NA
55193	PBRM1	0.477855	0.853076	0	NA
10926	DBF4	0.477504	0.787328	0	NA
8942	KYNU	0.477225	0.439282	0	NA
51321	AMZ2	0.476708	0.311531	0	NA
286336	FAM78A	0.476543	0.688978	0	NA
9712	USP6NL	0.47585	0.372396	0	NA
6181	RPLP2	0.475424	0.311504	1	11p15.5
51720	UIMC1	0.475175	1.10102	0	NA
53917	RAB24	0.474308	0.651177	0	NA
53347	UBASH3A	0.472245	0.782817	0	NA
9592	IER2	0.472037	0.653685	0	NA
28232	SLCO3A1	0.47128	0.363936	0	NA
285381	DPH3	0.470256	0.550392	0	NA
51719	CAB39	0.47003	0.75668	0	NA
64784	CRTC3	0.469002	0.489723	0	NA
8553	BHLHE40	0.468669	0.713543	0	NA
53831	GPR84	0.467323	0.445058	0	NA
94015	TTYH2	0.467175	0.696503	0	NA
1263	PLK3	0.467132	0.953722	0	NA
10672	GNA13	0.466692	0.465893	0	NA
2215	FCGR3B	0.466489	0.338957	0	NA
7046	TGFBR1	0.465613	1.02628	0	NA
311	ANXA11	0.464813	0.449582	0	NA
10569	SLU7	0.464451	0.223396	0	NA
6451	SH3BGRL	0.46395	0.849829	0	NA
55248	TMEM206	0.463922	0.762969	0	NA
475	ATOX1	0.462637	0.410703	0	NA
1265	CNN2	0.46256	0.376438	0	NA
5641	LGMN	0.462369	0.678715	0	NA
115207	KCTD12	0.461413	1.13809	0	NA
1777	DNASE2	0.46061	0.380107	0	NA
145864	HAPLN3	0.460477	0.321165	0	NA
203522	DDX26B	0.459268	0.38856	0	NA
170575	GIMAP1	0.458958	0.649803	0	NA
861	RUNX1	0.458867	0.499102	0	NA
23287	AGTPBP1	0.458542	0.557478	0	NA
51426	POLK	0.458341	0.464438	0	NA
23013	SPEN	0.457891	0.705462	0	NA
221895	JAZF1	0.45784	0.515894	0	NA
5295	PIK3R1	0.457374	0.613297	0	NA
308	ANXA5	0.457207	0.462612	0	NA
64783	RBM15	0.455409	0.75315	0	NA
7334	UBE2N	0.454869	0.403838	0	NA
54813	KLHL28	0.454792	0.701233	0	NA
30009	TBX21	0.45475	0.360811	0	NA
84678	KDM2B	0.454694	0.484459	0	NA
57493	HEG1	0.454114	0.480058	0	NA
57396	CLK4	0.452668	0.284245	0	NA
115004	MB21D1	0.451907	0.959855	0	NA
55505	NOP10	0.451596	0.379286	0	NA
6727	SRP14	0.450443	0.584649	0	NA
6778	STAT6	0.450277	0.5692	0	NA
5520	PPP2R2A	0.449271	0.553749	0	NA
1786	DNMT1	0.44618	0.734334	0	NA
4215	MAP3K3	0.445908	0.575635	0	NA
3087	HHEX	0.445624	0.900712	0	NA
5720	PSME1	0.445207	0.826485	0	NA
7750	ZMYM2	0.444771	0.754843	0	NA
393	ARHGAP4	0.444539	0.256459	0	NA
5728	PTEN	0.444327	0.449326	0	NA
4929	NR4A2	0.442714	0.810296	0	NA
80833	APOL3	0.441079	0.473474	0	NA
151903	CCDC12	0.440884	0.526058	0	NA
1234	CCR5	0.440425	0.518079	0	NA
26270	FBXO6	0.440054	0.265884	0	NA
10533	ATG7	0.439619	0.559116	0	NA
5393	EXOSC9	0.438967	0.604605	0	NA
7188	TRAF5	0.438549	0.445915	0	NA
10866	HCP5	0.436648	0.643182	9	6p21.3
9124	PDLIM1	0.436316	0.415777	0	NA
3344	FOXN2	0.436026	0.710389	0	NA
22838	RNF44	0.435939	0.658834	0	NA
10365	KLF2	0.435321	0.645177	0	NA
65125	WNK1	0.43531	0.522907	0	NA
79567	FAM65A	0.434929	0.682495	0	NA
7408	VASP	0.434859	0.522972	0	NA
2208	FCER2	0.43457	0.49202	0	NA
5093	PCBP1	0.433828	0.361085	0	NA
55700	MAP7D1	0.433762	0.902141	0	NA
6518	SLC2A5	0.433726	0.314634	0	NA
54704	PDP1	0.433707	0.64805	0	NA
50852	TRAT1	0.433314	0.962364	0	NA
26147	PHF19	0.433009	0.771998	0	NA
4938	OAS1	0.43284	0.660222	0	NA
54778	RNF111	0.432454	0.633782	0	NA
84317	CCDC115	0.432391	0.467715	0	NA
9235	IL32	0.432351	0.78667	0	NA
79156	PLEKHF1	0.431635	0.477976	0	NA
2833	CXCR3	0.430055	0.826899	0	NA
23306	TMEM194A	0.429917	0.397638	0	NA
9659	PDE4DIP	0.429163	0.637026	0	NA
80208	SPG11	0.427002	1.09194	0	NA
10235	RASGRP2	0.426887	0.715287	0	NA
5216	PFN1	0.42607	0.97529	0	NA
5594	MAPK1	0.425972	1.00319	0	NA
5965	RECQL	0.425642	0.990051	0	NA
5371	PML	0.425242	0.989453	0	NA
2782	GNB1	0.424939	0.505213	0	NA
596	BCL2	0.423875	0.290695	0	NA
84957	RELT	0.423017	0.550772	0	NA
637	BID	0.422583	0.696217	0	NA
162394	SLFN5	0.422542	0.505852	0	NA
11342	RNF13	0.422156	0.675547	0	NA
10392	NOD1	0.421292	0.456336	0	NA
2999	GZMH	0.421248	0.687358	0	NA
2553	GABPB1	0.421233	0.768709	0	NA
968	CD68	0.421108	0.519024	0	NA
3738	KCNA3	0.420432	0.370855	0	NA
2526	FUT4	0.420366	0.549118	0	NA
7791	ZYX	0.420113	0.590297	0	NA
2857	GPR34	0.41975	0.533153	0	NA
113277	TMEM106A	0.419243	0.754757	0	NA
4927	NUP88	0.418914	0.33643	0	NA
11215	AKAP11	0.418902	0.953861	0	NA
4615	MYD88	0.418103	0.57115	0	NA
57162	PELI1	0.417782	0.777611	0	NA
55023	PHIP	0.417506	0.473036	0	NA
811	CALR	0.415653	0.55302	0	NA
7099	TLR4	0.415456	0.586138	0	NA
4673	NAP1L1	0.414138	0.224876	0	NA
1604	CD55	0.413868	0.771507	0	NA
53827	FXYD5	0.412768	0.772501	0	NA
2872	MKNK2	0.411911	0.933087	0	NA
51363	CHST15	0.411894	0.436261	0	NA
90321	ZNF766	0.411722	0.704253	0	NA
80380	PDCD1LG2	0.410596	0.928818	0	NA
11186	RASSF1	0.410297	0.679361	0	NA
64421	DCLRE1C	0.410187	0.669998	0	NA
8036	SHOC2	0.410183	0.603912	0	NA
6777	STAT5B	0.410004	0.48094	0	NA
5144	PDE4D	0.407853	0.62244	0	NA
81539	SLC38A1	0.407781	0.582631	0	NA
79960	JADE1	0.407546	0.703827	0	NA
7764	ZNF217	0.406835	0.707177	0	NA
2359	FPR3	0.40659	0.58501	0	NA
9806	SPOCK2	0.40441	0.555964	0	NA
156	ADRBK1	0.404049	0.462386	0	NA
54497	HEATR5B	0.404045	0.588463	0	NA
1475	CSTA	0.403922	0.685718	0	NA
23036	ZNF292	0.403568	0.839479	0	NA
814	CAMK4	0.403289	0.783909	0	NA
79982	DNAJB14	0.402416	0.535209	0	NA
5621	PRNP	0.399839	0.584747	0	NA
3627	CXCL10	0.398635	0.696797	0	NA
83852	SETDB2	0.398501	0.639712	0	NA
4860	PNP	0.398093	0.64646	0	NA
10130	PDIA6	0.39668	0.878943	0	NA
4898	NRD1	0.396151	0.846641	0	NA
8560	DEGS1	0.39588	0.41866	0	NA
283234	CCDC88B	0.39426	0.838127	0	NA
51646	YPEL5	0.393737	0.529256	0	NA
118429	ANTXR2	0.393467	0.550996	0	NA
23765	IL17RA	0.392702	0.646767	0	NA
148022	TICAM1	0.39236	0.347751	0	NA
6303	SAT1	0.38947	0.357073	0	NA
25932	CLIC4	0.388271	0.698266	0	NA
285237	C3orf38	0.386987	1.03194	0	NA
90416	C15orf57	0.386844	0.579689	0	NA
718	C3	0.38674	0.659829	0	NA
5329	PLAUR	0.386358	0.684694	0	NA
6892	TAPBP	0.385915	0.767027	0	NA
9657	IQCB1	0.385621	0.432382	0	NA
23070	CMTR1	0.385403	0.643838	0	NA
23360	FNBP4	0.385374	0.872266	0	NA
5527	PPP2R5C	0.384211	0.387579	0	NA
27040	LAT	0.38265	0.547647	0	NA
23508	TTC9	0.38225	0.610432	0	NA
1806	DPYD	0.382198	0.273462	0	NA
3709	ITPR2	0.381252	0.338672	0	NA
7297	TYK2	0.379201	0.865706	0	NA
51061	TXNDC11	0.378821	0.475028	0	NA
1875	E2F5	0.378754	0.268482	0	NA
4318	MMP9	0.378517	0.269868	0	NA
5292	PIM1	0.378082	0.626769	0	NA
9846	GAB2	0.377848	0.232789	0	NA
84058	WDR54	0.377137	0.364099	0	NA
3003	GZMK	0.376863	0.72645	0	NA
5504	PPP1R2	0.376125	0.520776	0	NA
83854	ANGPTL6	0.375694	0.622986	0	NA
53335	BCL11A	0.375406	0.712635	0	NA
51582	AZIN1	0.375015	0.422094	0	NA
359948	IRF2BP2	0.374227	0.269363	0	NA
30817	EMR2	0.373661	0.465031	0	NA
3002	GZMB	0.373332	0.938587	0	NA
7850	IL1R2	0.373152	0.245681	0	NA
197135	PATL2	0.372819	0.70104	0	NA
58472	SQRDL	0.37267	0.811877	0	NA
9451	EIF2AK3	0.372444	0.261068	0	NA
29982	NRBF2	0.37228	0.7429	0	NA
4205	MEF2A	0.371928	0.658159	0	NA
79368	FCRL2	0.371752	0.812491	0	NA
3189	HNRNPH3	0.371428	0.688735	0	NA
1195	CLK1	0.370655	0.486108	0	NA
4283	CXCL9	0.370071	0.665407	0	NA
3614	IMPDH1	0.370018	0.592877	0	NA
5547	PRCP	0.369994	1.03894	0	NA
28972	SPCS1	0.369563	0.648347	0	NA
92667	MGME1	0.368369	0.472446	0	NA
2357	FPR1	0.36827	0.770662	0	NA
26092	TOR1AIP1	0.367901	0.646784	0	NA
54557	SGTB	0.367768	0.727036	0	NA
81030	ZBP1	0.366875	0.93516	0	NA
23307	FKBP15	0.365024	0.880125	0	NA
65220	NADK	0.36243	0.594914	0	NA
29082	CHMP4A	0.36177	0.35452	0	NA
51752	ERAP1	0.361485	1.04592	0	NA
55745	AP5M1	0.361126	0.719443	0	NA
1840	DTX1	0.360063	0.831275	0	NA
5532	PPP3CB	0.359697	0.635588	0	NA
3128	HLA-DRB6	0.357611	0.527508	9	6p21.3
4217	MAP3K5	0.357325	0.300393	0	NA
3930	LBR	0.356764	0.521764	0	NA
23471	TRAM1	0.35676	0.324238	0	NA
5306	PITPNA	0.356029	0.481559	0	NA
4214	MAP3K1	0.354471	0.830494	0	NA
474344	GIMAP6	0.354226	0.565706	0	NA
375341	C3orf62	0.35323	0.680597	0	NA
9744	ACAP1	0.352864	0.671922	0	NA
23225	NUP210	0.351915	0.460457	0	NA
1612	DAPK1	0.351783	0.521259	0	NA
140885	SIRPA	0.350701	0.457207	0	NA
10312	TCIRG1	0.350693	0.570342	0	NA
80223	RAB11FIP1	0.350341	0.42597	0	NA
199746	U2AF1L4	0.34862	0.717443	0	NA
112616	CMTM7	0.34827	0.220435	0	NA
149371	EXOC8	0.348202	0.514121	0	NA
355	FAS	0.347459	0.424137	0	NA
5199	CFP	0.346925	0.895017	0	NA
9802	DAZAP2	0.346673	0.732099	0	NA
3831	KLC1	0.345515	0.362498	0	NA
23224	SYNE2	0.34498	0.387026	0	NA
7072	TIA1	0.344883	0.575735	0	NA
7296	TXNRD1	0.343811	0.593569	0	NA
6197	RPS6KA3	0.343727	0.818517	0	NA
2581	GALC	0.343501	0.398418	0	NA
26137	ZBTB20	0.343481	0.824312	0	NA
8459	TPST2	0.343451	0.62473	0	NA
55207	ARL8B	0.342805	0.725861	0	NA
54838	WBP1L	0.342734	0.685379	0	NA
6711	SPTBN1	0.342709	0.711609	0	NA
56984	PSMG2	0.342618	0.712968	0	NA
154743	C7orf60	0.341463	0.559199	0	NA
6347	CCL2	0.341431	0.470535	0	NA
326624	RAB37	0.340693	0.55977	0	NA
81603	TRIM8	0.34045	0.466553	0	NA
2219	FCN1	0.33961	0.641384	0	NA
222194	RSBN1L	0.339396	0.880128	0	NA
51130	ASB3	0.339332	0.58126	0	NA
5476	CTSA	0.33927	0.600115	0	NA
8473	OGT	0.338233	0.625545	0	NA
23512	SUZ12	0.337718	0.771863	0	NA
9044	BTAF1	0.337558	0.449876	0	NA
678	ZFP36L2	0.336937	1.05748	0	NA
7292	TNFSF4	0.336896	0.730347	21	1q25.1
80124	VCPIP1	0.336782	0.405715	0	NA
65983	GRAMD3	0.336561	0.437882	0	NA
23135	KDM6B	0.336482	0.575359	0	NA
9987	HNRNPDL	0.335575	0.486348	0	NA
63916	ELMO2	0.335503	0.640936	0	NA
51292	GMPR2	0.33492	0.443839	0	NA
409	ARRB2	0.334512	0.0917882	0	NA
55790	CSGALNACT1	0.334321	0.542896	0	NA
5062	PAK2	0.3335	0.268117	0	NA
85464	SSH2	0.332889	0.654296	0	NA
23585	TMEM50A	0.332602	0.505717	0	NA
10863	ADAM28	0.332371	0.543788	0	NA
84807	NFKBID	0.332249	0.83003	0	NA
9716	AQR	0.331697	0.625123	0	NA
30827	CXXC1	0.329605	0.445307	0	NA
4118	MAL	0.327002	0.225983	0	NA
7094	TLN1	0.32586	0.474417	0	NA
55080	TAPBPL	0.32458	1.0022	0	NA
10184	LHFPL2	0.324413	0.711335	0	NA
92017	SNX29	0.323883	0.296958	0	NA
943	TNFRSF8	0.323812	0.934968	0	NA
79627	OGFRL1	0.323628	0.430284	0	NA
9760	TOX	0.323119	0.298622	0	NA
10327	AKR1A1	0.322751	0.568514	0	NA
64645	HIAT1	0.322023	0.577983	0	NA
271	AMPD2	0.321433	0.671569	0	NA
59342	SCPEP1	0.321033	0.428666	0	NA
4054	LTBP3	0.319524	0.605943	0	NA
23451	SF3B1	0.319455	0.616533	0	NA
1820	ARID3A	0.318924	0.795007	0	NA
3988	LIPA	0.318413	0.264134	0	NA
8507	ENC1	0.31774	0.50691	0	NA
10694	CCT8	0.317709	0.851621	0	NA
7494	XBP1	0.317508	0.314773	0	NA
5920	RARRES3	0.317057	0.843449	0	NA
83416	FCRL5	0.316427	0.633348	0	NA
9976	CLEC2B	0.316146	0.324686	0	NA
26511	CHIC2	0.315765	0.574246	0	NA
54758	KLHDC4	0.315559	0.516647	0	NA
8743	TNFSF10	0.315092	0.402047	0	NA
6875	TAF4B	0.314625	0.686516	0	NA
136319	MTPN	0.312239	0.58197	0	NA
54880	BCOR	0.312226	0.552722	0	NA
5328	PLAU	0.310753	0.453829	0	NA
27350	APOBEC3C	0.308719	0.719215	0	NA
5551	PRF1	0.308222	0.753206	0	NA
29909	GPR171	0.307956	0.657501	0	NA
56674	TMEM9B	0.307701	0.380571	0	NA
6302	TSPAN31	0.307354	0.6092	0	NA
55803	ADAP2	0.307287	0.553718	0	NA
51765	MST4	0.306519	0.596366	0	NA
10957	PNRC1	0.306381	0.363903	0	NA
8650	NUMB	0.305296	0.679545	0	NA
23625	FAM89B	0.305283	1.00607	0	NA
10750	GRAP	0.305182	0.790408	0	NA
3663	IRF5	0.304561	0.372249	16	7q32.1
5682	PSMA1	0.30352	0.840651	0	NA
6643	SNX2	0.30316	0.152621	0	NA
143686	SESN3	0.302995	0.651911	0	NA
22890	ZBTB1	0.302895	0.17757	0	NA
23102	TBC1D2B	0.301945	0.790797	0	NA
975	CD81	0.301916	0.800384	0	NA
2632	GBE1	0.301556	0.398045	0	NA
10643	IGF2BP3	0.301149	0.569224	0	NA
23043	TNIK	0.300909	0.874087	0	NA
9935	MAFB	0.300371	0.688554	0	NA
11320	MGAT4A	0.299623	0.525287	0	NA
23338	JADE2	0.29914	0.455363	0	NA
9021	SOCS3	0.297644	0.757828	0	NA
9107	MTMR6	0.297474	0.522745	0	NA
56478	EIF4ENIF1	0.297184	0.711389	0	NA
9867	PJA2	0.296628	0.52031	0	NA
84174	SLA2	0.296279	0.423327	0	NA
427	ASAH1	0.293414	0.37371	0	NA
338773	TMEM119	0.293076	0.509158	0	NA
55501	CHST12	0.292976	0.142813	0	NA
80205	CHD9	0.292294	0.692615	0	NA
9324	HMGN3	0.292035	0.575803	0	NA
160760	PPTC7	0.291894	0.613785	0	NA
10333	TLR6	0.289138	0.665718	0	NA
259230	SGMS1	0.288773	0.598186	0	NA
8351	HIST1H3D	0.287486	1.05858	0	NA
9452	ITM2A	0.287312	0.704089	0	NA
84236	RHBDD1	0.287198	0.416447	0	NA
2033	EP300	0.28695	0.203147	0	NA
79811	SLTM	0.286788	0.895306	0	NA
9138	ARHGEF1	0.286685	0.771673	0	NA
9990	SLC12A6	0.286171	0.523226	0	NA
6016	RIT1	0.285587	0.418391	0	NA
129293	TRABD2A	0.285538	0.335365	0	NA
3656	IRAK2	0.284972	0.435853	0	NA
10087	COL4A3BP	0.283809	0.525487	0	NA
8740	TNFSF14	0.283482	0.534872	0	NA
6894	TARBP1	0.282984	0.707372	0	NA
222658	KCTD20	0.282658	0.774609	0	NA
51135	IRAK4	0.282387	0.956563	0	NA
134510	UBLCP1	0.279125	0.77602	0	NA
8826	IQGAP1	0.278789	0.417903	0	NA
9114	ATP6V0D1	0.278515	0.378515	0	NA
23613	ZMYND8	0.278486	0.878617	0	NA
6482	ST3GAL1	0.277813	0.479307	0	NA
93487	MAPK1IP1L	0.277771	0.715913	0	NA
54739	XAF1	0.277752	0.519967	0	NA
5699	PSMB10	0.277467	0.216012	0	NA
114908	TMEM123	0.276802	0.700913	0	NA
196	AHR	0.276746	0.606068	0	NA
84265	POLR3GL	0.276474	0.739585	0	NA
3422	IDI1	0.276016	0.47124	0	NA
5218	CDK14	0.275877	0.880413	0	NA
3570	IL6R	0.275867	0.496021	0	NA
6205	RPS11	0.275747	0.840461	0	NA
22809	ATF5	0.275743	0.694305	0	NA
282991	BLOC1S2	0.274651	0.664045	0	NA
10285	SMNDC1	0.274626	0.513037	0	NA
641	BLM	0.27447	0.528538	0	NA
54861	SNRK	0.274371	0.157473	0	NA
55763	EXOC1	0.272162	1.00488	0	NA
10628	TXNIP	0.272099	0.996822	0	NA
6314	ATXN7	0.271458	0.370398	0	NA
153222	CREBRF	0.271426	0.486408	0	NA
255919	CNEP1R1	0.270198	0.506802	0	NA
5325	PLAGL1	0.26939	0.537204	0	NA
6046	BRD2	0.269018	0.677442	9	6p21.3
7342	UBP1	0.268965	0.555157	0	NA
2615	LRRC32	0.268237	0.967322	0	NA
4345	CD200	0.267738	0.496624	0	NA
4069	LYZ	0.267205	0.513097	0	NA
836	CASP3	0.266928	0.837706	0	NA
51347	TAOK3	0.26625	1.09694	0	NA
7323	UBE2D3	0.265503	0.525573	0	NA
55167	MSL2	0.264649	0.62459	0	NA
9842	PLEKHM1	0.263105	0.579221	0	NA
5396	PRRX1	0.262762	0.555367	0	NA
26271	FBXO5	0.262023	0.387748	0	NA
84617	TUBB6	0.261677	0.442754	0	NA
8828	NRP2	0.26116	0.892047	0	NA
23186	RCOR1	0.26109	0.67272	0	NA
122060	SLAIN1	0.260108	0.265684	0	NA
23214	XPO6	0.25995	0.587069	0	NA
10657	KHDRBS1	0.259197	0.944725	0	NA
25949	SYF2	0.258868	0.396447	0	NA
23528	ZNF281	0.258095	0.677829	0	NA
8291	DYSF	0.256062	0.849529	0	NA
54480	CHPF2	0.255027	0.393931	0	NA
7048	TGFBR2	0.254827	0.696488	0	NA
83931	STK40	0.254491	0.702256	0	NA
3927	LASP1	0.254461	0.994156	0	NA
6929	TCF3	0.254374	0.412683	0	NA
54878	DPP8	0.253794	0.720742	0	NA
4088	SMAD3	0.253761	0.674709	0	NA
27107	ZBTB11	0.25375	0.775508	0	NA
91252	SLC39A13	0.253745	0.629541	0	NA
6574	SLC20A1	0.253269	0.690086	0	NA
79139	DERL1	0.253123	0.4055	0	NA
56910	STARD7	0.252913	1.02584	0	NA
22826	DNAJC8	0.252712	0.46767	0	NA
10695	CNPY3	0.252418	0.793837	0	NA
1105	CHD1	0.251434	0.276813	0	NA
221749	PXDC1	0.250228	0.938809	0	NA
10666	CD226	0.249894	0.836212	0	NA
23141	ANKLE2	0.249654	0.702895	0	NA
5611	DNAJC3	0.249011	1.14281	0	NA
134359	POC5	0.24897	0.506263	0	NA
8605	PLA2G4C	0.248967	0.696515	0	NA
819	CAMLG	0.248629	0.499981	0	NA
9586	CREB5	0.248447	0.504641	0	NA
3902	LAG3	0.248367	0.414074	0	NA
2961	GTF2E2	0.247987	0.725861	0	NA
57561	ARRDC3	0.247096	0.400032	0	NA
9049	AIP	0.246755	0.865633	0	NA
23492	CBX7	0.24675	0.260215	0	NA
81619	TSPAN14	0.246573	0.710135	0	NA
85460	ZNF518B	0.245975	0.678373	0	NA
114885	OSBPL11	0.245839	0.645058	0	NA
8698	S1PR4	0.245589	0.430282	0	NA
55692	LUC7L	0.245555	0.956473	0	NA
29919	C18orf8	0.245414	0.859133	0	NA
115701	ALPK2	0.245199	0.885831	0	NA
60436	TGIF2	0.244609	0.39492	0	NA
2625	GATA3	0.244527	0.434931	0	NA
84248	FYTTD1	0.244175	0.488075	0	NA
24149	ZNF318	0.243973	0.530841	0	NA
201294	UNC13D	0.243369	0.87781	0	NA
4609	MYC	0.24302	0.45344	0	NA
1788	DNMT3A	0.242388	0.601842	0	NA
1859	DYRK1A	0.242219	0.551696	0	NA
54820	NDE1	0.241685	0.83329	0	NA
9988	DMTF1	0.240295	0.681829	0	NA
79677	SMC6	0.239977	0.485914	0	NA
127829	ARL8A	0.239638	0.58154	0	NA
160364	CLEC12A	0.238458	0.756722	0	NA
55629	PNRC2	0.237897	0.468785	0	NA
55870	ASH1L	0.237334	0.516022	0	NA
3433	IFIT2	0.236969	0.523289	0	NA
25957	PNISR	0.23636	0.593127	0	NA
8140	SLC7A5	0.236246	0.747485	0	NA
6717	SRI	0.236101	0.876002	0	NA
665	BNIP3L	0.235017	0.455081	0	NA
6452	SH3BP2	0.234102	0.478718	0	NA
5997	RGS2	0.233794	0.50957	0	NA
328	APEX1	0.233673	0.504255	0	NA
83930	STARD3NL	0.233537	0.655076	0	NA
146850	PIK3R6	0.232719	0.452826	0	NA
10983	CCNI	0.232689	0.490706	0	NA
27250	PDCD4	0.232665	1.07036	0	NA
9246	UBE2L6	0.231947	0.52051	0	NA
11027	LILRA2	0.231723	0.630103	0	NA
10208	USPL1	0.230072	0.748148	0	NA
196441	ZFC3H1	0.230035	0.758326	0	NA
23177	CEP68	0.229913	0.521279	0	NA
64857	PLEKHG2	0.229827	0.576632	0	NA
1453	CSNK1D	0.229335	0.508016	0	NA
23063	WAPAL	0.228484	0.684509	0	NA
204	AK2	0.227936	0.632284	0	NA
7430	EZR	0.227711	0.639646	0	NA
54812	AFTPH	0.227484	0.389636	0	NA
9425	CDYL	0.227284	0.679191	0	NA
5926	ARID4A	0.226573	0.652001	0	NA
4174	MCM5	0.226527	0.611265	0	NA
54407	SLC38A2	0.226438	0.493909	0	NA
28988	DBNL	0.225857	0.543512	0	NA
83464	APH1B	0.225158	0.660733	0	NA
729230	CCR2	0.223753	0.267606	0	NA
4048	LTA4H	0.223166	0.72849	0	NA
6629	SNRPB2	0.222881	0.730935	0	NA
57035	RSRP1	0.222856	0.474062	0	NA
6810	STX4	0.222748	0.408346	24	16p11.2
64091	POPDC2	0.222402	0.453706	27	3q13.33
3267	AGFG1	0.220869	0.922873	0	NA
6879	TAF7	0.22086	0.354073	0	NA
51167	CYB5R4	0.220807	0.776142	0	NA
3783	KCNN4	0.21816	0.330932	0	NA
7311	UBA52	0.21804	0.376938	0	NA
3586	IL10	0.218012	0.508499	0	NA
64844	MARCH7	0.21793	0.686315	0	NA
23369	PUM2	0.217501	0.593807	0	NA
7884	SLBP	0.217134	0.833157	0	NA
126917	IFFO2	0.217132	0.623974	0	NA
837	CASP4	0.217075	0.491934	0	NA
57326	PBXIP1	0.217008	0.353857	0	NA
11345	GABARAPL2	0.216909	0.463201	0	NA
493	ATP2B4	0.216364	0.529394	0	NA
5423	POLB	0.216322	0.505811	0	NA
4690	NCK1	0.215947	0.35342	0	NA
2811	GP1BA	0.215318	0.814165	0	NA
128989	TANGO2	0.214984	0.511146	0	NA
91694	LONRF1	0.214301	0.204583	0	NA
9857	CEP350	0.213219	0.566785	0	NA
4300	MLLT3	0.213027	0.371021	0	NA
5739	PTGIR	0.212831	0.334411	0	NA
57337	SENP7	0.212753	0.597484	0	NA
7184	HSP90B1	0.212346	0.431085	0	NA
5436	POLR2G	0.212334	0.638323	0	NA
1654	DDX3X	0.212303	0.223135	0	NA
148423	C1orf52	0.21221	0.683493	0	NA
55320	MIS18BP1	0.212043	0.829082	0	NA
29802	VPREB3	0.211918	0.862176	0	NA
54855	FAM46C	0.211626	0.606712	0	NA
23318	ZCCHC11	0.210907	0.301558	0	NA
3148	HMGB2	0.210822	0.543229	0	NA
5494	PPM1A	0.210308	0.722953	0	NA
55332	DRAM1	0.210053	0.515457	13	12q23.2
10123	ARL4C	0.20945	0.58847	0	NA
2664	GDI1	0.208905	0.473723	0	NA
3181	HNRNPA2B1	0.208876	0.499648	0	NA
54454	ATAD2B	0.208772	0.93849	0	NA
114907	FBXO32	0.208662	0.441858	0	NA
59274	MESDC1	0.207736	0.455539	0	NA
10443	N4BP2L2	0.207573	0.841506	0	NA
9120	SLC16A6	0.207541	0.714248	0	NA
85463	ZC3H12C	0.207533	0.513724	0	NA
55196	KIAA1551	0.206956	0.998744	0	NA
171023	ASXL1	0.206474	0.70965	0	NA
284058	KANSL1	0.206192	0.491113	0	NA
6813	STXBP2	0.20595	0.61549	0	NA
644	BLVRA	0.205252	0.383405	0	NA
284996	RNF149	0.204945	0.796938	0	NA
284406	ZFP82	0.204906	0.580572	0	NA
9466	IL27RA	0.20481	0.644743	0	NA
1102	RCBTB2	0.203775	0.598263	0	NA
64407	RGS18	0.203723	0.81487	0	NA
79720	VPS37B	0.203237	0.405639	0	NA
55756	INTS9	0.203179	0.546317	0	NA
23178	PASK	0.20246	0.806682	0	NA
158747	MOSPD2	0.201741	0.563164	0	NA
6122	RPL3	0.201655	0.406746	0	NA
84945	ABHD13	0.201075	0.628009	0	NA
26509	MYOF	0.201022	0.53684	0	NA
126364	LRRC25	0.200611	0.868952	0	NA
91300	R3HDM4	0.200337	1.00643	0	NA
4853	NOTCH2	0.199557	0.467138	0	NA
6237	RRAS	0.19935	0.5832	0	NA
2358	FPR2	0.19905	0.964563	0	NA
11337	GABARAP	0.198922	0.889334	0	NA
6738	TROVE2	0.198887	0.739537	0	NA
911	CD1C	0.198814	0.524721	0	NA
55625	ZDHHC7	0.198383	0.621948	0	NA
55103	RALGPS2	0.198021	0.725972	0	NA
79745	CLIP4	0.197785	0.945913	0	NA
80228	ORAI2	0.197585	0.416335	0	NA
4799	NFX1	0.196105	0.518085	0	NA
3782	KCNN3	0.196067	0.674651	0	NA
1810	DR1	0.196018	1.01432	0	NA
7037	TFRC	0.195915	0.300596	0	NA
7536	SF1	0.195315	0.277374	0	NA
262	AMD1	0.193748	0.420414	0	NA
55686	MREG	0.193428	0.713671	0	NA
27299	ADAMDEC1	0.193075	0.769059	0	NA
4189	DNAJB9	0.191262	0.924416	0	NA
51035	UBXN1	0.191054	0.342533	0	NA
29	ABR	0.190838	0.459201	0	NA
5214	PFKP	0.190548	0.77024	0	NA
8013	NR4A3	0.190449	0.707925	0	NA
5971	RELB	0.190117	0.528306	0	NA
195827	AAED1	0.189726	0.491615	0	NA
9169	SCAF11	0.188935	0.853871	0	NA
9406	ZRANB2	0.188454	0.524443	0	NA
8674	VAMP4	0.188023	0.52404	0	NA
5287	PIK3C2B	0.187521	0.845026	0	NA
7322	UBE2D2	0.187503	0.707233	0	NA
7100	TLR5	0.187404	0.856076	0	NA
50484	RRM2B	0.18672	0.740504	0	NA
9697	TRAM2	0.186584	0.731569	0	NA
55266	TMEM19	0.184563	0.798529	0	NA
51251	NT5C3A	0.184088	0.258607	0	NA
10291	SF3A1	0.183933	0.654567	0	NA
2882	GPX7	0.18303	0.372391	0	NA
29080	CCDC59	0.182813	0.839298	0	NA
57125	PLXDC1	0.182644	0.63024	0	NA
51524	TMEM138	0.182585	1.14093	0	NA
9943	OXSR1	0.181566	0.822668	0	NA
8289	ARID1A	0.180604	0.679568	0	NA
23033	DOPEY1	0.179465	0.751491	0	NA
3604	TNFRSF9	0.178823	0.962683	0	NA
64419	MTMR14	0.178009	0.837423	0	NA
754	PTTG1IP	0.177851	0.570615	0	NA
5925	RB1	0.176554	0.807747	0	NA
4289	MKLN1	0.176502	0.3076	0	NA
344558	SH3RF3	0.176416	0.586951	0	NA
9632	SEC24C	0.176228	0.696086	0	NA
115123	MARCH3	0.175954	0.541285	0	NA
100130733	LRRC70	0.175237	0.49687	0	NA
6102	RP2	0.175144	0.353118	0	NA
79890	RIN3	0.174692	0.254117	0	NA
389289	ANXA2R	0.174566	0.667462	0	NA
10161	LPAR6	0.174184	0.732456	0	NA
25939	SAMHD1	0.173978	0.530299	0	NA
10236	HNRNPR	0.17382	0.69423	0	NA
1871	E2F3	0.173541	0.505322	0	NA
11237	RNF24	0.173267	1.00876	0	NA
57621	ZBTB2	0.172997	0.589624	0	NA
22823	MTF2	0.172983	0.528594	0	NA
80198	MUS81	0.172389	0.642422	0	NA
81537	SGPP1	0.172355	0.61465	0	NA
3398	ID2	0.17206	0.393173	0	NA
80727	TTYH3	0.171956	0.817927	0	NA
143903	LAYN	0.171541	0.758559	0	NA
2791	GNG11	0.171214	0.646858	0	NA
23243	ANKRD28	0.17115	0.47959	0	NA
49854	ZBTB21	0.170217	0.334615	0	NA
57168	ASPHD2	0.169949	0.68943	0	NA
153830	RNF145	0.169495	0.670079	0	NA
5335	PLCG1	0.169489	0.447175	0	NA
10717	AP4B1	0.169089	0.741297	0	NA
8402	SLC25A11	0.168985	0.575852	0	NA
440	ASNS	0.168045	0.306963	0	NA
64222	TOR3A	0.166969	0.344774	0	NA
7127	TNFAIP2	0.166758	0.908834	0	NA
5290	PIK3CA	0.166517	0.552338	0	NA
4194	MDM4	0.166169	0.243704	0	NA
5687	PSMA6	0.165773	0.609534	0	NA
6624	FSCN1	0.164585	1.07377	0	NA
154075	SAMD3	0.164536	0.599315	0	NA
9931	HELZ	0.164503	0.584533	0	NA
7412	VCAM1	0.164186	0.446549	0	NA
10735	STAG2	0.164056	0.472113	0	NA
54462	CCSER2	0.16296	0.92612	0	NA
2820	GPD2	0.16289	0.504291	0	NA
3820	KLRB1	0.16272	0.615038	0	NA
123036	TC2N	0.162039	0.707037	0	NA
1027	CDKN1B	0.161908	0.664397	18	12p13.1
9019	MPZL1	0.161325	0.753353	0	NA
136895	C7orf31	0.160932	1.056	0	NA
60468	BACH2	0.160634	0.631278	0	NA
29103	DNAJC15	0.16044	0.403005	0	NA
2323	FLT3LG	0.160371	1.05703	0	NA
23527	ACAP2	0.159982	0.529078	0	NA
27010	TPK1	0.159889	0.294203	0	NA
26136	TES	0.159309	0.849568	0	NA
79174	CRELD2	0.159283	0.603654	0	NA
57461	ISY1	0.158181	0.376717	0	NA
29896	TRA2A	0.157519	0.940536	0	NA
4502	MT2A	0.157141	0.500537	0	NA
10457	GPNMB	0.156688	0.337661	0	NA
55920	RCC2	0.156524	0.410523	0	NA
54453	RIN2	0.156466	0.630911	0	NA
141	ADPRH	0.155549	0.467909	27	3q13.33
4061	LY6E	0.154856	0.235587	0	NA
23586	DDX58	0.154794	0.24119	0	NA
8971	H1FX	0.154366	0.751	0	NA
9765	ZFYVE16	0.154276	0.439082	0	NA
581	BAX	0.152546	0.410756	0	NA
8932	MBD2	0.152371	0.524257	0	NA
200916	RPL22L1	0.151955	1.02209	0	NA
83988	NCALD	0.151813	0.774841	0	NA
96764	TGS1	0.151512	0.301182	0	NA
25940	FAM98A	0.151344	0.649688	6	2p22.3
6603	SMARCD2	0.151246	0.41291	0	NA
25976	TIPARP	0.150986	0.324787	0	NA
6509	SLC1A4	0.150451	0.386893	0	NA
51230	PHF20	0.150081	0.214225	0	NA
56929	FEM1C	0.150002	0.510746	0	NA
1051	CEBPB	0.149647	0.582465	0	NA
54434	SSH1	0.149037	0.642053	0	NA
84223	IQCG	0.149023	0.358188	0	NA
9646	CTR9	0.148903	0.759578	0	NA
22980	TCF25	0.14854	0.37921	0	NA
7534	YWHAZ	0.14827	0.573812	0	NA
197131	UBR1	0.148047	0.492165	0	NA
23387	SIK3	0.147443	0.894633	0	NA
23547	LILRA4	0.147366	0.516956	0	NA
55717	WDR11	0.146984	1.02958	0	NA
219749	ZNF25	0.146505	0.459007	0	NA
4316	MMP7	0.146294	0.59141	0	NA
22918	CD93	0.145992	0.780762	0	NA
168374	ZNF92	0.145124	1.04275	0	NA
346389	MACC1	0.144259	0.632104	0	NA
23250	ATP11A	0.143956	0.589828	0	NA
84875	PARP10	0.143949	0.513167	0	NA
5111	PCNA	0.14372	0.585268	0	NA
54520	CCDC93	0.14358	0.484923	0	NA
58508	KMT2C	0.143472	0.633236	0	NA
55863	TMEM126B	0.143327	0.564402	0	NA
54431	DNAJC10	0.143323	0.632529	0	NA
8664	EIF3D	0.142592	0.467986	0	NA
5732	PTGER2	0.142429	0.504789	0	NA
4644	MYO5A	0.142356	0.566406	0	NA
3460	IFNGR2	0.142004	0.50102	0	NA
57614	KIAA1468	0.140699	1.06255	0	NA
92344	GORAB	0.139927	0.624781	0	NA
51176	LEF1	0.139645	0.631705	0	NA
54556	ING3	0.139466	0.691528	0	NA
5315	PKM	0.138611	0.136562	0	NA
23325	KIAA1033	0.137561	0.697928	0	NA
10326	SIRPB1	0.137397	0.325756	0	NA
10725	NFAT5	0.137031	0.59955	0	NA
527	ATP6V0C	0.136865	0.56362	0	NA
51444	RNF138	0.136811	0.506723	0	NA
9047	SH2D2A	0.135201	0.824064	0	NA
1153	CIRBP	0.134403	0.651335	0	NA
54949	SDHAF2	0.134096	0.578453	0	NA
23670	TMEM2	0.133433	0.452636	0	NA
5573	PRKAR1A	0.133423	0.843947	0	NA
79768	KATNBL1	0.133164	0.590729	0	NA
3837	KPNB1	0.132709	0.377296	0	NA
23380	SRGAP2	0.131902	0.625536	0	NA
2799	GNS	0.131287	0.731556	0	NA
10947	AP3M2	0.131129	0.430696	0	NA
23165	NUP205	0.130875	0.593121	0	NA
55601	DDX60	0.130585	0.598378	0	NA
65264	UBE2Z	0.130507	0.513149	0	NA
387357	THEMIS	0.13043	0.519565	0	NA
23429	RYBP	0.130333	0.670353	0	NA
10537	UBD	0.129601	0.810423	0	NA
4602	MYB	0.12941	0.680085	0	NA
64114	TMBIM1	0.129318	0.49771	0	NA
54726	OTUD4	0.128784	0.604802	0	NA
387882	C12orf75	0.127786	0.624573	0	NA
3985	LIMK2	0.127519	0.241549	0	NA
11073	TOPBP1	0.12611	0.273151	0	NA
284611	FAM102B	0.125926	0.859815	0	NA
55743	CHFR	0.125157	0.473799	0	NA
79413	ZBED2	0.124964	0.995618	0	NA
79958	DENND1C	0.124917	0.2727	0	NA
10180	RBM6	0.123022	0.648136	0	NA
51564	HDAC7	0.122868	0.606823	0	NA
387	RHOA	0.122447	0.566556	0	NA
51742	ARID4B	0.122147	0.682978	0	NA
22936	ELL2	0.121955	0.393436	0	NA
54809	SAMD9	0.12179	0.644668	0	NA
51096	UTP18	0.121411	0.598142	0	NA
1521	CTSW	0.121067	0.490615	0	NA
57157	PHTF2	0.120308	0.288871	0	NA
58486	ZBED5	0.119935	0.396841	0	NA
10051	SMC4	0.119444	0.556997	0	NA
3945	LDHB	0.118705	0.360002	0	NA
130814	PQLC3	0.117636	0.707527	0	NA
3310	HSPA6	0.117504	0.163358	0	NA
79856	SNX22	0.117486	0.719619	0	NA
54436	SH3TC1	0.117042	0.39954	0	NA
3301	DNAJA1	0.116982	0.643158	0	NA
90701	SEC11C	0.11689	0.605916	0	NA
79891	ZNF671	0.116183	0.555056	0	NA
55689	YEATS2	0.115914	0.302854	0	NA
129285	PPP1R21	0.115897	0.749748	0	NA
57198	ATP8B2	0.115207	1.03963	0	NA
7443	VRK1	0.113931	0.822221	0	NA
2026	ENO2	0.112835	0.585058	0	NA
26225	ARL5A	0.111446	0.779173	0	NA
10782	ZNF274	0.111186	0.348313	0	NA
4001	LMNB1	0.110933	0.37835	0	NA
140691	TRIM69	0.110564	0.631636	0	NA
9448	MAP4K4	0.109933	0.786773	0	NA
57121	LPAR5	0.109883	0.524315	0	NA
84447	SYVN1	0.109564	0.538046	0	NA
9732	DOCK4	0.108553	0.897072	0	NA
1524	CX3CR1	0.108354	0.447457	0	NA
5495	PPM1B	0.107967	0.783171	0	NA
3845	KRAS	0.107888	0.800412	0	NA
55647	RAB20	0.107635	0.367572	0	NA
644353	ZCCHC18	0.106789	0.763921	0	NA
2186	BPTF	0.106597	0.593846	0	NA
57178	ZMIZ1	0.106573	0.725968	0	NA
29761	USP25	0.106204	0.253971	0	NA
366	AQP9	0.105978	0.803853	0	NA
65108	MARCKSL1	0.105776	0.881388	0	NA
2965	GTF2H1	0.105483	0.781829	0	NA
57589	KIAA1432	0.105366	1.08174	0	NA
55153	SDAD1	0.105359	0.835626	0	NA
54106	TLR9	0.105235	0.309969	0	NA
201176	ARHGAP27	0.104818	0.388568	0	NA
23149	FCHO1	0.103964	0.670096	0	NA
5538	PPT1	0.103695	0.685715	0	NA
54904	WHSC1L1	0.103446	0.73528	0	NA
54468	MIOS	0.102782	0.88033	0	NA
54899	PXK	0.102473	0.482121	26	3p14.3
713	C1QB	0.102045	0.684013	0	NA
10181	RBM5	0.101555	0.567622	0	NA
5033	P4HA1	0.100809	0.738167	0	NA
25836	NIPBL	0.0994755	0.905428	0	NA
489	ATP2A3	0.0993029	0.923988	0	NA
901	CCNG2	0.0983428	0.623799	0	NA
91746	YTHDC1	0.0983289	0.526513	0	NA
51504	TRMT112	0.0981175	0.532218	0	NA
220213	OTUD1	0.0980196	0.651572	0	NA
51317	PHF21A	0.0964288	0.491233	0	NA
1486	CTBS	0.0958769	0.359959	0	NA
55829	VIMP	0.0958505	1.05015	0	NA
1327	COX4I1	0.0954901	0.609742	0	NA
8405	SPOP	0.0954145	0.708902	0	NA
5786	PTPRA	0.095369	0.383906	0	NA
7402	UTRN	0.0953511	0.681127	0	NA
7294	TXK	0.094442	0.910844	0	NA
56650	CLDND1	0.0943126	0.614474	0	NA
114548	NLRP3	0.0933338	0.409029	0	NA
27430	MAT2B	0.0931869	0.806461	0	NA
3454	IFNAR1	0.0929367	0.294212	0	NA
51303	FKBP11	0.0924772	0.582297	0	NA
10553	HTATIP2	0.0920454	0.780699	0	NA
56938	ARNTL2	0.0919607	0.53813	0	NA
220988	HNRNPA3	0.091902	0.405954	0	NA
2512	FTL	0.0918296	0.557576	0	NA
26249	KLHL3	0.0918201	0.425083	0	NA
1545	CYP1B1	0.0913623	0.357691	0	NA
23011	RAB21	0.0912144	0.492952	0	NA
220002	CYB561A3	0.0910333	0.979734	0	NA
51313	FAM198B	0.0908021	0.716152	0	NA
23645	PPP1R15A	0.090735	0.531003	0	NA
1289	COL5A1	0.0899691	0.94469	0	NA
7150	TOP1	0.0898997	0.707327	0	NA
2023	ENO1	0.0897882	0.395393	0	NA
7529	YWHAB	0.0895574	0.982481	0	NA
5718	PSMD12	0.0890868	0.576672	0	NA
79786	KLHL36	0.0882775	0.163347	0	NA
26578	OSTF1	0.0879137	0.595836	0	NA
3983	ABLIM1	0.0877458	0.647055	0	NA
64651	CSRNP1	0.0869585	0.480351	0	NA
659	BMPR2	0.0869301	0.290778	0	NA
7178	TPT1	0.0867759	0.789709	0	NA
3183	HNRNPC	0.0862153	0.848248	0	NA
51092	SIDT2	0.086142	0.699215	0	NA
285193	DUSP28	0.086017	0.991448	0	NA
55082	ARGLU1	0.0856713	0.56073	0	NA
2768	GNA12	0.0855454	0.780334	0	NA
1375	CPT1B	0.0854456	0.832727	0	NA
5156	PDGFRA	0.0851605	0.81591	0	NA
29116	MYLIP	0.0846497	0.867717	0	NA
1513	CTSK	0.0836946	0.670319	0	NA
23220	DTX4	0.0828651	0.320561	0	NA
6400	SEL1L	0.0825366	0.43128	0	NA
5922	RASA2	0.0824828	0.87045	0	NA
22862	FNDC3A	0.0824599	0.744612	0	NA
55744	COA1	0.0822989	0.614287	0	NA
6428	SRSF3	0.0822276	0.537787	0	NA
10221	TRIB1	0.0820138	0.259384	0	NA
4836	NMT1	0.0819738	0.67848	0	NA
22889	KIAA0907	0.0818874	0.9274	0	NA
925	CD8A	0.0816953	0.727621	0	NA
3178	HNRNPA1	0.0812446	0.686744	0	NA
51593	SRRT	0.0808323	0.606275	0	NA
2788	GNG7	0.0805784	0.942671	0	NA
5688	PSMA7	0.080079	0.777775	0	NA
56204	FAM214A	0.0794885	0.648919	0	NA
5684	PSMA3	0.0787722	1.02719	0	NA
23503	ZFYVE26	0.078017	0.591418	0	NA
64282	PAPD5	0.0775824	0.707607	0	NA
55636	CHD7	0.0764509	0.526303	0	NA
29978	UBQLN2	0.076084	0.360429	0	NA
3552	IL1A	0.0760689	0.661898	0	NA
51088	KLHL5	0.0759289	0.528961	0	NA
55588	MED29	0.0754818	0.35869	0	NA
51585	PCF11	0.0752822	0.688737	0	NA
79002	C19orf43	0.0748781	0.260631	0	NA
467	ATF3	0.0745286	0.646905	0	NA
6168	RPL37A	0.0742562	0.562382	0	NA
2650	GCNT1	0.0737759	0.571904	0	NA
602	BCL3	0.0737382	0.888008	0	NA
55326	AGPAT5	0.0734435	0.956109	0	NA
3146	HMGB1	0.0733866	0.709889	0	NA
3184	HNRNPD	0.0731413	0.82581	0	NA
5730	PTGDS	0.0721473	0.582985	0	NA
3665	IRF7	0.0715034	0.603841	1	11p15.5
128866	CHMP4B	0.0713839	0.262317	0	NA
284759	SIRPB2	0.0711159	0.491157	0	NA
8915	BCL10	0.0708191	0.633557	0	NA
7316	UBC	0.0697718	0.74646	0	NA
144423	GLT1D1	0.0697504	0.460337	11	12q24.32
989	SEPT7	0.0692298	0.554006	0	NA
130916	MTERFD2	0.0684324	0.474333	0	NA
200185	KRTCAP2	0.0683114	1.02543	0	NA
149041	RC3H1	0.0679882	0.984775	0	NA
60672	MIIP	0.0678229	0.609101	0	NA
57142	RTN4	0.0677205	0.955136	0	NA
55341	LSG1	0.0673258	0.406854	0	NA
64759	TNS3	0.0672541	0.722495	0	NA
1843	DUSP1	0.0671681	0.653695	0	NA
57103	C12orf5	0.0671406	0.631943	0	NA
1729	DIAPH1	0.0670459	0.625977	0	NA
84890	ADO	0.0668544	1.08982	0	NA
64746	ACBD3	0.0668088	0.481003	0	NA
57217	TTC7A	0.0667109	0.946644	0	NA
92799	SHKBP1	0.0667015	0.411137	0	NA
83871	RAB34	0.0666734	0.57913	0	NA
9791	PTDSS1	0.0664411	0.52056	0	NA
80012	PHC3	0.0661931	0.748998	0	NA
9295	SRSF11	0.0658279	0.457675	0	NA
29952	DPP7	0.065245	0.700853	0	NA
53916	RAB4B	0.0651499	0.429475	0	NA
3309	HSPA5	0.064409	0.395268	0	NA
11060	WWP2	0.0637346	0.330714	0	NA
7011	TEP1	0.0630733	0.462569	0	NA
23210	JMJD6	0.06305	0.473014	0	NA
4141	MARS	0.06224	0.399786	0	NA
23560	GTPBP4	0.0622064	0.621208	0	NA
9797	TATDN2	0.0619984	0.339604	0	NA
653390	RRN3P2	0.0600956	0.297474	0	NA
7392	USF2	0.0595442	0.84231	0	NA
6811	STX5	0.0592707	0.536432	0	NA
9656	MDC1	0.0585226	0.567205	0	NA
[truncated: 19,357 more rows]
