# Supplementary material for: Prioritizing causal disease genes using unbiased genomic features
Source: Genome Biol. 2014 Dec 3;15(12):3274. doi: 10.1186/s13059-014-0534-8 (PMC4279789; doi:10.1186/s13059-014-0534-8)
Supplement: Additional file 19: Table S23. — OPEN predictions for breast cancer. [file 13059_2014_534_MOESM19_ESM.xlsx]

## Sheet: HP_0003002_OPEN_predictions.txt
Entrez_ID	HGNC	Score	Stdev	GWAS Hit (loci are numbered, 0 = not within a GWAS locus)	Locus (NA = gene not within a GWAS locus)
688	KLF5	1.58358	0.301098	0	NA
6744	SSFA2	1.55628	0.44168	0	NA
5743	PTGS2	1.54433	0.361785	0	NA
84159	ARID5B	1.51894	0.33728	0	NA
57162	PELI1	1.45192	0.333831	0	NA
65986	ZBTB10	1.44657	0.471009	0	NA
25937	WWTR1	1.43527	0.353957	0	NA
153222	CREBRF	1.4294	0.15552	0	NA
1997	ELF1	1.42624	0.469139	0	NA
5087	PBX1	1.42012	0.458471	0	NA
10818	FRS2	1.40585	0.312689	0	NA
22943	DKK1	1.39284	0.304314	0	NA
56204	FAM214A	1.37881	0.301657	0	NA
55904	KMT2E	1.37567	0.5693	0	NA
2908	NR3C1	1.3669	0.425144	0	NA
6938	TCF12	1.34875	0.280917	0	NA
221037	JMJD1C	1.34351	0.633466	0	NA
3280	HES1	1.33932	0.141454	0	NA
5166	PDK4	1.32769	0.402878	0	NA
57700	FAM160B1	1.32495	0.551124	0	NA
57688	ZSWIM6	1.32137	0.334142	0	NA
56946	C11orf30	1.3176	0.319704	0	NA
27303	RBMS3	1.31731	0.405913	0	NA
57561	ARRDC3	1.31501	0.475748	0	NA
23321	TRIM2	1.31138	0.305689	0	NA
196	AHR	1.30938	0.259595	0	NA
22822	PHLDA1	1.29807	0.367623	0	NA
5563	PRKAA2	1.29694	0.569045	0	NA
85461	TANC1	1.29353	0.601343	0	NA
9975	NR1D2	1.28442	0.44798	0	NA
200734	SPRED2	1.28265	0.426601	0	NA
26043	UBXN7	1.28259	0.65017	0	NA
3895	KTN1	1.28055	0.277228	0	NA
11214	AKAP13	1.27412	0.582817	0	NA
255967	PAN3	1.27263	0.473225	0	NA
84458	LCOR	1.27241	0.361587	0	NA
79666	PLEKHF2	1.27156	0.365587	0	NA
7403	KDM6A	1.27052	0.637424	0	NA
4739	NEDD9	1.2684	0.312867	0	NA
23429	RYBP	1.26363	0.389119	0	NA
58499	ZNF462	1.26251	0.461495	0	NA
2308	FOXO1	1.2593	0.661955	0	NA
9819	TSC22D2	1.25895	0.524798	0	NA
7128	TNFAIP3	1.25584	0.222191	0	NA
23528	ZNF281	1.24528	0.338025	0	NA
677	ZFP36L1	1.24286	0.538806	58	14q24.1
94234	FOXQ1	1.24086	0.221585	42	6p25.3
23469	PHF3	1.23525	0.198938	0	NA
57630	SH3RF1	1.23502	0.235467	0	NA
64651	CSRNP1	1.23423	0.453787	0	NA
7543	ZFX	1.23419	0.536462	0	NA
51274	KLF3	1.22866	0.470248	0	NA
604	BCL6	1.22793	0.516102	0	NA
11099	PTPN21	1.22729	0.167756	0	NA
56913	C1GALT1	1.22667	0.234995	0	NA
5128	CDK17	1.2193	0.348066	0	NA
25897	RNF19A	1.21715	0.532353	0	NA
9693	RAPGEF2	1.21283	0.598229	0	NA
23327	NEDD4L	1.21202	0.268094	0	NA
57600	FNIP2	1.20923	0.328771	0	NA
9140	ATG12	1.20747	0.514728	0	NA
4026	LPP	1.20677	0.498498	0	NA
10769	PLK2	1.20515	0.400949	0	NA
9960	USP3	1.20172	0.195383	0	NA
9314	KLF4	1.19963	0.434697	12	9q31.2
3169	FOXA1	1.19829	0.509677	0	NA
166824	RASSF6	1.1969	0.224642	0	NA
29116	MYLIP	1.19613	0.402919	0	NA
54874	FNBP1L	1.19541	0.406841	0	NA
10150	MBNL2	1.19304	0.222764	0	NA
9728	SECISBP2L	1.19267	0.360285	0	NA
121227	LRIG3	1.19209	0.293815	0	NA
80351	TNKS2	1.18962	0.206126	0	NA
54206	ERRFI1	1.18833	0.581049	0	NA
124739	USP43	1.18628	0.425197	0	NA
2627	GATA6	1.18433	0.333004	0	NA
10207	INADL	1.18102	0.703056	0	NA
2353	FOS	1.1804	0.317969	0	NA
9337	CNOT8	1.1776	0.393657	0	NA
202018	TAPT1	1.17647	0.597548	0	NA
1859	DYRK1A	1.17134	0.482187	0	NA
9792	SERTAD2	1.17125	0.367927	0	NA
9969	MED13	1.16934	0.495809	0	NA
1105	CHD1	1.16699	0.339089	0	NA
8915	BCL10	1.16628	0.311785	0	NA
79838	TMC5	1.16302	0.177675	0	NA
1969	EPHA2	1.16264	0.380268	0	NA
22992	KDM2A	1.16256	0.561854	0	NA
9749	PHACTR2	1.16149	0.279983	0	NA
55167	MSL2	1.16122	0.350149	0	NA
602	BCL3	1.1532	0.522956	0	NA
467	ATF3	1.15235	0.307363	0	NA
8204	NRIP1	1.15082	0.493792	41	21q11.2
158358	KIAA2026	1.14419	0.361779	0	NA
57211	GPR126	1.14292	0.417686	0	NA
55638	SYBU	1.14142	0.391595	0	NA
771	CA12	1.14141	0.593575	0	NA
22906	TRAK1	1.1399	0.379735	0	NA
10551	AGR2	1.13982	0.409301	0	NA
23269	MGA	1.13813	0.697691	0	NA
10253	SPRY2	1.13689	0.208726	0	NA
2059	EPS8	1.13554	0.388965	0	NA
81846	SBF2	1.13336	0.552348	0	NA
10221	TRIB1	1.13326	0.502601	0	NA
10413	YAP1	1.13306	0.453613	0	NA
8028	MLLT10	1.13083	0.297342	52	10p12.31
51430	SUCO	1.13	0.35838	0	NA
5304	PIP	1.12683	0.393914	0	NA
2152	F3	1.12624	0.434397	0	NA
10370	CITED2	1.12353	0.389064	0	NA
154743	C7orf60	1.11845	0.554098	0	NA
1832	DSP	1.11823	0.498548	0	NA
80824	DUSP16	1.11603	0.715715	0	NA
132864	CPEB2	1.11518	0.307995	0	NA
7057	THBS1	1.11459	0.714324	0	NA
2114	ETS2	1.11258	0.546788	0	NA
10352	WARS2	1.1125	0.315823	0	NA
260425	MAGI3	1.1087	0.720463	0	NA
11221	DUSP10	1.1077	0.443513	0	NA
650	BMP2	1.10578	0.505324	0	NA
7465	WEE1	1.10322	0.351952	0	NA
253943	YTHDF3	1.10044	0.470273	0	NA
55603	FAM46A	1.10027	0.533503	29	6q14
7716	VEZF1	1.09996	0.501274	0	NA
6310	ATXN1	1.09959	0.382401	0	NA
23369	PUM2	1.09842	0.561919	0	NA
8848	TSC22D1	1.09815	0.545633	0	NA
23328	SASH1	1.09684	0.443706	0	NA
80012	PHC3	1.09628	0.480741	0	NA
80014	WWC2	1.09397	0.445279	0	NA
9846	GAB2	1.09295	0.456452	0	NA
8976	WASL	1.09213	0.424073	0	NA
51454	GULP1	1.09206	0.310271	0	NA
8864	PER2	1.09038	0.271325	0	NA
359948	IRF2BP2	1.09036	0.344278	0	NA
4783	NFIL3	1.08835	0.330662	0	NA
4792	NFKBIA	1.08658	0.614773	0	NA
221981	THSD7A	1.0864	0.561336	0	NA
6867	TACC1	1.08299	0.278181	0	NA
55422	ZNF331	1.07916	0.483726	0	NA
158586	ZXDB	1.07756	0.383285	0	NA
64786	TBC1D15	1.07716	0.773963	0	NA
22850	ADNP2	1.07558	0.522542	0	NA
6498	SKIL	1.06774	0.37443	0	NA
23411	SIRT1	1.06769	0.642494	0	NA
25820	ARIH1	1.06695	0.306555	0	NA
6670	SP3	1.06692	0.570684	0	NA
51696	HECA	1.06555	0.556169	0	NA
26137	ZBTB20	1.06547	0.73212	0	NA
10725	NFAT5	1.0635	0.351793	0	NA
6667	SP1	1.06335	0.657203	0	NA
65056	GPBP1	1.06149	0.491572	26	5q11.2
6840	SVIL	1.06104	0.469181	0	NA
54407	SLC38A2	1.06036	0.494992	0	NA
6591	SNAI2	1.05944	0.189814	0	NA
6934	TCF7L2	1.05876	0.369261	1	10q25.2
5209	PFKFB3	1.05696	0.360295	0	NA
23054	NCOA6	1.05614	0.419322	0	NA
94241	TP53INP1	1.05609	0.31317	0	NA
23389	MED13L	1.05575	0.528404	61	12q24.21
8870	IER3	1.05565	0.345263	0	NA
57509	MTUS1	1.0541	0.526846	0	NA
79612	NAA16	1.0536	0.305753	0	NA
8613	PPAP2B	1.05228	0.500833	0	NA
4790	NFKB1	1.05024	0.427316	0	NA
1604	CD55	1.04895	0.371614	0	NA
9887	SMG7	1.04868	0.466007	0	NA
91746	YTHDC1	1.04703	0.441709	0	NA
8553	BHLHE40	1.046	0.465898	18	3p26.1
222484	LNX2	1.04427	0.345391	0	NA
6386	SDCBP	1.04237	0.482223	0	NA
55605	KIF21A	1.04201	0.306529	0	NA
79720	VPS37B	1.04136	0.321987	0	NA
4089	SMAD4	1.04118	0.386585	0	NA
64332	NFKBIZ	1.0411	0.330619	0	NA
8491	MAP4K3	1.04023	0.334384	0	NA
4850	CNOT4	1.03912	0.577387	0	NA
204851	HIPK1	1.03908	0.713364	10	1p13.2
51322	WAC	1.03668	0.41279	0	NA
113263	GLCCI1	1.03665	0.260566	0	NA
401548	SNX30	1.03559	0.573174	0	NA
51742	ARID4B	1.03506	0.498882	0	NA
3556	IL1RAP	1.03465	0.423839	0	NA
60485	SAV1	1.03122	0.500457	0	NA
23515	MORC3	1.02824	0.573987	0	NA
22990	PCNX	1.02794	0.813948	0	NA
1195	CLK1	1.02777	0.574273	0	NA
8671	SLC4A4	1.02627	0.500014	0	NA
65117	RSRC2	1.02608	0.442359	0	NA
221079	ARL5B	1.02528	0.431846	0	NA
2330	FMO5	1.02468	0.336106	0	NA
9444	QKI	1.02418	0.573159	0	NA
3097	HIVEP2	1.0241	0.507338	0	NA
23360	FNBP4	1.02072	0.271775	0	NA
23118	TAB2	1.01768	0.684388	30	6q25.1
284058	KANSL1	1.01513	0.264454	0	NA
253260	RICTOR	1.01444	0.247342	0	NA
6461	SHB	1.01429	0.410485	0	NA
25976	TIPARP	1.01389	0.483302	0	NA
23365	ARHGEF12	1.01291	0.564211	0	NA
2553	GABPB1	1.01285	0.425345	0	NA
26030	PLEKHG3	1.01174	0.272757	0	NA
2804	GOLGB1	1.01155	0.2693	0	NA
1843	DUSP1	1.01113	0.188982	0	NA
159	ADSS	1.00909	0.476269	0	NA
9306	SOCS6	1.0088	0.523733	0	NA
4071	TM4SF1	1.00845	0.272599	0	NA
56980	PRDM10	1.00688	0.313197	0	NA
10924	SMPDL3A	1.00678	0.399118	0	NA
54617	INO80	1.0051	0.362621	0	NA
25948	KBTBD2	1.00319	0.427412	0	NA
4659	PPP1R12A	1.00219	0.521258	0	NA
23236	PLCB1	1.00154	0.312513	0	NA
5357	PLS1	1.00107	0.636746	0	NA
571	BACH1	0.996306	0.516542	0	NA
8554	PIAS1	0.993289	0.516539	0	NA
10758	TRAF3IP2	0.992896	0.305379	0	NA
54891	INO80D	0.992775	0.43914	0	NA
26511	CHIC2	0.992236	0.560834	0	NA
4899	NRF1	0.991543	0.562485	0	NA
79670	ZCCHC6	0.989194	0.630503	0	NA
7803	PTP4A1	0.986773	0.484967	0	NA
1356	CP	0.985597	0.388431	0	NA
90427	BMF	0.985327	0.498656	0	NA
143279	HECTD2	0.98515	0.164299	0	NA
57606	SLAIN2	0.98508	0.344423	0	NA
5728	PTEN	0.983925	0.533336	0	NA
4810	NHS	0.983794	0.484566	0	NA
6046	BRD2	0.983165	0.430257	0	NA
643155	SMIM15	0.982997	0.760396	0	NA
7110	TMF1	0.980926	0.53485	0	NA
6641	SNTB1	0.980235	0.423014	0	NA
10513	APPBP2	0.980119	0.508954	0	NA
64746	ACBD3	0.979874	0.603064	0	NA
4299	AFF1	0.978076	0.296968	0	NA
55294	FBXW7	0.977196	0.694324	0	NA
6526	SLC5A3	0.976532	0.697935	0	NA
7068	THRB	0.975197	0.686961	0	NA
7405	UVRAG	0.975041	0.418868	0	NA
360023	ZBTB41	0.974853	0.32331	0	NA
79872	CBLL1	0.974814	0.530042	0	NA
9748	SLK	0.974675	0.458059	0	NA
5468	PPARG	0.973282	0.327466	0	NA
9867	PJA2	0.971978	0.461817	0	NA
1999	ELF3	0.970924	0.477855	8	1q32.1
51185	CRBN	0.968504	0.657958	0	NA
3248	HPGD	0.967221	0.680971	0	NA
9640	ZNF592	0.965969	0.643347	0	NA
3475	IFRD1	0.965446	0.436586	0	NA
80323	CCDC68	0.964533	0.31976	0	NA
2549	GAB1	0.963682	0.505792	0	NA
4214	MAP3K1	0.963565	0.423203	26	5q11.2
3491	CYR61	0.963144	0.419564	0	NA
23243	ANKRD28	0.962061	0.51975	0	NA
54778	RNF111	0.960535	0.644119	0	NA
1879	EBF1	0.958626	0.719175	51	5q33.3
143884	CWF19L2	0.957694	0.58769	0	NA
27	ABL2	0.957547	0.388427	0	NA
25841	ABTB2	0.955203	0.445104	0	NA
4487	MSX1	0.949688	0.506997	0	NA
3696	ITGB8	0.948902	0.426896	0	NA
54790	TET2	0.946863	0.646219	37	4q24
152137	CCDC50	0.946424	0.801495	0	NA
22837	COBLL1	0.946338	0.471616	0	NA
694	BTG1	0.942656	0.413395	0	NA
254170	FBXO33	0.942122	0.30113	0	NA
8412	BCAR3	0.941998	0.29796	0	NA
54665	RSBN1	0.940309	0.523733	10	1p13.2
8556	CDC14A	0.938706	0.472331	0	NA
463	ZFHX3	0.937934	0.324195	0	NA
5966	REL	0.935697	0.46859	0	NA
26224	FBXL3	0.934611	0.653358	0	NA
57161	PELI2	0.93345	0.231732	0	NA
51317	PHF21A	0.933345	0.574467	0	NA
23239	PHLPP1	0.93228	0.297955	0	NA
26959	HBP1	0.930141	0.574199	0	NA
10979	FERMT2	0.929382	0.636031	0	NA
57146	TMEM159	0.928666	0.390212	0	NA
10260	DENND4A	0.928469	0.532395	0	NA
4008	LMO7	0.928189	0.230323	0	NA
23493	HEY2	0.927193	0.497646	0	NA
55602	CDKN2AIP	0.926678	0.462365	0	NA
8805	TRIM24	0.925127	0.583874	0	NA
8767	RIPK2	0.924977	0.528057	0	NA
23774	BRD1	0.924643	0.768678	0	NA
96459	FNIP1	0.924511	0.516922	0	NA
6788	STK3	0.924423	0.437972	0	NA
639	PRDM1	0.923384	0.34131	0	NA
221830	TWISTNB	0.921722	0.303957	0	NA
55015	PRPF39	0.920232	0.632936	0	NA
148423	C1orf52	0.91961	0.33168	0	NA
153020	RASGEF1B	0.918907	0.223013	0	NA
4928	NUP98	0.915134	0.551815	0	NA
54893	MTMR10	0.914836	0.292572	0	NA
166968	MIER3	0.91469	0.30228	26	5q11.2
259282	BOD1L1	0.914511	0.51873	0	NA
1942	EFNA1	0.914287	0.298513	0	NA
55810	FOXJ2	0.913033	0.454646	0	NA
1316	KLF6	0.912395	0.54917	0	NA
23143	LRCH1	0.910942	0.469335	0	NA
10179	RBM7	0.910489	0.379215	0	NA
10114	HIPK3	0.910192	0.647505	0	NA
2117	ETV3	0.909676	0.565595	0	NA
9943	OXSR1	0.909497	0.454416	0	NA
9686	VGLL4	0.908379	0.546307	0	NA
1263	PLK3	0.90717	0.405935	0	NA
9169	SCAF11	0.905942	0.57186	0	NA
2355	FOSL2	0.904801	0.540496	0	NA
54704	PDP1	0.902692	0.459108	0	NA
51362	CDC40	0.901095	0.271184	0	NA
160760	PPTC7	0.900669	0.465104	0	NA
57862	ZNF410	0.897274	0.380709	0	NA
10569	SLU7	0.896645	0.5566	0	NA
5074	PAWR	0.895932	0.367595	0	NA
254048	UBN2	0.894821	0.517485	0	NA
5874	RAB27B	0.894501	0.675195	0	NA
2033	EP300	0.894046	0.551041	0	NA
9821	RB1CC1	0.893853	0.531274	0	NA
29979	UBQLN1	0.89368	0.364017	0	NA
51703	ACSL5	0.892006	0.571411	0	NA
673	BRAF	0.891582	0.65576	0	NA
57602	USP36	0.890771	0.871978	0	NA
55802	DCP1A	0.88832	0.515999	0	NA
23387	SIK3	0.888103	0.601769	0	NA
9991	PTBP3	0.888015	0.54374	0	NA
627	BDNF	0.887707	0.292744	0	NA
23224	SYNE2	0.886807	0.10911	0	NA
7227	TRPS1	0.886789	0.255406	0	NA
3298	HSF2	0.886379	0.333467	0	NA
80315	CPEB4	0.884803	0.456196	0	NA
79960	JADE1	0.884605	0.357431	0	NA
375743	PTAR1	0.883477	0.399362	0	NA
23036	ZNF292	0.881786	0.586921	0	NA
23506	GLTSCR1L	0.881158	0.548059	0	NA
7091	TLE4	0.880563	0.51115	0	NA
2820	GPD2	0.880518	0.480592	0	NA
10397	NDRG1	0.88025	0.298531	0	NA
8850	KAT2B	0.879442	0.573259	0	NA
221749	PXDC1	0.879278	0.629526	0	NA
9139	CBFA2T2	0.878859	0.838938	0	NA
9173	IL1RL1	0.878749	0.653448	0	NA
51773	RSF1	0.877293	0.188686	0	NA
3667	IRS1	0.876208	0.532118	0	NA
22863	ATG14	0.876173	0.40551	0	NA
84132	USP42	0.87564	0.7257	0	NA
26269	FBXO8	0.874891	0.341188	0	NA
10371	SEMA3A	0.874115	0.328767	0	NA
27324	TOX3	0.870238	0.519253	28	16q12.1
84456	L3MBTL3	0.869572	0.663658	0	NA
64065	PERP	0.867629	0.405555	0	NA
7035	TFPI	0.867119	0.401416	0	NA
25805	BAMBI	0.865585	0.12466	0	NA
22849	CPEB3	0.864777	0.691563	0	NA
29995	LMCD1	0.86404	0.425826	0	NA
10228	STX6	0.864011	0.54511	0	NA
80853	KDM7A	0.862281	0.475535	0	NA
3775	KCNK1	0.860866	0.578537	0	NA
9572	NR1D1	0.860317	0.558873	0	NA
6314	ATXN7	0.860299	0.353518	0	NA
2150	F2RL1	0.859645	0.449506	0	NA
84919	PPP1R15B	0.859468	0.382755	9	1q32.1
169792	GLIS3	0.857731	0.632067	0	NA
51592	TRIM33	0.854541	0.724117	0	NA
55137	FIGN	0.854519	0.296199	0	NA
7431	VIM	0.853963	0.73403	0	NA
1824	DSC2	0.853336	0.419511	0	NA
11183	MAP4K5	0.853123	0.454202	0	NA
55074	OXR1	0.853114	0.544728	0	NA
23476	BRD4	0.852225	0.548948	0	NA
999	CDH1	0.850834	0.451203	0	NA
1998	ELF2	0.850642	0.39714	0	NA
55323	LARP6	0.849343	0.312545	0	NA
6781	STC1	0.849054	0.486778	0	NA
54664	TMEM106B	0.84695	0.324819	0	NA
55837	EAPP	0.846059	0.362916	0	NA
10210	TOPORS	0.845518	0.298938	0	NA
54882	ANKHD1	0.843897	0.656936	0	NA
10427	SEC24B	0.84379	0.498111	0	NA
23382	AHCYL2	0.843745	0.654385	0	NA
10461	MERTK	0.843634	0.495232	0	NA
6446	SGK1	0.84325	0.794022	0	NA
9414	TJP2	0.843138	0.368373	0	NA
23099	ZBTB43	0.842297	0.447183	0	NA
2669	GEM	0.841358	0.60726	0	NA
55914	ERBB2IP	0.840951	0.575312	0	NA
8545	CGGBP1	0.840568	0.412589	0	NA
22828	SCAF8	0.839097	0.569013	0	NA
26575	RGS17	0.83798	0.457228	0	NA
55607	PPP1R9A	0.837958	0.758209	0	NA
8935	SKAP2	0.837444	0.508574	0	NA
10468	FST	0.837244	0.393456	0	NA
84896	ATAD1	0.836854	0.480231	0	NA
151987	PPP4R2	0.836653	0.456386	0	NA
9958	USP15	0.836459	0.140204	0	NA
147179	WIPF2	0.83602	0.416593	0	NA
8036	SHOC2	0.835709	0.504941	0	NA
6038	RNASE4	0.835619	0.347041	0	NA
84133	ZNRF3	0.835199	0.466023	0	NA
51313	FAM198B	0.834945	0.334774	0	NA
7726	TRIM26	0.83394	0.530287	0	NA
64844	MARCH7	0.833564	0.660745	0	NA
4092	SMAD7	0.833281	0.547974	0	NA
25963	TMEM87A	0.833243	0.463433	0	NA
55671	SMEK1	0.83279	0.679943	57	14q32.12
1906	EDN1	0.831747	0.278457	0	NA
55758	RCOR3	0.831275	0.331965	0	NA
26056	RAB11FIP5	0.83109	0.729865	0	NA
25901	CCDC28A	0.829313	0.580389	0	NA
23677	SH3BP4	0.829296	0.327777	0	NA
56957	OTUD7B	0.829049	0.642103	0	NA
83478	ARHGAP24	0.828835	0.318231	0	NA
26235	FBXL4	0.827876	0.53332	0	NA
64376	IKZF5	0.826746	0.779785	0	NA
51552	RAB14	0.82597	0.525288	0	NA
53344	CHIC1	0.825632	0.702775	0	NA
4286	MITF	0.825168	0.384426	0	NA
51196	PLCE1	0.823949	0.563152	0	NA
10144	FAM13A	0.823947	0.913977	0	NA
54946	SLC41A3	0.823919	0.437815	0	NA
84441	MAML2	0.823767	0.473508	0	NA
23158	TBC1D9	0.823741	0.488355	0	NA
55777	MBD5	0.823388	0.55592	0	NA
4929	NR4A2	0.823268	0.345096	0	NA
64864	RFX7	0.823125	0.512928	0	NA
7286	TUFT1	0.822321	0.329275	0	NA
9373	PLAA	0.822202	0.464226	0	NA
22887	FOXJ3	0.820957	0.71915	0	NA
25942	SIN3A	0.820273	0.53891	0	NA
57181	SLC39A10	0.820183	0.56192	0	NA
55284	UBE2W	0.819376	0.41089	0	NA
10735	STAG2	0.818707	0.460289	0	NA
54880	BCOR	0.817231	0.394606	0	NA
25836	NIPBL	0.814702	0.379346	0	NA
157378	TMEM65	0.814232	0.568001	0	NA
23301	EHBP1	0.814196	0.338231	0	NA
2886	GRB7	0.813359	0.330506	0	NA
4088	SMAD3	0.812747	0.370504	0	NA
54764	ZRANB1	0.812089	0.501496	0	NA
3398	ID2	0.811566	0.503044	0	NA
133	ADM	0.809941	0.693788	0	NA
54149	C21orf91	0.809663	0.47773	0	NA
339287	MSL1	0.809508	0.467714	0	NA
57619	SHROOM3	0.809463	0.373258	0	NA
23607	CD2AP	0.808665	0.258348	0	NA
7994	KAT6A	0.808089	0.393093	0	NA
10142	AKAP9	0.807963	0.499354	0	NA
9205	ZMYM5	0.806099	0.407979	0	NA
901	CCNG2	0.805919	0.580952	0	NA
165215	FAM171B	0.805552	0.165266	0	NA
24145	PANX1	0.805416	0.48258	0	NA
55890	GPRC5C	0.804544	0.586681	0	NA
6342	SCP2	0.80422	0.511009	0	NA
55196	KIAA1551	0.803402	0.482266	0	NA
64783	RBM15	0.803253	0.694792	0	NA
1119	CHKA	0.801957	0.541361	0	NA
9057	SLC7A6	0.801903	0.435033	0	NA
64762	GAREM	0.800974	0.580558	0	NA
51320	MEX3C	0.799871	0.508748	0	NA
7022	TFAP2C	0.799556	0.470466	0	NA
2861	GPR37	0.79925	0.317665	0	NA
9462	RASAL2	0.798729	0.364754	0	NA
23092	ARHGAP26	0.798543	0.641702	0	NA
5325	PLAGL1	0.79838	0.233507	0	NA
55534	MAML3	0.79832	0.534835	0	NA
1106	CHD2	0.798161	0.280668	0	NA
23635	SSBP2	0.797476	0.364322	0	NA
254251	LCORL	0.797341	0.50134	0	NA
55814	BDP1	0.797197	0.577404	0	NA
51363	CHST15	0.797167	0.358267	0	NA
3489	IGFBP6	0.796037	0.473264	0	NA
84708	LNX1	0.796	0.419737	0	NA
54800	KLHL24	0.795989	0.683478	0	NA
5912	RAP2B	0.795579	0.615327	0	NA
1601	DAB2	0.794874	0.378838	0	NA
7869	SEMA3B	0.794416	0.346165	0	NA
538	ATP7A	0.793155	0.451839	0	NA
55667	DENND4C	0.792598	0.370861	0	NA
84124	ZNF394	0.790531	0.38583	0	NA
90441	ZNF622	0.790498	0.492242	0	NA
1373	CPS1	0.788595	0.711844	0	NA
9541	CIR1	0.787262	0.738168	0	NA
5885	RAD21	0.787107	0.691541	0	NA
2011	MARK2	0.786558	0.624946	0	NA
7182	NR2C2	0.78651	0.33	0	NA
5887	RAD23B	0.786356	0.603181	12	9q31.2
26010	SPATS2L	0.786215	0.422761	0	NA
4090	SMAD5	0.785746	0.206924	0	NA
136	ADORA2B	0.785642	0.380711	0	NA
4330	MN1	0.784658	0.436839	0	NA
11120	BTN2A1	0.784515	0.289158	0	NA
167227	DCP2	0.783514	0.648041	0	NA
22903	BTBD3	0.783152	0.554453	0	NA
3344	FOXN2	0.781671	0.577074	0	NA
119385	AGAP11	0.781668	0.297539	0	NA
5083	PAX9	0.780726	0.406828	56	14q13.3
23235	SIK2	0.780475	0.626767	0	NA
3164	NR4A1	0.780133	0.679837	0	NA
390	RND3	0.779974	0.399131	0	NA
55218	EXD2	0.777948	0.341834	0	NA
57507	ZNF608	0.776956	0.504182	0	NA
7844	RNF103	0.776501	0.681306	0	NA
10018	BCL2L11	0.776396	0.516353	0	NA
5007	OSBP	0.77629	0.710815	0	NA
307	ANXA4	0.775926	0.581315	0	NA
2195	FAT1	0.775426	0.469194	0	NA
166336	PRICKLE2	0.77406	0.580146	0	NA
373	TRIM23	0.77404	0.444912	0	NA
4863	NPAT	0.772963	0.236963	0	NA
91452	ACBD5	0.771801	0.541368	0	NA
4919	ROR1	0.771787	0.360034	0	NA
2888	GRB14	0.771727	0.22064	0	NA
85313	PPIL4	0.771282	0.468172	30	6q25.1
23063	WAPAL	0.771282	0.406388	0	NA
220213	OTUD1	0.771177	0.326696	0	NA
22862	FNDC3A	0.770055	0.37635	0	NA
79101	TAF1D	0.769232	0.653422	0	NA
255394	TCP11L2	0.768503	0.522724	0	NA
64645	HIAT1	0.76781	0.578033	0	NA
441951	ZFAS1	0.767111	0.348606	0	NA
22841	RAB11FIP2	0.767096	0.83381	0	NA
5732	PTGER2	0.765769	0.729207	0	NA
54502	RBM47	0.765502	0.616262	0	NA
339745	SPOPL	0.765456	0.330893	0	NA
8493	PPM1D	0.765186	0.585058	0	NA
64215	DNAJC1	0.765104	0.507537	52	10p12.31
7572	ZNF24	0.764721	0.60588	0	NA
23002	DAAM1	0.764613	0.633692	0	NA
114907	FBXO32	0.764049	0.442249	0	NA
29761	USP25	0.763503	0.584105	0	NA
5914	RARA	0.762961	0.664202	0	NA
11108	PRDM4	0.761507	0.58443	0	NA
84186	ZCCHC7	0.760997	0.762502	0	NA
9052	GPRC5A	0.760843	0.443536	0	NA
10743	RAI1	0.759543	0.694005	0	NA
85415	RHPN2	0.758854	0.450712	0	NA
1645	AKR1C1	0.758077	0.511788	0	NA
121536	AEBP2	0.757822	0.392019	0	NA
9252	RPS6KA5	0.757757	0.542835	0	NA
5734	PTGER4	0.757741	0.538303	0	NA
27125	AFF4	0.757451	0.312345	0	NA
7189	TRAF6	0.757286	0.369899	0	NA
57224	NHSL1	0.75646	0.807022	0	NA
7469	NELFA	0.755903	0.587532	0	NA
55296	TBC1D19	0.755368	0.216901	0	NA
5520	PPP2R2A	0.754906	0.417821	0	NA
26040	SETBP1	0.753912	0.431137	0	NA
2889	RAPGEF1	0.753549	0.567707	0	NA
8013	NR4A3	0.75319	0.435072	0	NA
6457	SH3GL3	0.752742	0.604337	0	NA
85465	EPT1	0.752732	0.470932	0	NA
10625	IVNS1ABP	0.752517	0.291837	0	NA
7702	ZNF143	0.752018	0.236835	0	NA
4780	NFE2L2	0.751734	0.683327	0	NA
7422	VEGFA	0.750369	0.815984	0	NA
5494	PPM1A	0.750366	0.732302	0	NA
5580	PRKCD	0.750221	0.389566	0	NA
3606	IL18	0.750136	0.426039	0	NA
23764	MAFF	0.74931	0.479278	0	NA
51444	RNF138	0.748795	0.484734	0	NA
25819	CCRN4L	0.748541	0.297993	0	NA
90809	TMEM55B	0.747958	0.471216	0	NA
6533	SLC6A6	0.747917	0.61781	0	NA
54883	CWC25	0.747527	0.462357	0	NA
55432	YOD1	0.746148	0.55848	0	NA
1746	DLX2	0.745077	0.748976	31	2q31.1
9712	USP6NL	0.744981	0.57922	0	NA
6801	STRN	0.744446	0.885519	0	NA
23462	HEY1	0.744138	0.507641	0	NA
91272	BOD1	0.744128	0.585822	0	NA
7321	UBE2D1	0.742825	0.186031	0	NA
51170	HSD17B11	0.741361	0.467532	0	NA
10006	ABI1	0.741243	0.660926	0	NA
3399	ID3	0.740258	0.450023	0	NA
54953	C1orf27	0.739903	0.367568	0	NA
8462	KLF11	0.739586	0.544328	0	NA
54971	BANP	0.739251	0.423026	0	NA
79596	RNF219	0.738886	0.646914	0	NA
83699	SH3BGRL2	0.738654	0.542932	0	NA
23011	RAB21	0.738599	0.473395	0	NA
254225	RNF169	0.738167	0.426094	0	NA
8427	ZNF282	0.736923	0.380975	0	NA
6690	SPINK1	0.736415	0.463001	0	NA
22936	ELL2	0.735326	0.707586	0	NA
663	BNIP2	0.735179	0.315219	0	NA
350	APOH	0.734521	0.570215	0	NA
5950	RBP4	0.733707	0.582817	0	NA
57142	RTN4	0.73347	0.445102	0	NA
1577	CYP3A5	0.733059	0.317708	0	NA
6286	S100P	0.732431	0.376591	0	NA
7020	TFAP2A	0.732033	0.560517	0	NA
22911	WDR47	0.731987	0.63973	0	NA
57708	MIER1	0.731201	0.585421	0	NA
26057	ANKRD17	0.730712	0.942135	0	NA
11138	TBC1D8	0.730212	0.413131	0	NA
6100	RP9	0.729426	0.630207	0	NA
57616	TSHZ3	0.728924	0.641532	0	NA
51809	GALNT7	0.728699	0.447608	0	NA
79753	SNIP1	0.727239	0.731706	0	NA
26115	TANC2	0.726369	0.545889	0	NA
10808	HSPH1	0.726072	0.542476	0	NA
3964	LGALS8	0.725835	0.467273	0	NA
182	JAG1	0.725031	0.65584	0	NA
6102	RP2	0.724801	0.353284	0	NA
6617	SNAPC1	0.722656	0.609242	0	NA
905	CCNT2	0.721502	0.381639	0	NA
57621	ZBTB2	0.720963	0.330879	59	6q25.1
4741	NEFM	0.720809	0.436667	0	NA
4609	MYC	0.720316	0.365786	0	NA
351	APP	0.719007	0.489858	0	NA
7763	ZFAND5	0.718494	0.359819	0	NA
5533	PPP3CC	0.717846	0.454098	0	NA
79962	DNAJC22	0.717387	0.667276	0	NA
26524	LATS2	0.716728	0.384737	0	NA
115426	UHRF2	0.716655	0.496175	0	NA
3576	CXCL8	0.715984	0.396218	0	NA
25780	RASGRP3	0.715614	0.408365	0	NA
5493	PPL	0.715389	0.440143	0	NA
25849	PARM1	0.71444	0.407849	0	NA
122786	FRMD6	0.714433	0.571226	0	NA
51496	CTDSPL2	0.714417	0.619601	0	NA
121551	BTBD11	0.713785	0.391981	0	NA
5253	PHF2	0.713541	0.28787	0	NA
23710	GABARAPL1	0.713228	0.177426	0	NA
55553	SOX6	0.712167	0.313369	0	NA
190	NR0B1	0.712128	0.502192	0	NA
55023	PHIP	0.711826	0.313961	0	NA
27063	ANKRD1	0.711556	0.302888	0	NA
84451	KIAA1804	0.711143	0.359077	0	NA
607	BCL9	0.710817	0.655204	0	NA
6468	FBXW4	0.710484	0.50801	0	NA
8897	MTMR3	0.710311	0.417222	0	NA
9567	GTPBP1	0.709701	0.297259	0	NA
283149	BCL9L	0.709484	0.565823	0	NA
79836	LONRF3	0.709436	0.523555	0	NA
5321	PLA2G4A	0.70846	0.409609	0	NA
1387	CREBBP	0.708131	0.743166	0	NA
9989	PPP4R1	0.708085	0.548578	0	NA
30844	EHD4	0.707099	0.40209	0	NA
55500	ETNK1	0.706661	0.123364	0	NA
58480	RHOU	0.706092	0.716381	0	NA
57659	ZBTB4	0.705277	0.288106	0	NA
9522	SCAMP1	0.705238	0.417297	0	NA
7528	YY1	0.704818	0.345067	0	NA
10664	CTCF	0.704567	0.934609	0	NA
1850	DUSP8	0.704555	0.500111	0	NA
6477	SIAH1	0.703484	0.348905	0	NA
658	BMPR1B	0.703364	0.472036	0	NA
1806	DPYD	0.703338	0.373881	0	NA
51526	OSER1	0.703337	0.446761	0	NA
7071	KLF10	0.702878	0.429709	0	NA
85463	ZC3H12C	0.702782	0.634592	0	NA
55225	RAVER2	0.701846	0.217801	0	NA
152189	CMTM8	0.701103	0.726352	0	NA
163859	SDE2	0.700859	0.348044	0	NA
4152	MBD1	0.700853	0.409786	0	NA
51460	SFMBT1	0.700279	0.455913	0	NA
7050	TGIF1	0.700104	0.305621	0	NA
92345	NAF1	0.699274	0.41349	0	NA
7871	SLMAP	0.698773	0.76321	0	NA
29946	SERTAD3	0.698714	0.525203	0	NA
1112	FOXN3	0.698454	0.530863	0	NA
9760	TOX	0.697904	0.580338	0	NA
6659	SOX4	0.697407	0.348922	0	NA
1846	DUSP4	0.697112	0.556095	53	-
60370	AVPI1	0.696949	0.764649	0	NA
9218	VAPA	0.696924	0.626743	0	NA
79862	ZNF669	0.696344	0.50964	0	NA
2266	FGG	0.695781	0.239749	0	NA
7026	NR2F2	0.694372	0.333947	0	NA
6809	STX3	0.69379	0.442034	0	NA
64083	GOLPH3	0.693777	0.328884	0	NA
8846	ALKBH1	0.692583	0.377983	0	NA
54464	XRN1	0.691992	0.685015	0	NA
1612	DAPK1	0.690585	0.275903	0	NA
83548	COG3	0.689934	0.541311	0	NA
55632	G2E3	0.689146	0.733301	0	NA
3646	EIF3E	0.688317	0.439243	0	NA
114884	OSBPL10	0.686362	0.471922	0	NA
3572	IL6ST	0.686099	0.534948	0	NA
3726	JUNB	0.686068	0.63099	0	NA
57393	TMEM27	0.685813	0.500724	0	NA
5139	PDE3A	0.685472	0.439145	0	NA
140461	ASB8	0.685391	0.491575	0	NA
5782	PTPN12	0.685014	0.697948	0	NA
8916	HERC3	0.684712	0.485671	0	NA
3267	AGFG1	0.684509	0.536273	0	NA
4293	MAP3K9	0.683686	0.44137	0	NA
6645	SNTB2	0.682563	0.327992	0	NA
7048	TGFBR2	0.681783	0.560419	46	3p24.1-p23
10106	CTDSP2	0.681773	0.409663	0	NA
80232	WDR26	0.681551	0.292403	0	NA
149041	RC3H1	0.68154	0.552129	0	NA
55727	BTBD7	0.681262	0.700764	0	NA
29967	LRP12	0.68126	0.545548	0	NA
726	CAPN5	0.680576	0.590189	0	NA
817	CAMK2D	0.680346	0.391332	0	NA
120103	SLC36A4	0.679702	0.347064	0	NA
2354	FOSB	0.679071	0.301906	0	NA
6018	RLF	0.678662	0.401855	0	NA
3131	HLF	0.678387	0.475941	20	17q22
23075	SWAP70	0.67826	0.627807	0	NA
23394	ADNP	0.677877	0.590259	0	NA
55031	USP47	0.677671	0.487345	0	NA
7913	DEK	0.67713	0.611142	0	NA
29072	SETD2	0.677026	0.355207	0	NA
858	CAV2	0.676394	0.457511	0	NA
2803	GOLGA4	0.676139	0.536032	0	NA
367	AR	0.675735	0.402949	0	NA
23135	KDM6B	0.67566	0.338507	0	NA
116039	OSR2	0.675607	0.407396	0	NA
123036	TC2N	0.674612	0.529129	0	NA
65084	TMEM135	0.672378	0.359667	0	NA
55565	ZNF821	0.672116	0.532777	0	NA
6156	RPL30	0.671712	0.522947	0	NA
10746	MAP3K2	0.671053	0.378312	0	NA
54556	ING3	0.670994	0.395999	0	NA
8648	NCOA1	0.670408	0.500964	0	NA
1730	DIAPH2	0.67027	0.215473	0	NA
399665	FAM102A	0.670256	0.506597	0	NA
92126	DSEL	0.666317	0.428422	0	NA
58528	RRAGD	0.666246	0.390437	0	NA
9182	RASSF9	0.664433	0.318932	0	NA
6926	TBX3	0.662472	0.441429	0	NA
2770	GNAI1	0.66154	0.523225	0	NA
51562	MBIP	0.660945	0.357136	56	14q13.3
10153	CEBPZ	0.660551	0.641994	0	NA
55681	SCYL2	0.660489	0.4206	0	NA
5362	PLXNA2	0.65996	0.392647	0	NA
80007	C10orf88	0.659931	0.455986	0	NA
2877	GPX2	0.659632	0.499137	0	NA
116064	LRRC58	0.659447	0.455156	0	NA
1955	MEGF9	0.659382	0.312919	0	NA
5045	FURIN	0.65815	0.602184	0	NA
9874	TLK1	0.657711	0.434644	0	NA
146923	RUNDC1	0.656691	0.640524	0	NA
8660	IRS2	0.656502	0.301274	0	NA
80820	EEPD1	0.655686	0.258047	0	NA
5744	PTHLH	0.655526	0.203805	43	12p11.22
7049	TGFBR3	0.654465	0.459251	0	NA
2267	FGL1	0.654307	0.532704	0	NA
26122	EPC2	0.654168	0.362982	0	NA
9877	ZC3H11A	0.652683	0.666485	0	NA
8780	RIOK3	0.652431	0.599132	0	NA
54532	USP53	0.652429	0.218838	0	NA
49854	ZBTB21	0.650205	0.577881	0	NA
7086	TKT	0.649756	0.545864	0	NA
10254	STAM2	0.648796	0.651737	0	NA
200894	ARL13B	0.647438	0.54903	0	NA
54542	RC3H2	0.646854	0.475212	0	NA
7104	TM4SF4	0.646767	0.412653	0	NA
7707	ZNF148	0.646654	0.738775	0	NA
3037	HAS2	0.644734	0.353125	0	NA
140901	STK35	0.644572	0.428376	0	NA
4690	NCK1	0.644445	0.580139	0	NA
90102	PHLDB2	0.644052	0.404646	0	NA
4673	NAP1L1	0.643603	0.461106	0	NA
388403	YPEL2	0.643472	0.304068	0	NA
54830	NUP62CL	0.642795	0.795628	0	NA
90550	MCU	0.642511	0.402187	0	NA
6256	RXRA	0.642415	0.614957	0	NA
57132	CHMP1B	0.642183	0.374226	0	NA
3840	KPNA4	0.642129	0.606906	0	NA
678	ZFP36L2	0.641115	0.609445	0	NA
3199	HOXA2	0.640571	0.656156	0	NA
25793	FBXO7	0.639856	0.586416	0	NA
114825	PWWP2A	0.639728	0.268201	0	NA
2335	FN1	0.639418	0.440425	0	NA
23531	MMD	0.638387	0.450839	20	17q22
26053	AUTS2	0.638148	0.513373	0	NA
5295	PIK3R1	0.637288	0.637702	0	NA
26973	CHORDC1	0.637162	0.299215	0	NA
10217	CTDSPL	0.63706	0.606214	0	NA
55755	CDK5RAP2	0.636955	0.499564	0	NA
4209	MEF2D	0.63599	0.575209	0	NA
10194	TSHZ1	0.63524	0.583839	0	NA
55186	SLC25A36	0.635088	0.451659	0	NA
283	ANG	0.63491	0.31128	0	NA
2309	FOXO3	0.633435	0.413696	0	NA
8816	DCAF5	0.63276	0.637338	0	NA
6720	SREBF1	0.632613	0.519487	0	NA
54455	FBXO42	0.632277	0.438818	0	NA
26585	GREM1	0.631923	0.330492	0	NA
1407	CRY1	0.631199	0.665869	0	NA
23657	SLC7A11	0.630513	0.203031	0	NA
57585	CRAMP1L	0.630481	0.335753	0	NA
55320	MIS18BP1	0.630321	0.552982	0	NA
132660	LIN54	0.630001	0.751154	0	NA
10658	CELF1	0.629881	0.485859	0	NA
27086	FOXP1	0.628258	0.662107	0	NA
29115	SAP30BP	0.628017	0.699348	0	NA
9530	BAG4	0.627529	0.761366	0	NA
200424	TET3	0.627523	0.488671	0	NA
3773	KCNJ16	0.627053	0.496308	0	NA
7088	TLE1	0.626465	0.516353	0	NA
308	ANXA5	0.626198	0.464823	0	NA
7464	CORO2A	0.624528	0.191149	0	NA
285172	FAM126B	0.624404	0.628148	0	NA
4331	MNAT1	0.622489	0.423913	0	NA
10123	ARL4C	0.622329	0.444218	0	NA
27075	TSPAN13	0.621865	0.508827	0	NA
140890	SREK1	0.62164	0.598471	0	NA
57643	ZSWIM5	0.621109	0.743207	0	NA
80219	COQ10B	0.620914	0.389434	0	NA
10085	EDIL3	0.620068	0.674653	0	NA
288	ANK3	0.618069	0.567603	0	NA
22823	MTF2	0.61802	0.805846	0	NA
5292	PIM1	0.617906	0.467682	0	NA
91768	CABLES1	0.617736	0.452559	0	NA
9095	TBX19	0.617057	0.606903	0	NA
6337	SCNN1A	0.616854	0.755582	0	NA
26747	NUFIP1	0.616687	0.494248	0	NA
221895	JAZF1	0.616482	0.516078	0	NA
3976	LIF	0.616345	0.762966	0	NA
10765	KDM5B	0.61631	0.615745	0	NA
1051	CEBPB	0.616095	0.34032	0	NA
84669	USP32	0.615646	0.476793	0	NA
149420	PDIK1L	0.615603	0.713832	0	NA
54700	RRN3	0.615257	0.46566	0	NA
7538	ZFP36	0.615108	0.45504	0	NA
2963	GTF2F2	0.614915	0.712984	0	NA
55604	LRRC16A	0.61487	0.857062	0	NA
3087	HHEX	0.614629	0.321091	0	NA
25949	SYF2	0.614129	0.388637	0	NA
144402	CPNE8	0.613603	0.600008	0	NA
196528	ARID2	0.612875	0.38741	0	NA
5239	PGM5	0.61246	0.521092	0	NA
4848	CNOT2	0.612375	0.386454	0	NA
79660	PPP1R3B	0.611815	0.519962	0	NA
5093	PCBP1	0.611603	0.31361	0	NA
7637	ZNF84	0.611582	0.586027	0	NA
9698	PUM1	0.611474	0.559206	0	NA
51564	HDAC7	0.610935	0.612895	0	NA
51429	SNX9	0.61014	0.510667	0	NA
29915	HCFC2	0.609987	0.578922	0	NA
1829	DSG2	0.608021	0.628499	0	NA
83875	BCO2	0.605756	0.608536	0	NA
55299	BRIX1	0.605277	0.406278	0	NA
653121	ZBTB8A	0.604752	0.461072	0	NA
64787	EPS8L2	0.603826	0.667509	0	NA
80829	ZFP91	0.603753	0.46337	0	NA
9722	NOS1AP	0.602839	0.43086	0	NA
7975	MAFK	0.60248	0.28788	0	NA
4211	MEIS1	0.60211	0.36689	0	NA
221178	SPATA13	0.601874	0.632695	0	NA
2920	CXCL2	0.600969	0.550744	0	NA
165679	SPTSSB	0.600367	0.59483	0	NA
81788	NUAK2	0.599611	0.38212	0	NA
345757	FAM174A	0.59955	0.332205	0	NA
5025	P2RX4	0.599067	0.476434	0	NA
54518	APBB1IP	0.598152	0.595056	0	NA
83641	FAM107B	0.59808	0.463435	0	NA
9794	MAML1	0.597968	0.570457	0	NA
7574	ZNF26	0.597342	0.361865	0	NA
23529	CLCF1	0.596117	0.609946	0	NA
162989	DEDD2	0.596089	0.548909	0	NA
51339	DACT1	0.595528	0.416437	0	NA
57466	SCAF4	0.595049	0.302033	0	NA
51421	AMOTL2	0.593778	0.345481	0	NA
201895	SMIM14	0.593486	0.560472	0	NA
22955	SCMH1	0.593353	0.684547	0	NA
114789	SLC25A25	0.592803	0.313487	0	NA
7743	ZNF189	0.592593	0.335721	0	NA
150094	SIK1	0.5915	0.383539	0	NA
23242	COBL	0.591459	0.299181	0	NA
55608	ANKRD10	0.591317	0.395901	0	NA
10274	STAG1	0.591186	0.411766	0	NA
54101	RIPK4	0.590287	0.34301	0	NA
9367	RAB9A	0.589105	0.409061	0	NA
27289	RND1	0.588621	0.569758	0	NA
23564	DDAH2	0.588276	0.436461	0	NA
11103	KRR1	0.588053	0.615229	0	NA
94104	PAXBP1	0.587348	0.239208	0	NA
55633	TBC1D22B	0.58719	0.698156	0	NA
220972	MARCH8	0.587071	0.597042	0	NA
9185	REPS2	0.586446	0.537653	0	NA
257397	TAB3	0.585926	0.502934	0	NA
4205	MEF2A	0.585801	0.485943	0	NA
900	CCNG1	0.585633	0.587014	0	NA
23304	UBR2	0.585479	0.514005	0	NA
7690	ZNF131	0.58486	0.494838	0	NA
57217	TTC7A	0.583309	0.900871	0	NA
10046	MAMLD1	0.58269	0.663647	0	NA
8804	CREG1	0.580285	0.435802	0	NA
11057	ABHD2	0.579759	0.544553	0	NA
130399	ACVR1C	0.579396	0.559206	0	NA
3084	NRG1	0.57895	0.572283	0	NA
55279	ZNF654	0.578902	0.458512	0	NA
55285	RBM41	0.578495	0.537036	0	NA
23126	POGZ	0.578406	0.611088	0	NA
154214	RNF217	0.577993	0.600912	0	NA
51523	CXXC5	0.577838	0.68417	0	NA
85004	RERG	0.575579	0.416674	0	NA
114990	VASN	0.575393	0.665557	0	NA
84146	ZNF644	0.574471	0.511409	0	NA
23060	ZNF609	0.571465	0.736855	0	NA
79718	TBL1XR1	0.570846	0.526979	0	NA
10579	TACC2	0.57017	0.546518	0	NA
202	AIM1	0.569874	0.36768	0	NA
144108	SPTY2D1	0.569282	0.494384	0	NA
2149	F2R	0.569244	0.366647	0	NA
2012	EMP1	0.568982	0.508627	0	NA
1871	E2F3	0.56891	0.636544	0	NA
5581	PRKCE	0.567953	0.318951	0	NA
11179	ZNF277	0.567478	0.38144	0	NA
3185	HNRNPF	0.567062	0.68531	0	NA
4297	KMT2A	0.566741	0.339057	0	NA
8178	ELL	0.565135	0.242305	15	19p13.11
149371	EXOC8	0.564875	0.45717	0	NA
22938	SNW1	0.564852	0.458698	0	NA
84662	GLIS2	0.564773	0.508053	0	NA
64225	ATL2	0.564102	0.604342	0	NA
84085	FBXO30	0.562488	0.538005	0	NA
79971	WLS	0.562027	0.494526	0	NA
4289	MKLN1	0.561689	0.560234	0	NA
57713	SFMBT2	0.561679	0.3507	0	NA
23258	DENND5A	0.561122	0.541001	0	NA
222389	BEND7	0.559581	0.434782	0	NA
100130733	LRRC70	0.558144	0.44329	0	NA
23331	TTC28	0.557284	0.56224	0	NA
7178	TPT1	0.55709	0.487869	0	NA
27161	AGO2	0.557017	0.618392	0	NA
9619	ABCG1	0.55646	0.403124	0	NA
9650	MTFR1	0.555644	0.583258	0	NA
25983	NGDN	0.555553	0.366824	0	NA
114785	MBD6	0.555405	0.576128	0	NA
85025	TMEM60	0.55442	0.432595	0	NA
6857	SYT1	0.554279	0.661846	0	NA
9618	TRAF4	0.552265	0.564731	0	NA
8777	MPDZ	0.552188	0.321788	0	NA
4281	MID1	0.551968	0.699509	0	NA
9411	ARHGAP29	0.551964	0.703652	0	NA
2651	GCNT2	0.550715	0.522448	0	NA
91298	C12orf29	0.550285	0.362562	0	NA
89797	NAV2	0.55017	0.836271	0	NA
9412	MED21	0.549493	0.523135	0	NA
55626	AMBRA1	0.549124	0.284034	0	NA
27286	SRPX2	0.548838	0.42582	0	NA
2077	ERF	0.548822	0.491396	0	NA
165918	RNF168	0.548803	0.665021	0	NA
4087	SMAD2	0.547974	0.538782	0	NA
57088	PLSCR4	0.547575	0.247259	0	NA
56062	KLHL4	0.547366	0.560495	0	NA
9743	ARHGAP32	0.546142	0.809583	0	NA
6002	RGS12	0.545473	0.377913	0	NA
6542	SLC7A2	0.545403	0.450996	0	NA
8031	NCOA4	0.544972	0.402964	0	NA
4664	NAB1	0.543737	0.928846	0	NA
79797	ZNF408	0.543648	0.704094	0	NA
83607	AMMECR1L	0.542502	0.345232	0	NA
5376	PMP22	0.541221	0.385011	0	NA
7003	TEAD1	0.541201	0.32065	0	NA
51422	PRKAG2	0.54113	0.618505	0	NA
8507	ENC1	0.541064	0.324676	0	NA
23253	ANKRD12	0.540968	0.464308	0	NA
4363	ABCC1	0.539223	0.576629	0	NA
4660	PPP1R12B	0.538805	0.556722	8	1q32.1
10814	CPLX2	0.538785	0.468612	0	NA
8242	KDM5C	0.537897	0.490504	0	NA
5229	PGGT1B	0.537594	0.631096	0	NA
5308	PITX2	0.537075	0.425819	0	NA
6668	SP2	0.536471	0.631542	0	NA
116441	TM4SF18	0.536088	0.468966	0	NA
6674	SPAG1	0.535274	0.541879	0	NA
11216	AKAP10	0.535253	0.520545	0	NA
147923	ZNF420	0.535112	0.906423	0	NA
3081	HGD	0.534584	0.38417	0	NA
9175	MAP3K13	0.53435	0.185745	0	NA
10565	ARFGEF1	0.533874	0.323578	0	NA
57018	CCNL1	0.533842	0.738059	0	NA
6819	SULT1C2	0.533558	0.369074	0	NA
10395	DLC1	0.532376	0.420229	0	NA
26052	DNM3	0.531053	0.825289	0	NA
79712	GTDC1	0.530791	0.552039	0	NA
9891	NUAK1	0.528391	0.675157	0	NA
26156	RSL1D1	0.527368	0.409931	0	NA
26036	ZNF451	0.526291	0.672532	0	NA
5451	POU2F1	0.526178	0.241963	0	NA
51271	UBAP1	0.524164	0.519727	0	NA
160518	DENND5B	0.523935	0.662674	0	NA
5926	ARID4A	0.523605	0.532654	0	NA
51435	SCARA3	0.523159	0.711049	0	NA
201134	CEP112	0.522717	0.427842	0	NA
258010	SVIP	0.522699	0.547188	0	NA
55696	RBM22	0.522657	0.464963	0	NA
27000	DNAJC2	0.521902	0.405796	0	NA
2036	EPB41L1	0.521856	0.496472	0	NA
117143	TADA1	0.521521	0.343266	0	NA
10129	FRY	0.521228	0.494344	0	NA
130271	PLEKHH2	0.521228	0.480071	0	NA
8622	PDE8B	0.521221	0.517035	0	NA
6574	SLC20A1	0.518022	0.520743	0	NA
143384	CACUL1	0.517843	0.529451	0	NA
2131	EXT1	0.517482	0.643007	0	NA
259230	SGMS1	0.517464	0.415712	0	NA
2773	GNAI3	0.51725	0.270734	0	NA
340547	VSIG1	0.517094	0.550616	0	NA
29777	ABT1	0.516466	0.526884	0	NA
857	CAV1	0.516251	0.371084	0	NA
3157	HMGCS1	0.516167	0.419555	0	NA
27314	RAB30	0.516138	0.560173	0	NA
2977	GUCY1A2	0.51599	0.527351	0	NA
23345	SYNE1	0.515921	0.304636	0	NA
23548	TTC33	0.515387	0.639725	0	NA
11116	FGFR1OP	0.515069	0.535772	0	NA
22902	RUFY3	0.514622	0.134146	0	NA
84294	UTP23	0.514524	0.31155	0	NA
1389	CREBL2	0.514493	0.53361	0	NA
1363	CPE	0.514185	0.414701	0	NA
10672	GNA13	0.514069	0.611657	0	NA
51232	CRIM1	0.513966	0.48271	0	NA
80131	LRRC8E	0.513966	0.298153	0	NA
7102	TSPAN7	0.513411	0.448232	0	NA
30836	DNTTIP2	0.513211	0.484643	0	NA
144165	PRICKLE1	0.513128	0.610337	0	NA
22874	PLEKHA6	0.512073	0.547533	9	1q32.1
7378	UPP1	0.511979	0.575434	0	NA
83939	EIF2A	0.511144	1.03451	0	NA
9262	STK17B	0.510544	0.473284	0	NA
143872	ARHGAP42	0.510544	0.496982	0	NA
23371	TENC1	0.510302	0.540563	0	NA
3727	JUND	0.510014	0.574143	15	19p13.11
5359	PLSCR1	0.509973	0.351582	0	NA
5797	PTPRM	0.509311	0.634444	0	NA
23588	KLHDC2	0.50912	0.564003	0	NA
3880	KRT19	0.50884	0.165508	0	NA
10270	AKAP8	0.508793	0.649285	0	NA
8087	FXR1	0.508708	0.871039	0	NA
121512	FGD4	0.508474	0.69537	0	NA
84858	ZNF503	0.508262	0.467051	0	NA
2244	FGB	0.507978	0.591987	0	NA
123879	DCUN1D3	0.507742	0.695539	0	NA
10903	MTMR11	0.507192	0.452898	0	NA
51720	UIMC1	0.506818	0.863347	0	NA
51104	ABHD17B	0.506114	0.655217	0	NA
54529	ASNSD1	0.50533	0.170352	0	NA
27106	ARRDC2	0.505191	0.816822	0	NA
58155	PTBP2	0.504994	0.120603	0	NA
722	C4BPA	0.50471	0.445161	0	NA
56995	TULP4	0.504601	0.60728	0	NA
2000	ELF4	0.504531	0.35104	0	NA
219988	PATL1	0.503327	0.625541	0	NA
9360	PPIG	0.503286	0.62799	0	NA
754	PTTG1IP	0.502969	0.322904	0	NA
26610	ELP4	0.502861	0.733817	0	NA
2625	GATA3	0.502598	0.701435	0	NA
23150	FRMD4B	0.50214	0.797926	0	NA
9392	TGFBRAP1	0.502064	0.595242	0	NA
55227	LRRC1	0.502023	0.550798	0	NA
285753	CEP57L1	0.5018	0.393823	0	NA
23131	GPATCH8	0.50164	0.659345	0	NA
338872	C1QTNF9	0.501085	0.717141	0	NA
64763	ZNF574	0.500315	0.641008	0	NA
2035	EPB41	0.499303	0.541341	0	NA
6016	RIT1	0.499073	0.316698	0	NA
4038	LRP4	0.498709	0.517643	0	NA
171023	ASXL1	0.498244	0.104954	0	NA
54915	YTHDF1	0.497566	0.428266	0	NA
54805	CNNM2	0.49748	0.317856	0	NA
1756	DMD	0.497294	0.457806	0	NA
54491	FAM105A	0.496875	0.457698	0	NA
158158	RASEF	0.496841	0.588594	0	NA
196792	FAM24B	0.496473	0.412256	0	NA
55295	KLHL26	0.496321	0.651444	15	19p13.11
716	C1S	0.495765	0.27139	0	NA
79056	PRRG4	0.494559	0.55133	0	NA
473	RERE	0.494381	0.267835	0	NA
6513	SLC2A1	0.494296	0.915629	0	NA
60682	SMAP1	0.494111	0.556243	0	NA
382	ARF6	0.493503	0.417099	0	NA
2695	GIP	0.491637	0.332254	0	NA
2745	GLRX	0.49086	0.587577	0	NA
84060	RBM48	0.49041	0.556257	0	NA
26286	ARFGAP3	0.489769	0.599673	0	NA
4300	MLLT3	0.489642	0.518561	0	NA
9263	STK17A	0.489531	0.478571	0	NA
4316	MMP7	0.489352	0.365156	0	NA
10276	NET1	0.489105	0.322691	0	NA
1130	LYST	0.488581	0.569994	0	NA
151050	KANSL1L	0.4884	0.476414	0	NA
5927	KDM5A	0.48798	0.307943	0	NA
65983	GRAMD3	0.487921	0.336682	0	NA
54463	FAM134B	0.487695	0.450172	0	NA
10892	MALT1	0.487304	0.451239	0	NA
4883	NPR3	0.487076	0.523411	0	NA
51473	DCDC2	0.485808	0.546925	0	NA
92521	SPECC1	0.485696	0.865421	0	NA
55030	FBXO34	0.485583	0.684438	0	NA
1912	PHC2	0.48535	0.493163	0	NA
9242	MSC	0.485219	0.764159	0	NA
5991	RFX3	0.484249	0.225231	0	NA
8445	DYRK2	0.483657	0.391775	0	NA
54974	THG1L	0.483127	0.525156	0	NA
7392	USF2	0.482734	0.345582	0	NA
154091	SLC2A12	0.482732	0.638228	0	NA
10776	ARPP19	0.482705	0.750171	0	NA
79982	DNAJB14	0.482497	0.582137	0	NA
9802	DAZAP2	0.48199	0.357438	0	NA
6927	HNF1A	0.481721	0.487394	0	NA
10079	ATP9A	0.481526	0.622425	0	NA
92181	UBTD2	0.481487	0.29564	0	NA
11044	PAPD7	0.480508	0.541831	0	NA
143098	MPP7	0.480401	0.453085	0	NA
6655	SOS2	0.479341	0.344817	0	NA
9564	BCAR1	0.477875	0.512516	0	NA
9655	SOCS5	0.477634	0.287578	0	NA
94121	SYTL4	0.477535	0.624018	0	NA
51280	GOLM1	0.475798	0.745944	0	NA
114781	BTBD9	0.475701	0.616583	0	NA
80008	TMEM156	0.474556	0.441244	0	NA
10499	NCOA2	0.474538	0.430868	0	NA
1803	DPP4	0.473711	0.628606	0	NA
26148	C10orf12	0.473322	0.337924	0	NA
113220	KIF12	0.472276	0.233135	0	NA
2697	GJA1	0.472194	0.542011	0	NA
54475	NLE1	0.47216	0.482983	0	NA
2921	CXCL3	0.471887	0.486174	0	NA
22995	CEP152	0.470454	0.417711	0	NA
4856	NOV	0.46947	0.275715	0	NA
28512	NKIRAS1	0.46923	0.318997	0	NA
2534	FYN	0.469207	0.392823	0	NA
55297	CCDC91	0.468658	0.593239	43	12p11.22
92370	PXYLP1	0.467175	0.122137	0	NA
56905	C15orf39	0.465963	0.56704	0	NA
55818	KDM3A	0.465852	0.559723	0	NA
90355	C5orf30	0.465845	0.911795	0	NA
84333	PCGF5	0.465655	0.33733	0	NA
4208	MEF2C	0.465491	0.13092	0	NA
79175	ZNF343	0.465235	0.315717	0	NA
64770	CCDC14	0.465058	0.622086	0	NA
831	CAST	0.464759	0.40577	0	NA
27327	TNRC6A	0.46337	0.487496	0	NA
27236	ARFIP1	0.463218	0.280253	0	NA
10076	PTPRU	0.46291	0.73956	0	NA
79885	HDAC11	0.462181	0.248914	0	NA
6711	SPTBN1	0.46174	0.380139	0	NA
26353	HSPB8	0.461424	0.61784	0	NA
23116	FAM179B	0.461142	0.234847	0	NA
7357	UGCG	0.460712	0.672227	0	NA
23112	TNRC6B	0.459775	0.571424	19	22q13.2
5290	PIK3CA	0.459428	0.539944	0	NA
6643	SNX2	0.45888	0.554518	0	NA
23348	DOCK9	0.458478	0.414655	0	NA
90268	OTULIN	0.458428	0.325811	0	NA
1902	LPAR1	0.458328	0.212206	0	NA
1015	CDH17	0.457875	0.4268	0	NA
8826	IQGAP1	0.456958	0.355541	0	NA
50650	ARHGEF3	0.4546	0.382527	0	NA
55291	PPP6R3	0.453582	0.571564	0	NA
51582	AZIN1	0.452073	0.30571	0	NA
113026	PLCD3	0.451965	0.483069	0	NA
1385	CREB1	0.451925	0.210914	0	NA
1827	RCAN1	0.451532	0.29873	0	NA
51307	FAM53C	0.451208	0.367765	0	NA
25875	LETMD1	0.45112	0.686249	0	NA
867	CBL	0.450183	0.50675	0	NA
860	RUNX2	0.449537	0.389886	0	NA
2752	GLUL	0.447143	0.560576	0	NA
605	BCL7A	0.446339	0.746089	0	NA
8436	SDPR	0.445764	0.406647	0	NA
1462	VCAN	0.445642	0.177113	0	NA
64218	SEMA4A	0.445244	0.58256	0	NA
30811	HUNK	0.44495	0.318917	0	NA
10610	ST6GALNAC2	0.444144	0.522848	0	NA
55454	CSGALNACT2	0.443912	0.825271	0	NA
130589	GALM	0.44363	0.841711	0	NA
64798	DEPTOR	0.443325	0.685328	0	NA
23008	KLHDC10	0.443171	0.275079	0	NA
285237	C3orf38	0.443114	0.587931	0	NA
6560	SLC12A4	0.443091	0.509193	0	NA
25816	TNFAIP8	0.442839	0.429392	0	NA
998	CDC42	0.442478	0.302456	0	NA
26994	RNF11	0.442137	0.652982	0	NA
800	CALD1	0.441587	0.437046	0	NA
7174	TPP2	0.441331	0.391505	0	NA
4121	MAN1A1	0.441201	0.278369	0	NA
3516	RBPJ	0.437364	0.0945722	0	NA
7103	TSPAN8	0.437032	0.312921	0	NA
8045	RASSF7	0.436988	0.740984	0	NA
26099	SZRD1	0.436984	0.50858	0	NA
29766	TMOD3	0.436762	0.707779	0	NA
54904	WHSC1L1	0.436659	0.54926	0	NA
57649	PHF12	0.435545	0.657538	0	NA
80823	BHLHB9	0.435203	0.416455	0	NA
9590	AKAP12	0.434882	0.360151	59	6q25.1
2591	GALNT3	0.434771	0.549391	0	NA
4763	NF1	0.434451	0.54181	0	NA
27115	PDE7B	0.433768	0.542457	0	NA
1847	DUSP5	0.433741	0.599422	0	NA
57337	SENP7	0.433149	0.446072	0	NA
29990	PILRB	0.432764	0.541654	0	NA
57680	CHD8	0.431727	0.571087	0	NA
7776	ZNF236	0.431103	0.473348	0	NA
6935	ZEB1	0.431073	0.53172	0	NA
7862	BRPF1	0.430251	0.374317	0	NA
1662	DDX10	0.430074	0.50521	0	NA
9475	ROCK2	0.429987	0.508391	0	NA
51306	FAM13B	0.429968	0.638144	0	NA
55715	DOK4	0.429964	0.757486	0	NA
23370	ARHGEF18	0.4299	0.646918	0	NA
444	ASPH	0.429417	0.422884	0	NA
2264	FGFR4	0.429302	0.483458	0	NA
7099	TLR4	0.429211	0.672715	0	NA
10644	IGF2BP2	0.428621	0.428766	0	NA
3480	IGF1R	0.428095	0.631088	0	NA
286133	SCARA5	0.42794	0.422156	0	NA
8649	LAMTOR3	0.427897	0.519272	0	NA
4194	MDM4	0.427381	0.534557	9	1q32.1
8880	FUBP1	0.427222	0.178369	0	NA
54977	SLC25A38	0.42694	0.452151	0	NA
51062	ATL1	0.426615	0.464051	0	NA
9886	RHOBTB1	0.426272	0.615816	0	NA
27153	ZNF777	0.426224	0.438958	0	NA
549	AUH	0.425602	0.695465	0	NA
7090	TLE3	0.425223	0.578567	0	NA
90196	SYS1	0.425032	0.364327	0	NA
9122	SLC16A4	0.424874	0.422828	0	NA
56970	ATXN7L3	0.424786	0.49076	0	NA
51100	SH3GLB1	0.424162	0.59992	0	NA
11259	FILIP1L	0.42373	0.564807	0	NA
57590	WDFY1	0.423499	0.54125	0	NA
3096	HIVEP1	0.422952	0.425823	0	NA
22807	IKZF2	0.422934	0.563875	0	NA
1122	CHML	0.422717	0.508671	0	NA
9839	ZEB2	0.422123	0.50305	0	NA
10285	SMNDC1	0.421821	0.457096	0	NA
55854	ZC3H15	0.421506	0.753437	0	NA
481	ATP1B1	0.420678	0.420375	0	NA
10390	CEPT1	0.420476	1.03051	0	NA
6515	SLC2A3	0.419848	0.478988	0	NA
23670	TMEM2	0.419648	0.629791	0	NA
10252	SPRY1	0.418821	0.395	0	NA
56900	TMEM167B	0.418747	0.637861	0	NA
10206	TRIM13	0.418373	0.450171	0	NA
3621	ING1	0.418351	0.560708	0	NA
388272	C16orf87	0.417756	0.586965	0	NA
326624	RAB37	0.417721	0.383306	0	NA
54454	ATAD2B	0.415613	0.59671	0	NA
55145	THAP1	0.414929	0.453138	0	NA
124152	IQCK	0.414433	0.287839	0	NA
79577	CDC73	0.414346	0.633163	0	NA
8682	PEA15	0.413107	0.414474	0	NA
11145	PLA2G16	0.413069	0.538194	0	NA
113251	LARP4	0.412673	0.534329	0	NA
127829	ARL8A	0.412616	0.757141	8	1q32.1
115294	PCMTD1	0.4122	0.618665	0	NA
139231	FAM199X	0.412065	0.871309	0	NA
4616	GADD45B	0.410678	0.459708	0	NA
80314	EPC1	0.409282	0.267564	0	NA
23576	DDAH1	0.409053	0.425949	0	NA
25978	CHMP2B	0.409036	0.414479	0	NA
29969	MDFIC	0.408944	0.499428	0	NA
64089	SNX16	0.40845	0.420576	0	NA
996	CDC27	0.408258	0.584287	0	NA
6095	RORA	0.408116	0.24092	0	NA
10473	HMGN4	0.406985	0.644462	0	NA
8972	MGAM	0.406518	0.293086	0	NA
57591	MKL1	0.405606	0.237101	19	22q13.2
8450	CUL4B	0.404927	0.434744	0	NA
22949	PTGR1	0.402502	0.59212	0	NA
29843	SENP1	0.40108	0.530571	0	NA
5534	PPP3R1	0.400661	0.565362	0	NA
4774	NFIA	0.400661	0.601001	0	NA
284695	ZNF326	0.40064	0.418777	0	NA
123720	WHAMM	0.400526	0.548646	0	NA
7073	TIAL1	0.399529	0.36251	0	NA
55917	CTTNBP2NL	0.399331	0.400689	0	NA
51193	ZNF639	0.398792	0.629775	0	NA
389136	VGLL3	0.398623	0.418029	0	NA
57396	CLK4	0.398081	0.650513	0	NA
57623	ZFAT	0.397678	0.417433	0	NA
9076	CLDN1	0.397574	0.524184	0	NA
79931	TNIP3	0.397254	0.541587	0	NA
22998	LIMCH1	0.396931	0.621135	0	NA
56987	BBX	0.396792	0.505457	0	NA
5469	MED1	0.396119	0.656447	0	NA
285636	C5orf51	0.395312	0.366321	0	NA
81572	PDRG1	0.39432	0.629503	0	NA
286006	LSMEM1	0.393184	0.500395	0	NA
51729	WBP11	0.392485	0.556021	0	NA
26230	TIAM2	0.392286	0.362984	0	NA
6470	SHMT1	0.391031	0.412984	0	NA
1490	CTGF	0.39085	0.58593	0	NA
153527	ZMAT2	0.390847	0.422475	0	NA
144193	AMDHD1	0.390789	0.48084	0	NA
3628	INPP1	0.390483	0.634627	0	NA
9338	TCEAL1	0.389325	0.761317	0	NA
83891	SNX25	0.389162	0.605526	0	NA
10556	RPP30	0.387358	0.483894	0	NA
1075	CTSC	0.387221	0.831605	0	NA
9842	PLEKHM1	0.387086	0.581581	0	NA
55683	KANSL3	0.387063	0.541214	0	NA
79074	C2orf49	0.386773	0.385537	0	NA
6780	STAU1	0.386729	0.723466	0	NA
344148	NCKAP5	0.385575	0.433261	0	NA
1244	ABCC2	0.385507	0.650236	0	NA
51571	FAM49B	0.385437	0.703669	0	NA
114659	LRRC37B	0.384515	0.645371	0	NA
1386	ATF2	0.383661	0.648236	0	NA
166929	SGMS2	0.383634	0.420996	0	NA
2934	GSN	0.382805	0.450186	0	NA
1410	CRYAB	0.382083	0.361955	0	NA
54812	AFTPH	0.382012	0.439232	0	NA
4520	MTF1	0.381717	0.682462	0	NA
54436	SH3TC1	0.380987	0.466121	0	NA
59271	EVA1C	0.380569	0.56776	0	NA
408	ARRB1	0.380357	0.348854	0	NA
84946	LTV1	0.379693	0.60591	0	NA
1025	CDK9	0.378797	0.697048	0	NA
4193	MDM2	0.378566	0.669316	0	NA
466	ATF1	0.378146	0.415644	0	NA
2122	MECOM	0.378026	0.524045	0	NA
8027	STAM	0.37776	0.61137	0	NA
84002	B3GNT5	0.377458	0.631537	0	NA
93663	ARHGAP18	0.377406	0.573602	0	NA
51371	POMP	0.377399	0.513811	0	NA
7850	IL1R2	0.376774	0.509988	0	NA
7748	ZNF195	0.37654	0.76473	0	NA
10212	DDX39A	0.376448	0.634183	0	NA
1429	CRYZ	0.375017	0.456214	0	NA
1362	CPD	0.374101	0.431227	0	NA
56892	C8orf4	0.373184	0.51494	0	NA
84913	ATOH8	0.372273	0.574874	0	NA
1021	CDK6	0.372239	0.483607	0	NA
57455	REXO1	0.371801	0.648506	0	NA
55504	TNFRSF19	0.371452	0.38392	0	NA
10211	FLOT1	0.371265	0.460275	0	NA
10098	TSPAN5	0.369915	0.376672	0	NA
157506	RDH10	0.368908	0.439283	0	NA
140688	NOL4L	0.368787	0.359338	0	NA
53836	GPR87	0.368658	0.359407	0	NA
50863	NTM	0.368165	0.484782	0	NA
55075	UACA	0.367984	0.374713	0	NA
23338	JADE2	0.36794	0.399387	0	NA
79869	CPSF7	0.367892	0.644363	0	NA
26127	FGFR1OP2	0.367295	0.487487	0	NA
5929	RBBP5	0.366799	0.904247	0	NA
7316	UBC	0.366515	0.575056	0	NA
1066	CES1	0.366194	0.661057	0	NA
1831	TSC22D3	0.366152	0.547772	0	NA
168544	ZNF467	0.366089	0.525923	0	NA
3300	DNAJB2	0.366015	0.432	0	NA
84206	MEX3B	0.365866	0.283819	0	NA
26009	ZZZ3	0.365085	0.484353	0	NA
10138	YAF2	0.364531	0.330714	0	NA
10409	BASP1	0.363908	0.320373	0	NA
27309	ZNF330	0.362767	0.617456	0	NA
153572	IRX2	0.362647	0.788569	0	NA
222255	ATXN7L1	0.36253	0.577258	0	NA
29950	SERTAD1	0.36211	0.436407	0	NA
11320	MGAT4A	0.361403	0.548145	0	NA
23074	UHRF1BP1L	0.361075	0.431993	0	NA
89970	RSPRY1	0.361071	0.497666	0	NA
2252	FGF7	0.360952	0.749757	0	NA
56521	DNAJC12	0.360771	0.41308	0	NA
5646	PRSS3	0.360442	0.361987	0	NA
55252	ASXL2	0.360105	0.351576	0	NA
81532	MOB2	0.358964	0.509906	4	11p15.5
2118	ETV4	0.358265	0.368863	0	NA
1259	CNGA1	0.357858	0.412842	0	NA
8936	WASF1	0.357478	0.590953	0	NA
317649	EIF4E3	0.356655	0.669945	0	NA
22985	ACIN1	0.356269	0.343844	0	NA
51035	UBXN1	0.356251	0.570795	0	NA
652	BMP4	0.355485	0.311067	0	NA
4082	MARCKS	0.355474	0.536079	0	NA
284	ANGPT1	0.355426	0.574055	0	NA
8411	EEA1	0.354684	0.440644	0	NA
2332	FMR1	0.354263	0.426496	0	NA
5332	PLCB4	0.353825	0.671338	0	NA
819	CAMLG	0.353656	0.679963	0	NA
861	RUNX1	0.352937	0.423254	0	NA
51804	SIX4	0.352611	0.484826	0	NA
6811	STX5	0.352162	0.558037	0	NA
152503	SH3D19	0.35098	0.407214	0	NA
112970	KTI12	0.350513	0.451959	0	NA
23268	DNMBP	0.350512	0.531106	0	NA
5523	PPP2R3A	0.350089	0.393966	0	NA
57617	VPS18	0.349024	0.616147	0	NA
11227	GALNT5	0.348828	0.718625	0	NA
84418	CYSTM1	0.348725	0.411653	0	NA
394	ARHGAP5	0.348071	0.467632	0	NA
4907	NT5E	0.348	0.492276	0	NA
1820	ARID3A	0.347345	0.444773	0	NA
3077	HFE	0.347248	0.690845	0	NA
3091	HIF1A	0.347119	0.692482	0	NA
283989	TSEN54	0.347054	0.781008	0	NA
58508	KMT2C	0.346582	0.384684	0	NA
9586	CREB5	0.346528	0.565985	0	NA
168850	ZNF800	0.346389	0.329667	0	NA
8991	SELENBP1	0.344781	0.244466	0	NA
79269	DCAF10	0.344219	0.377576	0	NA
644943	RASSF10	0.343471	0.470594	0	NA
5496	PPM1G	0.343322	0.56498	0	NA
54819	ZCCHC10	0.343148	0.414129	0	NA
286343	LURAP1L	0.342967	0.722016	0	NA
55832	CAND1	0.342024	0.672207	0	NA
114793	FMNL2	0.341517	0.442113	0	NA
1948	EFNB2	0.340976	0.501852	0	NA
1397	CRIP2	0.340923	0.418551	0	NA
64115	C10orf54	0.340524	0.348259	0	NA
64599	GIGYF1	0.340267	0.407395	0	NA
6304	SATB1	0.339982	0.210549	0	NA
395	ARHGAP6	0.339896	0.510454	0	NA
57062	DDX24	0.339663	0.298548	0	NA
57459	GATAD2B	0.339354	0.626547	0	NA
3172	HNF4A	0.339091	0.508343	0	NA
23086	EXPH5	0.339071	0.464019	0	NA
54726	OTUD4	0.339048	0.382995	0	NA
4645	MYO5B	0.33895	0.532101	0	NA
9723	SEMA3E	0.33851	0.357053	0	NA
114883	OSBPL9	0.337503	0.542797	0	NA
10048	RANBP9	0.336915	0.43636	27	6p23
57094	CPA6	0.336821	0.684905	0	NA
55823	VPS11	0.3364	0.527115	0	NA
6196	RPS6KA2	0.335705	0.507388	0	NA
4601	MXI1	0.335377	0.598726	0	NA
114799	ESCO1	0.334953	0.484852	0	NA
56898	BDH2	0.333777	0.640945	0	NA
29080	CCDC59	0.333636	0.623753	0	NA
64750	SMURF2	0.333146	0.533708	0	NA
345557	PLCXD3	0.333041	0.722575	0	NA
83452	RAB33B	0.332695	0.308151	0	NA
6275	S100A4	0.332221	0.527556	0	NA
4646	MYO6	0.331516	0.762091	0	NA
1634	DCN	0.331495	0.351225	0	NA
1875	E2F5	0.331396	0.536978	0	NA
90121	TSR2	0.331327	0.531879	0	NA
283209	PGM2L1	0.331201	0.533813	0	NA
6433	SFSWAP	0.33115	0.525487	0	NA
51098	IFT52	0.331075	0.678724	0	NA
9353	SLIT2	0.330868	0.400292	0	NA
4126	MANBA	0.330816	0.445228	0	NA
8428	STK24	0.330605	0.579029	0	NA
22890	ZBTB1	0.330359	0.401963	0	NA
6414	SEPP1	0.329717	0.564715	0	NA
84612	PARD6B	0.329541	0.632224	0	NA
124491	TMEM170A	0.329284	0.80293	0	NA
285	ANGPT2	0.329175	0.464689	0	NA
4733	DRG1	0.328722	0.560354	0	NA
3459	IFNGR1	0.328665	0.419952	0	NA
6662	SOX9	0.328542	0.559074	0	NA
8175	SF3A2	0.328108	0.724181	0	NA
7546	ZIC2	0.328054	0.76037	0	NA
57584	ARHGAP21	0.32778	0.548495	0	NA
302	ANXA2	0.327021	0.343035	0	NA
57568	SIPA1L2	0.326396	0.174873	0	NA
5978	REST	0.325954	0.921662	0	NA
5507	PPP1R3C	0.325541	0.413049	0	NA
148479	PHF13	0.324819	0.368416	0	NA
79901	CYBRD1	0.324617	0.269426	0	NA
3223	HOXC6	0.324591	0.698819	0	NA
54014	BRWD1	0.324353	0.370963	0	NA
10014	HDAC5	0.323983	0.621421	0	NA
6782	HSPA13	0.323867	0.476202	0	NA
5775	PTPN4	0.323771	0.356235	0	NA
157285	SGK223	0.323395	0.500337	0	NA
79191	IRX3	0.323363	0.461707	0	NA
64771	C6orf106	0.32321	0.549031	0	NA
57493	HEG1	0.323	0.515427	0	NA
3858	KRT10	0.322756	0.346757	0	NA
9580	SOX13	0.322732	0.27885	0	NA
770	CA11	0.322413	0.645262	0	NA
2674	GFRA1	0.322231	0.464929	0	NA
79365	BHLHE41	0.321863	0.366319	0	NA
55132	LARP1B	0.321843	0.652521	0	NA
26064	RAI14	0.321763	0.606809	0	NA
8887	TAX1BP1	0.321719	0.588834	0	NA
154141	MBOAT1	0.321267	0.575959	0	NA
8202	NCOA3	0.321174	0.697622	0	NA
8626	TP63	0.320731	0.278218	0	NA
80271	ITPKC	0.319459	0.46989	0	NA
5894	RAF1	0.319109	0.621228	0	NA
3607	FOXK2	0.319092	0.606289	0	NA
11101	ATE1	0.318543	0.833286	2	10q26.13
27246	RNF115	0.317761	0.629747	0	NA
8795	TNFRSF10B	0.317613	0.340052	0	NA
7150	TOP1	0.317465	0.440018	0	NA
54947	LPCAT2	0.317268	0.519632	0	NA
1027	CDKN1B	0.316714	0.545524	0	NA
23461	ABCA5	0.316447	0.388951	0	NA
8444	DYRK3	0.316391	0.567723	0	NA
56256	SERTAD4	0.316154	0.640465	0	NA
8531	YBX3	0.316134	0.540081	0	NA
1107	CHD3	0.315145	0.313354	0	NA
23543	RBFOX2	0.314695	0.293178	0	NA
56907	SPIRE1	0.314458	0.446692	0	NA
2043	EPHA4	0.313577	0.568821	0	NA
57178	ZMIZ1	0.313095	0.517199	21	10q22.3
2799	GNS	0.313065	0.680807	0	NA
51573	GDE1	0.312391	0.834978	0	NA
79034	C7orf26	0.312133	0.664987	0	NA
7248	TSC1	0.311923	0.620257	0	NA
4091	SMAD6	0.311834	0.700486	0	NA
2533	FYB	0.31141	0.463089	0	NA
9258	MFHAS1	0.311143	0.358068	0	NA
91	ACVR1B	0.311079	0.348662	0	NA
5530	PPP3CA	0.310798	0.502349	0	NA
6714	SRC	0.310522	0.559058	0	NA
10127	ZNF263	0.310494	0.637627	0	NA
91653	BOC	0.310166	0.395579	0	NA
282809	POC1B	0.310025	0.443654	0	NA
836	CASP3	0.309846	0.72609	0	NA
171586	ABHD3	0.309404	0.731949	0	NA
155061	ZNF746	0.30931	0.511926	0	NA
54873	PALMD	0.309101	0.181686	0	NA
10957	PNRC1	0.308469	0.456506	0	NA
26097	CHTOP	0.307602	0.501506	0	NA
81544	GDPD5	0.307019	0.471246	0	NA
8030	CCDC6	0.30644	0.535778	0	NA
29957	SLC25A24	0.306424	0.615114	0	NA
6103	RPGR	0.306153	0.330422	0	NA
1123	CHN1	0.305944	0.575773	0	NA
5509	PPP1R3D	0.305456	0.190458	0	NA
5825	ABCD3	0.304991	0.287147	0	NA
51646	YPEL5	0.304827	0.692156	0	NA
8318	CDC45	0.304681	0.51354	0	NA
3174	HNF4G	0.30459	0.791372	54	8q21.11
7225	TRPC6	0.304307	0.407492	0	NA
64795	RMND5A	0.304209	0.172386	0	NA
3400	ID4	0.30418	0.461787	0	NA
7324	UBE2E1	0.303878	0.602229	0	NA
51586	MED15	0.303805	0.619567	0	NA
153443	SRFBP1	0.303605	0.470082	0	NA
9334	B4GALT5	0.303484	0.472007	0	NA
22839	DLGAP4	0.30266	0.182498	0	NA
5937	RBMS1	0.302201	0.503827	0	NA
55207	ARL8B	0.301967	0.770797	0	NA
56243	KIAA1217	0.301937	0.303331	0	NA
3221	HOXC4	0.301762	0.633194	0	NA
54472	TOLLIP	0.30159	0.627285	0	NA
116984	ARAP2	0.301223	0.489315	0	NA
4212	MEIS2	0.301132	0.456685	0	NA
2065	ERBB3	0.300906	0.460045	0	NA
2243	FGA	0.300577	0.605226	0	NA
9923	ZBTB40	0.300508	0.483735	0	NA
29803	REPIN1	0.300159	0.34567	0	NA
10691	GMEB1	0.2998	0.575227	0	NA
282991	BLOC1S2	0.299797	0.666896	0	NA
91833	WDR20	0.299709	0.660932	0	NA
3592	IL12A	0.299121	0.297606	0	NA
26084	ARHGEF26	0.298732	0.576386	0	NA
7070	THY1	0.298663	0.598816	0	NA
151903	CCDC12	0.298461	0.27376	0	NA
219771	CCNY	0.298366	0.520195	0	NA
65979	PHACTR4	0.297685	0.218172	0	NA
11228	RASSF8	0.296918	0.397117	0	NA
4922	NTS	0.296848	0.28471	0	NA
3636	INPPL1	0.296045	0.637784	0	NA
323	APBB2	0.295724	0.163283	0	NA
125488	TTC39C	0.295563	0.790559	0	NA
93624	TADA2B	0.295432	0.357023	0	NA
9467	SH3BP5	0.29523	0.519222	0	NA
490	ATP2B1	0.295189	0.423682	0	NA
10402	ST3GAL6	0.294897	0.463618	0	NA
862	RUNX1T1	0.294217	0.337701	0	NA
3570	IL6R	0.293274	0.251484	0	NA
5998	RGS3	0.293053	0.360059	0	NA
64782	AEN	0.291318	0.490349	0	NA
9371	KIF3B	0.291183	0.438606	0	NA
27042	DIEXF	0.291035	0.64546	0	NA
780	DDR1	0.290713	0.495388	0	NA
10766	TOB2	0.290154	0.303871	0	NA
55692	LUC7L	0.289953	0.443995	0	NA
10435	CDC42EP2	0.28952	0.519592	0	NA
55884	WSB2	0.289364	0.404049	0	NA
6480	ST6GAL1	0.289356	0.1395	0	NA
23592	LEMD3	0.289354	0.199459	0	NA
56667	MUC13	0.288256	0.920578	0	NA
22926	ATF6	0.287155	0.285545	0	NA
65080	MRPL44	0.28704	0.876095	0	NA
93	ACVR2B	0.286578	0.842839	0	NA
573	BAG1	0.286535	0.772205	0	NA
114625	ERMAP	0.286233	0.447161	0	NA
22950	SLC4A1AP	0.285876	0.654492	0	NA
26018	LRIG1	0.285421	0.436804	0	NA
1022	CDK7	0.285413	0.358297	0	NA
22882	ZHX2	0.28532	0.428731	0	NA
10915	TCERG1	0.284808	0.495342	0	NA
79165	LENG1	0.28454	0.560945	0	NA
54332	GDAP1	0.284053	0.715872	0	NA
64121	RRAGC	0.283905	0.671051	0	NA
83732	RIOK1	0.283692	0.300158	0	NA
205428	C3orf58	0.283106	0.322666	0	NA
7067	THRA	0.282694	0.680467	0	NA
10116	FEM1B	0.282682	0.803436	0	NA
10171	RCL1	0.282645	0.326914	0	NA
134147	CMBL	0.282114	0.262195	0	NA
54477	PLEKHA5	0.281428	0.74299	0	NA
57703	CWC22	0.281358	0.43648	0	NA
2104	ESRRG	0.280485	0.262411	0	NA
27242	TNFRSF21	0.280196	0.381399	0	NA
2683	B4GALT1	0.280117	0.357395	0	NA
9183	ZW10	0.279535	0.735274	0	NA
255743	NPNT	0.279443	0.353078	0	NA
85462	FHDC1	0.279438	0.471385	0	NA
2863	GPR39	0.279381	0.474516	0	NA
9209	LRRFIP2	0.279149	0.715718	0	NA
9113	LATS1	0.279106	0.62459	30	6q25.1
631	BFSP1	0.279005	0.547611	0	NA
7798	LUZP1	0.278869	0.547619	0	NA
253430	IPMK	0.278553	0.563534	0	NA
29079	MED4	0.278483	0.438347	0	NA
10208	USPL1	0.278153	0.448637	0	NA
5796	PTPRK	0.278088	0.610713	0	NA
27445	PCLO	0.27735	0.276945	0	NA
23516	SLC39A14	0.276656	0.41166	0	NA
5213	PFKM	0.276306	0.618283	0	NA
131566	DCBLD2	0.276231	0.637272	0	NA
54861	SNRK	0.275641	0.16727	0	NA
54894	RNF43	0.274958	0.231671	0	NA
6165	RPL35A	0.27375	0.642418	0	NA
7551	ZNF3	0.27322	0.411182	0	NA
23271	CAMSAP2	0.272886	0.629895	0	NA
10451	VAV3	0.27288	0.385336	0	NA
80034	CSRNP3	0.272156	0.351772	0	NA
4488	MSX2	0.27192	0.436565	0	NA
4534	MTM1	0.27076	0.697326	0	NA
3725	JUN	0.270643	0.395265	0	NA
10602	CDC42EP3	0.270634	0.708785	0	NA
5805	PTS	0.268874	0.552306	0	NA
7056	THBD	0.268812	0.305388	0	NA
636	BICD1	0.268388	0.747123	0	NA
114876	OSBPL1A	0.268303	0.298656	0	NA
4680	CEACAM6	0.267945	0.382541	0	NA
22847	ZNF507	0.267381	0.567058	0	NA
135114	HINT3	0.267136	0.37087	0	NA
7852	CXCR4	0.266998	0.575961	0	NA
54810	GIPC2	0.266918	0.532085	0	NA
23503	ZFYVE26	0.266877	0.457401	58	14q24.1
116092	DNTTIP1	0.266456	0.740992	0	NA
130497	OSR1	0.266344	0.611204	0	NA
1633	DCK	0.266	0.376669	0	NA
125144	LRRC75A-AS1	0.265238	0.456135	0	NA
1785	DNM2	0.265116	0.589272	0	NA
10982	MAPRE2	0.264454	0.311979	0	NA
3912	LAMB1	0.264452	0.571488	0	NA
9782	MATR3	0.264168	0.484127	0	NA
1024	CDK8	0.263144	0.359422	0	NA
196527	ANO6	0.262721	0.386474	0	NA
9474	ATG5	0.262449	0.374198	0	NA
60685	ZFAND3	0.262065	0.570636	0	NA
157680	VPS13B	0.261643	0.663455	0	NA
85450	ITPRIP	0.26113	0.0958255	0	NA
80176	SPSB1	0.260403	0.496592	0	NA
253782	CERS6	0.259996	0.803889	0	NA
55122	AKIRIN2	0.25941	0.646849	0	NA
5583	PRKCH	0.259301	0.378514	0	NA
1959	EGR2	0.258644	0.313755	0	NA
330	BIRC3	0.258301	0.67798	0	NA
6792	CDKL5	0.25822	0.76183	0	NA
55596	ZCCHC8	0.257675	0.416253	0	NA
2263	FGFR2	0.257434	0.642569	2	10q26.13
1848	DUSP6	0.257254	0.152737	0	NA
10801	SEPT9	0.255813	0.44275	0	NA
10000	AKT3	0.255534	0.603966	0	NA
3299	HSF4	0.255438	0.482283	0	NA
9766	KIAA0247	0.255398	0.486546	0	NA
84759	PCGF1	0.255111	0.741362	0	NA
11129	CLASRP	0.254978	0.389981	0	NA
91584	PLXNA4	0.254259	0.154806	0	NA
528	ATP6V1C1	0.253227	0.711291	0	NA
26749	GAGE2E	0.253179	0.646848	0	NA
2650	GCNT1	0.253175	0.658916	0	NA
372	ARCN1	0.253161	0.979703	0	NA
83604	TMEM47	0.252872	0.381867	0	NA
3845	KRAS	0.252858	0.553444	0	NA
93986	FOXP2	0.25282	0.599667	0	NA
55971	BAIAP2L1	0.252297	0.256899	0	NA
745	MYRF	0.252119	0.829195	0	NA
81848	SPRY4	0.252086	0.982277	0	NA
4775	NFATC3	0.251661	0.711908	0	NA
6671	SP4	0.251578	0.555141	0	NA
51701	NLK	0.251037	0.573172	0	NA
92689	FAM114A1	0.250463	0.283182	0	NA
5066	PAM	0.249772	0.421052	0	NA
185	AGTR1	0.249562	0.457273	0	NA
57154	SMURF1	0.249464	0.537848	0	NA
22934	RPIA	0.24945	0.187926	0	NA
5586	PKN2	0.249362	0.408085	0	NA
7162	TPBG	0.249151	0.59745	0	NA
57513	CASKIN2	0.248762	0.623591	0	NA
144100	PLEKHA7	0.248534	0.545482	0	NA
23	ABCF1	0.247762	0.443919	0	NA
3909	LAMA3	0.247512	0.496716	0	NA
57515	SERINC1	0.247371	0.76314	0	NA
8869	ST3GAL5	0.247109	0.368264	0	NA
51678	MPP6	0.246792	0.452571	0	NA
26471	NUPR1	0.246781	0.513909	0	NA
3075	CFH	0.246619	0.531006	0	NA
10671	DCTN6	0.246279	0.560083	0	NA
8555	CDC14B	0.245969	0.464385	0	NA
23383	MAU2	0.245428	0.263437	0	NA
22941	SHANK2	0.245383	0.189883	0	NA
10580	SORBS1	0.245379	0.333539	0	NA
2936	GSR	0.245172	0.549431	0	NA
80345	ZSCAN16	0.245074	0.392882	0	NA
57460	PPM1H	0.245057	0.501883	0	NA
2444	FRK	0.244985	0.208615	0	NA
192669	AGO3	0.244646	0.56021	0	NA
9710	KIAA0355	0.244504	0.413482	0	NA
79571	GCC1	0.243864	0.481481	0	NA
92154	MTSS1L	0.243388	0.440253	0	NA
8500	PPFIA1	0.242985	0.273225	0	NA
5144	PDE4D	0.242587	0.355114	49	5q13
91355	LRP5L	0.242256	0.697437	0	NA
8708	B3GALT1	0.24214	0.404484	0	NA
137492	VPS37A	0.242025	0.431155	0	NA
23270	TSPYL4	0.240509	0.261566	0	NA
254065	BRWD3	0.240414	0.427441	0	NA
5366	PMAIP1	0.23983	0.3868	0	NA
4052	LTBP1	0.239298	0.403961	0	NA
3660	IRF2	0.239057	0.612575	0	NA
55197	RPRD1A	0.238926	0.312727	0	NA
10242	KCNMB2	0.238234	0.401745	0	NA
84640	USP38	0.237686	0.613573	0	NA
55568	GALNT10	0.237519	0.300798	0	NA
9261	MAPKAPK2	0.23708	0.45452	0	NA
51096	UTP18	0.23677	0.563715	0	NA
6697	SPR	0.236703	0.540765	0	NA
57117	INTS12	0.236596	0.412921	37	4q24
4926	NUMA1	0.235712	0.403592	0	NA
55589	BMP2K	0.235684	0.483941	0	NA
222584	FAM83B	0.235587	0.405504	0	NA
160335	TMTC2	0.234432	0.44352	0	NA
7582	ZNF33B	0.234293	0.372564	0	NA
4799	NFX1	0.234276	0.550633	0	NA
50862	RNF141	0.234159	0.514705	0	NA
161253	REM2	0.234047	0.590058	0	NA
54619	CCNJ	0.233867	0.359485	0	NA
55766	H2AFJ	0.233626	0.372994	0	NA
1938	EEF2	0.233537	0.472932	0	NA
397	ARHGDIB	0.233375	0.370714	0	NA
162239	ZFP1	0.232921	0.654704	0	NA
5567	PRKACB	0.232663	0.530875	0	NA
7326	UBE2G1	0.232542	0.930281	0	NA
9358	ITGBL1	0.232531	0.366446	0	NA
28970	C11orf54	0.231164	0.498021	0	NA
7320	UBE2B	0.230844	0.590106	0	NA
2737	GLI3	0.23082	0.518697	0	NA
54439	RBM27	0.230525	0.381566	0	NA
868	CBLB	0.229766	0.431652	0	NA
5997	RGS2	0.229354	0.495605	0	NA
3109	HLA-DMB	0.229261	0.673446	0	NA
4189	DNAJB9	0.229133	0.67613	0	NA
23186	RCOR1	0.228937	0.477097	0	NA
117583	PARD3B	0.228919	0.331749	0	NA
205327	C2orf69	0.22822	0.774591	0	NA
10529	NEBL	0.228157	0.60298	52	10p12.31
8367	HIST1H4E	0.227944	0.321598	0	NA
83606	GUCD1	0.227657	0.637855	0	NA
8829	NRP1	0.227017	0.33959	0	NA
9922	IQSEC1	0.227008	0.289472	0	NA
27347	STK39	0.226928	0.472151	0	NA
7220	TRPC1	0.226784	0.590765	0	NA
1456	CSNK1G3	0.226621	0.479287	0	NA
92399	MRRF	0.226165	0.755448	0	NA
51167	CYB5R4	0.22589	0.646168	0	NA
84230	LRRC8C	0.225757	0.356899	0	NA
338692	ANKRD13D	0.225549	0.774019	0	NA
1837	DTNA	0.225495	0.180062	0	NA
63874	ABHD4	0.225471	0.453778	0	NA
1812	DRD1	0.224908	0.552642	0	NA
6646	SOAT1	0.224813	0.36456	0	NA
51018	RRP15	0.224619	0.325807	0	NA
115265	DDIT4L	0.224337	0.484173	0	NA
8540	AGPS	0.224169	0.703361	0	NA
7168	TPM1	0.224058	0.398092	0	NA
81539	SLC38A1	0.223844	0.530902	0	NA
55195	C14orf105	0.223197	0.584819	0	NA
619279	ZNF704	0.22318	0.411556	0	NA
3728	JUP	0.222994	0.514726	0	NA
5909	RAP1GAP	0.222704	0.655136	0	NA
3202	HOXA5	0.22265	0.233582	0	NA
10771	ZMYND11	0.22238	0.59384	0	NA
6493	SIM2	0.222111	0.316711	0	NA
60313	GPBP1L1	0.221955	0.520793	0	NA
5868	RAB5A	0.221952	0.396075	0	NA
147184	TMEM99	0.221587	0.536558	0	NA
3133	HLA-E	0.220765	0.616543	0	NA
6045	RNF2	0.220545	0.486871	0	NA
10314	LANCL1	0.220249	0.457214	0	NA
51397	COMMD10	0.220115	0.610727	0	NA
5412	UBL3	0.220079	0.582167	0	NA
51014	TMED7	0.219781	0.588584	0	NA
285704	RGMB	0.219706	0.492727	0	NA
26020	LRP10	0.219492	0.223057	0	NA
10694	CCT8	0.219153	0.758477	0	NA
6296	ACSM3	0.219117	0.319294	0	NA
1486	CTBS	0.218627	0.872008	0	NA
56899	ANKS1B	0.218471	0.738368	0	NA
4886	NPY1R	0.218332	0.458837	0	NA
10342	TFG	0.217632	0.216623	0	NA
26005	C2CD3	0.217543	0.279989	0	NA
2274	FHL2	0.217541	0.591473	0	NA
9807	IP6K1	0.217279	0.536804	0	NA
727897	MUC5B	0.216703	0.324328	0	NA
90627	STARD13	0.216622	0.718472	0	NA
665	BNIP3L	0.216232	0.650173	0	NA
81603	TRIM8	0.216201	0.794191	0	NA
116496	FAM129A	0.214515	0.557127	0	NA
140609	NEK7	0.214509	0.715299	0	NA
56180	MOSPD1	0.214378	0.518134	0	NA
1040	CDS1	0.213716	0.725054	0	NA
89927	C16orf45	0.213658	0.735533	0	NA
115004	MB21D1	0.213082	0.483774	0	NA
7368	UGT8	0.21186	0.160414	0	NA
9949	AMMECR1	0.211726	0.262172	0	NA
54465	ETAA1	0.211582	0.323225	0	NA
53349	ZFYVE1	0.211176	0.927359	0	NA
11269	DDX19B	0.211167	0.66962	0	NA
64784	CRTC3	0.21108	0.640228	0	NA
2239	GPC4	0.210639	0.246258	0	NA
10512	SEMA3C	0.210605	0.448126	0	NA
219874	OR6T1	0.210134	0.441674	0	NA
23137	SMC5	0.209872	0.279805	0	NA
22838	RNF44	0.209571	0.550693	0	NA
3162	HMOX1	0.209301	0.404011	0	NA
5016	OVGP1	0.209291	0.759269	0	NA
3673	ITGA2	0.209279	0.30767	0	NA
10611	PDLIM5	0.209099	0.618487	0	NA
6738	TROVE2	0.209041	0.92196	0	NA
5211	PFKL	0.208902	0.638803	0	NA
26993	AKAP8L	0.208259	0.583903	0	NA
3993	LLGL2	0.208041	0.878017	0	NA
27154	BRPF3	0.207184	0.556263	0	NA
10205	MPZL2	0.206408	0.62017	0	NA
7564	ZNF16	0.20635	0.699258	0	NA
80352	RNF39	0.20617	0.495921	0	NA
4077	NBR1	0.206008	0.69568	0	NA
3487	IGFBP4	0.20596	0.387904	0	NA
9648	GCC2	0.20578	0.520468	0	NA
116159	CYYR1	0.205416	0.406096	0	NA
56919	DHX33	0.205279	0.714226	0	NA
6595	SMARCA2	0.205237	0.432733	0	NA
3866	KRT15	0.203996	0.303122	0	NA
653583	PHLDB3	0.203728	0.604399	0	NA
2034	EPAS1	0.203148	0.305817	0	NA
24144	TFIP11	0.202689	0.623374	0	NA
9857	CEP350	0.202604	0.424543	0	NA
8537	BCAS1	0.202553	0.568427	0	NA
55796	MBNL3	0.202484	0.323675	0	NA
11076	TPPP	0.200887	0.620297	0	NA
2296	FOXC1	0.20046	0.381305	42	6p25.3
60673	ATG101	0.200451	0.778279	0	NA
94134	ARHGAP12	0.200378	0.493623	0	NA
23562	CLDN14	0.200302	0.501181	0	NA
66036	MTMR9	0.200292	0.464712	0	NA
84273	NOA1	0.200255	0.732353	0	NA
151742	PPM1L	0.19982	0.561623	0	NA
10509	SEMA4B	0.199624	0.543239	0	NA
734	OSGIN2	0.1996	0.540914	0	NA
79026	AHNAK	0.199324	0.270224	0	NA
80723	SLC35G2	0.198441	0.656336	0	NA
3552	IL1A	0.19813	0.639408	0	NA
6660	SOX5	0.198106	0.668189	0	NA
9750	FAM65B	0.198094	0.543594	0	NA
23062	GGA2	0.197993	0.690581	0	NA
23654	PLXNB2	0.197761	0.768862	0	NA
114569	MAL2	0.197533	0.219533	0	NA
26154	ABCA12	0.197161	0.480713	0	NA
441212	RP9P	0.197032	0.690701	0	NA
91404	SESTD1	0.196836	0.543603	0	NA
80173	IFT74	0.196619	0.307962	0	NA
9812	KIAA0141	0.196508	0.370188	0	NA
51585	PCF11	0.195827	0.469126	0	NA
10265	IRX5	0.195821	0.144141	0	NA
3569	IL6	0.19515	0.565602	0	NA
205860	TRIML2	0.195092	0.712814	0	NA
6885	MAP3K7	0.195012	0.461746	0	NA
80763	SPX	0.194952	0.26154	0	NA
3597	IL13RA1	0.193995	0.488706	0	NA
2824	GPM6B	0.193612	0.43185	0	NA
84250	ANKRD32	0.193569	0.467213	0	NA
3698	ITIH2	0.193538	0.697172	0	NA
9592	IER2	0.192857	0.413249	0	NA
5962	RDX	0.192711	0.665225	0	NA
10659	CELF2	0.19212	0.419872	0	NA
5208	PFKFB2	0.192056	0.310057	0	NA
57541	ZNF398	0.192039	0.595603	0	NA
8398	PLA2G6	0.19177	0.806622	0	NA
22866	CNKSR2	0.191425	0.690299	0	NA
59338	PLEKHA1	0.191329	0.219471	0	NA
3839	KPNA3	0.190989	0.570695	0	NA
57715	SEMA4G	0.190841	0.529762	0	NA
154796	AMOT	0.1903	0.454846	0	NA
114822	RHPN1	0.189787	0.650781	0	NA
375449	MAST4	0.189593	0.43903	0	NA
10896	OCLM	0.189241	0.57509	0	NA
284252	KCTD1	0.188938	0.28161	25	18q11.2
966	CD59	0.188236	0.201772	0	NA
4683	NBN	0.188162	0.364442	0	NA
994	CDC25B	0.187018	0.679278	0	NA
10628	TXNIP	0.186855	0.309461	0	NA
56929	FEM1C	0.18642	0.800671	0	NA
140733	MACROD2	0.186353	0.29904	0	NA
55151	TMEM38B	0.186252	0.753055	0	NA
25799	ZNF324	0.185945	0.730395	0	NA
143686	SESN3	0.185603	0.479345	0	NA
5599	MAPK8	0.184995	0.516937	0	NA
11244	ZHX1	0.184955	0.349856	0	NA
54996	MARC2	0.184877	0.293565	0	NA
1364	CLDN4	0.184376	0.499821	0	NA
23082	PPRC1	0.184336	0.549785	0	NA
161436	EML5	0.183913	0.499908	0	NA
7881	KCNAB1	0.18364	0.427869	0	NA
57106	NAT14	0.183475	0.477361	0	NA
50999	TMED5	0.183192	0.652406	0	NA
2151	F2RL2	0.182457	0.48222	0	NA
7544	ZFY	0.18204	0.382856	0	NA
29997	GLTSCR2	0.181902	0.33383	0	NA
54813	KLHL28	0.181797	0.502431	0	NA
30011	SH3KBP1	0.181787	0.448484	0	NA
9589	WTAP	0.181656	0.535529	0	NA
90850	ZNF598	0.180905	0.399422	0	NA
9976	CLEC2B	0.180894	0.200589	0	NA
5163	PDK1	0.180876	0.307287	0	NA
4154	MBNL1	0.180829	0.478945	0	NA
83590	TMUB1	0.180716	0.870439	0	NA
10961	ERP29	0.180526	0.703208	0	NA
3476	IGBP1	0.180166	0.619843	0	NA
10464	PIBF1	0.179961	0.717914	0	NA
51043	ZBTB7B	0.179568	0.656178	0	NA
1488	CTBP2	0.179311	0.451435	0	NA
83608	C18orf21	0.179142	0.654943	0	NA
51531	C9orf156	0.179058	0.58298	0	NA
50854	C6orf48	0.178888	0.682239	0	NA
5099	PCDH7	0.178834	0.535172	0	NA
6400	SEL1L	0.17879	0.299189	0	NA
9929	JOSD1	0.178439	0.576763	0	NA
552889	ATXN7L3B	0.178362	0.591757	0	NA
246175	CNOT6L	0.17786	0.518287	0	NA
55054	ATG16L1	0.177798	0.382445	0	NA
54858	PGPEP1	0.177482	0.649773	15	19p13.11
93166	PRDM6	0.177267	0.586456	0	NA
200728	TMEM17	0.176359	0.515101	0	NA
114908	TMEM123	0.17624	0.675989	0	NA
54881	TEX10	0.176104	0.581549	0	NA
55361	PI4K2A	0.175942	0.59539	0	NA
5592	PRKG1	0.175655	0.365124	0	NA
55785	FGD6	0.175597	0.634225	0	NA
9863	MAGI2	0.175481	0.368889	0	NA
148534	TMEM56	0.174622	0.643078	0	NA
1956	EGFR	0.174181	0.281995	0	NA
200186	CRTC2	0.173975	0.61393	0	NA
3382	ICA1	0.173794	0.414349	0	NA
10486	CAP2	0.173657	0.345766	0	NA
140775	SMCR8	0.173024	0.409148	0	NA
1974	EIF4A2	0.172746	0.488165	0	NA
55236	UBA6	0.172383	0.3513	0	NA
126353	MISP	0.171874	0.669932	0	NA
6764	ST5	0.171663	0.656479	0	NA
84263	HSDL2	0.171481	0.48016	0	NA
5428	POLG	0.171446	0.606079	0	NA
22893	BAHD1	0.171282	0.209238	0	NA
1509	CTSD	0.171246	0.344103	4	11p15.5
5774	PTPN3	0.171125	0.455975	0	NA
56261	GPCPD1	0.171	0.346155	0	NA
5570	PKIB	0.169697	0.367555	0	NA
51765	MST4	0.169559	0.427857	0	NA
9587	MAD2L1BP	0.168475	0.590469	0	NA
259	AMBP	0.168258	0.429674	0	NA
5977	DPF2	0.168246	0.53096	0	NA
54520	CCDC93	0.168154	0.500654	0	NA
126917	IFFO2	0.166731	0.21841	0	NA
252983	STXBP4	0.166321	0.368012	20	17q22
9984	THOC1	0.166039	0.414567	0	NA
6383	SDC2	0.165411	0.315716	0	NA
3589	IL11	0.165396	0.570517	0	NA
60681	FKBP10	0.165325	0.175594	0	NA
10560	SLC19A2	0.165162	0.295549	0	NA
65977	PLEKHA3	0.165141	0.475575	0	NA
261729	STEAP2	0.164788	0.144594	0	NA
27233	SULT1C4	0.164343	0.501077	0	NA
29035	C16orf72	0.164137	0.496218	0	NA
9119	KRT75	0.163661	0.739075	0	NA
2743	GLRB	0.163643	0.318905	0	NA
1182	CLCN3	0.163397	0.490515	0	NA
79443	FYCO1	0.163067	0.623331	0	NA
1591	CYP24A1	0.162874	0.155688	0	NA
55213	RCBTB1	0.162536	0.505216	0	NA
341640	FREM2	0.16118	0.327601	0	NA
8906	AP1G2	0.161087	0.465764	0	NA
18	ABAT	0.160988	0.53997	0	NA
91694	LONRF1	0.160945	0.339786	0	NA
389792	IER5L	0.160861	0.331788	0	NA
9788	MTSS1	0.160621	0.34881	0	NA
64343	AZI2	0.160358	0.319263	0	NA
166378	SPATA5	0.160288	0.504845	0	NA
29948	OSGIN1	0.160222	0.472514	0	NA
220929	ZNF438	0.159897	0.524325	0	NA
83593	RASSF5	0.159685	0.355455	0	NA
5167	ENPP1	0.159512	0.672833	0	NA
2113	ETS1	0.159158	0.34626	0	NA
23034	SAMD4A	0.158916	0.957759	0	NA
7448	VTN	0.158856	0.599766	0	NA
54536	EXOC6	0.158042	0.260625	0	NA
271	AMPD2	0.157541	0.487556	0	NA
201163	FLCN	0.157448	0.408648	0	NA
729	C6	0.157361	0.441287	0	NA
[truncated: 19,357 more rows]
