# Supplementary material for: Prioritizing causal disease genes using unbiased genomic features
Source: Genome Biol. 2014 Dec 3;15(12):3274. doi: 10.1186/s13059-014-0534-8 (PMC4279789; doi:10.1186/s13059-014-0534-8)
Supplement: Additional file 20: Table S24. — OPEN predictions for colon cancer. [file 13059_2014_534_MOESM20_ESM.xlsx]

## Sheet: HP_0003003_OPEN_predictions.txt
Entrez_ID	HGNC	Score	Stdev	GWAS Hit (loci are numbered, 0 = not within a GWAS locus)	Locus (NA = gene not within a GWAS locus)
4088	SMAD3	1.53949	0.369037	0	NA
1525	CXADR	1.43655	0.335478	0	NA
59338	PLEKHA1	1.23986	0.413242	0	NA
7003	TEAD1	1.23437	0.215318	0	NA
10413	YAP1	1.20534	0.534836	0	NA
8428	STK24	1.17483	0.596007	0	NA
29984	RHOD	1.15522	0.468365	0	NA
23543	RBFOX2	1.14633	0.42428	0	NA
94234	FOXQ1	1.11338	0.652557	0	NA
359948	IRF2BP2	1.09951	0.582726	0	NA
6382	SDC1	1.08416	0.364704	0	NA
22882	ZHX2	1.0798	0.767162	0	NA
8882	ZPR1	1.07453	0.375745	0	NA
23112	TNRC6B	1.07322	0.436252	0	NA
8491	MAP4K3	1.06907	0.595615	0	NA
5187	PER1	1.06574	0.623063	0	NA
7050	TGIF1	1.06317	0.219239	0	NA
3280	HES1	1.05113	0.668622	0	NA
64065	PERP	1.04359	0.468299	0	NA
2113	ETS1	1.02187	0.582207	0	NA
26136	TES	1.01706	0.506288	0	NA
4739	NEDD9	1.00789	0.548669	0	NA
54915	YTHDF1	1.0003	0.757673	0	NA
2274	FHL2	0.999929	0.574343	0	NA
51232	CRIM1	0.994504	0.72957	0	NA
54206	ERRFI1	0.976252	0.372827	0	NA
6938	TCF12	0.974647	0.373225	0	NA
9686	VGLL4	0.974426	0.188383	0	NA
5900	RALGDS	0.969186	0.365556	0	NA
6405	SEMA3F	0.967744	0.475717	0	NA
6711	SPTBN1	0.958425	0.382007	0	NA
9337	CNOT8	0.946999	0.701401	0	NA
4800	NFYA	0.944405	0.509339	0	NA
6692	SPINT1	0.942868	0.55491	0	NA
8535	CBX4	0.941533	0.447409	0	NA
1942	EFNA1	0.940034	0.751621	0	NA
2355	FOSL2	0.9369	0.40481	0	NA
23677	SH3BP4	0.93139	0.279862	0	NA
7071	KLF10	0.92512	0.554932	0	NA
55160	ARHGEF10L	0.91959	0.460351	0	NA
9314	KLF4	0.919009	0.77829	0	NA
23678	SGK3	0.908997	0.625325	0	NA
481	ATP1B1	0.905003	0.473335	0	NA
54845	ESRP1	0.898956	0.60946	0	NA
10194	TSHZ1	0.888297	0.340083	0	NA
50650	ARHGEF3	0.879135	0.456657	0	NA
54101	RIPK4	0.868467	0.317153	0	NA
3955	LFNG	0.845232	0.683609	0	NA
9939	RBM8A	0.843596	0.39498	0	NA
25	ABL1	0.84247	0.616912	0	NA
55638	SYBU	0.833933	1.05369	0	NA
9289	GPR56	0.830259	0.380482	0	NA
3720	JARID2	0.826766	0.395465	0	NA
55341	LSG1	0.820602	0.484597	0	NA
80262	C16orf70	0.817544	0.239758	0	NA
55970	GNG12	0.817481	0.27257	0	NA
467	ATF3	0.814209	0.559291	0	NA
144348	ZNF664	0.812405	0.460543	0	NA
4953	ODC1	0.810901	0.303011	0	NA
23321	TRIM2	0.808296	0.366525	0	NA
51474	LIMA1	0.805057	0.65603	9	12q13.12
10427	SEC24B	0.803556	0.750132	0	NA
182	JAG1	0.801773	0.508599	0	NA
257397	TAB3	0.801557	0.669717	0	NA
1969	EPHA2	0.800524	0.385354	0	NA
23327	NEDD4L	0.793732	0.559413	0	NA
9935	MAFB	0.785282	0.599194	0	NA
5500	PPP1CB	0.78399	0.831696	0	NA
1453	CSNK1D	0.783765	0.495498	0	NA
65981	CAPRIN2	0.779802	0.661682	0	NA
9792	SERTAD2	0.779793	0.684763	0	NA
302	ANXA2	0.779211	0.672387	0	NA
26064	RAI14	0.776752	0.120055	0	NA
445	ASS1	0.775169	0.544166	0	NA
9922	IQSEC1	0.774092	0.783979	0	NA
23022	PALLD	0.762548	0.398137	0	NA
3416	IDE	0.761742	0.430157	0	NA
2886	GRB7	0.76155	0.287442	0	NA
55884	WSB2	0.761224	0.500598	0	NA
56243	KIAA1217	0.759374	0.559678	0	NA
10560	SLC19A2	0.758772	0.810126	0	NA
124995	MRPL10	0.754562	0.421033	0	NA
55167	MSL2	0.753494	0.834451	0	NA
6286	S100P	0.753402	0.400582	0	NA
1514	CTSL	0.753228	0.913484	0	NA
133	ADM	0.75174	0.617542	0	NA
65108	MARCKSL1	0.75149	0.443538	0	NA
4645	MYO5B	0.749879	0.711609	0	NA
652	BMP4	0.7493	0.129413	17	14q22-q23
55294	FBXW7	0.749141	0.660047	0	NA
54910	SEMA4C	0.746795	0.636292	0	NA
114569	MAL2	0.74447	0.389828	0	NA
25987	TSKU	0.742536	0.315093	0	NA
10276	NET1	0.741153	0.31223	0	NA
9445	ITM2B	0.740298	0.394344	0	NA
51582	AZIN1	0.739149	0.348943	0	NA
1124	CHN2	0.73855	0.654211	0	NA
9733	SART3	0.731603	0.683503	0	NA
3486	IGFBP3	0.730254	0.531074	0	NA
26499	PLEK2	0.726826	0.375713	0	NA
25966	C2CD2	0.725092	0.572096	0	NA
54502	RBM47	0.723884	0.31083	0	NA
54971	BANP	0.722297	0.435895	0	NA
2107	ETF1	0.722246	0.455936	0	NA
80223	RAB11FIP1	0.719996	0.675782	0	NA
84293	FAM213A	0.718985	0.527143	0	NA
200734	SPRED2	0.712697	0.371582	0	NA
22883	CLSTN1	0.711933	0.499644	0	NA
114789	SLC25A25	0.710904	0.641529	0	NA
4783	NFIL3	0.710665	0.437718	0	NA
23301	EHBP1	0.708618	0.305422	0	NA
57522	SRGAP1	0.705439	0.62908	0	NA
1490	CTGF	0.704437	0.477572	0	NA
113026	PLCD3	0.699397	0.753762	0	NA
80004	ESRP2	0.695529	0.774298	0	NA
7128	TNFAIP3	0.694857	0.637334	0	NA
55048	VPS37C	0.692366	0.525067	0	NA
7532	YWHAG	0.689534	0.28367	0	NA
10758	TRAF3IP2	0.689513	0.767721	0	NA
57402	S100A14	0.689328	0.462751	0	NA
23173	METAP1	0.6885	0.532824	0	NA
3866	KRT15	0.68676	0.382909	0	NA
4162	MCAM	0.686037	0.613305	0	NA
7494	XBP1	0.684786	0.60223	0	NA
10769	PLK2	0.683917	1.1278	0	NA
1832	DSP	0.682168	0.519335	0	NA
65056	GPBP1	0.68144	0.590328	0	NA
3105	HLA-A	0.681316	0.796625	0	NA
2280	FKBP1A	0.680578	0.710463	0	NA
23348	DOCK9	0.680351	0.511848	0	NA
6480	ST6GAL1	0.679391	0.459881	0	NA
57509	MTUS1	0.679243	0.613884	0	NA
54541	DDIT4	0.678782	0.703645	0	NA
283991	UBALD2	0.677321	0.597233	0	NA
6574	SLC20A1	0.674328	0.61662	0	NA
9929	JOSD1	0.674045	0.498859	0	NA
5818	PVRL1	0.673583	0.691871	0	NA
81618	ITM2C	0.672348	0.257082	0	NA
2065	ERBB3	0.669631	0.165831	0	NA
7005	TEAD3	0.668297	0.353135	0	NA
8553	BHLHE40	0.667908	0.981243	0	NA
57111	RAB25	0.667021	0.439789	0	NA
64778	FNDC3B	0.660871	0.274075	0	NA
1051	CEBPB	0.660531	0.683565	0	NA
23036	ZNF292	0.660528	0.613042	0	NA
9960	USP3	0.658704	0.586162	0	NA
3775	KCNK1	0.658658	0.567593	0	NA
22822	PHLDA1	0.657808	0.814322	0	NA
3570	IL6R	0.657187	0.778321	0	NA
91461	PKDCC	0.656681	0.54092	0	NA
3895	KTN1	0.65644	0.685656	0	NA
2932	GSK3B	0.655354	0.872387	0	NA
84233	TMEM126A	0.65393	0.449919	0	NA
26009	ZZZ3	0.650864	0.51327	0	NA
51018	RRP15	0.650453	0.543133	0	NA
9322	TRIP10	0.650383	0.300781	0	NA
89797	NAV2	0.649935	0.427969	0	NA
1407	CRY1	0.649436	0.486241	0	NA
5253	PHF2	0.648062	0.521192	0	NA
6926	TBX3	0.647838	0.403159	0	NA
140809	SRXN1	0.647448	0.375425	0	NA
11072	DUSP14	0.64724	0.623975	0	NA
10765	KDM5B	0.646428	0.564476	0	NA
3221	HOXC4	0.646403	0.432237	0	NA
2512	FTL	0.644517	0.755443	0	NA
83606	GUCD1	0.644445	0.484455	0	NA
51274	KLF3	0.643678	0.489373	0	NA
22936	ELL2	0.641814	0.617045	0	NA
718	C3	0.641797	0.514757	0	NA
1848	DUSP6	0.637679	0.56314	0	NA
64757	MARC1	0.636978	0.553362	0	NA
27161	AGO2	0.635541	0.71904	0	NA
6662	SOX9	0.63422	0.54909	0	NA
8445	DYRK2	0.631943	0.369523	0	NA
23394	ADNP	0.630609	0.577272	0	NA
9249	DHRS3	0.630405	0.407169	0	NA
125476	INO80C	0.628611	0.641904	0	NA
1654	DDX3X	0.627764	0.984804	0	NA
253260	RICTOR	0.627129	0.735287	0	NA
122786	FRMD6	0.626536	0.538719	0	NA
5791	PTPRE	0.626344	0.622622	0	NA
54874	FNBP1L	0.624199	0.373171	0	NA
7171	TPM4	0.623815	0.516512	0	NA
10890	RAB10	0.622074	0.551896	0	NA
55930	MYO5C	0.62143	0.346174	0	NA
7422	VEGFA	0.620957	0.556721	0	NA
25816	TNFAIP8	0.62051	0.257512	0	NA
7162	TPBG	0.620114	0.679764	0	NA
7277	TUBA4A	0.618671	0.391351	0	NA
55092	TMEM51	0.618555	0.432411	0	NA
4781	NFIB	0.617198	0.55577	0	NA
55227	LRRC1	0.61699	0.180114	0	NA
10140	TOB1	0.616651	0.344451	0	NA
9698	PUM1	0.615956	0.656087	0	NA
9144	SYNGR2	0.615787	0.844393	0	NA
4052	LTBP1	0.615585	0.670565	0	NA
2620	GAS2	0.614466	0.453543	0	NA
5606	MAP2K3	0.614181	0.538994	0	NA
23220	DTX4	0.613197	0.388334	0	NA
140576	S100A16	0.612976	0.505976	0	NA
896	CCND3	0.612287	0.243879	0	NA
53918	PELO	0.612279	0.307302	0	NA
3170	FOXA2	0.609862	0.356038	0	NA
5464	PPA1	0.609726	0.362023	0	NA
2805	GOT1	0.609226	0.46632	0	NA
81606	LBH	0.608881	0.770875	0	NA
7803	PTP4A1	0.608602	0.523393	0	NA
55183	RIF1	0.608544	0.591725	0	NA
51366	UBR5	0.606409	0.586275	0	NA
3397	ID1	0.606276	0.602471	0	NA
780	DDR1	0.606197	0.640158	0	NA
831	CAST	0.605703	0.722312	0	NA
55971	BAIAP2L1	0.604611	0.150342	0	NA
2335	FN1	0.604319	0.347208	0	NA
1266	CNN3	0.602972	0.809836	0	NA
85021	REPS1	0.602213	0.372107	0	NA
92421	CHMP4C	0.601116	0.277643	0	NA
29107	NXT1	0.599984	0.395077	0	NA
8975	USP13	0.597822	0.45676	0	NA
57602	USP36	0.593242	0.726322	0	NA
6342	SCP2	0.591985	0.529268	0	NA
1026	CDKN1A	0.591595	0.596722	7	6p21
3898	LAD1	0.591015	0.718447	0	NA
284252	KCTD1	0.59073	1.03743	0	NA
23268	DNMBP	0.590208	0.379003	0	NA
10499	NCOA2	0.589807	0.551078	0	NA
7251	TSG101	0.586356	0.252776	0	NA
1960	EGR3	0.584508	0.511947	0	NA
7408	VASP	0.584061	0.446432	0	NA
79589	RNF128	0.582387	0.273929	0	NA
2180	ACSL1	0.582277	0.702203	0	NA
114908	TMEM123	0.581161	0.496606	0	NA
11059	WWP1	0.57974	0.198651	0	NA
2729	GCLC	0.579161	0.476401	0	NA
262	AMD1	0.578947	0.628165	0	NA
5295	PIK3R1	0.578391	0.815397	0	NA
10927	SPIN1	0.577228	0.409304	0	NA
220	ALDH1A3	0.576404	0.331528	0	NA
84759	PCGF1	0.575989	0.643503	0	NA
27095	TRAPPC3	0.575713	0.819699	0	NA
57224	NHSL1	0.574205	0.260687	0	NA
29777	ABT1	0.573979	0.254369	0	NA
64332	NFKBIZ	0.572911	0.74792	0	NA
8711	TNK1	0.57242	0.438263	0	NA
1808	DPYSL2	0.569139	0.803841	0	NA
8870	IER3	0.568151	0.466721	0	NA
23558	WBP2	0.568151	0.524529	0	NA
10397	NDRG1	0.567695	0.760034	0	NA
6259	RYK	0.566964	0.477085	0	NA
900	CCNG1	0.566421	0.775251	0	NA
7296	TXNRD1	0.566025	0.518093	0	NA
10672	GNA13	0.565315	0.351864	0	NA
1604	CD55	0.563014	0.285936	0	NA
5437	POLR2H	0.562471	0.482613	0	NA
6732	SRPK1	0.561305	0.530563	0	NA
7090	TLE3	0.561071	0.566341	0	NA
1466	CSRP2	0.560761	0.656777	0	NA
6256	RXRA	0.560749	0.291081	0	NA
10541	ANP32B	0.560714	0.735718	0	NA
10174	SORBS3	0.560421	0.62184	0	NA
2030	SLC29A1	0.559507	0.165631	0	NA
7447	VSNL1	0.558964	0.848232	0	NA
26355	FAM162A	0.558799	0.611621	0	NA
51571	FAM49B	0.558159	0.508547	0	NA
11259	FILIP1L	0.557763	0.0556727	0	NA
9766	KIAA0247	0.557618	0.502673	0	NA
6840	SVIL	0.556584	0.555824	0	NA
11266	DUSP12	0.556447	0.440781	0	NA
51	ACOX1	0.556345	0.714372	0	NA
51141	INSIG2	0.555375	0.210796	0	NA
55740	ENAH	0.554423	0.490536	0	NA
7466	WFS1	0.553541	0.615349	0	NA
5349	FXYD3	0.553238	0.516265	0	NA
2534	FYN	0.551496	0.349704	0	NA
91768	CABLES1	0.550853	0.692748	0	NA
2060	EPS15	0.550472	0.572116	0	NA
6675	UAP1	0.550195	0.467631	0	NA
3169	FOXA1	0.549529	0.912912	0	NA
598	BCL2L1	0.549353	0.452337	0	NA
10468	FST	0.548896	0.541726	0	NA
10265	IRX5	0.546189	0.578134	0	NA
26227	PHGDH	0.544838	0.320917	0	NA
2530	FUT8	0.544076	0.619154	0	NA
80014	WWC2	0.5439	0.659421	0	NA
5493	PPL	0.543351	0.663381	0	NA
4281	MID1	0.542195	0.351869	0	NA
6468	FBXW4	0.541912	0.844864	0	NA
3726	JUNB	0.541878	0.381525	0	NA
214	ALCAM	0.541693	0.60946	0	NA
54682	MANSC1	0.541442	0.697058	0	NA
5358	PLS3	0.541005	0.647153	0	NA
7469	NELFA	0.540643	0.587997	0	NA
11073	TOPBP1	0.540114	0.639652	0	NA
8140	SLC7A5	0.53956	0.698381	0	NA
221079	ARL5B	0.539087	0.780871	0	NA
1316	KLF6	0.538871	0.669453	0	NA
23189	KANK1	0.538769	0.51806	0	NA
10801	SEPT9	0.537787	0.472737	0	NA
81631	MAP1LC3B	0.536347	0.539985	0	NA
5166	PDK4	0.533832	0.517454	0	NA
768211	RELL1	0.530328	1.02637	0	NA
31	ACACA	0.529705	0.815891	0	NA
1936	EEF1D	0.528814	0.614705	0	NA
9683	N4BP1	0.528656	0.467558	0	NA
80829	ZFP91	0.527816	0.542189	0	NA
9411	ARHGAP29	0.527793	0.707069	0	NA
2762	GMDS	0.527713	0.389988	0	NA
2059	EPS8	0.527012	0.375839	0	NA
253943	YTHDF3	0.525864	0.573003	0	NA
6132	RPL8	0.525432	0.688272	0	NA
23362	PSD3	0.525347	0.666476	0	NA
2288	FKBP4	0.525144	0.410693	0	NA
51218	GLRX5	0.52435	0.378496	0	NA
3475	IFRD1	0.524219	0.634624	0	NA
51185	CRBN	0.524089	0.667589	0	NA
8673	VAMP8	0.519574	0.483322	0	NA
79077	DCTPP1	0.519518	0.559594	0	NA
59274	MESDC1	0.519244	0.60558	0	NA
83593	RASSF5	0.51921	0.904907	0	NA
463	ZFHX3	0.519158	0.763264	0	NA
54617	INO80	0.518958	0.627369	0	NA
51321	AMZ2	0.517118	0.434701	0	NA
54407	SLC38A2	0.516309	0.439729	0	NA
9990	SLC12A6	0.516206	0.63252	0	NA
3799	KIF5B	0.514361	0.708937	0	NA
677	ZFP36L1	0.513478	0.680569	0	NA
23135	KDM6B	0.51306	0.462141	0	NA
3398	ID2	0.511273	0.362442	0	NA
51646	YPEL5	0.509916	0.773169	0	NA
1326	MAP3K8	0.509505	0.482258	0	NA
11252	PACSIN2	0.509482	0.742266	0	NA
27242	TNFRSF21	0.509155	0.496366	0	NA
84919	PPP1R15B	0.508911	0.394161	0	NA
5292	PIM1	0.50882	0.226913	0	NA
54956	PARP16	0.508233	0.54215	0	NA
9949	AMMECR1	0.506423	0.925805	0	NA
27111	SDCBP2	0.505842	0.624025	0	NA
6426	SRSF1	0.505718	0.786227	0	NA
4615	MYD88	0.505633	0.515132	0	NA
10144	FAM13A	0.505632	0.877131	0	NA
533	ATP6V0B	0.504366	0.70149	0	NA
9771	RAPGEF5	0.502866	0.659163	0	NA
22839	DLGAP4	0.502591	0.641647	0	NA
58526	MID1IP1	0.501856	0.391875	0	NA
4254	KITLG	0.500706	0.333945	0	NA
22838	RNF44	0.500676	0.573019	0	NA
55315	SLC29A3	0.500069	0.612945	0	NA
25978	CHMP2B	0.499918	0.551261	0	NA
10253	SPRY2	0.498225	0.348935	0	NA
151126	ZNF385B	0.497896	0.466982	0	NA
1647	GADD45A	0.497684	0.664916	0	NA
79191	IRX3	0.497651	0.492623	0	NA
9846	GAB2	0.497204	0.452927	0	NA
201895	SMIM14	0.497088	0.868604	0	NA
84962	AJUBA	0.496593	0.596702	0	NA
22874	PLEKHA6	0.495448	0.700006	0	NA
1948	EFNB2	0.494077	0.455609	0	NA
81617	CAB39L	0.493529	0.260067	0	NA
4601	MXI1	0.493201	0.16769	0	NA
65986	ZBTB10	0.48946	0.375411	0	NA
51001	MTERFD1	0.488418	0.469765	0	NA
79918	SETD6	0.487815	0.496098	0	NA
55250	ELP2	0.484877	0.738454	0	NA
54888	NSUN2	0.484744	0.413692	0	NA
23657	SLC7A11	0.483758	0.831216	0	NA
10725	NFAT5	0.483041	0.286326	15	16q22.1
55596	ZCCHC8	0.48298	0.611833	0	NA
4792	NFKBIA	0.482526	0.775651	0	NA
54880	BCOR	0.48114	0.490981	0	NA
10248	POP7	0.480775	0.30405	0	NA
25976	TIPARP	0.47908	0.443575	0	NA
10105	PPIF	0.478548	0.977606	0	NA
90102	PHLDB2	0.478541	0.496676	0	NA
4216	MAP3K4	0.478443	0.533095	0	NA
52	ACP1	0.477346	0.582542	0	NA
9793	CKAP5	0.476562	0.638509	0	NA
2049	EPHB3	0.476534	0.447175	0	NA
282991	BLOC1S2	0.476175	0.739833	0	NA
1850	DUSP8	0.475998	0.623834	0	NA
23242	COBL	0.474814	0.54468	0	NA
56241	SUSD2	0.474757	0.88048	0	NA
11135	CDC42EP1	0.474535	0.574479	0	NA
26751	SH3YL1	0.474054	0.686766	0	NA
1847	DUSP5	0.473825	0.529615	0	NA
7372	UMPS	0.473806	0.657185	0	NA
114876	OSBPL1A	0.473765	0.569723	0	NA
7398	USP1	0.473038	0.403298	0	NA
9516	LITAF	0.472981	0.420613	0	NA
57533	TBC1D14	0.47288	0.543667	0	NA
9100	USP10	0.472147	0.665313	0	NA
4720	NDUFS2	0.470417	0.478562	0	NA
627	BDNF	0.469972	0.512594	0	NA
3987	LIMS1	0.468877	0.47776	0	NA
3728	JUP	0.467646	0.78352	0	NA
55168	MRPS18A	0.467009	0.421911	0	NA
3945	LDHB	0.466721	0.501438	0	NA
3855	KRT7	0.466426	0.441301	0	NA
222068	TMED4	0.464464	0.522397	0	NA
10848	PPP1R13L	0.463664	0.487958	0	NA
1718	DHCR24	0.463319	0.304328	0	NA
114785	MBD6	0.463223	0.591585	0	NA
23612	PHLDA3	0.460949	0.447178	0	NA
3320	HSP90AA1	0.45999	0.941497	0	NA
1736	DKC1	0.459711	0.854247	0	NA
2787	GNG5	0.459532	0.47064	0	NA
5520	PPP2R2A	0.45758	0.490959	0	NA
51639	SF3B6	0.457172	0.709592	0	NA
9618	TRAF4	0.45689	0.595521	0	NA
9518	GDF15	0.456648	0.365264	0	NA
5420	PODXL	0.456379	0.515909	0	NA
1649	DDIT3	0.45626	0.386231	0	NA
53335	BCL11A	0.455573	0.53012	0	NA
7150	TOP1	0.455482	0.783106	0	NA
119391	GSTO2	0.452601	0.406228	0	NA
285761	DCBLD1	0.452164	0.514395	0	NA
9123	SLC16A3	0.451941	0.575597	0	NA
58478	ENOPH1	0.451014	0.463481	0	NA
254428	SLC41A1	0.450859	0.412475	0	NA
2624	GATA2	0.450615	0.291836	0	NA
10735	STAG2	0.450086	0.544501	0	NA
1857	DVL3	0.448393	0.768145	0	NA
2649	NR6A1	0.448071	0.251791	0	NA
5423	POLB	0.44715	0.457438	0	NA
3091	HIF1A	0.44695	0.453448	0	NA
55833	UBAP2	0.446372	0.22384	0	NA
80818	ZNF436	0.445997	0.306449	0	NA
10457	GPNMB	0.445285	0.564936	0	NA
80146	UXS1	0.444626	0.67123	0	NA
80218	NAA50	0.444488	0.517281	0	NA
23013	SPEN	0.444109	0.385407	0	NA
3664	IRF6	0.44396	0.418406	0	NA
8692	HYAL2	0.443743	0.651453	0	NA
84918	LRP11	0.443308	0.618409	0	NA
51495	PTPLAD1	0.442319	0.391996	0	NA
4673	NAP1L1	0.441794	0.633875	0	NA
1893	ECM1	0.441725	0.250034	0	NA
595	CCND1	0.440969	0.700985	0	NA
92906	HNRNPLL	0.440748	0.57357	0	NA
5774	PTPN3	0.43972	0.318044	0	NA
334	APLP2	0.439572	0.449689	0	NA
79042	TSEN34	0.43867	0.352186	0	NA
5590	PRKCZ	0.438597	0.379405	0	NA
29841	GRHL1	0.438518	0.746825	0	NA
90268	OTULIN	0.438332	0.528168	0	NA
604	BCL6	0.436924	0.345526	0	NA
51082	POLR1D	0.436665	0.4662	0	NA
9425	CDYL	0.436176	0.412285	0	NA
1500	CTNND1	0.435572	0.556195	0	NA
9908	G3BP2	0.435453	0.740734	0	NA
3171	FOXA3	0.434676	0.759569	0	NA
157638	FAM84B	0.434445	0.67556	0	NA
80824	DUSP16	0.434283	0.377293	0	NA
57583	TMEM181	0.433948	0.628747	0	NA
162989	DEDD2	0.433682	0.445532	0	NA
11052	CPSF6	0.433475	0.492881	0	NA
3156	HMGCR	0.433419	0.591646	0	NA
151903	CCDC12	0.433222	0.433215	0	NA
23429	RYBP	0.432873	0.810668	0	NA
79791	FBXO31	0.432228	0.360175	0	NA
3725	JUN	0.43221	0.533238	0	NA
4691	NCL	0.431805	0.904863	0	NA
950	SCARB2	0.430613	0.77511	0	NA
27020	NPTN	0.430151	0.51375	0	NA
7844	RNF103	0.429916	0.729527	0	NA
91107	TRIM47	0.429889	0.602848	0	NA
57162	PELI1	0.428929	0.584209	0	NA
85414	SLC45A3	0.428599	0.566877	0	NA
10924	SMPDL3A	0.428591	0.953815	0	NA
4214	MAP3K1	0.428355	0.600927	0	NA
23401	FRAT2	0.427607	0.429555	0	NA
10285	SMNDC1	0.426962	0.704548	0	NA
8030	CCDC6	0.426453	0.739493	0	NA
7326	UBE2G1	0.425796	0.530705	0	NA
8324	FZD7	0.425473	0.601704	0	NA
8702	B4GALT4	0.425244	0.395701	0	NA
25932	CLIC4	0.424903	0.954424	0	NA
55074	OXR1	0.424309	0.720841	0	NA
6522	SLC4A2	0.422842	0.45384	0	NA
30836	DNTTIP2	0.422592	0.555635	0	NA
56616	DIABLO	0.422332	0.475182	0	NA
1195	CLK1	0.42232	0.936832	0	NA
2034	EPAS1	0.422027	0.66909	0	NA
8575	PRKRA	0.421469	0.556719	0	NA
475	ATOX1	0.421213	0.479301	0	NA
3131	HLF	0.421134	0.434242	0	NA
85465	EPT1	0.420931	0.53065	0	NA
54463	FAM134B	0.420286	0.560377	0	NA
5583	PRKCH	0.419838	0.683231	0	NA
55661	DDX27	0.419659	0.570422	0	NA
79752	ZFAND1	0.419478	0.719139	0	NA
22976	PAXIP1	0.419414	0.50516	0	NA
1635	DCTD	0.419405	0.714922	0	NA
8905	AP1S2	0.419342	0.583155	0	NA
3326	HSP90AB1	0.418509	0.566606	0	NA
7058	THBS2	0.418221	0.580435	0	NA
23370	ARHGEF18	0.417673	0.562709	0	NA
8974	P4HA2	0.417516	0.778009	0	NA
2108	ETFA	0.417449	0.996324	0	NA
3983	ABLIM1	0.416752	0.687191	0	NA
346389	MACC1	0.416176	0.384344	0	NA
9886	RHOBTB1	0.415955	0.288162	0	NA
2706	GJB2	0.415886	0.366252	0	NA
2878	GPX3	0.415054	0.438889	0	NA
81848	SPRY4	0.414872	0.622661	0	NA
10580	SORBS1	0.414759	0.518906	0	NA
5997	RGS2	0.414601	0.779235	0	NA
29080	CCDC59	0.413462	0.348447	0	NA
64284	RAB17	0.413275	0.629863	0	NA
23516	SLC39A14	0.412641	0.189919	0	NA
51143	DYNC1LI1	0.412273	0.642928	0	NA
56938	ARNTL2	0.412189	0.467017	0	NA
8727	CTNNAL1	0.411955	0.446606	0	NA
112	ADCY6	0.410317	0.897542	0	NA
6780	STAU1	0.410028	0.338796	0	NA
23204	ARL6IP1	0.409702	0.696612	0	NA
3714	JAG2	0.409535	0.385379	0	NA
7168	TPM1	0.409436	0.4844	0	NA
81556	VWA9	0.408557	0.636799	0	NA
28232	SLCO3A1	0.408394	0.526612	0	NA
3692	EIF6	0.408013	0.653954	0	NA
6478	SIAH2	0.407424	0.477864	0	NA
1983	EIF5	0.406996	0.548629	0	NA
10200	MPHOSPH6	0.40611	0.611421	0	NA
10653	SPINT2	0.405661	0.746107	0	NA
94134	ARHGAP12	0.405361	0.621015	0	NA
10564	ARFGEF2	0.404212	0.878222	0	NA
7791	ZYX	0.403943	0.745792	0	NA
7884	SLBP	0.402768	0.354277	0	NA
3489	IGFBP6	0.402248	0.475832	0	NA
9097	USP14	0.402208	0.829189	0	NA
5734	PTGER4	0.400841	0.487737	0	NA
64083	GOLPH3	0.400457	0.307118	0	NA
5887	RAD23B	0.400262	0.657715	0	NA
5519	PPP2R1B	0.399841	0.545567	0	NA
857	CAV1	0.399011	0.524687	0	NA
3399	ID3	0.398702	0.45398	0	NA
7247	TSN	0.398611	0.788032	0	NA
79080	CCDC86	0.398575	0.683886	0	NA
50865	HEBP1	0.397784	0.398897	0	NA
131616	TMEM42	0.397765	0.305638	0	NA
54946	SLC41A3	0.397555	0.587386	0	NA
145270	PRIMA1	0.395826	0.489009	0	NA
84678	KDM2B	0.395812	0.806702	0	NA
4582	MUC1	0.395389	0.462831	0	NA
3998	LMAN1	0.395307	0.593123	0	NA
55038	CDCA4	0.395279	0.527052	0	NA
8493	PPM1D	0.395048	0.387858	0	NA
9124	PDLIM1	0.394723	0.609121	0	NA
4008	LMO7	0.393513	0.306598	0	NA
51278	IER5	0.393161	0.500024	0	NA
7020	TFAP2A	0.393057	0.710278	0	NA
440026	TMEM41B	0.392641	0.682053	0	NA
29116	MYLIP	0.391375	0.373301	0	NA
9991	PTBP3	0.391161	0.287449	0	NA
51373	MRPS17	0.390753	0.610413	0	NA
57060	PCBP4	0.390599	0.650019	0	NA
8411	EEA1	0.390593	0.479236	0	NA
5919	RARRES2	0.390588	0.368572	0	NA
1373	CPS1	0.389859	0.810954	0	NA
25897	RNF19A	0.389828	0.40291	0	NA
10910	SUGT1	0.389664	0.305213	0	NA
822	CAPG	0.38949	0.603496	0	NA
283	ANG	0.388836	0.645567	0	NA
8871	SYNJ2	0.388711	0.610653	0	NA
7045	TGFBI	0.387747	0.557652	0	NA
79977	GRHL2	0.387047	0.733647	0	NA
4053	LTBP2	0.386997	0.518944	0	NA
80267	EDEM3	0.385621	0.959959	0	NA
25825	BACE2	0.385562	0.685523	0	NA
58476	TP53INP2	0.385521	0.708211	0	NA
22992	KDM2A	0.385132	0.718905	0	NA
329	BIRC2	0.384667	0.692382	0	NA
54987	C1orf123	0.38436	0.370459	0	NA
8612	PPAP2C	0.383971	0.453379	0	NA
6990	DYNLT3	0.38365	0.678872	0	NA
55920	RCC2	0.3833	0.862008	0	NA
64928	MRPL14	0.382778	0.747953	0	NA
5209	PFKFB3	0.382413	0.322425	0	NA
2296	FOXC1	0.382276	0.320914	0	NA
91452	ACBD5	0.381038	0.399938	0	NA
5308	PITX2	0.380415	0.656504	0	NA
55760	DHX32	0.380338	0.451964	0	NA
79083	MLPH	0.380234	0.906097	0	NA
83607	AMMECR1L	0.379409	0.249144	0	NA
60485	SAV1	0.379196	0.711722	0	NA
22889	KIAA0907	0.378667	0.470134	0	NA
23371	TENC1	0.378667	0.587729	0	NA
10579	TACC2	0.377017	0.36597	0	NA
79682	CENPU	0.376587	0.862343	0	NA
10161	LPAR6	0.37655	0.367155	0	NA
11067	C10orf10	0.3764	0.550695	0	NA
112858	TP53RK	0.376091	0.597998	0	NA
5447	POR	0.376055	0.690294	0	NA
1488	CTBP2	0.375954	0.428703	0	NA
27075	TSPAN13	0.375738	0.573975	0	NA
55286	C4orf19	0.373338	0.522263	0	NA
415116	PIM3	0.371898	0.762235	0	NA
6169	RPL38	0.371744	0.892422	0	NA
55144	LRRC8D	0.371662	0.431019	0	NA
113189	CHST14	0.371633	0.595298	0	NA
25805	BAMBI	0.371455	0.394127	0	NA
84320	ACBD6	0.371203	0.862925	0	NA
6992	PPP1R11	0.371199	0.648402	0	NA
6659	SOX4	0.371139	0.426258	0	NA
55647	RAB20	0.370944	0.542993	0	NA
5867	RAB4A	0.368898	0.287783	0	NA
9456	HOMER1	0.368299	0.30574	0	NA
7295	TXN	0.367733	0.363736	0	NA
51430	SUCO	0.367111	0.680454	0	NA
29760	BLNK	0.366088	0.352799	0	NA
3337	DNAJB1	0.365316	0.375522	0	NA
54961	SSH3	0.36528	0.701793	0	NA
10165	SLC25A13	0.364835	0.389194	0	NA
23338	JADE2	0.364705	0.91313	0	NA
165	AEBP1	0.363857	0.599737	0	NA
84706	GPT2	0.363798	0.640831	0	NA
6238	RRBP1	0.363739	0.553542	0	NA
5510	PPP1R7	0.362341	0.699416	0	NA
4790	NFKB1	0.362292	0.603881	0	NA
5511	PPP1R8	0.362249	0.273194	0	NA
23560	GTPBP4	0.362088	1.01568	0	NA
5360	PLTP	0.362068	0.906204	0	NA
7322	UBE2D2	0.362056	0.461331	0	NA
5747	PTK2	0.36195	0.433043	0	NA
23592	LEMD3	0.361738	0.545404	0	NA
8555	CDC14B	0.361325	0.611786	0	NA
27324	TOX3	0.360458	0.466373	0	NA
6461	SHB	0.360359	0.366182	0	NA
84246	MED10	0.359603	0.329142	0	NA
7855	FZD5	0.359464	0.732542	0	NA
51422	PRKAG2	0.358581	0.49274	0	NA
1956	EGFR	0.35776	0.516277	0	NA
6229	RPS24	0.357462	0.369776	0	NA
23379	ICE1	0.357121	0.88318	0	NA
79962	DNAJC22	0.356869	0.470165	0	NA
8613	PPAP2B	0.356622	0.559726	0	NA
51637	C14orf166	0.354219	0.64284	0	NA
6629	SNRPB2	0.35405	0.355639	0	NA
34	ACADM	0.35397	0.698223	0	NA
6811	STX5	0.353625	0.113417	0	NA
754	PTTG1IP	0.352652	0.397596	0	NA
136	ADORA2B	0.352349	0.65884	0	NA
51406	NOL7	0.352306	0.678189	0	NA
3646	EIF3E	0.352177	0.396239	0	NA
56942	CMC2	0.351753	0.436597	0	NA
90	ACVR1	0.351546	0.570556	0	NA
222484	LNX2	0.351202	0.833802	0	NA
51144	HSD17B12	0.351177	0.667341	0	NA
51263	MRPL30	0.351175	0.872122	0	NA
10743	RAI1	0.350731	0.742959	0	NA
1021	CDK6	0.350726	1.00267	0	NA
55226	NAT10	0.350509	0.655202	0	NA
8226	HDHD1	0.350276	0.721033	0	NA
57561	ARRDC3	0.350157	0.882904	0	NA
161247	FITM1	0.350069	0.529894	0	NA
8165	AKAP1	0.348418	0.750396	0	NA
2114	ETS2	0.348208	0.537737	0	NA
3673	ITGA2	0.347922	0.422856	0	NA
3613	IMPA2	0.347514	0.565179	0	NA
1997	ELF1	0.347403	0.803011	0	NA
6038	RNASE4	0.346856	0.913493	0	NA
6197	RPS6KA3	0.346191	0.496099	0	NA
4144	MAT2A	0.346184	0.405879	0	NA
11270	NRM	0.344044	0.721965	0	NA
1050	CEBPA	0.344041	0.194728	14	19q13.11
283149	BCL9L	0.343515	0.380008	0	NA
64282	PAPD5	0.343129	0.620482	0	NA
54843	SYTL2	0.34301	0.706575	0	NA
3301	DNAJA1	0.342882	0.508724	0	NA
5911	RAP2A	0.342469	0.483427	0	NA
23555	TSPAN15	0.342065	0.459061	0	NA
10150	MBNL2	0.341733	0.512999	0	NA
147111	NOTUM	0.341253	0.837438	0	NA
4074	M6PR	0.341206	0.698031	0	NA
1363	CPE	0.340949	0.397217	0	NA
3107	HLA-C	0.340808	0.924614	0	NA
64359	NXN	0.340275	0.616522	0	NA
871	SERPINH1	0.339319	0.752154	0	NA
51596	CUTA	0.339241	0.959035	0	NA
199990	C1orf86	0.338651	0.540878	0	NA
8661	EIF3A	0.338328	0.713967	0	NA
10921	RNPS1	0.33829	0.380173	0	NA
5717	PSMD11	0.338257	0.539622	0	NA
8853	ASAP2	0.338199	0.418014	0	NA
26260	FBXO25	0.337813	0.279319	0	NA
7913	DEK	0.337319	0.206729	0	NA
1831	TSC22D3	0.337272	0.509058	0	NA
8440	NCK2	0.336973	0.431005	0	NA
6091	ROBO1	0.336202	0.434062	0	NA
339287	MSL1	0.335378	0.520914	0	NA
6713	SQLE	0.335366	0.772934	0	NA
9076	CLDN1	0.334569	0.723042	0	NA
224	ALDH3A2	0.33443	0.358949	0	NA
4665	NAB2	0.334359	0.561038	0	NA
10153	CEBPZ	0.333982	0.33947	0	NA
9414	TJP2	0.333966	0.280469	0	NA
3732	CD82	0.333942	0.425431	0	NA
9650	MTFR1	0.333833	0.596302	0	NA
10957	PNRC1	0.333792	0.31506	0	NA
1307	COL16A1	0.333773	0.567799	0	NA
6648	SOD2	0.333646	0.271584	0	NA
3198	HOXA1	0.333639	0.340107	0	NA
10487	CAP1	0.33342	1.01559	0	NA
51061	TXNDC11	0.332493	0.388972	0	NA
22928	SEPHS2	0.331209	0.591397	0	NA
7289	TULP3	0.330969	0.545194	0	NA
10155	TRIM28	0.330737	0.695219	0	NA
7019	TFAM	0.329997	0.836329	0	NA
7088	TLE1	0.329147	0.35086	0	NA
55343	SLC35C1	0.32909	0.698605	0	NA
2959	GTF2B	0.329049	0.64672	0	NA
284018	C17orf58	0.328362	0.476916	0	NA
760	CA2	0.327953	0.637658	0	NA
5635	PRPSAP1	0.327593	0.362969	0	NA
55671	SMEK1	0.327375	0.551976	0	NA
5707	PSMD1	0.32702	0.905334	0	NA
5831	PYCR1	0.326973	0.293772	0	NA
57820	CCNB1IP1	0.326666	0.683463	0	NA
51421	AMOTL2	0.326185	0.477376	0	NA
2309	FOXO3	0.325881	0.413389	0	NA
84171	LOXL4	0.325494	0.475984	0	NA
10370	CITED2	0.325055	0.914375	0	NA
55681	SCYL2	0.324998	0.380396	0	NA
5236	PGM1	0.324463	0.520174	0	NA
55863	TMEM126B	0.324188	0.476109	0	NA
351	APP	0.324075	0.6511	0	NA
9232	PTTG1	0.324064	0.367474	0	NA
84458	LCOR	0.322887	0.270044	0	NA
7528	YY1	0.322694	0.273523	0	NA
55905	RNF114	0.322671	0.380103	0	NA
2332	FMR1	0.322345	0.714218	0	NA
1998	ELF2	0.322142	0.281829	0	NA
1119	CHKA	0.321614	0.56314	0	NA
53354	PANK1	0.321541	0.555572	0	NA
5325	PLAGL1	0.321281	0.428662	0	NA
4154	MBNL1	0.321242	0.665856	0	NA
4780	NFE2L2	0.320888	0.521338	0	NA
26275	HIBCH	0.320001	0.475047	0	NA
114883	OSBPL9	0.319256	0.594464	0	NA
4090	SMAD5	0.319005	0.512259	0	NA
1593	CYP27A1	0.318384	0.913793	0	NA
10135	NAMPT	0.317938	0.505794	0	NA
521	ATP5I	0.317171	0.629958	0	NA
81579	PLA2G12A	0.317161	0.178995	0	NA
22955	SCMH1	0.317145	0.558961	0	NA
5054	SERPINE1	0.316665	0.765979	0	NA
127829	ARL8A	0.316387	0.907958	0	NA
10472	ZBTB18	0.316337	0.521023	0	NA
1364	CLDN4	0.316248	0.518701	0	NA
1465	CSRP1	0.315953	0.74939	0	NA
286262	TPRN	0.315882	0.604014	0	NA
54934	KANSL2	0.315315	0.747382	0	NA
196	AHR	0.314724	0.909536	0	NA
1054	CEBPG	0.314424	0.538149	14	19q13.11
6654	SOS1	0.314182	0.607907	0	NA
121536	AEBP2	0.314099	0.959523	0	NA
9043	SPAG9	0.31355	0.804496	0	NA
8906	AP1G2	0.313476	0.592827	0	NA
126353	MISP	0.313183	0.355645	0	NA
1829	DSG2	0.313062	0.301413	0	NA
54108	CHRAC1	0.312857	0.488845	0	NA
1601	DAB2	0.312574	0.47031	0	NA
26137	ZBTB20	0.31238	0.592047	0	NA
7174	TPP2	0.310836	0.596461	0	NA
399665	FAM102A	0.310202	0.55455	0	NA
9258	MFHAS1	0.309689	0.200012	0	NA
3093	UBE2K	0.309603	0.726772	0	NA
8731	RNMT	0.309573	0.709536	0	NA
4072	EPCAM	0.309093	0.788652	0	NA
6502	SKP2	0.308581	0.61191	0	NA
204851	HIPK1	0.308381	0.517046	0	NA
153090	DAB2IP	0.308015	0.669634	0	NA
9221	NOLC1	0.307371	0.381927	0	NA
4869	NPM1	0.307094	0.558268	0	NA
24147	FJX1	0.306705	0.26477	0	NA
54894	RNF43	0.306671	0.256114	0	NA
6446	SGK1	0.306528	0.705057	0	NA
8829	NRP1	0.306133	0.502629	0	NA
80176	SPSB1	0.306112	0.539659	0	NA
79885	HDAC11	0.305912	0.737981	0	NA
5128	CDK17	0.305387	0.570411	0	NA
8545	CGGBP1	0.305236	0.61369	0	NA
26994	RNF11	0.305062	0.394816	0	NA
9936	CD302	0.304342	0.670097	0	NA
3488	IGFBP5	0.302569	0.545803	0	NA
5777	PTPN6	0.302517	0.698932	0	NA
6322	SCML1	0.302136	0.695231	0	NA
29995	LMCD1	0.302033	0.542188	0	NA
10018	BCL2L11	0.301928	0.566744	0	NA
5565	PRKAB2	0.300883	0.197505	0	NA
9446	GSTO1	0.300784	0.608967	0	NA
23526	HMHA1	0.300719	0.326615	0	NA
2104	ESRRG	0.300638	0.423206	0	NA
1382	CRABP2	0.299965	0.368151	0	NA
27346	TMEM97	0.299864	0.367697	0	NA
7178	TPT1	0.298874	0.72515	0	NA
83480	PUS3	0.298613	0.422588	0	NA
2109	ETFB	0.298332	0.55711	0	NA
54842	MFSD6	0.298236	0.717531	0	NA
4860	PNP	0.298202	0.63242	0	NA
260425	MAGI3	0.29771	0.72902	0	NA
252839	TMEM9	0.297703	0.429898	0	NA
3164	NR4A1	0.297428	0.495078	0	NA
90701	SEC11C	0.297119	0.440036	0	NA
8195	MKKS	0.296704	0.397089	0	NA
357	SHROOM2	0.296137	0.381816	12	Xp22.3
5277	PIGA	0.295685	0.921581	0	NA
261729	STEAP2	0.295524	0.383127	0	NA
6124	RPL4	0.294318	0.699224	0	NA
57504	MTA3	0.29382	0.813921	0	NA
65979	PHACTR4	0.293439	0.456942	0	NA
79660	PPP1R3B	0.293409	0.458614	0	NA
29015	SLC43A3	0.292581	0.472115	0	NA
7764	ZNF217	0.292455	0.599197	0	NA
860	RUNX2	0.292447	0.51662	0	NA
353	APRT	0.292212	0.267258	0	NA
9231	DLG5	0.292112	0.403002	0	NA
5898	RALA	0.291503	0.504467	0	NA
10424	PGRMC2	0.291337	0.4039	0	NA
1810	DR1	0.291219	0.45413	0	NA
4609	MYC	0.291045	0.590688	0	NA
5602	MAPK10	0.290821	0.603659	0	NA
117584	RFFL	0.290366	0.224856	0	NA
9724	UTP14C	0.290049	0.591656	0	NA
7743	ZNF189	0.289777	0.475451	0	NA
115123	MARCH3	0.289425	0.471841	0	NA
64215	DNAJC1	0.289396	0.742937	0	NA
7280	TUBB2A	0.289329	0.618052	0	NA
81894	SLC25A28	0.288994	0.910659	0	NA
1615	DARS	0.288501	0.438607	0	NA
6624	FSCN1	0.288476	0.592848	0	NA
23353	SUN1	0.28847	0.719643	0	NA
59343	SENP2	0.287906	0.39572	0	NA
694	BTG1	0.287449	0.316419	0	NA
6385	SDC4	0.28729	0.5206	0	NA
10723	SLC12A7	0.286323	0.715343	0	NA
4677	NARS	0.286072	0.812093	0	NA
64763	ZNF574	0.284992	0.526297	0	NA
1965	EIF2S1	0.284861	0.676455	0	NA
23387	SIK3	0.284803	0.435724	0	NA
26122	EPC2	0.28462	0.68074	0	NA
310	ANXA7	0.28388	0.813225	0	NA
8407	TAGLN2	0.283817	0.522915	0	NA
103	ADAR	0.283632	0.550274	0	NA
5597	MAPK6	0.283583	0.941699	0	NA
5318	PKP2	0.2835	0.265161	0	NA
131583	FAM43A	0.282966	0.499784	0	NA
6541	SLC7A1	0.282191	0.540775	0	NA
81619	TSPAN14	0.282093	0.953253	0	NA
6319	SCD	0.281719	0.71176	0	NA
10184	LHFPL2	0.281629	0.568011	0	NA
57621	ZBTB2	0.281439	0.952266	0	NA
6734	SRPR	0.280795	0.382802	0	NA
5228	PGF	0.280535	0.370951	0	NA
7126	TNFAIP1	0.280279	0.440237	0	NA
55640	FLVCR2	0.27986	0.439492	0	NA
10614	HEXIM1	0.279495	0.555626	0	NA
2564	GABRE	0.279307	0.555775	0	NA
57532	NUFIP2	0.279101	0.514506	0	NA
11069	RAPGEF4	0.27886	0.665128	0	NA
26959	HBP1	0.27869	0.57645	0	NA
57648	KIAA1522	0.278503	0.42249	0	NA
4026	LPP	0.278023	0.498261	0	NA
80273	GRPEL1	0.278016	0.462851	0	NA
7078	TIMP3	0.277955	0.38954	0	NA
140901	STK35	0.277364	0.591454	0	NA
9564	BCAR1	0.276543	0.389623	0	NA
10228	STX6	0.276279	0.572527	0	NA
53343	NUDT9	0.275381	0.315146	0	NA
8729	GBF1	0.275218	0.589043	0	NA
22850	ADNP2	0.275189	0.522876	0	NA
1809	DPYSL3	0.274285	0.748901	0	NA
8864	PER2	0.273909	0.851695	0	NA
65109	UPF3B	0.272684	0.353776	0	NA
55466	DNAJA4	0.271812	0.966295	0	NA
8323	FZD6	0.271762	0.515999	0	NA
54468	MIOS	0.271722	0.814999	0	NA
79902	NUP85	0.271718	0.608241	0	NA
2348	FOLR1	0.271349	0.350106	0	NA
9512	PMPCB	0.27111	0.486227	0	NA
51205	ACP6	0.271099	0.586429	0	NA
5036	PA2G4	0.270295	0.694492	0	NA
115548	FCHO2	0.269861	0.383476	0	NA
9648	GCC2	0.269587	0.814355	0	NA
9592	IER2	0.269175	0.422818	0	NA
11320	MGAT4A	0.269056	0.247164	0	NA
8508	NIPSNAP1	0.268604	0.603283	0	NA
8848	TSC22D1	0.26857	0.597655	0	NA
4494	MT1F	0.268463	0.791325	0	NA
124402	UBALD1	0.268426	0.282137	0	NA
10549	PRDX4	0.267382	0.545097	0	NA
84708	LNX1	0.267251	0.364155	0	NA
10992	SF3B2	0.267073	0.810997	0	NA
7026	NR2F2	0.267046	0.838649	0	NA
286827	TRIM59	0.266955	0.622984	0	NA
26503	SLC17A5	0.265746	0.654977	0	NA
4641	MYO1C	0.265548	1.47953	0	NA
2861	GPR37	0.264882	0.59968	0	NA
7378	UPP1	0.264468	0.49272	0	NA
9334	B4GALT5	0.264461	0.515431	0	NA
6809	STX3	0.264291	0.732661	0	NA
7866	IFRD2	0.263474	0.703775	0	NA
5646	PRSS3	0.263395	0.385085	0	NA
93664	CADPS2	0.263343	0.400909	0	NA
10389	SCML2	0.263115	0.322991	0	NA
5792	PTPRF	0.262924	0.320703	0	NA
10381	TUBB3	0.262468	0.9109	0	NA
1802	DPH2	0.262238	0.740704	0	NA
138716	RPP25L	0.26193	0.742624	0	NA
1182	CLCN3	0.261857	0.649552	0	NA
29946	SERTAD3	0.261697	0.307245	0	NA
58528	RRAGD	0.26065	0.463903	0	NA
638	BIK	0.260641	0.321346	0	NA
26271	FBXO5	0.259984	0.537925	0	NA
4163	MCC	0.258372	0.556017	0	NA
9712	USP6NL	0.258189	0.710374	0	NA
6304	SATB1	0.257738	0.586111	0	NA
10539	GLRX3	0.257353	0.511824	0	NA
10610	ST6GALNAC2	0.256201	0.744598	0	NA
23774	BRD1	0.256086	0.746709	0	NA
308	ANXA5	0.255802	0.437341	0	NA
288	ANK3	0.255599	0.27252	0	NA
166815	TIGD2	0.255493	0.623957	0	NA
22898	DENND3	0.255445	0.747631	0	NA
10294	DNAJA2	0.253955	0.792127	0	NA
55122	AKIRIN2	0.253901	0.54276	0	NA
27348	TOR1B	0.253848	0.350644	0	NA
80781	COL18A1	0.253678	0.672925	0	NA
29950	SERTAD1	0.253543	0.517739	0	NA
25901	CCDC28A	0.25303	0.595862	0	NA
7009	TMBIM6	0.252934	0.413146	9	12q13.12
26057	ANKRD17	0.252299	0.858593	0	NA
9572	NR1D1	0.252145	0.60317	0	NA
9525	VPS4B	0.252017	0.467572	0	NA
3200	HOXA3	0.251745	0.609054	0	NA
1396	CRIP1	0.251354	0.283077	0	NA
7975	MAFK	0.250395	0.431108	0	NA
54904	WHSC1L1	0.249902	0.338739	0	NA
4089	SMAD4	0.249751	0.695412	0	NA
10286	BCAS2	0.249232	0.626746	0	NA
5621	PRNP	0.249096	0.484315	0	NA
2041	EPHA1	0.248251	0.482317	0	NA
9388	LIPG	0.248129	0.424328	0	NA
2920	CXCL2	0.247873	0.818033	0	NA
643836	ZFP62	0.247666	0.295733	0	NA
60528	ELAC2	0.247632	0.710802	0	NA
4071	TM4SF1	0.246964	0.700588	0	NA
2869	GRK5	0.24694	0.556647	0	NA
84133	ZNRF3	0.246897	0.565224	0	NA
56935	SMCO4	0.246555	0.977175	0	NA
89853	MVB12B	0.246552	0.606764	0	NA
10559	SLC35A1	0.246177	0.616832	0	NA
18	ABAT	0.24613	0.643371	0	NA
23670	TMEM2	0.24593	0.276008	0	NA
221749	PXDC1	0.245915	0.618507	0	NA
3880	KRT19	0.245752	0.369357	0	NA
3872	KRT17	0.245611	0.565234	0	NA
2627	GATA6	0.245437	0.593136	0	NA
2553	GABPB1	0.245147	0.48071	0	NA
84909	C9orf3	0.244851	0.390937	0	NA
349565	NMNAT3	0.2448	0.42316	0	NA
5570	PKIB	0.244481	0.529805	0	NA
7431	VIM	0.244374	0.691636	0	NA
10838	ZNF275	0.244324	0.436591	0	NA
5265	SERPINA1	0.244198	0.714197	0	NA
147912	SIX5	0.243977	0.777744	0	NA
51429	SNX9	0.243964	0.687177	0	NA
8878	SQSTM1	0.243735	0.603538	0	NA
25953	PNKD	0.243503	0.422847	0	NA
1534	CYB561	0.243502	0.533332	0	NA
5980	REV3L	0.243481	0.750055	0	NA
4082	MARCKS	0.243063	0.619108	0	NA
6634	SNRPD3	0.242894	0.62987	0	NA
84890	ADO	0.242816	0.80587	0	NA
2010	EMD	0.242666	0.63176	0	NA
10236	HNRNPR	0.242457	0.935048	0	NA
57142	RTN4	0.242369	0.600988	0	NA
10783	NEK6	0.241899	0.569424	0	NA
7264	TSTA3	0.241872	0.400899	0	NA
57179	KIAA1191	0.241684	0.467345	0	NA
10267	RAMP1	0.241446	0.3279	0	NA
144699	FBXL14	0.241385	0.607656	0	NA
3145	HMBS	0.241029	0.315392	0	NA
4128	MAOA	0.241002	0.808297	0	NA
1947	EFNB1	0.240959	0.717826	0	NA
27347	STK39	0.240573	0.790513	0	NA
80232	WDR26	0.240505	0.2605	0	NA
6423	SFRP2	0.240304	0.754131	0	NA
84869	CBR4	0.240149	0.648822	0	NA
3157	HMGCS1	0.239701	0.773738	0	NA
6768	ST14	0.239624	0.389145	0	NA
79595	SAP130	0.239488	0.554943	0	NA
4131	MAP1B	0.23945	0.991246	0	NA
10529	NEBL	0.239304	0.445759	0	NA
29960	FTSJ2	0.23924	0.396968	0	NA
2619	GAS1	0.238959	0.249071	0	NA
64746	ACBD3	0.238819	0.586227	0	NA
5914	RARA	0.23862	0.831551	0	NA
23	ABCF1	0.238211	0.588462	0	NA
10509	SEMA4B	0.238131	0.353148	0	NA
7155	TOP2B	0.238082	0.478232	0	NA
10912	GADD45G	0.238046	0.600524	0	NA
81539	SLC38A1	0.237443	0.758969	0	NA
29929	ALG6	0.237226	0.568511	0	NA
10963	STIP1	0.236949	0.61305	0	NA
54663	WDR74	0.236848	0.769185	0	NA
79651	RHBDF2	0.236357	0.398628	0	NA
84275	SLC25A33	0.236242	0.647776	0	NA
5468	PPARG	0.236186	0.33844	0	NA
26608	TBL2	0.235647	0.56332	0	NA
10576	CCT2	0.235249	0.519285	0	NA
51726	DNAJB11	0.235047	0.740004	0	NA
56894	AGPAT3	0.23504	0.658114	0	NA
56257	MEPCE	0.234196	0.432612	0	NA
23366	KIAA0895	0.234027	0.467268	0	NA
3155	HMGCL	0.233919	0.783289	0	NA
25891	PAMR1	0.233586	0.467077	0	NA
9754	STARD8	0.233535	0.664894	0	NA
51755	CDK12	0.233297	0.746277	0	NA
93099	DMKN	0.232556	0.542778	0	NA
2120	ETV6	0.231701	0.445494	0	NA
79961	DENND2D	0.231183	0.591858	0	NA
221037	JMJD1C	0.231016	0.487997	0	NA
59277	NTN4	0.230837	0.394324	0	NA
1452	CSNK1A1	0.230746	0.597114	0	NA
55284	UBE2W	0.230706	1.01826	0	NA
29088	MRPL15	0.230543	0.227195	0	NA
5106	PCK2	0.229822	0.73932	0	NA
9500	MAGED1	0.229289	0.234134	0	NA
339324	ZNF260	0.229236	0.815645	0	NA
6665	SOX15	0.229016	0.681153	0	NA
861	RUNX1	0.228942	0.675225	0	NA
23508	TTC9	0.227732	0.430235	0	NA
30001	ERO1L	0.227141	0.439305	0	NA
51322	WAC	0.227085	0.486341	0	NA
8805	TRIM24	0.226511	0.521526	0	NA
84146	ZNF644	0.225909	0.711572	0	NA
5093	PCBP1	0.22572	0.642067	0	NA
84280	BTBD10	0.225656	0.596369	0	NA
5357	PLS1	0.225146	0.465287	0	NA
51084	CRYL1	0.224869	0.901052	0	NA
306	ANXA3	0.224783	0.475763	0	NA
400916	CHCHD10	0.223599	0.355462	0	NA
8767	RIPK2	0.223405	0.540726	0	NA
3628	INPP1	0.223008	0.407693	0	NA
5584	PRKCI	0.22276	0.518916	0	NA
27336	HTATSF1	0.222347	0.845593	0	NA
23593	HEBP2	0.222305	0.17798	0	NA
60592	SCOC	0.221815	0.725603	0	NA
22837	COBLL1	0.221649	0.763921	0	NA
11044	PAPD7	0.221524	0.836712	0	NA
23446	SLC44A1	0.221223	0.433149	0	NA
84649	DGAT2	0.22063	0.713547	0	NA
147495	APCDD1	0.220146	0.593911	0	NA
5042	PABPC3	0.218671	0.422699	0	NA
92140	MTDH	0.217748	0.418521	0	NA
3300	DNAJB2	0.217638	0.901027	0	NA
81839	VANGL1	0.217535	0.578227	0	NA
6641	SNTB1	0.21694	0.547113	0	NA
9110	MTMR4	0.216937	0.734425	0	NA
9743	ARHGAP32	0.216925	0.671375	0	NA
5376	PMP22	0.216566	0.608794	0	NA
3084	NRG1	0.216519	0.847549	0	NA
9877	ZC3H11A	0.215431	0.561306	0	NA
10434	LYPLA1	0.215397	0.484373	0	NA
81875	ISG20L2	0.215388	0.424869	0	NA
648	BMI1	0.215246	0.327067	0	NA
4726	NDUFS6	0.21516	0.841357	0	NA
51022	GLRX2	0.214944	0.389814	0	NA
22903	BTBD3	0.21494	0.572797	0	NA
54918	CMTM6	0.214865	0.367639	0	NA
23023	TMCC1	0.214463	0.580444	0	NA
55742	PARVA	0.214239	0.595693	0	NA
56944	OLFML3	0.213823	0.764071	0	NA
6603	SMARCD2	0.212993	0.498065	0	NA
8826	IQGAP1	0.21292	0.238624	0	NA
79026	AHNAK	0.212414	0.47251	0	NA
26049	FAM169A	0.212221	0.380134	0	NA
10588	MTHFS	0.21197	0.395698	0	NA
3632	INPP5A	0.211574	0.844328	0	NA
51631	LUC7L2	0.210724	0.611658	0	NA
4814	NINJ1	0.210694	0.615493	0	NA
221443	OARD1	0.2104	0.83605	0	NA
55040	EPN3	0.210176	0.611099	0	NA
83595	SOX7	0.21011	0.497437	0	NA
2050	EPHB4	0.209861	0.375474	0	NA
4774	NFIA	0.209241	0.553028	0	NA
57630	SH3RF1	0.209233	0.695794	0	NA
6513	SLC2A1	0.209221	0.631497	0	NA
5332	PLCB4	0.208935	0.381429	0	NA
152503	SH3D19	0.208751	0.30006	0	NA
22887	FOXJ3	0.208358	0.614346	0	NA
5279	PIGC	0.207784	0.746945	0	NA
3149	HMGB3	0.207686	0.360166	0	NA
60313	GPBP1L1	0.207681	0.711397	0	NA
55729	ATF7IP	0.207636	0.482349	0	NA
90410	IFT20	0.207551	0.830452	0	NA
1306	COL15A1	0.207007	0.415413	0	NA
6745	SSR1	0.206337	0.940434	0	NA
55739	CARKD	0.206304	0.450789	0	NA
27034	ACAD8	0.206255	0.482668	0	NA
80221	ACSF2	0.206006	0.693768	0	NA
5899	RALB	0.205687	0.881532	0	NA
2907	GRINA	0.205647	0.917534	0	NA
3625	INHBB	0.205462	0.407969	0	NA
4121	MAN1A1	0.205363	0.618929	0	NA
7103	TSPAN8	0.20498	0.467546	0	NA
51629	SLC25A39	0.204913	0.725638	0	NA
9775	EIF4A3	0.204546	0.394166	0	NA
3556	IL1RAP	0.204517	0.523954	0	NA
84525	HOPX	0.204111	0.445934	0	NA
23682	RAB38	0.203242	0.582093	0	NA
7716	VEZF1	0.203112	0.552128	0	NA
57549	IGSF9	0.202644	0.631381	0	NA
50486	G0S2	0.20252	0.321995	0	NA
10217	CTDSPL	0.202106	0.202077	0	NA
29	ABR	0.201834	0.353531	0	NA
8289	ARID1A	0.201745	0.200959	0	NA
3371	TNC	0.201494	0.582123	0	NA
9815	GIT2	0.201376	0.360666	0	NA
55248	TMEM206	0.201364	0.357298	0	NA
602	BCL3	0.2012	0.700004	0	NA
3704	ITPA	0.20099	0.553728	0	NA
57216	VANGL2	0.200736	0.190001	0	NA
337867	UBAC2	0.20065	0.815719	0	NA
5825	ABCD3	0.198536	0.685309	0	NA
51386	EIF3L	0.19853	0.905752	0	NA
54994	GID8	0.198237	0.764675	0	NA
79098	C1orf116	0.1978	0.514632	0	NA
3840	KPNA4	0.197778	0.735976	0	NA
3005	H1F0	0.197552	0.704117	0	NA
2308	FOXO1	0.197414	0.776447	0	NA
3839	KPNA3	0.197399	0.560825	0	NA
1191	CLU	0.197238	0.519052	0	NA
113263	GLCCI1	0.196937	0.668384	0	NA
688	KLF5	0.196934	0.603787	0	NA
9868	TOMM70A	0.196681	0.900686	0	NA
54509	RHOF	0.196407	0.289035	0	NA
57493	HEG1	0.196372	0.338959	0	NA
10451	VAV3	0.196257	0.398096	0	NA
3162	HMOX1	0.196025	0.660077	0	NA
64398	MPP5	0.195879	0.798126	0	NA
55163	PNPO	0.195592	0.585047	0	NA
10755	GIPC1	0.195508	0.508799	0	NA
3178	HNRNPA1	0.1954	0.466324	0	NA
57572	DOCK6	0.195384	0.423642	0	NA
140733	MACROD2	0.194974	0.417658	0	NA
23019	CNOT1	0.19477	0.546196	0	NA
624	BDKRB2	0.194609	0.400908	0	NA
51307	FAM53C	0.194192	0.628582	0	NA
255967	PAN3	0.193572	0.617129	0	NA
4733	DRG1	0.193009	0.340887	0	NA
7008	TEF	0.192921	0.4373	0	NA
9276	COPB2	0.192818	0.378238	0	NA
7465	WEE1	0.192777	0.45176	0	NA
124808	CCDC43	0.192709	0.490331	0	NA
1019	CDK4	0.192695	0.513884	0	NA
10473	HMGN4	0.192602	0.250569	0	NA
7048	TGFBR2	0.192008	0.528106	0	NA
8507	ENC1	0.191608	0.734263	0	NA
1366	CLDN7	0.191281	0.551058	0	NA
2673	GFPT1	0.191261	0.685455	0	NA
81575	APOLD1	0.190681	0.653036	0	NA
6303	SAT1	0.190464	0.826914	0	NA
23002	DAAM1	0.190204	0.515092	0	NA
51765	MST4	0.190162	0.583173	0	NA
4502	MT2A	0.190119	0.36905	0	NA
2625	GATA3	0.189682	0.471432	18	10p15
23475	QPRT	0.189602	0.484115	0	NA
4286	MITF	0.189231	0.38586	0	NA
3251	HPRT1	0.189121	0.628156	0	NA
7706	TRIM25	0.189061	0.383425	0	NA
54764	ZRANB1	0.18898	0.415626	0	NA
114793	FMNL2	0.188712	0.649777	0	NA
55907	CMAS	0.188532	0.729822	0	NA
51747	LUC7L3	0.18711	0.443397	0	NA
388403	YPEL2	0.187092	0.368622	0	NA
25800	SLC39A6	0.186984	0.596698	0	NA
5366	PMAIP1	0.186454	0.354277	0	NA
4302	MLLT6	0.186427	0.442469	0	NA
643155	SMIM15	0.186076	0.441146	0	NA
7337	UBE3A	0.185736	0.251491	0	NA
23054	NCOA6	0.185663	0.332856	0	NA
23521	RPL13A	0.185598	0.805386	0	NA
23594	ORC6	0.18535	0.835043	0	NA
122060	SLAIN1	0.18511	0.515916	0	NA
5534	PPP3R1	0.184847	0.679243	0	NA
79811	SLTM	0.18452	0.586785	0	NA
2665	GDI2	0.184001	0.43476	0	NA
124222	PAQR4	0.183797	0.552652	0	NA
4616	GADD45B	0.183739	0.398108	0	NA
23512	SUZ12	0.183417	0.456546	0	NA
79786	KLHL36	0.18309	0.534615	0	NA
79882	ZC3H14	0.18279	0.673192	0	NA
79053	ALG8	0.182579	0.462639	0	NA
64771	C6orf106	0.182561	0.290139	0	NA
83877	TM2D2	0.182524	0.214316	0	NA
122953	JDP2	0.182056	0.418024	0	NA
8725	URI1	0.181881	0.43367	0	NA
6670	SP3	0.181842	0.954015	0	NA
29105	C16orf80	0.181745	0.368493	0	NA
8819	SAP30	0.181736	0.321256	0	NA
26094	DCAF4	0.180315	0.539597	0	NA
9353	SLIT2	0.180065	0.449816	0	NA
145853	C15orf61	0.180015	0.711608	0	NA
2152	F3	0.179643	0.463794	0	NA
55664	CDC37L1	0.179416	0.472526	0	NA
6636	SNRPF	0.178987	0.646031	0	NA
54439	RBM27	0.178925	0.495206	0	NA
3801	KIFC3	0.178828	0.513287	0	NA
91	ACVR1B	0.17871	0.650772	0	NA
23118	TAB2	0.178695	0.591256	0	NA
3781	KCNN2	0.177651	0.844544	0	NA
55632	G2E3	0.177465	0.638809	0	NA
1545	CYP1B1	0.177364	0.667938	0	NA
27229	TUBGCP4	0.176961	0.646761	0	NA
10982	MAPRE2	0.17578	0.665713	0	NA
85456	TNKS1BP1	0.175259	0.516003	0	NA
338	APOB	0.175232	0.658378	0	NA
83786	FRMD8	0.174995	0.417005	0	NA
118881	COMTD1	0.174987	0.544264	0	NA
7163	TPD52	0.174971	0.500793	0	NA
5754	PTK7	0.174827	0.572548	0	NA
664	BNIP3	0.174658	0.691557	0	NA
8459	TPST2	0.174646	0.819545	0	NA
54930	HAUS4	0.174622	0.388385	0	NA
23253	ANKRD12	0.174274	0.932025	0	NA
51668	HSPB11	0.174045	0.433003	0	NA
3927	LASP1	0.17372	0.540565	0	NA
60487	TRMT11	0.173642	0.651618	0	NA
2987	GUK1	0.173604	0.317525	0	NA
10483	SEC23B	0.17353	0.50647	0	NA
4801	NFYB	0.173283	0.648229	0	NA
6526	SLC5A3	0.173211	0.66027	0	NA
10542	LAMTOR5	0.172853	0.785898	0	NA
23589	CARHSP1	0.171971	0.844494	0	NA
51633	OTUD6B	0.171586	0.409047	0	NA
471	ATIC	0.171518	0.527602	0	NA
7942	TFEB	0.17133	0.453907	0	NA
3659	IRF1	0.171257	0.489785	0	NA
84270	C9orf89	0.171251	0.660489	0	NA
1028	CDKN1C	0.171188	0.51211	0	NA
80204	FBXO11	0.170986	0.313793	0	NA
4245	MGAT1	0.170616	0.644686	0	NA
92181	UBTD2	0.170378	0.662366	0	NA
79101	TAF1D	0.170299	0.678642	0	NA
65985	AACS	0.170228	0.420277	0	NA
7538	ZFP36	0.170103	0.586001	0	NA
157769	FAM91A1	0.16968	0.588103	0	NA
2770	GNAI1	0.169654	0.417045	0	NA
23198	PSME4	0.169602	0.556654	0	NA
120224	TMEM45B	0.169446	0.442722	0	NA
10252	SPRY1	0.169323	0.303482	0	NA
4055	LTBR	0.169115	0.610643	0	NA
51762	RAB8B	0.169006	0.626873	0	NA
4839	NOP2	0.16887	0.883013	0	NA
1122	CHML	0.168736	0.45455	0	NA
3959	LGALS3BP	0.168697	0.648911	0	NA
54438	GFOD1	0.168554	0.748796	0	NA
57715	SEMA4G	0.168389	0.68501	0	NA
51649	MRPS23	0.167963	0.59378	0	NA
10420	TESK2	0.167796	0.298047	0	NA
10106	CTDSP2	0.16725	0.876093	0	NA
6622	SNCA	0.167009	0.586809	0	NA
7410	VAV2	0.166937	0.716772	0	NA
5216	PFN1	0.166894	0.468339	0	NA
65117	RSRC2	0.166788	0.824641	0	NA
1846	DUSP4	0.166771	0.266724	0	NA
8614	STC2	0.166754	0.425601	0	NA
27244	SESN1	0.166534	0.439503	0	NA
6749	SSRP1	0.166426	0.253842	0	NA
10980	COPS6	0.166262	0.704528	0	NA
9794	MAML1	0.165997	0.381116	0	NA
477	ATP1A2	0.165623	0.557889	0	NA
6649	SOD3	0.164612	0.351024	0	NA
79586	CHPF	0.164598	0.458199	0	NA
2919	CXCL1	0.16449	0.594125	0	NA
27089	UQCRQ	0.163913	0.715635	0	NA
51441	YTHDF2	0.163635	0.616411	0	NA
25865	PRKD2	0.163436	0.837844	0	NA
3202	HOXA5	0.163316	0.937464	0	NA
5469	MED1	0.163195	0.636957	0	NA
55326	AGPAT5	0.162965	0.801685	0	NA
9208	LRRFIP1	0.162816	0.242681	0	NA
7374	UNG	0.162586	0.354436	0	NA
1981	EIF4G1	0.162565	0.465731	0	NA
90627	STARD13	0.161695	0.375339	0	NA
2549	GAB1	0.161341	0.329091	0	NA
10938	EHD1	0.161178	0.561281	0	NA
23303	KIF13B	0.161153	0.509098	0	NA
85450	ITPRIP	0.161143	0.457221	0	NA
9553	MRPL33	0.1609	0.774186	0	NA
83729	INHBE	0.160509	0.602198	0	NA
8797	TNFRSF10A	0.159421	0.616795	0	NA
84312	BRMS1L	0.159125	0.564051	0	NA
56990	CDC42SE2	0.158809	0.938342	0	NA
11043	MID2	0.158792	0.332439	0	NA
60559	SPCS3	0.158582	0.516348	0	NA
10123	ARL4C	0.158352	0.34156	0	NA
30968	STOML2	0.158215	0.481982	0	NA
7414	VCL	0.158037	0.400783	0	NA
121665	SPPL3	0.157779	0.770491	0	NA
79073	TMEM109	0.157693	0.613254	0	NA
7358	UGDH	0.157002	0.482338	0	NA
131177	FAM3D	0.156556	0.56336	0	NA
133619	PRRC1	0.156052	0.704005	0	NA
25836	NIPBL	0.156007	0.503479	0	NA
51126	NAA20	0.155885	0.68715	0	NA
57707	TLDC1	0.155802	0.407781	0	NA
9166	EBAG9	0.155663	0.69357	0	NA
2195	FAT1	0.15557	0.83328	0	NA
10497	UNC13B	0.155524	0.667081	0	NA
7430	EZR	0.155515	0.327688	0	NA
2872	MKNK2	0.155477	0.849723	0	NA
522	ATP5J	0.155116	0.538542	0	NA
10611	PDLIM5	0.15488	0.806472	0	NA
64787	EPS8L2	0.15377	0.377448	0	NA
57700	FAM160B1	0.152926	0.730497	0	NA
55506	H2AFY2	0.152649	0.412122	0	NA
10045	SH2D3A	0.152542	0.472307	0	NA
2877	GPX2	0.152098	0.302184	0	NA
3052	HCCS	0.151924	0.7865	0	NA
23286	WWC1	0.151825	0.514782	0	NA
3069	HDLBP	0.151683	0.432977	0	NA
126382	NR2C2AP	0.151364	0.47193	0	NA
9779	TBC1D5	0.15094	0.525009	0	NA
64762	GAREM	0.150646	0.355989	0	NA
7248	TSC1	0.150592	0.765711	0	NA
57050	UTP3	0.150471	0.488432	0	NA
84262	PSMG3	0.150019	0.32868	0	NA
1609	DGKQ	0.149939	0.725714	0	NA
3915	LAMC1	0.149591	0.29065	0	NA
3190	HNRNPK	0.149216	0.405849	0	NA
2617	GARS	0.149008	0.466201	0	NA
58155	PTBP2	0.148945	0.77845	0	NA
51585	PCF11	0.148784	0.561042	0	NA
26056	RAB11FIP5	0.148417	0.37802	0	NA
130502	TTC32	0.148108	0.268384	0	NA
22827	PUF60	0.148089	0.26755	0	NA
10159	ATP6AP2	0.147687	0.866721	0	NA
135	ADORA2A	0.147644	0.829137	0	NA
9531	BAG3	0.147621	0.634114	0	NA
6838	SURF6	0.146463	0.781565	0	NA
253558	LCLAT1	0.146322	0.625021	0	NA
3491	CYR61	0.146111	0.45748	0	NA
11332	ACOT7	0.145633	0.287726	0	NA
7042	TGFB2	0.144736	0.448774	0	NA
805	CALM2	0.144634	0.596598	0	NA
6310	ATXN1	0.144628	0.604128	0	NA
2935	GSPT1	0.144482	0.829282	0	NA
6535	SLC6A8	0.14415	0.5287	0	NA
6272	SORT1	0.143972	0.477525	0	NA
3459	IFNGR1	0.143107	0.461727	0	NA
116154	PHACTR3	0.14297	0.159061	0	NA
390	RND3	0.142962	0.254535	0	NA
28955	DEXI	0.142529	0.50848	0	NA
90441	ZNF622	0.142239	0.954814	0	NA
64921	CASD1	0.141406	0.656037	0	NA
23478	SEC11A	0.140912	0.137625	0	NA
10133	OPTN	0.140882	0.388975	0	NA
1039	CDR2	0.140675	0.379732	0	NA
2643	GCH1	0.140618	0.671194	0	NA
26511	CHIC2	0.140277	0.498804	0	NA
347735	SERINC2	0.139982	0.306427	0	NA
9173	IL1RL1	0.139542	0.554684	0	NA
2950	GSTP1	0.139447	0.523004	0	NA
1729	DIAPH1	0.13923	0.470391	0	NA
10810	WASF3	0.139027	0.432065	0	NA
307	ANXA4	0.138853	0.428542	0	NA
10363	HMG20A	0.138775	0.923325	0	NA
29074	MRPL18	0.138645	0.432871	0	NA
80790	CMIP	0.138081	0.873481	0	NA
23607	CD2AP	0.137555	0.363055	0	NA
142	PARP1	0.137273	0.662608	0	NA
56674	TMEM9B	0.137087	0.167147	0	NA
5525	PPP2R5A	0.137035	0.58304	0	NA
11171	STRAP	0.136907	0.683745	0	NA
6813	STXBP2	0.136653	0.469639	0	NA
22934	RPIA	0.136547	0.507104	0	NA
1632	ECI1	0.135945	0.393728	0	NA
51324	SPG21	0.135936	0.577653	0	NA
115817	DHRS1	0.135715	0.37977	0	NA
29966	STRN3	0.135689	0.757558	0	NA
10974	ADIRF	0.135462	0.753556	0	NA
90952	ESAM	0.135429	0.493053	0	NA
9374	PPT2	0.135262	0.469909	0	NA
5631	PRPS1	0.135239	0.852186	0	NA
4313	MMP2	0.135117	0.467524	0	NA
283951	C16orf91	0.134556	0.44986	0	NA
1027	CDKN1B	0.134504	0.402567	0	NA
163732	CITED4	0.134196	0.397983	0	NA
51375	SNX7	0.133791	0.506737	0	NA
29843	SENP1	0.133565	0.584287	0	NA
9057	SLC7A6	0.13346	0.685814	0	NA
23673	STX12	0.132418	0.611283	0	NA
56262	LRRC8A	0.131955	0.936296	0	NA
55353	LAPTM4B	0.13195	0.484552	0	NA
2582	GALE	0.131727	0.391608	0	NA
22885	ABLIM3	0.131711	0.51145	0	NA
79774	GRTP1	0.131556	0.506703	0	NA
6427	SRSF2	0.131504	0.557561	0	NA
10221	TRIB1	0.131167	0.381006	0	NA
4061	LY6E	0.131037	0.454888	0	NA
7750	ZMYM2	0.130911	0.852469	0	NA
64856	VWA1	0.130814	0.349195	0	NA
255520	ELMOD2	0.13076	0.351265	0	NA
22929	SEPHS1	0.130459	0.677081	0	NA
92610	TIFA	0.130343	0.402615	0	NA
100	ADA	0.130102	0.478226	0	NA
29894	CPSF1	0.12976	0.359801	0	NA
115294	PCMTD1	0.129654	0.6919	0	NA
6894	TARBP1	0.129621	0.573949	0	NA
23710	GABARAPL1	0.129145	0.90456	0	NA
4488	MSX2	0.129086	0.475431	0	NA
1112	FOXN3	0.128988	0.290178	0	NA
3339	HSPG2	0.128329	0.739497	0	NA
116238	TLCD1	0.127862	0.429714	0	NA
54165	DCUN1D1	0.127775	0.513501	0	NA
4255	MGMT	0.127737	0.572952	0	NA
8565	YARS	0.127478	0.938909	0	NA
6009	RHEB	0.127223	0.509636	0	NA
5393	EXOSC9	0.127067	0.563907	0	NA
6874	TAF4	0.126875	0.503212	0	NA
10776	ARPP19	0.126173	0.453411	0	NA
9275	BCL7B	0.126107	0.466733	0	NA
79412	KREMEN2	0.12609	0.733007	0	NA
341	APOC1	0.125541	0.670819	0	NA
91137	SLC25A46	0.125485	0.540229	0	NA
586	BCAT1	0.125447	0.349297	0	NA
84946	LTV1	0.125313	0.395583	0	NA
2651	GCNT2	0.125206	0.621334	0	NA
55011	PIH1D1	0.125078	0.634971	0	NA
3021	H3F3B	0.12502	0.580463	0	NA
114904	C1QTNF6	0.125015	0.275131	0	NA
9569	GTF2IRD1	0.124375	0.464774	0	NA
103910	MYL12B	0.124326	0.818513	0	NA
9874	TLK1	0.123812	1.14776	0	NA
79170	PRR15L	0.123572	0.410427	0	NA
7779	SLC30A1	0.123431	0.605644	0	NA
84987	COX14	0.123156	0.788965	9	12q13.12
55432	YOD1	0.122989	0.526073	0	NA
2690	GHR	0.122933	0.609654	0	NA
10950	BTG3	0.122855	0.725852	0	NA
23464	GCAT	0.122425	0.751782	0	NA
29994	BAZ2B	0.122109	0.452187	0	NA
6584	SLC22A5	0.12193	1.0404	0	NA
1999	ELF3	0.121806	0.557085	0	NA
222194	RSBN1L	0.121469	0.899526	0	NA
3068	HDGF	0.121332	0.543735	0	NA
55750	AGK	0.121102	0.413246	0	NA
55909	BIN3	0.120612	0.961952	0	NA
9646	CTR9	0.120242	0.627748	0	NA
1837	DTNA	0.11993	0.702053	0	NA
2258	FGF13	0.119778	0.49426	0	NA
7403	KDM6A	0.119738	0.275773	0	NA
22905	EPN2	0.119644	0.800289	0	NA
3081	HGD	0.119623	0.634153	0	NA
84958	SYTL1	0.1195	0.718018	0	NA
2181	ACSL3	0.119317	0.420654	0	NA
64782	AEN	0.11866	0.563863	0	NA
6575	SLC20A2	0.118453	0.498661	0	NA
817	CAMK2D	0.118262	0.518819	0	NA
3294	HSD17B2	0.118152	0.725506	0	NA
9368	SLC9A3R1	0.118032	0.607933	0	NA
3621	ING1	0.11799	0.220236	0	NA
9984	THOC1	0.117865	0.843292	0	NA
23133	PHF8	0.117306	0.286548	0	NA
54741	LEPROT	0.117196	0.403358	0	NA
60370	AVPI1	0.117021	0.211892	0	NA
3394	IRF8	0.116977	0.322166	0	NA
22949	PTGR1	0.116929	0.694773	0	NA
7566	ZNF18	0.116924	0.654849	0	NA
6581	SLC22A3	0.116837	0.592637	10	6q25.3
2650	GCNT1	0.116473	0.480859	0	NA
6249	CLIP1	0.116182	0.704043	0	NA
6764	ST5	0.116098	0.299161	0	NA
6510	SLC1A5	0.116056	0.276593	0	NA
51068	NMD3	0.115985	0.436913	0	NA
81	ACTN4	0.115895	0.608812	0	NA
135112	NCOA7	0.11589	0.656493	0	NA
23705	CADM1	0.115799	0.191891	0	NA
5515	PPP2CA	0.115365	0.439364	0	NA
25831	HECTD1	0.115194	0.598628	0	NA
12	SERPINA3	0.115116	0.454675	0	NA
5604	MAP2K1	0.114858	0.510917	0	NA
6273	S100A2	0.114715	0.501533	0	NA
116039	OSR2	0.114556	0.365737	0	NA
9725	TMEM63A	0.114388	0.566453	0	NA
2737	GLI3	0.11385	0.382577	0	NA
57619	SHROOM3	0.113657	0.624419	0	NA
8427	ZNF282	0.11364	0.465875	0	NA
4507	MTAP	0.113259	0.440905	0	NA
27097	TAF5L	0.112632	0.549998	0	NA
55334	SLC39A9	0.11263	0.497054	0	NA
90427	BMF	0.112613	0.582696	0	NA
9741	LAPTM4A	0.112562	0.910011	0	NA
23239	PHLPP1	0.112506	0.67884	0	NA
2921	CXCL3	0.112163	0.435544	0	NA
23197	FAF2	0.112038	0.63391	0	NA
5937	RBMS1	0.111971	0.687366	0	NA
622	BDH1	0.111761	0.47665	0	NA
115353	LRRC42	0.111688	0.456111	0	NA
29911	HOOK2	0.111635	0.722009	0	NA
27	ABL2	0.111574	0.243875	0	NA
11260	XPOT	0.111446	0.455803	0	NA
4628	MYH10	0.111259	0.603995	0	NA
83871	RAB34	0.111176	0.654748	0	NA
28999	KLF15	0.110785	0.537397	0	NA
79443	FYCO1	0.110724	0.480377	0	NA
57804	POLD4	0.110708	0.60406	0	NA
51181	DCXR	0.110428	0.318737	0	NA
10671	DCTN6	0.11037	0.270043	0	NA
79746	ECHDC3	0.110362	0.475603	0	NA
79048	SECISBP2	0.110265	0.297908	0	NA
1399	CRKL	0.110039	0.155678	0	NA
25926	NOL11	0.110031	0.745923	0	NA
64219	PJA1	0.109963	0.743388	0	NA
26240	FAM50B	0.109959	0.480654	0	NA
2817	GPC1	0.109786	0.950703	0	NA
57799	RAB40C	0.109582	0.436084	0	NA
23361	ZNF629	0.109142	0.551548	0	NA
55571	CNOT11	0.108975	0.595837	0	NA
3074	HEXB	0.108932	0.823174	0	NA
29888	STRN4	0.108801	0.770604	0	NA
10788	IQGAP2	0.108647	0.691052	0	NA
56998	CTNNBIP1	0.108637	0.341732	0	NA
958	CD40	0.108629	0.667805	0	NA
2011	MARK2	0.10851	0.509334	0	NA
7384	UQCRC1	0.108497	0.603424	0	NA
254427	PROSER2	0.108476	0.432881	0	NA
51603	METTL13	0.108434	0.440771	0	NA
57211	GPR126	0.108178	0.61853	0	NA
2009	EML1	0.108022	0.374322	0	NA
80144	FRAS1	0.108002	0.76494	0	NA
3185	HNRNPF	0.107444	0.60852	0	NA
9469	CHST3	0.107022	0.353758	0	NA
56941	HMCES	0.106635	0.469453	0	NA
7832	BTG2	0.10653	0.376451	0	NA
83732	RIOK1	0.106396	0.367643	0	NA
54097	FAM3B	0.106111	0.536065	0	NA
2764	GMFB	0.106068	0.525099	0	NA
5412	UBL3	0.105828	0.562217	0	NA
4908	NTF3	0.105549	0.678332	0	NA
285527	FRYL	0.105521	0.338117	0	NA
3215	HOXB5	0.105508	0.733925	0	NA
64288	ZSCAN31	0.105446	0.600961	0	NA
6647	SOD1	0.104641	0.56552	0	NA
56704	JPH1	0.104258	0.725253	0	NA
51201	ZDHHC2	0.104241	0.424631	0	NA
7543	ZFX	0.104147	0.741349	0	NA
115286	SLC25A26	0.104144	0.417353	0	NA
7837	PXDN	0.10393	0.605366	0	NA
8883	NAE1	0.103832	0.321751	0	NA
633	BGN	0.103775	0.83728	0	NA
4598	MVK	0.10371	0.443938	0	NA
9215	LARGE	0.103324	0.576912	0	NA
5074	PAWR	0.103234	0.460146	0	NA
10654	PMVK	0.102995	0.584989	0	NA
81537	SGPP1	0.10267	0.432994	0	NA
4084	MXD1	0.102481	0.522106	0	NA
84141	EVA1A	0.102392	0.490215	0	NA
254048	UBN2	0.101683	0.474873	0	NA
8877	SPHK1	0.101462	0.472339	0	NA
10551	AGR2	0.101376	0.257636	0	NA
9435	CHST2	0.101064	0.887507	0	NA
1992	SERPINB1	0.100877	0.51369	0	NA
2000	ELF4	0.0994938	0.503504	0	NA
2519	FUCA2	0.0988681	0.53952	0	NA
6240	RRM1	0.0988315	0.994269	0	NA
360	AQP3	0.0983629	0.425787	0	NA
977	CD151	0.0977001	0.481743	0	NA
92597	MOB1B	0.0973965	0.563296	0	NA
64795	RMND5A	0.097306	0.701256	0	NA
91404	SESTD1	0.0970709	0.58612	0	NA
6500	SKP1	0.0969181	0.497441	0	NA
51162	EGFL7	0.0967031	0.842415	0	NA
144455	E2F7	0.096659	0.759018	0	NA
80324	PUS1	0.096294	0.733989	0	NA
84952	CGNL1	0.0961669	0.457441	0	NA
6430	SRSF5	0.0957994	0.362627	0	NA
8915	BCL10	0.0953888	0.559993	0	NA
5738	PTGFRN	0.0953788	0.444613	0	NA
51733	UPB1	0.0951888	0.780552	0	NA
56937	PMEPA1	0.0950853	0.689695	0	NA
56987	BBX	0.0949269	0.368191	0	NA
26003	GORASP2	0.0945682	0.727871	0	NA
6697	SPR	0.0944777	0.821136	0	NA
10742	RAI2	0.0941049	0.804697	0	NA
10808	HSPH1	0.0939873	0.178453	0	NA
57688	ZSWIM6	0.0939709	0.505149	0	NA
55636	CHD7	0.0937268	0.488429	0	NA
51655	RASD1	0.0937055	0.972017	0	NA
64073	C19orf33	0.0933125	0.584357	0	NA
220213	OTUD1	0.0931897	0.546409	0	NA
25875	LETMD1	0.0931383	0.864557	9	12q13.12
22834	ZNF652	0.0931059	0.484575	0	NA
23213	SULF1	0.0930718	0.628282	0	NA
222166	MTURN	0.0930315	0.341179	0	NA
5869	RAB5B	0.092869	0.48961	0	NA
64326	RFWD2	0.0927567	0.553049	0	NA
83988	NCALD	0.0926928	0.325279	0	NA
4067	LYN	0.0923253	0.534617	0	NA
9791	PTDSS1	0.0922973	0.946829	0	NA
4208	MEF2C	0.0921348	0.437782	0	NA
3671	ISLR	0.0916844	0.64317	0	NA
55200	PLEKHG6	0.0913988	0.698015	0	NA
5538	PPT1	0.0912768	0.849126	0	NA
27429	HTRA2	0.0911373	0.481451	0	NA
27101	CACYBP	0.0911209	0.591745	0	NA
8527	DGKD	0.0909353	0.518998	0	NA
51016	EMC9	0.0909139	0.528821	0	NA
8621	CDK13	0.0903007	0.739601	0	NA
9699	RIMS2	0.0900716	0.663003	0	NA
6383	SDC2	0.0896021	0.656737	0	NA
11337	GABARAP	0.0891163	0.951184	0	NA
3248	HPGD	0.088972	0.357263	0	NA
5320	PLA2G2A	0.0889615	0.767953	0	NA
57556	SEMA6A	0.0888522	0.498765	0	NA
6015	RING1	0.0888285	0.669628	0	NA
10160	FARP1	0.0882264	0.624334	0	NA
9943	OXSR1	0.0881309	0.831447	0	NA
8406	SRPX	0.0880667	0.647714	0	NA
7165	TPD52L2	0.088063	0.5657	0	NA
55796	MBNL3	0.0877914	0.519257	0	NA
116984	ARAP2	0.0875657	0.716071	0	NA
5138	PDE2A	0.0874745	0.508191	0	NA
967	CD63	0.0873538	0.960688	0	NA
84811	BUD13	0.0871701	0.732726	0	NA
23077	MYCBP2	0.0870718	0.650391	0	NA
1111	CHEK1	0.0869849	0.3453	0	NA
90488	TMEM263	0.0857751	0.458231	0	NA
123	PLIN2	0.085571	0.619813	0	NA
10009	ZBTB33	0.0855285	0.505785	0	NA
2199	FBLN2	0.0855148	0.393266	0	NA
7419	VDAC3	0.0854555	0.896579	0	NA
79733	E2F8	0.0853563	0.61192	0	NA
29761	USP25	0.084853	0.680362	0	NA
4638	MYLK	0.0846811	0.656165	0	NA
64224	HERPUD2	0.0846746	0.766427	0	NA
2318	FLNC	0.0845292	0.749317	0	NA
22937	SCAP	0.0844536	0.723311	0	NA
56980	PRDM10	0.0843992	0.540241	0	NA
7704	ZBTB16	0.0843864	0.454375	0	NA
6429	SRSF4	0.0841965	0.441322	0	NA
64849	SLC13A3	0.0834366	0.807165	0	NA
11221	DUSP10	0.0829678	0.743379	11	1q41
3087	HHEX	0.0829257	0.808217	0	NA
23576	DDAH1	0.0824586	0.660941	0	NA
8027	STAM	0.0822622	0.429519	0	NA
5624	PROC	0.0822303	0.396791	0	NA
5976	UPF1	0.082188	0.613174	0	NA
26470	SEZ6L2	0.0819484	0.57124	0	NA
284086	NEK8	0.0816844	0.385214	0	NA
5718	PSMD12	0.0815073	0.736676	0	NA
64783	RBM15	0.0812411	0.711754	0	NA
51248	PDZD11	0.0812253	0.71156	0	NA
147339	C18orf25	0.0811835	0.516299	0	NA
3784	KCNQ1	0.0809108	0.792891	0	NA
25879	DCAF13	0.0808678	0.575859	0	NA
11094	CACFD1	0.0808393	0.522659	0	NA
4016	LOXL1	0.080814	0.431646	0	NA
514	ATP5E	0.0805977	0.723244	0	NA
51111	SUV420H1	0.0805665	0.839762	0	NA
3212	HOXB2	0.0804323	0.42236	0	NA
56267	CCBL2	0.0801263	0.59424	0	NA
132	ADK	0.0800315	0.278087	0	NA
26512	INTS6	0.0799442	0.595062	0	NA
7841	MOGS	0.0798987	0.298174	0	NA
114990	VASN	0.0798739	0.484083	0	NA
9246	UBE2L6	0.0798711	0.718854	0	NA
8649	LAMTOR3	0.0798198	0.296349	0	NA
1512	CTSH	0.0797774	0.413451	0	NA
28987	NOB1	0.0797604	0.499522	0	NA
2289	FKBP5	0.0796607	0.561465	0	NA
84259	DCUN1D5	0.0794492	0.451109	0	NA
10361	NPM2	0.0792183	0.518042	0	NA
9021	SOCS3	0.0791703	0.561603	0	NA
5202	PFDN2	0.0790911	0.418906	0	NA
84896	ATAD1	0.0790849	0.96532	0	NA
5629	PROX1	0.0786469	0.614606	0	NA
55890	GPRC5C	0.0786129	0.381341	0	NA
64968	MRPS6	0.0785344	0.408899	0	NA
222643	UNC5CL	0.0783644	0.385846	0	NA
51635	DHRS7	0.0781032	0.518149	0	NA
6867	TACC1	0.0780357	0.667848	0	NA
4736	RPL10A	0.0778707	0.665703	0	NA
1289	COL5A1	0.0778298	0.8638	0	NA
323	APBB2	0.0778198	0.391012	0	NA
5007	OSBP	0.0778176	0.706662	0	NA
1843	DUSP1	0.0778166	0.543099	0	NA
11000	SLC27A3	0.0776231	0.73191	0	NA
84079	ANKRD27	0.0776044	0.70397	0	NA
10866	HCP5	0.0774825	0.55023	0	NA
375061	FAM89A	0.0774423	0.254118	0	NA
148423	C1orf52	0.0774217	0.909644	0	NA
9590	AKAP12	0.0774071	0.680703	0	NA
93487	MAPK1IP1L	0.0771221	0.41355	0	NA
55847	CISD1	0.0769921	0.505297	0	NA
10250	SRRM1	0.0768859	0.639291	0	NA
56683	C21orf59	0.0768761	0.568228	0	NA
132299	OCIAD2	0.0766459	0.485797	0	NA
3655	ITGA6	0.0765495	0.598952	0	NA
84549	MAK16	0.0761467	0.535191	0	NA
2	A2M	0.076071	0.712208	0	NA
3396	ICT1	0.0760047	0.959293	0	NA
6721	SREBF2	0.0756243	0.580467	0	NA
51523	CXXC5	0.0752598	0.713847	0	NA
54619	CCNJ	0.075215	0.523685	0	NA
57665	RDH14	0.0744574	0.401277	0	NA
9580	SOX13	0.0741426	0.699064	0	NA
388753	COA6	0.0740312	0.845176	0	NA
79169	C1orf35	0.0736012	0.575209	0	NA
1284	COL4A2	0.0735395	0.682649	0	NA
7994	KAT6A	0.0734413	0.686237	0	NA
55062	WIPI1	0.0729669	0.452262	0	NA
9975	NR1D2	0.072666	0.246834	0	NA
331	XIAP	0.0726596	0.565646	0	NA
10947	AP3M2	0.0726591	0.562843	0	NA
4982	TNFRSF11B	0.0723317	0.348066	0	NA
156	ADRBK1	0.0718796	0.487406	0	NA
51014	TMED7	0.0714998	0.442203	0	NA
92359	CRB3	0.0714721	0.410169	0	NA
394	ARHGAP5	0.0710577	0.462842	0	NA
54715	RBFOX1	0.0703512	0.218893	0	NA
4234	METTL1	0.0703369	0.36545	0	NA
85025	TMEM60	0.0700975	0.250009	0	NA
2992	GYG1	0.0699782	0.29515	0	NA
388	RHOB	0.0699382	0.42713	0	NA
4205	MEF2A	0.0699033	0.416004	0	NA
1293	COL6A3	0.0697012	0.278349	0	NA
79720	VPS37B	0.0693272	0.477924	0	NA
753	LDLRAD4	0.0689331	0.212147	0	NA
2186	BPTF	0.0688019	0.414187	0	NA
10146	G3BP1	0.0687339	0.514406	0	NA
10799	RPP40	0.0686419	0.590265	0	NA
22943	DKK1	0.0686093	0.584861	0	NA
6388	SDF2	0.0685672	0.56801	0	NA
2597	GAPDH	0.0684223	0.233911	0	NA
114880	OSBPL6	0.0683313	0.541343	0	NA
8462	KLF11	0.0681979	0.419849	0	NA
995	CDC25C	0.0679601	0.830837	0	NA
221	ALDH3B1	0.0678654	0.496843	0	NA
79683	ZDHHC14	0.0677057	0.39252	0	NA
10190	TXNDC9	0.0674893	0.661734	0	NA
148479	PHF13	0.0671856	0.186427	0	NA
6095	RORA	0.0667608	0.548249	0	NA
5962	RDX	0.0666249	0.892397	0	NA
8682	PEA15	0.0664384	0.599804	0	NA
8412	BCAR3	0.066253	0.622794	0	NA
23413	NCS1	0.06586	0.615732	0	NA
64422	ATG3	0.0656347	0.629219	0	NA
5652	PRSS8	0.0652401	0.630247	0	NA
639	PRDM1	0.0652274	0.298082	0	NA
5966	REL	0.0651127	0.725834	0	NA
25799	ZNF324	0.0650588	0.561547	0	NA
51256	TBC1D7	0.0648209	0.70286	0	NA
211	ALAS1	0.064737	0.274434	0	NA
64951	MRPS24	0.0643973	0.247998	0	NA
1959	EGR2	0.0643068	0.156356	0	NA
3976	LIF	0.0642027	0.430453	0	NA
144501	KRT80	0.0641287	0.455833	0	NA
55233	MOB1A	0.0636369	0.198924	0	NA
9181	ARHGEF2	0.0633958	0.52422	0	NA
5108	PCM1	0.0632855	0.4738	0	NA
10209	EIF1	0.0632533	0.660465	0	NA
3227	HOXC11	0.0626003	0.455762	0	NA
26051	PPP1R16B	0.0623162	0.500408	0	NA
1952	CELSR2	0.0622994	0.753677	0	NA
9767	JADE3	0.0620505	0.697878	0	NA
8997	KALRN	0.061975	0.395445	0	NA
7122	CLDN5	0.0614111	0.689269	0	NA
4258	MGST2	0.0612592	0.648449	0	NA
10569	SLU7	0.0612113	0.387584	0	NA
11187	PKP3	0.0606387	0.320701	0	NA
286451	YIPF6	0.0601709	0.532694	0	NA
57761	TRIB3	0.0599802	0.656748	0	NA
54453	RIN2	0.0598325	0.518844	0	NA
23760	PITPNB	0.0597667	0.447878	0	NA
80352	RNF39	0.0596858	0.593355	0	NA
5531	PPP4C	0.059393	0.521827	0	NA
79567	FAM65A	0.0587965	0.814059	0	NA
157506	RDH10	0.0586538	0.509011	0	NA
10280	SIGMAR1	0.0585987	0.421598	0	NA
26505	CNNM3	0.0584074	0.41761	0	NA
51330	TNFRSF12A	0.0583581	0.454351	0	NA
92370	PXYLP1	0.0582993	0.448457	0	NA
9475	ROCK2	0.0581545	0.808897	0	NA
123036	TC2N	0.0580481	0.518428	0	NA
9697	TRAM2	0.0571598	0.354246	0	NA
9620	CELSR1	0.057125	0.720244	0	NA
84058	WDR54	0.0570859	0.476396	0	NA
81607	PVRL4	0.0565258	0.553446	0	NA
23261	CAMTA1	0.0565216	0.268147	0	NA
8045	RASSF7	0.056146	0.782927	0	NA
8869	ST3GAL5	0.0557841	0.609148	0	NA
134147	CMBL	0.0551489	0.324181	0	NA
10329	TMEM5	0.0550652	0.573607	0	NA
55969	C20orf24	0.0549648	0.33479	0	NA
47	ACLY	0.054747	0.356005	0	NA
2317	FLNB	0.054679	0.478501	0	NA
57698	KIAA1598	0.054671	0.748295	0	NA
5467	PPARD	0.0546085	0.648588	0	NA
79666	PLEKHF2	0.0543015	0.560993	0	NA
56889	TM9SF3	0.0542388	0.38107	0	NA
29087	THYN1	0.0541749	0.342883	0	NA
54800	KLHL24	0.0540871	0.628954	0	NA
79577	CDC73	0.0540617	0.412129	0	NA
59344	ALOXE3	0.0536384	0.582861	0	NA
5217	PFN2	0.0535991	0.917942	0	NA
79691	QTRTD1	0.0535788	0.346349	0	NA
10897	YIF1A	0.0535345	0.606424	0	NA
157574	FBXO16	0.0534854	0.991357	0	NA
22803	XRN2	0.053115	0.566506	0	NA
79646	PANK3	0.0527479	0.39643	0	NA
57475	PLEKHH1	0.0524592	0.450512	0	NA
58489	ABHD17C	0.0522262	0.480877	0	NA
6280	S100A9	0.0521229	0.536019	0	NA
57149	LYRM1	0.0520382	0.676428	0	NA
8480	RAE1	0.0518765	0.619997	0	NA
83541	FAM110A	0.0516801	0.574817	0	NA
257364	SNX33	0.0516491	0.651053	0	NA
7105	TSPAN6	0.0516085	0.359487	0	NA
23363	OBSL1	0.0515017	0.556371	0	NA
9412	MED21	0.0513478	0.830895	0	NA
10550	ARL6IP5	0.0510894	0.976978	0	NA
23443	SLC35A3	0.0510567	0.762783	0	NA
27333	GOLIM4	0.0510537	0.318205	0	NA
83787	ARMC10	0.0506742	0.853951	0	NA
6945	MLX	0.0505658	0.449623	0	NA
93323	HAUS8	0.0503914	0.387034	0	NA
51491	NOP16	0.0503776	0.433457	0	NA
254170	FBXO33	0.0500337	0.386485	0	NA
5912	RAP2B	0.0500026	0.796405	0	NA
23510	KCTD2	0.0499708	0.622616	0	NA
57534	MIB1	0.0495287	0.634075	0	NA
286319	TUSC1	0.0489051	0.545299	0	NA
54821	ERCC6L	0.0480813	0.748458	0	NA
1613	DAPK3	0.0478059	0.582255	0	NA
2150	F2RL1	0.0473712	0.27185	0	NA
23498	HAAO	0.0473278	0.391453	0	NA
51196	PLCE1	0.0470971	0.540982	0	NA
3308	HSPA4	0.0469602	0.74444	0	NA
280636	C11orf31	0.0469502	0.486721	0	NA
6119	RPA3	0.0468467	0.56619	0	NA
115290	FBXO17	0.046647	0.376299	0	NA
8879	SGPL1	0.0466436	0.555371	0	NA
10076	PTPRU	0.0457239	0.47859	0	NA
994	CDC25B	0.0455894	0.708956	0	NA
51134	CEP83	0.0455886	0.711281	0	NA
7025	NR2F1	0.0454158	0.486292	0	NA
29940	DSE	0.0450817	0.48462	0	NA
51015	ISOC1	0.0449741	0.391215	0	NA
6525	SMTN	0.0446208	0.265868	0	NA
54861	SNRK	0.0445944	0.511675	0	NA
11164	NUDT5	0.0445217	0.51979	0	NA
201799	TMEM154	0.0444614	0.452185	0	NA
5287	PIK3C2B	0.0442953	0.341208	0	NA
11248	NXPH3	0.0441267	0.598948	0	NA
2669	GEM	0.0440246	0.270181	0	NA
8763	CD164	0.043996	0.219884	0	NA
4091	SMAD6	0.0436764	0.493823	0	NA
84937	ZNRF1	0.0435874	0.408522	0	NA
10432	RBM14	0.0433474	0.577963	0	NA
2778	GNAS	0.0431241	0.317681	0	NA
55505	NOP10	0.0429929	0.732217	0	NA
3990	LIPC	0.0429733	0.761662	0	NA
51450	PRRX2	0.0424887	0.400523	0	NA
9380	GRHPR	0.0423132	0.56944	0	NA
6720	SREBF1	0.0420705	0.545274	0	NA
800	CALD1	0.0420297	0.879868	0	NA
81035	COLEC12	0.0419896	0.417041	0	NA
4715	NDUFB9	0.04194	0.519198	0	NA
8671	SLC4A4	0.0418222	0.329795	0	NA
997	CDC34	0.0413105	0.539992	0	NA
23243	ANKRD28	0.041063	0.63154	0	NA
63915	BLOC1S5	0.0410158	0.593574	0	NA
4907	NT5E	0.0409498	0.480161	0	NA
5693	PSMB5	0.0409226	0.692564	0	NA
388610	TRNP1	0.0409119	0.329946	0	NA
6542	SLC7A2	0.0406597	0.281701	0	NA
10555	AGPAT2	0.040366	0.38016	0	NA
8659	ALDH4A1	0.0403634	0.326035	0	NA
9462	RASAL2	0.0401527	0.593081	0	NA
23658	LSM5	0.0400321	0.727122	0	NA
6309	SC5D	0.0394042	0.612784	0	NA
1476	CSTB	0.0390589	0.631736	0	NA
5052	PRDX1	0.0389539	0.33215	0	NA
63876	PKNOX2	0.0388862	0.868365	0	NA
3654	IRAK1	0.0386581	0.577504	0	NA
9640	ZNF592	0.0382886	0.414098	0	NA
27106	ARRDC2	0.0381708	0.504329	0	NA
55790	CSGALNACT1	0.0381011	0.662107	0	NA
55679	LIMS2	0.0380106	0.532077	0	NA
10079	ATP9A	0.0379919	0.464675	0	NA
85458	DIXDC1	0.0378404	0.448938	0	NA
397	ARHGDIB	0.0378175	0.469437	0	NA
79731	NARS2	0.0376783	0.407596	0	NA
1723	DHODH	0.0375948	1.16234	0	NA
6520	SLC3A2	0.0372966	0.417258	0	NA
11276	SYNRG	0.0370506	1.02277	0	NA
3479	IGF1	0.0370071	0.423726	0	NA
117247	SLC16A10	0.0369661	0.609883	0	NA
11282	MGAT4B	0.0367182	0.462323	0	NA
54838	WBP1L	0.0365978	0.554474	0	NA
11161	C14orf1	0.0365575	0.681934	0	NA
9953	HS3ST3B1	0.036343	0.667659	0	NA
283927	NUDT7	0.0363302	0.381089	0	NA
60682	SMAP1	0.0361248	0.649125	0	NA
6156	RPL30	0.0356314	0.684866	0	NA
5105	PCK1	0.0352877	0.678837	0	NA
55071	C9orf40	0.035094	0.317832	0	NA
6876	TAGLN	0.0349799	0.749612	0	NA
51602	NOP58	0.0345277	0.50619	0	NA
196383	RILPL2	0.0342526	0.477657	0	NA
3912	LAMB1	0.0341397	0.310537	0	NA
94241	TP53INP1	0.0341056	0.420563	0	NA
23258	DENND5A	0.0340812	0.728377	0	NA
4643	MYO1E	0.0339951	0.582584	0	NA
2542	SLC37A4	0.0336764	0.56139	0	NA
10978	CLP1	0.0330563	0.419569	0	NA
10437	IFI30	0.0330025	0.412182	0	NA
90411	MCFD2	0.0327692	0.626962	0	NA
4233	MET	0.0323433	0.477394	0	NA
9749	PHACTR2	0.0321338	0.608328	0	NA
7867	MAPKAPK3	0.0317963	0.472394	0	NA
9989	PPP4R1	0.0317723	0.365435	0	NA
90861	HN1L	0.0314876	0.581231	0	NA
51234	EMC4	0.0311789	0.799822	0	NA
2562	GABRB3	0.0309667	0.397845	0	NA
3263	HPX	0.0308445	0.793031	0	NA
26286	ARFGAP3	0.0308391	0.475264	0	NA
27086	FOXP1	0.0299298	0.486322	0	NA
9326	ZNHIT3	0.0297568	0.564011	0	NA
3281	HSBP1	0.028938	0.628757	0	NA
2053	EPHX2	0.028455	0.367029	0	NA
6514	SLC2A2	0.0279419	0.866131	0	NA
91300	R3HDM4	0.0278431	0.675726	0	NA
4076	CAPRIN1	0.0277993	0.456331	0	NA
8886	DDX18	0.027766	0.42024	0	NA
60386	SLC25A19	0.027472	0.436263	0	NA
3675	ITGA3	0.0271849	0.616002	0	NA
27143	PALD1	0.0271131	0.405206	0	NA
64759	TNS3	0.0265876	0.854403	0	NA
2035	EPB41	0.0265673	0.402916	0	NA
23111	SPG20	0.0262975	0.580166	0	NA
130399	ACVR1C	0.0260229	0.380156	0	NA
3790	KCNS3	0.0257098	0.564963	0	NA
25983	NGDN	0.0254074	0.773489	0	NA
26065	LSM14A	0.0253226	0.903352	0	NA
161291	TMEM30B	0.0252719	0.934375	0	NA
28969	BZW2	0.0247578	0.234868	0	NA
1894	ECT2	0.0246937	0.910431	0	NA
64786	TBC1D15	0.0246804	0.457324	0	NA
79644	SRD5A3	0.0246424	0.534319	0	NA
7068	THRB	0.0245673	0.441977	0	NA
23767	FLRT3	0.0240171	0.389044	0	NA
5144	PDE4D	0.0239622	0.735543	0	NA
5514	PPP1R10	0.0234453	0.664558	0	NA
54751	FBLIM1	0.0234078	0.991583	0	NA
54625	PARP14	0.0232659	0.580598	0	NA
10393	ANAPC10	0.0231883	0.862984	0	NA
23095	KIF1B	0.0227791	0.766263	0	NA
6939	TCF15	0.0224891	0.458752	0	NA
50485	SMARCAL1	0.0224754	0.507989	0	NA
8793	TNFRSF10D	0.022031	0.482956	0	NA
51053	GMNN	0.0217016	0.554271	0	NA
10213	PSMD14	0.0216455	0.427837	0	NA
4853	NOTCH2	0.0212245	0.61096	0	NA
4129	MAOB	0.0211717	0.538872	0	NA
1657	DMXL1	0.0210488	0.235416	0	NA
5066	PAM	0.0206931	1.04677	0	NA
84969	TOX2	0.0204678	0.410116	0	NA
10618	TGOLN2	0.0203325	0.483919	0	NA
51063	CALHM2	0.0198459	0.529656	0	NA
7108	TM7SF2	0.0198455	0.297203	0	NA
650	BMP2	0.019677	0.30154	4	20p12.3
11231	SEC63	0.0192164	0.641015	0	NA
10096	ACTR3	0.0191615	0.341053	0	NA
10664	CTCF	0.0191379	0.572521	0	NA
523	ATP6V1A	0.0188214	0.396244	0	NA
91272	BOD1	0.018737	0.37475	0	NA
10128	LRPPRC	0.0185562	0.688073	0	NA
64147	KIF9	0.0184709	0.332077	0	NA
56919	DHX33	0.0184262	0.596991	0	NA
57727	NCOA5	0.0181723	0.784653	0	NA
10466	COG5	0.0181405	0.267972	0	NA
3006	HIST1H1C	0.0181114	0.593302	0	NA
85409	NKD2	0.0178656	0.443048	0	NA
55075	UACA	0.017757	0.641875	0	NA
4724	NDUFS4	0.0177381	0.741955	0	NA
29078	NDUFAF4	0.0176794	0.565206	0	NA
30834	ZNRD1	0.017677	0.535539	0	NA
79632	FAM184A	0.0174035	0.438789	0	NA
54926	UBE2R2	0.0171607	0.48375	0	NA
5438	POLR2I	0.0170242	0.472819	0	NA
128061	C1orf131	0.016972	0.722104	0	NA
1605	DAG1	0.0169027	0.432958	0	NA
1727	CYB5R3	0.0168258	0.849464	0	NA
51673	TPPP3	0.0166787	0.797564	0	NA
[truncated: 19,357 more rows]
