# Supplementary material for: Prioritizing causal disease genes using unbiased genomic features
Source: Genome Biol. 2014 Dec 3;15(12):3274. doi: 10.1186/s13059-014-0534-8 (PMC4279789; doi:10.1186/s13059-014-0534-8)
Supplement: Additional file 21: Table S25. — OPEN predictions for high-density lipoprotein (HDL)-cholesterol. [file 13059_2014_534_MOESM21_ESM.xlsx]

## Sheet: HP_0003233_OPEN_predictions.txt
Entrez_ID	HGNC	Score	Stdev	GWAS Hit (loci are numbered, 0 = not within a GWAS locus)	Locus (NA = gene not within a GWAS locus)
5265	SERPINA1	1.63751	0.312224	0	NA
2034	EPAS1	1.62864	0.220743	0	NA
7133	TNFRSF1B	1.60492	0.244082	0	NA
11309	SLCO2B1	1.59282	0.226674	0	NA
11031	RAB31	1.49	0.452258	0	NA
1200	TPP1	1.48672	0.420666	0	NA
717	C2	1.43352	0.564852	0	NA
6256	RXRA	1.41365	0.613201	0	NA
10404	CPQ	1.4067	0.410845	0	NA
3176	HNMT	1.4003	0.530114	0	NA
64778	FNDC3B	1.39567	0.585469	0	NA
2153	F5	1.3934	0.327817	0	NA
4035	LRP1	1.38748	0.316771	0	NA
290	ANPEP	1.38246	0.49227	0	NA
4482	MSRA	1.36128	0.233622	0	NA
7099	TLR4	1.34709	0.622206	0	NA
929	CD14	1.34516	0.365819	0	NA
5175	PECAM1	1.29309	0.522612	0	NA
6840	SVIL	1.28921	0.579513	0	NA
9332	CD163	1.28224	0.363474	0	NA
54757	FAM20A	1.27988	0.40794	12	17q24.2
216	ALDH1A1	1.27118	0.397614	0	NA
84141	EVA1A	1.26833	0.269498	0	NA
284996	RNF149	1.26799	0.434983	0	NA
7132	TNFRSF1A	1.26776	0.291085	0	NA
366	AQP9	1.26732	0.533689	56	15q
5447	POR	1.26488	0.708103	0	NA
3554	IL1R1	1.25917	0.300885	0	NA
7035	TFPI	1.25517	0.440795	0	NA
2180	ACSL1	1.24017	0.363835	0	NA
6916	TBXAS1	1.23947	0.22687	0	NA
3570	IL6R	1.22973	0.591284	0	NA
5091	PC	1.20567	0.64991	0	NA
85450	ITPRIP	1.20271	0.303463	0	NA
3142	HLX	1.20204	0.460408	0	NA
8613	PPAP2B	1.20034	0.598624	0	NA
8659	ALDH4A1	1.19276	0.597913	0	NA
1441	CSF3R	1.19043	0.547066	0	NA
2745	GLRX	1.18453	0.371181	0	NA
58191	CXCL16	1.18181	0.554593	0	NA
710	SERPING1	1.18149	0.401311	0	NA
732	C8B	1.17347	0.331048	0	NA
51338	MS4A4A	1.1687	0.642017	0	NA
1508	CTSB	1.16864	0.386586	0	NA
2335	FN1	1.16697	0.521839	0	NA
5045	FURIN	1.16548	0.283484	0	NA
6821	SUOX	1.16388	0.380255	0	NA
348	APOE	1.15594	0.473445	47	19q13.2
7077	TIMP2	1.15127	0.502545	0	NA
4811	NID1	1.1448	0.358212	0	NA
1051	CEBPB	1.14421	0.219547	0	NA
963	CD53	1.14204	0.507283	0	NA
6404	SELPLG	1.13686	0.247623	0	NA
716	C1S	1.13683	0.392929	0	NA
23371	TENC1	1.13146	0.352284	0	NA
140738	TMEM37	1.13131	0.331381	0	NA
283	ANG	1.13018	0.487372	0	NA
2887	GRB10	1.12408	0.298874	0	NA
87	ACTN1	1.12161	0.668069	0	NA
800	CALD1	1.12109	0.313151	0	NA
2207	FCER1G	1.11637	0.48988	0	NA
7263	TST	1.1135	0.441739	0	NA
51733	UPB1	1.1004	0.462317	0	NA
221749	PXDC1	1.09594	0.41366	0	NA
3340	NDST1	1.09362	0.498126	0	NA
10924	SMPDL3A	1.09057	0.633262	0	NA
1827	RCAN1	1.08243	0.426717	0	NA
4245	MGAT1	1.07971	0.377447	0	NA
9444	QKI	1.07871	0.519246	0	NA
715	C1R	1.07857	0.34272	0	NA
183	AGT	1.074	0.527054	0	NA
64115	C10orf54	1.07052	0.366946	0	NA
118788	PIK3AP1	1.06363	0.483071	0	NA
10580	SORBS1	1.06108	0.497435	0	NA
6414	SEPP1	1.05709	0.446785	0	NA
5937	RBMS1	1.05641	0.413846	0	NA
123920	CMTM3	1.05192	0.662945	0	NA
2	A2M	1.04995	0.195619	0	NA
55819	RNF130	1.04883	0.331309	0	NA
55313	CPPED1	1.04765	0.355555	0	NA
9563	H6PD	1.04751	0.613351	0	NA
23710	GABARAPL1	1.04376	0.282265	0	NA
51274	KLF3	1.04206	0.455669	0	NA
4924	NUCB1	1.0395	0.542504	0	NA
2934	GSN	1.03611	0.530567	0	NA
2184	FAH	1.03432	0.502655	0	NA
604	BCL6	1.03424	0.531763	0	NA
602	BCL3	1.03017	0.726304	47	19q13.2
3482	IGF2R	1.02888	0.669932	0	NA
8470	SORBS2	1.02481	0.729096	0	NA
3557	IL1RN	1.02415	0.495693	0	NA
3597	IL13RA1	1.02313	0.43886	0	NA
58476	TP53INP2	1.02225	0.430368	0	NA
6480	ST6GAL1	1.02078	0.583662	0	NA
7431	VIM	1.01318	0.422288	0	NA
4837	NNMT	1.01231	0.649745	0	NA
8850	KAT2B	1.01176	0.264373	0	NA
3479	IGF1	1.01167	0.471761	0	NA
9935	MAFB	1.00991	0.562061	0	NA
1436	CSF1R	1.00691	0.559212	0	NA
283537	SLC46A3	1.00675	0.369531	0	NA
3916	LAMP1	1.00101	0.349271	0	NA
2677	GGCX	1.00091	0.90975	0	NA
23621	BACE1	0.99546	0.434295	0	NA
341	APOC1	0.994527	0.236813	47	19q13.2
56994	CHPT1	0.993685	0.443342	0	NA
629	CFB	0.989629	0.255644	0	NA
55020	TTC38	0.986809	0.814766	0	NA
5002	SLC22A18	0.985337	0.78303	0	NA
219654	ZCCHC24	0.985089	0.366451	0	NA
64374	SIL1	0.980552	0.473336	0	NA
22885	ABLIM3	0.976082	0.410997	0	NA
58480	RHOU	0.974577	0.444488	0	NA
3075	CFH	0.974115	0.314663	0	NA
79901	CYBRD1	0.973506	0.290326	0	NA
1889	ECE1	0.971219	0.529819	0	NA
831	CAST	0.969303	0.600912	0	NA
754	PTTG1IP	0.969195	0.344162	0	NA
55790	CSGALNACT1	0.967678	0.532747	0	NA
217	ALDH2	0.967434	0.563938	0	NA
7030	TFE3	0.96289	0.433115	0	NA
967	CD63	0.962354	0.416649	0	NA
5660	PSAP	0.960815	0.581317	0	NA
7096	TLR1	0.959455	0.755516	0	NA
834	CASP1	0.958126	0.587481	0	NA
8987	STBD1	0.957447	0.623748	0	NA
391	RHOG	0.956331	0.625058	0	NA
8291	DYSF	0.955501	0.65747	0	NA
1050	CEBPA	0.952446	0.417385	64	19q13.11
445	ASS1	0.952163	0.249394	0	NA
55361	PI4K2A	0.948346	0.367367	0	NA
55647	RAB20	0.946307	0.566315	0	NA
433	ASGR2	0.94408	0.446025	0	NA
55679	LIMS2	0.942383	0.352595	0	NA
11212	PROSC	0.942085	0.357113	0	NA
2920	CXCL2	0.94168	0.748166	0	NA
6038	RNASE4	0.941425	0.223523	0	NA
2040	STOM	0.941034	0.648792	0	NA
10956	OS9	0.936865	0.661674	0	NA
1601	DAB2	0.935203	0.507366	0	NA
1912	PHC2	0.934827	0.491023	0	NA
2217	FCGRT	0.934485	0.370357	0	NA
25987	TSKU	0.93413	0.334024	0	NA
9123	SLC16A3	0.933322	0.466566	0	NA
220323	OAF	0.931652	0.458374	0	NA
7018	TF	0.931568	0.687922	0	NA
4033	LRMP	0.930089	0.507571	0	NA
5295	PIK3R1	0.92898	0.69013	0	NA
2109	ETFB	0.928622	0.678896	0	NA
3290	HSD11B1	0.925032	0.365858	0	NA
6503	SLA	0.921701	0.417789	0	NA
875	CBS	0.921232	0.3813	0	NA
51313	FAM198B	0.920456	0.510274	0	NA
2878	GPX3	0.920281	0.299456	0	NA
1806	DPYD	0.919726	0.509024	0	NA
57600	FNIP2	0.919159	0.404981	0	NA
50999	TMED5	0.918777	0.422854	0	NA
2632	GBE1	0.917636	0.631384	0	NA
114769	CARD16	0.916385	0.672802	0	NA
64114	TMBIM1	0.916071	0.5939	0	NA
1361	CPB2	0.912637	0.726503	0	NA
58472	SQRDL	0.91023	0.703967	0	NA
1536	CYBB	0.909888	0.552511	0	NA
53346	TM6SF1	0.90759	0.642801	0	NA
51	ACOX1	0.907567	0.883692	0	NA
229	ALDOB	0.906898	0.428102	0	NA
5791	PTPRE	0.906671	0.211612	0	NA
51279	C1RL	0.906422	0.557846	0	NA
140885	SIRPA	0.90617	0.666655	0	NA
5836	PYGL	0.906063	0.905141	0	NA
196527	ANO6	0.905546	0.443121	0	NA
526	ATP6V1B2	0.905136	0.448146	34	8p21.3
3162	HMOX1	0.904116	0.448573	0	NA
6035	RNASE1	0.902611	0.312829	0	NA
25937	WWTR1	0.896811	0.575857	0	NA
2908	NR3C1	0.892644	0.568442	0	NA
29887	SNX10	0.892224	0.432486	0	NA
64240	ABCG5	0.89173	0.445863	0	NA
211	ALAS1	0.891486	0.568671	43	3p21.31
355	FAS	0.890396	0.516871	0	NA
83938	C10orf11	0.890193	0.665275	0	NA
9938	ARHGAP25	0.889347	0.783916	0	NA
1486	CTBS	0.888277	0.273605	0	NA
6546	SLC8A1	0.885474	0.218811	0	NA
54502	RBM47	0.884207	0.374988	0	NA
9922	IQSEC1	0.883474	0.65096	0	NA
51296	SLC15A3	0.881931	0.557508	0	NA
3059	HCLS1	0.881142	0.442852	0	NA
81704	DOCK8	0.880788	0.620536	0	NA
54741	LEPROT	0.880251	0.677261	0	NA
718	C3	0.879961	0.404296	0	NA
6446	SGK1	0.877123	0.176193	0	NA
949	SCARB1	0.876614	0.500602	51	12q24.31
10062	NR1H3	0.876543	0.60133	57	11p11.2
8685	MARCO	0.875066	0.31868	0	NA
51449	PCYOX1	0.874407	0.595684	0	NA
4258	MGST2	0.872865	0.839091	0	NA
6836	SURF4	0.86954	0.538718	0	NA
375449	MAST4	0.868279	0.475414	0	NA
50486	G0S2	0.868168	0.470013	0	NA
5166	PDK4	0.867872	0.535899	0	NA
19	ABCA1	0.867454	0.44616	15	9q31.1
23670	TMEM2	0.867009	0.451307	0	NA
729	C6	0.866521	0.624294	0	NA
1646	AKR1C2	0.866486	0.367997	0	NA
388	RHOB	0.865409	0.386622	0	NA
5351	PLOD1	0.864318	0.579695	0	NA
590	BCHE	0.863895	0.601333	0	NA
6303	SAT1	0.86181	0.664053	0	NA
822	CAPG	0.860347	0.590541	0	NA
55532	SLC30A10	0.860223	0.309505	0	NA
55625	ZDHHC7	0.85865	0.620172	0	NA
55902	ACSS2	0.85806	0.615032	0	NA
23580	CDC42EP4	0.857863	0.460685	0	NA
4688	NCF2	0.857613	0.463364	0	NA
3903	LAIR1	0.856722	0.568256	30	19q13.4
64332	NFKBIZ	0.855869	0.675906	0	NA
7078	TIMP3	0.855608	0.489037	0	NA
1193	CLIC2	0.855182	0.542059	0	NA
8309	ACOX2	0.854975	0.366775	0	NA
9414	TJP2	0.854778	0.404824	0	NA
5950	RBP4	0.853534	0.571561	0	NA
84102	SLC41A2	0.852668	0.408931	0	NA
27141	CIDEB	0.851882	0.467514	0	NA
200931	SLC51A	0.847051	0.576876	0	NA
1522	CTSZ	0.846885	0.292852	0	NA
23475	QPRT	0.846553	0.698137	0	NA
122953	JDP2	0.845615	0.463017	0	NA
1774	DNASE1L1	0.844782	0.491461	0	NA
4215	MAP3K3	0.844725	0.511669	0	NA
5337	PLD1	0.840958	0.17951	0	NA
712	C1QA	0.839441	0.414018	0	NA
4758	NEU1	0.83929	0.541392	0	NA
5629	PROX1	0.837173	0.263818	0	NA
4739	NEDD9	0.835868	0.37533	0	NA
6196	RPS6KA2	0.835713	0.383068	0	NA
338	APOB	0.835155	0.341445	27	2p24.1
350	APOH	0.834489	0.441161	0	NA
51128	SAR1B	0.834186	0.0553075	0	NA
9104	RGN	0.833194	0.568909	0	NA
2799	GNS	0.833069	0.659745	0	NA
56833	SLAMF8	0.833035	0.422909	0	NA
1645	AKR1C1	0.832864	0.303757	0	NA
3920	LAMP2	0.832166	0.597797	0	NA
55824	PAG1	0.830758	0.468311	0	NA
5819	PVRL2	0.829073	0.263508	47	19q13.2
58475	MS4A7	0.828477	0.548665	0	NA
55803	ADAP2	0.8279	0.557728	0	NA
4783	NFIL3	0.82781	0.468461	0	NA
2052	EPHX1	0.827632	0.731836	0	NA
255488	RNF144B	0.827463	0.477863	0	NA
10461	MERTK	0.825541	0.426333	0	NA
7045	TGFBI	0.825352	0.432974	0	NA
6238	RRBP1	0.824321	0.580508	0	NA
3791	KDR	0.823562	0.465939	0	NA
10783	NEK6	0.823196	0.304402	0	NA
5329	PLAUR	0.822822	0.771947	0	NA
54206	ERRFI1	0.822695	0.470393	0	NA
3678	ITGA5	0.82214	0.610574	0	NA
54507	ADAMTSL4	0.82201	0.290169	0	NA
84293	FAM213A	0.821429	0.523364	0	NA
432	ASGR1	0.821076	0.671781	0	NA
57406	ABHD6	0.82069	0.559019	0	NA
1612	DAPK1	0.820682	0.447003	0	NA
1519	CTSO	0.817816	0.400677	0	NA
2215	FCGR3B	0.81764	0.377919	0	NA
4734	NEDD4	0.817629	0.612283	0	NA
392	ARHGAP1	0.817621	0.518925	57	11p11.2
2244	FGB	0.81739	0.571597	0	NA
2203	FBP1	0.816879	0.625518	0	NA
2771	GNAI2	0.816189	0.630631	43	3p21.31
3071	NCKAP1L	0.815012	0.635439	0	NA
84649	DGAT2	0.814237	0.470022	1	11q13.5
10395	DLC1	0.813832	0.355189	0	NA
3426	CFI	0.813675	0.479467	0	NA
7145	TNS1	0.812392	0.332166	0	NA
30061	SLC40A1	0.811908	0.245458	0	NA
22797	TFEC	0.811047	0.535199	0	NA
53829	P2RY13	0.809186	0.317023	0	NA
23705	CADM1	0.80908	0.206203	0	NA
10249	GLYAT	0.808065	0.668556	0	NA
123355	LRRC28	0.80585	0.209796	0	NA
6482	ST3GAL1	0.804474	0.319745	0	NA
4542	MYO1F	0.804059	0.904164	54	19p13.2
54873	PALMD	0.803862	0.506633	0	NA
9375	TM9SF2	0.803475	0.557695	0	NA
160364	CLEC12A	0.802851	0.608223	0	NA
1316	KLF6	0.802746	0.531754	0	NA
5873	RAB27A	0.80229	0.373296	0	NA
3240	HP	0.802012	0.338956	0	NA
2355	FOSL2	0.801734	0.606772	0	NA
1593	CYP27A1	0.801257	0.419567	0	NA
2581	GALC	0.80096	0.256707	0	NA
8522	GAS7	0.799351	0.462235	0	NA
10312	TCIRG1	0.798536	0.562686	0	NA
81619	TSPAN14	0.796459	0.331316	0	NA
4055	LTBR	0.795955	0.496572	0	NA
6850	SYK	0.79553	0.358602	0	NA
23562	CLDN14	0.79433	0.351046	0	NA
2760	GM2A	0.793223	0.679669	0	NA
123	PLIN2	0.793083	0.292494	0	NA
64744	SMAP2	0.792501	0.481743	0	NA
56935	SMCO4	0.792284	0.277923	0	NA
334	APLP2	0.791065	0.446969	0	NA
55788	LMBRD1	0.790521	0.299436	0	NA
90627	STARD13	0.790411	0.202006	0	NA
9236	CCPG1	0.790022	0.570958	0	NA
1471	CST3	0.789259	0.339515	0	NA
79589	RNF128	0.788506	0.51252	0	NA
7084	TK2	0.788144	0.501942	0	NA
3556	IL1RAP	0.787026	0.501297	0	NA
5465	PPARA	0.785837	0.2739	0	NA
5547	PRCP	0.784892	0.344516	0	NA
10154	PLXNC1	0.783932	0.121962	0	NA
2230	FDX1	0.781934	0.643168	0	NA
196410	METTL7B	0.781715	0.229224	0	NA
83862	TMEM120A	0.780037	0.462977	0	NA
55281	TMEM140	0.77992	0.541116	0	NA
7305	TYROBP	0.778846	0.395928	0	NA
4129	MAOB	0.778122	0.705137	0	NA
7097	TLR2	0.774531	0.485437	0	NA
64757	MARC1	0.774474	0.584584	0	NA
9261	MAPKAPK2	0.774219	0.521798	0	NA
1230	CCR1	0.773917	0.598779	0	NA
5468	PPARG	0.77314	0.466905	0	NA
966	CD59	0.772627	0.418516	0	NA
6810	STX4	0.772327	0.483268	0	NA
8804	CREG1	0.772009	0.581139	0	NA
80830	APOL6	0.771724	0.340733	0	NA
55332	DRAM1	0.77155	0.379187	0	NA
6515	SLC2A3	0.771424	0.457695	0	NA
8608	RDH16	0.770689	0.680014	0	NA
79962	DNAJC22	0.770601	0.608449	0	NA
54988	ACSM5	0.770528	0.526997	0	NA
23365	ARHGEF12	0.768382	0.563584	0	NA
4853	NOTCH2	0.766807	0.581263	0	NA
57616	TSHZ3	0.766467	0.5202	0	NA
4332	MNDA	0.765701	0.434002	0	NA
397	ARHGDIB	0.765675	0.530047	0	NA
27036	SIGLEC7	0.765348	0.558918	0	NA
5919	RARRES2	0.764711	0.616915	0	NA
9509	ADAMTS2	0.763293	0.536981	0	NA
9936	CD302	0.761883	0.598197	0	NA
1845	DUSP3	0.761861	0.501705	0	NA
1577	CYP3A5	0.761518	0.562868	0	NA
10809	STARD10	0.759192	0.707324	0	NA
4354	MPP1	0.758208	0.267374	0	NA
6542	SLC7A2	0.757544	0.180726	0	NA
2819	GPD1	0.757428	0.333922	0	NA
3158	HMGCS2	0.757394	0.358404	0	NA
79890	RIN3	0.7571	0.416555	0	NA
4638	MYLK	0.75701	0.459373	0	NA
126364	LRRC25	0.75681	0.641015	0	NA
1514	CTSL	0.756725	0.635893	0	NA
7276	TTR	0.756508	0.888345	0	NA
427	ASAH1	0.7558	0.697036	0	NA
3383	ICAM1	0.755395	0.304615	0	NA
59	ACTA2	0.754977	0.332801	0	NA
10800	CYSLTR1	0.75454	0.530335	0	NA
2159	F10	0.751719	0.607523	0	NA
10864	SLC22A7	0.75165	0.708519	0	NA
1843	DUSP1	0.75141	0.563757	0	NA
22837	COBLL1	0.751188	0.284436	24	2q24.3
3131	HLF	0.750078	0.384271	0	NA
222487	GPR97	0.749989	0.729763	0	NA
27	ABL2	0.749672	0.418857	0	NA
6892	TAPBP	0.747308	0.632527	0	NA
649	BMP1	0.743074	0.345081	0	NA
80896	NPL	0.742866	0.350044	0	NA
1191	CLU	0.742694	0.554167	0	NA
9663	LPIN2	0.742314	0.361456	0	NA
51226	COPZ2	0.741184	0.387201	0	NA
23150	FRMD4B	0.74087	0.604734	0	NA
788	SLC25A20	0.740065	0.420711	43	3p21.31
6539	SLC6A12	0.739095	0.21529	0	NA
1312	COMT	0.737571	0.433281	0	NA
11314	CD300A	0.736867	0.259686	0	NA
1831	TSC22D3	0.735628	0.561547	0	NA
5104	SERPINA5	0.734126	0.551258	0	NA
83667	SESN2	0.733898	0.123929	0	NA
133	ADM	0.733386	0.565987	9	11p15.4
9586	CREB5	0.732102	0.559081	0	NA
56670	SUCNR1	0.731715	0.306371	0	NA
48	ACO1	0.731624	0.43395	0	NA
79974	CPED1	0.730031	0.344793	0	NA
8714	ABCC3	0.728776	0.388598	0	NA
84263	HSDL2	0.728749	0.45651	0	NA
64333	ARHGAP9	0.72797	0.505079	0	NA
9732	DOCK4	0.727845	0.477036	0	NA
1545	CYP1B1	0.727479	0.460493	0	NA
3489	IGFBP6	0.727147	0.462372	0	NA
3295	HSD17B4	0.726815	0.422202	0	NA
5106	PCK2	0.726418	0.705922	0	NA
51088	KLHL5	0.72634	0.500858	0	NA
53	ACP2	0.726311	0.54279	57	11p11.2
199920	C1orf168	0.726299	0.563746	0	NA
8694	DGAT1	0.725208	0.340821	0	NA
950	SCARB2	0.725168	0.521169	0	NA
79762	C1orf115	0.724212	0.590126	0	NA
6580	SLC22A1	0.72369	0.378293	0	NA
8837	CFLAR	0.723298	0.59093	0	NA
22926	ATF6	0.722029	0.471402	0	NA
6776	STAT5A	0.721417	0.377595	0	NA
4143	MAT1A	0.719926	0.694024	0	NA
1956	EGFR	0.719337	0.527844	0	NA
10577	NPC2	0.719168	0.256679	0	NA
3241	HPCAL1	0.719161	0.558664	0	NA
10261	IGSF6	0.717659	0.606072	0	NA
116985	ARAP1	0.717622	0.494352	0	NA
5795	PTPRJ	0.717617	0.470934	0	NA
4286	MITF	0.717589	0.443389	0	NA
23189	KANK1	0.717084	0.410987	0	NA
283219	KCTD21	0.715629	0.408438	0	NA
51156	SERPINA10	0.714978	0.458195	0	NA
80270	HSD3B7	0.714948	0.439144	0	NA
55277	FGGY	0.713252	0.958448	0	NA
1318	SLC31A2	0.713067	0.496996	0	NA
634	CEACAM1	0.711679	0.335534	0	NA
60685	ZFAND3	0.711351	0.610447	0	NA
3684	ITGAM	0.710672	0.624431	0	NA
639	PRDM1	0.71058	0.50041	0	NA
2219	FCN1	0.708448	0.422554	0	NA
825	CAPN3	0.708266	0.311826	0	NA
5005	ORM2	0.708187	0.297557	0	NA
64123	ELTD1	0.707982	0.701012	0	NA
645	BLVRB	0.707642	0.517952	0	NA
56606	SLC2A9	0.707621	0.666724	0	NA
2705	GJB1	0.707599	0.46454	0	NA
51330	TNFRSF12A	0.707165	0.771323	0	NA
22921	MSRB2	0.706987	0.4204	0	NA
920	CD4	0.706925	0.625334	0	NA
54981	NMRK1	0.706551	0.410678	0	NA
11237	RNF24	0.706398	0.422287	0	NA
4615	MYD88	0.706169	0.579456	0	NA
28999	KLF15	0.705487	0.304467	0	NA
8566	PDXK	0.705426	0.600193	0	NA
2268	FGR	0.704907	0.657965	0	NA
23516	SLC39A14	0.704604	0.720439	0	NA
7409	VAV1	0.704523	0.58681	0	NA
535	ATP6V0A1	0.704259	0.20869	0	NA
55240	STEAP3	0.703085	0.402415	0	NA
2155	F7	0.702529	0.339577	0	NA
5445	PON2	0.702418	0.428181	0	NA
5476	CTSA	0.701784	0.697905	20	20q13.12
117153	MIA2	0.69997	0.410416	0	NA
4084	MXD1	0.69975	0.443854	0	NA
622	BDH1	0.698187	0.673423	0	NA
2266	FGG	0.697188	0.347998	0	NA
28962	OSTM1	0.697066	0.789791	0	NA
4835	NQO2	0.696641	0.506315	0	NA
22936	ELL2	0.696551	0.498294	0	NA
368	ABCC6	0.696371	0.797136	0	NA
8460	TPST1	0.695231	0.380513	0	NA
83758	RBP5	0.69492	0.526101	0	NA
4257	MGST1	0.694817	0.306066	0	NA
83716	CRISPLD2	0.694651	0.408165	0	NA
11343	MGLL	0.694619	0.579535	0	NA
55160	ARHGEF10L	0.694538	0.52858	0	NA
80854	SETD7	0.694054	0.535668	0	NA
5360	PLTP	0.69403	0.426118	20	20q13.12
3032	HADHB	0.693666	0.62547	0	NA
79639	TMEM53	0.693223	0.418719	0	NA
1955	MEGF9	0.692889	0.605565	0	NA
80301	PLEKHO2	0.692279	0.348485	0	NA
11057	ABHD2	0.692255	0.602928	0	NA
56034	PDGFC	0.692015	0.321294	0	NA
7076	TIMP1	0.691555	0.365604	0	NA
10351	ABCA8	0.691118	0.343271	12	17q24.2
4669	NAGLU	0.690786	0.787987	0	NA
4060	LUM	0.690549	0.34845	0	NA
90	ACVR1	0.689833	0.449506	0	NA
3077	HFE	0.688823	0.612682	0	NA
5034	P4HB	0.688593	0.587692	0	NA
1036	CDO1	0.688592	0.376475	0	NA
2533	FYB	0.687403	0.516578	0	NA
5341	PLEK	0.687162	0.773995	0	NA
199	AIF1	0.686202	0.385304	0	NA
309	ANXA6	0.686023	0.428013	0	NA
56927	GPR108	0.685031	0.574959	0	NA
3601	IL15RA	0.684932	0.512343	0	NA
316	AOX1	0.684612	0.53613	0	NA
23179	RGL1	0.684533	0.379865	0	NA
373156	GSTK1	0.684504	0.471397	0	NA
6734	SRPR	0.684362	0.324584	0	NA
7068	THRB	0.683533	0.483143	0	NA
9175	MAP3K13	0.683205	0.367199	0	NA
5336	PLCG2	0.68279	0.869194	0	NA
670	BPHL	0.681772	0.832173	0	NA
3417	IDH1	0.681765	0.592614	0	NA
221	ALDH3B1	0.681251	0.790421	0	NA
729359	PLIN4	0.681234	0.665149	0	NA
2329	FMO4	0.680916	0.18417	0	NA
148	ADRA1A	0.679169	0.665479	0	NA
10402	ST3GAL6	0.678792	0.447727	0	NA
25798	BRI3	0.677887	0.551102	0	NA
2357	FPR1	0.677664	0.775848	49	19q13.41
25840	METTL7A	0.676631	0.507513	0	NA
1368	CPM	0.676116	0.216428	0	NA
10981	RAB32	0.676059	0.608306	0	NA
2548	GAA	0.675423	0.271626	0	NA
126	ADH1C	0.675067	0.44281	0	NA
84898	PLXDC2	0.674369	0.385362	0	NA
3080	CFHR2	0.674064	0.834377	0	NA
3709	ITPR2	0.673911	0.442572	0	NA
6641	SNTB1	0.673613	0.577669	0	NA
5724	PTAFR	0.673344	0.214012	0	NA
23023	TMCC1	0.673171	0.208587	0	NA
11213	IRAK3	0.672874	0.457333	0	NA
7439	BEST1	0.671285	0.545684	5	11q12.2
308	ANXA5	0.670399	0.470554	0	NA
7805	LAPTM5	0.669801	0.492185	0	NA
50807	ASAP1	0.669168	0.290877	0	NA
6764	ST5	0.668931	0.648608	0	NA
3263	HPX	0.668329	0.723162	0	NA
9046	DOK2	0.664713	0.324613	0	NA
408	ARRB1	0.663574	0.576318	0	NA
89927	C16orf45	0.661929	0.338348	0	NA
23460	ABCA6	0.65999	0.389589	12	17q24.2
5648	MASP1	0.659739	0.528243	0	NA
9076	CLDN1	0.658494	0.474363	0	NA
896	CCND3	0.65849	0.355474	0	NA
32	ACACB	0.658047	0.496218	33	12q24.11
29974	A1CF	0.657403	0.783012	0	NA
10437	IFI30	0.657232	0.60341	0	NA
8777	MPDZ	0.657047	0.521839	0	NA
2752	GLUL	0.656743	0.32873	19	1q25.3
9813	EFCAB14	0.656734	0.187164	0	NA
6453	ITSN1	0.65666	0.269659	0	NA
80176	SPSB1	0.656507	0.223701	0	NA
6386	SDCBP	0.656501	0.534195	0	NA
22918	CD93	0.655389	0.337934	0	NA
23307	FKBP15	0.655328	0.439336	0	NA
6507	SLC1A3	0.655217	0.4019	0	NA
54996	MARC2	0.655088	0.839922	0	NA
197259	MLKL	0.654877	0.349698	0	NA
6505	SLC1A1	0.654337	0.481183	0	NA
4124	MAN2A1	0.654299	0.511102	0	NA
23034	SAMD4A	0.654266	0.366707	0	NA
57222	ERGIC1	0.65411	0.423189	0	NA
23362	PSD3	0.654033	0.291877	0	NA
10548	TM9SF1	0.653637	0.575962	0	NA
6867	TACC1	0.652478	0.333197	0	NA
81603	TRIM8	0.652249	0.257524	0	NA
284207	METRNL	0.651238	0.486572	0	NA
1398	CRK	0.650862	0.471164	0	NA
10350	ABCA9	0.650093	0.319016	12	17q24.2
64093	SMOC1	0.648677	0.687658	0	NA
54472	TOLLIP	0.648419	0.780391	0	NA
116844	LRG1	0.648281	0.871557	0	NA
18	ABAT	0.647883	0.485069	0	NA
29956	CERS2	0.647855	0.563317	0	NA
55754	TMEM30A	0.64768	0.366681	0	NA
410	ARSA	0.64664	0.296356	0	NA
9788	MTSS1	0.646609	0.276621	0	NA
55640	FLVCR2	0.645792	0.291931	0	NA
3801	KIFC3	0.645057	0.612578	0	NA
8877	SPHK1	0.645047	0.365136	0	NA
375061	FAM89A	0.644809	0.434051	0	NA
4814	NINJ1	0.644184	0.480308	0	NA
3053	SERPIND1	0.643281	0.754442	0	NA
283375	SLC39A5	0.642891	0.369052	0	NA
4296	MAP3K11	0.642411	0.276869	2	11q13.1
3764	KCNJ8	0.642088	0.467525	0	NA
3373	HYAL1	0.640957	0.433357	43	3p21.31
257106	ARHGAP30	0.640043	0.427922	0	NA
8942	KYNU	0.639678	0.581175	0	NA
26524	LATS2	0.638652	0.262361	0	NA
11344	TWF2	0.638367	0.617157	43	3p21.31
4774	NFIA	0.63827	0.397793	0	NA
55526	DHTKD1	0.637549	0.803537	0	NA
64092	SAMSN1	0.63744	0.656975	0	NA
64747	MFSD1	0.63736	0.573427	0	NA
84447	SYVN1	0.636404	0.400516	2	11q13.1
64342	HS1BP3	0.636175	0.280826	0	NA
1509	CTSD	0.636041	0.255067	0	NA
80339	PNPLA3	0.63563	0.583014	0	NA
55357	TBC1D2	0.635064	0.809174	0	NA
6817	SULT1A1	0.634492	0.33361	0	NA
54518	APBB1IP	0.633798	0.875835	0	NA
9056	SLC7A7	0.633713	0.759026	0	NA
3827	KNG1	0.633575	0.391262	0	NA
8743	TNFSF10	0.633531	0.258011	0	NA
2512	FTL	0.633377	0.223987	0	NA
9962	SLC23A2	0.633116	0.406946	0	NA
10106	CTDSP2	0.633016	0.495027	0	NA
2160	F11	0.63297	0.469408	0	NA
7779	SLC30A1	0.63263	0.432608	0	NA
2147	F2	0.63241	0.437798	57	11p11.2
55691	FRMD4A	0.632192	0.457714	0	NA
6920	TCEA3	0.632012	0.270695	0	NA
79903	NAA60	0.631752	0.291648	0	NA
4128	MAOA	0.631582	0.787549	0	NA
8754	ADAM9	0.631259	0.242598	0	NA
9673	SLC25A44	0.630818	0.632977	0	NA
10043	TOM1	0.629881	0.433225	0	NA
475	ATOX1	0.629792	0.643146	0	NA
64859	NABP1	0.629014	0.167148	0	NA
405	ARNT	0.628638	0.641931	0	NA
3273	HRG	0.628592	0.497277	0	NA
57088	PLSCR4	0.628026	0.486813	0	NA
219771	CCNY	0.627044	0.728589	0	NA
10611	PDLIM5	0.626831	0.388958	0	NA
3683	ITGAL	0.626564	0.446337	0	NA
220929	ZNF438	0.62557	0.35291	0	NA
10957	PNRC1	0.625111	0.58079	0	NA
65018	PINK1	0.624945	0.437467	0	NA
80781	COL18A1	0.624647	0.419046	0	NA
8809	IL18R1	0.624226	0.738286	0	NA
55796	MBNL3	0.624201	0.333049	0	NA
55048	VPS37C	0.624058	0.605287	0	NA
23543	RBFOX2	0.624053	0.441841	0	NA
9342	SNAP29	0.623268	0.860289	70	22q11.21
4430	MYO1B	0.622842	0.336201	0	NA
6934	TCF7L2	0.622305	0.388706	0	NA
5998	RGS3	0.62185	0.58823	0	NA
3927	LASP1	0.621631	0.54984	0	NA
3087	HHEX	0.621499	0.306037	0	NA
23166	STAB1	0.620915	0.609266	43	3p21.31
3635	INPP5D	0.620063	0.408132	0	NA
166012	CHST13	0.619848	0.185157	0	NA
84706	GPT2	0.619208	0.806112	0	NA
9766	KIAA0247	0.619155	0.682642	0	NA
79895	ATP8B4	0.618638	0.658263	0	NA
51170	HSD17B11	0.618193	0.760997	0	NA
5627	PROS1	0.61736	0.426876	0	NA
3055	HCK	0.616676	0.69636	0	NA
4008	LMO7	0.616635	0.454984	0	NA
2857	GPR34	0.615378	0.607036	0	NA
57142	RTN4	0.615063	0.639765	0	NA
84925	DIRC2	0.613515	0.766786	0	NA
50865	HEBP1	0.612901	0.653065	0	NA
11282	MGAT4B	0.612709	0.405347	0	NA
1848	DUSP6	0.612597	0.43467	0	NA
10618	TGOLN2	0.612494	0.479498	0	NA
84913	ATOH8	0.611898	0.421753	0	NA
7462	LAT2	0.611838	0.277113	0	NA
677	ZFP36L1	0.611279	0.474365	0	NA
6533	SLC6A6	0.611211	0.26232	0	NA
11342	RNF13	0.610968	0.47706	0	NA
858	CAV2	0.610809	0.321161	0	NA
10370	CITED2	0.610503	0.454667	61	6q24.1
1116	CHI3L1	0.610289	0.404073	0	NA
55793	FAM63A	0.609366	0.284356	0	NA
6272	SORT1	0.609278	0.196716	0	NA
7126	TNFAIP1	0.609213	0.577739	0	NA
978	CDA	0.608435	0.364021	0	NA
8644	AKR1C3	0.608392	0.220853	0	NA
22898	DENND3	0.608062	0.397647	0	NA
128346	C1orf162	0.607968	0.307549	0	NA
83593	RASSF5	0.607242	0.598415	0	NA
29948	OSGIN1	0.606036	0.585092	0	NA
7009	TMBIM6	0.605774	0.390738	0	NA
10841	FTCD	0.605375	0.53281	0	NA
84674	CARD6	0.604178	0.450114	0	NA
22849	CPEB3	0.603461	0.647501	0	NA
22862	FNDC3A	0.603083	0.54953	0	NA
9839	ZEB2	0.602775	0.396826	0	NA
118429	ANTXR2	0.60254	0.563942	0	NA
166929	SGMS2	0.601819	0.228832	0	NA
257407	C2orf72	0.600714	0.496072	0	NA
11167	FSTL1	0.600452	0.444169	0	NA
383	ARG1	0.598687	0.656081	0	NA
5345	SERPINF2	0.598133	0.698545	0	NA
10318	TNIP1	0.597597	0.557433	0	NA
6310	ATXN1	0.597425	0.375866	0	NA
5611	DNAJC3	0.597101	0.588827	0	NA
2114	ETS2	0.596505	0.363076	0	NA
5654	HTRA1	0.596323	0.536362	0	NA
6688	SPI1	0.595469	0.647058	57	11p11.2
10211	FLOT1	0.595039	0.57206	0	NA
57447	NDRG2	0.594549	0.536844	0	NA
2078	ERG	0.593745	0.603413	0	NA
6774	STAT3	0.593254	0.848492	0	NA
3772	KCNJ15	0.593075	0.587544	0	NA
2328	FMO3	0.593047	0.652192	0	NA
2787	GNG5	0.592916	0.324768	0	NA
5502	PPP1R1A	0.592685	0.635016	0	NA
4205	MEF2A	0.592363	0.476413	0	NA
114876	OSBPL1A	0.592114	0.291449	0	NA
5579	PRKCB	0.591649	0.665163	0	NA
30	ACAA1	0.591076	0.717888	0	NA
10875	FGL2	0.590786	0.514193	0	NA
2769	GNA15	0.590525	0.266481	0	NA
2593	GAMT	0.5905	0.560863	0	NA
112936	VPS26B	0.5905	0.678005	0	NA
10487	CAP1	0.589736	0.684977	0	NA
30817	EMR2	0.589341	0.687524	0	NA
11014	KDELR2	0.589247	0.361258	66	7p22.1
5829	PXN	0.588701	0.545882	0	NA
313	AOAH	0.58839	0.605467	0	NA
1717	DHCR7	0.588064	0.420316	0	NA
409	ARRB2	0.587837	0.437037	0	NA
6452	SH3BP2	0.58707	0.454013	0	NA
189	AGXT	0.586814	0.578446	0	NA
558	AXL	0.586224	0.523889	0	NA
56892	C8orf4	0.586121	0.408676	0	NA
7094	TLN1	0.585801	0.3757	0	NA
83442	SH3BGRL3	0.585372	0.523995	0	NA
200734	SPRED2	0.585217	0.383711	0	NA
259	AMBP	0.585161	0.568221	0	NA
1284	COL4A2	0.585029	0.540117	0	NA
9445	ITM2B	0.584952	0.458233	0	NA
2313	FLI1	0.584896	0.330965	0	NA
1666	DECR1	0.584855	0.601238	0	NA
83605	CCM2	0.584837	0.649338	0	NA
26092	TOR1AIP1	0.58472	0.717392	0	NA
2022	ENG	0.583761	0.44941	0	NA
3487	IGFBP4	0.583596	0.566441	0	NA
3915	LAMC1	0.583315	0.287731	0	NA
54884	RETSAT	0.582769	0.518885	0	NA
79180	EFHD2	0.582532	0.465231	0	NA
10160	FARP1	0.582429	0.458183	0	NA
9754	STARD8	0.582373	0.493861	0	NA
79026	AHNAK	0.581752	0.58132	0	NA
80256	FAM214B	0.581713	0.364485	0	NA
1544	CYP1A2	0.581246	0.497851	0	NA
23643	LY96	0.580377	0.601304	0	NA
23406	COTL1	0.579612	0.691305	0	NA
51129	ANGPTL4	0.579555	0.389754	54	19p13.2
60370	AVPI1	0.579503	0.758526	0	NA
7412	VCAM1	0.579383	0.649394	0	NA
6402	SELL	0.579317	0.637067	0	NA
7803	PTP4A1	0.579113	0.640388	0	NA
725	C4BPB	0.578627	0.27503	0	NA
6583	SLC22A4	0.577844	0.648159	0	NA
9208	LRRFIP1	0.577799	0.752748	0	NA
54838	WBP1L	0.577579	0.634485	0	NA
7360	UGP2	0.577113	0.613458	0	NA
5352	PLOD2	0.577071	0.462691	0	NA
25925	ZNF521	0.576938	0.502016	0	NA
29926	GMPPA	0.576725	0.478586	0	NA
6397	SEC14L1	0.576464	0.324924	0	NA
83439	TCF7L1	0.575976	0.438138	0	NA
1727	CYB5R3	0.575708	0.410955	0	NA
13	AADAC	0.575653	0.630406	0	NA
7448	VTN	0.574953	0.425209	0	NA
9659	PDE4DIP	0.574668	0.635028	0	NA
1962	EHHADH	0.574641	0.705448	0	NA
90634	N4BP2L1	0.574587	0.397942	0	NA
10788	IQGAP2	0.573802	0.433768	0	NA
57826	RAP2C	0.572345	0.433933	0	NA
4601	MXI1	0.571788	0.528671	0	NA
57136	APMAP	0.571238	0.543796	0	NA
84129	ACAD11	0.57087	0.465376	50	3q22.1
435	ASL	0.570794	0.705414	0	NA
6275	S100A4	0.570702	0.52378	0	NA
6788	STK3	0.570266	0.405001	0	NA
5236	PGM1	0.570192	0.620074	0	NA
3689	ITGB2	0.569843	0.218529	0	NA
55268	ECHDC2	0.569815	0.596381	0	NA
714	C1QC	0.569125	0.568856	0	NA
57733	GBA3	0.569105	0.574497	0	NA
6342	SCP2	0.568187	0.505612	0	NA
1910	EDNRB	0.566635	0.662745	0	NA
55076	TMEM45A	0.565745	0.634446	0	NA
948	CD36	0.565715	0.196422	0	NA
4121	MAN1A1	0.565065	0.202496	0	NA
8991	SELENBP1	0.564998	0.399541	0	NA
317649	EIF4E3	0.564825	0.691367	0	NA
81846	SBF2	0.564479	0.269974	9	11p15.4
1026	CDKN1A	0.564086	0.661219	0	NA
5176	SERPINF1	0.56394	0.26529	0	NA
80381	CD276	0.563919	0.46945	0	NA
4000	LMNA	0.563066	0.449387	0	NA
79611	ACSS3	0.562496	0.507357	0	NA
444	ASPH	0.562277	0.695267	0	NA
9697	TRAM2	0.560816	0.223043	0	NA
84647	PLA2G12B	0.560726	0.549274	0	NA
124565	SLC38A10	0.560499	0.647283	0	NA
4478	MSN	0.55995	0.392285	0	NA
144193	AMDHD1	0.559892	0.630862	0	NA
79629	OCEL1	0.55933	0.652224	0	NA
728	C5AR1	0.559204	0.603804	0	NA
51365	PLA1A	0.559122	0.422903	22	3q13.33
57817	HAMP	0.559076	0.444835	0	NA
1124	CHN2	0.558168	0.527394	0	NA
8760	CDS2	0.556988	0.451167	0	NA
7127	TNFAIP2	0.556552	0.425626	0	NA
57533	TBC1D14	0.556363	0.777869	0	NA
10499	NCOA2	0.556074	0.48478	0	NA
10970	CKAP4	0.55532	0.734703	0	NA
537	ATP6AP1	0.555213	0.446693	0	NA
1579	CYP4A11	0.554117	0.450091	0	NA
6383	SDC2	0.553532	0.583284	0	NA
23533	PIK3R5	0.553283	0.801212	0	NA
4299	AFF1	0.553057	0.427661	0	NA
22856	CHSY1	0.552859	0.462334	0	NA
10129	FRY	0.552641	0.409091	0	NA
9510	ADAMTS1	0.552344	0.516124	0	NA
80014	WWC2	0.552173	0.380098	0	NA
210	ALAD	0.551842	0.685199	0	NA
9180	OSMR	0.551569	0.381258	0	NA
80149	ZC3H12A	0.551385	0.578207	0	NA
2242	FES	0.551167	0.311353	0	NA
213	ALB	0.549652	0.270293	0	NA
23530	NNT	0.549032	0.542831	0	NA
55194	EVA1B	0.548171	0.572096	0	NA
10110	SGK2	0.548032	0.337247	0	NA
666	BOK	0.546619	0.529238	0	NA
241	ALOX5AP	0.546334	0.289597	0	NA
29940	DSE	0.545411	0.267281	0	NA
1112	FOXN3	0.54523	0.120634	0	NA
4154	MBNL1	0.544793	0.601508	0	NA
7049	TGFBR3	0.544459	0.325506	0	NA
3931	LCAT	0.544188	0.40826	39	16q22.1
8564	KMO	0.543968	0.250231	0	NA
26063	DECR2	0.543906	0.707951	0	NA
2200	FBN1	0.543507	0.266264	0	NA
7071	KLF10	0.543482	0.387702	0	NA
2122	MECOM	0.543279	0.241689	0	NA
4616	GADD45B	0.543166	0.517222	0	NA
57509	MTUS1	0.543116	0.737463	0	NA
83752	LONP2	0.542668	1.01694	0	NA
83692	CD99L2	0.5424	0.850084	0	NA
1369	CPN1	0.541095	0.410747	0	NA
33	ACADL	0.540956	0.712344	0	NA
10335	MRVI1	0.540543	0.342271	9	11p15.4
55244	SLC47A1	0.540309	0.367027	0	NA
23129	PLXND1	0.539397	0.550334	0	NA
686	BTD	0.539348	0.858775	0	NA
54538	ROBO4	0.538857	0.337964	0	NA
80221	ACSF2	0.53783	0.12214	0	NA
837	CASP4	0.537654	0.463324	0	NA
3172	HNF4A	0.53703	0.622195	21	20q13.12
25791	NGEF	0.536061	0.795203	0	NA
3454	IFNAR1	0.535232	0.534648	0	NA
3074	HEXB	0.535043	0.690447	0	NA
8829	NRP1	0.534647	0.407663	0	NA
6609	SMPD1	0.534047	0.450752	0	NA
10066	SCAMP2	0.534033	0.59441	0	NA
5507	PPP1R3C	0.533603	0.566784	0	NA
9683	N4BP1	0.532027	0.355715	0	NA
29	ABR	0.531914	0.161304	0	NA
5833	PCYT2	0.531836	0.628203	0	NA
116151	FAM210B	0.531448	0.690684	0	NA
4170	MCL1	0.531328	0.293127	0	NA
3717	JAK2	0.530658	0.641426	0	NA
1384	CRAT	0.530545	0.446132	0	NA
5184	PEPD	0.530357	0.78245	64	19q13.11
84818	IL17RC	0.530036	0.435905	0	NA
7056	THBD	0.529601	0.521457	0	NA
28956	LAMTOR2	0.529545	0.529954	0	NA
4327	MMP19	0.529174	0.73133	0	NA
81565	NDEL1	0.528008	0.564257	0	NA
56005	C19orf10	0.527493	0.476524	0	NA
11025	LILRB3	0.527048	0.611429	30	19q13.4
115817	DHRS1	0.526994	0.49423	0	NA
79188	TMEM43	0.526898	0.381209	0	NA
9961	MVP	0.526842	0.657417	0	NA
5359	PLSCR1	0.52627	0.559921	0	NA
10491	CRTAP	0.525906	0.619889	0	NA
650	BMP2	0.525577	0.423389	0	NA
55603	FAM46A	0.52503	0.602487	0	NA
5209	PFKFB3	0.524788	0.602349	0	NA
51734	MSRB1	0.524204	0.482576	0	NA
871	SERPINH1	0.524007	0.359925	1	11q13.5
26577	PCOLCE2	0.523857	0.599234	0	NA
11259	FILIP1L	0.523812	0.268149	0	NA
7453	WARS	0.522724	0.433723	0	NA
114299	PALM2	0.522552	0.492622	0	NA
51643	TMBIM4	0.522128	0.423129	0	NA
79709	COLGALT1	0.521845	0.220108	0	NA
6514	SLC2A2	0.521678	0.484607	0	NA
26873	OPLAH	0.521669	0.65254	0	NA
4313	MMP2	0.520537	0.453613	0	NA
6249	CLIP1	0.520443	0.526871	0	NA
23558	WBP2	0.520402	0.415886	0	NA
8870	IER3	0.519779	0.612243	0	NA
5325	PLAGL1	0.519171	0.297919	0	NA
6197	RPS6KA3	0.518701	0.448699	0	NA
4329	ALDH6A1	0.518686	0.772495	0	NA
7075	TIE1	0.518409	0.556392	0	NA
5358	PLS3	0.518279	0.580186	0	NA
29015	SLC43A3	0.51759	0.384714	0	NA
6462	SHBG	0.517509	0.69014	0	NA
3561	IL2RG	0.516054	0.6037	0	NA
57224	NHSL1	0.515928	0.42456	0	NA
9844	ELMO1	0.515766	0.182692	0	NA
51421	AMOTL2	0.51478	0.271077	0	NA
10174	SORBS3	0.514759	0.653923	0	NA
55022	PID1	0.514356	0.420592	0	NA
6648	SOD2	0.514273	0.437532	0	NA
4217	MAP3K5	0.514083	0.640978	0	NA
8692	HYAL2	0.513953	0.44323	43	3p21.31
3030	HADHA	0.513695	0.390824	0	NA
51141	INSIG2	0.513461	0.439383	0	NA
223	ALDH9A1	0.512086	0.135567	0	NA
90102	PHLDB2	0.511892	0.262706	0	NA
3588	IL10RB	0.510783	0.312109	0	NA
200942	KLHDC8B	0.510325	0.482223	43	3p21.31
1317	SLC31A1	0.510043	0.348469	0	NA
1356	CP	0.509491	0.748545	0	NA
28959	TMEM176B	0.509276	0.549405	36	7q36.1
336	APOA2	0.509018	0.787322	0	NA
1306	COL15A1	0.508878	0.37678	0	NA
152007	GLIPR2	0.50883	0.490447	0	NA
462	SERPINC1	0.5082	0.413456	0	NA
89790	SIGLEC10	0.508165	0.537002	0	NA
847	CAT	0.507888	0.446204	0	NA
9368	SLC9A3R1	0.507352	0.447676	0	NA
123879	DCUN1D3	0.507323	0.525049	0	NA
8992	ATP6V0E1	0.50684	0.191098	0	NA
2885	GRB2	0.506748	0.579085	0	NA
8436	SDPR	0.506412	0.519758	0	NA
1000	CDH2	0.50631	0.419005	0	NA
173	AFM	0.506273	0.493403	0	NA
7837	PXDN	0.505338	0.4037	0	NA
11067	C10orf10	0.505332	0.597766	0	NA
4647	MYO7A	0.50417	0.460658	0	NA
8555	CDC14B	0.504053	0.793537	0	NA
4338	MOCS2	0.503327	0.638304	0	NA
56929	FEM1C	0.502682	0.338006	0	NA
144423	GLT1D1	0.502537	0.302677	0	NA
91351	DDX60L	0.502065	0.408072	0	NA
64081	PBLD	0.501932	0.406651	0	NA
3988	LIPA	0.501888	0.520397	0	NA
678	ZFP36L2	0.501812	0.426784	0	NA
9645	MICAL2	0.50166	0.554412	0	NA
55890	GPRC5C	0.501541	0.326826	0	NA
3423	IDS	0.501271	0.303577	0	NA
3073	HEXA	0.501267	0.314239	0	NA
6697	SPR	0.500302	0.224126	0	NA
4502	MT2A	0.500278	0.248401	0	NA
9050	PSTPIP2	0.500184	0.24084	0	NA
10165	SLC25A13	0.499336	0.389662	0	NA
3250	HPR	0.499209	0.448722	0	NA
326624	RAB37	0.499183	0.307853	0	NA
6793	STK10	0.499084	0.495466	0	NA
53349	ZFYVE1	0.499046	0.39855	0	NA
5567	PRKACB	0.497995	0.607666	0	NA
11252	PACSIN2	0.497874	0.441759	0	NA
4071	TM4SF1	0.497653	0.281434	0	NA
7763	ZFAND5	0.497562	0.370592	0	NA
284759	SIRPB2	0.497172	0.262851	0	NA
6280	S100A9	0.496851	0.508729	0	NA
23498	HAAO	0.496824	0.425091	0	NA
9867	PJA2	0.496672	0.480855	0	NA
706	TSPO	0.496643	0.585378	0	NA
3726	JUNB	0.496599	0.681749	0	NA
143187	VTI1A	0.496589	0.396616	0	NA
2889	RAPGEF1	0.496543	0.696506	0	NA
1184	CLCN5	0.496448	0.370455	0	NA
3983	ABLIM1	0.496434	0.452545	0	NA
663	BNIP2	0.496217	0.50708	0	NA
64407	RGS18	0.496146	0.291233	0	NA
90507	SCRN2	0.495557	0.469574	0	NA
6347	CCL2	0.495394	0.4334	0	NA
5210	PFKFB4	0.495184	0.500139	43	3p21.31
7378	UPP1	0.495102	0.405936	0	NA
10581	IFITM2	0.494982	0.458811	0	NA
25816	TNFAIP8	0.493574	0.410697	0	NA
1992	SERPINB1	0.493257	0.494738	0	NA
866	SERPINA6	0.493233	0.227262	0	NA
11060	WWP2	0.493232	0.395591	0	NA
132158	GLYCTK	0.493076	0.418991	43	3p21.31
7498	XDH	0.49272	0.457922	0	NA
7424	VEGFC	0.492323	0.515488	0	NA
3267	AGFG1	0.491929	0.341003	0	NA
8459	TPST2	0.491754	0.528179	0	NA
7106	TSPAN4	0.491617	0.392367	0	NA
9465	AKAP7	0.491611	0.419295	0	NA
414328	IDNK	0.491494	0.213032	0	NA
23541	SEC14L2	0.491429	0.434099	0	NA
10954	PDIA5	0.491301	0.345817	0	NA
23659	PLA2G15	0.491108	0.421128	39	16q22.1
2157	F8	0.490835	0.390556	0	NA
85458	DIXDC1	0.490407	0.572362	0	NA
56886	UGGT1	0.490142	0.582169	0	NA
9674	KIAA0040	0.48955	0.552846	0	NA
5187	PER1	0.489466	0.303745	0	NA
6286	S100P	0.489378	0.231894	0	NA
3455	IFNAR2	0.489309	0.322577	0	NA
170954	PPP1R18	0.489077	0.566946	0	NA
79777	ACBD4	0.488879	0.521307	0	NA
360	AQP3	0.488686	0.193076	0	NA
10493	VAT1	0.488363	0.610483	0	NA
9446	GSTO1	0.488131	0.626458	0	NA
10475	TRIM38	0.487619	0.575484	0	NA
319	APOF	0.487516	0.302294	0	NA
79632	FAM184A	0.487276	0.314042	0	NA
9450	LY86	0.486348	0.704854	0	NA
2271	FH	0.485983	0.525995	0	NA
5493	PPL	0.485888	0.307218	0	NA
133688	UGT3A1	0.485847	0.321996	0	NA
224	ALDH3A2	0.485567	0.510311	0	NA
57089	ENTPD7	0.485381	0.354653	0	NA
387763	C11orf96	0.48538	0.411054	0	NA
9749	PHACTR2	0.48469	0.311494	0	NA
187	APLNR	0.484664	0.362053	0	NA
51324	SPG21	0.484656	0.665832	0	NA
10457	GPNMB	0.484489	0.390757	0	NA
2181	ACSL3	0.483929	0.513632	0	NA
139716	GAB3	0.483801	0.815969	0	NA
6711	SPTBN1	0.483424	0.413377	0	NA
1052	CEBPD	0.483163	0.448709	0	NA
196383	RILPL2	0.482898	0.770635	0	NA
7128	TNFAIP3	0.482836	0.688319	0	NA
285761	DCBLD1	0.482792	0.419262	0	NA
57700	FAM160B1	0.482415	0.502522	0	NA
3081	HGD	0.482403	0.365885	0	NA
26118	WSB1	0.48236	0.758044	0	NA
51706	CYB5R1	0.482315	0.614132	0	NA
2852	GPER1	0.482042	0.629165	0	NA
79814	AGMAT	0.481755	0.446469	0	NA
54863	TOR4A	0.481709	0.54871	0	NA
8832	CD84	0.480717	0.517396	0	NA
722	C4BPA	0.480305	0.166654	0	NA
11135	CDC42EP1	0.480248	0.407249	0	NA
26959	HBP1	0.480199	0.502782	0	NA
23102	TBC1D2B	0.48018	0.391403	0	NA
64838	FNDC4	0.480158	0.532953	0	NA
5293	PIK3CD	0.479726	0.670185	0	NA
201266	SLC39A11	0.479654	0.385979	0	NA
26503	SLC17A5	0.479562	0.54993	0	NA
9341	VAMP3	0.479547	0.723503	0	NA
2584	GALK1	0.479311	0.291789	0	NA
390	RND3	0.479137	0.563863	0	NA
80315	CPEB4	0.478725	0.56091	0	NA
79746	ECHDC3	0.478206	0.482364	0	NA
51071	DERA	0.478017	0.576465	0	NA
23389	MED13L	0.477757	0.554315	0	NA
3937	LCP2	0.477222	0.346897	0	NA
57715	SEMA4G	0.47677	0.429233	0	NA
1644	DDC	0.476738	0.152118	0	NA
63874	ABHD4	0.475997	0.501148	0	NA
27010	TPK1	0.475878	0.646128	0	NA
3475	IFRD1	0.474569	0.536823	0	NA
26133	TRPC4AP	0.47431	0.63639	0	NA
23328	SASH1	0.473692	0.441359	0	NA
50848	F11R	0.473023	0.185052	0	NA
10105	PPIF	0.472763	0.416693	0	NA
5861	RAB1A	0.472632	0.481096	0	NA
132160	PPM1M	0.472631	0.568404	43	3p21.31
1244	ABCC2	0.472604	0.44353	0	NA
140	ADORA3	0.472242	0.271542	0	NA
3638	INSIG1	0.472185	0.92122	0	NA
6319	SCD	0.47188	0.45135	0	NA
197257	LDHD	0.47183	0.63088	0	NA
4481	MSR1	0.471722	0.596245	0	NA
8933	FAM127A	0.471689	0.375271	0	NA
7050	TGIF1	0.471637	0.369911	0	NA
2330	FMO5	0.471231	0.560937	0	NA
53841	CDHR5	0.470893	0.638483	0	NA
23191	CYFIP1	0.470787	0.474551	0	NA
79143	MBOAT7	0.470679	0.366423	30	19q13.4
25844	YIPF3	0.470362	0.764394	0	NA
286097	MICU3	0.470058	0.361979	0	NA
51103	NDUFAF1	0.469869	0.348044	0	NA
221477	C6orf89	0.468987	0.559239	0	NA
64231	MS4A6A	0.468759	0.595292	0	NA
64651	CSRNP1	0.46792	0.387025	0	NA
23593	HEBP2	0.467817	0.311962	0	NA
23345	SYNE1	0.467774	0.331136	0	NA
51474	LIMA1	0.466532	0.491706	0	NA
150962	PUS10	0.466326	0.501491	0	NA
178	AGL	0.465695	0.328472	0	NA
10342	TFG	0.465637	0.547056	0	NA
1756	DMD	0.46529	0.446741	0	NA
6556	SLC11A1	0.465237	0.303867	0	NA
22933	SIRT2	0.464548	0.450774	0	NA
6382	SDC1	0.464507	0.567606	0	NA
2729	GCLC	0.464478	0.558152	0	NA
3732	CD82	0.463027	0.451717	0	NA
2861	GPR37	0.462993	0.443726	0	NA
112483	SAT2	0.462441	0.620499	0	NA
2538	G6PC	0.462416	0.719873	0	NA
2526	FUT4	0.462404	0.476286	0	NA
945	CD33	0.462251	0.81482	0	NA
1842	ECM2	0.461977	0.562686	0	NA
23550	PSD4	0.461824	0.475857	0	NA
10867	TSPAN9	0.461691	0.377673	0	NA
50856	CLEC4A	0.460778	0.323127	0	NA
154810	AMOTL1	0.460774	0.390508	0	NA
3699	ITIH3	0.460482	0.421527	43	3p21.31
51266	CLEC1B	0.460401	0.682231	0	NA
1573	CYP2J2	0.460308	0.830229	0	NA
8560	DEGS1	0.459739	0.397113	0	NA
9181	ARHGEF2	0.45946	0.433431	0	NA
687	KLF9	0.459278	0.434437	0	NA
2896	GRN	0.459056	0.531623	0	NA
80344	DCAF11	0.458724	0.49764	0	NA
5092	PCBD1	0.458432	0.88952	0	NA
112770	C1orf85	0.458278	0.302798	0	NA
10272	FSTL3	0.45804	0.396845	0	NA
6461	SHB	0.456936	0.266841	0	NA
5364	PLXNB1	0.455914	0.456781	43	3p21.31
824	CAPN2	0.455731	0.453313	0	NA
3398	ID2	0.455662	0.297708	0	NA
84572	GNPTG	0.455495	0.503574	0	NA
7456	WIPF1	0.455041	0.469234	0	NA
3268	AGFG2	0.454652	0.461877	0	NA
55654	TMEM127	0.454254	0.5073	0	NA
4179	CD46	0.453516	0.445413	0	NA
26137	ZBTB20	0.452772	0.48463	0	NA
5553	PRG2	0.452065	0.602219	0	NA
10226	PLIN3	0.451749	0.360962	0	NA
10894	LYVE1	0.451554	0.374118	9	11p15.4
116984	ARAP2	0.451318	0.435035	0	NA
9535	GMFG	0.451305	0.342451	0	NA
80148	PQLC1	0.450636	0.773524	0	NA
3953	LEPR	0.449998	0.662487	0	NA
5768	QSOX1	0.449835	0.473484	0	NA
25953	PNKD	0.449561	0.656689	0	NA
153090	DAB2IP	0.448276	0.331086	0	NA
3964	LGALS8	0.44742	0.585875	0	NA
83547	RILP	0.447124	0.301596	0	NA
7100	TLR5	0.446717	0.563328	0	NA
7052	TGM2	0.446685	0.296823	0	NA
4046	LSP1	0.44659	0.704519	0	NA
9777	TM9SF4	0.446322	0.348542	0	NA
55034	MOCOS	0.446299	0.488261	0	NA
81553	FAM49A	0.446168	0.616992	0	NA
57515	SERINC1	0.446026	0.413127	0	NA
760	CA2	0.44585	0.389045	0	NA
80024	SLC8B1	0.445385	0.804372	0	NA
84168	ANTXR1	0.445236	1.02728	0	NA
1130	LYST	0.444196	0.514571	0	NA
10938	EHD1	0.443906	0.642596	0	NA
5434	POLR2E	0.443834	0.484749	0	NA
8322	FZD4	0.44364	0.228965	0	NA
1604	CD55	0.443412	0.406919	0	NA
3936	LCP1	0.443383	0.712671	0	NA
114294	LACTB	0.443286	0.582623	55	15q22.2
5583	PRKCH	0.443132	0.295083	0	NA
284723	SLC25A34	0.443074	0.370297	0	NA
4864	NPC1	0.442896	0.318254	0	NA
861	RUNX1	0.442103	0.407868	0	NA
1543	CYP1A1	0.44155	0.646	0	NA
6554	SLC10A1	0.440805	0.429764	0	NA
2202	EFEMP1	0.440033	0.796575	0	NA
4088	SMAD3	0.439931	0.478196	0	NA
5142	PDE4B	0.439678	0.371746	0	NA
1472	CST4	0.439385	0.542183	0	NA
27303	RBMS3	0.438948	0.448758	0	NA
115207	KCTD12	0.438526	0.408393	0	NA
977	CD151	0.437874	0.478333	0	NA
25932	CLIC4	0.437424	0.249415	0	NA
727	C5	0.436845	0.633178	0	NA
8569	MKNK1	0.436743	0.517271	0	NA
1551	CYP3A7	0.436592	0.538426	0	NA
11006	LILRB4	0.4363	0.516209	0	NA
9741	LAPTM4A	0.436269	0.717956	0	NA
113235	SLC46A1	0.436166	0.5022	0	NA
3693	ITGB5	0.436043	0.439053	0	NA
26030	PLEKHG3	0.435966	0.385416	0	NA
6778	STAT6	0.43564	0.307335	0	NA
59345	GNB4	0.43517	0.552315	0	NA
57192	MCOLN1	0.434851	0.507587	0	NA
56894	AGPAT3	0.434456	0.531713	0	NA
10468	FST	0.434427	0.538615	0	NA
6051	RNPEP	0.433811	0.695393	0	NA
5009	OTC	0.433767	0.481586	0	NA
11010	GLIPR1	0.433435	0.3007	0	NA
79065	ATG9A	0.432915	0.228174	0	NA
1520	CTSS	0.432862	0.516746	0	NA
144402	CPNE8	0.432623	0.363868	0	NA
55256	ADI1	0.432141	0.856765	0	NA
28988	DBNL	0.43183	0.362866	36	7q36.1
9637	FEZ2	0.431746	0.324596	0	NA
54480	CHPF2	0.430701	0.253889	36	7q36.1
7867	MAPKAPK3	0.430469	0.483791	43	3p21.31
91289	LMF2	0.430445	0.560778	0	NA
29992	PILRA	0.430216	0.591616	0	NA
22949	PTGR1	0.429449	0.583438	0	NA
11326	VSIG4	0.429403	0.406332	0	NA
2267	FGL1	0.428875	0.603558	0	NA
3628	INPP1	0.428723	0.479023	0	NA
201176	ARHGAP27	0.428335	0.373721	0	NA
151126	ZNF385B	0.428321	0.484106	0	NA
388403	YPEL2	0.428299	0.367344	0	NA
5159	PDGFRB	0.428265	0.488156	0	NA
3716	JAK1	0.428187	0.405971	0	NA
3992	FADS1	0.42794	0.542851	5	11q12.2
22990	PCNX	0.427142	0.26423	0	NA
2646	GCKR	0.426957	0.388117	0	NA
11030	RBPMS	0.426523	0.421675	0	NA
28511	NKIRAS2	0.426392	0.479105	0	NA
130013	ACMSD	0.42626	0.339166	0	NA
3995	FADS3	0.425892	0.673214	5	11q12.2
5663	PSEN1	0.425796	0.50536	0	NA
9611	NCOR1	0.425755	0.533828	0	NA
4094	MAF	0.425507	0.592705	0	NA
26471	NUPR1	0.42542	0.55361	0	NA
1	A1BG	0.4252	0.440069	0	NA
10082	GPC6	0.425083	0.599179	0	NA
79887	PLBD1	0.424974	0.519037	0	NA
1102	RCBTB2	0.424388	0.539259	0	NA
55701	ARHGEF40	0.423854	0.619851	0	NA
694	BTG1	0.423765	0.299329	0	NA
27020	NPTN	0.423676	0.314505	0	NA
2012	EMP1	0.423294	0.353269	0	NA
64850	ETNPPL	0.423175	0.569005	0	NA
10991	SLC38A3	0.42312	0.429141	43	3p21.31
127845	GOLT1A	0.423093	0.851565	0	NA
1562	CYP2C18	0.423057	0.354755	0	NA
185	AGTR1	0.421046	0.316302	0	NA
9021	SOCS3	0.420907	0.382029	65	17q25.3
23301	EHBP1	0.42081	0.767452	0	NA
8856	NR1I2	0.420663	0.438032	22	3q13.33
3914	LAMB3	0.420572	0.677871	0	NA
79754	ASB13	0.420227	0.285323	0	NA
9467	SH3BP5	0.41998	0.337244	0	NA
10288	LILRB2	0.419758	0.6551	30	19q13.4
51150	SDF4	0.4194	0.491409	0	NA
5199	CFP	0.419232	0.591494	0	NA
4668	NAGA	0.418842	0.547118	0	NA
2687	GGT5	0.418804	0.341438	0	NA
51084	CRYL1	0.41865	0.647246	0	NA
57514	ARHGAP31	0.418517	0.392826	0	NA
23743	BHMT2	0.418458	0.691889	0	NA
219972	MPEG1	0.418454	0.301133	0	NA
6906	SERPINA7	0.418327	0.332566	0	NA
3643	INSR	0.418239	0.315715	0	NA
8907	AP1M1	0.418146	0.514039	0	NA
1824	DSC2	0.417199	0.390615	0	NA
4547	MTTP	0.416832	0.369382	0	NA
8648	NCOA1	0.41661	0.576837	0	NA
9420	CYP7B1	0.416148	0.415194	0	NA
23135	KDM6B	0.416048	0.685911	0	NA
1362	CPD	0.415755	0.421848	0	NA
55700	MAP7D1	0.415435	0.757693	0	NA
957	ENTPD5	0.415308	0.556131	0	NA
79654	HECTD3	0.414883	0.39247	0	NA
23001	WDFY3	0.414776	0.610909	0	NA
23327	NEDD4L	0.414643	0.373747	0	NA
1209	CLPTM1	0.414345	0.843617	47	19q13.2
420	ART4	0.413864	0.398601	0	NA
10449	ACAA2	0.412572	0.467443	31	18q21.1
3242	HPD	0.412339	0.32535	0	NA
10826	FAXDC2	0.411781	0.309804	0	NA
9260	PDLIM7	0.411616	0.365582	0	NA
57580	PREX1	0.411432	0.840782	0	NA
5774	PTPN3	0.41134	0.71628	0	NA
51696	HECA	0.410734	0.490429	0	NA
3685	ITGAV	0.410689	0.197029	0	NA
5244	ABCB4	0.410473	0.64919	0	NA
3759	KCNJ2	0.410327	0.611743	0	NA
8795	TNFRSF10B	0.410245	0.452417	0	NA
51655	RASD1	0.410168	0.497067	0	NA
51043	ZBTB7B	0.409747	0.500339	0	NA
284904	SEC14L4	0.409595	0.439518	0	NA
2746	GLUD1	0.409238	0.722664	0	NA
139818	DOCK11	0.409112	0.419343	0	NA
54858	PGPEP1	0.40907	0.43068	0	NA
5825	ABCD3	0.408713	0.353223	0	NA
10162	LPCAT3	0.408028	0.353172	0	NA
4163	MCC	0.407899	0.442462	0	NA
64855	FAM129B	0.407541	0.335574	0	NA
201931	TMEM192	0.407349	0.694904	0	NA
125	ADH1B	0.407074	0.644377	0	NA
256435	ST6GALNAC3	0.406524	0.366972	0	NA
23500	DAAM2	0.406126	0.363436	0	NA
7373	COL14A1	0.405995	0.526462	0	NA
6237	RRAS	0.405604	0.385428	0	NA
23265	EXOC7	0.40532	0.337538	0	NA
64816	CYP3A43	0.405317	0.385838	0	NA
8477	GPR65	0.405291	0.585791	0	NA
942	CD86	0.405278	0.56147	0	NA
79831	KDM8	0.405184	0.580433	0	NA
8547	FCN3	0.405101	0.627609	0	NA
2720	GLB1	0.404803	0.681653	0	NA
3034	HAL	0.404655	0.376744	0	NA
2289	FKBP5	0.404366	0.588806	0	NA
30008	EFEMP2	0.404252	0.478854	2	11q13.1
2590	GALNT2	0.404165	0.77267	14	1q42.13
84952	CGNL1	0.40401	0.529938	0	NA
1528	CYB5A	0.402967	0.466237	0	NA
6360	CCL16	0.402908	0.777676	0	NA
3155	HMGCL	0.402521	0.808117	0	NA
22998	LIMCH1	0.402376	0.42236	0	NA
323	APBB2	0.402185	0.360189	0	NA
2730	GCLM	0.401835	0.487406	0	NA
4125	MAN2B1	0.401373	0.549434	0	NA
80303	EFHD1	0.401215	0.440005	0	NA
7850	IL1R2	0.401122	0.572262	0	NA
30011	SH3KBP1	0.400409	0.257777	0	NA
1730	DIAPH2	0.400285	0.632943	0	NA
10161	LPAR6	0.399891	0.239965	0	NA
54	ACP5	0.399704	0.408261	0	NA
10467	ZNHIT1	0.399464	0.662976	0	NA
3934	LCN2	0.399141	0.576624	0	NA
58986	TMEM8A	0.399014	0.797143	0	NA
9886	RHOBTB1	0.398994	0.468722	0	NA
4153	MBL2	0.398794	0.445775	0	NA
4337	MOCS1	0.398737	0.749661	0	NA
8916	HERC3	0.39828	0.707351	68	4q22.1
55191	NADSYN1	0.398066	0.69208	0	NA
5004	ORM1	0.397322	0.519353	0	NA
4122	MAN2A2	0.397295	0.577326	0	NA
4043	LRPAP1	0.397203	0.421746	0	NA
3606	IL18	0.396952	0.402827	0	NA
27351	DESI1	0.396121	0.518915	0	NA
6586	SLIT3	0.39589	0.558456	0	NA
2243	FGA	0.395774	0.669996	0	NA
55365	TMEM176A	0.395522	0.635501	36	7q36.1
116236	ABHD15	0.395384	0.560894	0	NA
55331	ACER3	0.395299	0.596993	0	NA
2907	GRINA	0.39522	0.429199	0	NA
54103	GSAP	0.395092	0.333397	0	NA
415	ARSE	0.394849	0.360614	0	NA
10960	LMAN2	0.394358	0.839174	0	NA
79689	STEAP4	0.393772	0.440764	0	NA
1462	VCAN	0.393316	0.47857	0	NA
10398	MYL9	0.39325	0.50402	0	NA
1292	COL6A2	0.392881	0.310228	0	NA
7791	ZYX	0.392309	0.714225	0	NA
10497	UNC13B	0.391574	0.525678	0	NA
8997	KALRN	0.391509	0.36879	0	NA
3590	IL11RA	0.391415	0.449602	0	NA
4781	NFIB	0.391172	0.141748	0	NA
25874	MPC2	0.390877	0.639617	0	NA
5959	RDH5	0.390859	0.452615	0	NA
7102	TSPAN7	0.390621	0.473918	0	NA
23331	TTC28	0.39048	0.557666	0	NA
5552	SRGN	0.390228	0.213664	0	NA
54494	C11orf71	0.390012	0.196369	0	NA
2805	GOT1	0.389872	0.893719	0	NA
83478	ARHGAP24	0.389817	0.485	0	NA
115701	ALPK2	0.388567	0.203241	0	NA
9388	LIPG	0.388365	0.313418	31	18q21.1
476	ATP1A1	0.387819	0.58503	0	NA
6773	STAT2	0.387724	0.371511	0	NA
9027	NAT8	0.387231	0.27569	0	NA
91614	DEPDC7	0.387121	0.314639	0	NA
6568	SLC17A1	0.386681	0.601511	0	NA
55707	NECAP2	0.386025	0.468373	0	NA
55337	C19orf66	0.385983	0.489244	0	NA
5899	RALB	0.385868	0.561208	0	NA
79789	CLMN	0.385832	0.48305	0	NA
6464	SHC1	0.385804	0.510035	0	NA
54926	UBE2R2	0.38518	0.71624	0	NA
8407	TAGLN2	0.385091	0.395563	0	NA
1647	GADD45A	0.384799	0.564101	0	NA
93663	ARHGAP18	0.384722	0.725421	0	NA
9971	NR1H4	0.384202	0.707812	0	NA
4520	MTF1	0.384139	0.30382	0	NA
9846	GAB2	0.383963	0.270129	0	NA
7464	CORO2A	0.383695	0.399992	0	NA
342979	PALM3	0.383632	0.487918	0	NA
2644	GCHFR	0.38279	0.620076	0	NA
57834	CYP4F11	0.382652	0.654207	0	NA
64218	SEMA4A	0.38249	0.52721	0	NA
5606	MAP2K3	0.382408	0.415031	0	NA
84879	MFSD2A	0.382344	0.592815	0	NA
10397	NDRG1	0.382305	0.42749	0	NA
6472	SHMT2	0.382283	0.683794	0	NA
8878	SQSTM1	0.381491	0.37364	0	NA
81844	TRIM56	0.380766	0.512175	0	NA
5105	PCK1	0.380474	0.510726	0	NA
4016	LOXL1	0.38008	0.566503	0	NA
51100	SH3GLB1	0.379877	0.675257	0	NA
84034	EMILIN2	0.379678	0.506367	0	NA
3106	HLA-B	0.379269	0.346592	0	NA
81606	LBH	0.37917	0.195951	0	NA
2308	FOXO1	0.379046	0.318151	0	NA
5824	PEX19	0.379013	0.330373	0	NA
57175	CORO1B	0.37882	0.628225	0	NA
9516	LITAF	0.378569	0.607802	0	NA
11117	EMILIN1	0.378145	0.510886	0	NA
84265	POLR3GL	0.377816	0.285074	0	NA
286144	TRIQK	0.377162	0.543718	0	NA
3459	IFNGR1	0.377057	0.448778	0	NA
22836	RHOBTB3	0.376534	0.582666	0	NA
5580	PRKCD	0.376098	0.380342	0	NA
55638	SYBU	0.37604	0.502056	0	NA
57381	RHOJ	0.376031	0.437681	0	NA
22808	MRAS	0.375505	0.668631	0	NA
4026	LPP	0.375352	0.189745	0	NA
154	ADRB2	0.375261	0.174257	0	NA
2954	GSTZ1	0.375222	0.803533	0	NA
9779	TBC1D5	0.374978	0.358286	0	NA
8542	APOL1	0.374945	0.457051	0	NA
92162	TMEM88	0.374773	0.48607	0	NA
51635	DHRS7	0.374728	0.437655	0	NA
8660	IRS2	0.374431	0.583788	0	NA
9815	GIT2	0.374261	0.425933	0	NA
54210	TREM1	0.374188	0.426744	0	NA
79626	TNFAIP8L2	0.373906	0.808441	0	NA
58488	PCTP	0.373824	0.2031	0	NA
2690	GHR	0.37353	0.514034	0	NA
5878	RAB5C	0.373409	0.466355	0	NA
114883	OSBPL9	0.373308	0.299487	0	NA
57698	KIAA1598	0.373041	0.492802	0	NA
23266	LPHN2	0.373024	0.599181	0	NA
5624	PROC	0.372776	0.727598	0	NA
38	ACAT1	0.37272	0.634273	0	NA
5742	PTGS1	0.372374	0.27266	0	NA
2628	GATM	0.372341	0.656465	0	NA
3384	ICAM2	0.37234	0.472214	0	NA
9948	WDR1	0.372272	0.632089	0	NA
8536	CAMK1	0.372175	0.366034	0	NA
493	ATP2B4	0.371496	0.587888	0	NA
152503	SH3D19	0.370917	0.398689	0	NA
51099	ABHD5	0.370811	0.376055	0	NA
4067	LYN	0.370405	0.53113	0	NA
29984	RHOD	0.370178	0.386033	0	NA
10998	SLC27A5	0.37014	0.828784	0	NA
813	CALU	0.370064	0.497023	0	NA
4189	DNAJB9	0.369664	0.660979	0	NA
85358	SHANK3	0.369275	0.339	0	NA
57153	SLC44A2	0.369045	0.360391	0	NA
3600	IL15	0.368835	0.314194	0	NA
137075	CLDN23	0.368541	0.555369	0	NA
10912	GADD45G	0.368415	0.343827	0	NA
6185	RPN2	0.368398	0.248058	0	NA
55224	ETNK2	0.368251	0.462008	0	NA
55450	CAMK2N1	0.368143	0.597049	0	NA
9780	PIEZO1	0.368058	0.375195	0	NA
3987	LIMS1	0.368001	0.625096	0	NA
7855	FZD5	0.367614	0.52688	0	NA
10891	PPARGC1A	0.367601	0.376273	0	NA
8935	SKAP2	0.367512	0.536743	0	NA
50808	AK3	0.367415	0.763312	0	NA
7402	UTRN	0.367243	0.522626	0	NA
114897	C1QTNF1	0.366446	0.781673	0	NA
3460	IFNGR2	0.36643	0.369315	0	NA
79001	VKORC1	0.366419	0.488483	0	NA
9069	CLDN12	0.365852	0.397941	0	NA
81575	APOLD1	0.365683	0.741646	0	NA
9185	REPS2	0.365557	0.488077	0	NA
1807	DPYS	0.364826	0.58738	0	NA
8775	NAPA	0.364579	0.368145	0	NA
10023	FRAT1	0.363968	0.324432	0	NA
7130	TNFAIP6	0.36393	0.470419	0	NA
93129	ORAI3	0.363863	0.460183	0	NA
221895	JAZF1	0.36331	0.374607	0	NA
54894	RNF43	0.363299	0.467399	0	NA
7422	VEGFA	0.363061	0.4412	62	6p21.1
3572	IL6ST	0.362858	0.332174	0	NA
92840	REEP6	0.362771	0.738492	0	NA
1513	CTSK	0.362702	0.430343	0	NA
301	ANXA1	0.362588	0.777751	0	NA
2131	EXT1	0.362378	0.697522	0	NA
6483	ST3GAL2	0.362361	0.434804	0	NA
1757	SARDH	0.362323	0.698581	0	NA
4627	MYH9	0.362321	0.497546	0	NA
375346	TMEM110	0.362008	0.649203	43	3p21.31
11069	RAPGEF4	0.361904	0.592593	0	NA
8737	RIPK1	0.361522	0.413481	0	NA
2921	CXCL3	0.361051	0.526703	0	NA
226	ALDOA	0.36068	0.566103	0	NA
3985	LIMK2	0.360578	0.436835	0	NA
6786	STIM1	0.360278	0.478674	0	NA
120425	AMICA1	0.360075	0.326587	0	NA
282969	FUOM	0.359989	0.604796	0	NA
1902	LPAR1	0.359563	0.457958	0	NA
55323	LARP6	0.358638	0.327789	0	NA
9429	ABCG2	0.358519	0.206463	0	NA
2800	GOLGA1	0.358287	0.149112	0	NA
51257	MARCH2	0.358203	0.45824	54	19p13.2
54855	FAM46C	0.357991	0.474507	0	NA
1535	CYBA	0.357876	0.463531	0	NA
1491	CTH	0.357821	0.658276	0	NA
1675	CFD	0.357744	0.302788	0	NA
5046	PCSK6	0.357607	0.583713	0	NA
55568	GALNT10	0.35745	0.391988	0	NA
953	ENTPD1	0.357038	0.662837	0	NA
1808	DPYSL2	0.357029	0.548728	0	NA
6400	SEL1L	0.356812	0.490667	0	NA
9528	TMEM59	0.356695	0.369158	0	NA
3069	HDLBP	0.356657	0.487697	0	NA
5566	PRKACA	0.356226	0.192902	0	NA
152273	FGD5	0.356069	0.667033	0	NA
10150	MBNL2	0.35591	0.662946	0	NA
1718	DHCR24	0.355863	0.503635	0	NA
7123	CLEC3B	0.35558	0.55468	0	NA
10326	SIRPB1	0.355493	0.85085	0	NA
415116	PIM3	0.355254	0.534176	0	NA
8630	HSD17B6	0.35502	0.398441	0	NA
2706	GJB2	0.354879	0.248748	0	NA
6385	SDC4	0.354864	0.623429	0	NA
54331	GNG2	0.354678	0.370007	0	NA
25960	GPR124	0.354546	0.420555	0	NA
3381	IBSP	0.354518	0.395334	0	NA
6095	RORA	0.354397	0.782259	0	NA
5604	MAP2K1	0.353929	0.358428	0	NA
64581	CLEC7A	0.353895	0.245395	0	NA
1942	EFNA1	0.353522	0.366625	0	NA
55315	SLC29A3	0.353065	0.58693	0	NA
55294	FBXW7	0.353054	0.378828	0	NA
8031	NCOA4	0.352911	0.647525	0	NA
1290	COL5A2	0.352609	0.477682	0	NA
2938	GSTA1	0.35242	0.629197	0	NA
533	ATP6V0B	0.352315	0.459729	0	NA
79630	C1orf54	0.352147	0.703387	0	NA
10295	BCKDK	0.351828	0.693582	0	NA
64129	TINAGL1	0.351625	0.57888	0	NA
25897	RNF19A	0.35154	0.489278	0	NA
23158	TBC1D9	0.351499	0.454758	0	NA
4794	NFKBIE	0.351287	0.56718	0	NA
206358	SLC36A1	0.351241	0.637181	0	NA
81888	HYI	0.350293	0.34171	0	NA
91947	ARRDC4	0.350113	0.430305	0	NA
11037	STON1	0.349911	0.599484	0	NA
9051	PSTPIP1	0.349661	0.549014	0	NA
2634	GBP2	0.349293	0.451948	0	NA
1073	CFL2	0.349217	0.177095	0	NA
84282	RNF135	0.3489	0.36201	0	NA
411	ARSB	0.348472	0.506877	0	NA
9473	THEMIS2	0.348327	0.829507	0	NA
2990	GUSB	0.347986	0.318742	0	NA
6039	RNASE6	0.34793	0.590778	0	NA
7088	TLE1	0.347649	0.609923	0	NA
4281	MID1	0.347612	0.503807	0	NA
10241	CALCOCO2	0.347486	0.470971	0	NA
10008	KCNE3	0.347133	0.513377	0	NA
7903	ST8SIA4	0.347093	0.374097	0	NA
286343	LURAP1L	0.34709	0.565321	0	NA
4718	NDUFC2	0.347048	0.347603	0	NA
9121	SLC16A5	0.346792	0.701539	0	NA
8879	SGPL1	0.346716	0.457896	0	NA
90362	FAM110B	0.346649	0.532837	0	NA
160622	GRASP	0.34654	0.439962	0	NA
3613	IMPA2	0.346528	0.648718	0	NA
7159	TP53BP2	0.346335	0.415935	0	NA
6694	SPP2	0.346285	1.06517	0	NA
1476	CSTB	0.34607	0.461354	0	NA
23385	NCSTN	0.345858	0.592569	0	NA
2669	GEM	0.345455	0.823105	0	NA
154043	CNKSR3	0.345402	0.365229	0	NA
4495	MT1G	0.345393	0.292174	0	NA
5551	PRF1	0.344457	0.431939	0	NA
635	BHMT	0.344408	0.596614	0	NA
23022	PALLD	0.344391	0.287571	0	NA
51422	PRKAG2	0.34427	0.312035	0	NA
9404	LPXN	0.344079	0.415746	0	NA
50717	DCAF8	0.343879	0.347902	0	NA
8807	IL18RAP	0.343674	0.509412	0	NA
79799	UGT2A3	0.343155	0.383467	0	NA
275	AMT	0.342901	0.484225	43	3p21.31
50862	RNF141	0.342601	0.475762	9	11p15.4
4689	NCF4	0.34255	0.344664	0	NA
114990	VASN	0.342012	0.474348	0	NA
23061	TBC1D9B	0.341947	0.554112	0	NA
3026	HABP2	0.341678	0.505071	0	NA
112950	MED8	0.341578	0.366923	0	NA
54504	CPVL	0.341567	0.466431	0	NA
5008	OSM	0.341498	0.735052	0	NA
85414	SLC45A3	0.340835	0.407599	0	NA
54453	RIN2	0.34065	0.526716	0	NA
81894	SLC25A28	0.340563	0.470595	0	NA
8416	ANXA9	0.340228	0.486579	0	NA
11027	LILRA2	0.339988	0.497725	0	NA
2350	FOLR2	0.339973	0.348482	0	NA
6744	SSFA2	0.339285	0.606658	0	NA
1803	DPP4	0.338938	0.527072	0	NA
5294	PIK3CG	0.338782	0.468995	0	NA
98	ACYP2	0.338706	0.620293	0	NA
6195	RPS6KA1	0.338683	0.317782	60	1p36.11
22914	KLRK1	0.338537	0.236337	0	NA
571	BACH1	0.338023	0.458476	0	NA
51181	DCXR	0.337787	0.895863	0	NA
8650	NUMB	0.337644	0.424426	0	NA
64759	TNS3	0.3372	0.794517	0	NA
3977	LIFR	0.336704	0.373197	0	NA
102	ADAM10	0.336071	0.458494	0	NA
6675	UAP1	0.336024	0.4218	0	NA
28970	C11orf54	0.335722	0.514793	0	NA
3659	IRF1	0.335584	0.931566	0	NA
7454	WAS	0.3354	0.164266	0	NA
100113407	TMEM170B	0.335036	0.358255	0	NA
127262	TPRG1L	0.334976	0.550425	0	NA
975	CD81	0.334973	0.428659	0	NA
7104	TM4SF4	0.334947	0.383675	0	NA
83937	RASSF4	0.334822	0.403257	0	NA
51646	YPEL5	0.33477	0.517501	0	NA
4494	MT1F	0.334744	0.452007	0	NA
55937	APOM	0.334615	0.815026	0	NA
57804	POLD4	0.33445	0.344837	0	NA
1890	TYMP	0.334406	0.600488	0	NA
8974	P4HA2	0.334378	0.664803	0	NA
10068	IL18BP	0.334229	0.571465	0	NA
51380	CSAD	0.334004	0.219166	0	NA
5860	QDPR	0.333787	0.623951	0	NA
285195	SLC9A9	0.333742	0.403036	0	NA
196	AHR	0.333721	0.461253	0	NA
4052	LTBP1	0.333225	0.797625	0	NA
5797	PTPRM	0.333142	0.874178	0	NA
10166	SLC25A15	0.332762	1.0219	0	NA
4318	MMP9	0.332429	0.613026	20	20q13.12
7048	TGFBR2	0.332411	0.560292	0	NA
283120	H19	0.332222	0.466776	0	NA
51114	ZDHHC9	0.332	0.546874	0	NA
4891	SLC11A2	0.331944	0.220488	0	NA
80765	STARD5	0.331931	0.224969	0	NA
9060	PAPSS2	0.331748	0.480151	0	NA
130589	GALM	0.331608	0.247464	0	NA
114905	C1QTNF7	0.331366	0.777932	0	NA
25854	FAM149A	0.331127	0.607423	0	NA
6252	RTN1	0.330908	0.346508	0	NA
64284	RAB17	0.330688	0.246785	0	NA
440503	PLIN5	0.330311	0.504048	0	NA
8876	VNN1	0.330229	0.556706	0	NA
8780	RIOK3	0.329237	0.397201	0	NA
4780	NFE2L2	0.328794	0.392273	0	NA
80762	NDFIP1	0.328754	0.584892	0	NA
5446	PON3	0.328742	0.801657	0	NA
112849	L3HYPDH	0.32856	0.620991	0	NA
63910	SLC17A9	0.328132	0.596286	0	NA
6999	TDO2	0.3278	0.583636	0	NA
8079	MLF2	0.327736	0.467493	0	NA
5267	SERPINA4	0.327702	0.253037	0	NA
7982	ST7	0.327619	0.427696	0	NA
7025	NR2F1	0.327379	0.316852	0	NA
56731	SLC2A4RG	0.327088	0.630728	0	NA
25777	SUN2	0.326916	0.674469	0	NA
284119	PTRF	0.32619	0.683689	0	NA
146722	CD300LF	0.326083	0.257925	0	NA
10955	SERINC3	0.325948	0.65551	21	20q13.12
6809	STX3	0.325683	0.276072	0	NA
37	ACADVL	0.325553	0.407139	0	NA
51085	MLXIPL	0.325387	0.501999	48	7q11.23
54898	ELOVL2	0.325372	0.422968	0	NA
10287	RGS19	0.325254	0.790125	0	NA
5525	PPP2R5A	0.325228	0.520712	0	NA
83706	FERMT3	0.324799	0.51301	0	NA
5226	PGD	0.324406	0.368734	0	NA
2867	FFAR2	0.32419	0.622867	0	NA
10327	AKR1A1	0.324019	0.356372	0	NA
55827	DCAF6	0.323961	0.650586	0	NA
5782	PTPN12	0.323959	0.467451	0	NA
8676	STX11	0.323838	0.363571	0	NA
5918	RARRES1	0.323763	0.427218	0	NA
23187	PHLDB1	0.323565	0.594072	0	NA
53405	CLIC5	0.323534	0.0920109	0	NA
81631	MAP1LC3B	0.32328	0.482496	0	NA
9942	XYLB	0.323249	0.357451	0	NA
6364	CCL20	0.322825	0.418828	0	NA
6799	SULT1A2	0.322441	0.42334	0	NA
84836	ABHD14B	0.322357	0.54435	43	3p21.31
23157	SEPT6	0.322206	0.352904	0	NA
5973	RENBP	0.32186	0.323873	0	NA
10121	ACTR1A	0.32141	0.419981	0	NA
1453	CSNK1D	0.321348	0.451167	0	NA
92960	PEX11G	0.320488	0.362902	0	NA
79812	MMRN2	0.320165	0.33984	0	NA
1733	DIO1	0.319813	0.656076	0	NA
51719	CAB39	0.319778	0.357621	0	NA
3587	IL10RA	0.319409	0.186477	0	NA
66002	CYP4F12	0.319278	0.426685	0	NA
54896	PQLC2	0.31904	0.3002	0	NA
54947	LPCAT2	0.318935	0.563712	0	NA
10019	SH2B3	0.31861	0.540673	0	NA
51294	PCDH12	0.318568	0.622728	0	NA
1390	CREM	0.318365	0.636197	0	NA
2353	FOS	0.317942	0.588058	0	NA
3140	MR1	0.317867	0.395484	0	NA
92154	MTSS1L	0.317752	0.253822	0	NA
63898	SH2D4A	0.317561	0.580354	0	NA
3485	IGFBP2	0.317153	0.394587	0	NA
7296	TXNRD1	0.316309	0.645246	0	NA
23180	RFTN1	0.316269	0.494376	0	NA
3170	FOXA2	0.316098	0.568565	0	NA
6576	SLC25A1	0.316072	0.743884	0	NA
25780	RASGRP3	0.315919	0.577239	0	NA
3269	HRH1	0.315847	0.388622	0	NA
127	ADH4	0.315748	0.270915	0	NA
6591	SNAI2	0.315035	0.336859	0	NA
84557	MAP1LC3A	0.314606	0.25833	0	NA
58510	PRODH2	0.314591	0.448828	0	NA
3553	IL1B	0.314314	0.911253	0	NA
51776	ZAK	0.314311	0.383274	0	NA
23589	CARHSP1	0.313973	0.49105	0	NA
3422	IDI1	0.313879	0.625756	0	NA
271	AMPD2	0.313438	0.346337	0	NA
55841	WWC3	0.313351	0.595678	0	NA
115548	FCHO2	0.313124	0.581385	0	NA
51133	KCTD3	0.312816	0.363957	0	NA
93349	SP140L	0.312628	0.388697	0	NA
79627	OGFRL1	0.312333	0.405542	0	NA
5023	P2RX1	0.311855	0.548774	0	NA
7041	TGFB1I1	0.31174	0.277544	0	NA
8826	IQGAP1	0.311332	0.353956	0	NA
115330	GPR146	0.311057	0.573906	0	NA
4005	LMO2	0.310953	0.243497	0	NA
389	RHOC	0.310797	0.461446	0	NA
4792	NFKBIA	0.310297	0.255131	0	NA
3082	HGF	0.310293	0.498577	0	NA
7915	ALDH5A1	0.310127	0.585752	0	NA
387263	C6orf120	0.30984	0.670705	0	NA
8204	NRIP1	0.309788	0.658342	0	NA
5207	PFKFB1	0.309709	0.501375	0	NA
28234	SLCO1B3	0.309194	0.581952	0	NA
25923	ATL3	0.309152	0.405185	0	NA
5313	PKLR	0.309041	0.739396	0	NA
2710	GK	0.308672	0.368299	0	NA
3490	IGFBP7	0.308562	0.367839	0	NA
1622	DBI	0.308223	0.349581	0	NA
51393	TRPV2	0.308072	0.383253	0	NA
54978	SLC35F6	0.306795	0.508107	0	NA
284	ANGPT1	0.306716	0.438301	0	NA
10871	CD300C	0.306607	0.607365	0	NA
10840	ALDH1L1	0.306497	0.390089	0	NA
83666	PARP9	0.306344	0.232251	0	NA
659	BMPR2	0.306174	0.438546	0	NA
5069	PAPPA	0.306087	0.301121	0	NA
84624	FNDC1	0.30607	0.380499	0	NA
3913	LAMB2	0.305907	0.487261	43	3p21.31
7408	VASP	0.305831	0.327543	0	NA
6822	SULT2A1	0.305485	0.533422	0	NA
64902	AGXT2	0.305299	0.221846	0	NA
11136	SLC7A9	0.305216	0.644818	0	NA
2822	GPLD1	0.304949	0.638063	0	NA
9871	SEC24D	0.304779	0.649972	0	NA
120892	LRRK2	0.304644	0.434651	0	NA
3385	ICAM3	0.304526	0.528667	0	NA
1548	CYP2A6	0.304511	0.461455	0	NA
414	ARSD	0.304217	0.48928	0	NA
10246	SLC17A2	0.303746	0.305519	0	NA
55286	C4orf19	0.303692	0.367058	0	NA
6494	SIPA1	0.30363	0.677678	2	11q13.1
5264	PHYH	0.303276	0.818825	0	NA
3705	ITPK1	0.302923	0.43624	0	NA
80323	CCDC68	0.302843	0.311409	0	NA
7164	TPD52L1	0.302841	0.474573	0	NA
644	BLVRA	0.302582	0.409502	0	NA
9052	GPRC5A	0.302564	0.491253	0	NA
5745	PTH1R	0.302029	0.613048	71	3p21.31
8434	RECK	0.301884	0.280099	0	NA
128866	CHMP4B	0.301849	0.516967	0	NA
126119	JOSD2	0.301353	0.682625	0	NA
221184	CPNE2	0.301274	0.762315	41	16q13
57333	RCN3	0.301247	0.349251	0	NA
81537	SGPP1	0.301016	0.419862	0	NA
10857	PGRMC1	0.301006	0.679503	0	NA
23499	MACF1	0.30055	0.3024	45	1p34.3
2168	FABP1	0.299842	0.648734	0	NA
10672	GNA13	0.299693	0.610954	0	NA
55715	DOK4	0.299231	0.483284	0	NA
7069	THRSP	0.299222	0.408132	0	NA
3394	IRF8	0.299045	0.421314	0	NA
9770	RASSF2	0.2989	0.387308	0	NA
94097	SFXN5	0.298783	0.664143	0	NA
55577	NAGK	0.298676	0.75005	0	NA
55811	ADCY10	0.297837	0.273225	0	NA
4881	NPR1	0.297528	0.659788	0	NA
6646	SOAT1	0.297002	0.520173	0	NA
201895	SMIM14	0.296351	0.422744	0	NA
51347	TAOK3	0.296351	0.20575	0	NA
6718	AKR1D1	0.295934	0.545643	0	NA
4921	DDR2	0.295852	0.540421	0	NA
283316	CD163L1	0.295148	0.344403	0	NA
55129	ANO10	0.294968	1.00858	0	NA
2770	GNAI1	0.294437	0.343574	0	NA
3257	HPS1	0.294058	0.500521	0	NA
1263	PLK3	0.294025	0.308916	0	NA
5144	PDE4D	0.293823	0.43642	0	NA
6281	S100A10	0.293718	0.448612	0	NA
6948	TCN2	0.293705	0.612069	0	NA
23446	SLC44A1	0.293489	0.231157	0	NA
6945	MLX	0.293179	0.658042	0	NA
4162	MCAM	0.29316	0.323925	0	NA
118471	PRAP1	0.292287	0.415366	0	NA
7704	ZBTB16	0.291757	0.354871	0	NA
286336	FAM78A	0.291681	0.723735	0	NA
23654	PLXNB2	0.291584	0.259613	0	NA
23576	DDAH1	0.291054	0.55498	0	NA
22795	NID2	0.291017	0.637935	0	NA
6645	SNTB2	0.290745	0.47688	0	NA
10945	KDELR1	0.290154	0.420055	0	NA
10561	IFI44	0.289909	0.347405	0	NA
1500	CTNND1	0.289868	0.531638	0	NA
8848	TSC22D1	0.289764	0.283536	0	NA
10870	HCST	0.289519	0.519923	0	NA
353189	SLCO4C1	0.289393	0.459203	0	NA
10555	AGPAT2	0.289056	0.31109	0	NA
10747	MASP2	0.289049	0.803123	0	NA
55031	USP47	0.288859	0.317745	0	NA
23136	EPB41L3	0.288442	0.59428	0	NA
5806	PTX3	0.288348	0.546898	0	NA
367	AR	0.288154	0.719137	0	NA
2534	FYN	0.287864	0.475993	0	NA
10645	CAMKK2	0.287615	0.158588	0	NA
6283	S100A12	0.28731	0.814713	0	NA
51311	TLR8	0.287217	0.432998	0	NA
5777	PTPN6	0.287061	0.436928	0	NA
54918	CMTM6	0.286673	0.56568	0	NA
6647	SOD1	0.286629	0.832839	0	NA
5297	PI4KA	0.28656	0.475122	70	22q11.21
7107	GPR137B	0.286018	0.619609	0	NA
79836	LONRF3	0.285701	0.400095	0	NA
9997	SCO2	0.285665	0.713865	0	NA
147495	APCDD1	0.285624	0.179596	0	NA
10516	FBLN5	0.285313	0.417192	0	NA
29126	CD274	0.284965	0.455085	0	NA
2065	ERBB3	0.284729	0.342813	0	NA
25943	C20orf194	0.28472	0.41165	0	NA
1291	COL6A1	0.284716	0.326541	0	NA
6277	S100A6	0.284709	0.453058	0	NA
10745	PHTF1	0.284557	0.452118	0	NA
5138	PDE2A	0.284321	0.439043	0	NA
523	ATP6V1A	0.284311	0.566314	0	NA
3632	INPP5A	0.28423	0.576926	0	NA
53831	GPR84	0.284198	0.508351	0	NA
10613	ERLIN1	0.28415	0.234889	0	NA
26007	DAK	0.283504	0.644731	0	NA
91107	TRIM47	0.283483	0.266502	0	NA
64116	SLC39A8	0.283003	0.625278	69	4q22-q24
3660	IRF2	0.282969	0.642413	0	NA
2057	EPOR	0.28264	0.25953	53	19p13.2
8671	SLC4A4	0.282302	0.533637	0	NA
1303	COL12A1	0.281747	0.574003	0	NA
122970	ACOT4	0.281745	0.440695	0	NA
23169	SLC35D1	0.281246	0.476588	0	NA
10802	SEC24A	0.280954	0.406961	0	NA
55454	CSGALNACT2	0.280736	0.350694	0	NA
5690	PSMB2	0.280442	0.363177	0	NA
94103	ORMDL3	0.280301	0.376267	38	17q12
801	CALM1	0.280299	0.347705	0	NA
1393	CRHBP	0.280224	0.612462	0	NA
57414	RHBDD2	0.280071	0.462613	0	NA
29071	C1GALT1C1	0.279932	0.670721	0	NA
5728	PTEN	0.279839	0.488773	0	NA
84313	VPS25	0.279785	0.56956	0	NA
2495	FTH1	0.279577	0.621555	5	11q12.2
23765	IL17RA	0.279546	0.614824	0	NA
220296	HEPACAM	0.279382	0.384646	0	NA
8508	NIPSNAP1	0.27934	0.697194	0	NA
1490	CTGF	0.279203	0.529154	0	NA
6653	SORL1	0.278724	0.222029	0	NA
5914	RARA	0.278551	0.368804	0	NA
440400	RNASEK	0.278249	0.507034	0	NA
83699	SH3BGRL2	0.277909	0.551317	0	NA
8440	NCK2	0.27787	0.440139	0	NA
10587	TXNRD2	0.277607	0.810541	0	NA
25959	KANK2	0.275911	0.451018	53	19p13.2
51304	ZDHHC3	0.275785	0.569862	0	NA
221037	JMJD1C	0.275523	0.481284	0	NA
6590	SLPI	0.275424	0.514322	0	NA
10157	AASS	0.275408	0.382759	0	NA
11320	MGAT4A	0.275335	1.02225	0	NA
2619	GAS1	0.275316	0.53156	0	NA
63891	RNF123	0.275215	0.665383	43	3p21.31
50515	CHST11	0.275151	0.705348	0	NA
324	APC	0.274275	0.653144	0	NA
3433	IFIT2	0.274077	0.5737	0	NA
2273	FHL1	0.273677	0.409583	0	NA
57678	GPAM	0.273551	0.248758	0	NA
121227	LRIG3	0.273252	0.514829	0	NA
29766	TMOD3	0.272839	0.268077	0	NA
54867	TMEM214	0.272663	0.663985	0	NA
22904	SBNO2	0.2721	0.560596	0	NA
6720	SREBF1	0.271931	0.470739	0	NA
148022	TICAM1	0.271896	0.659186	0	NA
6567	SLC16A2	0.271636	0.70798	0	NA
3700	ITIH4	0.271473	0.459189	43	3p21.31
6478	SIAH2	0.270901	0.428268	0	NA
256302	NATD1	0.270845	0.651256	0	NA
221472	FGD2	0.270831	0.2745	0	NA
1240	CMKLR1	0.270647	0.783768	0	NA
80790	CMIP	0.270547	0.329611	58	16q23.2
26084	ARHGEF26	0.270538	0.500297	0	NA
79670	ZCCHC6	0.270208	0.387765	0	NA
951	CD37	0.270186	0.222126	0	NA
832	CAPZB	0.270096	0.431098	0	NA
23239	PHLPP1	0.269786	0.451872	0	NA
80262	C16orf70	0.269577	0.812459	39	16q22.1
30001	ERO1L	0.269101	0.430973	0	NA
10628	TXNIP	0.269004	0.17038	0	NA
683	BST1	0.26896	0.365146	0	NA
84962	AJUBA	0.268671	0.355764	0	NA
7879	RAB7A	0.268552	0.461102	0	NA
378	ARF4	0.268502	0.444657	0	NA
860	RUNX2	0.268232	0.321653	0	NA
25994	HIGD1A	0.268166	0.277912	0	NA
51429	SNX9	0.267997	0.700749	0	NA
3303	HSPA1A	0.267804	0.661284	0	NA
27180	SIGLEC9	0.267426	0.616178	0	NA
8738	CRADD	0.2671	0.329022	0	NA
3092	HIP1	0.267087	0.386095	0	NA
3006	HIST1H1C	0.267087	0.354275	0	NA
2113	ETS1	0.266965	0.305028	0	NA
5027	P2RX7	0.266945	0.351087	0	NA
89796	NAV1	0.266744	0.47439	0	NA
116842	LEAP2	0.266692	0.84468	0	NA
57017	COQ9	0.26612	0.380587	0	NA
30846	EHD2	0.266118	0.473022	0	NA
254295	PHYHD1	0.266025	0.54698	0	NA
95	ACY1	0.265928	0.730925	43	3p21.31
6594	SMARCA1	0.2658	0.38855	0	NA
2588	GALNS	0.265791	0.576025	0	NA
25771	TBC1D22A	0.265629	0.369543	0	NA
4091	SMAD6	0.265565	0.542787	0	NA
5054	SERPINE1	0.265457	0.331812	0	NA
388323	GLTPD2	0.265283	0.217619	0	NA
91663	MYADM	0.264493	0.336524	0	NA
8404	SPARCL1	0.264447	0.364549	0	NA
11070	TMEM115	0.264397	0.568944	43	3p21.31
284111	SLC13A5	0.264161	0.683419	0	NA
3965	LGALS9	0.263921	0.352415	0	NA
1432	MAPK14	0.263691	0.472449	0	NA
302	ANXA2	0.263647	0.295736	0	NA
11000	SLC27A3	0.263607	0.804699	0	NA
65988	ZNF747	0.263518	0.544262	0	NA
27163	NAAA	0.263398	0.56482	0	NA
3486	IGFBP3	0.263364	0.556285	0	NA
5053	PAH	0.263196	0.949837	52	12q23.2
57149	LYRM1	0.263102	0.308934	0	NA
81533	ITFG1	0.262982	0.411835	0	NA
57655	GRAMD1A	0.262953	0.364457	0	NA
3434	IFIT1	0.262862	0.688319	0	NA
304	ANXA2P2	0.262623	0.351054	0	NA
22872	SEC31A	0.2623	0.37702	0	NA
7957	EPM2A	0.262232	0.267361	0	NA
124	ADH1A	0.26189	0.699091	0	NA
9580	SOX13	0.261872	0.275818	0	NA
35	ACADS	0.261799	0.259025	0	NA
90952	ESAM	0.261112	0.466761	0	NA
5228	PGF	0.260888	0.328747	0	NA
54899	PXK	0.260787	0.490531	0	NA
3101	HK3	0.260642	0.838273	0	NA
80727	TTYH3	0.26039	0.627139	0	NA
58985	IL22RA1	0.260123	0.305968	0	NA
4855	NOTCH4	0.259773	0.841161	0	NA
311	ANXA11	0.259645	0.345996	0	NA
84888	SPPL2A	0.259188	0.526944	0	NA
10979	FERMT2	0.259042	0.538643	0	NA
5641	LGMN	0.259034	0.680465	0	NA
406	ARNTL	0.258878	0.345126	0	NA
5763	PTMS	0.258814	0.413417	0	NA
3097	HIVEP2	0.25855	0.700522	0	NA
1192	CLIC1	0.258498	0.574529	0	NA
25890	ABI3BP	0.258213	0.364142	0	NA
51199	NIN	0.256642	0.371997	0	NA
151887	CCDC80	0.256495	0.627941	0	NA
30835	CD209	0.256453	0.713609	0	NA
5256	PHKA2	0.256412	0.436798	0	NA
2358	FPR2	0.256394	0.415699	49	19q13.41
80205	CHD9	0.25626	0.597317	0	NA
51752	ERAP1	0.256197	0.641838	0	NA
5947	RBP1	0.25616	0.392972	0	NA
64077	LHPP	0.256008	0.424386	0	NA
2149	F2R	0.255982	0.56403	0	NA
168537	GIMAP7	0.255566	0.441702	0	NA
84803	AGPAT9	0.255355	0.465636	0	NA
22928	SEPHS2	0.254634	0.321262	0	NA
54432	YIPF1	0.254418	0.387159	0	NA
5999	RGS4	0.254229	0.618845	0	NA
22879	MON1B	0.253956	0.684962	0	NA
2995	GYPC	0.253723	0.555457	0	NA
83985	SPNS1	0.253694	0.433379	0	NA
7494	XBP1	0.253589	0.30367	0	NA
51225	ABI3	0.253553	0.442825	0	NA
9454	HOMER3	0.253544	0.167382	0	NA
57210	SLC45A4	0.252771	0.294257	0	NA
7286	TUFT1	0.252103	0.362747	0	NA
2081	ERN1	0.251099	0.665874	0	NA
10367	MICU1	0.250859	0.873679	0	NA
2747	GLUD2	0.250159	0.285731	0	NA
8431	NR0B2	0.249954	0.466047	60	1p36.11
182	JAG1	0.249883	0.326847	0	NA
5962	RDX	0.24986	0.256037	0	NA
8825	LIN7A	0.249777	0.339095	0	NA
5333	PLCD1	0.249575	0.5562	0	NA
10509	SEMA4B	0.249507	0.637939	0	NA
2013	EMP2	0.24932	0.308669	0	NA
9902	MRC2	0.249163	0.168952	0	NA
4053	LTBP2	0.248114	0.637494	0	NA
55825	PECR	0.248018	0.59184	0	NA
11078	TRIOBP	0.247913	0.324188	0	NA
4242	MFNG	0.247827	0.564726	0	NA
57669	EPB41L5	0.247679	0.547076	0	NA
27348	TOR1B	0.247675	0.330594	0	NA
240	ALOX5	0.247596	0.513658	11	10q11.22
197	AHSG	0.247579	0.286464	0	NA
5348	FXYD1	0.247459	0.30502	0	NA
54861	SNRK	0.246339	0.711648	0	NA
2309	FOXO3	0.246252	0.303933	0	NA
7171	TPM4	0.2456	0.523996	0	NA
4947	OAZ2	0.245427	0.522774	0	NA
130814	PQLC3	0.245325	0.82267	0	NA
143941	TTC36	0.24519	0.712244	0	NA
196463	PLBD2	0.245172	0.210613	0	NA
115727	RASGRP4	0.245088	0.617038	0	NA
64080	RBKS	0.245024	0.272789	0	NA
85027	SMIM3	0.244768	0.267234	0	NA
1512	CTSH	0.244007	0.278259	0	NA
64098	PARVG	0.243669	0.667631	0	NA
22874	PLEKHA6	0.243046	0.444422	0	NA
29969	MDFIC	0.24283	0.445445	0	NA
25793	FBXO7	0.242772	0.511792	0	NA
10144	FAM13A	0.242577	0.503705	68	4q22.1
150094	SIK1	0.242399	0.352382	0	NA
8519	IFITM1	0.242349	0.482768	0	NA
116255	MOGAT1	0.242001	0.585908	0	NA
1408	CRY2	0.241547	0.664426	0	NA
5740	PTGIS	0.24127	0.385265	0	NA
59277	NTN4	0.240826	0.478501	0	NA
59342	SCPEP1	0.240359	0.422322	0	NA
10243	GPHN	0.240001	0.536362	0	NA
374882	TMEM205	0.239965	0.577589	53	19p13.2
4790	NFKB1	0.239949	0.425775	0	NA
11234	HPS5	0.239699	0.306793	0	NA
79158	GNPTAB	0.239675	0.537465	0	NA
129303	TMEM150A	0.239519	0.670251	0	NA
5376	PMP22	0.239501	0.25254	0	NA
10010	TANK	0.239473	0.408389	0	NA
55137	FIGN	0.239346	0.621639	0	NA
28955	DEXI	0.238962	0.265631	0	NA
[truncated: 19,357 more rows]
