# Supplementary material for: Prioritizing causal disease genes using unbiased genomic features
Source: Genome Biol. 2014 Dec 3;15(12):3274. doi: 10.1186/s13059-014-0534-8 (PMC4279789; doi:10.1186/s13059-014-0534-8)
Supplement: Additional file 22: Table S26. — OPEN predictions for psoriasis. [file 13059_2014_534_MOESM22_ESM.xlsx]

## Sheet: HP_0003765_OPEN_predictions.txt
Entrez_ID	HGNC	Score	Stdev	GWAS Hit (loci are numbered, 0 = not within a GWAS locus)	Locus (NA = gene not within a GWAS locus)
7128	TNFAIP3	2.08416	0.323662	8	6q23.3
3659	IRF1	1.87746	0.419287	10	5q31.1
64332	NFKBIZ	1.8717	0.277794	0	NA
597	BCL2A1	1.78462	0.49633	0	NA
3587	IL10RA	1.71359	0.659793	0	NA
10308	ZNF267	1.7108	0.329003	0	NA
6890	TAP1	1.62661	0.404471	0	NA
10318	TNIP1	1.6206	0.36842	1	5q33.1
5552	SRGN	1.59169	0.36683	0	NA
4790	NFKB1	1.57559	0.44629	0	NA
330	BIRC3	1.51549	0.239663	0	NA
1326	MAP3K8	1.51012	0.629565	0	NA
864	RUNX3	1.45405	0.384437	0	NA
27071	DAPP1	1.44882	0.291058	0	NA
4067	LYN	1.44781	0.551001	0	NA
3669	ISG20	1.4465	0.442805	0	NA
4791	NFKB2	1.44417	0.187497	0	NA
54625	PARP14	1.43679	0.231745	0	NA
3431	SP110	1.43339	0.380351	0	NA
10148	EBI3	1.42995	0.474107	0	NA
94240	EPSTI1	1.42438	0.622728	0	NA
23180	RFTN1	1.42099	0.308546	0	NA
29992	PILRA	1.41778	0.755215	0	NA
25816	TNFAIP8	1.40898	0.415428	0	NA
51762	RAB8B	1.4058	0.659694	0	NA
3937	LCP2	1.40458	0.430941	0	NA
3106	HLA-B	1.40342	0.377923	17	6p21.3
9021	SOCS3	1.39707	0.16739	0	NA
5142	PDE4B	1.38594	0.518893	0	NA
5341	PLEK	1.38346	0.365544	0	NA
11214	AKAP13	1.38264	0.245185	0	NA
639	PRDM1	1.38215	0.324095	0	NA
5698	PSMB9	1.371	0.296721	0	NA
8519	IFITM1	1.35512	0.350482	0	NA
3936	LCP1	1.35443	0.475132	0	NA
7538	ZFP36	1.34663	0.426249	0	NA
7185	TRAF1	1.3225	0.601997	0	NA
10938	EHD1	1.32069	0.344395	0	NA
961	CD47	1.30727	0.508873	0	NA
9595	CYTIP	1.30344	0.361674	0	NA
3726	JUNB	1.30106	0.391462	0	NA
83666	PARP9	1.29979	0.689567	0	NA
1540	CYLD	1.28795	0.546633	0	NA
834	CASP1	1.27975	0.472558	0	NA
64092	SAMSN1	1.27919	0.807436	0	NA
8764	TNFRSF14	1.26953	0.501441	0	NA
6351	CCL4	1.26821	0.734759	0	NA
969	CD69	1.26692	0.286446	0	NA
6672	SP100	1.23344	0.350877	0	NA
5533	PPP3CC	1.23285	0.217904	0	NA
9308	CD83	1.2324	0.65575	0	NA
80833	APOL3	1.23012	0.585313	0	NA
4794	NFKBIE	1.22596	0.448223	0	NA
4600	MX2	1.21286	0.374327	0	NA
10010	TANK	1.20982	0.438986	0	NA
29126	CD274	1.20872	0.729684	0	NA
5583	PRKCH	1.20609	0.53216	0	NA
3096	HIVEP1	1.20543	0.559457	0	NA
64744	SMAP2	1.20191	0.414102	0	NA
8837	CFLAR	1.1904	0.596895	0	NA
3660	IRF2	1.1834	0.341439	0	NA
3437	IFIT3	1.1803	0.582048	0	NA
2908	NR3C1	1.17649	0.550321	0	NA
5971	RELB	1.17369	0.464977	0	NA
4940	OAS3	1.17239	0.661601	0	NA
81553	FAM49A	1.17162	0.473969	0	NA
7124	TNF	1.16171	0.283609	17	6p21.3
2268	FGR	1.16148	0.274557	0	NA
4792	NFKBIA	1.15941	0.600679	3	14q13.2
3394	IRF8	1.15615	0.495721	0	NA
3097	HIVEP2	1.13978	0.371992	0	NA
7453	WARS	1.13925	0.592454	0	NA
103	ADAR	1.13414	0.351869	0	NA
118788	PIK3AP1	1.13364	0.700848	0	NA
83593	RASSF5	1.1331	0.600251	0	NA
962	CD48	1.13013	0.454265	0	NA
59274	MESDC1	1.12859	0.409967	0	NA
79155	TNIP2	1.12773	0.412242	0	NA
2634	GBP2	1.12282	0.292291	0	NA
57169	ZNFX1	1.12148	0.856199	0	NA
8542	APOL1	1.1135	0.516897	0	NA
80149	ZC3H12A	1.10971	0.0950226	0	NA
55080	TAPBPL	1.10681	0.337209	0	NA
85450	ITPRIP	1.10671	0.554764	0	NA
1316	KLF6	1.10068	0.502009	0	NA
9262	STK17B	1.10047	0.494212	0	NA
6352	CCL5	1.091	0.347576	0	NA
64127	NOD2	1.08272	0.384082	0	NA
1236	CCR7	1.0825	0.547337	0	NA
1385	CREB1	1.08233	0.554407	0	NA
3600	IL15	1.08232	0.644491	0	NA
3107	HLA-C	1.08027	0.558483	17	6p21.3
9473	THEMIS2	1.07824	0.722208	0	NA
2995	GYPC	1.07786	0.67511	0	NA
4599	MX1	1.0768	0.792323	0	NA
10346	TRIM22	1.06805	0.560015	0	NA
3383	ICAM1	1.06771	0.565356	6	19p13.2
7096	TLR1	1.06597	0.26186	0	NA
55824	PAG1	1.06426	0.285165	0	NA
942	CD86	1.06226	0.421582	0	NA
5359	PLSCR1	1.05563	0.577218	0	NA
170954	PPP1R18	1.05032	0.543869	0	NA
976	CD97	1.04097	0.467288	0	NA
3119	HLA-DQB1	1.03382	0.76392	0	NA
64859	NABP1	1.02401	0.506286	0	NA
9592	IER2	1.02363	0.456604	0	NA
7805	LAPTM5	1.01796	0.416428	0	NA
54464	XRN1	1.01685	0.567817	0	NA
10538	BATF	1.01504	0.402767	0	NA
1263	PLK3	1.01116	0.346627	0	NA
958	CD40	1.01022	0.248546	0	NA
10865	ARID5A	1.01008	0.642908	0	NA
148022	TICAM1	1.0099	0.296954	0	NA
10437	IFI30	1.00607	0.212562	0	NA
10019	SH2B3	1.0045	0.679663	0	NA
5128	CDK17	1.00321	0.43633	0	NA
9267	CYTH1	1.00293	0.760987	0	NA
3560	IL2RB	1.00152	0.567913	0	NA
3133	HLA-E	1.00125	0.552361	0	NA
6648	SOD2	0.999668	0.5282	0	NA
93349	SP140L	0.999188	0.461525	0	NA
4208	MEF2C	0.994264	0.555167	0	NA
57162	PELI1	0.992976	0.729674	0	NA
3603	IL16	0.988075	0.36085	0	NA
10379	IRF9	0.985927	0.319267	0	NA
3428	IFI16	0.982314	0.550751	0	NA
7133	TNFRSF1B	0.98087	0.549856	0	NA
6892	TAPBP	0.979442	0.45364	0	NA
116984	ARAP2	0.978804	0.356116	0	NA
57018	CCNL1	0.975236	0.794633	0	NA
6776	STAT5A	0.972374	0.81154	0	NA
11040	PIM2	0.968747	0.441267	0	NA
3434	IFIT1	0.965797	0.377302	0	NA
7852	CXCR4	0.964263	0.433672	0	NA
3135	HLA-G	0.963841	0.29772	0	NA
3717	JAK2	0.959001	0.352431	0	NA
80301	PLEKHO2	0.957815	0.568363	0	NA
3055	HCK	0.95611	0.813691	0	NA
951	CD37	0.954191	0.440102	0	NA
3123	HLA-DRB1	0.953312	0.441435	0	NA
3134	HLA-F	0.95012	0.919484	0	NA
1959	EGR2	0.943834	0.58793	0	NA
4084	MXD1	0.937547	0.564251	0	NA
26277	TINF2	0.93565	0.575606	0	NA
941	CD80	0.934945	0.467436	0	NA
23077	MYCBP2	0.934576	0.465141	0	NA
64005	MYO1G	0.93359	0.340263	0	NA
54149	C21orf91	0.930185	0.641065	0	NA
391	RHOG	0.924507	0.631793	0	NA
84166	NLRC5	0.921396	0.37333	0	NA
9050	PSTPIP2	0.92122	0.510804	0	NA
6504	SLAMF1	0.92052	0.22762	0	NA
10859	LILRB1	0.919272	0.411609	0	NA
79651	RHBDF2	0.91657	0.688348	0	NA
10673	TNFSF13B	0.913507	0.483847	0	NA
960	CD44	0.913376	0.391242	0	NA
5272	SERPINB9	0.911442	0.390278	0	NA
6775	STAT4	0.907295	0.486324	0	NA
6404	SELPLG	0.906586	0.361158	0	NA
219972	MPEG1	0.905172	0.485213	0	NA
10964	IFI44L	0.901919	0.158895	0	NA
117289	TAGAP	0.898855	0.574866	0	NA
64761	PARP12	0.897671	0.429585	0	NA
11262	SP140	0.897174	0.574965	0	NA
256586	LYSMD2	0.895621	0.328436	0	NA
3561	IL2RG	0.89549	0.666945	0	NA
5209	PFKFB3	0.895289	0.669901	0	NA
4277	MICB	0.894661	0.683624	17	6p21.3
219285	SAMD9L	0.892003	0.689597	0	NA
4615	MYD88	0.891882	0.310605	0	NA
3566	IL4R	0.888559	0.416481	0	NA
2633	GBP1	0.88209	0.591063	0	NA
55337	C19orf66	0.878893	0.318724	6	19p13.2
64778	FNDC3B	0.878526	0.543391	0	NA
58472	SQRDL	0.870361	0.696723	0	NA
11213	IRAK3	0.86927	0.544166	0	NA
56829	ZC3HAV1	0.865823	0.222781	0	NA
10125	RASGRP1	0.865364	0.499168	0	NA
1520	CTSS	0.860703	0.765686	0	NA
64135	IFIH1	0.856312	0.481179	16	2q24.2
3112	HLA-DOB	0.854176	0.428842	0	NA
4688	NCF2	0.852652	0.187503	0	NA
92241	RCSD1	0.851529	0.745914	0	NA
91543	RSAD2	0.850495	0.636539	0	NA
963	CD53	0.849413	0.282878	0	NA
4170	MCL1	0.849238	0.394073	0	NA
752	FMNL1	0.848888	0.642751	0	NA
11182	SLC2A6	0.847313	0.173516	0	NA
81844	TRIM56	0.84461	0.570655	0	NA
114769	CARD16	0.842414	0.33066	0	NA
8809	IL18R1	0.840622	0.469354	0	NA
3588	IL10RB	0.840145	0.511898	0	NA
2113	ETS1	0.839524	0.671308	0	NA
9263	STK17A	0.838041	0.507993	0	NA
123720	WHAMM	0.834803	0.918482	0	NA
9541	CIR1	0.833079	0.659291	0	NA
6789	STK4	0.832113	0.534204	0	NA
965	CD58	0.830376	0.598603	0	NA
165631	PARP15	0.830268	0.312036	0	NA
9435	CHST2	0.830195	0.615122	0	NA
4332	MNDA	0.829984	0.480248	0	NA
6793	STK10	0.826096	0.424298	0	NA
55707	NECAP2	0.823769	0.491812	0	NA
5770	PTPN1	0.823165	0.541406	0	NA
3903	LAIR1	0.819706	0.423927	0	NA
9683	N4BP1	0.81738	0.485014	0	NA
54331	GNG2	0.813647	0.514812	0	NA
9404	LPXN	0.811949	0.369122	0	NA
3575	IL7R	0.810209	0.243027	0	NA
55509	BATF3	0.809603	0.543688	0	NA
567	B2M	0.803066	0.315749	0	NA
50650	ARHGEF3	0.79824	0.483986	0	NA
8638	OASL	0.797396	0.33964	0	NA
3059	HCLS1	0.79208	0.395963	0	NA
3601	IL15RA	0.791461	0.503384	0	NA
6891	TAP2	0.78711	0.533436	0	NA
135	ADORA2A	0.786762	0.50459	0	NA
972	CD74	0.780118	0.383367	0	NA
3576	CXCL8	0.776537	0.440795	0	NA
10133	OPTN	0.772807	0.494366	0	NA
718	C3	0.770714	0.36079	0	NA
1844	DUSP2	0.770688	0.289546	0	NA
329	BIRC2	0.770541	0.454871	0	NA
5880	RAC2	0.769556	0.280849	0	NA
7097	TLR2	0.768291	0.472107	0	NA
3627	CXCL10	0.767183	0.857399	0	NA
2120	ETV6	0.764395	0.234434	0	NA
5696	PSMB8	0.764116	0.780043	0	NA
4939	OAS2	0.763678	0.653448	0	NA
55601	DDX60	0.763001	0.192302	0	NA
118429	ANTXR2	0.762278	0.502948	0	NA
11221	DUSP10	0.761434	0.485781	0	NA
10581	IFITM2	0.759296	0.714888	0	NA
65056	GPBP1	0.756978	0.594234	0	NA
91351	DDX60L	0.753929	0.279305	0	NA
5724	PTAFR	0.752456	0.431318	0	NA
57823	SLAMF7	0.751868	0.733275	0	NA
684	BST2	0.750796	0.50229	0	NA
3430	IFI35	0.750678	0.678195	0	NA
94120	SYTL3	0.745221	0.675289	0	NA
50515	CHST11	0.744393	0.535362	0	NA
6095	RORA	0.742359	0.313101	0	NA
51177	PLEKHO1	0.738677	0.648144	0	NA
8676	STX11	0.73744	0.26999	0	NA
23347	SMCHD1	0.736391	0.758298	0	NA
694	BTG1	0.733991	0.430074	0	NA
2123	EVI2A	0.733154	0.562287	0	NA
6364	CCL20	0.731805	0.483827	0	NA
55281	TMEM140	0.73169	0.629212	0	NA
6774	STAT3	0.731046	0.384967	0	NA
841	CASP8	0.71974	0.680823	0	NA
11119	BTN3A1	0.716446	0.88553	0	NA
2308	FOXO1	0.714666	0.595276	0	NA
415116	PIM3	0.712322	0.477596	0	NA
259307	IL4I1	0.711858	0.566239	0	NA
5366	PMAIP1	0.7095	0.550387	0	NA
399	RHOH	0.708178	0.662822	0	NA
54812	AFTPH	0.707691	0.439641	0	NA
60489	APOBEC3G	0.707423	0.571429	0	NA
9111	NMI	0.706214	0.507017	0	NA
1880	GPR183	0.69824	0.667321	0	NA
57655	GRAMD1A	0.696146	0.717874	0	NA
4929	NR4A2	0.695816	0.277453	0	NA
220929	ZNF438	0.695624	0.385572	0	NA
22904	SBNO2	0.694362	0.550948	0	NA
5791	PTPRE	0.693787	0.840944	0	NA
10154	PLXNC1	0.692959	0.588895	0	NA
29110	TBK1	0.690725	0.519443	0	NA
56990	CDC42SE2	0.690444	0.815087	0	NA
8553	BHLHE40	0.687967	0.471696	0	NA
3665	IRF7	0.686037	0.718339	0	NA
9181	ARHGEF2	0.683779	0.203513	0	NA
4520	MTF1	0.678607	0.479623	0	NA
7187	TRAF3	0.677693	0.638971	0	NA
29121	CLEC2D	0.674127	0.633086	0	NA
8202	NCOA3	0.672066	0.800537	0	NA
92610	TIFA	0.669593	0.40969	0	NA
8650	NUMB	0.667925	0.323038	0	NA
1130	LYST	0.666668	0.350351	0	NA
23048	FNBP1	0.66647	0.730336	0	NA
23258	DENND5A	0.664909	0.550088	0	NA
30011	SH3KBP1	0.664271	0.611385	0	NA
952	CD38	0.663187	0.41769	0	NA
1604	CD55	0.663132	0.586672	0	NA
4082	MARCKS	0.660795	0.53312	0	NA
84230	LRRC8C	0.658251	0.327975	0	NA
5920	RARRES3	0.655768	0.561068	0	NA
7695	ZNF136	0.653799	0.404941	0	NA
355	FAS	0.653022	0.341337	0	NA
10957	PNRC1	0.650775	0.308022	0	NA
1106	CHD2	0.649949	0.628222	0	NA
151888	BTLA	0.648448	0.467527	0	NA
84419	C15orf48	0.647946	0.42171	0	NA
7706	TRIM25	0.643964	0.17709	0	NA
197259	MLKL	0.643263	0.56838	0	NA
837	CASP4	0.636404	0.635195	0	NA
1847	DUSP5	0.635638	0.500634	0	NA
4683	NBN	0.627884	0.396109	0	NA
29933	GPR132	0.627865	0.297139	0	NA
10096	ACTR3	0.626484	0.600614	0	NA
153222	CREBRF	0.624878	0.179593	0	NA
5873	RAB27A	0.622664	0.549318	0	NA
81894	SLC25A28	0.621488	0.44196	0	NA
9910	RABGAP1L	0.621084	0.538077	0	NA
3433	IFIT2	0.620827	0.553527	0	NA
9909	DENND4B	0.620301	0.54921	0	NA
51296	SLC15A3	0.619262	0.554918	0	NA
81030	ZBP1	0.617582	0.245344	0	NA
54809	SAMD9	0.617444	0.331367	0	NA
5336	PLCG2	0.616835	0.504908	0	NA
6811	STX5	0.611671	0.404019	0	NA
663	BNIP2	0.6114	0.232245	0	NA
4616	GADD45B	0.610826	0.5721	0	NA
7456	WIPF1	0.609324	0.428101	0	NA
83706	FERMT3	0.608469	0.435221	0	NA
10906	TRAFD1	0.607933	0.656049	0	NA
6303	SAT1	0.607376	0.527726	0	NA
27128	CYTH4	0.607368	0.36556	0	NA
64651	CSRNP1	0.605295	0.666771	0	NA
10261	IGSF6	0.605164	0.498134	0	NA
8651	SOCS1	0.604664	0.491122	0	NA
9046	DOK2	0.602486	0.417842	0	NA
54541	DDIT4	0.601639	0.712755	0	NA
6046	BRD2	0.600739	0.601454	0	NA
4345	CD200	0.598778	0.383049	0	NA
7940	LST1	0.598422	0.493503	17	6p21.3
272	AMPD3	0.59679	0.681059	0	NA
5452	POU2F2	0.596772	0.625745	0	NA
8767	RIPK2	0.596325	0.560631	0	NA
939	CD27	0.596292	0.592016	0	NA
4739	NEDD9	0.594923	0.248506	0	NA
9750	FAM65B	0.592534	0.449407	0	NA
3105	HLA-A	0.59192	0.662675	0	NA
2643	GCH1	0.589305	0.514756	0	NA
80216	ALPK1	0.589201	0.614684	0	NA
2920	CXCL2	0.588605	0.64587	0	NA
3113	HLA-DPA1	0.586806	0.493988	0	NA
116496	FAM129A	0.586617	0.699327	0	NA
1230	CCR1	0.586599	0.775842	0	NA
1453	CSNK1D	0.58577	0.19493	0	NA
9770	RASSF2	0.585256	0.65191	0	NA
60436	TGIF2	0.584137	0.757453	0	NA
11314	CD300A	0.584126	0.546198	0	NA
4049	LTA	0.582392	0.442736	17	6p21.3
162394	SLFN5	0.581559	0.659714	0	NA
1997	ELF1	0.578261	0.698982	0	NA
29015	SLC43A3	0.577126	0.550333	0	NA
3108	HLA-DMA	0.576118	0.634329	0	NA
7726	TRIM26	0.573928	0.30565	0	NA
5293	PIK3CD	0.569627	0.384679	0	NA
54103	GSAP	0.568886	0.599413	0	NA
4938	OAS1	0.566741	0.501974	0	NA
85463	ZC3H12C	0.564969	0.577824	0	NA
64108	RTP4	0.56406	0.65818	0	NA
10602	CDC42EP3	0.563687	0.207692	0	NA
3122	HLA-DRA	0.563038	0.49559	0	NA
57580	PREX1	0.562342	0.559726	0	NA
54020	SLC37A1	0.562163	0.582428	0	NA
57708	MIER1	0.560854	0.542235	0	NA
9589	WTAP	0.560673	0.480824	0	NA
9641	IKBKE	0.558907	0.342193	0	NA
27033	ZBTB32	0.558719	0.452769	0	NA
2635	GBP3	0.556246	0.333512	0	NA
8915	BCL10	0.555787	0.288892	0	NA
1536	CYBB	0.554425	0.718579	0	NA
3662	IRF4	0.552546	0.63202	0	NA
115362	GBP5	0.550485	0.218488	0	NA
8942	KYNU	0.550131	0.52034	0	NA
54440	SASH3	0.549423	0.661763	0	NA
65264	UBE2Z	0.54926	0.678639	0	NA
23586	DDX58	0.544088	0.395344	0	NA
26191	PTPN22	0.543562	0.502048	0	NA
55008	HERC6	0.542918	0.495124	0	NA
51278	IER5	0.540774	0.35421	0	NA
5720	PSME1	0.540551	0.75905	0	NA
3384	ICAM2	0.540218	0.449162	0	NA
51251	NT5C3A	0.539802	0.565415	0	NA
50856	CLEC4A	0.539493	0.404628	0	NA
10044	SH2D3C	0.538804	0.373025	0	NA
50615	IL21R	0.53806	0.341372	0	NA
23526	HMHA1	0.537654	0.806163	0	NA
129607	CMPK2	0.537265	0.650882	0	NA
3716	JAK1	0.536884	0.504405	0	NA
9567	GTPBP1	0.535747	0.253078	0	NA
79668	PARP8	0.535399	0.155295	0	NA
3604	TNFRSF9	0.534595	0.350754	0	NA
7431	VIM	0.534481	0.340861	0	NA
55729	ATF7IP	0.533973	0.519276	0	NA
6772	STAT1	0.531176	0.295307	0	NA
56605	ERO1LB	0.529916	0.442577	0	NA
7050	TGIF1	0.527115	0.447652	0	NA
51742	ARID4B	0.526925	0.657911	0	NA
23135	KDM6B	0.525528	0.385771	0	NA
10260	DENND4A	0.522911	0.542377	0	NA
253260	RICTOR	0.522573	0.680856	0	NA
9844	ELMO1	0.521341	0.63284	0	NA
221037	JMJD1C	0.518895	0.817943	0	NA
3695	ITGB7	0.517622	0.397731	0	NA
27074	LAMP3	0.51738	0.25275	0	NA
4012	LNPEP	0.516149	0.332563	7	5q15
2841	GPR18	0.515775	0.280954	0	NA
1960	EGR3	0.514316	0.723205	0	NA
51561	IL23A	0.512159	0.71805	11	12q13.3
196441	ZFC3H1	0.511895	0.459857	0	NA
200186	CRTC2	0.507631	0.468751	0	NA
55332	DRAM1	0.507539	0.515183	0	NA
55209	SETD5	0.50689	0.390074	0	NA
3702	ITK	0.506181	0.444244	0	NA
11120	BTN2A1	0.505277	0.422232	0	NA
441168	FAM26F	0.505204	0.513773	0	NA
57559	STAMBPL1	0.504179	0.567536	0	NA
94039	ZNF101	0.503665	0.641941	0	NA
55294	FBXW7	0.502706	0.416509	0	NA
23424	TDRD7	0.499555	0.727448	0	NA
7409	VAV1	0.496065	0.436094	0	NA
9985	REC8	0.493511	0.385491	0	NA
84888	SPPL2A	0.49199	0.305413	0	NA
3553	IL1B	0.491387	0.341468	0	NA
5912	RAP2B	0.491286	0.621387	0	NA
6850	SYK	0.489345	0.426162	0	NA
29990	PILRB	0.48852	0.63723	0	NA
23092	ARHGAP26	0.488041	0.723398	0	NA
79132	DHX58	0.485625	0.39056	0	NA
7942	TFEB	0.483506	0.348362	0	NA
58508	KMT2C	0.483265	0.284576	0	NA
9444	QKI	0.480691	0.636377	0	NA
1901	S1PR1	0.480033	0.52087	0	NA
23764	MAFF	0.479806	0.586796	0	NA
196383	RILPL2	0.478004	0.466492	0	NA
868	CBLB	0.477233	0.598202	0	NA
9938	ARHGAP25	0.475807	0.541131	0	NA
5966	REL	0.475715	0.540905	2	2p15
1375	CPT1B	0.475062	0.511832	0	NA
53831	GPR84	0.471479	0.520222	0	NA
135112	NCOA7	0.469279	0.373026	0	NA
7412	VCAM1	0.467257	0.714314	0	NA
19	ABCA1	0.466333	0.451237	0	NA
10569	SLU7	0.4661	0.401571	0	NA
79931	TNIP3	0.464369	0.667491	0	NA
6397	SEC14L1	0.463272	0.461235	0	NA
8875	VNN2	0.463037	0.464403	0	NA
9450	LY86	0.462409	0.609298	0	NA
84433	CARD11	0.461991	0.610784	0	NA
4689	NCF4	0.460843	0.270228	0	NA
5970	RELA	0.460172	0.524895	0	NA
8477	GPR65	0.457799	0.400333	0	NA
6373	CXCL11	0.457433	0.454555	0	NA
3559	IL2RA	0.455793	0.365218	0	NA
3902	LAG3	0.455641	0.39203	0	NA
10866	HCP5	0.454241	0.716444	17	6p21.3
23325	KIAA1033	0.453914	0.873736	0	NA
51465	UBE2J1	0.449964	0.509046	0	NA
11054	OGFR	0.44934	0.315058	0	NA
7351	UCP2	0.448904	0.661037	0	NA
55843	ARHGAP15	0.448579	0.409542	0	NA
953	ENTPD1	0.448415	0.325583	0	NA
29066	ZC3H7A	0.446305	0.502973	0	NA
81688	C6orf62	0.445344	0.375174	0	NA
9792	SERTAD2	0.443962	0.690543	0	NA
9214	FAIM3	0.443941	0.459558	0	NA
85363	TRIM5	0.44352	0.621883	0	NA
5790	PTPRCAP	0.44313	0.609573	0	NA
200315	APOBEC3A	0.443121	0.495975	0	NA
4154	MBNL1	0.439907	0.692443	0	NA
23253	ANKRD12	0.439626	0.643076	0	NA
152007	GLIPR2	0.438759	0.828856	0	NA
10678	B3GNT2	0.436562	0.854189	0	NA
23011	RAB21	0.434912	0.421298	0	NA
25897	RNF19A	0.433881	0.709741	0	NA
145864	HAPLN3	0.431812	0.369992	0	NA
8869	ST3GAL5	0.431641	0.509359	0	NA
7832	BTG2	0.430615	0.447638	0	NA
7107	GPR137B	0.429606	0.484114	0	NA
2921	CXCL3	0.426177	0.691777	0	NA
51100	SH3GLB1	0.424306	0.433516	0	NA
26118	WSB1	0.423366	0.767459	0	NA
11010	GLIPR1	0.422874	0.439651	0	NA
10225	CD96	0.42196	0.536913	0	NA
51191	HERC5	0.421396	0.315504	0	NA
10725	NFAT5	0.421312	0.404322	0	NA
4046	LSP1	0.421125	0.491284	0	NA
51056	LAP3	0.420324	0.705789	0	NA
115004	MB21D1	0.419439	0.442896	0	NA
255488	RNF144B	0.419084	0.472167	0	NA
9958	USP15	0.417239	0.748742	0	NA
894	CCND2	0.416221	0.642904	0	NA
677	ZFP36L1	0.41483	0.466596	0	NA
5371	PML	0.414403	0.709787	0	NA
139716	GAB3	0.412116	0.464484	0	NA
55577	NAGK	0.410153	0.533956	0	NA
9766	KIAA0247	0.40803	0.573015	0	NA
8698	S1PR4	0.407953	0.715726	0	NA
4209	MEF2D	0.404443	0.179024	0	NA
1318	SLC31A2	0.40404	0.712045	0	NA
10385	BTN2A2	0.403941	0.843922	0	NA
1193	CLIC2	0.403432	0.607917	0	NA
9711	KIAA0226	0.402835	0.718527	0	NA
604	BCL6	0.399522	0.261337	0	NA
7130	TNFAIP6	0.397421	0.631333	0	NA
65983	GRAMD3	0.396648	0.553805	0	NA
2533	FYB	0.396465	0.861545	0	NA
1105	CHD1	0.396379	0.318945	0	NA
57705	WDFY4	0.396177	0.417883	0	NA
4318	MMP9	0.39562	0.3968	0	NA
201176	ARHGAP27	0.39525	0.443583	0	NA
7305	TYROBP	0.394791	0.396101	0	NA
80709	AKNA	0.393134	0.983233	0	NA
79961	DENND2D	0.391991	0.652079	0	NA
6737	TRIM21	0.391137	0.436976	0	NA
10561	IFI44	0.388592	0.810901	0	NA
10068	IL18BP	0.388484	0.500745	0	NA
11118	BTN3A2	0.388481	0.260169	0	NA
22882	ZHX2	0.385114	0.849648	0	NA
3429	IFI27	0.384671	0.334992	0	NA
55544	RBM38	0.384437	0.482345	0	NA
2015	EMR1	0.383964	0.677221	0	NA
6515	SLC2A3	0.382933	0.638646	0	NA
3455	IFNAR2	0.382002	0.296455	0	NA
973	CD79A	0.381794	0.31624	0	NA
284996	RNF149	0.380705	0.209279	0	NA
4928	NUP98	0.379918	0.685115	0	NA
1806	DPYD	0.377009	0.659557	0	NA
51379	CRLF3	0.376875	0.575951	0	NA
6507	SLC1A3	0.373485	0.425666	0	NA
2537	IFI6	0.373008	0.396852	0	NA
23645	PPP1R15A	0.372883	0.641964	0	NA
3635	INPP5D	0.372354	0.427116	0	NA
10672	GNA13	0.371856	0.624164	0	NA
4050	LTB	0.370745	0.550264	17	6p21.3
55106	SLFN12	0.370676	0.690159	0	NA
9516	LITAF	0.370335	0.665355	0	NA
467	ATF3	0.36794	0.587664	0	NA
2534	FYN	0.367449	0.373741	9	6q21
9873	FCHSD2	0.367118	0.477175	0	NA
7903	ST8SIA4	0.367063	0.42843	0	NA
2872	MKNK2	0.366624	0.507879	0	NA
56253	CRTAM	0.366477	0.404021	0	NA
3594	IL12RB1	0.364716	0.656635	0	NA
64857	PLEKHG2	0.363926	0.680622	0	NA
30817	EMR2	0.362979	0.540549	0	NA
8832	CD84	0.361537	0.495692	0	NA
7378	UPP1	0.361441	0.328077	0	NA
94015	TTYH2	0.360692	0.353544	0	NA
931	MS4A1	0.359097	0.260427	0	NA
3663	IRF5	0.358312	0.383609	0	NA
8530	CST7	0.358229	0.267258	0	NA
23351	KHNYN	0.358114	0.535706	0	NA
57674	RNF213	0.357934	0.732145	0	NA
10628	TXNIP	0.3566	0.423987	0	NA
9881	TRANK1	0.356097	0.346869	0	NA
51316	PLAC8	0.355656	0.323189	0	NA
59339	PLEKHA2	0.35465	0.443597	0	NA
2014	EMP3	0.354356	0.34001	0	NA
78994	PRR14	0.353806	0.314157	12	16p11.2
9674	KIAA0040	0.352965	0.407173	0	NA
5743	PTGS2	0.352911	0.596948	0	NA
127544	RNF19B	0.352811	0.639764	0	NA
571	BACH1	0.352664	0.272609	0	NA
51411	BIN2	0.351882	0.581492	0	NA
22992	KDM2A	0.35151	0.505656	0	NA
1839	HBEGF	0.351007	0.43918	0	NA
970	CD70	0.350361	0.704595	0	NA
4478	MSN	0.349296	0.628196	0	NA
152926	PPM1K	0.347347	0.702865	0	NA
26228	STAP1	0.346034	0.678732	0	NA
2889	RAPGEF1	0.344272	0.278033	0	NA
9709	HERPUD1	0.344179	0.431769	0	NA
84919	PPP1R15B	0.343279	0.336567	0	NA
56940	DUSP22	0.342962	0.722301	0	NA
85464	SSH2	0.342908	0.561834	0	NA
4814	NINJ1	0.342489	0.408392	0	NA
5788	PTPRC	0.342068	0.380409	0	NA
1992	SERPINB1	0.341116	0.540967	0	NA
29909	GPR171	0.34103	0.492076	0	NA
9261	MAPKAPK2	0.341024	0.454661	0	NA
3574	IL7	0.340812	1.02845	0	NA
9246	UBE2L6	0.340477	0.4204	0	NA
203197	C9orf91	0.340256	0.610478	0	NA
5732	PTGER2	0.339927	0.50851	0	NA
80342	TRAF3IP3	0.339088	0.457727	0	NA
9929	JOSD1	0.338591	0.606282	0	NA
6314	ATXN7	0.338479	0.610757	0	NA
22936	ELL2	0.337478	0.399024	0	NA
54726	OTUD4	0.33711	0.677506	0	NA
255231	MCOLN2	0.336837	0.765841	0	NA
8605	PLA2G4C	0.335675	0.483359	0	NA
24138	IFIT5	0.333269	0.368027	0	NA
1390	CREM	0.332356	0.334441	0	NA
5734	PTGER4	0.332135	0.493473	0	NA
56987	BBX	0.331238	0.562954	0	NA
5778	PTPN7	0.330461	0.64958	0	NA
128346	C1orf162	0.330373	0.474641	0	NA
55122	AKIRIN2	0.330301	0.79351	0	NA
10384	BTN3A3	0.327154	0.708096	0	NA
1848	DUSP6	0.326088	0.779358	0	NA
11044	PAPD7	0.32089	0.497118	0	NA
5150	PDE7A	0.319714	0.359244	0	NA
55841	WWC3	0.318575	0.660512	0	NA
10235	RASGRP2	0.318347	0.387925	0	NA
254102	EHBP1L1	0.318346	0.634225	0	NA
51365	PLA1A	0.317781	0.610928	0	NA
51735	RAPGEF6	0.317227	0.455883	0	NA
3689	ITGB2	0.316984	0.778908	0	NA
23043	TNIK	0.316839	0.28984	0	NA
8522	GAS7	0.313001	0.608011	0	NA
6355	CCL8	0.311522	0.592637	0	NA
968	CD68	0.310877	0.40125	0	NA
65125	WNK1	0.309845	0.744157	0	NA
1512	CTSH	0.309558	0.161053	0	NA
23228	PLCL2	0.309314	0.282787	0	NA
29916	SNX11	0.308897	0.490012	0	NA
9662	CEP135	0.30779	0.643295	0	NA
124944	C17orf49	0.307532	0.30059	0	NA
8303	SNN	0.306208	0.255232	0	NA
115361	GBP4	0.305759	0.441962	0	NA
3656	IRAK2	0.305753	0.71987	0	NA
26112	CCDC69	0.305297	0.538729	1	5q33.1
221692	PHACTR1	0.304972	0.605599	0	NA
23533	PIK3R5	0.302995	0.605333	0	NA
84875	PARP10	0.301273	0.19787	0	NA
5606	MAP2K3	0.299605	0.454146	0	NA
9695	EDEM1	0.299433	0.64324	0	NA
5428	POLG	0.296428	0.187612	0	NA
10211	FLOT1	0.295013	0.486208	0	NA
90634	N4BP2L1	0.29414	0.507659	0	NA
11184	MAP4K1	0.292427	0.389014	0	NA
64421	DCLRE1C	0.29125	0.370125	0	NA
1794	DOCK2	0.290352	0.36648	0	NA
4064	CD180	0.290151	0.590746	0	NA
5900	RALGDS	0.289848	0.244087	0	NA
132864	CPEB2	0.286903	0.311611	0	NA
5937	RBMS1	0.284394	0.513658	0	NA
27334	P2RY10	0.283864	0.137436	0	NA
23387	SIK3	0.283793	0.494512	0	NA
602	BCL3	0.283268	0.420593	0	NA
7159	TP53BP2	0.282971	0.455779	0	NA
5996	RGS1	0.281533	0.54802	0	NA
55236	UBA6	0.281478	0.359744	0	NA
84541	KBTBD8	0.280828	0.670993	0	NA
50618	ITSN2	0.277464	0.397024	0	NA
241	ALOX5AP	0.277124	0.543343	0	NA
121268	RHEBL1	0.275738	0.242454	0	NA
1195	CLK1	0.275128	0.878341	0	NA
2185	PTK2B	0.274859	0.504962	0	NA
254170	FBXO33	0.273302	0.523893	0	NA
79156	PLEKHF1	0.272933	0.421176	0	NA
6773	STAT2	0.272817	0.487868	11	12q13.3
79037	PVRIG	0.27258	0.367099	0	NA
26051	PPP1R16B	0.271888	0.747809	0	NA
9466	IL27RA	0.27187	0.699377	0	NA
79663	HSPBAP1	0.271157	0.281509	0	NA
29969	MDFIC	0.270731	0.402041	0	NA
148932	MOB3C	0.269349	0.672445	0	NA
3115	HLA-DPB1	0.269213	0.438344	0	NA
29780	PARVB	0.269001	0.650529	0	NA
113277	TMEM106A	0.26688	0.454509	0	NA
23064	SETX	0.266449	0.768308	0	NA
5292	PIM1	0.264932	0.262325	0	NA
27106	ARRDC2	0.26469	0.577272	0	NA
83440	ADPGK	0.262928	0.685106	0	NA
10550	ARL6IP5	0.262013	0.376416	0	NA
6001	RGS10	0.261736	0.584682	0	NA
114908	TMEM123	0.261688	0.491831	0	NA
2870	GRK6	0.260287	0.471247	0	NA
9819	TSC22D2	0.26015	0.718993	0	NA
10943	MSL3	0.26013	0.569039	0	NA
81704	DOCK8	0.260078	0.547136	0	NA
2669	GEM	0.258645	0.774368	0	NA
84458	LCOR	0.257837	0.161178	0	NA
80830	APOL6	0.256028	0.710327	0	NA
9907	AP5Z1	0.254834	0.386246	0	NA
80714	PBX4	0.254471	0.452054	0	NA
113730	KLHDC7B	0.252633	0.295007	0	NA
5027	P2RX7	0.252591	0.532993	0	NA
27086	FOXP1	0.251858	0.27411	0	NA
113263	GLCCI1	0.251569	0.642298	0	NA
81603	TRIM8	0.249948	0.689408	0	NA
2180	ACSL1	0.249624	1.02137	0	NA
57493	HEG1	0.249162	0.376877	0	NA
79712	GTDC1	0.246924	0.319153	0	NA
8807	IL18RAP	0.246656	0.61639	0	NA
54820	NDE1	0.24651	0.463562	0	NA
313	AOAH	0.246275	0.322022	0	NA
2323	FLT3LG	0.245457	0.255737	0	NA
2000	ELF4	0.244001	0.531179	0	NA
221472	FGD2	0.243619	0.509105	0	NA
55024	BANK1	0.243143	0.547334	0	NA
9020	MAP3K14	0.242702	0.466246	0	NA
3181	HNRNPA2B1	0.242518	0.27756	0	NA
57620	STIM2	0.242211	0.51705	0	NA
4217	MAP3K5	0.240987	0.506766	0	NA
5930	RBBP6	0.240257	0.554337	0	NA
84441	MAML2	0.237799	0.451793	0	NA
4125	MAN2B1	0.237466	0.47671	0	NA
91010	FMNL3	0.237464	0.89782	0	NA
57514	ARHGAP31	0.237288	0.860589	0	NA
56882	CDC42SE1	0.236934	0.380513	0	NA
55603	FAM46A	0.235374	0.677519	0	NA
84807	NFKBID	0.233398	0.387967	0	NA
3956	LGALS1	0.233166	0.660805	0	NA
80896	NPL	0.232962	0.449177	0	NA
397	ARHGDIB	0.232271	0.610011	0	NA
5739	PTGIR	0.232085	0.309315	0	NA
6310	ATXN1	0.231431	0.318145	0	NA
4005	LMO2	0.230908	0.393529	0	NA
141	ADPRH	0.229545	0.639489	0	NA
158830	CXorf65	0.227396	0.381047	0	NA
3732	CD82	0.226626	0.516865	0	NA
441108	C5orf56	0.22629	0.464657	10	5q31.1
5175	PECAM1	0.225398	0.793982	0	NA
54739	XAF1	0.225325	0.661097	0	NA
22862	FNDC3A	0.224936	0.413816	0	NA
10320	IKZF1	0.222953	0.579	0	NA
51225	ABI3	0.222109	0.60574	0	NA
91607	SLFN11	0.221663	0.535682	0	NA
92797	HELB	0.22097	0.374192	0	NA
221188	GPR114	0.220733	0.286406	0	NA
54918	CMTM6	0.220674	0.618815	0	NA
5728	PTEN	0.219313	0.677508	0	NA
54855	FAM46C	0.218909	0.661551	0	NA
8444	DYRK3	0.217726	0.428119	0	NA
54847	SIDT1	0.217304	0.228174	0	NA
6868	ADAM17	0.217025	0.354319	0	NA
7127	TNFAIP2	0.216858	0.351006	0	NA
9887	SMG7	0.216841	0.530987	0	NA
5997	RGS2	0.216702	0.62281	0	NA
440836	ODF3B	0.216167	0.606055	0	NA
7321	UBE2D1	0.215324	0.505842	0	NA
2745	GLRX	0.214872	0.585412	0	NA
88455	ANKRD13A	0.214216	0.508761	0	NA
1441	CSF3R	0.213863	0.46255	0	NA
353376	TICAM2	0.213639	0.336753	0	NA
63940	GPSM3	0.213564	0.359249	0	NA
10135	NAMPT	0.212566	0.697329	0	NA
83605	CCM2	0.209333	0.609022	0	NA
51284	TLR7	0.209216	0.53202	0	NA
9168	TMSB10	0.208672	0.634534	0	NA
4502	MT2A	0.207603	0.765903	0	NA
55013	CCDC109B	0.206104	0.268426	0	NA
1075	CTSC	0.204301	0.438928	0	NA
140691	TRIM69	0.20428	0.466977	0	NA
133	ADM	0.203179	0.891442	0	NA
2289	FKBP5	0.202994	0.423489	0	NA
3557	IL1RN	0.202515	0.596101	0	NA
5295	PIK3R1	0.200937	0.823202	0	NA
23046	KIF21B	0.200577	0.444872	0	NA
51513	ETV7	0.200378	0.537627	0	NA
5305	PIP4K2A	0.199537	0.579492	0	NA
1890	TYMP	0.199414	0.218054	0	NA
257144	GCSAM	0.199146	0.567249	0	NA
140885	SIRPA	0.195605	0.369439	0	NA
8728	ADAM19	0.194993	0.755513	0	NA
201799	TMEM154	0.194297	0.519581	0	NA
79890	RIN3	0.194119	0.845326	0	NA
83637	ZMIZ2	0.194021	0.376567	0	NA
9806	SPOCK2	0.19374	0.85474	0	NA
80824	DUSP16	0.192871	0.42212	0	NA
3460	IFNGR2	0.192565	0.434383	0	NA
83988	NCALD	0.191441	0.371387	0	NA
93953	ACRC	0.191165	0.62582	0	NA
55790	CSGALNACT1	0.190798	0.437069	0	NA
2885	GRB2	0.190176	0.536521	0	NA
3344	FOXN2	0.189903	0.49342	0	NA
10870	HCST	0.189752	0.344345	0	NA
3572	IL6ST	0.189588	0.619394	0	NA
8744	TNFSF9	0.188259	0.734022	0	NA
54502	RBM47	0.187819	0.588697	0	NA
202	AIM1	0.187067	0.450115	0	NA
81606	LBH	0.186761	0.718926	0	NA
10409	BASP1	0.186524	0.689111	0	NA
7405	UVRAG	0.185246	0.478923	0	NA
4063	LY9	0.184596	0.547886	0	NA
114789	SLC25A25	0.184457	0.481392	0	NA
389289	ANXA2R	0.183629	0.393707	0	NA
6279	S100A8	0.183597	0.535191	0	NA
5008	OSM	0.183433	0.473647	0	NA
6843	VAMP1	0.183319	0.184678	0	NA
3624	INHBA	0.182985	0.590737	0	NA
9960	USP3	0.182274	0.519162	0	NA
11006	LILRB4	0.181308	0.442555	0	NA
2919	CXCL1	0.180618	0.398646	0	NA
11176	BAZ2A	0.178323	0.401722	11	12q13.3
1060	CENPC	0.178268	0.383911	0	NA
5265	SERPINA1	0.177668	0.738398	0	NA
3164	NR4A1	0.177447	0.29136	0	NA
55700	MAP7D1	0.177202	0.331954	0	NA
257106	ARHGAP30	0.176769	0.597898	0	NA
120892	LRRK2	0.175704	0.442803	0	NA
7462	LAT2	0.174992	0.534348	0	NA
129293	TRABD2A	0.174187	0.542253	0	NA
8743	TNFSF10	0.17394	0.605895	0	NA
1234	CCR5	0.173186	0.499891	0	NA
10006	ABI1	0.172757	0.545067	0	NA
79670	ZCCHC6	0.17192	0.651173	0	NA
55608	ANKRD10	0.17148	0.578147	0	NA
8631	SKAP1	0.171392	0.583983	0	NA
678	ZFP36L2	0.171262	0.628346	0	NA
3459	IFNGR1	0.170476	0.438043	0	NA
475	ATOX1	0.170001	0.691079	0	NA
9367	RAB9A	0.168355	0.535666	0	NA
4644	MYO5A	0.16767	0.581048	0	NA
3552	IL1A	0.167396	0.357097	0	NA
51131	PHF11	0.167388	0.906308	0	NA
79786	KLHL36	0.167319	0.462832	0	NA
23312	DMXL2	0.1661	0.649048	0	NA
6452	SH3BP2	0.165421	0.575492	0	NA
1051	CEBPB	0.163368	0.51955	14	20q13.2
26270	FBXO6	0.162954	0.782727	0	NA
7324	UBE2E1	0.162294	0.37343	0	NA
9839	ZEB2	0.162031	0.397299	0	NA
6280	S100A9	0.161676	0.384387	0	NA
5777	PTPN6	0.161132	0.594747	0	NA
27113	BBC3	0.160515	0.442399	0	NA
2219	FCN1	0.160199	0.834076	0	NA
127829	ARL8A	0.159176	0.383818	0	NA
717	C2	0.158591	1.04397	0	NA
6810	STX4	0.157915	0.50269	12	16p11.2
2316	FLNA	0.157476	0.528354	0	NA
23476	BRD4	0.157093	0.463241	0	NA
83937	RASSF4	0.157081	0.423569	0	NA
6386	SDCBP	0.156061	0.823327	0	NA
26301	GBGT1	0.155957	0.427889	0	NA
5604	MAP2K1	0.154302	0.513793	0	NA
311	ANXA11	0.153707	0.35186	0	NA
120425	AMICA1	0.152734	0.52107	0	NA
64419	MTMR14	0.151842	0.487015	0	NA
10553	HTATIP2	0.151413	0.706092	0	NA
26286	ARFGAP3	0.151195	0.533245	0	NA
56261	GPCPD1	0.151133	0.417663	0	NA
2207	FCER1G	0.149676	0.733046	0	NA
56900	TMEM167B	0.148612	0.749491	0	NA
7316	UBC	0.148354	0.378473	0	NA
22900	CARD8	0.14773	0.313054	0	NA
2152	F3	0.147523	0.211253	0	NA
7091	TLE4	0.1471	0.370584	0	NA
83636	C19orf12	0.14703	0.562215	0	NA
23515	MORC3	0.146654	0.625234	0	NA
152137	CCDC50	0.146397	0.711273	0	NA
26157	GIMAP2	0.146222	0.770879	0	NA
285195	SLC9A9	0.146212	0.411321	0	NA
23352	UBR4	0.14551	0.500295	0	NA
3111	HLA-DOA	0.14539	0.792947	0	NA
4793	NFKBIB	0.145276	0.522171	0	NA
10659	CELF2	0.144254	0.395894	0	NA
199	AIF1	0.144185	0.647439	0	NA
57168	ASPHD2	0.144111	0.36211	0	NA
64333	ARHGAP9	0.143931	0.351225	0	NA
203522	DDX26B	0.142641	0.509547	0	NA
3569	IL6	0.142602	0.403444	0	NA
22898	DENND3	0.142106	0.54765	0	NA
197135	PATL2	0.139525	0.511971	0	NA
9619	ABCG1	0.138977	0.335216	0	NA
4033	LRMP	0.138352	0.464114	0	NA
56658	TRIM39	0.137528	0.770003	0	NA
5329	PLAUR	0.136627	0.559038	0	NA
10875	FGL2	0.136529	0.434292	0	NA
53347	UBASH3A	0.13642	0.385349	0	NA
2532	ACKR1	0.133645	0.460495	0	NA
51667	NUB1	0.133143	0.951786	0	NA
3310	HSPA6	0.132942	0.395752	0	NA
6402	SELL	0.131962	0.746667	0	NA
6653	SORL1	0.131611	0.619736	0	NA
116985	ARAP1	0.131607	0.552703	0	NA
23307	FKBP15	0.130534	0.230653	0	NA
7408	VASP	0.130022	0.513039	0	NA
57396	CLK4	0.129258	0.482622	0	NA
2313	FLI1	0.128854	0.600009	0	NA
8826	IQGAP1	0.128504	0.412152	0	NA
1102	RCBTB2	0.128341	0.533672	0	NA
3620	IDO1	0.127921	0.67329	0	NA
64231	MS4A6A	0.127467	0.386467	0	NA
23034	SAMD4A	0.126688	0.616083	0	NA
8705	B3GALT4	0.126336	0.519064	0	NA
3759	KCNJ2	0.125192	0.559754	0	NA
9535	GMFG	0.123516	0.259059	0	NA
54877	ZCCHC2	0.123268	0.52801	0	NA
9448	MAP4K4	0.123265	0.402656	0	NA
80853	KDM7A	0.121852	0.3778	0	NA
196	AHR	0.121077	0.678775	0	NA
25946	ZNF385A	0.120947	0.463856	0	NA
9842	PLEKHM1	0.119312	0.49592	0	NA
3683	ITGAL	0.118565	0.524674	12	16p11.2
8797	TNFRSF10A	0.118281	0.700259	0	NA
920	CD4	0.117753	0.436683	0	NA
10643	IGF2BP3	0.117017	0.457021	0	NA
283991	UBALD2	0.116249	0.556314	0	NA
9603	NFE2L3	0.116204	0.586822	0	NA
3965	LGALS9	0.115679	0.593923	13	17q11.2
10801	SEPT9	0.115591	0.212765	0	NA
83479	DDX59	0.115133	0.382027	0	NA
25957	PNISR	0.115101	0.251448	0	NA
55640	FLVCR2	0.11505	0.69724	0	NA
84243	ZDHHC18	0.114754	0.336471	0	NA
3570	IL6R	0.114085	0.504612	0	NA
6480	ST6GAL1	0.113484	0.232247	0	NA
4297	KMT2A	0.113169	0.507266	0	NA
201633	TIGIT	0.113123	0.567054	0	NA
9988	DMTF1	0.112598	0.426987	0	NA
29919	C18orf8	0.112162	0.564472	0	NA
3783	KCNN4	0.11152	0.60834	0	NA
80012	PHC3	0.111378	0.604282	0	NA
9586	CREB5	0.11058	0.340347	0	NA
79627	OGFRL1	0.110291	0.58719	0	NA
80264	ZNF430	0.109782	0.435835	0	NA
1831	TSC22D3	0.109571	0.352925	0	NA
6935	ZEB1	0.109225	0.499897	0	NA
23405	DICER1	0.109136	0.293464	0	NA
23503	ZFYVE26	0.108903	0.61709	0	NA
3458	IFNG	0.10613	0.431828	0	NA
6398	SECTM1	0.105759	0.331081	0	NA
27240	SIT1	0.10408	0.797438	0	NA
3398	ID2	0.102613	0.52479	0	NA
4065	LY75	0.10214	0.500119	0	NA
148867	SLC30A7	0.101536	0.677591	0	NA
695	BTK	0.10059	0.589516	0	NA
115426	UHRF2	0.100578	0.437351	0	NA
7357	UGCG	0.100132	0.808599	0	NA
6651	SON	0.0983159	0.146216	0	NA
26959	HBP1	0.0975799	0.704058	0	NA
132160	PPM1M	0.0965007	0.578907	0	NA
64645	HIAT1	0.095381	0.66593	0	NA
23406	COTL1	0.0944736	0.340681	0	NA
2769	GNA15	0.0918413	0.64009	0	NA
23207	PLEKHM2	0.0904512	0.538152	0	NA
64115	C10orf54	0.0896326	0.473596	0	NA
136895	C7orf31	0.0892749	0.569187	0	NA
9235	IL32	0.0882919	0.76763	0	NA
10892	MALT1	0.0880891	0.541839	0	NA
26019	UPF2	0.0880666	0.888018	0	NA
56985	ADPRM	0.0877369	0.634403	0	NA
64784	CRTC3	0.0876424	0.53387	0	NA
11025	LILRB3	0.0873028	0.415648	0	NA
5993	RFX5	0.0865238	0.505715	0	NA
3678	ITGA5	0.0845738	0.343667	0	NA
9056	SLC7A7	0.08385	0.691377	0	NA
6518	SLC2A5	0.0827448	0.371176	0	NA
9846	GAB2	0.082679	0.573952	0	NA
7403	KDM6A	0.0823414	0.852982	0	NA
84619	ZGPAT	0.0802824	0.25467	0	NA
53829	P2RY13	0.0800579	0.369824	0	NA
3985	LIMK2	0.0797194	0.609694	0	NA
9467	SH3BP5	0.0791033	0.521439	0	NA
22872	SEC31A	0.0790413	0.610435	0	NA
7297	TYK2	0.0789598	0.403053	6	19p13.2
84456	L3MBTL3	0.078539	0.275353	0	NA
25932	CLIC4	0.0782904	0.437552	0	NA
22914	KLRK1	0.0782741	0.137155	0	NA
101	ADAM8	0.0782614	0.437056	0	NA
8535	CBX4	0.078147	0.546252	0	NA
1535	CYBA	0.0779089	0.471766	0	NA
1808	DPYSL2	0.077749	0.710612	0	NA
23049	SMG1	0.0776525	0.599529	0	NA
55573	CDV3	0.0773497	0.552162	0	NA
1026	CDKN1A	0.076459	0.593799	0	NA
23304	UBR2	0.0760619	0.404276	0	NA
11276	SYNRG	0.075644	0.709398	0	NA
57590	WDFY1	0.0754211	0.585034	0	NA
1043	CD52	0.0750138	0.528478	0	NA
56965	PARP6	0.0747204	0.607872	0	NA
3725	JUN	0.0738819	0.359251	0	NA
719	C3AR1	0.0735424	0.44308	0	NA
56938	ARNTL2	0.0722877	0.637302	0	NA
7799	PRDM2	0.0720352	0.415477	0	NA
375387	NRROS	0.0719291	0.696149	0	NA
55340	GIMAP5	0.0713868	1.12677	0	NA
81619	TSPAN14	0.070612	0.478707	0	NA
1052	CEBPD	0.0694153	0.599282	0	NA
3101	HK3	0.0691305	0.540619	0	NA
10326	SIRPB1	0.0689934	0.318972	0	NA
9208	LRRFIP1	0.0669384	0.789887	0	NA
55096	EBLN2	0.066817	0.557342	0	NA
23360	FNBP4	0.0667699	0.798098	0	NA
54813	KLHL28	0.0667277	0.422842	0	NA
6236	RRAD	0.0666013	0.549089	0	NA
2553	GABPB1	0.0655867	0.756267	0	NA
9447	AIM2	0.065427	0.555515	0	NA
23370	ARHGEF18	0.0654181	0.755788	0	NA
2651	GCNT2	0.0643133	0.489492	0	NA
55180	LINS	0.0636116	0.36893	0	NA
214	ALCAM	0.0630545	0.539297	0	NA
5025	P2RX4	0.0624829	0.559591	0	NA
5699	PSMB10	0.0613304	0.263196	0	NA
79666	PLEKHF2	0.0611177	0.249285	0	NA
51061	TXNDC11	0.0595844	0.596741	0	NA
79872	CBLL1	0.058243	0.542517	0	NA
201294	UNC13D	0.0581463	0.442316	0	NA
56905	C15orf39	0.0569357	0.642266	0	NA
608	TNFRSF17	0.0567111	0.607534	0	NA
3779	KCNMB1	0.056524	0.382263	0	NA
2867	FFAR2	0.0560809	0.619494	0	NA
56983	POGLUT1	0.0560782	0.530269	0	NA
51311	TLR8	0.0553005	0.706132	0	NA
2512	FTL	0.0552053	0.667959	0	NA
79888	LPCAT1	0.054989	0.644277	0	NA
56650	CLDND1	0.0544851	0.34172	0	NA
409	ARRB2	0.0543253	0.57642	0	NA
8737	RIPK1	0.0540772	0.369825	0	NA
55114	ARHGAP17	0.0540745	0.444045	0	NA
8877	SPHK1	0.052774	0.681382	0	NA
5368	PNOC	0.0525843	0.556478	0	NA
9322	TRIP10	0.0522506	0.347196	0	NA
255967	PAN3	0.0515603	0.691353	0	NA
3300	DNAJB2	0.0515227	0.419664	0	NA
157697	ERICH1	0.0508872	0.581822	0	NA
156	ADRBK1	0.0502986	0.233058	0	NA
6494	SIPA1	0.0494635	0.566415	0	NA
9489	PGS1	0.04881	0.730489	0	NA
5294	PIK3CG	0.0487978	0.488065	0	NA
23240	KIAA0922	0.048725	0.449968	0	NA
29940	DSE	0.0484527	0.635612	0	NA
256236	NAPSB	0.0482438	0.343723	0	NA
5451	POU2F1	0.0480435	0.444004	0	NA
8717	TRADD	0.0478519	0.183643	0	NA
8013	NR4A3	0.047824	0.474674	0	NA
83931	STK40	0.0478109	0.393396	0	NA
23215	PRRC2C	0.0461834	0.55543	0	NA
26137	ZBTB20	0.0459982	0.634145	0	NA
79180	EFHD2	0.0459269	0.507469	0	NA
155038	GIMAP8	0.0454993	0.510756	0	NA
3371	TNC	0.0452124	0.571844	0	NA
51199	NIN	0.0448499	0.418649	0	NA
7323	UBE2D3	0.0444939	0.618807	0	NA
5610	EIF2AK2	0.0433144	0.349314	0	NA
54210	TREM1	0.0427941	0.488707	0	NA
286336	FAM78A	0.0425095	0.467171	0	NA
4061	LY6E	0.0424882	0.624283	0	NA
11031	RAB31	0.042371	0.561638	0	NA
340061	TMEM173	0.0419334	0.380053	0	NA
338339	CLEC4D	0.039304	0.557763	0	NA
8554	PIAS1	0.0390952	0.395956	0	NA
2215	FCGR3B	0.0390794	0.40023	0	NA
30844	EHD4	0.0383062	0.256404	0	NA
64215	DNAJC1	0.0379863	0.552906	0	NA
54	ACP5	0.0377361	0.28185	0	NA
25948	KBTBD2	0.0370913	0.458327	0	NA
54676	GTPBP2	0.0363986	0.479336	0	NA
8934	RAB29	0.0362626	0.501812	0	NA
55904	KMT2E	0.0361835	0.250198	0	NA
93643	TJAP1	0.0356983	0.393063	0	NA
4627	MYH9	0.0342868	0.689932	0	NA
84333	PCGF5	0.0334057	0.927719	0	NA
79139	DERL1	0.0333058	0.343946	0	NA
55454	CSGALNACT2	0.0331875	0.541271	0	NA
79626	TNFAIP8L2	0.0331087	0.585549	0	NA
220002	CYB561A3	0.0324951	0.402592	0	NA
57826	RAP2C	0.0302293	0.628728	0	NA
3708	ITPR1	0.0301438	0.660871	0	NA
1112	FOXN3	0.0299869	0.424108	0	NA
7292	TNFSF4	0.0295861	0.44539	0	NA
22822	PHLDA1	0.0288721	0.355482	0	NA
7850	IL1R2	0.027846	0.485054	0	NA
2869	GRK5	0.0275886	0.793197	0	NA
55619	DOCK10	0.0272092	0.493458	0	NA
222161	DKFZP586I1420	0.0267865	0.801843	0	NA
6464	SHC1	0.0262763	0.522917	0	NA
64121	RRAGC	0.0257818	0.739207	0	NA
10475	TRIM38	0.0249977	0.329168	0	NA
54556	ING3	0.0247998	0.393871	0	NA
3720	JARID2	0.0238088	0.544627	0	NA
26136	TES	0.0234239	0.728943	0	NA
1493	CTLA4	0.0229287	0.52371	0	NA
5450	POU2AF1	0.02242	0.745875	0	NA
159013	CXorf38	0.0223056	0.443048	0	NA
121260	SLC15A4	0.0222263	0.333793	0	NA
6016	RIT1	0.0222176	0.560133	0	NA
50640	PNPLA8	0.021708	0.598645	0	NA
51322	WAC	0.0206976	0.57933	0	NA
493861	EID3	0.0206589	0.80642	0	NA
51347	TAOK3	0.020206	0.352032	0	NA
840	CASP7	0.0196039	0.501944	0	NA
6813	STXBP2	0.0194789	0.804359	0	NA
6195	RPS6KA1	0.0192645	0.62471	0	NA
7422	VEGFA	0.0191213	0.434204	0	NA
9679	FAM53B	0.0191121	0.425522	0	NA
9051	PSTPIP1	0.0189682	0.629344	0	NA
51167	CYB5R4	0.0180943	0.541168	0	NA
8527	DGKD	0.0175796	0.381203	0	NA
89857	KLHL6	0.0163008	0.635081	0	NA
51621	KLF13	0.0161594	0.120968	0	NA
8905	AP1S2	0.0152135	0.592831	0	NA
10791	VAMP5	0.0151626	0.524478	0	NA
6897	TARS	0.0149007	0.418595	0	NA
55196	KIAA1551	0.0148115	0.582258	0	NA
5252	PHF1	0.0146409	0.5569	0	NA
10095	ARPC1B	0.0120718	0.41162	0	NA
54462	CCSER2	0.0120077	0.253853	0	NA
8935	SKAP2	0.0114888	0.75889	0	NA
5580	PRKCD	0.010835	0.353959	0	NA
29887	SNX10	0.0103548	0.23581	0	NA
6879	TAF7	0.0100388	0.676856	0	NA
3267	AGFG1	0.00972892	0.752191	0	NA
2213	FCGR2B	0.00933846	0.604727	0	NA
8870	IER3	0.0088415	0.470928	0	NA
219988	PATL1	0.00851011	0.241734	0	NA
10982	MAPRE2	0.00814364	0.25705	0	NA
11322	TMC6	0.00747941	0.435953	0	NA
196743	PAOX	0.00725455	0.606421	0	NA
152789	JAKMIP1	0.00680488	0.516576	0	NA
84689	MS4A14	0.00624809	0.274786	0	NA
11186	RASSF1	0.0061025	0.463028	0	NA
3071	NCKAP1L	0.00565093	0.3724	0	NA
308	ANXA5	0.00497702	0.419873	0	NA
974	CD79B	0.0045744	0.655523	0	NA
6671	SP4	0.00393855	0.343013	0	NA
637	BID	0.00378786	0.746966	0	NA
7040	TGFB1	0.00373589	0.399545	0	NA
55589	BMP2K	0.00339065	0.487292	0	NA
352961	HCG26	0.00330708	0.724512	17	6p21.3
9693	RAPGEF2	0.00217814	0.339111	0	NA
867	CBL	0.00214933	0.443077	0	NA
29851	ICOS	0.00204387	0.333852	0	NA
832	CAPZB	0.00112684	0.593812	0	NA
146722	CD300LF	0.000942146	0.461568	0	NA
167153	PAPD4	0.00066015	0.70295	0	NA
10186	LHFP	0.000338773	0.579775	0	NA
4772	NFATC1	0.000185216	0.620137	0	NA
10769	PLK2	0.000152431	0.525387	0	NA
340348	TSPAN33	1.83399e-05	0.423144	0	NA
4363	ABCC1	-2.20723e-05	0.667136	0	NA
23157	SEPT6	-0.000436494	0.292031	0	NA
3091	HIF1A	-0.00154207	0.420014	0	NA
55829	VIMP	-0.00173436	0.656448	0	NA
55911	APOBR	-0.00212599	0.388889	0	NA
713	C1QB	-0.00215826	0.528085	0	NA
144423	GLT1D1	-0.00327684	0.275078	0	NA
4664	NAB1	-0.00336218	0.326843	0	NA
55303	GIMAP4	-0.00338078	0.50055	0	NA
9636	ISG15	-0.00417649	0.714652	0	NA
7444	VRK2	-0.00485381	0.298637	0	NA
2526	FUT4	-0.00556491	0.405086	0	NA
165904	XIRP1	-0.0068747	0.430957	0	NA
6840	SVIL	-0.00772	0.580786	0	NA
80124	VCPIP1	-0.0085683	0.408377	0	NA
10482	NXF1	-0.00930396	0.481796	0	NA
27314	RAB30	-0.00940186	0.340983	0	NA
7461	CLIP2	-0.0102897	0.737271	0	NA
57600	FNIP2	-0.0118792	0.541781	0	NA
8467	SMARCA5	-0.0118971	0.459324	0	NA
2124	EVI2B	-0.0121903	0.688062	0	NA
1612	DAPK1	-0.0123098	0.474353	0	NA
199675	MCEMP1	-0.0128998	0.411009	0	NA
814	CAMK4	-0.0130542	0.561661	0	NA
6102	RP2	-0.0134565	0.556792	0	NA
79027	ZNF655	-0.0138185	0.605637	0	NA
79003	MIS12	-0.0145793	0.471342	0	NA
54518	APBB1IP	-0.0149639	0.58791	0	NA
29982	NRBF2	-0.0157584	0.690931	0	NA
63901	FAM111A	-0.0160581	0.537586	0	NA
7994	KAT6A	-0.0165403	0.587487	0	NA
7328	UBE2H	-0.016665	0.488238	0	NA
10018	BCL2L11	-0.0167619	0.612591	0	NA
7099	TLR4	-0.0173522	0.378796	0	NA
6925	TCF4	-0.0173805	0.709495	0	NA
5863	RGL2	-0.0174548	0.665187	0	NA
6004	RGS16	-0.0177814	0.748421	0	NA
8031	NCOA4	-0.0180844	0.561677	0	NA
8621	CDK13	-0.0180997	0.717262	0	NA
6509	SLC1A4	-0.018526	0.419874	0	NA
9129	PRPF3	-0.018534	0.466353	0	NA
51393	TRPV2	-0.0185472	0.540146	0	NA
57035	RSRP1	-0.0192525	0.451161	0	NA
29	ABR	-0.0195139	0.528238	0	NA
6614	SIGLEC1	-0.0201866	0.6015	0	NA
8795	TNFRSF10B	-0.0226502	0.56013	0	NA
22990	PCNX	-0.0228019	0.584714	0	NA
2040	STOM	-0.0229379	0.473133	0	NA
716	C1S	-0.02326	0.861157	0	NA
1522	CTSZ	-0.0236173	0.554027	0	NA
5919	RARRES2	-0.024006	0.401343	0	NA
84981	MIR22HG	-0.0243478	0.889496	0	NA
80204	FBXO11	-0.0249882	0.472582	0	NA
23070	CMTR1	-0.0259567	0.291645	0	NA
84932	RAB2B	-0.026057	0.558575	0	NA
64091	POPDC2	-0.0260658	0.541327	0	NA
4069	LYZ	-0.0260964	0.209879	0	NA
3676	ITGA4	-0.0268535	0.712768	0	NA
24145	PANX1	-0.0268907	0.575417	0	NA
5467	PPARD	-0.0269959	0.418063	0	NA
80208	SPG11	-0.0271933	0.522927	0	NA
53826	FXYD6	-0.027574	0.364386	0	NA
9830	TRIM14	-0.0285688	0.460891	0	NA
79705	LRRK1	-0.0287339	0.485969	0	NA
64699	TMPRSS3	-0.0293452	0.612841	0	NA
3738	KCNA3	-0.0303569	0.711752	0	NA
7597	ZBTB25	-0.0306283	0.78018	0	NA
3002	GZMB	-0.0306659	0.491771	0	NA
132320	SCLT1	-0.0312641	0.220466	0	NA
23338	JADE2	-0.0330461	0.608013	0	NA
22890	ZBTB1	-0.0331006	0.744636	0	NA
2907	GRINA	-0.0334273	0.570852	0	NA
79899	PRR5L	-0.0335672	0.593986	0	NA
64224	HERPUD2	-0.0339959	0.526048	0	NA
23118	TAB2	-0.0342163	0.574477	0	NA
57147	SCYL3	-0.0344217	0.32161	0	NA
64218	SEMA4A	-0.0344576	0.51524	0	NA
9934	P2RY14	-0.035685	0.46012	0	NA
10625	IVNS1ABP	-0.0384843	0.321749	0	NA
51063	CALHM2	-0.0392124	0.665988	0	NA
5899	RALB	-0.0393838	0.92173	0	NA
285527	FRYL	-0.0400843	0.154725	0	NA
1475	CSTA	-0.0401688	0.478939	0	NA
23466	CBX6	-0.0402833	0.636448	0	NA
160365	CLECL1	-0.0410558	0.247892	0	NA
64167	ERAP2	-0.0412972	0.801142	7	5q15
51696	HECA	-0.0424296	0.748947	0	NA
130367	SGPP2	-0.0424315	0.604136	0	NA
5328	PLAU	-0.0437321	0.638015	0	NA
2683	B4GALT1	-0.0439581	0.660732	0	NA
80219	COQ10B	-0.0446715	0.5584	0	NA
4242	MFNG	-0.0452513	0.585203	0	NA
23036	ZNF292	-0.0465402	0.779875	0	NA
4299	AFF1	-0.0465816	0.390714	0	NA
114548	NLRP3	-0.0467229	0.239213	0	NA
9997	SCO2	-0.0473812	0.35286	0	NA
27032	ATP2C1	-0.0474564	0.371798	0	NA
83452	RAB33B	-0.0483175	0.588438	0	NA
23625	FAM89B	-0.0485935	0.579971	0	NA
2060	EPS15	-0.0487728	0.522219	0	NA
8545	CGGBP1	-0.048924	0.533071	0	NA
29761	USP25	-0.0495542	0.516839	0	NA
54674	LRRN3	-0.0500601	0.412548	0	NA
54617	INO80	-0.0509615	0.31786	0	NA
2632	GBE1	-0.0527899	0.662083	0	NA
3816	KLK1	-0.053062	0.651705	0	NA
55743	CHFR	-0.0536317	0.759051	0	NA
7494	XBP1	-0.0542105	0.303054	0	NA
8880	FUBP1	-0.0549478	0.310223	0	NA
51176	LEF1	-0.05513	0.667741	0	NA
23143	LRCH1	-0.0567491	0.460109	0	NA
139818	DOCK11	-0.0569915	0.57234	0	NA
81788	NUAK2	-0.0571912	0.36764	0	NA
55848	PLGRKT	-0.0577693	0.642955	0	NA
53917	RAB24	-0.058213	0.49419	0	NA
2081	ERN1	-0.0584289	0.697302	0	NA
23075	SWAP70	-0.0584718	0.341584	0	NA
1606	DGKA	-0.0589649	0.62928	11	12q13.3
157285	SGK223	-0.060343	0.546998	0	NA
55233	MOB1A	-0.0603566	0.426775	0	NA
29760	BLNK	-0.0605964	0.371784	0	NA
2309	FOXO3	-0.0614301	0.728786	0	NA
50852	TRAT1	-0.0624411	0.470807	0	NA
26253	CLEC4E	-0.0627588	0.724914	0	NA
6446	SGK1	-0.062963	0.424688	0	NA
8569	MKNK1	-0.0629638	0.677452	0	NA
2857	GPR34	-0.0637187	0.696561	0	NA
5334	PLCL1	-0.0637489	0.440409	0	NA
84124	ZNF394	-0.0638313	0.356821	0	NA
3257	HPS1	-0.0639978	0.489207	0	NA
1879	EBF1	-0.0644643	0.588272	15	5q33.3
9242	MSC	-0.0646952	0.512099	0	NA
54468	MIOS	-0.0648944	0.466425	0	NA
220213	OTUD1	-0.0655087	0.606947	0	NA
9044	BTAF1	-0.0657437	0.808806	0	NA
930	CD19	-0.0659807	0.386832	0	NA
586	BCAT1	-0.0660859	0.447486	0	NA
79780	CCDC82	-0.0662973	0.680261	0	NA
89790	SIGLEC10	-0.0667989	0.454611	0	NA
7048	TGFBR2	-0.067364	0.324902	0	NA
9840	TESPA1	-0.0675968	1.07414	0	NA
56935	SMCO4	-0.0687203	0.605726	0	NA
83442	SH3BGRL3	-0.0690846	0.741726	0	NA
54567	DLL4	-0.069221	0.234719	0	NA
7293	TNFRSF4	-0.069481	0.344398	0	NA
11237	RNF24	-0.0695331	0.657864	0	NA
147138	TMC8	-0.0696545	0.444125	0	NA
10184	LHFPL2	-0.0710987	0.619066	0	NA
51363	CHST15	-0.0734335	0.310595	0	NA
84695	LOXL3	-0.0736983	0.754386	0	NA
51703	ACSL5	-0.0739513	0.776607	0	NA
54454	ATAD2B	-0.0745236	0.728101	0	NA
2332	FMR1	-0.0747791	0.416517	0	NA
23214	XPO6	-0.0752227	0.697051	0	NA
3696	ITGB8	-0.0756702	0.564182	0	NA
100	ADA	-0.0756892	0.323067	0	NA
914	CD2	-0.0760505	0.490071	0	NA
154743	C7orf60	-0.0761204	0.607857	0	NA
80008	TMEM156	-0.0761491	0.695885	0	NA
80774	LIMD2	-0.0763171	0.559886	0	NA
8603	FAM193A	-0.0766368	0.338833	0	NA
10288	LILRB2	-0.0769595	0.867579	0	NA
5253	PHF2	-0.0769635	0.578988	0	NA
28962	OSTM1	-0.078141	0.747316	0	NA
79930	DOK3	-0.0784839	0.567358	0	NA
23216	TBC1D1	-0.0786414	0.681261	0	NA
375035	SFT2D2	-0.0805076	0.718519	0	NA
1445	CSK	-0.0807367	0.631426	0	NA
669	BPGM	-0.0809315	0.436911	0	NA
79811	SLTM	-0.0810394	0.55464	0	NA
8564	KMO	-0.0812906	0.388136	0	NA
92344	GORAB	-0.081594	0.469476	0	NA
4542	MYO1F	-0.0820607	0.645987	0	NA
2033	EP300	-0.0822303	0.513537	0	NA
143689	PIWIL4	-0.082684	0.715422	0	NA
225	ABCD2	-0.0828488	0.540981	0	NA
26034	IPCEF1	-0.0832221	0.668317	0	NA
50807	ASAP1	-0.0838339	0.557	0	NA
4659	PPP1R12A	-0.0846413	0.342739	0	NA
822	CAPG	-0.0846632	0.775819	0	NA
4690	NCK1	-0.0846703	0.350376	0	NA
3512	IGJ	-0.0848159	0.536758	0	NA
10253	SPRY2	-0.0854263	0.306714	0	NA
6347	CCL2	-0.0869936	0.286465	0	NA
9258	MFHAS1	-0.087424	0.567685	0	NA
9925	ZBTB5	-0.0886345	0.57533	0	NA
53	ACP2	-0.0886512	0.337399	0	NA
25780	RASGRP3	-0.0887713	0.466594	0	NA
347902	AMIGO2	-0.0890213	0.350808	0	NA
9363	RAB33A	-0.0891857	0.26293	0	NA
25801	GCA	-0.0894944	0.778501	16	2q24.2
80231	CXorf21	-0.0895824	0.566037	0	NA
4316	MMP7	-0.0903376	0.469948	0	NA
321	APBA2	-0.0904036	0.674629	0	NA
25820	ARIH1	-0.0905671	0.377798	0	NA
5782	PTPN12	-0.0919193	0.407244	0	NA
2069	EREG	-0.0922291	0.534693	0	NA
4815	NINJ2	-0.0934195	0.381499	0	NA
3003	GZMK	-0.0943225	0.855784	0	NA
55840	EAF2	-0.0944564	0.461645	0	NA
148423	C1orf52	-0.0948175	0.507393	0	NA
7072	TIA1	-0.0948332	0.673446	0	NA
9546	APBA3	-0.095115	0.672336	0	NA
285172	FAM126B	-0.0953773	0.511047	0	NA
51547	SIRT7	-0.0954555	0.759116	0	NA
7375	USP4	-0.0957878	0.857311	0	NA
8440	NCK2	-0.0968859	0.738063	0	NA
374403	TBC1D10C	-0.0972972	0.384504	0	NA
11234	HPS5	-0.0978	0.840991	0	NA
91746	YTHDC1	-0.0978318	0.627507	0	NA
3987	LIMS1	-0.0990648	0.909758	0	NA
6498	SKIL	-0.0996068	0.571034	0	NA
7791	ZYX	-0.100361	0.495807	0	NA
10312	TCIRG1	-0.10038	0.778076	0	NA
28959	TMEM176B	-0.100521	0.761437	0	NA
80315	CPEB4	-0.102588	0.556838	0	NA
3109	HLA-DMB	-0.102653	0.574742	0	NA
54861	SNRK	-0.102724	0.419497	0	NA
10800	CYSLTR1	-0.102935	0.531005	0	NA
2002	ELK1	-0.104273	0.684079	0	NA
7941	PLA2G7	-0.104342	0.529853	0	NA
8763	CD164	-0.104434	0.513391	0	NA
4818	NKG7	-0.105	0.408729	0	NA
753	LDLRAD4	-0.105936	0.729639	0	NA
7030	TFE3	-0.10612	0.407359	0	NA
9138	ARHGEF1	-0.106287	0.488567	0	NA
2581	GALC	-0.106979	0.58277	0	NA
5216	PFN1	-0.107649	0.492439	0	NA
11027	LILRA2	-0.108813	0.464994	0	NA
715	C1R	-0.109238	0.911306	0	NA
5914	RARA	-0.109265	0.532173	0	NA
84824	FCRLA	-0.109787	0.489368	0	NA
6777	STAT5B	-0.110162	0.346118	0	NA
23765	IL17RA	-0.110462	0.544312	0	NA
27299	ADAMDEC1	-0.110762	0.691324	0	NA
23613	ZMYND8	-0.111059	0.632913	0	NA
126917	IFFO2	-0.111438	0.417411	0	NA
84868	HAVCR2	-0.111545	0.568835	0	NA
10627	MYL12A	-0.111972	0.511636	0	NA
7109	TRAPPC10	-0.113121	0.648107	0	NA
84957	RELT	-0.113478	0.431437	0	NA
23315	SLC9A8	-0.115246	0.251766	14	20q13.2
85027	SMIM3	-0.115411	0.425157	0	NA
23163	GGA3	-0.11605	0.326257	0	NA
118932	ANKRD22	-0.117297	0.685584	0	NA
25836	NIPBL	-0.117737	0.603739	0	NA
26088	GGA1	-0.118529	0.44266	0	NA
23531	MMD	-0.11874	0.434812	0	NA
54851	ANKRD49	-0.118805	0.564858	0	NA
26578	OSTF1	-0.119677	0.557461	0	NA
6367	CCL22	-0.119944	0.479607	0	NA
57623	ZFAT	-0.120282	0.554371	0	NA
84446	BRSK1	-0.120529	0.431877	0	NA
10724	MGEA5	-0.120737	0.678874	0	NA
128338	DRAM2	-0.121177	0.400964	0	NA
8073	PTP4A2	-0.122406	0.117611	0	NA
8648	NCOA1	-0.12316	0.420727	0	NA
10045	SH2D3A	-0.123317	0.597873	0	NA
285237	C3orf38	-0.123577	0.289851	0	NA
472	ATM	-0.1243	0.421516	0	NA
81558	FAM117A	-0.124505	0.13346	0	NA
90809	TMEM55B	-0.12476	0.683947	0	NA
399665	FAM102A	-0.12492	0.684366	0	NA
170506	DHX36	-0.125371	0.713411	0	NA
1117	CHI3L2	-0.125999	0.597501	0	NA
2357	FPR1	-0.126077	0.367218	0	NA
29950	SERTAD1	-0.126616	0.371981	0	NA
64174	DPEP2	-0.12692	0.482911	0	NA
4034	LRCH4	-0.126988	0.614395	0	NA
5597	MAPK6	-0.127213	0.549062	0	NA
57706	DENND1A	-0.127938	0.618595	0	NA
1200	TPP1	-0.128522	0.691611	0	NA
2687	GGT5	-0.128764	0.228104	0	NA
211	ALAS1	-0.12926	0.385435	0	NA
3021	H3F3B	-0.129607	0.328175	0	NA
9935	MAFB	-0.130295	0.328707	0	NA
223082	ZNRF2	-0.130429	0.478248	0	NA
85403	EAF1	-0.131796	0.252806	0	NA
10600	USP16	-0.132622	0.300605	0	NA
9320	TRIP12	-0.132878	0.250985	0	NA
29952	DPP7	-0.133102	0.516025	0	NA
4245	MGAT1	-0.133238	0.543651	0	NA
10537	UBD	-0.134029	0.630975	0	NA
56913	C1GALT1	-0.134098	0.813219	0	NA
160622	GRASP	-0.134391	0.287703	0	NA
54765	TRIM44	-0.134618	0.594539	0	NA
10871	CD300C	-0.134779	0.385072	0	NA
10507	SEMA4D	-0.13494	0.77137	0	NA
23440	OTP	-0.135056	0.504886	0	NA
57205	ATP10D	-0.135378	0.573844	0	NA
23179	RGL1	-0.136196	0.694465	0	NA
132884	EVC2	-0.136695	0.467573	0	NA
83716	CRISPLD2	-0.137204	0.31429	0	NA
115992	RNF166	-0.138775	0.406436	0	NA
9332	CD163	-0.138818	0.49524	0	NA
27350	APOBEC3C	-0.139439	0.439164	0	NA
27040	LAT	-0.139648	0.588516	0	NA
817	CAMK2D	-0.140021	0.418824	0	NA
23099	ZBTB43	-0.140621	0.735617	0	NA
80198	MUS81	-0.140628	0.538088	0	NA
84067	FAM160A2	-0.140799	0.362725	0	NA
91300	R3HDM4	-0.140801	0.70643	0	NA
10287	RGS19	-0.141009	0.7411	0	NA
10802	SEC24A	-0.141477	0.257367	0	NA
23218	NBEAL2	-0.14174	0.612761	0	NA
54757	FAM20A	-0.141799	0.684572	0	NA
366	AQP9	-0.14193	0.290483	0	NA
944	TNFSF8	-0.142361	0.693694	0	NA
23033	DOPEY1	-0.142872	0.269977	0	NA
91353	IGLL3P	-0.142894	0.465838	0	NA
64116	SLC39A8	-0.143225	0.687847	0	NA
2771	GNAI2	-0.143771	0.540599	0	NA
91748	ELMSAN1	-0.144059	0.721736	0	NA
1116	CHI3L1	-0.144311	0.522631	0	NA
5527	PPP2R5C	-0.144536	0.429604	0	NA
126308	MOB3A	-0.144865	0.349141	0	NA
57585	CRAMP1L	-0.145775	0.485838	0	NA
55023	PHIP	-0.145866	0.502216	0	NA
4283	CXCL9	-0.148074	0.115551	0	NA
51307	FAM53C	-0.148156	0.423875	0	NA
84062	DTNBP1	-0.14877	0.528784	0	NA
6932	TCF7	-0.148783	0.630091	0	NA
4205	MEF2A	-0.149059	0.374597	0	NA
1455	CSNK1G2	-0.149587	0.357144	0	NA
9757	KMT2B	-0.15028	0.538898	0	NA
80335	WDR82	-0.150343	0.530515	0	NA
150372	NFAM1	-0.150591	0.873898	0	NA
2833	CXCR3	-0.150906	0.429995	0	NA
9877	ZC3H11A	-0.151425	0.880098	0	NA
197358	NLRC3	-0.151616	0.443554	0	NA
836	CASP3	-0.152064	0.446899	0	NA
5298	PI4KB	-0.152528	0.713702	0	NA
653390	RRN3P2	-0.152789	0.260733	0	NA
1731	SEPT1	-0.152922	0.358365	12	16p11.2
9744	ACAP1	-0.154402	0.499908	0	NA
10208	USPL1	-0.15481	0.690663	0	NA
1796	DOK1	-0.154963	0.453867	0	NA
90637	ZFAND2A	-0.155404	0.693681	0	NA
23673	STX12	-0.156925	0.478312	0	NA
387763	C11orf96	-0.15749	0.522721	0	NA
54509	RHOF	-0.157851	0.648959	0	NA
6867	TACC1	-0.158	0.543507	0	NA
4609	MYC	-0.158232	0.305934	0	NA
8481	OFD1	-0.15831	0.563145	0	NA
917	CD3G	-0.15923	0.895158	0	NA
124935	SLC43A2	-0.160104	0.570398	0	NA
117584	RFFL	-0.160956	0.411354	0	NA
1265	CNN2	-0.161182	0.358976	0	NA
4066	LYL1	-0.161939	0.64809	0	NA
3914	LAMB3	-0.162093	0.489826	0	NA
22797	TFEC	-0.1624	0.40829	0	NA
11177	BAZ1A	-0.162415	0.59954	3	14q13.2
4155	MBP	-0.162467	0.632737	0	NA
25900	IFFO1	-0.162567	0.509474	0	NA
7763	ZFAND5	-0.162799	0.246664	0	NA
5495	PPM1B	-0.163564	0.5398	0	NA
221895	JAZF1	-0.164497	0.524954	0	NA
114907	FBXO32	-0.164985	0.354389	0	NA
114836	SLAMF6	-0.165167	0.693297	0	NA
26511	CHIC2	-0.165726	0.496421	0	NA
996	CDC27	-0.165933	0.42639	0	NA
51816	CECR1	-0.166502	0.708223	0	NA
64319	FBRS	-0.166983	0.490011	12	16p11.2
10730	YME1L1	-0.167128	0.566068	0	NA
734	OSGIN2	-0.167712	0.332442	0	NA
7071	KLF10	-0.168153	0.441254	0	NA
3727	JUND	-0.168301	0.482008	0	NA
26147	PHF19	-0.168425	0.60543	0	NA
10392	NOD1	-0.169177	0.255994	0	NA
84897	TBRG1	-0.169286	0.387936	0	NA
55696	RBM22	-0.169395	0.49071	0	NA
8289	ARID1A	-0.169418	0.493011	0	NA
11152	WDR45	-0.16969	0.448583	0	NA
23603	CORO1C	-0.169877	0.490392	0	NA
51274	KLF3	-0.170567	0.750647	0	NA
65117	RSRC2	-0.171333	0.591219	0	NA
4149	MAX	-0.171433	0.398171	0	NA
65220	NADK	-0.171898	0.257033	0	NA
10979	FERMT2	-0.172044	0.448114	0	NA
9659	PDE4DIP	-0.173555	0.496366	0	NA
51646	YPEL5	-0.173653	0.436773	0	NA
50486	G0S2	-0.173888	0.647324	0	NA
22849	CPEB3	-0.173983	0.774096	0	NA
140775	SMCR8	-0.174152	0.237042	0	NA
863	CBFA2T3	-0.174833	0.638784	0	NA
55035	NOL8	-0.174869	0.412498	0	NA
10370	CITED2	-0.175436	0.495545	0	NA
1654	DDX3X	-0.175733	0.651311	0	NA
192669	AGO3	-0.175749	0.779944	0	NA
114294	LACTB	-0.176162	0.407006	0	NA
10978	CLP1	-0.176794	0.394326	0	NA
57556	SEMA6A	-0.177029	0.738417	0	NA
84898	PLXDC2	-0.177051	0.502185	0	NA
23761	PISD	-0.177343	0.475634	0	NA
5687	PSMA6	-0.17739	0.252765	3	14q13.2
5551	PRF1	-0.178417	0.617303	0	NA
9107	MTMR6	-0.178516	0.375228	0	NA
6993	DYNLT1	-0.17883	0.246154	0	NA
8320	EOMES	-0.179841	0.504259	0	NA
23585	TMEM50A	-0.180154	0.815981	0	NA
143686	SESN3	-0.180331	0.677403	0	NA
23081	KDM4C	-0.181099	0.825179	0	NA
4783	NFIL3	-0.181248	0.852965	0	NA
83641	FAM107B	-0.182007	0.677031	0	NA
10923	SUB1	-0.182015	0.35002	0	NA
84674	CARD6	-0.182171	0.37532	0	NA
5641	LGMN	-0.18273	0.498457	0	NA
440400	RNASEK	-0.18287	0.539323	0	NA
7204	TRIO	-0.183501	0.634437	0	NA
921	CD5	-0.18388	0.413912	0	NA
5991	RFX3	-0.184088	0.506043	0	NA
91526	ANKRD44	-0.184415	0.573261	0	NA
283234	CCDC88B	-0.184658	0.641505	0	NA
6583	SLC22A4	-0.184728	0.250503	10	5q31.1
55667	DENND4C	-0.185603	0.542563	0	NA
6782	HSPA13	-0.185833	0.550916	0	NA
10097	ACTR2	-0.185976	0.64532	0	NA
4248	MGAT3	-0.186153	0.723293	0	NA
10766	TOB2	-0.186837	0.436794	0	NA
6275	S100A4	-0.186844	0.526669	0	NA
4300	MLLT3	-0.187072	0.49122	0	NA
53335	BCL11A	-0.187215	0.483403	0	NA
91283	MSANTD3	-0.1879	0.548692	0	NA
10109	ARPC2	-0.188407	0.521642	0	NA
81793	TLR10	-0.188572	0.460849	0	NA
164	AP1G1	-0.188795	0.64419	0	NA
92521	SPECC1	-0.188867	0.571106	0	NA
26579	MYEOV	-0.189939	0.435842	0	NA
10161	LPAR6	-0.190711	0.551615	0	NA
54900	LAX1	-0.191971	0.506718	0	NA
89849	ATG16L2	-0.192161	0.503938	0	NA
25865	PRKD2	-0.192253	0.74717	0	NA
10420	TESK2	-0.192307	0.548167	0	NA
7094	TLN1	-0.192669	0.59138	0	NA
85377	MICALL1	-0.192675	0.509045	0	NA
9990	SLC12A6	-0.193167	0.422627	0	NA
22838	RNF44	-0.193277	0.428294	0	NA
10227	MFSD10	-0.193467	0.456703	0	NA
113402	SFT2D1	-0.193942	0.825069	0	NA
124535	HSF5	-0.194129	0.757032	0	NA
56160	NDNL2	-0.194195	0.488918	0	NA
157	ADRBK2	-0.196357	0.526137	0	NA
57458	TMCC3	-0.196781	0.418064	0	NA
54863	TOR4A	-0.196933	0.451488	0	NA
1613	DAPK3	-0.197306	0.792306	0	NA
7568	ZNF20	-0.198627	0.267892	0	NA
3551	IKBKB	-0.199046	0.564149	0	NA
80305	TRABD	-0.200015	0.794761	0	NA
81565	NDEL1	-0.20028	0.401524	0	NA
5093	PCBP1	-0.200777	0.575466	0	NA
54520	CCDC93	-0.201502	0.662088	0	NA
58494	JAM2	-0.201523	0.334582	0	NA
123920	CMTM3	-0.201672	0.697087	0	NA
9632	SEC24C	-0.201924	0.257133	0	NA
10443	N4BP2L2	-0.202398	0.662618	0	NA
5290	PIK3CA	-0.202602	0.636603	0	NA
5965	RECQL	-0.202641	0.376285	0	NA
6814	STXBP3	-0.202682	0.549046	0	NA
55716	LMBR1L	-0.203141	0.470083	0	NA
8635	RNASET2	-0.203267	0.461348	0	NA
4141	MARS	-0.203465	0.392397	0	NA
3621	ING1	-0.203502	0.51749	0	NA
3162	HMOX1	-0.203555	0.495621	0	NA
1846	DUSP4	-0.203827	0.476981	0	NA
11033	ADAP1	-0.20643	0.379722	0	NA
8682	PEA15	-0.206895	0.297356	0	NA
22861	NLRP1	-0.207857	0.46192	0	NA
23760	PITPNB	-0.208517	0.287824	0	NA
9414	TJP2	-0.208681	0.746731	0	NA
5579	PRKCB	-0.209117	0.818969	0	NA
55802	DCP1A	-0.209582	0.751082	0	NA
63916	ELMO2	-0.209693	0.304139	0	NA
687	KLF9	-0.209731	0.764207	0	NA
9922	IQSEC1	-0.21032	0.930199	0	NA
388591	RNF207	-0.210655	0.459294	0	NA
80146	UXS1	-0.210989	0.50233	0	NA
4088	SMAD3	-0.211546	0.364308	0	NA
905	CCNT2	-0.212296	0.8999	0	NA
4650	MYO9B	-0.212685	0.496606	0	NA
9334	B4GALT5	-0.212701	0.376132	14	20q13.2
29116	MYLIP	-0.213295	0.340521	0	NA
51571	FAM49B	-0.213318	0.869371	0	NA
27163	NAAA	-0.214365	0.538978	0	NA
3709	ITPR2	-0.214374	0.600922	0	NA
23495	TNFRSF13B	-0.214582	0.648658	0	NA
8867	SYNJ1	-0.214656	0.424958	0	NA
55909	BIN3	-0.214999	0.585855	0	NA
8726	EED	-0.215768	0.319085	0	NA
26234	FBXL5	-0.216201	0.398092	0	NA
10758	TRAF3IP2	-0.216973	0.53261	9	6q21
5771	PTPN2	-0.217044	0.508274	0	NA
1462	VCAN	-0.217677	0.361737	0	NA
1027	CDKN1B	-0.218211	0.460359	0	NA
10221	TRIB1	-0.218418	0.530628	0	NA
5393	EXOSC9	-0.219212	0.275184	0	NA
84329	HVCN1	-0.219406	0.39032	0	NA
9049	AIP	-0.21958	0.838406	0	NA
7535	ZAP70	-0.219629	0.766845	0	NA
51582	AZIN1	-0.219814	0.489156	0	NA
9057	SLC7A6	-0.220988	0.539665	0	NA
160851	DGKH	-0.221002	0.781967	0	NA
2114	ETS2	-0.221328	0.831325	0	NA
203328	SUSD3	-0.221353	0.496283	0	NA
9	NAT1	-0.221389	0.291278	0	NA
401494	PTPLAD2	-0.221593	0.388186	0	NA
375056	MIA3	-0.22161	0.397014	0	NA
8971	H1FX	-0.221735	0.288344	0	NA
2580	GAK	-0.222198	0.439	0	NA
55133	SRBD1	-0.222217	0.490506	0	NA
23	ABCF1	-0.222351	0.411198	0	NA
4126	MANBA	-0.222408	0.716531	0	NA
80228	ORAI2	-0.222588	0.507435	0	NA
6429	SRSF4	-0.223364	0.408529	0	NA
9256	BZRAP1	-0.223848	0.707337	0	NA
56929	FEM1C	-0.225919	0.724128	0	NA
7126	TNFAIP1	-0.226455	0.795938	0	NA
9815	GIT2	-0.227352	0.153168	0	NA
84181	CHD6	-0.227782	0.602259	0	NA
6252	RTN1	-0.228097	0.436617	0	NA
51466	EVL	-0.228238	0.418584	0	NA
57480	PLEKHG1	-0.228928	0.609839	0	NA
1616	DAXX	-0.228958	0.52592	0	NA
85441	HELZ2	-0.23004	0.664947	0	NA
3631	INPP4A	-0.230048	0.416533	0	NA
92822	ZNF276	-0.230269	0.484872	0	NA
11000	SLC27A3	-0.230299	0.542973	0	NA
149628	PYHIN1	-0.230829	0.265591	0	NA
22809	ATF5	-0.231026	0.361271	0	NA
23780	APOL2	-0.231518	0.558926	0	NA
57699	CPNE5	-0.232527	0.694318	0	NA
9648	GCC2	-0.232902	0.802326	0	NA
54891	INO80D	-0.233333	0.540919	0	NA
28951	TRIB2	-0.233978	0.52384	0	NA
3099	HK2	-0.233993	0.27999	0	NA
6595	SMARCA2	-0.234072	0.672879	0	NA
5062	PAK2	-0.23461	0.419319	0	NA
7294	TXK	-0.235671	0.594496	0	NA
3140	MR1	-0.235711	0.182449	0	NA
23670	TMEM2	-0.235838	0.547739	0	NA
8233	ZRSR2	-0.236403	0.558256	0	NA
3290	HSD11B1	-0.236496	0.539895	0	NA
53827	FXYD5	-0.236556	0.293772	0	NA
25976	TIPARP	-0.237263	0.645747	0	NA
7430	EZR	-0.237483	0.320629	0	NA
23175	LPIN1	-0.238109	0.905705	0	NA
9600	PITPNM1	-0.238941	0.697515	0	NA
137835	TMEM71	-0.23933	0.569976	0	NA
83930	STARD3NL	-0.2394	0.660587	0	NA
3981	LIG4	-0.239508	0.434719	0	NA
4218	RAB8A	-0.24	0.495457	0	NA
10435	CDC42EP2	-0.240629	0.53284	0	NA
11067	C10orf10	-0.240965	0.351118	0	NA
64764	CREB3L2	-0.241287	0.553454	0	NA
27161	AGO2	-0.241526	0.274403	0	NA
22884	WDR37	-0.241609	0.722945	0	NA
84034	EMILIN2	-0.24215	0.795614	0	NA
3707	ITPKB	-0.24268	0.491895	0	NA
168537	GIMAP7	-0.242928	0.58482	0	NA
4097	MAFG	-0.243039	0.341254	0	NA
5168	ENPP2	-0.243171	0.781562	0	NA
23344	ESYT1	-0.243203	0.579156	11	12q13.3
4001	LMNB1	-0.243437	0.710836	0	NA
6654	SOS1	-0.243517	0.188387	0	NA
5806	PTX3	-0.244175	0.445748	0	NA
64061	TSPYL2	-0.244254	0.335073	0	NA
81611	ANP32E	-0.244516	0.502191	0	NA
9976	CLEC2B	-0.244585	0.40267	0	NA
79415	C17orf62	-0.244748	0.483766	0	NA
26271	FBXO5	-0.244893	0.30235	0	NA
1594	CYP27B1	-0.245423	0.714347	0	NA
79630	C1orf54	-0.246875	0.39213	0	NA
6688	SPI1	-0.247107	0.570244	0	NA
182	JAG1	-0.247266	0.755248	0	NA
11275	KLHL2	-0.247352	0.571382	0	NA
3586	IL10	-0.247671	0.566735	0	NA
51317	PHF21A	-0.247785	0.466906	0	NA
83786	FRMD8	-0.248062	0.517626	0	NA
596	BCL2	-0.248675	0.795681	0	NA
27	ABL2	-0.248731	0.690012	0	NA
11156	PTP4A3	-0.248889	0.178638	0	NA
84102	SLC41A2	-0.248927	0.560195	0	NA
84159	ARID5B	-0.249288	0.736932	0	NA
2162	F13A1	-0.249591	0.588019	0	NA
5795	PTPRJ	-0.249893	0.709328	0	NA
23429	RYBP	-0.250781	0.52075	0	NA
25949	SYF2	-0.251366	0.554261	0	NA
4189	DNAJB9	-0.252839	0.564483	0	NA
23231	SEL1L3	-0.252993	0.453265	0	NA
1662	DDX10	-0.253127	0.409156	0	NA
7090	TLE3	-0.254098	0.184824	0	NA
57489	ODF2L	-0.254251	0.635354	0	NA
7075	TIE1	-0.254816	0.648426	0	NA
57337	SENP7	-0.255126	0.517796	0	NA
57515	SERINC1	-0.255416	0.617994	0	NA
54476	RNF216	-0.255652	0.512428	0	NA
23177	CEP68	-0.255874	0.709117	0	NA
57459	GATAD2B	-0.256126	0.640612	0	NA
79753	SNIP1	-0.257354	0.640085	0	NA
64375	IKZF4	-0.257425	0.659488	11	12q13.3
27342	RABGEF1	-0.257591	0.471403	0	NA
130502	TTC32	-0.25764	0.85975	0	NA
8850	KAT2B	-0.257746	0.463739	0	NA
57125	PLXDC1	-0.25778	0.867429	0	NA
79706	PRKRIP1	-0.257965	0.599916	0	NA
9564	BCAR1	-0.259028	0.323256	0	NA
7572	ZNF24	-0.259137	0.286349	0	NA
6385	SDC4	-0.259509	0.674989	0	NA
4860	PNP	-0.260074	0.782895	0	NA
7046	TGFBR1	-0.260438	0.370586	0	NA
80223	RAB11FIP1	-0.2611	0.783383	0	NA
149041	RC3H1	-0.262007	0.614363	0	NA
55596	ZCCHC8	-0.262491	0.341727	0	NA
114785	MBD6	-0.262651	0.393161	0	NA
55690	PACS1	-0.262716	0.554574	0	NA
55756	INTS9	-0.262908	0.37452	0	NA
59	ACTA2	-0.263018	0.187761	0	NA
124583	CANT1	-0.264442	0.384497	0	NA
10087	COL4A3BP	-0.264885	0.446089	0	NA
53405	CLIC5	-0.264963	0.432278	0	NA
4118	MAL	-0.265468	0.312191	0	NA
84447	SYVN1	-0.265596	0.822941	0	NA
2710	GK	-0.265616	0.576122	0	NA
9278	ZBTB22	-0.265695	0.787325	0	NA
25797	QPCT	-0.265985	0.727199	0	NA
124460	SNX20	-0.266528	0.597716	0	NA
1974	EIF4A2	-0.266555	0.617901	0	NA
22839	DLGAP4	-0.266606	0.672745	0	NA
55072	RNF31	-0.266723	0.409544	0	NA
8458	TTF2	-0.267707	0.519486	0	NA
143684	FAM76B	-0.268536	0.587309	0	NA
440193	CCDC88C	-0.268892	0.642836	0	NA
57688	ZSWIM6	-0.269186	0.517527	0	NA
6809	STX3	-0.269243	0.389767	0	NA
146850	PIK3R6	-0.270255	0.523575	0	NA
84270	C9orf89	-0.270476	0.455697	0	NA
2353	FOS	-0.27058	0.567652	0	NA
64407	RGS18	-0.270854	0.582244	0	NA
10181	RBM5	-0.271013	0.349394	0	NA
4799	NFX1	-0.271169	0.262578	0	NA
9034	CCRL2	-0.271836	0.431448	0	NA
3556	IL1RAP	-0.272972	0.218194	0	NA
55668	GPATCH2L	-0.27321	0.608839	0	NA
959	CD40LG	-0.273362	0.434402	0	NA
1506	CTRL	-0.273786	0.521722	0	NA
9732	DOCK4	-0.273832	0.728131	0	NA
10043	TOM1	-0.273913	0.61983	0	NA
8857	FCGBP	-0.2742	0.468734	0	NA
26512	INTS6	-0.274343	0.610543	0	NA
9510	ADAMTS1	-0.275878	0.498431	0	NA
4643	MYO1E	-0.276077	0.800866	0	NA
23529	CLCF1	-0.276695	0.464247	0	NA
60468	BACH2	-0.277036	0.681675	0	NA
9525	VPS4B	-0.277211	0.694653	0	NA
23031	MAST3	-0.278844	0.589718	0	NA
9961	MVP	-0.278897	0.339291	0	NA
1820	ARID3A	-0.280642	0.626886	0	NA
1843	DUSP1	-0.281338	0.450947	0	NA
375341	C3orf62	-0.281375	0.510086	0	NA
4302	MLLT6	-0.281466	0.539565	0	NA
7879	RAB7A	-0.281676	0.179496	0	NA
5894	RAF1	-0.282084	0.718762	0	NA
283284	IGSF22	-0.282171	0.52663	0	NA
10603	SH2B2	-0.282541	0.298925	0	NA
396	ARHGDIA	-0.282607	0.674596	0	NA
80351	TNKS2	-0.282623	0.594893	0	NA
10781	ZNF266	-0.283022	0.743347	0	NA
56927	GPR108	-0.283385	0.497885	0	NA
11021	RAB35	-0.283572	0.472745	0	NA
55167	MSL2	-0.283963	0.59243	0	NA
1675	CFD	-0.284352	0.159803	0	NA
3932	LCK	-0.28441	0.322404	0	NA
51306	FAM13B	-0.28475	0.490937	0	NA
64750	SMURF2	-0.285072	0.274124	0	NA
7764	ZNF217	-0.285323	0.387651	0	NA
4855	NOTCH4	-0.285762	0.363549	0	NA
51246	SHISA5	-0.286283	0.305696	0	NA
55914	ERBB2IP	-0.286778	0.629998	0	NA
916	CD3E	-0.287131	0.701336	0	NA
64926	RASAL3	-0.287216	0.763932	0	NA
5325	PLAGL1	-0.287506	0.383633	0	NA
196883	ADCY4	-0.287837	0.508126	0	NA
55320	MIS18BP1	-0.287946	0.507783	0	NA
9663	LPIN2	-0.288187	0.49708	0	NA
4214	MAP3K1	-0.288529	0.622198	0	NA
1889	ECE1	-0.289369	0.555072	0	NA
51531	C9orf156	-0.289446	0.453948	0	NA
116071	BATF2	-0.290072	0.398209	0	NA
203228	C9orf72	-0.290366	0.675309	0	NA
7076	TIMP1	-0.291658	0.614692	0	NA
55500	ETNK1	-0.291782	0.173268	0	NA
7318	UBA7	-0.292242	0.815542	0	NA
728	C5AR1	-0.293433	0.394741	0	NA
23158	TBC1D9	-0.293714	0.448957	0	NA
254065	BRWD3	-0.293784	0.38911	0	NA
55423	SIRPG	-0.293822	0.269648	0	NA
115123	MARCH3	-0.293913	0.690062	0	NA
6489	ST8SIA1	-0.294596	0.332258	0	NA
6689	SPIB	-0.294693	0.749795	0	NA
9794	MAML1	-0.295087	0.345423	0	NA
6503	SLA	-0.295143	0.541992	0	NA
3486	IGFBP3	-0.295271	0.318517	0	NA
161176	SYNE3	-0.295329	0.402526	0	NA
9120	SLC16A6	-0.295731	0.309959	0	NA
90007	MIDN	-0.296209	0.351769	0	NA
3687	ITGAX	-0.296715	0.811127	12	16p11.2
26092	TOR1AIP1	-0.297276	0.322535	0	NA
28232	SLCO3A1	-0.297633	0.421302	0	NA
54436	SH3TC1	-0.298571	0.439474	0	NA
253018	HCG27	-0.298752	0.698528	17	6p21.3
7421	VDR	-0.298933	0.166725	0	NA
83667	SESN2	-0.299292	0.575588	0	NA
7709	ZBTB17	-0.299301	0.569245	0	NA
3475	IFRD1	-0.299461	0.411161	0	NA
9667	SAFB2	-0.300607	0.532705	0	NA
2820	GPD2	-0.30068	0.646106	0	NA
259230	SGMS1	-0.300828	0.361294	0	NA
55000	TUG1	-0.300997	0.275003	0	NA
9424	KCNK6	-0.301465	0.414221	0	NA
5603	MAPK13	-0.301642	0.624051	0	NA
1958	EGR1	-0.302647	0.304395	0	NA
63899	NSUN3	-0.30367	0.477332	0	NA
1396	CRIP1	-0.304262	0.311143	0	NA
3976	LIF	-0.304411	0.605021	0	NA
80256	FAM214B	-0.304469	0.401577	0	NA
23708	GSPT2	-0.305167	0.364102	0	NA
9749	PHACTR2	-0.305385	0.433016	0	NA
58486	ZBED5	-0.305685	0.855761	0	NA
2005	ELK4	-0.306485	0.495414	0	NA
23498	HAAO	-0.306594	0.608585	0	NA
7862	BRPF1	-0.306602	0.845785	0	NA
23210	JMJD6	-0.306777	0.395168	0	NA
2011	MARK2	-0.306812	0.378569	0	NA
25851	TECPR1	-0.307671	0.54624	0	NA
301	ANXA1	-0.308003	0.444924	0	NA
7454	WAS	-0.308409	0.391827	0	NA
160364	CLEC12A	-0.308585	0.760235	0	NA
57561	ARRDC3	-0.30932	0.498756	0	NA
147179	WIPF2	-0.309624	0.347706	0	NA
64766	S100PBP	-0.310035	0.58709	0	NA
9781	RNF144A	-0.31008	0.554766	0	NA
54453	RIN2	-0.310102	0.699527	0	NA
7186	TRAF2	-0.310152	0.558012	0	NA
643	CXCR5	-0.310158	0.648349	0	NA
10952	SEC61B	-0.310283	0.360242	0	NA
10666	CD226	-0.310861	0.449642	0	NA
26207	PITPNC1	-0.311317	0.477811	0	NA
10396	ATP8A1	-0.311397	0.602924	0	NA
80832	APOL4	-0.31143	0.407871	0	NA
7716	VEZF1	-0.31194	0.489703	0	NA
80765	STARD5	-0.312096	0.408458	0	NA
84081	NSRP1	-0.312551	0.257429	0	NA
200734	SPRED2	-0.312764	0.565813	0	NA
51303	FKBP11	-0.312956	0.379999	0	NA
84437	MSANTD4	-0.31337	0.770251	0	NA
4354	MPP1	-0.313378	0.187677	0	NA
10077	TSPAN32	-0.313525	0.469821	0	NA
9823	ARMCX2	-0.313799	0.493153	0	NA
8454	CUL1	-0.314225	0.644591	0	NA
11277	TREX1	-0.314471	0.203142	0	NA
7410	VAV2	-0.314565	0.562494	0	NA
3301	DNAJA1	-0.314592	0.588045	0	NA
10735	STAG2	-0.315296	0.396126	0	NA
2354	FOSB	-0.31564	0.63631	0	NA
100130733	LRRC70	-0.315912	0.300183	0	NA
1776	DNASE1L3	-0.316041	0.510549	0	NA
348378	FAM159A	-0.316172	0.520257	0	NA
23287	AGTPBP1	-0.316458	0.351657	0	NA
342371	ATXN1L	-0.316702	0.772958	0	NA
3082	HGF	-0.316758	0.837141	0	NA
55593	OTUD5	-0.316859	0.474955	0	NA
896	CCND3	-0.317236	0.755915	0	NA
2982	GUCY1A3	-0.317263	0.620926	0	NA
121506	ERP27	-0.317297	0.572734	0	NA
79101	TAF1D	-0.318281	0.802487	0	NA
975	CD81	-0.319072	0.51205	0	NA
10797	MTHFD2	-0.319274	0.648785	0	NA
81576	CCDC130	-0.319342	0.142525	0	NA
26224	FBXL3	-0.31937	0.451279	0	NA
153396	TMEM161B	-0.319547	0.330499	0	NA
4973	OLR1	-0.319885	0.306875	0	NA
26036	ZNF451	-0.320023	0.745106	0	NA
79760	GEMIN7	-0.32005	0.409402	0	NA
1827	RCAN1	-0.320053	0.870026	0	NA
29123	ANKRD11	-0.320315	0.422819	0	NA
9294	S1PR2	-0.320455	0.717395	6	19p13.2
23130	ATG2A	-0.320967	0.463616	0	NA
640	BLK	-0.32129	0.680548	0	NA
9955	HS3ST3A1	-0.3215	0.458378	0	NA
23225	NUP210	-0.321919	0.492737	0	NA
6403	SELP	-0.322299	0.837766	0	NA
200576	PIKFYVE	-0.322416	0.626568	0	NA
58475	MS4A7	-0.322864	0.347812	0	NA
4122	MAN2A2	-0.323168	0.540743	0	NA
85315	PAQR8	-0.323625	0.607848	0	NA
54856	GON4L	-0.323644	0.719854	0	NA
9734	HDAC9	-0.323989	0.347023	0	NA
54904	WHSC1L1	-0.324401	0.683473	0	NA
57488	ESYT2	-0.324791	0.621605	0	NA
5525	PPP2R5A	-0.325277	0.474594	0	NA
5567	PRKACB	-0.325659	0.740641	0	NA
9584	RBM39	-0.32576	0.597066	0	NA
51744	CD244	-0.325877	0.7115	0	NA
25771	TBC1D22A	-0.326722	0.415837	0	NA
25939	SAMHD1	-0.326843	0.662016	0	NA
5326	PLAGL2	-0.327675	0.396065	0	NA
170575	GIMAP1	-0.328148	0.404898	0	NA
57217	TTC7A	-0.329007	0.688609	0	NA
222194	RSBN1L	-0.329222	0.475372	0	NA
6483	ST3GAL2	-0.3295	0.366656	0	NA
51338	MS4A4A	-0.332229	0.55017	0	NA
23597	ACOT9	-0.332355	0.554625	0	NA
57658	CALCOCO1	-0.332916	0.206171	0	NA
9379	NRXN2	-0.334262	0.552237	0	NA
152006	RNF38	-0.334323	0.636592	0	NA
3516	RBPJ	-0.334715	0.658981	0	NA
83478	ARHGAP24	-0.335287	0.628997	0	NA
1521	CTSW	-0.335329	0.226296	0	NA
1659	DHX8	-0.33535	0.472018	0	NA
201475	RAB12	-0.336187	0.464892	0	NA
26037	SIPA1L1	-0.336235	0.813509	0	NA
167227	DCP2	-0.336335	0.346638	0	NA
489	ATP2A3	-0.336393	0.736557	0	NA
3309	HSPA5	-0.337653	0.510236	0	NA
80821	DDHD1	-0.337798	0.695777	0	NA
79792	GSDMD	-0.338141	0.446651	0	NA
5199	CFP	-0.338686	0.604591	0	NA
171023	ASXL1	-0.339177	0.563467	0	NA
55279	ZNF654	-0.339768	0.592142	0	NA
112398	EGLN2	-0.339907	0.485651	0	NA
2999	GZMH	-0.340265	0.762377	0	NA
84941	HSH2D	-0.340305	0.706606	0	NA
80314	EPC1	-0.340586	0.525318	0	NA
22878	TRAPPC8	-0.340641	0.581219	0	NA
7188	TRAF5	-0.340961	0.628479	0	NA
27351	DESI1	-0.341218	0.5563	0	NA
8351	HIST1H3D	-0.341447	0.281559	0	NA
79713	IGFLR1	-0.341538	0.931251	0	NA
10365	KLF2	-0.342284	0.455219	0	NA
166785	MMAA	-0.34232	0.341802	0	NA
53918	PELO	-0.342349	0.316271	0	NA
59269	HIVEP3	-0.342632	0.411262	0	NA
81875	ISG20L2	-0.343076	0.384031	0	NA
55818	KDM3A	-0.343182	0.264747	0	NA
266812	NAP1L5	-0.343421	0.415419	0	NA
83416	FCRL5	-0.343804	0.614138	0	NA
23636	NUP62	-0.344842	0.439657	0	NA
11266	DUSP12	-0.346699	0.62165	0	NA
2355	FOSL2	-0.34837	0.740576	0	NA
843	CASP10	-0.34877	0.701863	0	NA
55876	GSDMB	-0.348891	0.596178	0	NA
8509	NDST2	-0.349467	0.501411	0	NA
5613	PRKX	-0.349478	0.679237	0	NA
9871	SEC24D	-0.350198	0.348652	0	NA
92017	SNX29	-0.350217	0.453308	0	NA
55095	SAMD4B	-0.350282	0.433383	0	NA
11153	FICD	-0.350832	0.453659	0	NA
51291	GMIP	-0.350988	0.275791	0	NA
51765	MST4	-0.351116	0.550029	0	NA
285958	SNHG15	-0.351507	0.427578	0	NA
8464	SUPT3H	-0.351977	0.39661	0	NA
915	CD3D	-0.352065	0.408122	0	NA
84958	SYTL1	-0.352115	0.370676	0	NA
9047	SH2D2A	-0.352739	0.56144	0	NA
2803	GOLGA4	-0.352813	0.591122	0	NA
7098	TLR3	-0.353584	0.32684	0	NA
4343	MOV10	-0.35381	0.645715	0	NA
200916	RPL22L1	-0.354252	0.355554	0	NA
116442	RAB39B	-0.354617	0.820833	0	NA
527	ATP6V0C	-0.355011	0.620094	0	NA
1524	CX3CR1	-0.355417	0.542593	0	NA
58527	ABRACL	-0.355456	0.727523	0	NA
81873	ARPC5L	-0.355958	0.309394	0	NA
153830	RNF145	-0.356727	0.484269	15	5q33.3
84196	USP48	-0.357433	0.713719	0	NA
54980	C2orf42	-0.357484	0.484053	0	NA
51312	SLC25A37	-0.357705	0.43612	0	NA
22879	MON1B	-0.358431	0.369555	0	NA
5684	PSMA3	-0.358838	0.506058	0	NA
271	AMPD2	-0.359085	0.505031	0	NA
10533	ATG7	-0.35919	0.452986	0	NA
7320	UBE2B	-0.359293	0.656375	0	NA
[truncated: 19,357 more rows]
