# Supplementary material for: Prioritizing causal disease genes using unbiased genomic features
Source: Genome Biol. 2014 Dec 3;15(12):3274. doi: 10.1186/s13059-014-0534-8 (PMC4279789; doi:10.1186/s13059-014-0534-8)
Supplement: Additional file 23: Table S27. — OPEN predictions for weight phenotypes. [file 13059_2014_534_MOESM23_ESM.xlsx]

## Sheet: HP_0004323_OPEN_predictions.txt
Entrez_ID	HGNC	Score	Stdev	GWAS Hit (loci are numbered, 0 = not within a GWAS locus)	Locus (NA = gene not within a GWAS locus)
80034	CSRNP3	1.89049	0.476224	0	NA
862	RUNX1T1	1.74249	0.202473	0	NA
2259	FGF14	1.74014	0.532589	0	NA
29951	PDZRN4	1.71888	0.188749	0	NA
22998	LIMCH1	1.68738	0.219	0	NA
3977	LIFR	1.67847	0.184916	0	NA
343450	KCNT2	1.65971	0.341173	0	NA
90102	PHLDB2	1.639	0.520582	0	NA
55075	UACA	1.6378	0.453948	0	NA
287	ANK2	1.62705	0.245295	0	NA
9378	NRXN1	1.62638	0.290115	0	NA
4212	MEIS2	1.61483	0.410622	0	NA
145581	LRFN5	1.56711	0.321532	0	NA
6252	RTN1	1.56303	0.335464	0	NA
23284	LPHN3	1.55339	0.300411	0	NA
4163	MCC	1.55105	0.430983	0	NA
10580	SORBS1	1.53787	0.460588	0	NA
55777	MBD5	1.53767	0.476026	0	NA
9934	P2RY14	1.53587	0.216661	0	NA
5332	PLCB4	1.53441	0.367395	0	NA
4810	NHS	1.52317	0.26651	0	NA
79659	DYNC2H1	1.51742	0.367649	0	NA
2824	GPM6B	1.51475	0.263373	0	NA
4133	MAP2	1.504	0.413983	0	NA
151126	ZNF385B	1.49999	0.235858	0	NA
6857	SYT1	1.49036	0.48133	0	NA
83478	ARHGAP24	1.48651	0.349374	0	NA
2562	GABRB3	1.47889	0.178585	0	NA
23414	ZFPM2	1.47856	0.204992	0	NA
5592	PRKG1	1.46564	0.637953	0	NA
185	AGTR1	1.46419	0.270427	0	NA
9462	RASAL2	1.46152	0.312817	9	1q25.2
5063	PAK3	1.45809	0.401376	0	NA
54886	LPPR1	1.45536	0.225483	0	NA
6095	RORA	1.45468	0.253004	0	NA
9201	DCLK1	1.45085	0.395403	0	NA
2122	MECOM	1.45017	0.3622	0	NA
79589	RNF128	1.44903	0.494458	0	NA
161357	MDGA2	1.44723	0.445496	0	NA
2257	FGF12	1.44709	0.299911	0	NA
140733	MACROD2	1.44159	0.477092	0	NA
57088	PLSCR4	1.44107	0.334169	0	NA
4168	MCF2	1.43243	0.347988	0	NA
50507	NOX4	1.41903	0.639416	0	NA
90293	KLHL13	1.41064	0.582438	0	NA
51062	ATL1	1.40828	0.325513	0	NA
10752	CHL1	1.40533	0.111222	0	NA
5789	PTPRD	1.40221	0.545394	0	NA
92	ACVR2A	1.40196	0.591942	0	NA
7881	KCNAB1	1.40069	0.356503	0	NA
783	CACNB2	1.40032	0.157502	0	NA
2823	GPM6A	1.39996	0.374523	0	NA
1010	CDH12	1.39884	0.349546	0	NA
6326	SCN2A	1.39711	0.284638	0	NA
55529	TMEM55A	1.39397	0.438812	0	NA
2078	ERG	1.39325	0.46725	0	NA
785	CACNB4	1.39143	0.378092	0	NA
395	ARHGAP6	1.39121	0.509365	0	NA
152330	CNTN4	1.38935	0.386704	0	NA
56899	ANKS1B	1.38773	0.462194	0	NA
6092	ROBO2	1.38324	0.535266	0	NA
54510	PCDH18	1.38189	0.26667	0	NA
23382	AHCYL2	1.37895	0.433617	0	NA
83989	FAM172A	1.37402	0.256224	0	NA
154796	AMOT	1.37315	0.230094	0	NA
5521	PPP2R2B	1.37225	0.182325	0	NA
2743	GLRB	1.37033	0.447364	0	NA
367	AR	1.36692	0.368494	0	NA
27303	RBMS3	1.36367	0.529366	0	NA
114905	C1QTNF7	1.36363	0.615914	0	NA
51196	PLCE1	1.35904	0.323461	0	NA
114299	PALM2	1.35779	0.397771	0	NA
140886	PABPC5	1.35701	0.27003	0	NA
3075	CFH	1.35646	0.547063	0	NA
253559	CADM2	1.35433	0.51462	2	3p12.1
54843	SYTL2	1.3535	0.294613	0	NA
5801	PTPRR	1.35265	0.345169	0	NA
1804	DPP6	1.35242	0.437397	0	NA
130399	ACVR1C	1.35	0.341343	0	NA
10003	NAALAD2	1.34986	0.349965	0	NA
1756	DMD	1.34765	0.321079	0	NA
23245	ASTN2	1.34707	0.360839	0	NA
4897	NRCAM	1.34677	0.441656	0	NA
10144	FAM13A	1.34605	0.382344	0	NA
729	C6	1.34567	0.204668	0	NA
51705	EMCN	1.3434	0.740791	0	NA
22871	NLGN1	1.34334	0.315669	0	NA
154661	RUNDC3B	1.34309	0.429257	0	NA
26137	ZBTB20	1.33767	0.471472	0	NA
2066	ERBB4	1.33653	0.281917	0	NA
9182	RASSF9	1.33555	0.362934	0	NA
1373	CPS1	1.33521	0.284408	0	NA
167691	LCA5	1.33378	0.681939	0	NA
132430	PABPC4L	1.32521	0.298811	0	NA
83992	CTTNBP2	1.32406	0.411597	0	NA
6091	ROBO1	1.32293	0.380298	0	NA
260425	MAGI3	1.3193	0.298771	0	NA
7220	TRPC1	1.31791	0.130577	0	NA
4281	MID1	1.31768	0.391464	0	NA
22999	RIMS1	1.31507	0.507483	0	NA
3751	KCND2	1.31455	0.421987	0	NA
79772	MCTP1	1.3131	0.55607	0	NA
221981	THSD7A	1.31023	0.355319	0	NA
23345	SYNE1	1.3071	0.290736	0	NA
800	CALD1	1.30529	0.399926	0	NA
375449	MAST4	1.30453	0.330033	0	NA
27445	PCLO	1.30354	0.230178	0	NA
55553	SOX6	1.30338	0.363675	0	NA
80760	ITIH5	1.30292	0.380205	0	NA
5136	PDE1A	1.30179	0.438475	0	NA
10395	DLC1	1.30121	0.297303	0	NA
221395	GPR116	1.30089	0.280351	0	NA
3776	KCNK2	1.30056	0.452418	0	NA
83872	HMCN1	1.29945	0.342868	0	NA
26154	ABCA12	1.29869	0.392786	0	NA
79632	FAM184A	1.29658	0.396681	0	NA
9743	ARHGAP32	1.29076	0.34329	0	NA
4289	MKLN1	1.29037	0.396927	0	NA
3909	LAMA3	1.28939	0.594896	0	NA
220965	FAM13C	1.28815	0.440613	0	NA
6332	SCN7A	1.28637	0.351209	0	NA
6660	SOX5	1.28515	0.274544	0	NA
117154	DACH2	1.28461	0.40645	0	NA
10529	NEBL	1.28443	0.431092	0	NA
2104	ESRRG	1.28349	0.27128	0	NA
6840	SVIL	1.2832	0.393038	0	NA
83988	NCALD	1.28281	0.399404	0	NA
338811	FAM19A2	1.28275	0.382669	0	NA
56243	KIAA1217	1.28132	0.417375	0	NA
93986	FOXP2	1.28005	0.324747	0	NA
55086	CXorf57	1.27951	0.432258	0	NA
80310	PDGFD	1.27916	0.417909	0	NA
9369	NRXN3	1.27759	0.323466	68	14q31
8470	SORBS2	1.27733	0.222677	0	NA
54762	GRAMD1C	1.27651	0.485482	0	NA
54798	DCHS2	1.27503	0.347342	0	NA
131544	CRYBG3	1.27077	0.317991	0	NA
23543	RBFOX2	1.26866	0.461537	0	NA
9863	MAGI2	1.26861	0.417304	0	NA
1501	CTNND2	1.2666	0.482838	0	NA
2258	FGF13	1.26602	0.396776	0	NA
1740	DLG2	1.26595	0.311617	0	NA
261729	STEAP2	1.26565	0.367916	0	NA
5288	PIK3C2G	1.26279	0.410974	0	NA
4734	NEDD4	1.25827	0.436834	0	NA
26050	SLITRK5	1.25773	0.246631	0	NA
1009	CDH11	1.25721	0.55426	0	NA
7730	ZNF177	1.25357	0.503505	0	NA
80731	THSD7B	1.25349	0.27815	0	NA
23461	ABCA5	1.25311	0.189143	0	NA
89795	NAV3	1.25251	0.52934	0	NA
23365	ARHGEF12	1.25165	0.322028	0	NA
114880	OSBPL6	1.25117	0.298796	0	NA
1910	EDNRB	1.25023	0.443519	0	NA
57579	FAM135A	1.24908	0.269114	0	NA
753	LDLRAD4	1.24513	0.219286	0	NA
125	ADH1B	1.24447	0.492442	0	NA
54674	LRRN3	1.24409	0.261575	0	NA
80323	CCDC68	1.24406	0.31155	0	NA
80823	BHLHB9	1.24343	0.283575	0	NA
26960	NBEA	1.2395	0.43384	0	NA
55068	ENOX1	1.23914	0.172803	0	NA
55638	SYBU	1.23882	0.465208	62	8q23
23321	TRIM2	1.23453	0.410046	0	NA
4781	NFIB	1.23007	0.72572	0	NA
53405	CLIC5	1.22899	0.374528	0	NA
590	BCHE	1.22856	0.227799	0	NA
49855	SCAPER	1.22851	0.520506	0	NA
27152	INTU	1.22818	0.188386	0	NA
10350	ABCA9	1.22786	0.403039	0	NA
79582	SPAG16	1.22539	0.466551	0	NA
1184	CLCN5	1.22449	0.47	0	NA
56986	DTWD1	1.22021	0.262045	0	NA
55796	MBNL3	1.22004	0.546523	0	NA
394	ARHGAP5	1.21948	0.265632	0	NA
4060	LUM	1.21543	0.354258	0	NA
2891	GRIA2	1.21481	0.307941	0	NA
6546	SLC8A1	1.21158	0.397132	0	NA
84190	METTL25	1.21107	0.455179	0	NA
5737	PTGFR	1.20824	0.386648	34	1p31.1
2555	GABRA2	1.20713	0.440564	0	NA
122060	SLAIN1	1.20699	0.460777	0	NA
114876	OSBPL1A	1.20611	0.250393	0	NA
627	BDNF	1.20578	0.357546	71	11p14.1
22891	ZNF365	1.19693	0.439716	0	NA
114815	SORCS1	1.19662	0.281832	0	NA
133584	EGFLAM	1.19617	0.45546	0	NA
22849	CPEB3	1.1927	0.323489	0	NA
23228	PLCL2	1.19221	0.241198	0	NA
284252	KCTD1	1.19097	0.434322	0	NA
51454	GULP1	1.19067	0.335229	0	NA
64881	PCDH20	1.19065	0.321928	0	NA
9910	RABGAP1L	1.18962	0.468471	0	NA
2099	ESR1	1.18854	0.2726	0	NA
120892	LRRK2	1.18617	0.34048	0	NA
152404	IGSF11	1.18264	0.565406	0	NA
10046	MAMLD1	1.1807	0.203039	0	NA
2620	GAS2	1.17841	0.421537	0	NA
22902	RUFY3	1.17825	0.514314	0	NA
11069	RAPGEF4	1.17784	0.26231	0	NA
5144	PDE4D	1.17729	0.601162	0	NA
8854	ALDH1A2	1.17678	0.357047	0	NA
9666	DZIP3	1.17525	0.318793	0	NA
4908	NTF3	1.17408	0.22154	0	NA
79785	RERGL	1.17313	0.410963	0	NA
6938	TCF12	1.17287	0.578059	0	NA
50940	PDE11A	1.17285	0.496976	0	NA
3773	KCNJ16	1.17223	0.49085	0	NA
744	MPPED2	1.17165	0.486179	0	NA
84460	ZMAT1	1.17132	0.38664	0	NA
4208	MEF2C	1.1709	0.342318	0	NA
84529	C15orf41	1.16763	0.465907	0	NA
84708	LNX1	1.16651	0.579892	0	NA
4660	PPP1R12B	1.1662	0.688499	0	NA
23111	SPG20	1.16566	0.308543	0	NA
9353	SLIT2	1.16559	0.173644	0	NA
2202	EFEMP1	1.16457	0.456741	0	NA
128553	TSHZ2	1.16433	0.333727	0	NA
5122	PCSK1	1.16356	0.250204	26	5q15
441024	MTHFD2L	1.16353	0.165462	0	NA
286499	FAM133A	1.16071	0.389659	0	NA
54463	FAM134B	1.15927	0.409554	0	NA
56034	PDGFC	1.15881	0.198737	0	NA
5797	PTPRM	1.15825	0.539635	0	NA
79974	CPED1	1.15799	0.33992	0	NA
79738	BBS10	1.15718	0.500856	0	NA
860	RUNX2	1.15686	0.39531	0	NA
116966	WDR17	1.15634	0.347428	0	NA
667	DST	1.15633	0.29531	0	NA
9890	LPPR4	1.15566	0.168607	0	NA
5563	PRKAA2	1.15563	0.375916	0	NA
55089	SLC38A4	1.15507	0.396205	0	NA
23057	NMNAT2	1.15449	0.712092	0	NA
5308	PITX2	1.15446	0.365122	0	NA
80144	FRAS1	1.1544	0.473222	0	NA
6314	ATXN7	1.15351	0.33593	0	NA
286097	MICU3	1.15341	0.341855	0	NA
3764	KCNJ8	1.1534	0.195468	0	NA
64097	EPB41L4A	1.15155	0.568188	0	NA
22837	COBLL1	1.15134	0.485982	58	2q24.3
138639	PTPDC1	1.15017	0.487223	0	NA
55534	MAML3	1.14966	0.160822	0	NA
5569	PKIA	1.14965	0.431146	0	NA
115677	NOSTRIN	1.14938	0.383762	0	NA
23362	PSD3	1.14913	0.720526	0	NA
577	BAI3	1.14841	0.214663	0	NA
10371	SEMA3A	1.1446	0.355822	0	NA
80031	SEMA6D	1.14408	0.505657	0	NA
23348	DOCK9	1.14326	0.385706	0	NA
8654	PDE5A	1.13871	0.493861	0	NA
205428	C3orf58	1.13699	0.494037	0	NA
9886	RHOBTB1	1.13696	0.37981	0	NA
81578	COL21A1	1.13658	0.313421	0	NA
5998	RGS3	1.13653	0.585499	0	NA
29994	BAZ2B	1.13533	0.398481	0	NA
376940	ZC3H6	1.13531	0.532054	0	NA
5357	PLS1	1.13267	0.428816	0	NA
171024	SYNPO2	1.13257	0.422	0	NA
9693	RAPGEF2	1.12816	0.345578	0	NA
9465	AKAP7	1.12727	0.402596	0	NA
114899	C1QTNF3	1.12698	0.17195	0	NA
11081	KERA	1.12576	0.384645	0	NA
51101	ZC2HC1A	1.12442	0.281162	0	NA
64921	CASD1	1.12387	0.403948	0	NA
1287	COL4A5	1.12193	0.232824	0	NA
1288	COL4A6	1.12115	0.336133	0	NA
50863	NTM	1.12066	0.362023	0	NA
27123	DKK2	1.12052	0.388215	0	NA
254827	NAALADL2	1.11832	0.433358	0	NA
163255	ZNF540	1.11691	0.421766	0	NA
2770	GNAI1	1.11651	0.29073	0	NA
26035	GLCE	1.11538	0.320253	0	NA
4254	KITLG	1.11429	0.375684	0	NA
2887	GRB10	1.11387	0.554121	0	NA
2690	GHR	1.1128	0.713466	0	NA
120526	DNAJC24	1.11143	0.42944	0	NA
57628	DPP10	1.10921	0.286984	0	NA
79776	ZFHX4	1.10664	0.429191	0	NA
200150	PLD5	1.10457	0.511978	0	NA
4026	LPP	1.10223	0.377019	0	NA
5137	PDE1C	1.10138	0.525678	0	NA
57484	RNF150	1.10123	0.555516	0	NA
8490	RGS5	1.1012	0.375211	0	NA
57631	LRCH2	1.10111	0.374783	0	NA
323	APBB2	1.10011	0.621898	0	NA
9949	AMMECR1	1.09667	0.352953	0	NA
57689	LRRC4C	1.09664	0.298594	0	NA
57509	MTUS1	1.09591	0.324138	0	NA
1290	COL5A2	1.09532	0.384482	0	NA
419	ART3	1.09394	0.23227	0	NA
2273	FHL1	1.09218	0.276862	0	NA
57718	PPP4R4	1.092	0.527554	0	NA
5796	PTPRK	1.09155	0.29421	0	NA
7486	WRN	1.09063	0.193754	0	NA
5587	PRKD1	1.08956	0.324895	19	14q11
5358	PLS3	1.08858	0.499244	0	NA
83604	TMEM47	1.08631	0.310195	0	NA
11214	AKAP13	1.08603	0.370675	0	NA
22955	SCMH1	1.08446	0.472174	0	NA
4081	MAB21L1	1.08441	0.526106	0	NA
118427	OLFM3	1.08339	0.405173	0	NA
223117	SEMA3D	1.08216	0.484828	0	NA
158326	FREM1	1.08112	0.630231	0	NA
9586	CREB5	1.08059	0.518399	0	NA
121227	LRIG3	1.07931	0.310851	0	NA
54477	PLEKHA5	1.07894	0.335204	0	NA
4857	NOVA1	1.078	0.583981	0	NA
5167	ENPP1	1.07749	0.508328	0	NA
5523	PPP2R3A	1.07616	0.486612	0	NA
55504	TNFRSF19	1.0734	0.225468	0	NA
152503	SH3D19	1.07266	0.405076	0	NA
5787	PTPRB	1.07209	0.347535	0	NA
1859	DYRK1A	1.07155	0.753044	0	NA
1879	EBF1	1.07138	0.371442	0	NA
288	ANK3	1.07082	0.500834	0	NA
79846	C7orf63	1.07065	0.459148	0	NA
169792	GLIS3	1.07057	0.386155	0	NA
55074	OXR1	1.06968	0.530122	0	NA
80036	TRPM3	1.06884	0.676232	0	NA
33	ACADL	1.06871	0.472078	0	NA
23189	KANK1	1.06852	0.315133	0	NA
84698	CAPS2	1.068	0.27548	0	NA
83698	CALN1	1.06767	0.636917	0	NA
84059	GPR98	1.06732	0.551292	0	NA
2530	FUT8	1.06664	0.605093	0	NA
8671	SLC4A4	1.06604	0.239911	0	NA
57692	MAGEE1	1.06545	0.581069	0	NA
221935	SDK1	1.06508	0.353204	0	NA
9749	PHACTR2	1.06488	0.48129	0	NA
1008	CDH10	1.06206	0.363584	0	NA
57562	KIAA1377	1.06181	0.293274	0	NA
8710	SERPINB7	1.06173	0.332473	0	NA
252983	STXBP4	1.0596	0.243787	0	NA
84168	ANTXR1	1.05949	0.237659	0	NA
23469	PHF3	1.05604	0.323236	0	NA
1998	ELF2	1.05568	0.562765	0	NA
6474	SHOX2	1.05566	0.36002	0	NA
5101	PCDH9	1.05551	0.487219	0	NA
1837	DTNA	1.05288	0.426901	0	NA
55031	USP47	1.05238	0.48934	0	NA
143662	MUC15	1.05103	0.10897	0	NA
10242	KCNMB2	1.051	0.569884	0	NA
25924	MYRIP	1.05033	0.324949	0	NA
4205	MEF2A	1.04977	0.382583	0	NA
5067	CNTN3	1.04947	0.434363	0	NA
90627	STARD13	1.04941	0.684493	0	NA
6711	SPTBN1	1.04907	0.252228	0	NA
79712	GTDC1	1.04904	0.32929	0	NA
23243	ANKRD28	1.04878	0.471139	0	NA
54207	KCNK10	1.04784	0.384858	0	NA
2566	GABRG2	1.04615	0.319058	0	NA
25780	RASGRP3	1.04514	0.532427	0	NA
360023	ZBTB41	1.0442	0.596193	0	NA
3781	KCNN2	1.04414	0.143659	0	NA
55328	RNLS	1.04413	0.507153	0	NA
58499	ZNF462	1.04378	0.51872	0	NA
346007	EYS	1.0433	0.404497	0	NA
144245	ALG10B	1.043	0.490499	0	NA
55294	FBXW7	1.04101	0.407062	0	NA
8555	CDC14B	1.0398	0.422309	0	NA
23024	PDZRN3	1.03946	0.443542	0	NA
4675	NAP1L3	1.03891	0.233763	0	NA
55906	ZC4H2	1.0384	0.255484	0	NA
152137	CCDC50	1.03821	0.447724	0	NA
85004	RERG	1.03718	0.268375	0	NA
23768	FLRT2	1.0348	0.359572	0	NA
115265	DDIT4L	1.03475	0.561138	0	NA
5468	PPARG	1.03468	0.512333	0	NA
4211	MEIS1	1.03349	0.58437	0	NA
259232	NALCN	1.03319	0.421277	0	NA
6867	TACC1	1.03243	0.365975	0	NA
8658	TNKS	1.031	0.39059	0	NA
253827	MSRB3	1.03095	0.404298	0	NA
54532	USP53	1.03061	0.375413	0	NA
54556	ING3	1.03039	0.489285	0	NA
28513	CDH19	1.03009	0.497917	0	NA
58155	PTBP2	1.02913	0.364796	3	1p21.3
54536	EXOC6	1.02888	0.524029	0	NA
8997	KALRN	1.02876	0.542858	0	NA
10351	ABCA8	1.02855	0.344336	0	NA
2042	EPHA3	1.02818	0.102923	0	NA
1827	RCAN1	1.02817	0.332458	0	NA
29970	SCHIP1	1.028	0.564265	0	NA
57556	SEMA6A	1.02705	0.382464	0	NA
57669	EPB41L5	1.02647	0.443081	0	NA
23576	DDAH1	1.02622	0.327433	0	NA
23033	DOPEY1	1.0259	0.190646	0	NA
169966	FAM46D	1.02555	0.472372	0	NA
2115	ETV1	1.02514	0.413015	0	NA
22832	CEP162	1.02479	0.446937	0	NA
4886	NPY1R	1.02474	0.162329	0	NA
84976	DISP1	1.02405	0.411957	0	NA
84281	C2orf88	1.02385	0.32326	4	2q32.2
7035	TFPI	1.02377	0.313501	0	NA
121551	BTBD11	1.0222	0.503543	0	NA
153241	CEP120	1.02092	0.339164	0	NA
8707	B3GALT2	1.01893	0.338963	0	NA
10231	RCAN2	1.01884	0.152932	0	NA
3899	AFF3	1.01861	0.36845	0	NA
25925	ZNF521	1.01825	0.250445	0	NA
2157	F8	1.01741	0.397615	0	NA
56898	BDH2	1.01672	0.533719	0	NA
26054	SENP6	1.01646	0.437438	0	NA
54033	RBM11	1.01546	0.221345	0	NA
57161	PELI2	1.01494	0.23807	0	NA
55599	RNPC3	1.01392	0.869784	0	NA
55016	MARCH1	1.01382	0.253762	0	NA
122786	FRMD6	1.012	0.304634	0	NA
51175	TUBE1	1.01174	0.42	0	NA
4978	OPCML	1.01114	0.402775	0	NA
55225	RAVER2	1.0098	0.455345	0	NA
3084	NRG1	1.00948	0.331615	0	NA
5733	PTGER3	1.00928	0.308918	0	NA
79839	CCDC102B	1.00836	0.374941	0	NA
54465	ETAA1	1.00818	0.359339	0	NA
84189	SLITRK6	1.00781	0.332544	0	NA
23213	SULF1	1.00778	0.378038	0	NA
80816	ASXL3	1.00544	0.411425	0	NA
2246	FGF1	1.00293	0.66799	0	NA
9627	SNCAIP	1.00289	0.481725	0	NA
8436	SDPR	1.00282	0.474697	0	NA
221294	NT5DC1	1.00256	0.305873	0	NA
91584	PLXNA4	1.00166	0.369462	0	NA
8848	TSC22D1	0.999683	0.239565	0	NA
9699	RIMS2	0.999374	0.399771	0	NA
144165	PRICKLE1	0.998957	0.543878	0	NA
9846	GAB2	0.998404	0.624032	0	NA
4306	NR3C2	0.998298	0.539811	0	NA
23266	LPHN2	0.997526	0.304007	0	NA
57182	ANKRD50	0.997404	0.148433	0	NA
5570	PKIB	0.994525	0.552876	0	NA
7163	TPD52	0.994356	0.30481	0	NA
5324	PLAG1	0.99351	0.467408	0	NA
257194	NEGR1	0.992414	0.248117	29	1p31.1
23327	NEDD4L	0.9922	0.517549	0	NA
1301	COL11A1	0.991154	0.274271	0	NA
55014	STX17	0.991114	0.295615	0	NA
25928	SOSTDC1	0.99065	0.43049	0	NA
154743	C7orf60	0.990552	0.495996	0	NA
22802	CLCA4	0.989434	0.223078	0	NA
4223	MEOX2	0.989404	0.367977	0	NA
27253	PCDH17	0.987662	0.643958	0	NA
22876	INPP5F	0.987621	0.253896	0	NA
5166	PDK4	0.986403	0.511507	0	NA
10777	ARPP21	0.985495	0.438178	0	NA
4013	VWA5A	0.984806	0.278064	0	NA
2044	EPHA5	0.984359	0.266826	0	NA
29940	DSE	0.984219	0.242064	0	NA
2565	GABRG1	0.983078	0.33428	0	NA
221830	TWISTNB	0.982374	0.14661	0	NA
27031	NPHP3	0.982343	0.619527	0	NA
8224	SYN3	0.981512	0.44753	0	NA
11201	POLI	0.981336	0.494303	0	NA
5567	PRKACB	0.9808	0.404638	0	NA
6542	SLC7A2	0.980514	0.374053	0	NA
9194	SLC16A7	0.979967	0.471164	0	NA
64927	TTC23	0.979594	0.507109	0	NA
1806	DPYD	0.978683	0.268672	0	NA
220164	DOK6	0.978298	0.334524	0	NA
55296	TBC1D19	0.976604	0.380834	0	NA
2861	GPR37	0.975961	0.246748	0	NA
50945	TBX22	0.974305	0.592835	0	NA
114134	SLC2A13	0.973752	0.296457	0	NA
196527	ANO6	0.973618	0.338968	0	NA
7771	ZNF112	0.97218	0.541651	0	NA
23301	EHBP1	0.971533	0.652771	0	NA
255743	NPNT	0.970497	0.252234	0	NA
81617	CAB39L	0.968533	0.186521	0	NA
89797	NAV2	0.968188	0.335173	0	NA
55314	TMEM144	0.968073	0.253268	0	NA
200895	DHFRL1	0.967549	0.27599	0	NA
23767	FLRT3	0.967401	0.493526	0	NA
83857	TMTC1	0.967112	0.621216	0	NA
154215	NKAIN2	0.966736	0.436481	0	NA
2674	GFRA1	0.966683	0.186827	0	NA
10886	NPFFR2	0.966389	0.371449	0	NA
9723	SEMA3E	0.966208	0.591273	0	NA
131368	ZPLD1	0.966168	0.19108	0	NA
1602	DACH1	0.965309	0.531701	0	NA
3842	TNPO1	0.965092	0.408016	0	NA
80333	KCNIP4	0.964477	0.446647	0	NA
84251	SGIP1	0.9633	0.361335	0	NA
285753	CEP57L1	0.962452	0.32652	0	NA
23229	ARHGEF9	0.962325	0.339814	0	NA
387758	FIBIN	0.961799	0.41671	0	NA
152098	ZCWPW2	0.959746	0.21962	0	NA
26095	PTPN20B	0.958804	0.281731	0	NA
26230	TIAM2	0.956929	0.260029	0	NA
53942	CNTN5	0.956334	0.709853	0	NA
1607	DGKB	0.955397	0.429138	0	NA
56884	FSTL5	0.952979	0.541575	0	NA
29942	PURG	0.952629	0.522995	0	NA
57534	MIB1	0.952384	0.635183	0	NA
23460	ABCA6	0.952009	0.495766	0	NA
23116	FAM179B	0.951581	0.439514	0	NA
133022	TRAM1L1	0.951487	0.647912	0	NA
2070	EYA4	0.951102	0.443528	0	NA
59277	NTN4	0.951086	0.334289	0	NA
9590	AKAP12	0.950536	0.218725	0	NA
3547	IGSF1	0.950516	0.198817	0	NA
114883	OSBPL9	0.950069	0.388899	0	NA
135138	PACRG	0.949498	0.460749	0	NA
130271	PLEKHH2	0.947848	0.315967	0	NA
4889	NPY5R	0.94639	0.361393	0	NA
6328	SCN3A	0.946035	0.243937	0	NA
115111	SLC26A7	0.945143	0.57147	0	NA
203859	ANO5	0.943539	0.388241	0	NA
11228	RASSF8	0.943126	0.520769	52	12p11.2
143279	HECTD2	0.943112	0.558702	0	NA
22854	NTNG1	0.942097	0.34664	0	NA
868	CBLB	0.940708	0.139919	0	NA
202559	KHDRBS2	0.940436	0.609928	0	NA
4638	MYLK	0.940365	0.398746	55	3q21.1
3908	LAMA2	0.939932	0.409274	0	NA
26084	ARHGEF26	0.939387	0.130143	0	NA
56062	KLHL4	0.939	0.648868	0	NA
5774	PTPN3	0.938829	0.368275	0	NA
158038	LINGO2	0.938628	0.237675	56	9p21.2
7337	UBE3A	0.938575	0.482241	0	NA
63982	ANO3	0.938202	0.294761	0	NA
221303	FAM162B	0.937263	0.756852	0	NA
586	BCAT1	0.936644	0.485441	0	NA
151393	RMDN2	0.9352	0.324498	0	NA
27333	GOLIM4	0.934916	0.370787	0	NA
1456	CSNK1G3	0.934016	0.337334	0	NA
9848	MFAP3L	0.932655	0.542788	0	NA
8777	MPDZ	0.932309	0.348391	0	NA
324	APC	0.932298	0.54388	0	NA
1268	CNR1	0.929823	0.372484	0	NA
55286	C4orf19	0.928902	0.237577	0	NA
5791	PTPRE	0.927905	0.650417	0	NA
4753	NELL2	0.927281	0.317594	0	NA
7368	UGT8	0.926975	0.392727	0	NA
4299	AFF1	0.926865	0.205388	0	NA
57224	NHSL1	0.926411	0.345795	0	NA
114788	CSMD3	0.926273	0.717386	0	NA
8910	SGCE	0.926036	0.479581	0	NA
9732	DOCK4	0.925409	0.373543	0	NA
4325	MMP16	0.925069	0.517366	0	NA
9358	ITGBL1	0.924	0.341559	0	NA
2983	GUCY1B3	0.923881	0.39994	0	NA
79750	ZNF385D	0.923407	0.560331	0	NA
55297	CCDC91	0.922835	0.315214	0	NA
50650	ARHGEF3	0.921713	0.666668	0	NA
27328	PCDH11X	0.920675	0.357243	0	NA
444	ASPH	0.920557	0.265892	0	NA
5295	PIK3R1	0.920161	0.399195	0	NA
6925	TCF4	0.919945	0.495566	0	NA
7957	EPM2A	0.919476	0.520809	0	NA
23112	TNRC6B	0.91927	0.505034	0	NA
161742	SPRED1	0.918567	0.477563	0	NA
22906	TRAK1	0.916877	0.36661	0	NA
84909	C9orf3	0.915877	0.599667	0	NA
285313	IGSF10	0.915847	0.363562	0	NA
85480	TSLP	0.915367	0.269395	0	NA
178	AGL	0.914759	0.543997	0	NA
10161	LPAR6	0.914559	0.294303	0	NA
9044	BTAF1	0.913556	0.400899	0	NA
130502	TTC32	0.913465	0.476966	0	NA
3747	KCNC2	0.91269	0.510563	0	NA
57565	KLHL14	0.912323	0.34185	0	NA
22865	SLITRK3	0.911303	0.32306	0	NA
27241	BBS9	0.911273	0.465665	0	NA
51569	UFM1	0.911132	0.250159	0	NA
10243	GPHN	0.910339	0.443469	0	NA
948	CD36	0.910208	0.437401	0	NA
7222	TRPC3	0.90925	0.364252	0	NA
27332	ZNF638	0.908949	0.271879	0	NA
3696	ITGB8	0.908441	0.311247	0	NA
11197	WIF1	0.908405	0.304149	0	NA
199777	ZNF626	0.908074	0.508795	0	NA
10579	TACC2	0.908007	0.493326	0	NA
116328	C8orf34	0.907678	0.419333	0	NA
337876	CHSY3	0.906915	0.270277	0	NA
26224	FBXL3	0.906831	0.343461	0	NA
10586	MAB21L2	0.906668	0.557001	0	NA
7103	TSPAN8	0.906586	0.347711	0	NA
23224	SYNE2	0.906565	0.752367	0	NA
10690	FUT9	0.906445	0.21754	0	NA
5274	SERPINI1	0.906443	0.261379	0	NA
54212	SNTG1	0.906117	0.366257	0	NA
83852	SETDB2	0.903157	0.489683	0	NA
2561	GABRB2	0.900832	0.366568	0	NA
160492	LMNTD1	0.90081	0.313064	0	NA
54816	ZNF280D	0.900593	0.578694	0	NA
2252	FGF7	0.900058	0.342813	0	NA
3082	HGF	0.899298	0.32577	0	NA
54876	DCAF16	0.898901	0.519893	40	4p16
5108	PCM1	0.89791	0.237493	0	NA
55757	UGGT2	0.89762	0.686018	38	13q32.1
65983	GRAMD3	0.897233	0.300482	0	NA
4008	LMO7	0.896837	0.380601	0	NA
2893	GRIA4	0.89673	0.335684	0	NA
3730	KAL1	0.896179	0.114101	0	NA
89874	SLC25A21	0.89614	0.342562	0	NA
22990	PCNX	0.895855	0.178896	0	NA
79642	ARSJ	0.895672	0.410439	0	NA
83539	CHST9	0.895054	0.505616	0	NA
5602	MAPK10	0.894307	0.486927	0	NA
2619	GAS1	0.893097	0.665053	0	NA
23022	PALLD	0.892687	0.366333	0	NA
5803	PTPRZ1	0.891591	0.133037	0	NA
91694	LONRF1	0.890969	0.365034	0	NA
8633	UNC5C	0.890176	0.366839	0	NA
200132	TCTEX1D1	0.889979	0.335069	0	NA
151050	KANSL1L	0.889977	0.63977	0	NA
5334	PLCL1	0.889519	0.609215	0	NA
4286	MITF	0.889416	0.574746	0	NA
6622	SNCA	0.888184	0.373134	0	NA
84455	EFCAB7	0.888174	0.364726	0	NA
114088	TRIM9	0.887982	0.586479	0	NA
1353	COX11	0.887622	0.474579	0	NA
54329	GPR85	0.887295	0.394324	0	NA
51375	SNX7	0.887133	0.196554	0	NA
83594	NUDT12	0.886309	0.287389	0	NA
5350	PLN	0.884481	0.294442	0	NA
59	ACTA2	0.883997	0.478614	0	NA
3475	IFRD1	0.883863	0.510407	0	NA
55769	ZNF83	0.883759	0.356785	0	NA
3096	HIVEP1	0.882805	0.449159	0	NA
57531	HACE1	0.881638	0.305367	0	NA
222223	KIAA1324L	0.881561	0.49631	0	NA
144402	CPNE8	0.8813	0.444463	0	NA
285220	EPHA6	0.881283	0.301801	0	NA
57511	COG6	0.880068	0.236717	0	NA
23023	TMCC1	0.880063	0.494324	0	NA
84898	PLXDC2	0.879872	0.226194	0	NA
83690	CRISPLD1	0.878596	0.566367	0	NA
219578	ZNF804B	0.878233	0.391893	0	NA
4674	NAP1L2	0.877668	0.29053	0	NA
653	BMP5	0.87718	0.345109	0	NA
55812	SPATA7	0.87586	0.766658	0	NA
9702	CEP57	0.875164	0.206124	0	NA
3416	IDE	0.874382	0.646287	0	NA
2585	GALK2	0.873161	0.491576	0	NA
387357	THEMIS	0.873111	0.236923	0	NA
117177	RAB3IP	0.872835	0.351868	0	NA
53353	LRP1B	0.872674	0.476144	61	2q21.2
253012	HEPACAM2	0.872577	0.529287	0	NA
64343	AZI2	0.872123	0.559287	0	NA
256764	WDR72	0.871984	0.290713	0	NA
1993	ELAVL2	0.871917	0.0866245	0	NA
151613	TTC14	0.871893	0.37719	0	NA
1950	EGF	0.871571	0.339088	0	NA
64864	RFX7	0.871365	0.213954	0	NA
4690	NCK1	0.869655	0.325068	0	NA
401145	CCSER1	0.869144	0.560671	0	NA
23708	GSPT2	0.86847	0.477945	0	NA
54680	ZNHIT6	0.868376	0.270422	0	NA
55356	SLC22A15	0.868369	0.641518	0	NA
374618	TEX9	0.868258	0.519632	0	NA
54511	HMGCLL1	0.867887	0.292025	0	NA
7799	PRDM2	0.867124	0.400886	0	NA
134728	IRAK1BP1	0.865504	0.485669	0	NA
221037	JMJD1C	0.865434	0.741178	0	NA
27324	TOX3	0.864071	0.494858	0	NA
7223	TRPC4	0.862935	0.315901	0	NA
29935	RPA4	0.862606	0.364352	0	NA
22941	SHANK2	0.862493	0.592036	0	NA
23235	SIK2	0.862157	0.332191	0	NA
3358	HTR2C	0.861929	0.497929	0	NA
64430	PCNXL4	0.861831	0.262896	0	NA
10512	SEMA3C	0.861782	0.255337	0	NA
23366	KIAA0895	0.861562	0.508412	0	NA
5142	PDE4B	0.861075	0.467181	6	1p31
7412	VCAM1	0.861022	0.321145	0	NA
7068	THRB	0.860754	0.245038	0	NA
22903	BTBD3	0.860522	0.676161	0	NA
10186	LHFP	0.858867	0.47348	0	NA
57545	CC2D2A	0.858414	0.310353	0	NA
2205	FCER1A	0.857424	0.51572	0	NA
8790	FPGT	0.857162	0.651085	0	NA
4154	MBNL1	0.857008	0.424558	0	NA
389136	VGLL3	0.855891	0.30829	0	NA
22915	MMRN1	0.853861	0.334602	0	NA
153364	MBLAC2	0.853619	0.306941	0	NA
345757	FAM174A	0.853614	0.447993	0	NA
64407	RGS18	0.853546	0.26659	0	NA
9508	ADAMTS3	0.852782	0.300513	0	NA
55279	ZNF654	0.852776	0.335855	0	NA
9406	ZRANB2	0.851408	0.211388	0	NA
5352	PLOD2	0.850706	0.200949	0	NA
222255	ATXN7L1	0.850662	0.512043	0	NA
51050	PI15	0.850636	0.316252	0	NA
166824	RASSF6	0.850419	0.522822	0	NA
8936	WASF1	0.850409	0.342499	0	NA
5586	PKN2	0.84988	0.463135	0	NA
130733	TMEM178A	0.849792	0.551818	0	NA
7306	TYRP1	0.848174	0.268662	0	NA
11259	FILIP1L	0.848119	0.344301	0	NA
54839	LRRC49	0.845363	0.37611	0	NA
54558	SPATA6	0.844726	0.394743	0	NA
80055	PGAP1	0.844461	0.394666	0	NA
4922	NTS	0.844388	0.383033	0	NA
2846	LPAR4	0.843542	0.274014	0	NA
84162	KIAA1109	0.843352	0.371365	0	NA
10451	VAV3	0.843304	0.384203	0	NA
29953	TRHDE	0.84267	0.354192	0	NA
7155	TOP2B	0.841881	0.276498	0	NA
1996	ELAVL4	0.841796	0.360293	0	NA
2888	GRB14	0.841478	0.522109	58	2q24.3
57569	ARHGAP20	0.841362	0.506311	0	NA
55283	MCOLN3	0.841061	0.202435	0	NA
1828	DSG1	0.839176	0.444345	0	NA
55259	CASC1	0.839108	0.34191	0	NA
27255	CNTN6	0.837521	0.51131	0	NA
26040	SETBP1	0.836919	0.467065	0	NA
7227	TRPS1	0.836712	0.551654	0	NA
138046	RALYL	0.836254	0.481344	0	NA
2045	EPHA7	0.83622	0.285838	0	NA
23418	CRB1	0.835815	0.312841	0	NA
6335	SCN9A	0.835581	0.518142	0	NA
11010	GLIPR1	0.835344	0.4611	0	NA
91752	ZNF804A	0.83521	0.356398	0	NA
9445	ITM2B	0.835112	0.409055	0	NA
2559	GABRA6	0.834374	0.476142	0	NA
26036	ZNF451	0.833623	0.353717	0	NA
8874	ARHGEF7	0.832937	0.44954	0	NA
27133	KCNH5	0.832366	0.490664	0	NA
132204	SYNPR	0.831207	0.357393	0	NA
2560	GABRB1	0.831021	0.334875	0	NA
1770	DNAH9	0.830535	0.550481	0	NA
4139	MARK1	0.830498	0.303895	0	NA
286343	LURAP1L	0.829807	0.565174	0	NA
93664	CADPS2	0.829656	0.272761	0	NA
2247	FGF2	0.829603	0.372541	0	NA
202018	TAPT1	0.829591	0.242448	0	NA
7102	TSPAN7	0.828804	0.469369	0	NA
799	CALCR	0.828055	0.475498	0	NA
23281	MTUS2	0.827855	0.610991	0	NA
57451	TENM2	0.827322	0.528078	0	NA
10090	UST	0.826843	0.49067	0	NA
55632	G2E3	0.826706	0.171565	0	NA
9678	PHF14	0.826161	0.273665	0	NA
6744	SSFA2	0.825705	0.0539123	0	NA
1780	DYNC1I1	0.825407	0.547357	0	NA
5646	PRSS3	0.824752	0.339679	0	NA
4887	NPY2R	0.824008	0.693962	0	NA
6547	SLC8A3	0.823917	0.362974	0	NA
26272	FBXO4	0.823776	0.334233	0	NA
55758	RCOR3	0.823549	0.191813	0	NA
4988	OPRM1	0.823524	0.263189	0	NA
51776	ZAK	0.823466	0.668845	0	NA
64805	P2RY12	0.823246	0.44892	0	NA
5071	PARK2	0.823068	0.394045	0	NA
9073	CLDN8	0.822391	0.363965	0	NA
54873	PALMD	0.821491	0.319188	0	NA
10234	LRRC17	0.820183	0.43839	0	NA
6591	SNAI2	0.819531	0.320263	0	NA
10203	CALCRL	0.818705	0.3433	0	NA
25834	MGAT4C	0.818118	0.48449	0	NA
10085	EDIL3	0.816951	0.206242	0	NA
2908	NR3C1	0.816787	0.510616	0	NA
858	CAV2	0.816493	0.329785	0	NA
139324	HDX	0.815962	0.248885	0	NA
84319	CMSS1	0.81571	0.511004	0	NA
93627	TBCK	0.815651	0.778779	0	NA
1634	DCN	0.815328	0.241293	0	NA
4756	NEO1	0.814734	0.396623	0	NA
339479	BRINP3	0.814726	0.427953	0	NA
80177	MYCT1	0.814586	0.722354	0	NA
200734	SPRED2	0.814394	0.488355	0	NA
114781	BTBD9	0.813211	0.308281	0	NA
23390	ZDHHC17	0.812669	0.598185	0	NA
9	NAT1	0.812376	0.250574	0	NA
94122	SYTL5	0.811711	0.317384	0	NA
51105	PHF20L1	0.81128	0.320445	0	NA
213	ALB	0.81127	0.510978	0	NA
2638	GC	0.811121	0.437996	0	NA
221806	VWDE	0.811007	0.641544	0	NA
1390	CREM	0.810619	0.5637	0	NA
56849	TCEAL7	0.810342	0.472362	0	NA
23493	HEY2	0.810191	0.342891	0	NA
953	ENTPD1	0.809928	0.563437	0	NA
91801	ALKBH8	0.809591	0.243816	0	NA
5197	PF4V1	0.809179	0.521186	0	NA
145282	MIPOL1	0.808648	0.397503	0	NA
90355	C5orf30	0.808221	0.68129	0	NA
53832	IL20RA	0.807359	0.364877	0	NA
83699	SH3BGRL2	0.805858	0.330367	0	NA
10659	CELF2	0.805251	0.395718	0	NA
6863	TAC1	0.80441	0.285948	0	NA
64123	ELTD1	0.803214	0.362869	0	NA
114800	CCDC85A	0.802725	0.375725	0	NA
6783	SULT1E1	0.80084	0.442925	0	NA
5325	PLAGL1	0.800473	0.317904	0	NA
84457	PHYHIPL	0.800211	0.277218	0	NA
163404	LPPR5	0.799302	0.420951	0	NA
8001	GLRA3	0.799204	0.562589	0	NA
65056	GPBP1	0.799014	0.493566	0	NA
5926	ARID4A	0.798342	0.424203	0	NA
5507	PPP1R3C	0.798216	0.290588	0	NA
2737	GLI3	0.797902	0.259823	0	NA
9365	KL	0.797441	0.226619	0	NA
5743	PTGS2	0.797283	0.443675	0	NA
6764	ST5	0.797129	0.436978	7	11p15
7424	VEGFC	0.796311	0.16387	0	NA
57626	KLHL1	0.795627	0.390286	0	NA
285672	SREK1IP1	0.795557	0.227497	0	NA
84466	MEGF10	0.795031	0.40202	0	NA
6374	CXCL5	0.794906	0.344721	0	NA
9139	CBFA2T2	0.79435	0.276417	0	NA
8976	WASL	0.793909	0.312694	0	NA
3685	ITGAV	0.79367	0.282957	0	NA
64067	NPAS3	0.793151	0.646473	0	NA
79611	ACSS3	0.792661	0.449425	0	NA
9037	SEMA5A	0.792514	0.365732	0	NA
65217	PCDH15	0.792336	0.46273	0	NA
27327	TNRC6A	0.791855	0.369377	0	NA
2897	GRIK1	0.791265	0.137586	0	NA
85458	DIXDC1	0.790016	0.551837	0	NA
10863	ADAM28	0.787634	0.500579	0	NA
55619	DOCK10	0.786873	0.607859	0	NA
31	ACACA	0.784378	0.443563	0	NA
84631	SLITRK2	0.784135	0.477499	0	NA
10026	PIGK	0.783954	0.493454	0	NA
9760	TOX	0.783885	0.530613	0	NA
5828	PEX2	0.783473	0.441886	0	NA
143879	KBTBD3	0.783281	0.324861	0	NA
2651	GCNT2	0.78287	0.498109	0	NA
143884	CWF19L2	0.782632	0.363812	0	NA
50804	MYEF2	0.782159	0.760198	0	NA
8499	PPFIA2	0.781601	0.731378	0	NA
81832	NETO1	0.781381	0.590597	0	NA
3753	KCNE1	0.781256	0.565343	0	NA
169981	SPIN3	0.781039	0.522213	0	NA
196528	ARID2	0.780073	0.596881	0	NA
23034	SAMD4A	0.779945	0.436791	0	NA
30011	SH3KBP1	0.779326	0.311018	0	NA
4848	CNOT2	0.779251	0.159979	0	NA
64283	ARHGEF28	0.779143	0.36141	0	NA
10810	WASF3	0.777688	0.32978	0	NA
389432	SAMD5	0.776731	0.468237	0	NA
55761	TTC17	0.776212	0.314023	0	NA
55214	LEPREL1	0.775844	0.269926	0	NA
143282	FGFBP3	0.7756	0.27372	0	NA
81550	TDRD3	0.775547	0.410268	0	NA
257218	SHPRH	0.774832	0.508469	0	NA
7552	ZNF711	0.774794	0.523725	0	NA
4659	PPP1R12A	0.774445	0.610363	0	NA
166929	SGMS2	0.77424	0.540964	0	NA
2098	ESD	0.7742	0.641668	0	NA
55790	CSGALNACT1	0.773708	0.537738	0	NA
4045	LSAMP	0.773379	0.586276	0	NA
5783	PTPN13	0.773175	0.332415	0	NA
10321	CRISP3	0.77254	0.402558	0	NA
57147	SCYL3	0.772321	0.46634	0	NA
79868	ALG13	0.771928	0.447351	0	NA
23114	NFASC	0.769393	0.467159	0	NA
22862	FNDC3A	0.769348	0.393606	0	NA
219771	CCNY	0.768963	0.7456	0	NA
5992	RFX4	0.76883	0.404253	0	NA
2191	FAP	0.768074	0.602651	0	NA
65084	TMEM135	0.767962	0.524643	0	NA
1005	CDH7	0.766793	0.614517	0	NA
54757	FAM20A	0.76676	0.261609	0	NA
85477	SCIN	0.76638	0.445595	0	NA
857	CAV1	0.766351	0.453829	0	NA
25937	WWTR1	0.766164	0.2173	0	NA
23657	SLC7A11	0.765806	0.399853	0	NA
165631	PARP15	0.765721	0.367568	0	NA
79674	VEPH1	0.765555	0.435834	54	3q25.31
79633	FAT4	0.765513	0.370976	0	NA
280	AMY2B	0.765028	0.538277	0	NA
22847	ZNF507	0.764924	0.817818	0	NA
55105	GPATCH2	0.7619	0.363132	0	NA
55628	ZNF407	0.76184	0.264396	0	NA
6579	SLCO1A2	0.761609	0.372497	0	NA
115908	CTHRC1	0.760018	0.225207	0	NA
64799	IQCH	0.758608	0.324943	37	15q23
1112	FOXN3	0.758582	0.308432	0	NA
317649	EIF4E3	0.758504	0.351985	0	NA
4589	MUC7	0.758257	0.52529	0	NA
56916	SMARCAD1	0.757727	0.343818	0	NA
55603	FAM46A	0.756283	0.492433	0	NA
53904	MYO3A	0.755298	0.152003	0	NA
2167	FABP4	0.754588	0.21724	0	NA
5649	RELN	0.754468	0.447002	0	NA
26115	TANC2	0.754308	0.376055	0	NA
260293	CYP4X1	0.753772	0.439688	0	NA
10142	AKAP9	0.752882	0.420751	0	NA
132789	GNPDA2	0.7528	0.269552	13	4p12
116159	CYYR1	0.752306	0.218123	0	NA
23671	TMEFF2	0.75183	0.180344	0	NA
151531	UPP2	0.751351	0.73062	0	NA
51804	SIX4	0.751202	0.256293	0	NA
6489	ST8SIA1	0.750849	0.320103	0	NA
57685	CACHD1	0.750568	0.180421	0	NA
8092	ALX1	0.75046	0.36833	0	NA
8424	BBOX1	0.750365	0.486727	0	NA
11183	MAP4K5	0.749743	0.458766	0	NA
2898	GRIK2	0.748764	0.538614	0	NA
2135	EXTL2	0.748399	0.631903	0	NA
89927	C16orf45	0.747443	0.42265	0	NA
84870	RSPO3	0.747197	0.311244	70	6q22.33
254048	UBN2	0.746149	0.36614	0	NA
6594	SMARCA1	0.745939	0.639019	0	NA
134701	RIPPLY2	0.744584	0.481437	0	NA
26047	CNTNAP2	0.744566	0.553921	0	NA
55190	NUDT11	0.741658	0.307636	0	NA
23127	COLGALT2	0.741404	0.576711	0	NA
220972	MARCH8	0.74098	0.309305	0	NA
286144	TRIQK	0.740785	0.317616	0	NA
54959	ODAM	0.739951	0.557095	0	NA
140689	CBLN4	0.739708	0.619305	0	NA
4131	MAP1B	0.737946	0.438647	0	NA
1368	CPM	0.737762	0.452499	0	NA
79899	PRR5L	0.737547	0.419023	0	NA
6334	SCN8A	0.736853	0.379291	0	NA
55022	PID1	0.736492	0.542661	0	NA
64288	ZSCAN31	0.736096	0.509553	0	NA
157753	TMEM74	0.735609	0.267884	0	NA
91975	ZNF300	0.735603	0.322399	0	NA
84085	FBXO30	0.73549	0.619376	0	NA
8715	NOL4	0.735463	0.513041	0	NA
25890	ABI3BP	0.735443	0.235433	0	NA
2774	GNAL	0.735044	0.307248	0	NA
55958	KLHL9	0.734939	0.415986	0	NA
7291	TWIST1	0.734313	0.652177	0	NA
23230	VPS13A	0.733737	0.226869	0	NA
206338	AQPEP	0.733622	0.349187	0	NA
145781	GCOM1	0.733567	0.624611	0	NA
167	CRISP1	0.733468	0.489249	0	NA
23086	EXPH5	0.733442	0.464809	0	NA
7991	TUSC3	0.733009	0.30442	0	NA
9892	SNAP91	0.731971	0.482391	0	NA
340277	FAM221A	0.731613	0.714627	0	NA
4301	MLLT4	0.731161	0.241484	0	NA
6595	SMARCA2	0.730971	0.533329	0	NA
2650	GCNT1	0.730943	0.405214	0	NA
64399	HHIP	0.730553	0.577124	0	NA
11320	MGAT4A	0.730137	0.370446	0	NA
57678	GPAM	0.729737	0.337431	0	NA
152579	SCFD2	0.729301	0.176482	0	NA
23036	ZNF292	0.729191	0.298356	0	NA
374864	CCDC178	0.72904	0.343336	0	NA
85445	CNTNAP4	0.72685	0.548241	0	NA
222546	RFX6	0.72672	0.466401	0	NA
56906	THAP10	0.726201	0.30266	0	NA
1060	CENPC	0.726005	0.400137	0	NA
3080	CFHR2	0.725985	0.330307	0	NA
2712	GK2	0.725552	0.410853	0	NA
6372	CXCL6	0.725149	0.284612	0	NA
8522	GAS7	0.724511	0.429677	0	NA
9229	DLGAP1	0.72412	0.164233	0	NA
214	ALCAM	0.72399	0.490691	0	NA
56892	C8orf4	0.723154	0.32501	0	NA
26136	TES	0.722547	0.170574	0	NA
375748	ERCC6L2	0.721544	0.307636	0	NA
2915	GRM5	0.721037	0.488632	0	NA
1272	CNTN1	0.720737	0.215517	0	NA
84129	ACAD11	0.720691	0.563814	0	NA
9350	CER1	0.720595	0.541779	0	NA
8626	TP63	0.720253	0.427665	0	NA
153396	TMEM161B	0.719126	0.667306	0	NA
1259	CNGA1	0.718547	0.257534	0	NA
166336	PRICKLE2	0.71846	0.42494	0	NA
7363	UGT2B4	0.717398	0.409207	0	NA
54332	GDAP1	0.717051	0.365281	0	NA
316	AOX1	0.717021	0.218562	0	NA
54502	RBM47	0.716693	0.661279	0	NA
51326	ARL17A	0.71653	0.562329	0	NA
114805	GALNT13	0.716306	0.504554	0	NA
130535	KCTD18	0.716185	0.493424	0	NA
57589	KIAA1432	0.716136	0.514546	0	NA
3983	ABLIM1	0.715947	0.322393	0	NA
727	C5	0.715165	0.418005	0	NA
5243	ABCB1	0.713593	0.759583	0	NA
3815	KIT	0.713305	0.360052	0	NA
23236	PLCB1	0.7132	0.311491	0	NA
84707	BEX2	0.712781	0.367685	0	NA
66008	TRAK2	0.712669	0.419481	0	NA
8321	FZD1	0.712603	0.392149	0	NA
54790	TET2	0.712581	0.599826	0	NA
142686	ASB14	0.712557	0.446234	0	NA
118429	ANTXR2	0.710853	0.389111	0	NA
161436	EML5	0.710002	0.403033	0	NA
2791	GNG11	0.709932	0.44849	0	NA
2327	FMO2	0.708815	0.31516	0	NA
284	ANGPT1	0.708116	0.626914	0	NA
23001	WDFY3	0.706656	0.49779	0	NA
254228	FAM26E	0.705962	0.21824	0	NA
7976	FZD3	0.705834	0.367569	0	NA
114928	GPRASP2	0.704934	0.342102	0	NA
23499	MACF1	0.704612	0.431899	0	NA
144363	LYRM5	0.703835	0.477689	0	NA
51028	VPS36	0.703028	0.22631	0	NA
127018	LYPLAL1	0.702895	0.368728	10	1q41
9712	USP6NL	0.702782	0.422856	0	NA
80204	FBXO11	0.702552	0.701205	0	NA
23015	GOLGA8A	0.701993	0.426156	0	NA
133015	PACRGL	0.701475	0.305813	0	NA
57721	METTL14	0.701204	0.515195	0	NA
84456	L3MBTL3	0.700832	0.283582	0	NA
1124	CHN2	0.700704	0.333607	0	NA
11099	PTPN21	0.700597	0.466246	0	NA
3269	HRH1	0.700136	0.595476	0	NA
148867	SLC30A7	0.699708	0.516894	0	NA
7029	TFDP2	0.699239	0.499674	0	NA
57547	ZNF624	0.699091	0.422826	0	NA
57639	CCDC146	0.698634	0.764828	0	NA
5241	PGR	0.698026	0.49919	0	NA
26289	AK5	0.697584	0.612699	34	1p31.1
66000	TMEM108	0.697337	0.597657	0	NA
55970	GNG12	0.697329	0.407532	0	NA
22841	RAB11FIP2	0.695807	0.452449	0	NA
29969	MDFIC	0.695483	0.288887	0	NA
80173	IFT74	0.695389	0.606152	0	NA
54664	TMEM106B	0.695234	0.377895	0	NA
4012	LNPEP	0.694779	0.509835	0	NA
9874	TLK1	0.693893	0.384306	0	NA
23635	SSBP2	0.693862	0.548767	0	NA
2895	GRID2	0.693309	0.448883	0	NA
40	ASIC2	0.692971	0.568255	0	NA
25	ABL1	0.692599	0.752342	0	NA
346389	MACC1	0.692521	0.34402	0	NA
79971	WLS	0.692063	0.258718	0	NA
4750	NEK1	0.691991	0.274508	0	NA
57144	PAK7	0.691975	0.529376	0	NA
26064	RAI14	0.691388	0.428353	0	NA
26959	HBP1	0.69076	0.141623	0	NA
79882	ZC3H14	0.690747	0.406798	0	NA
57708	MIER1	0.690579	0.345897	0	NA
26167	PCDHB5	0.690572	0.677651	0	NA
2804	GOLGB1	0.690428	0.462133	0	NA
345557	PLCXD3	0.689728	0.474344	0	NA
57526	PCDH19	0.689549	0.436653	0	NA
9857	CEP350	0.689272	0.282444	0	NA
57728	WDR19	0.689132	0.475289	0	NA
8850	KAT2B	0.688952	0.66876	0	NA
10891	PPARGC1A	0.688331	0.373146	0	NA
200844	C3orf67	0.688271	0.300796	0	NA
10335	MRVI1	0.688073	0.41316	0	NA
375743	PTAR1	0.68795	0.479814	0	NA
4829	NMBR	0.687305	0.47381	0	NA
3915	LAMC1	0.687003	0.296773	0	NA
60487	TRMT11	0.686927	0.383949	0	NA
3248	HPGD	0.686725	0.393955	0	NA
6558	SLC12A2	0.686612	0.422096	0	NA
23142	DCUN1D4	0.685722	0.374379	0	NA
54874	FNBP1L	0.685363	0.292949	0	NA
55137	FIGN	0.685283	0.583083	0	NA
4233	MET	0.685153	0.615508	0	NA
389336	C5orf46	0.685118	0.321636	0	NA
1016	CDH18	0.684931	0.378935	0	NA
55186	SLC25A36	0.684662	0.269249	0	NA
1080	CFTR	0.683	0.538071	0	NA
3298	HSF2	0.682106	0.494153	0	NA
84333	PCGF5	0.682029	0.406935	0	NA
1303	COL12A1	0.682003	0.726395	0	NA
2346	FOLH1	0.680781	0.469738	0	NA
26683	OR4F3	0.680398	0.444598	0	NA
387119	CEP85L	0.679623	0.629181	0	NA
153579	BTNL9	0.679549	0.395429	0	NA
3841	KPNA5	0.679463	0.506374	0	NA
9071	CLDN10	0.679409	0.573192	0	NA
6733	SRPK2	0.679018	0.25061	0	NA
92421	CHMP4C	0.678516	0.303496	0	NA
55634	KRBOX4	0.677983	0.743116	0	NA
473	RERE	0.677532	0.391643	0	NA
54737	MPHOSPH8	0.677385	0.597031	0	NA
79884	MAP9	0.677023	0.292243	0	NA
7432	VIP	0.677001	0.300852	0	NA
57157	PHTF2	0.676981	0.358197	0	NA
730	C7	0.676953	0.594035	0	NA
6934	TCF7L2	0.675669	0.68172	0	NA
2218	FKTN	0.675396	0.306576	0	NA
4739	NEDD9	0.675361	0.438481	0	NA
23322	RPGRIP1L	0.674203	0.407456	16	16q12.2
8821	INPP4B	0.673741	0.346991	0	NA
7188	TRAF5	0.672569	0.513557	0	NA
10129	FRY	0.672531	0.396991	0	NA
23554	TSPAN12	0.672328	0.421123	0	NA
5290	PIK3CA	0.672313	0.389993	0	NA
4155	MBP	0.67229	0.723575	0	NA
26872	STEAP1	0.672065	0.654312	0	NA
340273	ABCB5	0.671944	0.75542	0	NA
51426	POLK	0.671886	0.694344	25	5q13.3
11086	ADAM29	0.671498	0.687306	0	NA
761	CA3	0.670723	0.416756	0	NA
51566	ARMCX3	0.669748	0.524522	0	NA
84230	LRRC8C	0.669131	0.319399	0	NA
3981	LIG4	0.668728	0.430593	0	NA
1730	DIAPH2	0.668262	0.283853	0	NA
341640	FREM2	0.668059	0.716076	0	NA
6003	RGS13	0.667549	0.447587	0	NA
9659	PDE4DIP	0.666829	0.747624	0	NA
56980	PRDM10	0.666788	0.426254	0	NA
9166	EBAG9	0.665901	0.514368	62	8q23
2009	EML1	0.665648	0.398635	0	NA
253017	TECRL	0.665331	0.491874	0	NA
51319	RSRC1	0.664802	0.243743	0	NA
79987	SVEP1	0.664663	0.431063	0	NA
139221	MUM1L1	0.664282	0.53546	0	NA
143684	FAM76B	0.663657	0.322846	0	NA
286	ANK1	0.663578	0.327147	0	NA
4481	MSR1	0.663087	0.340049	0	NA
4684	NCAM1	0.6625	0.608946	0	NA
10982	MAPRE2	0.662251	0.390837	0	NA
9958	USP15	0.662022	0.403487	0	NA
3910	LAMA4	0.661992	0.605381	0	NA
7482	WNT2B	0.661819	0.39585	0	NA
196	AHR	0.661403	0.215873	0	NA
1047	CLGN	0.661242	0.529845	0	NA
55885	LMO3	0.660917	0.333074	0	NA
25913	POT1	0.660675	0.530148	0	NA
4763	NF1	0.658499	0.334267	0	NA
4915	NTRK2	0.6576	0.415673	0	NA
9912	ARHGAP44	0.657002	0.558477	0	NA
147495	APCDD1	0.656789	0.389284	0	NA
4958	OMD	0.655702	0.610497	0	NA
54806	AHI1	0.65559	0.544292	0	NA
7180	CRISP2	0.655259	0.248796	0	NA
79656	BEND5	0.655083	0.314407	0	NA
84684	INSM2	0.655062	0.251962	0	NA
1363	CPE	0.654878	0.528165	0	NA
7292	TNFSF4	0.65461	0.550812	0	NA
26234	FBXL5	0.654255	0.364118	0	NA
7518	XRCC4	0.654088	0.698091	0	NA
9208	LRRFIP1	0.654071	0.363961	0	NA
51000	SLC35B3	0.653707	0.401232	0	NA
9765	ZFYVE16	0.653211	0.384919	0	NA
5378	PMS1	0.651326	0.270581	0	NA
81624	DIAPH3	0.651299	0.335928	0	NA
146198	ZFP90	0.651276	0.483497	0	NA
861	RUNX1	0.65094	0.345327	0	NA
10551	AGR2	0.650064	0.563264	0	NA
51430	SUCO	0.649242	0.397603	27	1q24.3
81575	APOLD1	0.648795	0.390063	0	NA
5728	PTEN	0.648318	0.470478	0	NA
94121	SYTL4	0.648014	0.321957	0	NA
619208	FAM229B	0.647779	0.310036	0	NA
55607	PPP1R9A	0.647743	0.39485	0	NA
9722	NOS1AP	0.647543	0.476807	0	NA
4774	NFIA	0.647151	0.269691	0	NA
56001	NXF2	0.64673	0.285277	0	NA
79663	HSPBAP1	0.646456	0.374382	0	NA
130940	CCDC148	0.646223	0.449588	0	NA
22989	MYH15	0.645039	0.242387	0	NA
10964	IFI44L	0.644105	0.38826	0	NA
157773	C8orf48	0.643979	0.319328	0	NA
3760	KCNJ3	0.643911	0.355214	0	NA
3356	HTR2A	0.643909	0.496052	0	NA
645090	CXorf30	0.643461	0.254323	0	NA
54882	ANKHD1	0.643246	0.51393	0	NA
256130	TMEM196	0.643138	0.408571	0	NA
10060	ABCC9	0.643011	0.387006	0	NA
25950	RWDD3	0.642763	0.517754	0	NA
5066	PAM	0.64269	0.483745	0	NA
57536	KIAA1328	0.642443	0.264572	0	NA
7750	ZMYM2	0.64176	0.314823	0	NA
11278	KLF12	0.641506	0.316196	0	NA
26692	OR2W1	0.641349	0.234575	0	NA
9079	LDB2	0.640941	0.766625	0	NA
57498	KIDINS220	0.640316	0.262087	0	NA
81399	OR4F16	0.639726	0.517016	0	NA
200894	ARL13B	0.6394	0.34361	0	NA
3037	HAS2	0.63934	0.609857	0	NA
169026	SLC30A8	0.639093	0.5552	0	NA
55605	KIF21A	0.639024	0.356033	0	NA
54826	GIN1	0.63856	0.509563	0	NA
116441	TM4SF18	0.637902	0.517906	0	NA
6782	HSPA13	0.637813	0.237706	0	NA
6785	ELOVL4	0.63733	0.345466	0	NA
203447	NRK	0.637297	0.628048	0	NA
79838	TMC5	0.637035	0.556237	17	16p12.3
10631	POSTN	0.636608	0.257192	0	NA
1842	ECM2	0.636552	0.477156	0	NA
23194	FBXL7	0.635906	0.57577	0	NA
9728	SECISBP2L	0.635227	0.443073	0	NA
3670	ISL1	0.634293	0.212809	0	NA
221322	TBC1D32	0.633725	0.449578	0	NA
114625	ERMAP	0.633569	0.569726	0	NA
84938	ATG4C	0.633547	0.260769	0	NA
22866	CNKSR2	0.633356	0.652728	0	NA
5354	PLP1	0.632884	0.421191	0	NA
55212	BBS7	0.632496	0.450453	0	NA
222584	FAM83B	0.632339	0.334694	0	NA
23041	MON2	0.631927	0.47267	0	NA
8239	USP9X	0.631538	0.370982	0	NA
6561	SLC13A1	0.631454	0.581334	0	NA
131566	DCBLD2	0.631111	0.522827	0	NA
283417	DPY19L2	0.630523	0.269776	0	NA
276	AMY1A	0.630377	0.517834	0	NA
26269	FBXO8	0.630202	0.547415	0	NA
9457	FHL5	0.630109	0.471801	0	NA
6196	RPS6KA2	0.630016	0.498112	0	NA
23331	TTC28	0.629431	0.264884	46	22q12.1
8756	ADAM7	0.62943	0.674832	0	NA
50859	SPOCK3	0.627601	0.390867	0	NA
139081	MAGEC3	0.627011	0.513584	0	NA
57821	CCDC181	0.626833	0.495087	0	NA
10443	N4BP2L2	0.626832	0.342004	0	NA
5806	PTX3	0.625738	0.513949	54	3q25.31
114798	SLITRK1	0.625491	0.226982	0	NA
3400	ID4	0.625461	0.40958	0	NA
1000	CDH2	0.624242	0.248631	0	NA
60468	BACH2	0.623848	0.316805	0	NA
54464	XRN1	0.623788	0.544843	0	NA
1809	DPYSL3	0.623339	0.330189	0	NA
64116	SLC39A8	0.62273	0.234267	11	4q22-q24
2554	GABRA1	0.622576	0.543128	0	NA
64393	ZMAT3	0.622189	0.388568	0	NA
9218	VAPA	0.621915	0.474623	0	NA
26033	ATRNL1	0.621796	0.226687	0	NA
8554	PIAS1	0.621709	0.438412	37	15q23
22824	HSPA4L	0.621524	0.636004	0	NA
51422	PRKAG2	0.620821	0.362223	0	NA
50836	TAS2R8	0.620511	0.403131	0	NA
91298	C12orf29	0.619928	0.427119	0	NA
84302	TMEM246	0.619842	0.189083	0	NA
23047	PDS5B	0.619322	0.40394	0	NA
56934	CA10	0.619036	0.565481	0	NA
27319	BHLHE22	0.618981	0.747368	0	NA
6751	SSTR1	0.618669	0.467831	0	NA
114786	XKR4	0.618206	0.604177	0	NA
5446	PON3	0.617483	0.430216	0	NA
4899	NRF1	0.617284	0.262649	0	NA
11075	STMN2	0.617057	0.15535	0	NA
140	ADORA3	0.616938	0.653555	0	NA
84186	ZCCHC7	0.615638	0.546957	0	NA
23314	SATB2	0.615055	0.402318	0	NA
23335	WDR7	0.614859	0.289551	0	NA
23179	RGL1	0.614697	0.265458	0	NA
831	CAST	0.614382	0.614859	26	5q15
54602	NDFIP2	0.614345	0.316227	0	NA
9068	ANGPTL1	0.614324	0.428862	0	NA
23678	SGK3	0.614251	0.409761	0	NA
10040	TOM1L1	0.613791	0.296895	0	NA
80013	FAM188A	0.613763	0.457889	0	NA
84220	RGPD5	0.61373	0.454844	0	NA
3667	IRS1	0.613427	0.654007	0	NA
91653	BOC	0.613339	0.570193	0	NA
5999	RGS4	0.612952	0.46276	0	NA
79664	ICE2	0.612823	0.519272	0	NA
122525	C14orf28	0.612811	0.480176	0	NA
55015	PRPF39	0.61241	0.474954	0	NA
55610	CCDC132	0.611425	0.780564	0	NA
1281	COL3A1	0.611288	0.193551	0	NA
132320	SCLT1	0.611155	0.339332	0	NA
2798	GNRHR	0.610985	0.542107	0	NA
50835	TAS2R9	0.610969	0.614586	0	NA
10404	CPQ	0.610767	0.334559	0	NA
10325	RRAGB	0.610637	0.312892	0	NA
377677	CA13	0.609739	0.436249	0	NA
1446	CSN1S1	0.609445	0.440147	0	NA
56164	STK31	0.609147	0.426805	0	NA
9414	TJP2	0.608679	0.341598	0	NA
51678	MPP6	0.608542	0.42344	0	NA
266722	HS6ST3	0.608316	0.465619	38	13q32.1
89869	PLCZ1	0.608189	0.449218	0	NA
258010	SVIP	0.607774	0.53553	0	NA
6443	SGCB	0.607251	0.334854	0	NA
158358	KIAA2026	0.607003	0.505503	0	NA
10391	CORO2B	0.606958	0.697739	0	NA
57539	WDR35	0.606844	0.286649	0	NA
4052	LTBP1	0.605064	0.560802	0	NA
23607	CD2AP	0.605061	0.250688	0	NA
140890	SREK1	0.604277	0.2759	0	NA
337970	KRTAP19-3	0.603989	0.209049	0	NA
837	CASP4	0.603858	0.371323	0	NA
5494	PPM1A	0.603724	0.590863	0	NA
157680	VPS13B	0.603544	0.413056	0	NA
4331	MNAT1	0.603282	0.413085	0	NA
5304	PIP	0.603224	0.417104	0	NA
463	ZFHX3	0.60282	0.317501	0	NA
5473	PPBP	0.602581	0.429234	0	NA
6638	SNRPN	0.601575	0.574402	0	NA
221443	OARD1	0.60097	0.853981	0	NA
154214	RNF217	0.600829	0.419512	0	NA
2274	FHL2	0.600821	0.432964	0	NA
1360	CPB1	0.600609	0.253724	0	NA
23262	PPIP5K2	0.600098	0.433472	0	NA
10396	ATP8A1	0.599302	0.387755	0	NA
55521	TRIM36	0.598466	0.265303	0	NA
5069	PAPPA	0.597907	0.246812	0	NA
5565	PRKAB2	0.597824	0.361546	0	NA
7373	COL14A1	0.597704	0.439131	0	NA
285386	TPRG1	0.596843	0.308952	0	NA
253959	RALGAPA1	0.596726	0.316794	0	NA
84561	SLC12A8	0.596335	0.297097	0	NA
5218	CDK14	0.596144	0.408295	0	NA
143187	VTI1A	0.59588	0.326955	0	NA
353189	SLCO4C1	0.595662	0.292471	0	NA
55023	PHIP	0.594408	0.467416	0	NA
4482	MSRA	0.594145	0.175398	0	NA
3717	JAK2	0.594105	0.224282	0	NA
3479	IGF1	0.593816	0.473004	0	NA
51095	TRNT1	0.593548	0.285105	0	NA
57528	KCTD16	0.593439	0.43421	0	NA
492307	C8orf22	0.593293	0.358235	0	NA
339829	CCDC39	0.592673	0.408751	0	NA
7401	CLRN1	0.592478	0.662446	0	NA
10818	FRS2	0.592443	0.425795	0	NA
685	BTC	0.592077	0.524171	0	NA
10590	SCGN	0.591958	0.505176	0	NA
2998	GYS2	0.591693	0.433951	0	NA
9076	CLDN1	0.590981	0.572121	0	NA
51778	MYOZ2	0.590859	0.299945	0	NA
89978	DPH6	0.590568	0.343356	0	NA
255631	COL24A1	0.590143	0.386181	0	NA
84437	MSANTD4	0.589829	0.333057	0	NA
4038	LRP4	0.589738	0.307078	0	NA
29978	UBQLN2	0.589429	0.353577	0	NA
5028	P2RY1	0.589379	0.367085	0	NA
130497	OSR1	0.589084	0.409374	0	NA
57492	ARID1B	0.589032	0.32072	0	NA
10464	PIBF1	0.588714	0.580409	0	NA
28965	SLC27A6	0.588561	0.683649	0	NA
216	ALDH1A1	0.58836	0.737455	0	NA
84864	MINA	0.588079	0.482406	0	NA
27	ABL2	0.587851	0.255169	0	NA
55130	ARMC4	0.587253	0.583669	0	NA
9734	HDAC9	0.586878	0.49945	0	NA
79819	WDR78	0.586489	0.457763	0	NA
9515	STXBP5L	0.586444	0.16581	0	NA
1491	CTH	0.58633	0.515318	0	NA
161198	CLEC14A	0.586319	0.643872	0	NA
4128	MAOA	0.585954	0.61822	0	NA
27250	PDCD4	0.585434	0.637198	0	NA
5627	PROS1	0.58484	0.501556	0	NA
2266	FGG	0.584531	0.303888	0	NA
23122	CLASP2	0.58445	0.354769	0	NA
57396	CLK4	0.584259	0.741395	0	NA
23426	GRIP1	0.584059	0.45291	0	NA
414301	DDI1	0.583963	0.499153	0	NA
160335	TMTC2	0.583289	0.257453	0	NA
84250	ANKRD32	0.583247	0.598944	0	NA
90488	TMEM263	0.582752	0.452404	0	NA
80059	LRRTM4	0.581803	0.593259	0	NA
54832	VPS13C	0.581687	0.323358	0	NA
23398	PPWD1	0.581562	0.171742	0	NA
10082	GPC6	0.581508	0.25504	0	NA
51086	TNNI3K	0.581239	0.512099	30	1p31.1
28981	IFT81	0.581236	0.489833	0	NA
221393	GPR115	0.580973	0.265721	0	NA
9867	PJA2	0.579765	0.498332	0	NA
407738	FAM19A1	0.57941	0.282817	0	NA
79400	NOX5	0.579365	0.592924	0	NA
286319	TUSC1	0.579076	0.536994	0	NA
57575	PCDH10	0.578916	0.537295	0	NA
9213	XPR1	0.578758	0.644028	0	NA
116154	PHACTR3	0.578693	0.535561	0	NA
80318	GKAP1	0.578106	0.416356	0	NA
10718	NRG3	0.578035	0.621135	0	NA
3176	HNMT	0.577922	0.593558	0	NA
54947	LPCAT2	0.577839	0.327164	0	NA
4919	ROR1	0.577711	0.36353	0	NA
2487	FRZB	0.577113	0.330102	0	NA
5321	PLA2G4A	0.576834	0.154842	0	NA
9510	ADAMTS1	0.576619	0.504305	0	NA
132864	CPEB2	0.576468	0.342333	0	NA
11103	KRR1	0.576272	0.390397	0	NA
164045	HFM1	0.576022	0.579739	0	NA
54715	RBFOX1	0.575811	0.533398	0	NA
222166	MTURN	0.575703	0.506681	0	NA
64922	LRRC19	0.575642	0.40392	0	NA
57554	LRRC7	0.57551	0.280459	0	NA
11096	ADAMTS5	0.575384	0.271979	0	NA
10402	ST3GAL6	0.575227	0.301477	0	NA
54841	BIVM	0.574548	0.597817	0	NA
285636	C5orf51	0.573841	0.466569	0	NA
3360	HTR4	0.57381	0.273475	0	NA
317662	FAM149B1	0.573501	0.242417	0	NA
9976	CLEC2B	0.572848	0.457338	0	NA
1601	DAB2	0.572688	0.416951	0	NA
1734	DIO2	0.572499	0.257966	0	NA
9975	NR1D2	0.572181	0.374869	0	NA
80184	CEP290	0.571993	0.480734	0	NA
55667	DENND4C	0.571688	0.402842	0	NA
51562	MBIP	0.571591	0.41574	0	NA
26052	DNM3	0.57129	0.517166	27	1q24.3
91404	SESTD1	0.571211	0.445926	0	NA
90167	FRMD7	0.571122	0.451682	0	NA
56946	C11orf30	0.570732	0.470193	0	NA
2982	GUCY1A3	0.570321	0.498244	0	NA
6935	ZEB1	0.569918	0.39768	0	NA
125488	TTC39C	0.569757	0.114999	0	NA
7174	TPP2	0.569623	0.489665	0	NA
4216	MAP3K4	0.569376	0.375921	0	NA
22930	RAB3GAP1	0.569366	0.410818	0	NA
116984	ARAP2	0.568587	0.207569	0	NA
222545	GPRC6A	0.568525	0.323316	0	NA
93035	PKHD1L1	0.568384	0.328803	62	8q23
1825	DSC3	0.567658	0.229073	0	NA
10098	TSPAN5	0.5673	0.617807	0	NA
9853	RUSC2	0.56644	0.273225	0	NA
158219	TTC39B	0.566276	0.416097	0	NA
57733	GBA3	0.564797	0.571138	0	NA
3426	CFI	0.564692	0.252689	0	NA
1122	CHML	0.564635	0.442694	0	NA
51390	AIG1	0.564499	0.360491	0	NA
8228	PNPLA4	0.564419	0.464682	0	NA
11037	STON1	0.564189	0.501832	0	NA
121536	AEBP2	0.563129	0.228495	0	NA
401190	RGS7BP	0.562275	0.400299	0	NA
2254	FGF9	0.562243	0.244695	0	NA
1997	ELF1	0.561773	0.607161	0	NA
196477	CCER1	0.561725	0.448689	0	NA
4863	NPAT	0.561647	0.467666	0	NA
91351	DDX60L	0.560996	0.285123	0	NA
1447	CSN2	0.560082	0.351597	0	NA
7741	ZSCAN26	0.560008	0.791184	0	NA
4632	MYL1	0.559688	0.233357	0	NA
1909	EDNRA	0.559279	0.558446	0	NA
320	APBA1	0.559133	0.563921	0	NA
93661	CAPZA3	0.558831	0.300051	0	NA
255967	PAN3	0.55853	0.803079	0	NA
56479	KCNQ5	0.558014	0.297539	0	NA
9581	PREPL	0.558001	0.448727	0	NA
54875	CNTLN	0.557845	0.224904	0	NA
344148	NCKAP5	0.557823	0.533125	0	NA
6444	SGCD	0.557108	0.557875	0	NA
23002	DAAM1	0.556951	0.303854	0	NA
2250	FGF5	0.556161	0.471125	0	NA
827	CAPN6	0.555969	0.321487	0	NA
728819	LOC728819	0.555827	0.518572	0	NA
2581	GALC	0.555634	0.4578	0	NA
11167	FSTL1	0.555191	0.483287	0	NA
6310	ATXN1	0.554045	0.505104	0	NA
54916	TMEM260	0.55393	0.536415	0	NA
64398	MPP5	0.553821	0.383245	0	NA
55904	KMT2E	0.553468	0.503637	0	NA
81849	ST6GALNAC5	0.55339	0.310477	0	NA
2796	GNRH1	0.553286	0.398409	0	NA
85363	TRIM5	0.553102	0.445656	0	NA
92126	DSEL	0.552942	0.285923	0	NA
282775	OR5J2	0.552022	0.509151	0	NA
23592	LEMD3	0.551772	0.368158	0	NA
81602	CDADC1	0.551136	0.224968	0	NA
51384	WNT16	0.550508	0.434979	0	NA
7637	ZNF84	0.550489	0.392289	0	NA
4982	TNFRSF11B	0.550242	0.426713	0	NA
259282	BOD1L1	0.549614	0.3924	0	NA
8622	PDE8B	0.54919	0.449817	0	NA
2028	ENPEP	0.549002	0.387714	0	NA
51361	HOOK1	0.548314	0.323968	0	NA
760	CA2	0.547935	0.39867	0	NA
54810	GIPC2	0.547836	0.697558	34	1p31.1
90025	UBE3D	0.547808	0.407802	0	NA
10742	RAI2	0.547557	0.484185	0	NA
18	ABAT	0.547395	0.409999	0	NA
6606	SMN1	0.54722	0.545385	0	NA
9662	CEP135	0.546906	0.568168	0	NA
119710	C11orf74	0.546835	0.438633	0	NA
1404	HAPLN1	0.546613	0.468063	0	NA
7042	TGFB2	0.546562	0.142125	0	NA
5874	RAB27B	0.546312	0.324318	0	NA
11193	WBP4	0.546246	0.453541	0	NA
5732	PTGER2	0.546206	0.474182	0	NA
1488	CTBP2	0.545726	0.535115	0	NA
64172	OSGEPL1	0.545331	0.639545	0	NA
80298	MTERFD3	0.5445	0.412879	0	NA
10673	TNFSF13B	0.544372	0.481985	0	NA
889	KRIT1	0.544139	0.407822	0	NA
6121	RPE65	0.543525	0.301452	0	NA
538	ATP7A	0.543154	0.373147	0	NA
25976	TIPARP	0.543129	0.551244	0	NA
26018	LRIG1	0.542927	0.530732	0	NA
80745	THUMPD2	0.542787	0.532307	0	NA
11249	NXPH2	0.542233	0.473411	0	NA
51309	ARMCX1	0.542113	0.266849	0	NA
9315	NREP	0.541804	0.384272	0	NA
8838	WISP3	0.54155	0.548056	0	NA
79925	SPEF2	0.541388	0.336423	0	NA
10253	SPRY2	0.541253	0.647847	0	NA
221391	OPN5	0.541077	0.397649	0	NA
9295	SRSF11	0.541076	0.466415	0	NA
115286	SLC25A26	0.541008	0.253904	0	NA
7091	TLE4	0.540869	0.48799	0	NA
6860	SYT4	0.53988	0.242217	0	NA
55026	TMEM255A	0.539445	0.380432	0	NA
246175	CNOT6L	0.539358	0.53578	0	NA
22920	KIFAP3	0.538682	0.181129	0	NA
347902	AMIGO2	0.538608	0.302094	0	NA
1875	E2F5	0.538275	0.215037	0	NA
26575	RGS17	0.538273	0.409069	0	NA
9891	NUAK1	0.538088	0.511804	0	NA
2060	EPS15	0.53797	0.572901	0	NA
55024	BANK1	0.537883	0.420477	11	4q22-q24
79931	TNIP3	0.537597	0.551464	0	NA
56131	PCDHB4	0.53743	0.203647	0	NA
6304	SATB1	0.537002	0.498075	0	NA
143903	LAYN	0.536631	0.365	0	NA
10526	IPO8	0.536483	0.357905	0	NA
4760	NEUROD1	0.536441	0.49246	0	NA
57002	YAE1D1	0.536031	0.518661	0	NA
6096	RORB	0.535952	0.248933	0	NA
8404	SPARCL1	0.535544	0.327727	0	NA
118924	FRA10AC1	0.535179	0.273946	0	NA
1490	CTGF	0.534601	0.234381	0	NA
2993	GYPA	0.533471	0.53124	0	NA
5311	PKD2	0.53342	0.293223	0	NA
7769	ZNF226	0.533361	0.271814	0	NA
54953	C1orf27	0.533203	0.354671	0	NA
4808	NHLH2	0.532845	0.384226	0	NA
9750	FAM65B	0.532515	0.387759	0	NA
2920	CXCL2	0.532133	0.310147	0	NA
759	CA1	0.531781	0.59289	0	NA
10206	TRIM13	0.531417	0.442263	0	NA
153733	CCDC112	0.531082	0.509573	0	NA
115294	PCMTD1	0.529607	0.522207	0	NA
23007	PLCH1	0.528717	0.29074	0	NA
147323	STARD6	0.528614	0.248195	0	NA
114327	EFHC1	0.528113	0.481784	0	NA
9411	ARHGAP29	0.52784	0.355766	0	NA
340267	COL28A1	0.527381	0.186395	0	NA
9425	CDYL	0.526419	0.313639	0	NA
79745	CLIP4	0.525766	0.394852	0	NA
442213	PTCHD4	0.525339	0.553255	0	NA
4617	MYF5	0.524951	0.462162	0	NA
127255	LRRIQ3	0.524779	0.415945	0	NA
10924	SMPDL3A	0.524074	0.24012	0	NA
285555	STPG2	0.523563	0.391965	0	NA
10407	SPAG11B	0.523367	0.5169	0	NA
54813	KLHL28	0.523188	0.174628	0	NA
338	APOB	0.523104	0.244212	0	NA
5449	POU1F1	0.522881	0.295644	0	NA
56987	BBX	0.522822	0.544762	0	NA
51302	CYP39A1	0.522641	0.425435	0	NA
92370	PXYLP1	0.522513	0.389709	0	NA
1539	CYLC2	0.52235	0.460119	0	NA
5099	PCDH7	0.522009	0.4554	0	NA
282809	POC1B	0.521904	0.449974	0	NA
23177	CEP68	0.52188	0.397778	0	NA
825	CAPN3	0.520794	0.522195	0	NA
123016	TTC8	0.52075	0.502552	0	NA
55285	RBM41	0.519798	0.261681	0	NA
10388	SYCP2	0.519301	0.603508	0	NA
388951	TSPYL6	0.518831	0.613482	0	NA
11272	PRR4	0.518815	0.353622	0	NA
9649	RALGPS1	0.518427	0.435544	0	NA
26492	OR8G2	0.518359	0.392388	0	NA
284695	ZNF326	0.518327	0.34306	0	NA
9686	VGLL4	0.518165	0.653819	0	NA
79725	THAP9	0.518069	0.804024	0	NA
254170	FBXO33	0.517962	0.65985	0	NA
26122	EPC2	0.517867	0.327705	0	NA
200576	PIKFYVE	0.517694	0.332329	0	NA
3346	HTN1	0.517669	0.418054	0	NA
340542	BEX5	0.517666	0.397917	0	NA
79684	MSANTD2	0.517653	0.565135	0	NA
552889	ATXN7L3B	0.51747	0.576645	0	NA
9576	SPAG6	0.517122	0.65201	0	NA
7399	USH2A	0.516812	0.454302	0	NA
6671	SP4	0.515763	0.448828	0	NA
27145	FILIP1	0.515657	0.452209	0	NA
4856	NOV	0.515371	0.270865	0	NA
51661	FKBP7	0.515067	0.125991	0	NA
113612	CYP2U1	0.51497	0.540578	0	NA
256691	MAMDC2	0.514922	0.239458	0	NA
3676	ITGA4	0.514887	0.375323	0	NA
55914	ERBB2IP	0.514795	0.50803	0	NA
55032	SLC35A5	0.514183	0.216234	0	NA
57142	RTN4	0.513657	0.441045	0	NA
64388	GREM2	0.512452	0.620366	0	NA
3158	HMGCS2	0.512051	0.552225	0	NA
6586	SLIT3	0.511981	0.37607	0	NA
158747	MOSPD2	0.511824	0.131736	0	NA
130026	ICA1L	0.511294	0.344263	0	NA
5786	PTPRA	0.51052	0.403691	0	NA
2660	MSTN	0.510436	0.527124	4	2q32.2
81704	DOCK8	0.510316	0.526185	0	NA
1021	CDK6	0.510059	0.267782	0	NA
23089	PEG10	0.509751	0.596114	0	NA
6103	RPGR	0.50911	0.55949	0	NA
729759	OR4F29	0.508831	0.477581	0	NA
1036	CDO1	0.508434	0.43862	0	NA
8082	SSPN	0.508314	0.625441	52	12p11.2
7299	TYR	0.508283	0.522847	0	NA
7472	WNT2	0.508178	0.449599	0	NA
57665	RDH14	0.507258	0.438172	0	NA
7162	TPBG	0.507255	0.456456	0	NA
55273	TMEM100	0.506664	0.449033	0	NA
390	RND3	0.506649	0.232843	0	NA
55081	IFT57	0.506567	0.515759	0	NA
55578	SUPT20H	0.506009	0.7482	0	NA
2911	GRM1	0.505367	0.200168	0	NA
132671	SPATA18	0.504749	0.479162	0	NA
55323	LARP6	0.5042	0.390357	0	NA
8434	RECK	0.503987	0.558061	0	NA
143162	FRMPD2	0.50368	0.375618	0	NA
116443	GRIN3A	0.503457	0.248161	0	NA
2632	GBE1	0.503427	0.517294	0	NA
84107	ZIC4	0.503126	0.499162	0	NA
3375	IAPP	0.503109	0.479083	0	NA
57818	G6PC2	0.503103	0.359933	0	NA
57577	KIAA1407	0.503029	0.200808	0	NA
340481	ZDHHC21	0.502993	0.431612	0	NA
153830	RNF145	0.502956	0.44822	0	NA
1788	DNMT3A	0.502794	0.564146	35	2p23.3
8502	PKP4	0.502648	0.27957	0	NA
80205	CHD9	0.50212	0.294526	0	NA
23596	OPN3	0.501705	0.418307	0	NA
51266	CLEC1B	0.501625	0.337165	0	NA
338645	LUZP2	0.500922	0.427195	0	NA
3382	ICA1	0.499941	0.261153	0	NA
25998	IBTK	0.499782	0.454118	0	NA
2641	GCG	0.499771	0.363267	0	NA
283078	MKX	0.499682	0.425653	0	NA
153443	SRFBP1	0.499283	0.521249	0	NA
4883	NPR3	0.499213	0.264355	0	NA
64168	NECAB1	0.498946	0.313656	0	NA
51133	KCTD3	0.498803	0.272399	0	NA
136895	C7orf31	0.498458	0.329082	0	NA
604	BCL6	0.498422	0.485231	0	NA
23389	MED13L	0.498336	0.4731	0	NA
112611	RWDD2A	0.498105	0.383704	0	NA
64062	RBM26	0.497695	0.693775	0	NA
7049	TGFBR3	0.497555	0.624108	0	NA
84945	ABHD13	0.497172	0.503173	0	NA
54467	ANKIB1	0.496672	0.357374	0	NA
85463	ZC3H12C	0.496309	0.470406	0	NA
140578	CHODL	0.496045	0.51273	0	NA
10686	CLDN16	0.496041	0.433754	0	NA
383	ARG1	0.496001	0.254773	0	NA
158586	ZXDB	0.494849	0.415921	0	NA
2	A2M	0.494221	0.314057	0	NA
4311	MME	0.493912	0.24969	0	NA
490	ATP2B1	0.493897	0.403133	0	NA
3709	ITPR2	0.49388	0.280203	0	NA
81494	CFHR5	0.493395	0.432763	0	NA
9849	ZNF518A	0.493061	0.294475	0	NA
389170	LEKR1	0.492671	0.475693	54	3q25.31
117583	PARD3B	0.492662	0.504925	0	NA
64786	TBC1D15	0.492586	0.590987	0	NA
414325	DEFB103A	0.492432	0.439826	0	NA
5629	PROX1	0.49236	0.281928	0	NA
9312	KCNB2	0.492232	0.414153	0	NA
117178	SSX2IP	0.492029	0.534798	0	NA
27115	PDE7B	0.49168	0.492652	0	NA
401024	FSIP2	0.49163	0.399346	0	NA
129684	CNTNAP5	0.491326	0.409143	0	NA
11199	ANXA10	0.491127	0.248558	0	NA
1902	LPAR1	0.490617	0.639594	0	NA
140461	ASB8	0.490325	0.311261	0	NA
79807	GSTCD	0.489922	0.337375	0	NA
23556	PIGN	0.489599	0.273056	0	NA
23318	ZCCHC11	0.489526	0.714406	0	NA
93649	MYOCD	0.488909	0.473019	0	NA
116039	OSR2	0.488905	0.496725	0	NA
125113	KRT222	0.488253	0.205771	0	NA
9468	PCYT1B	0.488208	0.482578	0	NA
2200	FBN1	0.488181	0.60137	0	NA
57691	KIAA1586	0.487916	0.396108	0	NA
166863	RBM46	0.487639	0.488933	0	NA
2267	FGL1	0.487449	0.391985	0	NA
57205	ATP10D	0.487268	0.534592	0	NA
151354	FAM84A	0.487231	0.593522	0	NA
3987	LIMS1	0.487027	0.476943	0	NA
23705	CADM1	0.487026	0.545281	0	NA
6476	SI	0.486848	0.534256	0	NA
4801	NFYB	0.486333	0.477408	0	NA
26235	FBXL4	0.486137	0.332084	0	NA
56129	PCDHB7	0.485959	0.450565	0	NA
89796	NAV1	0.485613	0.321169	0	NA
8324	FZD7	0.484757	0.246873	0	NA
139322	APOOL	0.484423	0.361573	0	NA
55076	TMEM45A	0.484326	0.657164	0	NA
7267	TTC3	0.483901	0.611274	0	NA
161582	DYX1C1	0.483171	0.285569	0	NA
10015	PDCD6IP	0.482211	0.624709	0	NA
8835	SOCS2	0.482024	0.702356	0	NA
4088	SMAD3	0.481915	0.22922	37	15q23
79365	BHLHE41	0.481717	0.494469	52	12p11.2
7296	TXNRD1	0.481437	0.63592	0	NA
399947	C11orf87	0.48108	0.390062	0	NA
147949	ZNF583	0.480981	0.445509	0	NA
23637	RABGAP1	0.480768	0.706139	0	NA
2919	CXCL1	0.48042	0.259209	0	NA
1805	DPT	0.480072	0.386432	0	NA
54885	TBC1D8B	0.479814	0.411912	0	NA
51473	DCDC2	0.479554	0.338152	0	NA
79921	TCEAL4	0.479318	0.500153	0	NA
26494	OR8G1	0.47926	0.334316	0	NA
6101	RP1	0.478938	0.179095	0	NA
9173	IL1RL1	0.478408	0.560275	0	NA
79820	CATSPERB	0.47831	0.591917	0	NA
4976	OPA1	0.478188	0.424969	0	NA
5337	PLD1	0.477979	0.230728	0	NA
9652	TTC37	0.477918	0.569315	0	NA
10800	CYSLTR1	0.477748	0.278645	0	NA
8036	SHOC2	0.477266	0.477651	0	NA
3574	IL7	0.477209	0.511696	0	NA
3290	HSD11B1	0.476989	0.489936	0	NA
613212	CTXN3	0.476902	0.407035	0	NA
57211	GPR126	0.476854	0.339597	0	NA
26060	APPL1	0.476642	0.367406	0	NA
58503	PROL1	0.476086	0.386161	0	NA
339745	SPOPL	0.475938	0.458239	0	NA
55359	STYK1	0.475868	0.210592	0	NA
266812	NAP1L5	0.475791	0.431554	0	NA
119548	PNLIPRP3	0.475688	0.399392	0	NA
2312	FLG	0.475412	0.512719	0	NA
121364	OR10A7	0.475412	0.361803	0	NA
4626	MYH8	0.474762	0.65425	0	NA
2165	F13B	0.474618	0.493604	0	NA
51088	KLHL5	0.474477	0.59367	0	NA
5897	RAG2	0.473006	0.452061	0	NA
9142	TMEM257	0.472724	0.438163	0	NA
158158	RASEF	0.472456	0.247126	0	NA
7021	TFAP2B	0.472433	0.33661	64	6p12
116442	RAB39B	0.472246	0.583719	0	NA
285513	GPRIN3	0.472047	0.280791	0	NA
219865	OR8G5	0.471682	0.311068	0	NA
3131	HLF	0.471235	0.320343	0	NA
81608	FIP1L1	0.470526	0.260145	0	NA
56650	CLDND1	0.470468	0.385729	0	NA
8395	PIP5K1B	0.470067	0.415032	0	NA
57683	ZDBF2	0.469978	0.245474	0	NA
3556	IL1RAP	0.469786	0.504963	0	NA
57519	STARD9	0.469644	0.578425	0	NA
54112	GPR88	0.469533	0.230536	0	NA
134526	ACOT12	0.469396	0.485715	0	NA
125336	LOXHD1	0.469187	0.462694	0	NA
1831	TSC22D3	0.469159	0.806443	0	NA
57717	PCDHB16	0.469141	0.382145	0	NA
4256	MGP	0.468333	0.603994	0	NA
81545	FBXO38	0.468241	0.530097	0	NA
219749	ZNF25	0.467907	0.199109	0	NA
91133	L3MBTL4	0.467616	0.36168	0	NA
6414	SEPP1	0.467	0.432254	0	NA
219902	TMEM136	0.466489	0.55224	0	NA
51313	FAM198B	0.466182	0.378272	0	NA
28966	SNX24	0.464748	0.556632	0	NA
2043	EPHA4	0.464735	0.310372	0	NA
3953	LEPR	0.464649	0.393567	6	1p31
5734	PTGER4	0.464274	0.341495	0	NA
11141	IL1RAPL1	0.464218	0.445804	0	NA
79070	KDELC1	0.464144	0.294379	0	NA
10157	AASS	0.464018	0.369289	0	NA
25816	TNFAIP8	0.463788	0.416905	0	NA
23405	DICER1	0.463552	0.428664	0	NA
6885	MAP3K7	0.4635	0.266944	0	NA
793	CALB1	0.46338	0.329359	0	NA
23167	EFR3A	0.462006	0.359205	0	NA
64332	NFKBIZ	0.461513	0.337394	0	NA
7627	ZNF75A	0.461366	0.580375	0	NA
494513	DFNB59	0.461081	0.411738	0	NA
26091	HERC4	0.461028	0.399816	0	NA
6847	SYCP1	0.460939	0.422661	0	NA
57700	FAM160B1	0.460449	0.399413	0	NA
1803	DPP4	0.460344	0.378816	0	NA
5090	PBX3	0.460258	0.159959	0	NA
59338	PLEKHA1	0.459788	0.482141	0	NA
56130	PCDHB6	0.459758	0.417291	0	NA
285533	RNF175	0.459613	0.265764	0	NA
1486	CTBS	0.45915	0.377336	0	NA
57711	ZNF529	0.459022	0.314172	0	NA
8543	LMO4	0.458916	0.318091	0	NA
66036	MTMR9	0.458735	0.342731	0	NA
11254	SLC6A14	0.458715	0.3193	0	NA
5275	SERPINB13	0.458423	0.549936	0	NA
84896	ATAD1	0.457988	0.312779	0	NA
51626	DYNC2LI1	0.457785	0.468633	0	NA
4036	LRP2	0.457619	0.416245	0	NA
221143	N6AMT2	0.457003	0.4054	0	NA
57381	RHOJ	0.456988	0.284803	0	NA
91746	YTHDC1	0.456467	0.463676	0	NA
57520	HECW2	0.45602	0.336311	0	NA
8613	PPAP2B	0.455992	0.415331	0	NA
151525	WDSUB1	0.455888	0.243198	0	NA
28234	SLCO1B3	0.455711	0.486435	0	NA
7594	ZNF43	0.455537	0.408726	0	NA
594	BCKDHB	0.45536	0.330241	0	NA
23239	PHLPP1	0.454732	0.4453	0	NA
5196	PF4	0.454071	0.503149	0	NA
2012	EMP1	0.453765	0.249279	0	NA
5139	PDE3A	0.453515	0.429214	0	NA
4291	MLF1	0.453203	0.42565	0	NA
53336	CPXCR1	0.453054	0.86978	0	NA
23126	POGZ	0.452979	0.543872	0	NA
130507	UBR3	0.452876	0.352289	0	NA
7545	ZIC1	0.452393	0.32423	0	NA
26034	IPCEF1	0.45219	0.443048	0	NA
283159	OR8D1	0.451755	0.419737	0	NA
5179	PENK	0.451179	0.434008	0	NA
8887	TAX1BP1	0.45098	0.234599	0	NA
55319	TMA16	0.450678	0.352177	0	NA
284992	CCDC150	0.450575	0.431478	0	NA
8496	PPFIBP1	0.450234	0.412854	0	NA
26281	FGF20	0.45021	0.203128	0	NA
23200	ATP11B	0.449864	0.309042	0	NA
131118	DNAJC19	0.449792	0.497978	0	NA
51130	ASB3	0.449762	0.449824	0	NA
22885	ABLIM3	0.449571	0.510494	0	NA
22873	DZIP1	0.449435	0.616362	0	NA
7443	VRK1	0.448551	0.442507	0	NA
87769	GGACT	0.448236	0.218054	0	NA
5376	PMP22	0.448082	0.590355	0	NA
7003	TEAD1	0.447923	0.369092	0	NA
401265	KLHL31	0.447784	0.478507	0	NA
132321	C4orf33	0.447138	0.335189	0	NA
83468	GLT8D2	0.447019	0.42061	0	NA
23507	LRRC8B	0.446997	0.540056	0	NA
1641	DCX	0.446992	0.428112	0	NA
51701	NLK	0.446463	0.470911	0	NA
220929	ZNF438	0.446407	0.575924	0	NA
54769	DIRAS2	0.446245	0.567239	0	NA
29103	DNAJC15	0.446213	0.380024	0	NA
154	ADRB2	0.445479	0.563522	0	NA
64582	GPR135	0.445356	0.423364	0	NA
130132	RFTN2	0.445006	0.207645	0	NA
9936	CD302	0.444998	0.539854	0	NA
57337	SENP7	0.444876	0.514654	0	NA
57560	IFT80	0.444836	0.565394	0	NA
5764	PTN	0.444651	0.567937	0	NA
10282	BET1	0.444516	0.483602	0	NA
5896	RAG1	0.444214	0.474747	0	NA
84441	MAML2	0.444176	0.553351	0	NA
10884	MRPS30	0.444115	0.292368	0	NA
399979	SNX19	0.443802	0.429023	0	NA
57507	ZNF608	0.443493	0.42529	74	5q23.2
80309	SPHKAP	0.442817	0.248679	0	NA
2444	FRK	0.442474	0.704902	0	NA
3603	IL16	0.44245	0.45809	0	NA
345778	MTX3	0.442151	0.542766	0	NA
51555	PEX5L	0.44167	0.447482	0	NA
51455	REV1	0.441462	0.317362	0	NA
64860	ARMCX5	0.441406	0.232919	0	NA
91624	NEXN	0.440493	0.498878	34	1p31.1
84886	C1orf198	0.440262	0.285054	0	NA
4214	MAP3K1	0.44019	0.454709	0	NA
121441	NEDD1	0.440157	0.476118	0	NA
5172	SLC26A4	0.440153	0.471581	0	NA
54665	RSBN1	0.439882	0.404408	0	NA
116068	LYSMD3	0.439799	0.28173	0	NA
80071	CCDC15	0.43978	0.194764	0	NA
55500	ETNK1	0.439657	0.551933	0	NA
151112	ZSWIM2	0.439554	0.435162	0	NA
8050	PDHX	0.439321	0.381985	0	NA
164832	LONRF2	0.439114	0.259944	0	NA
51141	INSIG2	0.438797	0.444566	0	NA
3708	ITPR1	0.438762	0.338215	0	NA
9096	TBX18	0.438177	0.37836	0	NA
8825	LIN7A	0.437968	0.313613	0	NA
5359	PLSCR1	0.437959	0.590313	0	NA
7743	ZNF189	0.437933	0.431529	0	NA
2059	EPS8	0.43791	0.427484	0	NA
1123	CHN1	0.437823	0.318498	0	NA
6506	SLC1A2	0.4376	0.32366	0	NA
130576	LYPD6B	0.436917	0.617885	0	NA
142910	LIPJ	0.436662	0.443209	0	NA
3759	KCNJ2	0.436237	0.727072	0	NA
284370	ZNF615	0.435961	0.423924	0	NA
100113407	TMEM170B	0.435516	0.282886	0	NA
60482	SLC5A7	0.435384	0.346427	0	NA
6779	STATH	0.43477	0.55446	0	NA
56952	PRTFDC1	0.433957	0.41578	0	NA
28990	ASTE1	0.433727	0.253481	0	NA
134957	STXBP5	0.433555	0.285365	0	NA
26249	KLHL3	0.433496	0.594297	0	NA
440270	GOLGA8B	0.433384	0.494512	0	NA
256356	GK5	0.43323	0.777966	0	NA
1297	COL9A1	0.432878	0.451803	0	NA
1620	BRINP1	0.432745	0.404822	0	NA
5607	MAP2K5	0.432512	0.353008	37	15q23
27295	PDLIM3	0.431646	0.475808	0	NA
159989	CCDC67	0.43159	0.346559	0	NA
23253	ANKRD12	0.431388	0.811662	0	NA
13	AADAC	0.431339	0.502062	0	NA
6695	SPOCK1	0.431315	0.655427	0	NA
137835	TMEM71	0.43105	0.504122	0	NA
285941	C7orf71	0.430826	0.46345	0	NA
2531	KDSR	0.430797	0.490571	0	NA
57763	ANKRA2	0.430714	0.496388	0	NA
2262	GPC5	0.430499	0.437063	0	NA
56475	RPRM	0.430408	0.367906	0	NA
159963	SLC5A12	0.429556	0.55787	0	NA
79966	SCD5	0.429515	0.328686	0	NA
55117	SLC6A15	0.429228	0.456377	0	NA
460	ASTN1	0.428808	0.608938	0	NA
114	ADCY8	0.427903	0.596048	0	NA
2188	FANCF	0.427803	0.380663	0	NA
51110	LACTB2	0.427012	0.415744	0	NA
1286	COL4A4	0.426817	0.330322	0	NA
90161	HS6ST2	0.426683	0.597933	0	NA
2803	GOLGA4	0.426333	0.309222	0	NA
148	ADRA1A	0.426027	0.405478	0	NA
7092	TLL1	0.425728	0.580228	0	NA
22869	ZNF510	0.425705	0.50441	0	NA
100131827	ZNF717	0.425221	0.356916	0	NA
55366	LGR4	0.425213	0.184619	71	11p14.1
57150	SMIM8	0.424832	0.451151	0	NA
5527	PPP2R5C	0.424604	0.334792	0	NA
2532	ACKR1	0.424408	0.481895	0	NA
154075	SAMD3	0.424377	0.418476	0	NA
7766	ZNF223	0.42431	0.431091	0	NA
285331	CCDC66	0.423931	0.46277	0	NA
4507	MTAP	0.423763	0.333184	0	NA
5156	PDGFRA	0.423695	0.676515	0	NA
23710	GABARAPL1	0.423602	0.410191	0	NA
400954	EML6	0.423539	0.320411	0	NA
10087	COL4A3BP	0.42345	0.461787	25	5q13.3
134430	WDR36	0.423429	0.470305	0	NA
1004	CDH6	0.423126	0.212583	0	NA
8660	IRS2	0.423047	0.605291	0	NA
5125	PCSK5	0.422797	0.60523	0	NA
64848	YTHDC2	0.422488	0.60637	0	NA
2534	FYN	0.422447	0.537014	0	NA
11244	ZHX1	0.422331	0.456318	0	NA
81491	GPR63	0.422296	0.369243	0	NA
92270	ATP6AP1L	0.422141	0.398451	0	NA
5994	RFXAP	0.4219	0.322784	0	NA
2113	ETS1	0.421871	0.432144	0	NA
285966	FAM115C	0.421164	0.364655	0	NA
51389	RWDD1	0.421039	0.42334	0	NA
3791	KDR	0.421009	0.48357	0	NA
29915	HCFC2	0.420879	0.499172	0	NA
166815	TIGD2	0.420336	0.50251	0	NA
148418	SAMD13	0.420199	0.235085	0	NA
10216	PRG4	0.419566	0.670227	0	NA
57460	PPM1H	0.419477	0.289598	0	NA
55591	VEZT	0.419429	0.615856	0	NA
26188	OR1C1	0.419355	0.490397	0	NA
5530	PPP3CA	0.41922	0.396716	0	NA
23408	SIRT5	0.418972	0.289682	0	NA
10806	SDCCAG8	0.418905	0.30339	0	NA
9481	SLC25A27	0.418252	0.254179	0	NA
7556	ZNF10	0.417984	0.402006	0	NA
4969	OGN	0.417927	0.541652	0	NA
5095	PCCA	0.417779	0.412276	0	NA
283365	OR6C6	0.41752	0.259727	0	NA
6311	ATXN2	0.417374	0.700045	0	NA
84100	ARL6	0.41723	0.431301	0	NA
131096	KCNH8	0.417047	0.391886	0	NA
221302	ZUFSP	0.416981	0.131525	0	NA
145173	B3GALTL	0.416925	0.408267	0	NA
85461	TANC1	0.416635	0.270553	0	NA
3673	ITGA2	0.416469	0.218959	0	NA
5729	PTGDR	0.416291	0.459425	0	NA
92999	ZBTB47	0.416046	0.333654	0	NA
57037	ANKMY2	0.415989	0.530967	0	NA
79800	CARF	0.415894	0.63754	0	NA
845	CASQ2	0.41582	0.539637	0	NA
7403	KDM6A	0.415769	0.281493	0	NA
1195	CLK1	0.415593	0.410118	0	NA
79876	UBA5	0.415569	0.609553	0	NA
80705	TSGA10	0.415566	0.386517	0	NA
147923	ZNF420	0.415397	0.353907	0	NA
1811	SLC26A3	0.415059	0.418176	0	NA
1300	COL10A1	0.414899	0.43846	0	NA
57496	MKL2	0.414847	0.205893	0	NA
5788	PTPRC	0.414809	0.494358	0	NA
23317	DNAJC13	0.41475	0.424543	0	NA
54796	BNC2	0.413935	0.346514	0	NA
131870	NUDT16	0.413793	0.492245	0	NA
2277	FIGF	0.413436	0.287999	0	NA
278	AMY1C	0.412846	0.805909	0	NA
51227	PIGP	0.412505	0.586779	0	NA
1129	CHRM2	0.412352	0.592324	0	NA
54677	CROT	0.411902	0.640598	0	NA
51201	ZDHHC2	0.411602	0.299125	0	NA
222537	HS3ST5	0.411393	0.459429	0	NA
4300	MLLT3	0.411123	0.390838	0	NA
55888	ZKSCAN7	0.410527	0.292821	0	NA
29974	A1CF	0.410382	0.359813	0	NA
8601	RGS20	0.410308	0.439482	0	NA
440279	UNC13C	0.410083	0.474411	0	NA
90843	TCEAL8	0.410044	0.686158	0	NA
352999	C6orf58	0.40997	0.508796	0	NA
55827	DCAF6	0.409871	0.382806	0	NA
50840	TAS2R14	0.407773	0.431362	0	NA
80263	TRIM45	0.407767	0.355946	0	NA
56126	PCDHB10	0.407388	0.580934	0	NA
79668	PARP8	0.406827	0.342961	0	NA
10569	SLU7	0.406645	0.340117	0	NA
3062	HCRTR2	0.40627	0.499718	0	NA
817	CAMK2D	0.406169	0.247282	0	NA
64754	SMYD3	0.40591	0.550972	0	NA
146395	GSG1L	0.405616	0.429795	59	16p11.2
27345	KCNMB4	0.405314	0.388717	0	NA
83891	SNX25	0.404975	0.478132	0	NA
8204	NRIP1	0.404774	0.540237	0	NA
94101	ORMDL1	0.40456	0.584347	0	NA
5132	PDC	0.404478	0.382355	0	NA
2494	NR5A2	0.404453	0.41553	0	NA
91050	CCDC149	0.404369	0.374656	0	NA
9452	ITM2A	0.404073	0.360618	0	NA
167410	LIX1	0.403432	0.286915	0	NA
2921	CXCL3	0.403121	0.328991	0	NA
442117	GALNTL6	0.402906	0.470614	0	NA
79949	PLEKHS1	0.402324	0.557025	49	10q25.3
139065	SLITRK4	0.402267	0.252922	0	NA
9843	HEPH	0.402211	0.406661	0	NA
220213	OTUD1	0.40198	0.674577	0	NA
9547	CXCL14	0.401381	0.465834	0	NA
4601	MXI1	0.401302	0.341215	0	NA
83660	TLN2	0.401128	0.732935	0	NA
1073	CFL2	0.400748	0.590742	0	NA
8531	YBX3	0.40062	0.391441	0	NA
22797	TFEC	0.40054	0.263691	0	NA
23562	CLDN14	0.400491	0.573238	0	NA
7753	ZNF202	0.400414	0.415611	0	NA
55781	RIOK2	0.399856	0.514387	0	NA
55843	ARHGAP15	0.399401	0.325198	0	NA
342908	ZNF404	0.399127	0.403205	0	NA
135112	NCOA7	0.399107	0.442051	0	NA
54495	TMX3	0.399094	0.621619	0	NA
[truncated: 19,357 more rows]
