# Supplementary material for: Prioritizing causal disease genes using unbiased genomic features
Source: Genome Biol. 2014 Dec 3;15(12):3274. doi: 10.1186/s13059-014-0534-8 (PMC4279789; doi:10.1186/s13059-014-0534-8)
Supplement: Additional file 24: Table S28. — OPEN predictions for bone density. [file 13059_2014_534_MOESM24_ESM.xlsx]

## Sheet: HP_0004348_OPEN_predictions.txt
Entrez_ID	HGNC	Score	Stdev	GWAS Hit (loci are numbered, 0 = not within a GWAS locus)	Locus (NA = gene not within a GWAS locus)
800	CALD1	1.67971	0.424203	0	NA
8470	SORBS2	1.56995	0.327654	0	NA
6840	SVIL	1.52106	0.292866	0	NA
122786	FRMD6	1.51351	0.318777	0	NA
3269	HRH1	1.44028	0.206493	0	NA
9886	RHOBTB1	1.42076	0.285636	0	NA
152503	SH3D19	1.41841	0.359464	0	NA
26064	RAI14	1.4136	0.309021	0	NA
5270	SERPINE2	1.40043	0.322796	0	NA
23362	PSD3	1.39276	0.387377	0	NA
6546	SLC8A1	1.37007	0.298146	0	NA
90	ACVR1	1.35507	0.204947	0	NA
196527	ANO6	1.35297	0.455097	0	NA
2246	FGF1	1.34996	0.521621	0	NA
5468	PPARG	1.33886	0.642022	0	NA
26136	TES	1.31937	0.270795	0	NA
5295	PIK3R1	1.31545	0.297836	0	NA
23543	RBFOX2	1.3036	0.391149	0	NA
57509	MTUS1	1.29943	0.480189	0	NA
5789	PTPRD	1.29922	0.504327	0	NA
22998	LIMCH1	1.29884	0.233163	0	NA
444	ASPH	1.2947	0.55976	0	NA
627	BDNF	1.28848	0.226208	0	NA
169792	GLIS3	1.27885	0.432281	0	NA
2335	FN1	1.27209	0.592985	0	NA
64778	FNDC3B	1.26401	0.514496	0	NA
4052	LTBP1	1.26297	0.375947	0	NA
2824	GPM6B	1.25346	0.275686	0	NA
4781	NFIB	1.24205	0.366709	0	NA
23022	PALLD	1.23966	0.496673	0	NA
1809	DPYSL3	1.23532	0.373122	0	NA
9462	RASAL2	1.23511	0.575154	0	NA
56034	PDGFC	1.22809	0.524916	0	NA
83478	ARHGAP24	1.22462	0.541724	0	NA
9846	GAB2	1.21536	0.300093	0	NA
3977	LIFR	1.21382	0.482537	0	NA
2669	GEM	1.21149	0.422164	0	NA
54510	PCDH18	1.2102	0.443132	0	NA
25937	WWTR1	1.20815	0.363091	0	NA
4638	MYLK	1.20579	0.263586	0	NA
23345	SYNE1	1.20314	0.421366	0	NA
59	ACTA2	1.20192	0.446866	0	NA
2202	EFEMP1	1.20014	0.296361	0	NA
1803	DPP4	1.19463	0.297075	0	NA
667	DST	1.19198	0.506954	0	NA
1601	DAB2	1.18749	0.508083	0	NA
65983	GRAMD3	1.18469	0.445731	56	5q23.2
55790	CSGALNACT1	1.18247	0.417228	0	NA
23348	DOCK9	1.17849	0.354696	0	NA
1290	COL5A2	1.17782	0.190898	0	NA
55075	UACA	1.17414	0.418443	0	NA
6091	ROBO1	1.17405	0.439981	0	NA
90627	STARD13	1.17228	0.497919	0	NA
57700	FAM160B1	1.16455	0.643035	0	NA
22862	FNDC3A	1.1627	0.250636	0	NA
7035	TFPI	1.16166	0.111883	0	NA
2078	ERG	1.16045	0.690326	0	NA
4163	MCC	1.15888	0.352048	0	NA
1740	DLG2	1.15771	0.465041	0	NA
7881	KCNAB1	1.1567	0.735012	0	NA
26137	ZBTB20	1.15117	0.382997	0	NA
26230	TIAM2	1.15026	0.487353	0	NA
6594	SMARCA1	1.14822	0.297864	0	NA
5332	PLCB4	1.1405	0.432016	0	NA
4026	LPP	1.13192	0.559446	0	NA
55796	MBNL3	1.13124	0.392878	0	NA
390	RND3	1.12922	0.510114	0	NA
57182	ANKRD50	1.12756	0.412031	0	NA
5352	PLOD2	1.12382	0.420349	0	NA
5325	PLAGL1	1.12193	0.239492	0	NA
1827	RCAN1	1.12096	0.257183	0	NA
5801	PTPRR	1.11992	0.200899	0	NA
9414	TJP2	1.11447	0.503945	0	NA
5592	PRKG1	1.11405	0.871475	0	NA
10144	FAM13A	1.11382	0.449853	0	NA
3556	IL1RAP	1.11266	0.508674	0	NA
10395	DLC1	1.11116	0.554834	0	NA
64332	NFKBIZ	1.11063	0.273141	0	NA
84168	ANTXR1	1.10848	0.218358	0	NA
27	ABL2	1.10775	0.453111	0	NA
83988	NCALD	1.09847	0.294574	0	NA
3685	ITGAV	1.09658	0.367948	0	NA
23576	DDAH1	1.09545	0.454139	0	NA
9749	PHACTR2	1.0916	0.58695	0	NA
148867	SLC30A7	1.08838	0.585152	0	NA
6422	SFRP1	1.08695	0.413944	0	NA
11183	MAP4K5	1.07953	0.668703	0	NA
4212	MEIS2	1.07848	0.438908	0	NA
2122	MECOM	1.07616	0.20194	0	NA
23301	EHBP1	1.07429	0.360778	0	NA
10413	YAP1	1.07283	0.186618	0	NA
22836	RHOBTB3	1.07226	0.432811	0	NA
6935	ZEB1	1.07085	0.423941	0	NA
3624	INHBA	1.06974	0.32642	0	NA
9590	AKAP12	1.0679	0.306525	33	6q25.1
90102	PHLDB2	1.06783	0.388464	0	NA
2152	F3	1.06498	0.464062	0	NA
4088	SMAD3	1.06286	0.442834	0	NA
50507	NOX4	1.0598	0.537868	0	NA
966	CD59	1.05964	0.366091	0	NA
287	ANK2	1.05767	0.875551	0	NA
1910	EDNRB	1.0555	0.52775	0	NA
57688	ZSWIM6	1.05502	0.534771	0	NA
8323	FZD6	1.0465	0.271979	0	NA
114876	OSBPL1A	1.04643	0.624545	0	NA
2273	FHL1	1.04571	0.71106	0	NA
22872	SEC31A	1.04243	0.238667	0	NA
4734	NEDD4	1.03938	0.334796	0	NA
9874	TLK1	1.03627	0.473675	0	NA
51196	PLCE1	1.03542	0.486354	0	NA
10602	CDC42EP3	1.03276	0.407984	0	NA
1959	EGR2	1.03155	0.47236	0	NA
9201	DCLK1	1.03015	0.238596	0	NA
89797	NAV2	1.02986	0.867419	0	NA
54502	RBM47	1.02637	0.257345	0	NA
50863	NTM	1.02636	0.275972	0	NA
51232	CRIM1	1.02575	0.571051	0	NA
23327	NEDD4L	1.02497	0.586684	0	NA
10979	FERMT2	1.02362	0.314885	0	NA
25	ABL1	1.02068	0.331325	41	9q34.1
114907	FBXO32	1.01897	0.311332	0	NA
1909	EDNRA	1.01866	0.225533	0	NA
9686	VGLL4	1.01633	0.373506	0	NA
23023	TMCC1	1.01573	0.435208	0	NA
200734	SPRED2	1.01275	0.322944	0	NA
23499	MACF1	1.0123	0.516421	0	NA
4281	MID1	1.01206	0.447659	0	NA
5521	PPP2R2B	1.00899	0.417227	0	NA
26524	LATS2	1.00798	0.451125	0	NA
27303	RBMS3	1.00688	0.978994	0	NA
23189	KANK1	1.00656	0.552078	0	NA
5327	PLAT	1.0065	0.607978	0	NA
2247	FGF2	0.995801	0.472128	0	NA
55323	LARP6	0.99372	0.650257	0	NA
6764	ST5	0.99299	0.369088	0	NA
2239	GPC4	0.992357	0.356044	0	NA
23112	TNRC6B	0.99211	0.387774	0	NA
6867	TACC1	0.989687	0.601976	0	NA
5063	PAK3	0.989232	0.31733	0	NA
22876	INPP5F	0.987531	0.373939	0	NA
11259	FILIP1L	0.987412	0.433076	0	NA
3491	CYR61	0.983109	0.432492	0	NA
7220	TRPC1	0.982288	0.635266	0	NA
1466	CSRP2	0.981711	0.586985	0	NA
8828	NRP2	0.980735	0.269454	0	NA
51474	LIMA1	0.979464	0.480748	0	NA
23243	ANKRD28	0.978569	0.625603	0	NA
9586	CREB5	0.976432	0.644462	0	NA
8671	SLC4A4	0.971536	0.622018	0	NA
26002	MOXD1	0.971213	0.261644	0	NA
11228	RASSF8	0.970432	0.546339	0	NA
144165	PRICKLE1	0.969712	0.602275	0	NA
138639	PTPDC1	0.969094	0.575851	0	NA
6744	SSFA2	0.96879	0.185853	0	NA
4131	MAP1B	0.96845	0.249702	0	NA
9444	QKI	0.967551	0.418872	0	NA
6383	SDC2	0.966959	0.561276	0	NA
10982	MAPRE2	0.965148	0.164929	0	NA
114299	PALM2	0.964772	0.712436	0	NA
51422	PRKAG2	0.96378	0.376003	0	NA
5376	PMP22	0.963748	0.302823	0	NA
4148	MATN3	0.962954	0.37962	0	NA
53405	CLIC5	0.962589	0.632017	0	NA
395	ARHGAP6	0.960389	0.489882	0	NA
6446	SGK1	0.959403	0.452362	0	NA
131566	DCBLD2	0.959268	0.402825	0	NA
2157	F8	0.957499	0.523062	0	NA
51339	DACT1	0.957365	0.524907	0	NA
30011	SH3KBP1	0.955147	0.437512	0	NA
91584	PLXNA4	0.954688	0.678317	0	NA
5523	PPP2R3A	0.954186	0.510422	0	NA
9358	ITGBL1	0.953996	0.523131	0	NA
2737	GLI3	0.953401	0.35516	0	NA
7057	THBS1	0.951903	0.437005	0	NA
4286	MITF	0.949407	0.512349	0	NA
1303	COL12A1	0.948843	0.479574	0	NA
23213	SULF1	0.946632	0.427336	0	NA
57515	SERINC1	0.946372	0.24952	0	NA
10252	SPRY1	0.945692	0.58496	0	NA
1647	GADD45A	0.94524	0.577131	0	NA
57630	SH3RF1	0.944587	0.300683	0	NA
185	AGTR1	0.94312	0.744558	0	NA
84141	EVA1A	0.941181	0.337926	0	NA
154796	AMOT	0.940678	0.457755	0	NA
5965	RECQL	0.938525	0.466724	0	NA
286343	LURAP1L	0.936106	0.434892	0	NA
4810	NHS	0.933935	0.596676	0	NA
79589	RNF128	0.93294	0.433901	0	NA
23670	TMEM2	0.931968	0.479076	0	NA
8555	CDC14B	0.930205	0.468262	0	NA
7991	TUSC3	0.929651	0.474172	0	NA
858	CAV2	0.92956	0.768129	0	NA
51133	KCTD3	0.927722	0.547029	0	NA
80760	ITIH5	0.926806	0.589007	0	NA
56243	KIAA1217	0.924282	0.116743	0	NA
2200	FBN1	0.92053	0.468014	0	NA
81624	DIAPH3	0.918094	0.246162	0	NA
4690	NCK1	0.915567	0.422182	0	NA
9902	MRC2	0.914267	0.338775	0	NA
6542	SLC7A2	0.912099	0.336542	0	NA
27122	DKK3	0.910431	0.299677	0	NA
214	ALCAM	0.909334	0.496728	0	NA
54843	SYTL2	0.907485	0.409354	0	NA
8848	TSC22D1	0.907032	0.515485	0	NA
23111	SPG20	0.906418	0.50645	0	NA
6925	TCF4	0.903349	0.285509	0	NA
79712	GTDC1	0.902593	0.461976	0	NA
571	BACH1	0.901842	0.277801	0	NA
81578	COL21A1	0.898425	0.436781	0	NA
1634	DCN	0.898076	0.394262	0	NA
857	CAV1	0.89785	0.65445	0	NA
3459	IFNGR1	0.897138	0.234296	0	NA
118429	ANTXR2	0.896589	0.383504	0	NA
5570	PKIB	0.894995	0.590993	0	NA
5791	PTPRE	0.894923	0.593597	0	NA
8829	NRP1	0.894344	0.598628	0	NA
10579	TACC2	0.893491	0.458611	0	NA
25897	RNF19A	0.892285	0.268981	0	NA
7077	TIMP2	0.890447	0.303259	0	NA
11069	RAPGEF4	0.890182	0.529782	0	NA
51088	KLHL5	0.889824	0.375317	0	NA
10659	CELF2	0.889534	0.310227	0	NA
29995	LMCD1	0.889019	0.481192	0	NA
83699	SH3BGRL2	0.88657	0.382691	0	NA
4154	MBNL1	0.885764	0.404055	0	NA
11214	AKAP13	0.883931	0.592492	0	NA
8936	WASF1	0.883396	0.460368	0	NA
23414	ZFPM2	0.877105	0.329137	0	NA
5358	PLS3	0.876987	0.503656	0	NA
11096	ADAMTS5	0.875808	0.475482	0	NA
55198	APPL2	0.875637	0.609157	0	NA
5066	PAM	0.875518	0.365557	0	NA
5168	ENPP2	0.874129	0.343423	0	NA
22943	DKK1	0.871914	0.30525	0	NA
1756	DMD	0.871717	0.535359	0	NA
57561	ARRDC3	0.870751	0.434716	0	NA
7048	TGFBR2	0.870327	0.850342	0	NA
23245	ASTN2	0.869954	0.532117	0	NA
4205	MEF2A	0.869837	0.368805	0	NA
10810	WASF3	0.869829	0.279743	0	NA
6938	TCF12	0.869534	0.500097	0	NA
8440	NCK2	0.869075	0.32701	0	NA
29994	BAZ2B	0.867781	0.393793	0	NA
8522	GAS7	0.867699	0.577464	0	NA
3176	HNMT	0.867326	0.659395	0	NA
90355	C5orf30	0.867012	0.485883	0	NA
112	ADCY6	0.866786	0.425152	12	12q13.12
862	RUNX1T1	0.865832	0.256473	0	NA
8997	KALRN	0.86537	0.60872	0	NA
23057	NMNAT2	0.864699	0.517726	0	NA
54463	FAM134B	0.863601	0.367724	0	NA
7424	VEGFC	0.861173	0.492545	0	NA
9712	USP6NL	0.859768	0.270283	0	NA
84886	C1orf198	0.859243	0.404816	0	NA
4919	ROR1	0.857655	0.428912	0	NA
55074	OXR1	0.857006	0.459625	0	NA
10371	SEMA3A	0.855634	0.382285	0	NA
323	APBB2	0.853228	0.534207	0	NA
11215	AKAP11	0.852582	0.721822	7	13q14.11
1488	CTBP2	0.850657	0.225336	0	NA
9037	SEMA5A	0.849935	0.239388	0	NA
4313	MMP2	0.849355	0.56913	0	NA
3486	IGFBP3	0.848314	0.66704	0	NA
154743	C7orf60	0.847283	0.521127	0	NA
221037	JMJD1C	0.847079	0.514373	0	NA
8436	SDPR	0.845284	0.679748	0	NA
5586	PKN2	0.844936	0.425393	0	NA
23321	TRIM2	0.843501	0.54519	0	NA
6310	ATXN1	0.842311	0.590888	0	NA
4092	SMAD7	0.842277	0.466762	0	NA
4133	MAP2	0.841587	0.372787	0	NA
51313	FAM198B	0.841256	0.621834	0	NA
23034	SAMD4A	0.839343	0.16673	0	NA
2274	FHL2	0.839138	0.524755	0	NA
79745	CLIP4	0.838774	0.572882	0	NA
130399	ACVR1C	0.837622	0.451718	0	NA
29970	SCHIP1	0.836146	0.466064	0	NA
83604	TMEM47	0.835	0.323053	0	NA
7132	TNFRSF1A	0.831649	0.502593	0	NA
54757	FAM20A	0.831114	0.767242	0	NA
171024	SYNPO2	0.830011	0.771463	0	NA
5530	PPP3CA	0.829528	0.608464	0	NA
55742	PARVA	0.829497	0.538186	0	NA
375449	MAST4	0.827755	0.986065	0	NA
394	ARHGAP5	0.827613	0.879684	0	NA
5797	PTPRM	0.82565	0.746148	0	NA
91653	BOC	0.825584	0.738836	0	NA
80333	KCNIP4	0.824397	0.60245	0	NA
182	JAG1	0.823465	0.342695	42	20p12
8871	SYNJ2	0.823363	0.42813	0	NA
85461	TANC1	0.82285	0.532033	0	NA
4908	NTF3	0.822269	0.447639	0	NA
10580	SORBS1	0.822132	0.619012	0	NA
10776	ARPP19	0.82187	0.647544	0	NA
5321	PLA2G4A	0.821168	0.488561	0	NA
419	ART3	0.821149	0.480536	0	NA
56122	PCDHB14	0.821041	0.312688	0	NA
23002	DAAM1	0.82099	0.383606	0	NA
3776	KCNK2	0.820078	0.191319	0	NA
117154	DACH2	0.819625	0.547046	0	NA
80176	SPSB1	0.819456	0.67513	0	NA
115265	DDIT4L	0.819193	0.491467	0	NA
23704	KCNE4	0.818291	0.320206	0	NA
9743	ARHGAP32	0.817843	0.666302	0	NA
54477	PLEKHA5	0.817627	0.552214	0	NA
121551	BTBD11	0.814724	0.270339	0	NA
1282	COL4A1	0.813568	0.449733	0	NA
116068	LYSMD3	0.812	0.657254	0	NA
89796	NAV1	0.811576	0.538605	0	NA
4921	DDR2	0.810441	0.467317	0	NA
22903	BTBD3	0.809068	0.384441	0	NA
2034	EPAS1	0.808176	0.466272	0	NA
355	FAS	0.806944	0.441363	0	NA
3912	LAMB1	0.806935	0.382845	0	NA
5567	PRKACB	0.806819	0.461864	0	NA
8460	TPST1	0.806328	0.328752	0	NA
55529	TMEM55A	0.805386	0.279831	0	NA
3909	LAMA3	0.80534	0.475764	0	NA
57211	GPR126	0.805191	0.617848	0	NA
2191	FAP	0.805046	0.594345	0	NA
4739	NEDD9	0.802925	0.475749	0	NA
9510	ADAMTS1	0.802634	0.191067	0	NA
4071	TM4SF1	0.801593	0.491072	0	NA
2770	GNAI1	0.798124	0.387493	0	NA
3371	TNC	0.79471	0.333514	0	NA
55824	PAG1	0.791427	0.605604	0	NA
860	RUNX2	0.791124	0.794798	36	6p21.1
51421	AMOTL2	0.791101	0.127595	0	NA
51715	RAB23	0.790899	0.294953	0	NA
7058	THBS2	0.790481	0.245079	0	NA
8406	SRPX	0.789473	0.316312	0	NA
590	BCHE	0.789018	0.443242	0	NA
8754	ADAM9	0.788961	0.577169	0	NA
389136	VGLL3	0.78838	0.360985	0	NA
861	RUNX1	0.787769	0.383439	0	NA
7041	TGFB1I1	0.785618	0.285509	0	NA
31	ACACA	0.785452	0.464388	0	NA
90488	TMEM263	0.785202	0.717648	15	12q23.3
2258	FGF13	0.784646	0.287773	0	NA
6461	SHB	0.78267	0.474401	0	NA
2791	GNG11	0.781888	0.460694	0	NA
4907	NT5E	0.781309	0.680867	0	NA
7068	THRB	0.780917	0.646196	0	NA
2104	ESRRG	0.779215	0.360419	0	NA
51661	FKBP7	0.777514	0.498912	0	NA
79931	TNIP3	0.777053	0.779634	0	NA
9732	DOCK4	0.775432	0.370254	0	NA
254228	FAM26E	0.774499	0.497862	0	NA
2059	EPS8	0.774055	0.622137	0	NA
55286	C4orf19	0.77404	0.247405	0	NA
8082	SSPN	0.773735	0.192501	0	NA
650	BMP2	0.773175	0.32129	0	NA
57579	FAM135A	0.773065	0.55024	0	NA
1490	CTGF	0.772562	0.46664	0	NA
8476	CDC42BPA	0.772542	0.475614	0	NA
220	ALDH1A3	0.771857	0.589498	0	NA
55076	TMEM45A	0.771817	0.363912	0	NA
23179	RGL1	0.770871	0.488232	0	NA
2619	GAS1	0.770845	0.446755	0	NA
3725	JUN	0.770844	0.161888	0	NA
10512	SEMA3C	0.770269	0.320732	0	NA
4012	LNPEP	0.770226	0.227675	0	NA
140733	MACROD2	0.770127	0.725733	0	NA
8626	TP63	0.769829	0.616424	0	NA
55603	FAM46A	0.768858	0.445581	0	NA
114883	OSBPL9	0.768793	0.245534	0	NA
22891	ZNF365	0.76846	0.224036	0	NA
58480	RHOU	0.767253	0.508791	0	NA
91283	MSANTD3	0.767247	0.60552	0	NA
6733	SRPK2	0.767115	0.537723	0	NA
2620	GAS2	0.766972	0.201875	0	NA
286	ANK1	0.766349	0.715451	0	NA
10082	GPC6	0.765745	0.322739	0	NA
221395	GPR116	0.764299	0.46427	0	NA
8660	IRS2	0.764267	0.470689	0	NA
81846	SBF2	0.763838	0.45224	0	NA
115908	CTHRC1	0.763624	0.422701	0	NA
343450	KCNT2	0.761991	0.491816	0	NA
2908	NR3C1	0.761603	0.465955	0	NA
56892	C8orf4	0.760936	0.457284	0	NA
1948	EFNB2	0.760535	0.39933	0	NA
23024	PDZRN3	0.758509	0.564856	0	NA
8976	WASL	0.758488	0.504479	0	NA
196	AHR	0.758386	0.576945	0	NA
9208	LRRFIP1	0.758232	0.356754	0	NA
2195	FAT1	0.757365	0.520564	0	NA
753	LDLRAD4	0.756622	0.262725	0	NA
8411	EEA1	0.756524	0.347509	0	NA
22841	RAB11FIP2	0.755842	0.484794	0	NA
6443	SGCB	0.755236	0.448182	0	NA
9699	RIMS2	0.755065	0.802062	0	NA
5507	PPP1R3C	0.754553	0.578816	0	NA
151126	ZNF385B	0.754049	0.809263	0	NA
4256	MGP	0.753529	0.439468	0	NA
85458	DIXDC1	0.7522	0.469023	0	NA
11117	EMILIN1	0.751881	0.465067	0	NA
23657	SLC7A11	0.749702	0.520935	0	NA
55294	FBXW7	0.747443	0.249462	0	NA
79642	ARSJ	0.746402	0.427987	0	NA
5793	PTPRG	0.745237	0.621566	0	NA
953	ENTPD1	0.744924	0.400093	0	NA
4837	NNMT	0.744579	0.666791	0	NA
1901	S1PR1	0.742961	0.747926	0	NA
5099	PCDH7	0.742754	0.274572	0	NA
5156	PDGFRA	0.742606	0.69373	0	NA
2743	GLRB	0.742349	0.642775	0	NA
2562	GABRB3	0.740722	0.486242	0	NA
2823	GPM6A	0.740372	0.44059	0	NA
3475	IFRD1	0.739732	0.338174	0	NA
92906	HNRNPLL	0.739284	0.724775	0	NA
10418	SPON1	0.735009	0.685696	0	NA
259217	HSPA12A	0.734849	0.228691	0	NA
132430	PABPC4L	0.73379	0.260383	0	NA
1859	DYRK1A	0.733597	0.492723	0	NA
1124	CHN2	0.733581	0.398612	0	NA
7436	VLDLR	0.73358	0.139375	0	NA
4015	LOX	0.732736	0.142213	0	NA
1278	COL1A2	0.732197	0.568041	0	NA
2259	FGF14	0.731889	0.434892	0	NA
5359	PLSCR1	0.731011	0.381	0	NA
2131	EXT1	0.729161	0.237325	0	NA
84281	C2orf88	0.728903	0.663391	0	NA
8545	CGGBP1	0.728608	0.5596	0	NA
1462	VCAN	0.728281	0.309473	0	NA
5480	PPIC	0.727719	0.695178	0	NA
1363	CPE	0.726933	0.316889	0	NA
1021	CDK6	0.726177	0.578705	0	NA
8027	STAM	0.725969	0.731092	0	NA
3554	IL1R1	0.725939	0.541797	0	NA
54467	ANKIB1	0.725648	0.888358	0	NA
1545	CYP1B1	0.725609	0.821624	0	NA
10451	VAV3	0.725323	0.476782	0	NA
1259	CNGA1	0.723968	0.403978	0	NA
59277	NTN4	0.72394	0.511705	0	NA
3815	KIT	0.722051	0.232585	0	NA
4060	LUM	0.721911	0.478332	0	NA
7078	TIMP3	0.721353	0.260648	0	NA
1009	CDH11	0.721153	0.566771	0	NA
1306	COL15A1	0.721085	0.600287	0	NA
871	SERPINH1	0.7206	0.647577	0	NA
5787	PTPRB	0.718749	0.523245	0	NA
6926	TBX3	0.718147	0.581522	0	NA
80204	FBXO11	0.717735	0.50019	0	NA
51776	ZAK	0.717227	0.600157	0	NA
3574	IL7	0.717004	0.530964	0	NA
9655	SOCS5	0.716935	0.332199	0	NA
604	BCL6	0.715951	0.254716	0	NA
80014	WWC2	0.715625	0.496808	0	NA
10486	CAP2	0.71545	0.491792	0	NA
140	ADORA3	0.714714	0.477308	51	1p13.2
114908	TMEM123	0.714622	0.344548	0	NA
81847	RNF146	0.714566	0.629851	58	6q22.33
3913	LAMB2	0.713415	0.772451	0	NA
9659	PDE4DIP	0.71306	0.347057	0	NA
6711	SPTBN1	0.712337	0.217765	24	2p16.2
10529	NEBL	0.711249	0.552222	0	NA
26154	ABCA12	0.710601	0.349774	0	NA
55917	CTTNBP2NL	0.70892	0.5813	0	NA
55752	SEPT11	0.708391	0.492916	0	NA
7188	TRAF5	0.707922	0.658335	0	NA
3781	KCNN2	0.706825	0.40193	0	NA
79901	CYBRD1	0.706133	0.584992	0	NA
9262	STK17B	0.705363	0.439577	0	NA
3910	LAMA4	0.704693	0.666886	0	NA
4897	NRCAM	0.703607	0.330231	0	NA
10611	PDLIM5	0.70287	0.463856	0	NA
5069	PAPPA	0.702452	0.352833	0	NA
6196	RPS6KA2	0.701763	0.644178	0	NA
11227	GALNT5	0.700501	0.530756	0	NA
7456	WIPF1	0.700114	0.497014	0	NA
9369	NRXN3	0.699301	0.293193	0	NA
51062	ATL1	0.699041	0.338338	0	NA
2697	GJA1	0.698624	0.359662	0	NA
57685	CACHD1	0.698465	0.570692	0	NA
55568	GALNT10	0.697303	0.261902	0	NA
153090	DAB2IP	0.696305	0.207682	0	NA
7323	UBE2D3	0.696045	0.509461	0	NA
5796	PTPRK	0.695595	0.527242	0	NA
8821	INPP4B	0.694465	0.723401	0	NA
84708	LNX1	0.694136	0.376269	0	NA
783	CACNB2	0.693588	0.447788	0	NA
9068	ANGPTL1	0.693404	0.372829	0	NA
144363	LYRM5	0.693257	0.519312	0	NA
1292	COL6A2	0.692743	0.492923	0	NA
90293	KLHL13	0.691142	0.248234	0	NA
288	ANK3	0.690934	0.369891	0	NA
55679	LIMS2	0.690084	0.566507	0	NA
5412	UBL3	0.689859	0.413379	0	NA
5311	PKD2	0.689801	0.502748	13	4q22.1
2332	FMR1	0.689625	0.434033	0	NA
9456	HOMER1	0.689329	0.584237	0	NA
5587	PRKD1	0.688775	0.529307	0	NA
2331	FMOD	0.688556	0.451303	0	NA
2	A2M	0.688529	0.470845	0	NA
84561	SLC12A8	0.688298	0.511731	0	NA
56889	TM9SF3	0.68782	0.429321	0	NA
950	SCARB2	0.686488	0.60547	0	NA
22955	SCMH1	0.686265	0.486531	0	NA
284252	KCTD1	0.685914	0.409173	0	NA
153241	CEP120	0.685108	0.33535	0	NA
64089	SNX16	0.684778	0.710912	0	NA
84456	L3MBTL3	0.684541	0.31931	0	NA
5445	PON2	0.684431	0.546111	0	NA
1184	CLCN5	0.683753	0.448065	0	NA
81617	CAB39L	0.683612	0.681172	0	NA
114134	SLC2A13	0.683242	0.338941	0	NA
114781	BTBD9	0.682345	0.43401	0	NA
7980	TFPI2	0.682252	0.603401	0	NA
51252	FAM178B	0.680725	0.571633	0	NA
7227	TRPS1	0.680685	0.422708	0	NA
79974	CPED1	0.680013	0.518254	0	NA
65056	GPBP1	0.678968	0.610662	0	NA
5806	PTX3	0.678311	0.351728	0	NA
26056	RAB11FIP5	0.67792	0.371919	0	NA
51566	ARMCX3	0.677744	0.100587	0	NA
10397	NDRG1	0.677572	0.636054	0	NA
55638	SYBU	0.677244	0.410787	0	NA
9071	CLDN10	0.676799	0.341773	0	NA
11342	RNF13	0.67664	0.206634	0	NA
23493	HEY2	0.676428	0.559853	0	NA
351	APP	0.676037	0.71438	0	NA
130497	OSR1	0.675938	0.18297	0	NA
79899	PRR5L	0.675147	0.346022	0	NA
4664	NAB1	0.675004	0.515795	0	NA
57162	PELI1	0.674068	0.438351	0	NA
57142	RTN4	0.67378	0.709608	24	2p16.2
57717	PCDHB16	0.672937	0.396498	0	NA
5947	RBP1	0.672323	0.26713	0	NA
5921	RASA1	0.672188	0.730283	0	NA
54800	KLHL24	0.67131	0.509534	0	NA
5602	MAPK10	0.671165	0.471485	0	NA
253827	MSRB3	0.670989	0.66314	0	NA
79026	AHNAK	0.670458	0.590277	0	NA
80781	COL18A1	0.669771	0.515845	0	NA
131544	CRYBG3	0.668745	0.217386	0	NA
10253	SPRY2	0.668382	0.814279	0	NA
2113	ETS1	0.66769	0.282523	0	NA
25825	BACE2	0.66698	0.420577	0	NA
324	APC	0.664804	0.39972	0	NA
57381	RHOJ	0.664587	0.426713	0	NA
7046	TGFBR1	0.664475	0.432247	0	NA
29940	DSE	0.664418	0.201541	0	NA
178	AGL	0.662936	0.468373	0	NA
5033	P4HA1	0.662818	0.41674	0	NA
5144	PDE4D	0.662533	0.49558	0	NA
27248	ERLEC1	0.662502	0.374255	0	NA
8204	NRIP1	0.662326	0.44375	0	NA
8038	ADAM12	0.661047	0.395012	0	NA
5743	PTGS2	0.661009	0.454564	0	NA
8805	TRIM24	0.660822	0.724814	0	NA
57633	LRRN1	0.660081	0.520133	0	NA
55273	TMEM100	0.660054	0.464058	0	NA
10231	RCAN2	0.659595	0.464662	0	NA
4774	NFIA	0.659563	0.277706	0	NA
652	BMP4	0.659343	0.424286	0	NA
283298	OLFML1	0.659213	0.498022	0	NA
51375	SNX7	0.658614	0.734696	0	NA
6885	MAP3K7	0.658592	0.409937	0	NA
1486	CTBS	0.658167	0.447303	0	NA
1611	DAP	0.657883	0.522258	0	NA
48	ACO1	0.657762	0.209375	0	NA
261729	STEAP2	0.657418	0.533101	0	NA
4882	NPR2	0.65667	0.366768	0	NA
55973	BCAP29	0.656238	0.716927	0	NA
58499	ZNF462	0.656203	0.523911	0	NA
93986	FOXP2	0.655403	0.52973	0	NA
51752	ERAP1	0.65456	0.413359	0	NA
6095	RORA	0.654436	0.219625	0	NA
57088	PLSCR4	0.654319	0.756701	0	NA
3842	TNPO1	0.654066	0.541757	0	NA
26269	FBXO8	0.653832	0.229471	0	NA
2135	EXTL2	0.653192	0.273604	0	NA
9627	SNCAIP	0.653168	0.296819	0	NA
3426	CFI	0.653025	0.408313	0	NA
10783	NEK6	0.652923	0.658612	0	NA
114899	C1QTNF3	0.651695	0.467096	0	NA
3423	IDS	0.650873	0.283511	0	NA
10161	LPAR6	0.650451	0.511452	0	NA
1289	COL5A1	0.650005	0.246425	0	NA
7107	GPR137B	0.649752	0.582357	0	NA
4053	LTBP2	0.649626	0.570715	0	NA
7162	TPBG	0.649368	0.440234	0	NA
10769	PLK2	0.649269	0.529218	0	NA
115548	FCHO2	0.647363	0.296443	0	NA
9910	RABGAP1L	0.644749	0.462292	0	NA
6382	SDC1	0.644506	0.411537	0	NA
79839	CCDC102B	0.644301	0.664904	0	NA
11034	DSTN	0.644221	0.802506	0	NA
54520	CCDC93	0.643615	0.415514	21	2q14.1
2028	ENPEP	0.643577	0.248338	0	NA
64430	PCNXL4	0.64273	0.574615	0	NA
84935	MEDAG	0.641525	0.63253	0	NA
5925	RB1	0.641498	0.515154	0	NA
25976	TIPARP	0.641433	0.423038	19	3q25.31
8777	MPDZ	0.640905	0.372159	0	NA
10160	FARP1	0.640753	0.179344	0	NA
2887	GRB10	0.640645	0.197917	0	NA
3696	ITGB8	0.640561	0.219431	0	NA
7003	TEAD1	0.640163	0.400366	0	NA
2581	GALC	0.639576	0.342005	0	NA
55332	DRAM1	0.639279	0.766242	0	NA
388403	YPEL2	0.638781	0.308284	0	NA
5142	PDE4B	0.638117	0.229548	0	NA
91614	DEPDC7	0.638075	0.364663	0	NA
2334	AFF2	0.637173	0.453441	0	NA
57556	SEMA6A	0.636832	0.350404	0	NA
11031	RAB31	0.636709	0.411475	0	NA
3915	LAMC1	0.635493	0.433242	0	NA
123016	TTC8	0.63433	0.169451	0	NA
64135	IFIH1	0.634047	0.313646	0	NA
7103	TSPAN8	0.634007	0.10174	0	NA
57493	HEG1	0.633506	0.481592	0	NA
55137	FIGN	0.633485	0.593502	0	NA
306	ANXA3	0.63305	0.421843	0	NA
2257	FGF12	0.632938	0.496865	0	NA
132204	SYNPR	0.632095	0.598381	0	NA
54996	MARC2	0.631448	0.338758	0	NA
5999	RGS4	0.631431	0.464011	0	NA
51309	ARMCX1	0.631361	0.360926	0	NA
23266	LPHN2	0.630817	0.520954	0	NA
9637	FEZ2	0.630433	0.795697	0	NA
715	C1R	0.630323	0.608269	0	NA
28951	TRIB2	0.630224	0.530522	0	NA
9079	LDB2	0.62963	0.239974	0	NA
203228	C9orf72	0.629452	0.631617	0	NA
1123	CHN1	0.629213	0.669508	0	NA
3479	IGF1	0.628713	0.4509	0	NA
2744	GLS	0.627808	0.409526	0	NA
80036	TRPM3	0.627591	0.450413	0	NA
51762	RAB8B	0.626981	0.468527	0	NA
8874	ARHGEF7	0.626958	0.416076	0	NA
80031	SEMA6D	0.626295	0.324155	0	NA
2920	CXCL2	0.626211	0.481071	0	NA
4094	MAF	0.625506	0.448313	0	NA
55186	SLC25A36	0.623713	0.4375	0	NA
7045	TGFBI	0.623286	0.437887	0	NA
10179	RBM7	0.623106	0.465535	0	NA
54465	ETAA1	0.620549	0.598405	0	NA
93663	ARHGAP18	0.620432	0.416692	0	NA
2878	GPX3	0.62012	0.450135	0	NA
29969	MDFIC	0.619891	0.6265	0	NA
25890	ABI3BP	0.619787	0.195383	0	NA
1300	COL10A1	0.619557	0.27432	0	NA
1373	CPS1	0.618697	0.15792	0	NA
116224	FAM122A	0.618221	0.380027	0	NA
66000	TMEM108	0.617716	0.256761	0	NA
221035	REEP3	0.617437	0.455249	0	NA
23768	FLRT2	0.617332	0.522338	0	NA
2934	GSN	0.617146	0.5542	0	NA
23705	CADM1	0.616892	0.414401	0	NA
83660	TLN2	0.616407	0.409234	0	NA
157769	FAM91A1	0.615454	0.340979	0	NA
54886	LPPR1	0.615411	0.58168	0	NA
9653	HS2ST1	0.615406	0.614543	0	NA
10242	KCNMB2	0.615289	0.444891	0	NA
7337	UBE3A	0.614002	0.438794	0	NA
3490	IGFBP7	0.613315	0.674736	0	NA
25801	GCA	0.613287	0.441243	0	NA
55970	GNG12	0.612972	0.316271	0	NA
285220	EPHA6	0.61268	0.767951	0	NA
3673	ITGA2	0.61231	0.615722	0	NA
56952	PRTFDC1	0.612172	0.582801	0	NA
9180	OSMR	0.611945	0.77457	0	NA
10046	MAMLD1	0.611795	0.513123	0	NA
5738	PTGFRN	0.610684	0.395483	0	NA
8910	SGCE	0.610107	0.710318	0	NA
1029	CDKN2A	0.609876	0.855771	0	NA
27115	PDE7B	0.609037	0.382213	0	NA
201475	RAB12	0.608983	0.584584	0	NA
64123	ELTD1	0.608921	0.509933	0	NA
30820	KCNIP1	0.608153	0.839197	0	NA
57616	TSHZ3	0.607999	0.412639	0	NA
490	ATP2B1	0.607725	0.654051	0	NA
54407	SLC38A2	0.607656	0.366791	0	NA
6641	SNTB1	0.606426	0.583278	0	NA
220323	OAF	0.606222	0.33739	0	NA
11145	PLA2G16	0.60606	0.528331	0	NA
79365	BHLHE41	0.605977	0.439674	0	NA
7321	UBE2D1	0.605699	0.545892	0	NA
8412	BCAR3	0.605415	0.391292	0	NA
285761	DCBLD1	0.604388	0.549405	0	NA
23382	AHCYL2	0.604352	0.214853	0	NA
9867	PJA2	0.602183	0.490957	0	NA
222223	KIAA1324L	0.602022	0.487937	0	NA
1604	CD55	0.601611	0.247453	0	NA
25816	TNFAIP8	0.601334	0.331963	0	NA
25998	IBTK	0.600076	0.567622	0	NA
253260	RICTOR	0.598098	0.4544	0	NA
4124	MAN2A1	0.59782	0.262935	0	NA
9843	HEPH	0.596974	0.672491	0	NA
6591	SNAI2	0.59595	0.699449	0	NA
659	BMPR2	0.595629	0.431641	0	NA
7043	TGFB3	0.595285	0.461333	0	NA
54874	FNBP1L	0.595269	0.262857	0	NA
11010	GLIPR1	0.595239	0.439188	0	NA
56929	FEM1C	0.59426	0.716007	0	NA
961	CD47	0.594149	0.44391	0	NA
29967	LRP12	0.594012	0.208526	32	8q22.2
3236	HOXD10	0.593722	0.435461	0	NA
463	ZFHX3	0.593678	0.493287	0	NA
83690	CRISPLD1	0.593137	0.392681	0	NA
93664	CADPS2	0.592942	0.613039	0	NA
1837	DTNA	0.59246	0.662741	0	NA
9693	RAPGEF2	0.591712	0.318771	0	NA
9754	STARD8	0.591618	0.297585	0	NA
23678	SGK3	0.591476	0.590145	0	NA
7204	TRIO	0.590749	0.315005	0	NA
137492	VPS37A	0.590426	0.617518	0	NA
639	PRDM1	0.590156	0.508473	0	NA
284	ANGPT1	0.590153	0.520816	0	NA
399694	SHC4	0.589542	0.300804	0	NA
2736	GLI2	0.589423	0.454034	0	NA
57224	NHSL1	0.589293	0.649741	0	NA
6660	SOX5	0.589082	0.45461	0	NA
1906	EDN1	0.588773	0.373924	0	NA
1902	LPAR1	0.588648	0.359258	0	NA
1112	FOXN3	0.588562	0.293825	0	NA
22902	RUFY3	0.58803	0.460054	0	NA
339324	ZNF260	0.587599	0.314402	0	NA
1646	AKR1C2	0.587325	0.631162	0	NA
84319	CMSS1	0.58718	0.373519	0	NA
1804	DPP6	0.586048	0.309058	0	NA
6678	SPARC	0.585489	0.485359	0	NA
23012	STK38L	0.585367	0.940719	0	NA
26872	STEAP1	0.585253	0.597553	0	NA
10142	AKAP9	0.585204	0.389245	0	NA
56980	PRDM10	0.584862	0.291909	0	NA
256435	ST6GALNAC3	0.58484	0.480426	0	NA
9648	GCC2	0.584682	0.575346	0	NA
83872	HMCN1	0.583934	0.357434	0	NA
586	BCAT1	0.582824	0.483731	0	NA
10184	LHFPL2	0.58186	0.468609	0	NA
1008	CDH10	0.581769	0.699603	0	NA
2132	EXT2	0.580904	0.581684	0	NA
80177	MYCT1	0.580846	0.61514	0	NA
11201	POLI	0.580643	0.579469	0	NA
10351	ABCA8	0.580456	0.290509	0	NA
3480	IGF1R	0.580371	0.756822	0	NA
6857	SYT1	0.579461	0.493961	0	NA
11167	FSTL1	0.579067	0.37008	0	NA
91947	ARRDC4	0.578363	0.437377	0	NA
5396	PRRX1	0.578048	0.47566	0	NA
55160	ARHGEF10L	0.577945	0.656423	0	NA
7412	VCAM1	0.577633	0.356756	0	NA
607	BCL9	0.577301	0.586435	0	NA
133584	EGFLAM	0.575803	0.830375	0	NA
54556	ING3	0.575553	0.327148	0	NA
24138	IFIT5	0.575027	0.288701	0	NA
9697	TRAM2	0.574458	0.611905	0	NA
6595	SMARCA2	0.573934	0.421769	0	NA
5137	PDE1C	0.573881	0.67784	0	NA
259230	SGMS1	0.573876	0.906857	0	NA
4988	OPRM1	0.573245	0.489934	0	NA
259232	NALCN	0.572645	0.610882	0	NA
9844	ELMO1	0.572606	0.522278	0	NA
57214	CEMIP	0.57235	0.642616	0	NA
5118	PCOLCE	0.572159	0.553348	0	NA
3400	ID4	0.572139	0.539286	0	NA
7071	KLF10	0.572084	0.247354	0	NA
23596	OPN3	0.57208	0.457632	0	NA
6252	RTN1	0.571424	0.582309	0	NA
9821	RB1CC1	0.571343	0.68837	0	NA
84085	FBXO30	0.570598	0.371602	0	NA
7474	WNT5A	0.570346	0.620802	0	NA
3075	CFH	0.569495	0.438445	0	NA
81575	APOLD1	0.569304	0.569122	0	NA
27020	NPTN	0.568342	0.532294	0	NA
7163	TPD52	0.568311	0.434025	0	NA
7296	TXNRD1	0.567989	0.509671	0	NA
56648	EIF5A2	0.567536	0.410933	0	NA
868	CBLB	0.567436	0.582719	0	NA
11343	MGLL	0.567415	0.42773	0	NA
64764	CREB3L2	0.56687	0.703909	0	NA
10363	HMG20A	0.56619	0.350513	0	NA
960	CD44	0.565579	0.559832	0	NA
51646	YPEL5	0.564974	0.374178	0	NA
22822	PHLDA1	0.564497	0.403115	0	NA
636	BICD1	0.562763	0.377488	0	NA
23562	CLDN14	0.562689	0.421203	0	NA
9353	SLIT2	0.562478	0.208963	0	NA
143903	LAYN	0.562427	0.524847	0	NA
10335	MRVI1	0.561889	0.32039	0	NA
3914	LAMB3	0.561373	0.391939	0	NA
9412	MED21	0.560605	0.430116	0	NA
3360	HTR4	0.560451	0.492777	0	NA
54206	ERRFI1	0.560385	0.491224	0	NA
57157	PHTF2	0.560312	0.444674	0	NA
9236	CCPG1	0.559993	0.44418	0	NA
4289	MKLN1	0.559816	0.241815	0	NA
1806	DPYD	0.559462	0.46113	0	NA
1284	COL4A2	0.559436	0.464959	0	NA
134553	C5orf24	0.559368	0.357527	0	NA
8321	FZD1	0.558172	0.460751	0	NA
8854	ALDH1A2	0.557769	0.515252	0	NA
54532	USP53	0.557476	0.453208	0	NA
255743	NPNT	0.556885	0.574268	0	NA
113612	CYP2U1	0.554829	0.294612	0	NA
80310	PDGFD	0.554385	0.207229	0	NA
3708	ITPR1	0.552858	0.475218	0	NA
7276	TTR	0.552109	0.439963	0	NA
5740	PTGIS	0.55205	0.533073	0	NA
7837	PXDN	0.552033	0.374446	0	NA
55170	PRMT6	0.551653	0.420207	0	NA
7050	TGIF1	0.550591	0.561228	0	NA
80034	CSRNP3	0.550163	0.365391	28	2q24.3
54756	IL17RD	0.549646	0.465484	0	NA
23710	GABARAPL1	0.549497	0.650058	0	NA
759	CA1	0.549121	0.507522	0	NA
23191	CYFIP1	0.549106	0.606185	0	NA
152007	GLIPR2	0.548865	0.175934	0	NA
81848	SPRY4	0.548274	0.571227	0	NA
57120	GOPC	0.547892	0.59992	0	NA
948	CD36	0.547886	0.516115	0	NA
92	ACVR2A	0.547146	0.332562	0	NA
169026	SLC30A8	0.54611	0.456417	0	NA
55691	FRMD4A	0.545856	0.52762	0	NA
56899	ANKS1B	0.545708	0.502101	0	NA
57161	PELI2	0.544809	0.483275	0	NA
54751	FBLIM1	0.544276	0.324316	0	NA
2627	GATA6	0.543902	0.547121	0	NA
81631	MAP1LC3B	0.542996	0.602216	0	NA
387921	NHLRC3	0.542711	0.395608	0	NA
3213	HOXB3	0.542689	0.49677	0	NA
57451	TENM2	0.542646	0.350824	0	NA
3840	KPNA4	0.54253	0.697487	0	NA
1362	CPD	0.542354	0.255982	0	NA
26959	HBP1	0.542021	0.351093	0	NA
6447	SCG5	0.541669	0.495048	0	NA
9871	SEC24D	0.54157	0.375987	0	NA
5166	PDK4	0.541006	0.307785	0	NA
5122	PCSK1	0.540086	0.515663	0	NA
1848	DUSP6	0.539865	0.469526	0	NA
23258	DENND5A	0.539563	0.54564	0	NA
7095	SEC62	0.539491	0.778745	0	NA
56986	DTWD1	0.538802	0.493938	0	NA
84529	C15orf41	0.538082	0.407278	0	NA
4082	MARCKS	0.538059	0.224088	0	NA
9	NAT1	0.537585	0.276197	0	NA
5998	RGS3	0.536877	0.557348	0	NA
10765	KDM5B	0.536765	0.521966	0	NA
3084	NRG1	0.535391	0.673518	0	NA
2674	GFRA1	0.535254	0.322034	0	NA
9788	MTSS1	0.535142	0.235505	0	NA
5125	PCSK5	0.535005	0.497284	0	NA
23405	DICER1	0.53484	0.47323	0	NA
157506	RDH10	0.533713	0.352259	0	NA
84230	LRRC8C	0.531783	0.147943	0	NA
23683	PRKD3	0.531744	0.583655	0	NA
25925	ZNF521	0.531696	0.534775	0	NA
64921	CASD1	0.531502	0.708057	0	NA
2037	EPB41L2	0.531057	0.55413	0	NA
8539	API5	0.531014	0.791096	0	NA
26575	RGS17	0.529611	0.401975	0	NA
50650	ARHGEF3	0.529285	0.407916	0	NA
6376	CX3CL1	0.529212	0.564577	0	NA
7750	ZMYM2	0.528601	0.517916	0	NA
166929	SGMS2	0.52779	0.671086	0	NA
55589	BMP2K	0.527706	0.467273	0	NA
9425	CDYL	0.527705	0.551646	0	NA
23462	HEY1	0.527542	0.399305	0	NA
23011	RAB21	0.527484	0.916246	0	NA
120	ADD3	0.527436	0.599705	0	NA
27242	TNFRSF21	0.527227	0.275568	0	NA
22837	COBLL1	0.5272	0.599426	0	NA
64747	MFSD1	0.526534	0.421462	0	NA
11057	ABHD2	0.525222	0.595728	0	NA
9500	MAGED1	0.52517	0.487665	0	NA
51390	AIG1	0.52439	0.557893	0	NA
11320	MGAT4A	0.524152	0.444229	0	NA
7056	THBD	0.523868	0.341378	0	NA
11098	PRSS23	0.523433	0.826622	0	NA
23001	WDFY3	0.523271	0.479432	0	NA
56937	PMEPA1	0.523172	0.280712	0	NA
84251	SGIP1	0.523123	0.303611	0	NA
6505	SLC1A1	0.523088	0.441152	0	NA
253559	CADM2	0.522693	0.524022	0	NA
60592	SCOC	0.522134	0.475004	0	NA
677	ZFP36L1	0.522121	0.608462	0	NA
5308	PITX2	0.522058	0.386641	0	NA
5627	PROS1	0.521959	0.249732	0	NA
79689	STEAP4	0.521671	0.47969	0	NA
1465	CSRP1	0.521397	0.790882	0	NA
2060	EPS15	0.520468	0.649988	0	NA
1213	CLTC	0.520427	0.578263	0	NA
55366	LGR4	0.52008	0.316026	0	NA
9645	MICAL2	0.519268	0.611532	0	NA
51334	PRR16	0.518759	0.446917	0	NA
55120	FANCL	0.518436	0.889284	0	NA
2861	GPR37	0.518416	0.436589	0	NA
9857	CEP350	0.517867	0.633064	0	NA
831	CAST	0.516645	0.354177	0	NA
9469	CHST3	0.516638	0.373954	0	NA
8324	FZD7	0.515988	0.479771	0	NA
10402	ST3GAL6	0.51557	0.423765	0	NA
23314	SATB2	0.515441	0.757088	0	NA
9813	EFCAB14	0.515128	0.298869	0	NA
79780	CCDC82	0.514996	0.722541	0	NA
64062	RBM26	0.51492	0.311865	0	NA
114905	C1QTNF7	0.514766	0.875385	0	NA
49854	ZBTB21	0.514484	0.435548	0	NA
1522	CTSZ	0.513947	0.30934	0	NA
152137	CCDC50	0.513866	0.46449	0	NA
81555	YIPF5	0.512993	0.334205	0	NA
6480	ST6GAL1	0.512803	0.448812	0	NA
4233	MET	0.512619	0.495503	0	NA
1997	ELF1	0.51258	0.30716	0	NA
84333	PCGF5	0.511736	0.24781	0	NA
7373	COL14A1	0.511353	0.319824	0	NA
149111	CNIH3	0.511293	0.540922	0	NA
58488	PCTP	0.510932	0.613089	0	NA
6934	TCF7L2	0.510924	0.381185	0	NA
1793	DOCK1	0.51048	0.472289	0	NA
23530	NNT	0.509634	0.437314	0	NA
6672	SP100	0.509576	0.388923	0	NA
23531	MMD	0.509515	0.358435	0	NA
11275	KLHL2	0.509353	0.439471	0	NA
2526	FUT4	0.508646	0.286824	0	NA
3775	KCNK1	0.508563	0.222936	0	NA
11221	DUSP10	0.508358	0.317385	0	NA
154810	AMOTL1	0.50817	0.300861	0	NA
2774	GNAL	0.507711	0.514453	0	NA
128553	TSHZ2	0.507388	0.742148	0	NA
5217	PFN2	0.507259	0.497883	0	NA
9060	PAPSS2	0.507148	0.285102	0	NA
23767	FLRT3	0.507071	0.37284	0	NA
144453	BEST3	0.50687	0.631952	0	NA
6238	RRBP1	0.506347	0.418703	0	NA
6444	SGCD	0.505675	0.558312	0	NA
5783	PTPN13	0.505383	0.220092	0	NA
7052	TGM2	0.505337	0.517433	0	NA
55327	LIN7C	0.504799	0.691426	0	NA
374378	GALNT18	0.504442	0.506348	0	NA
6785	ELOVL4	0.504206	0.506183	0	NA
7857	SCG2	0.503693	0.457845	0	NA
805	CALM2	0.503615	0.68293	0	NA
7431	VIM	0.503563	0.344918	0	NA
55504	TNFRSF19	0.503232	0.662392	0	NA
79669	C3orf52	0.502561	0.553224	0	NA
23224	SYNE2	0.501878	0.503611	0	NA
3069	HDLBP	0.500802	0.567267	0	NA
60487	TRMT11	0.50072	0.805731	58	6q22.33
301	ANXA1	0.500283	0.434953	0	NA
29091	STXBP6	0.49969	0.245515	0	NA
9853	RUSC2	0.499286	0.35821	0	NA
2012	EMP1	0.499183	0.525167	0	NA
79882	ZC3H14	0.498801	0.454512	0	NA
10150	MBNL2	0.498576	0.306619	0	NA
4008	LMO7	0.498419	0.322122	0	NA
5937	RBMS1	0.497883	0.33984	0	NA
22906	TRAK1	0.497506	0.311088	0	NA
813	CALU	0.497291	0.404054	0	NA
158219	TTC39B	0.497132	0.6668	0	NA
54841	BIVM	0.497118	0.706069	0	NA
25758	KIAA1549L	0.496833	0.730963	0	NA
165	AEBP1	0.496718	0.826931	0	NA
1281	COL3A1	0.496372	0.553134	0	NA
23167	EFR3A	0.495559	0.579608	0	NA
26577	PCOLCE2	0.495517	0.349584	0	NA
4853	NOTCH2	0.495286	0.275937	0	NA
2530	FUT8	0.495004	0.383961	0	NA
785	CACNB4	0.494627	0.74431	0	NA
135228	CD109	0.494218	0.330774	0	NA
780	DDR1	0.494168	0.501583	0	NA
3142	HLX	0.494049	0.777903	0	NA
64864	RFX7	0.493841	0.686079	0	NA
10015	PDCD6IP	0.492899	0.881077	0	NA
3920	LAMP2	0.492889	0.321506	0	NA
219654	ZCCHC24	0.492817	0.776642	0	NA
4013	VWA5A	0.492673	0.404511	0	NA
7292	TNFSF4	0.492362	0.532463	0	NA
51429	SNX9	0.491317	0.688453	0	NA
57559	STAMBPL1	0.490764	0.298297	0	NA
4675	NAP1L3	0.490668	0.463276	0	NA
22949	PTGR1	0.490294	0.431664	0	NA
2690	GHR	0.490264	0.506656	0	NA
85004	RERG	0.489651	0.578708	0	NA
160335	TMTC2	0.489124	0.399024	0	NA
817	CAMK2D	0.489017	0.412525	0	NA
143279	HECTD2	0.488933	0.545991	0	NA
51454	GULP1	0.488633	0.425339	0	NA
23230	VPS13A	0.488569	0.750865	0	NA
55904	KMT2E	0.488255	0.31747	0	NA
7291	TWIST1	0.487806	0.447012	0	NA
5290	PIK3CA	0.487402	0.351496	0	NA
151531	UPP2	0.487205	0.58738	0	NA
9805	SCRN1	0.486853	0.378661	0	NA
476	ATP1A1	0.485953	0.237786	0	NA
25805	BAMBI	0.485358	0.657935	0	NA
131583	FAM43A	0.485332	0.534962	0	NA
57600	FNIP2	0.484787	0.559563	0	NA
2589	GALNT1	0.484581	0.419244	0	NA
360023	ZBTB41	0.484029	0.483967	0	NA
260425	MAGI3	0.483928	0.499163	0	NA
79827	CLMP	0.483727	0.544681	0	NA
347902	AMIGO2	0.483652	0.579211	0	NA
55701	ARHGEF40	0.483574	0.691409	0	NA
51765	MST4	0.483547	0.607583	0	NA
84216	TMEM117	0.483234	0.173035	0	NA
10758	TRAF3IP2	0.481894	0.512246	0	NA
3773	KCNJ16	0.481729	0.366603	0	NA
122060	SLAIN1	0.481693	0.514494	0	NA
359948	IRF2BP2	0.481391	0.42099	0	NA
824	CAPN2	0.480933	0.28127	0	NA
22881	ANKRD6	0.480891	0.430549	0	NA
130814	PQLC3	0.480398	0.515573	0	NA
51569	UFM1	0.480235	0.41693	0	NA
5108	PCM1	0.480218	0.729888	0	NA
1307	COL16A1	0.479666	0.438864	0	NA
9848	MFAP3L	0.47955	0.514741	0	NA
166336	PRICKLE2	0.47859	0.299161	0	NA
54885	TBC1D8B	0.478373	0.400104	0	NA
7082	TJP1	0.477509	0.258424	0	NA
55714	TENM3	0.477416	0.377479	0	NA
92689	FAM114A1	0.477208	0.501141	0	NA
3082	HGF	0.476952	0.474038	0	NA
8496	PPFIBP1	0.476434	0.835404	0	NA
10905	MAN1A2	0.476388	0.527943	0	NA
8613	PPAP2B	0.476325	0.306417	0	NA
89795	NAV3	0.476209	0.550256	0	NA
6547	SLC8A3	0.47564	0.535124	0	NA
345757	FAM174A	0.475454	0.693294	0	NA
6326	SCN2A	0.47508	0.437889	28	2q24.3
23312	DMXL2	0.474852	0.479257	0	NA
1000	CDH2	0.474509	0.581347	0	NA
317649	EIF4E3	0.474134	0.406502	0	NA
84171	LOXL4	0.473511	0.417338	0	NA
10631	POSTN	0.473367	0.375793	0	NA
1277	COL1A1	0.473116	0.615461	0	NA
89927	C16orf45	0.472664	0.535071	37	16p13.11
54453	RIN2	0.472521	0.332878	0	NA
6990	DYNLT3	0.471325	0.459625	0	NA
6387	CXCL12	0.471314	0.426542	0	NA
4430	MYO1B	0.470381	0.422749	0	NA
965	CD58	0.469756	0.498346	0	NA
6397	SEC14L1	0.469572	0.222747	0	NA
64784	CRTC3	0.469211	0.38564	0	NA
153222	CREBRF	0.469167	0.582936	0	NA
83439	TCF7L1	0.468657	0.45227	0	NA
5167	ENPP1	0.467904	0.519566	0	NA
6038	RNASE4	0.467762	0.735498	0	NA
91768	CABLES1	0.46728	0.536638	0	NA
25996	REXO2	0.466996	0.254331	0	NA
11037	STON1	0.466618	0.270997	0	NA
205428	C3orf58	0.466564	0.297249	0	NA
55553	SOX6	0.466327	0.264329	1	11p15.3
114880	OSBPL6	0.46628	0.449981	0	NA
81855	SFXN3	0.465887	0.444213	0	NA
25903	OLFML2B	0.465594	0.471399	0	NA
84162	KIAA1109	0.465417	0.306775	0	NA
2897	GRIK1	0.465246	0.650179	0	NA
64359	NXN	0.465091	0.601021	0	NA
57178	ZMIZ1	0.464859	0.360129	0	NA
54557	SGTB	0.464801	0.350196	0	NA
7763	ZFAND5	0.464678	0.512008	0	NA
901	CCNG2	0.464356	0.495335	0	NA
23200	ATP11B	0.464347	0.477604	0	NA
54838	WBP1L	0.464016	0.509992	0	NA
5629	PROX1	0.463529	0.518439	0	NA
1191	CLU	0.463244	0.455601	0	NA
23054	NCOA6	0.462967	0.771217	0	NA
64283	ARHGEF28	0.462551	0.249021	0	NA
3908	LAMA2	0.462078	0.257511	0	NA
5997	RGS2	0.462049	0.712949	0	NA
50940	PDE11A	0.461852	0.685653	0	NA
50486	G0S2	0.46113	0.729438	0	NA
79577	CDC73	0.460781	0.730049	0	NA
85365	ALG2	0.460265	0.630966	0	NA
6342	SCP2	0.460246	0.31256	0	NA
481	ATP1B1	0.459868	0.43777	0	NA
79627	OGFRL1	0.459779	0.54639	0	NA
7026	NR2F2	0.459532	0.418905	0	NA
6304	SATB1	0.45893	0.751744	0	NA
2151	F2RL2	0.458847	0.390822	0	NA
92126	DSEL	0.458468	0.221986	0	NA
26509	MYOF	0.45804	0.616662	0	NA
11197	WIF1	0.457294	0.49555	0	NA
150737	TTC30B	0.457224	0.203579	0	NA
22982	DIP2C	0.457197	0.66316	0	NA
151887	CCDC80	0.457113	0.275062	0	NA
10206	TRIM13	0.456383	0.513277	0	NA
7871	SLMAP	0.455749	0.507671	0	NA
79070	KDELC1	0.455459	0.483466	0	NA
6314	ATXN7	0.455109	0.236678	0	NA
1356	CP	0.45493	0.595157	0	NA
196051	PPAPDC1A	0.454902	0.630016	0	NA
7105	TSPAN6	0.454843	0.440306	0	NA
9650	MTFR1	0.454695	0.207827	0	NA
9839	ZEB2	0.45401	0.452209	0	NA
51226	COPZ2	0.45395	0.36541	0	NA
22863	ATG14	0.453855	1.0046	0	NA
51804	SIX4	0.453627	0.42368	0	NA
285672	SREK1IP1	0.453372	0.757982	0	NA
83607	AMMECR1L	0.453325	0.415947	0	NA
7222	TRPC3	0.45319	0.552393	0	NA
2115	ETV1	0.452769	0.440895	0	NA
4958	OMD	0.452536	0.446375	0	NA
84460	ZMAT1	0.451898	0.551814	0	NA
9644	SH3PXD2A	0.451777	0.411271	0	NA
254428	SLC41A1	0.451483	0.504806	0	NA
9076	CLDN1	0.451114	0.569152	0	NA
10656	KHDRBS3	0.451057	0.627323	0	NA
114788	CSMD3	0.450676	0.364006	0	NA
40	ASIC2	0.450247	0.420688	0	NA
5357	PLS1	0.449378	0.377513	0	NA
80818	ZNF436	0.449251	0.166265	0	NA
130132	RFTN2	0.449177	0.501502	0	NA
79776	ZFHX4	0.448846	0.401556	0	NA
26585	GREM1	0.44856	0.327165	0	NA
4848	CNOT2	0.447834	0.171016	0	NA
5782	PTPN12	0.447488	0.740196	0	NA
2799	GNS	0.447083	0.569338	0	NA
8877	SPHK1	0.447054	0.246417	0	NA
19	ABCA1	0.447037	0.541157	0	NA
51170	HSD17B11	0.446109	0.616925	0	NA
3987	LIMS1	0.445853	0.532337	0	NA
8239	USP9X	0.445848	0.22516	0	NA
8224	SYN3	0.445341	0.425443	0	NA
1102	RCBTB2	0.445128	0.133658	0	NA
7029	TFDP2	0.445084	0.256088	0	NA
5547	PRCP	0.44497	0.459484	0	NA
56126	PCDHB10	0.444035	0.518272	0	NA
6769	STAC	0.444021	0.437679	0	NA
81035	COLEC12	0.443695	0.466843	0	NA
27032	ATP2C1	0.443588	0.66247	0	NA
9863	MAGI2	0.443586	0.399844	0	NA
83468	GLT8D2	0.443536	0.371706	0	NA
23228	PLCL2	0.443468	0.267855	0	NA
55958	KLHL9	0.443201	0.472687	0	NA
90362	FAM110B	0.442127	0.533167	0	NA
81031	SLC2A10	0.441465	0.564469	0	NA
55255	WDR41	0.441406	0.647468	0	NA
337876	CHSY3	0.441117	0.613766	0	NA
387357	THEMIS	0.440979	0.440758	0	NA
2534	FYN	0.440492	0.689255	0	NA
1836	SLC26A2	0.439894	0.765238	0	NA
6781	STC1	0.43947	0.454089	0	NA
8710	SERPINB7	0.438904	0.360356	0	NA
57569	ARHGAP20	0.438678	0.300885	0	NA
9411	ARHGAP29	0.437773	0.498558	0	NA
23177	CEP68	0.437461	0.880904	0	NA
3290	HSD11B1	0.437075	0.519629	0	NA
10801	SEPT9	0.437069	0.326555	0	NA
10457	GPNMB	0.436745	0.43459	0	NA
23461	ABCA5	0.436673	0.482845	0	NA
493869	GPX8	0.436533	0.313657	0	NA
25791	NGEF	0.435866	0.849062	0	NA
79572	ATP13A3	0.435452	0.178412	0	NA
5950	RBP4	0.434866	0.666147	0	NA
11163	NUDT4	0.434463	0.533234	0	NA
3693	ITGB5	0.434457	0.466568	0	NA
79668	PARP8	0.434441	0.129151	0	NA
54806	AHI1	0.434416	0.318493	0	NA
7358	UGDH	0.434232	0.519044	0	NA
161742	SPRED1	0.434122	0.457753	0	NA
729	C6	0.433901	0.62555	0	NA
23682	RAB38	0.433893	0.199471	0	NA
121601	ANO4	0.433111	0.430476	0	NA
7070	THY1	0.432529	0.305486	0	NA
4208	MEF2C	0.431639	0.235245	27	5q14.3
50937	CDON	0.430671	0.26848	0	NA
54332	GDAP1	0.429544	0.372791	0	NA
3569	IL6	0.429061	0.259216	0	NA
9019	MPZL1	0.428927	0.20896	0	NA
9960	USP3	0.428798	0.464288	0	NA
54832	VPS13C	0.428555	0.354746	0	NA
57520	HECW2	0.427859	0.222775	0	NA
80013	FAM188A	0.427725	0.801869	0	NA
9865	TRIL	0.427637	0.555922	0	NA
1824	DSC2	0.427003	0.381333	0	NA
3600	IL15	0.426887	0.651131	0	NA
25891	PAMR1	0.426853	0.676603	0	NA
151050	KANSL1L	0.426564	0.544001	0	NA
23015	GOLGA8A	0.426508	0.496896	0	NA
26053	AUTS2	0.425308	0.628374	0	NA
6474	SHOX2	0.425128	0.540237	0	NA
256691	MAMDC2	0.42499	0.336947	0	NA
3796	KIF2A	0.424513	0.694488	0	NA
51430	SUCO	0.423637	0.441415	2	1q24.3
10391	CORO2B	0.423637	0.600915	0	NA
3091	HIF1A	0.42362	0.718751	0	NA
3485	IGFBP2	0.423481	0.473678	0	NA
9936	CD302	0.423274	0.4101	0	NA
11030	RBPMS	0.423136	0.204462	0	NA
285382	C3orf70	0.422994	0.249222	0	NA
8417	STX7	0.422728	0.376304	0	NA
26091	HERC4	0.422631	0.354238	0	NA
64859	NABP1	0.422525	0.378644	0	NA
2346	FOLH1	0.422418	0.349639	0	NA
11080	DNAJB4	0.42228	0.789119	0	NA
117177	RAB3IP	0.421645	0.233871	0	NA
57631	LRCH2	0.421125	0.67057	0	NA
23366	KIAA0895	0.42075	0.483248	0	NA
5239	PGM5	0.420673	0.302241	0	NA
23236	PLCB1	0.420644	0.262952	0	NA
79956	ERMP1	0.42047	0.485869	0	NA
80005	DOCK5	0.419706	0.162592	0	NA
25960	GPR124	0.419528	0.56438	0	NA
80114	BICC1	0.418351	0.555011	0	NA
55763	EXOC1	0.418088	0.222663	0	NA
222255	ATXN7L1	0.416683	0.265806	0	NA
121227	LRIG3	0.415965	0.308743	0	NA
5091	PC	0.415853	0.439159	0	NA
83700	JAM3	0.414901	0.649473	0	NA
4300	MLLT3	0.414821	0.496766	0	NA
1912	PHC2	0.412819	0.488608	0	NA
87769	GGACT	0.412601	0.353426	0	NA
57194	ATP10A	0.412565	0.537809	0	NA
1203	CLN5	0.412412	0.384523	0	NA
23677	SH3BP4	0.412206	0.3896	0	NA
79772	MCTP1	0.412088	0.911712	0	NA
10891	PPARGC1A	0.412057	0.484354	0	NA
54585	LZTFL1	0.41106	0.285092	0	NA
22925	PLA2R1	0.410948	0.514524	0	NA
1036	CDO1	0.41075	0.324436	0	NA
9306	SOCS6	0.410679	0.261556	0	NA
10484	SEC23A	0.410586	0.769998	0	NA
54682	MANSC1	0.410481	0.307625	0	NA
54664	TMEM106B	0.410225	0.331613	0	NA
9249	DHRS3	0.410119	0.257279	0	NA
57669	EPB41L5	0.410119	0.360625	0	NA
54762	GRAMD1C	0.409908	0.767536	47	3q13.31
26011	TENM4	0.409415	0.599902	0	NA
84640	USP38	0.409403	0.735979	0	NA
51176	LEF1	0.40915	0.452838	0	NA
10000	AKT3	0.408836	0.110128	0	NA
26095	PTPN20B	0.408708	0.909588	0	NA
3516	RBPJ	0.40861	0.389123	0	NA
25927	CNRIP1	0.408406	0.374479	0	NA
57045	TWSG1	0.408124	0.293695	0	NA
7791	ZYX	0.408102	0.834818	0	NA
7079	TIMP4	0.407954	0.6247	0	NA
7771	ZNF112	0.407454	0.438944	0	NA
7039	TGFA	0.407349	0.414628	0	NA
338773	TMEM119	0.406997	0.444188	0	NA
64129	TINAGL1	0.406813	0.45005	0	NA
23253	ANKRD12	0.40677	0.422192	0	NA
6197	RPS6KA3	0.406563	0.524265	0	NA
197131	UBR1	0.406364	0.550987	0	NA
23389	MED13L	0.40631	0.448043	0	NA
1471	CST3	0.406106	0.455417	0	NA
23331	TTC28	0.406049	0.568007	0	NA
64750	SMURF2	0.405892	0.16782	0	NA
3845	KRAS	0.405606	0.559044	0	NA
26010	SPATS2L	0.405194	0.145703	25	2q33.1
57037	ANKMY2	0.404902	0.577251	0	NA
1808	DPYSL2	0.40463	0.541783	0	NA
285313	IGSF10	0.404537	0.571013	0	NA
3097	HIVEP2	0.404237	0.216259	0	NA
1315	COPB1	0.404182	0.569543	0	NA
10186	LHFP	0.40386	0.463061	0	NA
63917	GALNT11	0.402925	0.618317	0	NA
8516	ITGA8	0.402743	0.337749	0	NA
6386	SDCBP	0.402686	0.563171	0	NA
401548	SNX30	0.402639	0.365023	0	NA
2355	FOSL2	0.402634	0.673183	0	NA
54928	IMPAD1	0.402274	0.571173	0	NA
2252	FGF7	0.402075	0.400379	0	NA
23365	ARHGEF12	0.401989	0.737131	0	NA
5159	PDGFRB	0.401906	0.50842	0	NA
114882	OSBPL8	0.401695	0.160262	0	NA
161291	TMEM30B	0.401513	0.506893	0	NA
3981	LIG4	0.401057	0.363344	0	NA
9945	GFPT2	0.401029	0.431529	0	NA
221303	FAM162B	0.400947	0.329911	0	NA
80381	CD276	0.40078	0.56169	0	NA
25913	POT1	0.40041	0.565587	0	NA
55062	WIPI1	0.400323	0.331055	0	NA
85463	ZC3H12C	0.400096	0.296905	0	NA
1121	CHM	0.399945	0.472037	0	NA
9741	LAPTM4A	0.398466	0.320672	0	NA
10194	TSHZ1	0.398445	0.587506	0	NA
51542	VPS54	0.398365	0.406135	0	NA
79632	FAM184A	0.398329	0.556657	0	NA
58476	TP53INP2	0.398159	0.270431	0	NA
23433	RHOQ	0.398089	0.452094	0	NA
2153	F5	0.397902	0.415639	0	NA
84159	ARID5B	0.397821	0.782155	0	NA
10560	SLC19A2	0.397766	0.313391	0	NA
8013	NR4A3	0.397187	0.178171	0	NA
7102	TSPAN7	0.396524	0.494541	0	NA
115207	KCTD12	0.396334	0.708945	0	NA
9439	MED23	0.396125	0.486651	0	NA
286319	TUSC1	0.395775	0.239216	0	NA
5768	QSOX1	0.395486	0.3173	0	NA
4602	MYB	0.395098	0.464932	0	NA
80321	CEP70	0.394375	0.712976	0	NA
5532	PPP3CB	0.393953	0.206291	0	NA
5764	PTN	0.393556	0.305059	0	NA
55640	FLVCR2	0.393406	0.308217	0	NA
4978	OPCML	0.393341	0.46805	0	NA
54602	NDFIP2	0.393336	0.610939	0	NA
7018	TF	0.39299	0.611268	0	NA
55333	SYNJ2BP	0.39259	0.379251	0	NA
83935	TMEM133	0.392494	0.504748	0	NA
1326	MAP3K8	0.392192	0.513164	0	NA
5128	CDK17	0.392091	0.636858	0	NA
9779	TBC1D5	0.391569	0.561146	0	NA
9338	TCEAL1	0.391409	0.496752	0	NA
4750	NEK1	0.391355	0.584701	0	NA
8850	KAT2B	0.391082	0.536025	0	NA
4254	KITLG	0.390524	0.347609	0	NA
51280	GOLM1	0.389972	0.518264	0	NA
144402	CPNE8	0.389774	0.459949	0	NA
23507	LRRC8B	0.389751	0.602226	0	NA
117854	TRIM6	0.389352	0.796799	0	NA
5067	CNTN3	0.389292	0.336267	0	NA
3248	HPGD	0.38927	0.458996	0	NA
22999	RIMS1	0.389226	0.287431	0	NA
64762	GAREM	0.389083	0.220744	0	NA
9748	SLK	0.388991	0.855595	0	NA
80823	BHLHB9	0.388712	0.205635	0	NA
9575	CLOCK	0.388531	0.437636	0	NA
4035	LRP1	0.387521	0.486208	0	NA
11341	SCRG1	0.387503	0.483764	0	NA
65977	PLEKHA3	0.387094	0.299684	0	NA
3895	KTN1	0.386601	0.349952	0	NA
2138	EYA1	0.3865	0.283663	0	NA
54947	LPCAT2	0.386449	0.412055	0	NA
23637	RABGAP1	0.386238	0.418598	0	NA
8614	STC2	0.385882	0.445438	0	NA
9765	ZFYVE16	0.385067	0.309308	0	NA
83641	FAM107B	0.385016	0.528475	0	NA
10771	ZMYND11	0.384706	0.251314	0	NA
1456	CSNK1G3	0.384619	0.573324	0	NA
79838	TMC5	0.384457	0.56742	0	NA
7042	TGFB2	0.384361	0.498251	0	NA
55023	PHIP	0.384255	0.425463	0	NA
54813	KLHL28	0.384139	0.470468	0	NA
23371	TENC1	0.384132	0.540689	48	12q13.13
10404	CPQ	0.38411	0.370961	0	NA
22849	CPEB3	0.384081	0.482835	0	NA
22931	RAB18	0.383219	0.237321	0	NA
50807	ASAP1	0.382882	0.368848	0	NA
9508	ADAMTS3	0.382736	0.542531	0	NA
26286	ARFGAP3	0.382218	0.232181	0	NA
9564	BCAR1	0.381962	0.523643	0	NA
79674	VEPH1	0.380548	0.301922	0	NA
81606	LBH	0.38041	0.383626	0	NA
1831	TSC22D3	0.380286	0.34256	0	NA
2651	GCNT2	0.379391	0.540241	0	NA
22858	ICK	0.379295	0.37593	0	NA
4659	PPP1R12A	0.379288	0.498173	0	NA
1956	EGFR	0.37928	0.234555	0	NA
389336	C5orf46	0.378928	0.526441	0	NA
79822	ARHGAP28	0.3789	0.386909	0	NA
3655	ITGA6	0.378866	0.418337	0	NA
4482	MSRA	0.3787	0.135419	0	NA
7076	TIMP1	0.378361	0.687692	0	NA
10060	ABCC9	0.378212	0.299402	0	NA
64805	P2RY12	0.378115	0.502053	0	NA
3156	HMGCR	0.37792	0.372977	0	NA
55214	LEPREL1	0.376815	0.480074	0	NA
27250	PDCD4	0.376735	0.480357	0	NA
6092	ROBO2	0.376635	0.629031	0	NA
2941	GSTA4	0.376613	0.320519	0	NA
10342	TFG	0.376608	0.284632	0	NA
54331	GNG2	0.376014	0.376189	0	NA
7532	YWHAG	0.37591	0.354476	0	NA
51340	CRNKL1	0.374877	0.373567	0	NA
132671	SPATA18	0.374839	0.604564	0	NA
134728	IRAK1BP1	0.374582	0.548221	0	NA
6515	SLC2A3	0.374547	0.330552	0	NA
8974	P4HA2	0.374495	0.378168	0	NA
6567	SLC16A2	0.374076	0.379219	0	NA
7289	TULP3	0.373732	0.306431	0	NA
2295	FOXF2	0.373645	0.285264	0	NA
10010	TANK	0.372695	0.583095	0	NA
51439	FAM8A1	0.372438	0.333983	0	NA
4776	NFATC4	0.37227	0.904252	0	NA
10098	TSPAN5	0.37195	0.635188	0	NA
1301	COL11A1	0.371488	0.483876	0	NA
3717	JAK2	0.370795	0.583174	0	NA
2120	ETV6	0.370688	0.461208	0	NA
2778	GNAS	0.370607	0.603328	0	NA
55024	BANK1	0.370463	0.518825	0	NA
2701	GJA4	0.370033	0.415401	0	NA
23270	TSPYL4	0.369746	0.554569	0	NA
5324	PLAG1	0.369367	0.170418	0	NA
56999	ADAMTS9	0.3693	0.284723	0	NA
10873	ME3	0.369173	0.327465	0	NA
29978	UBQLN2	0.36916	0.679874	0	NA
4128	MAOA	0.369063	0.488959	0	NA
5742	PTGS1	0.368765	0.709394	0	NA
687	KLF9	0.368357	0.210966	0	NA
2192	FBLN1	0.368193	0.161633	0	NA
6579	SLCO1A2	0.367922	0.528278	0	NA
55283	MCOLN3	0.367812	0.272788	0	NA
23150	FRMD4B	0.367779	0.628129	0	NA
8076	MFAP5	0.367551	0.462782	0	NA
5209	PFKFB3	0.367402	0.390672	0	NA
9728	SECISBP2L	0.36718	1.00991	0	NA
4790	NFKB1	0.367174	0.257304	0	NA
10955	SERINC3	0.367018	0.42808	0	NA
3759	KCNJ2	0.366747	0.204161	0	NA
9778	KIAA0232	0.366376	0.375468	0	NA
7813	EVI5	0.366048	0.512286	0	NA
3572	IL6ST	0.365444	0.564225	0	NA
92344	GORAB	0.365405	0.530401	0	NA
5754	PTK7	0.364552	0.481062	0	NA
57205	ATP10D	0.364362	0.352618	0	NA
25999	CLIP3	0.364237	0.273086	0	NA
27347	STK39	0.362582	0.401154	0	NA
7422	VEGFA	0.36195	0.443097	0	NA
5836	PYGL	0.361572	0.464403	0	NA
5236	PGM1	0.361341	0.29816	0	NA
55757	UGGT2	0.361329	0.741989	0	NA
51028	VPS36	0.360937	0.815171	0	NA
7168	TPM1	0.360875	0.628158	0	NA
5154	PDGFA	0.3608	0.20031	0	NA
10398	MYL9	0.360532	0.694794	0	NA
255488	RNF144B	0.360491	0.427142	0	NA
84952	CGNL1	0.360195	0.319949	0	NA
22823	MTF2	0.35953	0.529605	0	NA
8322	FZD4	0.359257	0.408064	0	NA
91298	C12orf29	0.3588	0.32572	0	NA
5784	PTPN14	0.358775	0.559017	0	NA
153364	MBLAC2	0.35874	0.542096	0	NA
8490	RGS5	0.358642	0.353633	0	NA
92370	PXYLP1	0.358635	0.380704	0	NA
1998	ELF2	0.358488	0.530068	0	NA
10563	CXCL13	0.358165	0.494542	0	NA
9315	NREP	0.35765	0.196014	0	NA
55635	DEPDC1	0.357248	0.187701	0	NA
57522	SRGAP1	0.356895	0.43512	0	NA
7088	TLE1	0.356456	0.613126	0	NA
340481	ZDHHC21	0.356292	0.32667	0	NA
23194	FBXL7	0.356249	0.499196	0	NA
57221	KIAA1244	0.356028	0.724254	0	NA
22990	PCNX	0.355531	0.378957	0	NA
7957	EPM2A	0.355515	0.863082	0	NA
81533	ITFG1	0.355047	0.466531	0	NA
65084	TMEM135	0.354837	0.280369	0	NA
9044	BTAF1	0.354689	0.814823	0	NA
3628	INPP1	0.354543	0.346693	0	NA
221935	SDK1	0.35424	0.944471	0	NA
5563	PRKAA2	0.35405	0.655067	0	NA
85453	TSPYL5	0.354014	0.494904	0	NA
6347	CCL2	0.353963	0.544989	0	NA
6747	SSR3	0.353561	0.386189	19	3q25.31
80267	EDEM3	0.353537	0.48258	0	NA
25978	CHMP2B	0.353202	0.170798	0	NA
285440	CYP4V2	0.353118	0.718414	0	NA
10981	RAB32	0.352706	0.530734	0	NA
5527	PPP2R5C	0.352408	0.453728	0	NA
6913	TBX15	0.351559	0.559925	0	NA
23118	TAB2	0.351516	0.819215	0	NA
10954	PDIA5	0.351082	0.33558	0	NA
84890	ADO	0.350548	0.34715	0	NA
84002	B3GNT5	0.350502	0.271547	0	NA
55619	DOCK10	0.35039	0.464957	0	NA
10964	IFI44L	0.350267	0.369551	0	NA
57498	KIDINS220	0.349906	0.378395	0	NA
1687	DFNA5	0.349875	0.331571	0	NA
51100	SH3GLB1	0.349841	0.29813	0	NA
10100	TSPAN2	0.349604	0.625417	0	NA
3953	LEPR	0.349475	0.609842	0	NA
92421	CHMP4C	0.348885	0.306577	0	NA
80206	FHOD3	0.348524	0.433949	0	NA
2296	FOXC1	0.348204	0.316154	0	NA
79158	GNPTAB	0.347832	0.569474	0	NA
158747	MOSPD2	0.347723	0.349766	0	NA
56913	C1GALT1	0.347457	0.681407	0	NA
8445	DYRK2	0.34745	0.376521	0	NA
116154	PHACTR3	0.347445	0.87325	0	NA
22936	ELL2	0.346987	0.529872	0	NA
144348	ZNF664	0.345896	0.441369	0	NA
57568	SIPA1L2	0.345762	0.280335	0	NA
1842	ECM2	0.345209	0.170435	0	NA
54715	RBFOX1	0.345109	0.480292	0	NA
3764	KCNJ8	0.345055	0.634196	0	NA
55032	SLC35A5	0.344638	0.272987	0	NA
4239	MFAP4	0.344589	0.401007	0	NA
1491	CTH	0.344501	0.422557	0	NA
26060	APPL1	0.344347	0.700133	0	NA
8905	AP1S2	0.344175	0.457513	0	NA
8727	CTNNAL1	0.343966	0.715124	0	NA
2921	CXCL3	0.342602	0.305811	0	NA
27123	DKK2	0.342554	0.291238	0	NA
2318	FLNC	0.341983	0.71391	0	NA
10314	LANCL1	0.341904	0.421947	0	NA
158358	KIAA2026	0.341798	0.673377	0	NA
6322	SCML1	0.340952	0.420854	0	NA
84969	TOX2	0.340822	0.420523	0	NA
203427	SLC25A43	0.340644	0.627509	0	NA
51186	WBP5	0.339537	0.814999	0	NA
8702	B4GALT4	0.339368	0.270549	0	NA
54873	PALMD	0.339114	0.390046	0	NA
22808	MRAS	0.33908	0.364449	0	NA
93587	TRMT10A	0.338761	0.600256	0	NA
5649	RELN	0.338487	0.425808	0	NA
56172	ANKH	0.338371	0.364837	0	NA
57679	ALS2	0.337993	0.439803	0	NA
9373	PLAA	0.33759	0.254976	0	NA
284611	FAM102B	0.337578	0.450406	0	NA
83594	NUDT12	0.337058	0.535473	0	NA
59338	PLEKHA1	0.336995	0.580882	0	NA
4969	OGN	0.336415	0.293217	0	NA
2947	GSTM3	0.335903	0.68245	10	1p13.3
23086	EXPH5	0.335802	0.292746	0	NA
8543	LMO4	0.335789	0.445669	0	NA
3675	ITGA3	0.335127	0.800909	0	NA
11060	WWP2	0.335003	0.646122	0	NA
2050	EPHB4	0.334301	0.384734	0	NA
4660	PPP1R12B	0.334283	0.418063	0	NA
4803	NGF	0.334116	0.738165	0	NA
27333	GOLIM4	0.334091	0.343134	0	NA
4067	LYN	0.333822	0.315764	0	NA
22873	DZIP1	0.333782	0.479015	0	NA
10468	FST	0.333754	0.766041	0	NA
7097	TLR2	0.33359	0.398739	0	NA
54842	MFSD6	0.333348	0.348194	0	NA
8935	SKAP2	0.333337	0.187114	0	NA
55591	VEZT	0.332616	0.736619	0	NA
9173	IL1RL1	0.331749	0.497186	0	NA
79068	FTO	0.331672	0.422153	0	NA
4929	NR4A2	0.33078	0.534831	0	NA
57606	SLAIN2	0.330278	0.562035	0	NA
79442	LRRC2	0.330257	0.29406	0	NA
2729	GCLC	0.330143	0.51695	0	NA
9465	AKAP7	0.329924	0.535021	0	NA
22856	CHSY1	0.32978	0.467001	0	NA
28984	RGCC	0.329541	0.392419	0	NA
5238	PGM3	0.329541	0.505577	0	NA
5334	PLCL1	0.329331	0.129518	0	NA
375033	PEAR1	0.329293	0.494954	0	NA
9957	HS3ST1	0.329226	0.261006	0	NA
54431	DNAJC10	0.329112	0.522912	0	NA
10092	ARPC5	0.328257	0.527857	0	NA
81704	DOCK8	0.328198	0.511075	0	NA
6309	SC5D	0.327792	0.534488	0	NA
9522	SCAMP1	0.327722	0.419911	0	NA
25987	TSKU	0.327712	0.558404	0	NA
6916	TBXAS1	0.327635	0.469101	0	NA
91404	SESTD1	0.327609	0.748388	0	NA
4982	TNFRSF11B	0.327459	0.609519	23	8q24
195827	AAED1	0.327227	0.710357	0	NA
23092	ARHGAP26	0.327035	0.295542	0	NA
27295	PDLIM3	0.326969	0.521731	0	NA
55667	DENND4C	0.326265	0.326674	0	NA
6772	STAT1	0.32596	0.540945	0	NA
387758	FIBIN	0.325333	0.363549	0	NA
688	KLF5	0.325212	0.374145	0	NA
4189	DNAJB9	0.32444	0.216821	0	NA
64343	AZI2	0.324219	0.590481	0	NA
1004	CDH6	0.324192	0.724463	0	NA
2869	GRK5	0.324179	0.560646	0	NA
5172	SLC26A4	0.323982	0.410088	0	NA
85450	ITPRIP	0.323912	0.434862	0	NA
9922	IQSEC1	0.323854	0.553073	0	NA
64398	MPP5	0.32358	0.328818	0	NA
624	BDKRB2	0.323542	0.353332	0	NA
57711	ZNF529	0.323439	0.708701	0	NA
5136	PDE1A	0.323133	0.561386	0	NA
7730	ZNF177	0.322711	0.597662	0	NA
4601	MXI1	0.322707	0.300668	0	NA
29966	STRN3	0.322515	0.902097	0	NA
9242	MSC	0.322474	0.422305	0	NA
2730	GCLM	0.322233	0.334175	0	NA
57484	RNF150	0.322095	0.414204	0	NA
718	C3	0.321823	0.677369	0	NA
148423	C1orf52	0.321703	0.436008	0	NA
29957	SLC25A24	0.321589	0.863214	0	NA
4139	MARK1	0.321377	0.313848	0	NA
7511	XPNPEP1	0.32134	0.680346	0	NA
221391	OPN5	0.321113	0.514585	0	NA
2119	ETV5	0.321013	0.640676	0	NA
8870	IER3	0.320549	0.247441	0	NA
3779	KCNMB1	0.320445	0.525929	0	NA
2596	GAP43	0.320116	0.595564	0	NA
114793	FMNL2	0.32007	0.700191	0	NA
660	BMX	0.320032	0.558258	0	NA
8601	RGS20	0.319566	0.466637	0	NA
3093	UBE2K	0.319078	0.616962	0	NA
10282	BET1	0.318917	0.945779	0	NA
6655	SOS2	0.318365	0.476613	0	NA
51455	REV1	0.318131	0.500697	0	NA
7075	TIE1	0.317706	0.394052	0	NA
2615	LRRC32	0.317554	0.17264	0	NA
54953	C1orf27	0.317439	0.562223	0	NA
54622	ARL15	0.31703	0.576396	0	NA
1969	EPHA2	0.316863	0.44707	0	NA
2898	GRIK2	0.316856	0.381313	0	NA
6251	RSU1	0.316614	0.59291	0	NA
57583	TMEM181	0.316607	0.557532	0	NA
8091	HMGA2	0.316329	0.346027	0	NA
29775	CARD10	0.31593	0.690414	0	NA
5104	SERPINA5	0.315269	0.347447	0	NA
10424	PGRMC2	0.315033	0.744145	0	NA
5923	RASGRF1	0.314961	0.449555	0	NA
55783	CMTR2	0.314908	0.437004	0	NA
27327	TNRC6A	0.314795	0.344517	0	NA
9972	NUP153	0.314716	0.635083	0	NA
5253	PHF2	0.31447	0.451163	0	NA
84458	LCOR	0.314441	0.726168	0	NA
152330	CNTN4	0.314321	0.76339	0	NA
9218	VAPA	0.314195	0.550725	0	NA
27086	FOXP1	0.313945	0.142941	0	NA
55704	CCDC88A	0.313701	0.345526	0	NA
91050	CCDC149	0.313576	0.765111	0	NA
28513	CDH19	0.313486	0.30341	0	NA
5090	PBX3	0.312916	0.446054	0	NA
2201	FBN2	0.312864	0.509444	0	NA
84624	FNDC1	0.312669	0.515153	0	NA
3791	KDR	0.31261	0.403695	0	NA
285753	CEP57L1	0.312141	0.229532	0	NA
595	CCND1	0.311949	0.509533	0	NA
56977	STOX2	0.311941	0.476574	0	NA
5734	PTGER4	0.311301	0.273977	0	NA
399947	C11orf87	0.311263	0.280874	0	NA
1602	DACH1	0.311149	0.433655	0	NA
84437	MSANTD4	0.31088	0.68142	0	NA
4211	MEIS1	0.310389	0.242358	0	NA
29951	PDZRN4	0.310201	0.652622	0	NA
64116	SLC39A8	0.310049	0.46151	0	NA
90874	ZNF697	0.309771	0.272355	0	NA
3416	IDE	0.309666	0.699037	0	NA
56987	BBX	0.309555	0.284978	0	NA
7357	UGCG	0.30942	0.514313	0	NA
27286	SRPX2	0.309221	0.51334	0	NA
9075	CLDN2	0.308982	0.247287	0	NA
51166	AADAT	0.308929	0.407522	0	NA
132789	GNPDA2	0.308913	0.455822	0	NA
51290	ERGIC2	0.308861	0.439056	0	NA
79660	PPP1R3B	0.308769	0.579084	0	NA
8987	STBD1	0.308603	0.441605	0	NA
200894	ARL13B	0.30828	0.584498	0	NA
329	BIRC2	0.30661	0.630314	0	NA
3911	LAMA5	0.306518	0.399669	0	NA
4683	NBN	0.305877	0.594977	0	NA
7368	UGT8	0.305732	0.525726	0	NA
3601	IL15RA	0.305646	0.491488	0	NA
1635	DCTD	0.305191	0.461841	0	NA
84525	HOPX	0.30497	0.611285	0	NA
64746	ACBD3	0.30463	0.410454	0	NA
1389	CREBL2	0.304583	0.55844	0	NA
3489	IGFBP6	0.304581	0.307862	48	12q13.13
1829	DSG2	0.304301	0.304925	0	NA
2891	GRIA2	0.303957	0.502816	0	NA
2444	FRK	0.303954	0.524508	0	NA
10561	IFI44	0.303159	0.27314	0	NA
1028	CDKN1C	0.302769	0.188414	0	NA
2635	GBP3	0.302495	0.514116	0	NA
81029	WNT5B	0.301823	0.628327	45	12p13.33
51279	C1RL	0.30175	0.302239	0	NA
7049	TGFBR3	0.301407	0.492096	0	NA
55296	TBC1D19	0.301233	0.309795	0	NA
26052	DNM3	0.301168	0.587207	2	1q24.3
60685	ZFAND3	0.301082	0.315757	0	NA
80255	SLC35F5	0.299915	0.443089	0	NA
5825	ABCD3	0.299881	0.327076	0	NA
836	CASP3	0.299766	0.378659	0	NA
4005	LMO2	0.299366	0.314551	0	NA
837	CASP4	0.297013	0.416903	0	NA
3772	KCNJ15	0.29667	0.366185	0	NA
3866	KRT15	0.296666	0.495218	0	NA
54462	CCSER2	0.296476	0.459351	0	NA
27253	PCDH17	0.2963	0.621092	0	NA
93166	PRDM6	0.295986	0.778033	0	NA
1404	HAPLN1	0.295939	0.203685	0	NA
9760	TOX	0.295823	0.27413	0	NA
10217	CTDSPL	0.295631	0.371663	0	NA
65981	CAPRIN2	0.295591	0.360086	0	NA
133746	JMY	0.295574	0.839814	0	NA
257364	SNX33	0.295258	0.34605	0	NA
23174	ZCCHC14	0.295113	0.688511	0	NA
2549	GAB1	0.294939	0.3794	0	NA
7716	VEZF1	0.294923	0.340466	0	NA
125488	TTC39C	0.294736	0.334237	0	NA
115827	RAB3C	0.294663	0.695531	0	NA
23556	PIGN	0.294646	0.492399	8	18q21.33
114569	MAL2	0.294233	0.327693	23	8q24
5813	PURA	0.294229	0.403953	0	NA
2149	F2R	0.294181	0.475201	0	NA
51164	DCTN4	0.293635	0.605288	0	NA
6782	HSPA13	0.293283	0.357542	0	NA
22839	DLGAP4	0.292363	0.190098	0	NA
5318	PKP2	0.291948	0.389235	0	NA
55068	ENOX1	0.291906	0.357379	0	NA
2786	GNG4	0.291872	0.502569	0	NA
6558	SLC12A2	0.291039	0.867334	0	NA
3037	HAS2	0.290522	0.358065	0	NA
5150	PDE7A	0.290416	0.551695	0	NA
11217	AKAP2	0.289625	0.636981	0	NA
6645	SNTB2	0.289558	0.315334	0	NA
5138	PDE2A	0.289093	0.428289	0	NA
4925	NUCB2	0.288623	0.31172	0	NA
2820	GPD2	0.288557	0.671517	0	NA
3398	ID2	0.288315	0.408221	0	NA
18	ABAT	0.288254	0.546502	0	NA
768211	RELL1	0.288203	0.528401	0	NA
221336	BEND6	0.287713	0.47887	0	NA
56944	OLFML3	0.287511	0.559463	0	NA
220965	FAM13C	0.287332	0.384876	0	NA
51299	NRN1	0.287263	0.491439	0	NA
57124	CD248	0.287019	0.293017	0	NA
84061	MAGT1	0.286888	0.384964	0	NA
5337	PLD1	0.286218	0.384763	0	NA
9663	LPIN2	0.286003	0.2455	0	NA
7091	TLE4	0.285913	0.422741	0	NA
900	CCNG1	0.285834	0.406602	0	NA
722	C4BPA	0.285822	0.374094	0	NA
5996	RGS1	0.285697	0.312578	0	NA
7174	TPP2	0.285641	0.465308	0	NA
9734	HDAC9	0.285462	0.302377	0	NA
1122	CHML	0.285352	0.244896	0	NA
286097	MICU3	0.285314	0.631592	0	NA
57511	COG6	0.285289	0.487005	0	NA
10289	EIF1B	0.285074	0.188539	0	NA
56288	PARD3	0.28501	0.197113	0	NA
1875	E2F5	0.284945	0.435429	0	NA
1073	CFL2	0.284918	0.535815	0	NA
23336	SYNM	0.284221	0.0963958	0	NA
84302	TMEM246	0.283877	0.472858	0	NA
9468	PCYT1B	0.2836	0.486666	0	NA
23180	RFTN1	0.283505	0.638535	0	NA
221981	THSD7A	0.283316	0.562312	0	NA
64224	HERPUD2	0.283144	0.476433	0	NA
6717	SRI	0.282906	0.516343	0	NA
1645	AKR1C1	0.282735	0.612922	0	NA
9823	ARMCX2	0.282688	0.249211	0	NA
6398	SECTM1	0.281861	0.238116	0	NA
85460	ZNF518B	0.281636	0.430425	0	NA
7360	UGP2	0.281557	0.334507	0	NA
149076	ZNF362	0.281461	0.199135	0	NA
9975	NR1D2	0.281374	0.508907	0	NA
8809	IL18R1	0.281157	0.313797	0	NA
54893	MTMR10	0.280808	0.350299	0	NA
84912	SLC35B4	0.280502	0.300996	0	NA
1519	CTSO	0.280309	0.498518	0	NA
5297	PI4KA	0.280293	0.179984	0	NA
9061	PAPSS1	0.280087	0.241865	0	NA
947	CD34	0.280086	0.739707	0	NA
3678	ITGA5	0.279331	0.529999	0	NA
9955	HS3ST3A1	0.279163	0.427635	0	NA
7267	TTC3	0.279106	0.428004	0	NA
23281	MTUS2	0.278753	0.533782	0	NA
114294	LACTB	0.27819	0.503556	0	NA
60485	SAV1	0.277982	0.56056	0	NA
57614	KIAA1468	0.277976	0.660746	8	18q21.33
7465	WEE1	0.277826	0.624362	0	NA
5980	REV3L	0.277826	0.477221	0	NA
153830	RNF145	0.277457	0.294941	0	NA
221749	PXDC1	0.277452	0.54516	0	NA
4862	NPAS2	0.277312	0.381977	0	NA
84441	MAML2	0.277008	0.44059	0	NA
94240	EPSTI1	0.276873	0.551318	0	NA
55297	CCDC91	0.276228	0.698931	29	12p11.22
79596	RNF219	0.276217	0.384785	0	NA
83698	CALN1	0.276091	0.770543	0	NA
57584	ARHGAP21	0.27566	0.496584	0	NA
9737	GPRASP1	0.275329	0.349945	0	NA
30001	ERO1L	0.275114	0.582137	0	NA
797	CALCB	0.275041	0.353827	0	NA
8837	CFLAR	0.274971	0.635188	0	NA
91624	NEXN	0.274939	0.502687	0	NA
10950	BTG3	0.274865	0.588651	0	NA
8569	MKNK1	0.27475	0.550509	0	NA
1500	CTNND1	0.27469	0.198773	0	NA
29922	NME7	0.274582	0.43381	0	NA
9935	MAFB	0.274561	0.442832	0	NA
10040	TOM1L1	0.274554	0.340674	0	NA
116039	OSR2	0.274384	0.365577	0	NA
84925	DIRC2	0.27318	0.287962	0	NA
3643	INSR	0.273113	0.364857	0	NA
201134	CEP112	0.273026	0.550444	0	NA
133619	PRRC1	0.272486	0.662015	0	NA
9949	AMMECR1	0.272235	0.27831	0	NA
6120	RPE	0.271788	0.510489	0	NA
1787	TRDMT1	0.271681	0.62066	0	NA
8654	PDE5A	0.271424	0.627077	0	NA
29	ABR	0.271316	0.458291	0	NA
840	CASP7	0.271249	0.540488	0	NA
132864	CPEB2	0.270997	0.55961	0	NA
7084	TK2	0.270931	0.420841	0	NA
8560	DEGS1	0.270708	0.48754	0	NA
23081	KDM4C	0.270262	0.468651	0	NA
9694	EMC2	0.270188	0.334886	0	NA
2043	EPHA4	0.270068	0.417231	0	NA
6586	SLIT3	0.269696	0.728426	0	NA
79960	JADE1	0.269627	0.489812	0	NA
219902	TMEM136	0.269369	0.539075	0	NA
1390	CREM	0.269274	0.493867	0	NA
120103	SLC36A4	0.269191	0.199557	0	NA
55227	LRRC1	0.269068	0.282595	0	NA
8801	SUCLG2	0.268745	0.173851	0	NA
5915	RARB	0.268539	0.499142	0	NA
1730	DIAPH2	0.268183	0.392333	0	NA
3434	IFIT1	0.267488	0.321802	0	NA
9934	P2RY14	0.267294	0.290059	0	NA
57406	ABHD6	0.266828	0.36207	0	NA
23089	PEG10	0.266711	0.576069	0	NA
200132	TCTEX1D1	0.266692	0.635767	0	NA
56925	LXN	0.266403	0.357866	0	NA
2297	FOXD1	0.266319	0.446545	0	NA
10464	PIBF1	0.266284	0.729891	0	NA
10628	TXNIP	0.266091	0.229608	0	NA
27332	ZNF638	0.265971	0.435463	0	NA
367	AR	0.265943	0.411096	0	NA
5992	RFX4	0.265724	0.457112	15	12q23.3
57523	NYNRIN	0.265345	0.28177	0	NA
619208	FAM229B	0.265245	0.328819	0	NA
1230	CCR1	0.265159	0.649131	0	NA
49855	SCAPER	0.26483	0.689247	0	NA
8826	IQGAP1	0.264123	0.3811	0	NA
8611	PPAP2A	0.263573	0.81988	0	NA
4223	MEOX2	0.263381	0.658952	0	NA
3597	IL13RA1	0.263371	0.394072	0	NA
7025	NR2F1	0.26292	0.65618	0	NA
466	ATF1	0.262468	0.4977	0	NA
2531	KDSR	0.262171	0.233323	0	NA
150368	FAM109B	0.261885	0.28201	0	NA
340273	ABCB5	0.261581	0.454918	0	NA
6319	SCD	0.261183	0.646436	18	10q24.31
5378	PMS1	0.261064	0.450386	0	NA
3096	HIVEP1	0.260797	0.649451	0	NA
65986	ZBTB10	0.260434	0.428442	0	NA
3720	JARID2	0.260373	0.499542	0	NA
10439	OLFM1	0.259921	0.244968	0	NA
284058	KANSL1	0.259652	0.355168	17	17q21.31
166647	GPR125	0.259595	0.340189	0	NA
50862	RNF141	0.25959	0.501494	0	NA
4856	NOV	0.259348	0.696525	0	NA
253943	YTHDF3	0.258665	0.415868	0	NA
55816	DOK5	0.25833	0.315035	0	NA
7803	PTP4A1	0.25733	0.438189	0	NA
7378	UPP1	0.257171	0.620592	0	NA
145407	C14orf37	0.256901	0.451071	0	NA
3988	LIPA	0.256684	0.629167	0	NA
55608	ANKRD10	0.256636	0.372406	0	NA
10874	NMU	0.256605	0.353818	0	NA
4155	MBP	0.256603	0.631171	0	NA
2260	FGFR1	0.256449	0.382396	0	NA
7472	WNT2	0.256376	0.551867	0	NA
116496	FAM129A	0.256257	0.451855	0	NA
23142	DCUN1D4	0.255952	0.508213	0	NA
23158	TBC1D9	0.255625	0.616177	0	NA
25943	C20orf194	0.254757	0.597528	0	NA
26040	SETBP1	0.254675	0.32121	0	NA
27075	TSPAN13	0.254245	0.664007	0	NA
10019	SH2B3	0.254219	0.598388	0	NA
10630	PDPN	0.254093	0.468525	0	NA
83452	RAB33B	0.253858	0.295484	0	NA
57460	PPM1H	0.253789	0.351774	0	NA
5638	PRRG1	0.253773	0.345167	0	NA
1266	CNN3	0.253547	0.253984	0	NA
9378	NRXN1	0.253286	0.288129	0	NA
3161	HMMR	0.253049	0.370487	0	NA
5911	RAP2A	0.252909	0.292052	0	NA
4240	MFGE8	0.252619	0.546938	0	NA
51141	INSIG2	0.252518	0.541375	21	2q14.1
253738	EBF3	0.252446	0.451374	0	NA
1993	ELAVL2	0.252045	0.319534	0	NA
286144	TRIQK	0.25176	0.53612	0	NA
115677	NOSTRIN	0.251374	0.561601	0	NA
2982	GUCY1A3	0.251062	0.464578	0	NA
5522	PPP2R2C	0.25073	0.628515	0	NA
4168	MCF2	0.250722	0.410613	0	NA
649	BMP1	0.250524	0.362392	0	NA
8507	ENC1	0.250385	0.587881	0	NA
7403	KDM6A	0.25012	0.397564	0	NA
9750	FAM65B	0.24997	0.453483	0	NA
131578	LRRC15	0.249905	0.405051	0	NA
23328	SASH1	0.24959	0.560559	0	NA
9069	CLDN12	0.249342	0.496131	0	NA
200558	APLF	0.248982	0.481712	0	NA
10499	NCOA2	0.248549	0.472078	0	NA
3316	HSPB2	0.248534	0.368802	0	NA
2590	GALNT2	0.248428	0.535253	0	NA
2040	STOM	0.248283	0.296907	0	NA
79832	QSER1	0.248075	0.507063	0	NA
9223	MAGI1	0.247737	0.44657	0	NA
10491	CRTAP	0.247737	0.619524	0	NA
11278	KLF12	0.247723	0.559098	0	NA
84913	ATOH8	0.247596	0.763662	0	NA
84959	UBASH3B	0.247561	0.598129	0	NA
6690	SPINK1	0.247422	0.530079	0	NA
79188	TMEM43	0.247204	0.548738	0	NA
5865	RAB3B	0.247115	0.417757	0	NA
3417	IDH1	0.247097	0.407587	0	NA
26503	SLC17A5	0.247088	0.601875	0	NA
54629	FAM63B	0.246596	0.659716	0	NA
51014	TMED7	0.246592	0.568359	0	NA
5218	CDK14	0.246428	0.300601	0	NA
143888	KDELC2	0.246324	0.504994	0	NA
8491	MAP4K3	0.246228	0.361934	0	NA
161357	MDGA2	0.246172	0.527437	0	NA
54551	MAGEL2	0.246054	0.567489	0	NA
8650	NUMB	0.245708	0.442107	0	NA
56898	BDH2	0.245589	0.442175	0	NA
7707	ZNF148	0.245447	0.467155	0	NA
9580	SOX13	0.244852	0.234443	0	NA
81619	TSPAN14	0.244808	0.657856	0	NA
9547	CXCL14	0.244122	0.37707	0	NA
2650	GCNT1	0.243691	0.636501	0	NA
5727	PTCH1	0.243534	0.424862	0	NA
55906	ZC4H2	0.243107	0.220712	0	NA
55754	TMEM30A	0.243075	0.795965	0	NA
2309	FOXO3	0.24267	0.541108	0	NA
63916	ELMO2	0.242549	0.48541	0	NA
26273	FBXO3	0.242411	0.420182	0	NA
143684	FAM76B	0.242385	0.591905	0	NA
284119	PTRF	0.242368	0.557089	0	NA
6318	SERPINB4	0.242259	0.612993	0	NA
2004	ELK3	0.242214	0.519182	0	NA
220972	MARCH8	0.242	0.707367	0	NA
9891	NUAK1	0.241964	0.38483	0	NA
63908	NAPB	0.241738	0.633487	0	NA
83989	FAM172A	0.241721	0.441244	0	NA
54680	ZNHIT6	0.241715	0.114469	0	NA
8531	YBX3	0.241314	0.360871	0	NA
2983	GUCY1B3	0.241248	0.353029	0	NA
8723	SNX4	0.241188	0.710101	0	NA
144245	ALG10B	0.240816	0.359487	0	NA
83595	SOX7	0.240674	0.380038	0	NA
84909	C9orf3	0.240229	0.499262	0	NA
23423	TMED3	0.240113	0.385656	0	NA
643836	ZFP62	0.239844	0.442813	0	NA
8693	GALNT4	0.239419	0.356583	0	NA
30061	SLC40A1	0.239315	0.510003	0	NA
23528	ZNF281	0.239314	0.597477	0	NA
29079	MED4	0.2393	0.545977	0	NA
7145	TNS1	0.239274	0.709893	0	NA
64215	DNAJC1	0.239018	0.497459	0	NA
79893	GGNBP2	0.23861	0.496531	0	NA
55777	MBD5	0.238609	0.508372	0	NA
1193	CLIC2	0.238404	0.470179	0	NA
55033	FKBP14	0.238123	0.502214	0	NA
5016	OVGP1	0.238038	0.571219	51	1p13.2
1629	DBT	0.237865	0.530082	0	NA
255919	CNEP1R1	0.237654	0.657769	0	NA
55190	NUDT11	0.237322	0.190311	0	NA
8895	CPNE3	0.237231	0.402287	0	NA
140576	S100A16	0.236874	0.605148	0	NA
7325	UBE2E2	0.236816	0.28945	0	NA
84932	RAB2B	0.236795	0.513731	0	NA
140890	SREK1	0.236339	0.384399	0	NA
51666	ASB4	0.23624	0.550245	0	NA
79443	FYCO1	0.236075	0.528225	0	NA
5176	SERPINF1	0.23593	0.620436	0	NA
657	BMPR1A	0.235926	0.43031	0	NA
467	ATF3	0.235886	0.509287	0	NA
84272	YIPF4	0.235533	0.556229	0	NA
10643	IGF2BP3	0.23499	0.680017	0	NA
79710	MORC4	0.23444	0.329335	0	NA
29110	TBK1	0.234329	0.431018	0	NA
1316	KLF6	0.234004	0.733922	0	NA
439921	MXRA7	0.233744	0.375311	0	NA
22800	RRAS2	0.233711	0.28439	0	NA
22885	ABLIM3	0.233069	0.314626	0	NA
57102	C12orf4	0.232592	0.446583	0	NA
285362	SUMF1	0.232427	0.57985	0	NA
23095	KIF1B	0.232231	0.40289	0	NA
55351	STK32B	0.232147	0.289429	0	NA
6649	SOD3	0.232099	0.470961	0	NA
2328	FMO3	0.232027	0.331558	0	NA
55751	TMEM184C	0.232	0.400741	0	NA
80232	WDR26	0.231962	0.402249	0	NA
10724	MGEA5	0.231558	0.568666	0	NA
257218	SHPRH	0.231527	0.617264	0	NA
7466	WFS1	0.23134	0.434517	0	NA
151011	SEPT10	0.231209	0.585365	0	NA
55031	USP47	0.231195	0.525193	0	NA
79666	PLEKHF2	0.230899	0.4014	0	NA
302	ANXA2	0.23059	0.503924	0	NA
272	AMPD3	0.23042	0.521417	0	NA
9724	UTP14C	0.230262	0.71357	0	NA
7099	TLR4	0.230246	0.387141	0	NA
9388	LIPG	0.229567	0.352333	0	NA
5646	PRSS3	0.22942	0.583602	0	NA
1293	COL6A3	0.229043	0.659698	0	NA
55784	MCTP2	0.22903	0.380177	0	NA
2800	GOLGA1	0.228803	0.449945	0	NA
4488	MSX2	0.228493	0.247854	0	NA
5360	PLTP	0.228257	0.455238	0	NA
2532	ACKR1	0.228008	0.638329	0	NA
5266	PI3	0.227198	0.441075	0	NA
493	ATP2B4	0.227186	0.292116	0	NA
3918	LAMC2	0.227099	0.249705	0	NA
7855	FZD5	0.226968	0.609736	0	NA
57621	ZBTB2	0.226957	0.443618	33	6q25.1
79664	ICE2	0.226627	0.343063	0	NA
11244	ZHX1	0.226304	0.518097	0	NA
9961	MVP	0.226285	0.297624	0	NA
54918	CMTM6	0.226081	0.491459	0	NA
1287	COL4A5	0.226012	0.22363	0	NA
50810	HDGFRP3	0.225988	0.433683	0	NA
57545	CC2D2A	0.225925	0.280689	0	NA
154	ADRB2	0.225907	0.319438	0	NA
53335	BCL11A	0.22579	0.425408	0	NA
79658	ARHGAP10	0.225727	0.620913	0	NA
92521	SPECC1	0.225713	0.516282	0	NA
4299	AFF1	0.22563	0.576997	0	NA
9445	ITM2B	0.225068	0.33111	0	NA
64321	SOX17	0.224915	0.431828	0	NA
51274	KLF3	0.224849	0.41404	0	NA
5288	PIK3C2G	0.223979	0.423434	0	NA
8939	FUBP3	0.223916	0.398224	41	9q34.1
11193	WBP4	0.223834	0.580784	0	NA
6566	SLC16A1	0.223607	0.2132	0	NA
[truncated: 19,357 more rows]
