# Supplementary material for: Prioritizing causal disease genes using unbiased genomic features
Source: Genome Biol. 2014 Dec 3;15(12):3274. doi: 10.1186/s13059-014-0534-8 (PMC4279789; doi:10.1186/s13059-014-0534-8)
Supplement: Additional file 25: Table S29. — OPEN predictions for PR interval. [file 13059_2014_534_MOESM25_ESM.xlsx]

## Sheet: HP_0005165_OPEN_predictions.txt
Entrez_ID	HGNC	Score	Stdev	GWAS Hit (loci are numbered, 0 = not within a GWAS locus)	Locus (NA = gene not within a GWAS locus)
3235	HOXD9	1.40896	0.269584	0	NA
3549	IHH	1.37095	0.33461	0	NA
6910	TBX5	1.33857	0.272366	8	12q24.1
84870	RSPO3	1.30761	0.296331	0	NA
10395	DLC1	1.28666	0.400984	0	NA
185	AGTR1	1.21823	0.310075	0	NA
4009	LMX1A	1.20712	0.847096	0	NA
4908	NTF3	1.19341	0.599322	0	NA
3236	HOXD10	1.15136	0.252794	0	NA
152330	CNTN4	1.14466	0.542768	0	NA
91584	PLXNA4	1.12675	0.543172	0	NA
6530	SLC6A2	1.1183	0.618891	0	NA
146395	GSG1L	1.10861	0.194575	0	NA
5137	PDE1C	1.10792	0.693453	0	NA
22844	FRMPD1	1.0919	0.706631	0	NA
6493	SIM2	1.08448	0.263298	0	NA
7056	THBD	1.08387	0.700451	0	NA
1947	EFNB1	1.0659	0.356186	0	NA
221395	GPR116	1.06402	0.450509	0	NA
10814	CPLX2	1.0633	0.647355	0	NA
4286	MITF	1.06218	0.400646	0	NA
56751	BARHL1	1.05793	0.536109	0	NA
2250	FGF5	1.05293	0.563032	0	NA
23114	NFASC	1.04461	0.408309	0	NA
7275	TUB	1.0372	0.438641	0	NA
255057	C19orf26	1.03642	0.854061	0	NA
1826	DSCAM	1.01597	0.159094	0	NA
3200	HOXA3	1.01182	0.888926	0	NA
4810	NHS	1.01133	0.880215	0	NA
799	CALCR	1.00547	0.430598	0	NA
56603	CYP26B1	0.996646	0.675765	0	NA
8013	NR4A3	0.990412	0.6212	0	NA
60529	ALX4	0.989808	0.304976	0	NA
3762	KCNJ5	0.97795	0.460535	0	NA
51806	CALML5	0.974366	0.340477	0	NA
5076	PAX2	0.969886	0.543506	0	NA
257	ALX3	0.958252	0.273544	0	NA
3229	HOXC13	0.956485	0.440932	0	NA
8626	TP63	0.956477	0.301457	0	NA
94031	HTRA3	0.954068	0.471458	0	NA
25806	VAX2	0.953129	0.788546	0	NA
84171	LOXL4	0.950218	0.528716	0	NA
7484	WNT9B	0.943267	0.731936	0	NA
164284	APCDD1L	0.941595	0.242813	0	NA
6909	TBX2	0.93254	0.509959	0	NA
84951	TNS4	0.932157	0.30394	0	NA
3219	HOXB9	0.930899	0.306272	0	NA
6387	CXCL12	0.926751	0.351096	0	NA
777	CACNA1E	0.924615	0.573956	0	NA
153090	DAB2IP	0.924281	0.469255	0	NA
6865	TACR2	0.923347	0.414649	0	NA
10580	SORBS1	0.917739	0.55958	0	NA
3891	KRT85	0.917619	0.44133	0	NA
4803	NGF	0.917007	0.595445	0	NA
6092	ROBO2	0.914888	0.653552	0	NA
64067	NPAS3	0.907812	0.865849	0	NA
128553	TSHZ2	0.905339	0.241333	0	NA
6913	TBX15	0.903513	0.488445	0	NA
114897	C1QTNF1	0.898427	0.344677	0	NA
40	ASIC2	0.892748	0.831533	0	NA
4487	MSX1	0.889151	0.453164	0	NA
1621	DBH	0.889148	0.523474	0	NA
84168	ANTXR1	0.886313	0.387618	0	NA
387758	FIBIN	0.886099	0.652811	0	NA
55806	HR	0.884822	0.434803	0	NA
785	CACNB4	0.882555	0.590834	0	NA
3239	HOXD13	0.880786	0.65185	0	NA
10529	NEBL	0.877157	0.498962	0	NA
2668	GDNF	0.871523	0.574212	0	NA
4091	SMAD6	0.87077	0.291094	0	NA
10335	MRVI1	0.869745	0.360067	0	NA
80031	SEMA6D	0.869354	0.533952	0	NA
1306	COL15A1	0.866594	0.505331	0	NA
63035	BCORL1	0.865204	0.640704	0	NA
220323	OAF	0.863331	0.449609	0	NA
1305	COL13A1	0.863217	0.382642	0	NA
27303	RBMS3	0.861524	0.610013	0	NA
10215	OLIG2	0.859263	0.270075	0	NA
58158	NEUROD4	0.856744	0.297097	0	NA
1735	DIO3	0.851707	0.20773	0	NA
3899	AFF3	0.848538	0.55235	0	NA
6398	SECTM1	0.847535	0.500662	0	NA
1949	EFNB3	0.843677	0.504177	0	NA
89866	SEC16B	0.840359	0.386545	0	NA
338328	GPIHBP1	0.838313	0.554978	0	NA
9378	NRXN1	0.838218	0.405921	0	NA
55083	KIF26B	0.837843	0.519824	0	NA
1289	COL5A1	0.834849	0.38842	0	NA
55924	FAM212B	0.833995	0.677275	0	NA
604	BCL6	0.833608	0.684775	0	NA
30811	HUNK	0.827602	0.204228	0	NA
2294	FOXF1	0.82629	0.519543	0	NA
51738	GHRL	0.825967	0.848519	0	NA
768239	PSAPL1	0.8255	0.661659	0	NA
1889	ECE1	0.825121	0.516419	0	NA
627	BDNF	0.824895	0.601653	0	NA
339855	KY	0.824142	0.624402	0	NA
3084	NRG1	0.821552	0.37543	0	NA
3680	ITGA9	0.82119	0.156212	1	3p22-p21.3
3206	HOXA10	0.820105	0.433216	0	NA
145946	SPATA8	0.818516	0.328355	0	NA
2199	FBLN2	0.818282	0.494809	0	NA
254173	TTLL10	0.816479	0.518552	0	NA
23302	WSCD1	0.813703	0.466522	0	NA
7161	TP73	0.812906	0.616767	0	NA
9037	SEMA5A	0.812217	0.442662	0	NA
4781	NFIB	0.810674	0.575647	0	NA
4776	NFATC4	0.809124	0.429087	0	NA
3479	IGF1	0.806383	0.27458	0	NA
8840	WISP1	0.803617	0.312772	0	NA
551	AVP	0.800166	0.698886	0	NA
4052	LTBP1	0.791609	0.582932	0	NA
23245	ASTN2	0.791147	0.700016	0	NA
5179	PENK	0.790782	0.593649	0	NA
91653	BOC	0.788983	0.632014	0	NA
6538	SLC6A11	0.78892	0.464003	0	NA
1908	EDN3	0.786775	0.608122	0	NA
9369	NRXN3	0.786435	0.466942	0	NA
79057	PRRG3	0.785877	0.649478	0	NA
3218	HOXB8	0.785412	0.394691	0	NA
158326	FREM1	0.783303	0.565998	0	NA
2887	GRB10	0.782394	0.371548	0	NA
94137	RP1L1	0.780963	0.222172	0	NA
1956	EGFR	0.780632	0.390077	0	NA
2300	FOXL1	0.779873	0.456412	0	NA
2047	EPHB1	0.777412	0.398648	0	NA
4185	ADAM11	0.776142	0.214714	0	NA
3274	HRH2	0.776111	0.373124	0	NA
11228	RASSF8	0.772418	0.407427	0	NA
3752	KCND3	0.769831	0.885022	0	NA
3741	KCNA5	0.768678	0.514807	0	NA
2899	GRIK3	0.764559	0.477771	0	NA
23500	DAAM2	0.764451	0.637392	0	NA
1008	CDH10	0.76413	0.182979	0	NA
3232	HOXD3	0.763913	0.193492	0	NA
860	RUNX2	0.763632	0.707765	0	NA
6840	SVIL	0.762723	0.442159	0	NA
255877	BCL6B	0.76249	0.504531	0	NA
284612	SYPL2	0.759936	0.558607	0	NA
80333	KCNIP4	0.759679	0.776832	0	NA
9152	SLC6A5	0.759229	0.636298	0	NA
9628	RGS6	0.758838	0.836322	0	NA
9423	NTN1	0.758735	0.553022	0	NA
5046	PCSK6	0.758621	0.773431	0	NA
4638	MYLK	0.758586	0.387591	0	NA
23371	TENC1	0.756672	0.63847	0	NA
23650	TRIM29	0.752863	0.265137	0	NA
57732	ZFYVE28	0.752256	0.879675	0	NA
27129	HSPB7	0.75155	0.529564	0	NA
146862	UNC45B	0.748414	0.505798	0	NA
64849	SLC13A3	0.745725	0.878343	0	NA
130497	OSR1	0.7447	0.610911	0	NA
56956	LHX9	0.741684	0.582055	0	NA
5502	PPP1R1A	0.740392	0.349477	0	NA
6263	RYR3	0.734427	0.372966	0	NA
3142	HLX	0.733487	0.189927	0	NA
25960	GPR124	0.732846	0.336667	0	NA
729	C6	0.732281	0.376781	0	NA
9846	GAB2	0.730372	0.402745	0	NA
2331	FMOD	0.729085	0.346473	0	NA
63923	TNN	0.728521	0.60519	0	NA
477	ATP1A2	0.727217	0.443629	0	NA
259217	HSPA12A	0.726497	0.515861	0	NA
26508	HEYL	0.72315	0.585616	0	NA
54738	FEV	0.721005	0.368051	0	NA
3172	HNF4A	0.719479	0.648424	0	NA
8128	ST8SIA2	0.717282	0.505499	0	NA
26266	SLC13A4	0.717247	0.482481	0	NA
80760	ITIH5	0.716485	0.0956555	0	NA
2949	GSTM5	0.716302	0.435972	0	NA
160298	C11orf42	0.716201	0.552467	0	NA
10082	GPC6	0.71619	0.383885	0	NA
55867	SLC22A11	0.715691	0.412756	0	NA
84929	FIBCD1	0.714574	0.333937	0	NA
3203	HOXA6	0.713875	0.429249	0	NA
55243	KIRREL	0.713055	0.437889	0	NA
145270	PRIMA1	0.71266	0.43735	0	NA
7140	TNNT3	0.710384	0.432428	0	NA
1135	CHRNA2	0.708916	0.580547	0	NA
64321	SOX17	0.708139	0.393367	0	NA
56963	RGMA	0.70788	0.259362	0	NA
197	AHSG	0.705581	0.619955	0	NA
22986	SORCS3	0.704244	0.233148	0	NA
5918	RARRES1	0.704199	0.483482	0	NA
154810	AMOTL1	0.702255	0.489576	0	NA
3202	HOXA5	0.699152	0.572359	0	NA
30011	SH3KBP1	0.699094	0.349713	0	NA
6422	SFRP1	0.698389	0.353075	0	NA
10867	TSPAN9	0.698194	0.545447	0	NA
9468	PCYT1B	0.697707	0.620223	0	NA
23213	SULF1	0.696925	0.377145	0	NA
196883	ADCY4	0.695876	0.276895	0	NA
51196	PLCE1	0.695634	0.50255	0	NA
146	ADRA1D	0.695552	0.671189	0	NA
2615	LRRC32	0.691411	0.377858	0	NA
400258	C14orf180	0.691194	0.413785	0	NA
133584	EGFLAM	0.687983	0.403302	0	NA
3910	LAMA4	0.68621	0.827627	0	NA
131177	FAM3D	0.686199	0.601482	0	NA
6506	SLC1A2	0.682242	0.568118	0	NA
2192	FBLN1	0.681876	0.312522	0	NA
9627	SNCAIP	0.680439	0.543246	0	NA
238	ALK	0.67861	0.419863	0	NA
3976	LIF	0.677071	0.291345	0	NA
395	ARHGAP6	0.676278	0.363221	0	NA
2046	EPHA8	0.674742	0.406073	0	NA
2892	GRIA3	0.673265	0.612947	0	NA
1496	CTNNA2	0.672854	0.478693	0	NA
22801	ITGA11	0.672781	0.426027	0	NA
89885	FATE1	0.672763	0.372061	0	NA
85301	COL27A1	0.672639	0.566583	0	NA
60495	HPSE2	0.672387	0.605971	0	NA
54715	RBFOX1	0.672386	0.671959	0	NA
2550	GABBR1	0.670851	0.551675	0	NA
123591	C15orf27	0.670436	0.560741	0	NA
84631	SLITRK2	0.669165	0.509425	0	NA
163175	LGI4	0.66871	0.456417	0	NA
7422	VEGFA	0.66813	0.296478	0	NA
155185	AMZ1	0.667959	0.507771	0	NA
9154	SLC28A1	0.667567	0.650604	0	NA
160428	ALDH1L2	0.666094	0.43475	0	NA
4978	OPCML	0.665931	0.448517	0	NA
8828	NRP2	0.664106	0.775914	0	NA
84249	PSD2	0.663938	0.412709	0	NA
3201	HOXA4	0.662875	0.605131	0	NA
154796	AMOT	0.662807	0.343204	0	NA
367	AR	0.661453	0.269655	0	NA
59285	CACNG6	0.661124	0.591484	0	NA
2318	FLNC	0.660466	0.612911	0	NA
54212	SNTG1	0.659894	0.810331	0	NA
80326	WNT10A	0.658838	0.331029	0	NA
1953	MEGF6	0.658349	0.470693	0	NA
5923	RASGRF1	0.658006	0.349266	0	NA
3204	HOXA7	0.657015	0.464192	0	NA
3817	KLK2	0.655645	0.348677	0	NA
83639	TEX101	0.655039	0.620631	0	NA
4824	NKX3-1	0.654214	0.6981	0	NA
7512	XPNPEP2	0.653477	0.312585	0	NA
121391	KRT74	0.652538	0.685559	0	NA
5396	PRRX1	0.652508	0.463763	0	NA
3699	ITIH3	0.651668	0.439804	0	NA
92293	TMEM132C	0.651237	0.515966	0	NA
1464	CSPG4	0.650365	0.615511	0	NA
136371	ASB10	0.649991	0.396306	0	NA
254228	FAM26E	0.646238	0.238585	0	NA
127731	VWA5B1	0.644912	0.358816	0	NA
8685	MARCO	0.64412	0.380529	0	NA
51421	AMOTL2	0.64193	0.277843	0	NA
54757	FAM20A	0.641079	0.402326	0	NA
1831	TSC22D3	0.640648	0.625327	0	NA
7003	TEAD1	0.639969	0.465759	0	NA
4093	SMAD9	0.639633	0.345667	0	NA
3764	KCNJ8	0.63832	0.275138	0	NA
2078	ERG	0.638069	0.732748	0	NA
5069	PAPPA	0.637605	0.634588	0	NA
783	CACNB2	0.635166	0.535782	0	NA
108	ADCY2	0.634642	0.577972	0	NA
7141	TNP1	0.633325	1.04863	0	NA
1030	CDKN2B	0.632966	0.408804	0	NA
7101	NR2E1	0.631737	0.400451	0	NA
3211	HOXB1	0.631458	0.537425	0	NA
2934	GSN	0.631247	0.744986	0	NA
6536	SLC6A9	0.629218	0.692166	0	NA
9379	NRXN2	0.629087	0.806185	0	NA
23768	FLRT2	0.626485	0.244476	0	NA
1444	CSHL1	0.62511	0.665794	0	NA
6656	SOX1	0.624504	0.479552	0	NA
9464	HAND2	0.624498	0.82838	0	NA
5317	PKP1	0.624344	0.591983	0	NA
8618	CADPS	0.623923	0.448893	0	NA
25937	WWTR1	0.623582	0.160101	0	NA
8406	SRPX	0.622568	0.413063	0	NA
9496	TBX4	0.622499	0.145799	0	NA
3224	HOXC8	0.620815	0.679901	0	NA
51655	RASD1	0.620721	0.341576	0	NA
1113	CHGA	0.618295	0.478178	0	NA
11095	ADAMTS8	0.618067	0.59905	0	NA
51617	HMP19	0.617155	0.386948	0	NA
5549	PRELP	0.617098	0.416588	0	NA
54567	DLL4	0.615395	0.579577	0	NA
55118	CRTAC1	0.615285	0.394725	0	NA
9162	DGKI	0.615277	0.476446	0	NA
57188	ADAMTSL3	0.615113	0.208745	0	NA
316	AOX1	0.614338	0.632426	0	NA
2572	GAD2	0.613717	0.301314	0	NA
9828	ARHGEF17	0.612581	0.368934	0	NA
55515	ASIC4	0.612239	0.672923	0	NA
775	CACNA1C	0.611098	0.594097	0	NA
3082	HGF	0.61046	0.338479	0	NA
3973	LHCGR	0.609962	0.406651	0	NA
64072	CDH23	0.609311	0.562025	0	NA
3233	HOXD4	0.607759	0.356568	0	NA
359	AQP2	0.605688	0.302463	0	NA
6710	SPTB	0.605648	0.49583	0	NA
55816	DOK5	0.604863	0.355777	0	NA
2906	GRIN2D	0.604572	0.726011	0	NA
5744	PTHLH	0.601628	0.503767	0	NA
4921	DDR2	0.600779	0.429287	0	NA
1747	DLX3	0.598942	0.303836	0	NA
26002	MOXD1	0.598878	0.482652	0	NA
132884	EVC2	0.598712	0.468676	0	NA
5592	PRKG1	0.598421	0.448876	0	NA
1392	CRH	0.597838	0.453586	0	NA
182	JAG1	0.597599	0.511748	0	NA
8913	CACNA1G	0.595043	0.645376	0	NA
25891	PAMR1	0.594862	0.357365	0	NA
54551	MAGEL2	0.59462	0.655115	0	NA
4929	NR4A2	0.594339	0.58791	0	NA
119587	CPXM2	0.593879	0.558985	0	NA
10481	HOXB13	0.592606	0.399736	0	NA
64405	CDH22	0.592597	0.494708	0	NA
221935	SDK1	0.592239	0.761844	0	NA
56833	SLAMF8	0.591735	0.235499	0	NA
1756	DMD	0.590943	0.888222	0	NA
5252	PHF1	0.590576	0.62524	0	NA
4916	NTRK3	0.589278	0.513233	0	NA
1149	CIDEA	0.589212	0.358744	0	NA
1674	DES	0.588617	0.387582	0	NA
57556	SEMA6A	0.588537	0.580193	0	NA
84913	ATOH8	0.588314	0.553787	0	NA
5104	SERPINA5	0.588133	0.494315	0	NA
7145	TNS1	0.586609	0.501781	0	NA
401	PHOX2A	0.585909	0.436843	0	NA
7482	WNT2B	0.585865	0.249227	0	NA
55076	TMEM45A	0.583419	0.302835	0	NA
2273	FHL1	0.583011	0.813238	0	NA
81792	ADAMTS12	0.58258	0.660399	0	NA
23746	AIPL1	0.582124	0.668617	0	NA
170689	ADAMTS15	0.581149	0.375586	0	NA
114784	CSMD2	0.58029	0.474138	0	NA
5453	POU3F1	0.579941	1.02907	0	NA
92369	SPSB4	0.579635	0.349575	0	NA
10046	MAMLD1	0.578489	0.499955	0	NA
94	ACVRL1	0.578438	0.464278	0	NA
59	ACTA2	0.577719	0.387198	0	NA
3269	HRH1	0.577366	0.385095	0	NA
53632	PRKAG3	0.575471	0.812762	0	NA
56341	PRMT8	0.573884	0.736035	0	NA
4804	NGFR	0.573766	0.607901	0	NA
89797	NAV2	0.573244	0.343252	0	NA
259232	NALCN	0.570956	0.784028	0	NA
5153	PDE1B	0.569283	0.589384	0	NA
51365	PLA1A	0.56743	0.16949	0	NA
56673	C11orf16	0.566755	0.642714	0	NA
51305	KCNK9	0.566566	0.308071	0	NA
10439	OLFM1	0.565786	0.280604	0	NA
121643	FOXN4	0.564978	0.795915	0	NA
64344	HIF3A	0.564734	0.508301	0	NA
55503	TRPV6	0.564099	0.576179	0	NA
10677	AVIL	0.563928	0.29445	0	NA
7373	COL14A1	0.563848	0.888017	0	NA
3237	HOXD11	0.562781	0.249973	0	NA
7135	TNNI1	0.561962	0.679375	0	NA
8909	ENDOU	0.561869	0.615636	0	NA
23034	SAMD4A	0.560889	0.476121	0	NA
6663	SOX10	0.559555	0.528593	0	NA
79875	THSD4	0.557843	0.456706	0	NA
2122	MECOM	0.55711	0.610307	0	NA
6095	RORA	0.557096	0.625031	0	NA
1284	COL4A2	0.5566	0.426827	0	NA
9853	RUSC2	0.556254	0.832895	0	NA
23187	PHLDB1	0.556089	0.52971	0	NA
56981	PRDM11	0.555995	0.245901	0	NA
2263	FGFR2	0.555022	0.56625	0	NA
11255	HRH3	0.554918	0.292869	0	NA
5673	PSG5	0.55469	0.554028	0	NA
4919	ROR1	0.553227	0.315386	0	NA
114788	CSMD3	0.553162	0.857459	0	NA
63976	PRDM16	0.553017	0.471725	0	NA
81031	SLC2A10	0.552421	0.431815	0	NA
64900	LPIN3	0.551342	0.489426	0	NA
9223	MAGI1	0.551297	0.706856	0	NA
79400	NOX5	0.549969	0.541003	0	NA
2824	GPM6B	0.549894	0.701476	0	NA
1280	COL2A1	0.549144	0.471493	0	NA
23026	MYO16	0.548557	0.414364	0	NA
6010	RHO	0.548413	0.426822	0	NA
9722	NOS1AP	0.547907	0.471959	0	NA
5587	PRKD1	0.547667	0.904299	0	NA
3753	KCNE1	0.547383	0.511447	0	NA
1435	CSF1	0.547103	0.326626	0	NA
26257	NKX2-8	0.546122	0.326703	0	NA
3749	KCNC4	0.543486	0.522704	0	NA
7032	TFF2	0.542706	0.671843	0	NA
4745	NELL1	0.541423	0.746614	0	NA
80125	CCDC33	0.541369	0.36632	0	NA
6869	TACR1	0.541174	0.442971	0	NA
116085	SLC22A12	0.541074	0.533147	0	NA
1770	DNAH9	0.540734	0.443976	0	NA
1180	CLCN1	0.540458	0.657738	0	NA
124359	CDYL2	0.540362	0.650307	0	NA
23281	MTUS2	0.540039	0.471952	0	NA
5732	PTGER2	0.539901	0.715449	0	NA
7044	LEFTY2	0.539649	0.527195	0	NA
152503	SH3D19	0.539257	0.672453	0	NA
5581	PRKCE	0.537954	0.441554	0	NA
144110	TMEM86A	0.53734	0.407189	0	NA
79870	BAALC	0.536879	0.407215	0	NA
219699	UNC5B	0.536584	0.777043	0	NA
58499	ZNF462	0.536132	0.317216	0	NA
1259	CNGA1	0.535663	0.530787	0	NA
8997	KALRN	0.535037	0.508576	0	NA
54886	LPPR1	0.535013	0.876231	0	NA
187	APLNR	0.533659	0.694139	0	NA
2813	GP2	0.532473	0.422456	0	NA
4684	NCAM1	0.531959	0.304482	0	NA
176	ACAN	0.530958	0.615691	0	NA
83604	TMEM47	0.530528	0.230451	0	NA
65983	GRAMD3	0.530345	0.445277	0	NA
220108	FAM124A	0.530183	0.494027	0	NA
51208	CLDN18	0.530183	0.571075	0	NA
255101	CCDC108	0.529961	0.701923	0	NA
4088	SMAD3	0.529771	0.908263	0	NA
57214	CEMIP	0.529583	0.382691	0	NA
6444	SGCD	0.529102	0.94168	0	NA
285489	DOK7	0.527842	0.128729	0	NA
30818	KCNIP3	0.526807	0.399054	0	NA
8436	SDPR	0.526763	0.634634	0	NA
1400	CRMP1	0.524861	0.749388	0	NA
140730	RIMS4	0.524036	0.496378	0	NA
3488	IGFBP5	0.522055	0.602332	0	NA
116113	FOXP4	0.520664	0.380469	0	NA
26027	ACOT11	0.51985	0.79364	0	NA
344558	SH3RF3	0.519439	0.509647	0	NA
23563	CHST5	0.519232	0.613365	0	NA
2791	GNG11	0.519222	0.230721	0	NA
57007	ACKR3	0.518977	0.536193	0	NA
1488	CTBP2	0.518384	0.432986	0	NA
2645	GCK	0.51823	0.667242	0	NA
10278	EFS	0.517228	0.386041	0	NA
117159	DCD	0.517151	0.585154	0	NA
57211	GPR126	0.516659	0.644108	0	NA
10991	SLC38A3	0.516456	0.88006	0	NA
9381	OTOF	0.515955	0.602632	0	NA
128414	NKAIN4	0.515805	0.545639	0	NA
375033	PEAR1	0.515357	0.710767	0	NA
22874	PLEKHA6	0.514866	0.709713	0	NA
388662	SLC6A17	0.51387	0.325435	0	NA
85461	TANC1	0.513868	0.509983	0	NA
5992	RFX4	0.513748	0.403429	0	NA
90139	TSPAN18	0.513454	0.692056	0	NA
3889	KRT83	0.512172	0.404049	0	NA
1840	DTX1	0.511894	0.62933	0	NA
1948	EFNB2	0.510332	0.783496	0	NA
84448	ABLIM2	0.510113	0.515353	0	NA
4807	NHLH1	0.509657	0.401489	0	NA
80329	ULBP1	0.509609	0.769764	0	NA
51252	FAM178B	0.509167	0.454612	0	NA
84251	SGIP1	0.509046	0.499989	0	NA
148281	SYT6	0.508888	0.620044	0	NA
54510	PCDH18	0.507932	0.515332	0	NA
63827	BCAN	0.507051	0.548061	0	NA
2151	F2RL2	0.505564	0.273468	0	NA
6926	TBX3	0.504067	0.730226	6	12q24.21
3977	LIFR	0.503654	0.57397	0	NA
6330	SCN4B	0.503496	0.520116	0	NA
440730	TRIM67	0.503138	0.669772	0	NA
28999	KLF15	0.502075	0.440335	0	NA
154043	CNKSR3	0.500683	0.169994	0	NA
2018	EMX2	0.499822	0.456736	0	NA
1046	CDX4	0.49976	0.272893	0	NA
57608	KIAA1462	0.499394	0.59258	0	NA
124842	TMEM132E	0.499247	0.267048	0	NA
50940	PDE11A	0.499033	0.481402	0	NA
6660	SOX5	0.498705	0.60416	7	12p12.1
4158	MC2R	0.49771	0.477421	0	NA
726	CAPN5	0.49763	0.588017	0	NA
2995	GYPC	0.497345	0.181077	0	NA
3736	KCNA1	0.496593	0.331345	0	NA
7148	TNXB	0.496319	0.510608	0	NA
23543	RBFOX2	0.495397	0.173789	0	NA
89886	SLAMF9	0.494955	0.539145	0	NA
57597	BAHCC1	0.493476	0.628516	0	NA
161931	ADAD2	0.492665	0.171121	0	NA
84858	ZNF503	0.490597	0.137583	0	NA
2043	EPHA4	0.489796	0.305885	0	NA
3207	HOXA11	0.489769	0.486819	0	NA
147906	DACT3	0.48926	0.597385	0	NA
81621	KAZALD1	0.488425	0.522935	0	NA
219654	ZCCHC24	0.488125	0.605366	0	NA
3361	HTR5A	0.487296	0.939765	0	NA
84970	C1orf94	0.486519	0.502601	0	NA
2247	FGF2	0.485613	0.540251	0	NA
3671	ISLR	0.485537	0.562345	0	NA
57537	SORCS2	0.485481	0.403965	0	NA
151887	CCDC80	0.48528	0.531716	0	NA
134	ADORA1	0.484146	0.553313	0	NA
149018	LELP1	0.483459	0.232627	0	NA
23348	DOCK9	0.483417	0.448778	0	NA
266727	MDGA1	0.483056	0.663697	0	NA
83698	CALN1	0.481993	0.270946	0	NA
7881	KCNAB1	0.481816	0.469608	0	NA
171024	SYNPO2	0.481758	0.684193	0	NA
5159	PDGFRB	0.480654	0.823607	0	NA
116835	HSPA12B	0.479766	0.541253	0	NA
84530	SRRM4	0.479684	0.469653	0	NA
343637	RSPO4	0.479126	0.336785	0	NA
2259	FGF14	0.478144	0.57472	0	NA
257068	PLCXD2	0.47755	0.369852	0	NA
140862	ISM1	0.47709	0.614617	0	NA
79987	SVEP1	0.47708	0.421037	0	NA
3778	KCNMA1	0.476609	0.672607	0	NA
131873	COL6A6	0.476441	0.718967	0	NA
3754	KCNF1	0.476191	0.30963	0	NA
160492	LMNTD1	0.475267	0.528473	0	NA
118738	ZNF488	0.474873	0.422808	0	NA
11251	PTGDR2	0.474643	0.39345	0	NA
7200	TRH	0.472255	0.389966	0	NA
140733	MACROD2	0.472185	0.421694	0	NA
55679	LIMS2	0.472074	0.402002	0	NA
2662	GDF10	0.471995	0.503124	0	NA
5743	PTGS2	0.471963	0.624033	0	NA
51450	PRRX2	0.47158	0.484915	0	NA
80332	ADAM33	0.469643	0.507178	0	NA
8224	SYN3	0.468245	0.398298	0	NA
80036	TRPM3	0.468229	0.320798	0	NA
2670	GFAP	0.46812	0.317001	0	NA
51350	KRT76	0.467334	0.360794	0	NA
5156	PDGFRA	0.467328	0.322591	0	NA
9180	OSMR	0.466991	0.411091	0	NA
7020	TFAP2A	0.466321	0.309862	0	NA
122622	ADSSL1	0.465987	0.459165	0	NA
285888	CNPY1	0.46587	0.581263	0	NA
2619	GAS1	0.465295	0.419505	0	NA
131578	LRRC15	0.464314	0.654069	0	NA
9421	HAND1	0.46363	0.259413	0	NA
140625	ACTRT2	0.463537	0.658388	0	NA
2296	FOXC1	0.462712	0.479993	0	NA
1401	CRP	0.462593	0.542262	0	NA
3890	KRT84	0.462331	0.543394	0	NA
3645	INSRR	0.462204	0.415501	0	NA
6546	SLC8A1	0.4615	0.533931	0	NA
8291	DYSF	0.461394	0.783139	0	NA
23345	SYNE1	0.461155	0.574321	0	NA
654	BMP6	0.461155	0.485992	0	NA
85449	KIAA1755	0.460764	0.306907	0	NA
444	ASPH	0.460158	0.222591	0	NA
5081	PAX7	0.459889	0.732098	0	NA
222663	SCUBE3	0.459218	0.327727	0	NA
10912	GADD45G	0.458843	0.551082	0	NA
140628	GATA5	0.458554	0.614897	0	NA
6439	SFTPB	0.458168	0.544851	0	NA
55063	ZCWPW1	0.457819	0.618876	0	NA
114905	C1QTNF7	0.457435	0.969297	0	NA
474	ATOH1	0.457046	0.660641	0	NA
125	ADH1B	0.456875	0.648129	0	NA
28232	SLCO3A1	0.455749	0.770938	0	NA
4212	MEIS2	0.4555	0.651509	0	NA
284654	RSPO1	0.455191	0.474013	0	NA
140836	BANF2	0.455007	0.353878	0	NA
7480	WNT10B	0.454226	0.460835	0	NA
6474	SHOX2	0.453898	0.833086	0	NA
11189	CELF3	0.453587	0.450879	0	NA
22885	ABLIM3	0.453326	0.532022	0	NA
7474	WNT5A	0.453188	0.414928	0	NA
862	RUNX1T1	0.45289	0.489196	0	NA
90993	CREB3L1	0.45258	0.521988	0	NA
3316	HSPB2	0.452025	0.558089	0	NA
6523	SLC5A1	0.450748	0.324575	0	NA
1300	COL10A1	0.450315	0.691764	0	NA
65997	RASL11B	0.450254	0.251095	0	NA
2686	GGT7	0.448516	0.357017	0	NA
22941	SHANK2	0.44851	0.452286	0	NA
7450	VWF	0.448509	0.38379	0	NA
5267	SERPINA4	0.44818	0.29062	0	NA
79026	AHNAK	0.447916	0.411979	0	NA
9096	TBX18	0.447601	0.859966	0	NA
4821	NKX2-2	0.446999	0.576839	0	NA
57419	SLC24A3	0.446741	0.53014	0	NA
160622	GRASP	0.446097	0.460833	0	NA
5143	PDE4C	0.44569	0.501762	0	NA
169026	SLC30A8	0.445427	0.619151	0	NA
715	C1R	0.445134	0.410802	0	NA
8322	FZD4	0.44487	0.467043	0	NA
1282	COL4A1	0.444709	0.349748	0	NA
10894	LYVE1	0.444221	0.474399	0	NA
57468	SLC12A5	0.44332	0.484756	0	NA
6753	SSTR3	0.442902	0.65734	0	NA
375607	NAT16	0.442279	0.335654	0	NA
57408	LRTM1	0.442132	0.485796	0	NA
57224	NHSL1	0.442119	0.485738	0	NA
50509	COL5A3	0.441603	0.408884	0	NA
10265	IRX5	0.440906	0.744264	0	NA
26254	OPTC	0.440799	0.471812	0	NA
23145	SSPO	0.440602	0.420876	0	NA
283212	KLHL35	0.440124	0.335875	0	NA
22837	COBLL1	0.439702	0.805735	0	NA
121214	SDR9C7	0.439579	0.587037	0	NA
10060	ABCC9	0.439464	0.749788	0	NA
203190	LGI3	0.438834	0.499482	0	NA
2948	GSTM4	0.438673	0.423685	0	NA
133558	MROH2B	0.437963	0.709193	0	NA
2675	GFRA2	0.437931	0.740635	0	NA
124925	SEZ6	0.437421	0.838277	0	NA
9058	SLC13A2	0.436021	0.57155	0	NA
151278	CCDC140	0.435491	0.583108	0	NA
6357	CCL13	0.435214	0.488165	0	NA
2894	GRID1	0.434886	1.03563	0	NA
80274	SCUBE1	0.434266	0.332223	0	NA
496	ATP4B	0.434077	0.697446	0	NA
4104	MAGEA5	0.434016	0.447516	0	NA
714	C1QC	0.433677	0.508695	0	NA
8646	CHRD	0.433657	1.0333	0	NA
11278	KLF12	0.433528	0.289884	0	NA
92999	ZBTB47	0.432734	0.293508	0	NA
114757	CYGB	0.432201	0.457345	0	NA
2624	GATA2	0.431946	0.601728	0	NA
407	ARR3	0.431049	0.730629	0	NA
1959	EGR2	0.431045	0.611977	0	NA
152877	FAM53A	0.430766	0.380813	0	NA
253827	MSRB3	0.429936	0.292827	0	NA
53834	FGFRL1	0.42933	0.425035	0	NA
9848	MFAP3L	0.428297	0.552414	0	NA
128602	C20orf85	0.428022	0.588943	0	NA
26689	OR4D1	0.427935	0.658897	0	NA
246176	GAS2L2	0.427758	0.503411	0	NA
196993	CT62	0.427605	0.460464	0	NA
79971	WLS	0.426422	0.51081	0	NA
259173	ALS2CL	0.426057	0.695211	0	NA
10369	CACNG2	0.425374	0.536532	0	NA
116443	GRIN3A	0.424934	0.43565	0	NA
51270	TFDP3	0.424551	0.512696	0	NA
4035	LRP1	0.424251	0.378854	0	NA
83987	CCDC8	0.423897	0.189149	0	NA
54514	DDX4	0.423676	0.588198	0	NA
84935	MEDAG	0.42328	0.686721	0	NA
1137	CHRNA4	0.422984	0.991712	0	NA
8456	FOXN1	0.422649	0.342778	0	NA
145501	ISM2	0.421471	0.383823	0	NA
81551	STMN4	0.421405	0.59386	0	NA
1589	CYP21A2	0.420017	0.797338	0	NA
128025	WDR64	0.419514	0.629558	0	NA
3773	KCNJ16	0.41945	0.529841	0	NA
55200	PLEKHG6	0.419432	0.387401	0	NA
3791	KDR	0.419418	0.489728	0	NA
2701	GJA4	0.419217	0.466343	0	NA
10047	CST8	0.418512	0.508548	0	NA
83643	CCDC3	0.41844	0.714743	0	NA
57462	KIAA1161	0.418191	0.628101	0	NA
79955	PDZD7	0.417991	0.375254	0	NA
57127	RHBG	0.417843	0.589997	0	NA
347365	ITIH6	0.417299	0.304471	0	NA
3670	ISL1	0.416588	0.284124	0	NA
4915	NTRK2	0.416499	0.595945	0	NA
2159	F10	0.416299	0.499017	0	NA
3605	IL17A	0.415973	0.423266	0	NA
55068	ENOX1	0.415818	0.440379	0	NA
796	CALCA	0.415613	0.832671	0	NA
51310	SLC22A17	0.41534	0.298488	0	NA
4838	NODAL	0.415195	0.284529	0	NA
1960	EGR3	0.414954	0.744045	0	NA
84502	JPH4	0.414078	0.549226	0	NA
7169	TPM2	0.414072	0.404402	0	NA
23072	HECW1	0.414021	0.255522	0	NA
123041	SLC24A4	0.413737	0.323588	0	NA
3852	KRT5	0.413485	0.416556	0	NA
50805	IRX4	0.413397	0.274741	0	NA
358	AQP1	0.412637	0.461826	0	NA
133688	UGT3A1	0.412047	0.44175	0	NA
338	APOB	0.412033	0.525767	0	NA
3786	KCNQ3	0.411998	0.448213	0	NA
8091	HMGA2	0.411777	0.538949	0	NA
3195	TLX1	0.41135	0.271736	0	NA
4208	MEF2C	0.409431	0.398836	0	NA
11202	KLK8	0.408663	0.614639	0	NA
4883	NPR3	0.408546	0.368832	0	NA
57715	SEMA4G	0.407794	0.475075	0	NA
1837	DTNA	0.407605	0.662538	0	NA
25802	LMOD1	0.407516	0.305503	0	NA
255275	MYADML2	0.407113	1.12711	0	NA
55220	KLHDC8A	0.406887	0.385536	0	NA
49861	CLDN20	0.406871	0.33008	0	NA
8660	IRS2	0.406853	0.514922	0	NA
22999	RIMS1	0.406848	0.693551	0	NA
64641	EBF2	0.406663	0.864635	0	NA
2121	EVC	0.406604	0.360385	0	NA
5468	PPARG	0.406112	0.524324	0	NA
1906	EDN1	0.406017	0.269628	0	NA
10846	PDE10A	0.405982	0.537719	0	NA
114800	CCDC85A	0.405214	0.263909	0	NA
80309	SPHKAP	0.404397	0.631868	0	NA
92129	RIPPLY1	0.404355	0.41414	0	NA
11227	GALNT5	0.40435	0.57722	0	NA
92162	TMEM88	0.403991	0.514929	0	NA
3933	LCN1	0.403791	0.6401	0	NA
285382	C3orf70	0.403183	0.748387	0	NA
2736	GLI2	0.403176	0.789553	0	NA
59352	LGR6	0.402512	0.558999	0	NA
2168	FABP1	0.401417	0.358912	0	NA
3090	HIC1	0.401076	0.524442	0	NA
169611	OLFML2A	0.400742	0.501079	0	NA
23732	FRRS1L	0.400424	0.391742	0	NA
148930	KNCN	0.399482	0.448844	0	NA
56853	CELF4	0.398515	0.685848	0	NA
30062	RAX	0.398256	0.285562	0	NA
340146	SLC35D3	0.397764	1.20829	0	NA
6346	CCL1	0.397141	0.449325	0	NA
11259	FILIP1L	0.397137	0.797859	0	NA
7068	THRB	0.396816	0.768179	0	NA
140738	TMEM37	0.396701	0.467195	0	NA
3340	NDST1	0.396547	0.347772	0	NA
5733	PTGER3	0.39613	0.76025	0	NA
4656	MYOG	0.395845	0.623962	0	NA
29091	STXBP6	0.395211	0.493752	0	NA
8581	LY6D	0.394985	0.551839	0	NA
645090	CXorf30	0.394929	0.740001	0	NA
64411	ARAP3	0.394742	0.581246	0	NA
5916	RARG	0.39393	0.906028	0	NA
8484	GALR3	0.393827	0.385132	0	NA
23349	KIAA1045	0.393783	0.425829	0	NA
89884	LHX4	0.393198	0.492817	0	NA
2627	GATA6	0.393109	0.257295	0	NA
326	AIRE	0.392936	0.523203	0	NA
9938	ARHGAP25	0.392819	0.558123	0	NA
10391	CORO2B	0.39265	0.256393	0	NA
10077	TSPAN32	0.392159	0.270049	0	NA
776	CACNA1D	0.392135	0.449993	0	NA
89796	NAV1	0.391245	0.173136	0	NA
3199	HOXA2	0.390638	0.301904	0	NA
220	ALDH1A3	0.390402	0.433013	0	NA
6615	SNAI1	0.390253	0.353545	0	NA
190	NR0B1	0.389512	0.343202	0	NA
2797	GNRH2	0.389168	0.770545	0	NA
3759	KCNJ2	0.389001	0.556777	0	NA
11141	IL1RAPL1	0.388949	0.461407	0	NA
463	ZFHX3	0.388815	0.583135	0	NA
1103	CHAT	0.388573	0.57753	0	NA
6326	SCN2A	0.388373	0.558468	0	NA
23544	SEZ6L	0.388069	0.474723	0	NA
7809	BSND	0.387601	0.329777	0	NA
11099	PTPN21	0.386486	0.478518	0	NA
126393	HSPB6	0.385562	0.62288	0	NA
65989	DLK2	0.385412	0.896266	0	NA
5654	HTRA1	0.383974	0.610315	0	NA
871	SERPINH1	0.382471	0.264862	0	NA
4897	NRCAM	0.382366	0.576119	0	NA
4209	MEF2D	0.381695	0.426788	0	NA
3284	HSD3B2	0.381399	0.388859	0	NA
157807	CLVS1	0.381196	0.353665	0	NA
287	ANK2	0.381177	0.788263	0	NA
10170	DHRS9	0.37967	0.512137	0	NA
10331	B3GNT3	0.379429	0.432266	0	NA
7078	TIMP3	0.37941	0.383042	0	NA
55715	DOK4	0.378178	0.239064	0	NA
2303	FOXC2	0.378044	0.544906	0	NA
4762	NEUROG1	0.377253	0.592466	0	NA
84107	ZIC4	0.376959	0.292962	0	NA
84700	MYO18B	0.376783	0.478012	0	NA
199920	C1orf168	0.376549	0.457137	0	NA
114299	PALM2	0.376232	0.69125	0	NA
1907	EDN2	0.376141	0.370089	0	NA
117289	TAGAP	0.375572	0.522013	0	NA
5740	PTGIS	0.374877	0.551178	0	NA
1307	COL16A1	0.374701	0.359353	0	NA
943	TNFRSF8	0.374649	0.522766	0	NA
6539	SLC6A12	0.374423	0.17813	0	NA
83595	SOX7	0.373628	0.333791	0	NA
57616	TSHZ3	0.37357	0.487485	0	NA
30814	PLA2G2E	0.372884	0.346547	0	NA
55970	GNG12	0.372497	0.65674	0	NA
127435	PODN	0.372483	0.19589	0	NA
9469	CHST3	0.372148	0.354459	0	NA
402381	SOHLH1	0.372124	0.377599	0	NA
135932	TMEM139	0.371851	0.514189	0	NA
10290	SPEG	0.371457	0.507765	0	NA
1145	CHRNE	0.370071	0.468375	0	NA
130399	ACVR1C	0.369403	0.453697	0	NA
7849	PAX8	0.368915	0.355649	0	NA
85366	MYLK2	0.368822	0.400115	0	NA
8549	LGR5	0.368042	0.373403	0	NA
7043	TGFB3	0.367985	0.594976	0	NA
55137	FIGN	0.367791	0.290113	0	NA
3886	KRT35	0.367636	0.876662	0	NA
5456	POU3F4	0.367069	0.509158	0	NA
5142	PDE4B	0.367029	0.482035	0	NA
4337	MOCS1	0.366857	0.137531	0	NA
79981	FRMD1	0.365245	0.469745	0	NA
11247	NXPH4	0.365144	0.698709	0	NA
91752	ZNF804A	0.364281	0.51772	0	NA
3897	L1CAM	0.364088	0.791468	0	NA
1215	CMA1	0.363846	0.594724	0	NA
57731	SPTBN4	0.363614	0.470334	0	NA
9119	KRT75	0.363477	0.435341	0	NA
864	RUNX3	0.363153	0.223644	0	NA
64805	P2RY12	0.36249	0.428937	0	NA
23416	KCNH3	0.362369	0.62884	0	NA
9079	LDB2	0.361712	0.43469	0	NA
4784	NFIX	0.361265	0.29562	0	NA
90050	FAM181A	0.360821	0.419217	0	NA
1750	DLX6	0.360186	0.359591	0	NA
64806	IL25	0.359576	0.665233	0	NA
22899	ARHGEF15	0.358497	0.586733	0	NA
2246	FGF1	0.3584	0.217454	0	NA
2117	ETV3	0.358144	0.518644	0	NA
1437	CSF2	0.357798	0.758864	0	NA
81543	LRRC3	0.357528	0.512273	0	NA
50863	NTM	0.356941	0.597479	0	NA
8547	FCN3	0.356103	0.5767	0	NA
2557	GABRA4	0.355762	0.472369	0	NA
83551	TAAR8	0.355605	0.607812	0	NA
3554	IL1R1	0.35558	0.334312	0	NA
29850	TRPM5	0.355135	0.323908	0	NA
1000	CDH2	0.354192	0.551288	0	NA
3772	KCNJ15	0.35342	0.746579	0	NA
283298	OLFML1	0.353078	0.445443	0	NA
845	CASQ2	0.352866	0.625082	0	NA
92340	PRR29	0.352821	0.719665	0	NA
28514	DLL1	0.352435	0.49731	0	NA
57555	NLGN2	0.352203	0.347685	0	NA
1443	CSH2	0.352042	0.48677	0	NA
922	CD5L	0.352024	0.437264	0	NA
5540	NPY4R	0.351827	0.459888	0	NA
87769	GGACT	0.351556	0.414669	0	NA
5021	OXTR	0.350572	0.249717	0	NA
55790	CSGALNACT1	0.34998	0.429037	0	NA
4053	LTBP2	0.349819	0.494344	0	NA
3758	KCNJ1	0.349665	0.638226	0	NA
5789	PTPRD	0.349085	0.512742	0	NA
1409	CRYAA	0.348928	0.67476	0	NA
1465	CSRP1	0.348791	0.560658	0	NA
5083	PAX9	0.348603	0.678804	0	NA
4654	MYOD1	0.347894	0.778364	0	NA
1071	CETP	0.347286	0.472551	0	NA
57449	PLEKHG5	0.346537	0.427915	0	NA
1946	EFNA5	0.346121	0.549056	0	NA
8854	ALDH1A2	0.346009	0.468451	0	NA
10666	CD226	0.345342	0.615162	0	NA
2765	GML	0.345035	0.535597	0	NA
1408	CRY2	0.345015	0.568138	0	NA
6662	SOX9	0.343806	0.349435	0	NA
3909	LAMA3	0.341975	0.402009	0	NA
149461	CLDN19	0.341422	0.194143	0	NA
2693	GHSR	0.34129	0.136503	0	NA
80099	C7orf69	0.341155	0.403874	0	NA
5787	PTPRB	0.341006	0.566168	0	NA
8839	WISP2	0.341003	0.408235	0	NA
9132	KCNQ4	0.339095	0.82865	0	NA
89932	PAPLN	0.33875	0.433117	0	NA
27190	IL17B	0.338721	0.540558	0	NA
60676	PAPPA2	0.338681	0.464069	0	NA
55701	ARHGEF40	0.338629	0.394641	0	NA
619279	ZNF704	0.338397	0.638782	0	NA
248	ALPI	0.33822	0.732311	0	NA
151258	SLC38A11	0.3381	0.338901	0	NA
23612	PHLDA3	0.338029	0.405152	0	NA
4862	NPAS2	0.337892	0.44885	0	NA
255022	CALHM1	0.337366	0.804452	0	NA
1357	CPA1	0.337278	0.187222	0	NA
23224	SYNE2	0.336988	0.45203	0	NA
55576	STAB2	0.336684	0.678348	0	NA
93986	FOXP2	0.33654	0.255601	0	NA
79783	SUGCT	0.336411	0.254245	0	NA
4330	MN1	0.336368	0.337508	0	NA
349565	NMNAT3	0.335909	0.896582	0	NA
1208	CLPS	0.335884	0.683101	0	NA
779	CACNA1S	0.335666	0.582965	0	NA
10214	SSX3	0.335388	0.409844	0	NA
3953	LEPR	0.334645	0.814437	0	NA
3351	HTR1B	0.334521	0.437261	0	NA
3321	IGSF3	0.334422	0.376075	0	NA
57332	CBX8	0.334419	0.739444	0	NA
10783	NEK6	0.334144	0.695624	0	NA
57481	KIAA1210	0.333652	0.341106	0	NA
11221	DUSP10	0.333282	0.490908	0	NA
29118	DDX25	0.33294	0.418809	0	NA
51052	PRLH	0.332358	0.681228	0	NA
80320	SP6	0.332279	0.438523	0	NA
9071	CLDN10	0.33183	0.873317	0	NA
2596	GAP43	0.331353	0.566623	0	NA
92126	DSEL	0.330944	0.551912	0	NA
493869	GPX8	0.33068	0.684778	0	NA
8844	KSR1	0.330393	0.807216	0	NA
11211	FZD10	0.330174	0.446632	0	NA
84466	MEGF10	0.330125	0.285086	0	NA
199720	GGN	0.32938	0.431811	0	NA
25791	NGEF	0.329277	0.395137	0	NA
1440	CSF3	0.328827	0.608153	0	NA
158219	TTC39B	0.328788	0.740795	0	NA
1044	CDX1	0.328215	0.504345	0	NA
3768	KCNJ12	0.328199	0.596455	0	NA
51560	RAB6B	0.328089	0.933668	0	NA
166336	PRICKLE2	0.328055	0.371394	0	NA
53358	SHC3	0.32782	0.340934	0	NA
10803	CCR9	0.32762	0.468269	0	NA
25878	MXRA5	0.327217	0.442434	0	NA
57835	SLC4A5	0.327168	0.694197	0	NA
3213	HOXB3	0.326902	0.419766	0	NA
3222	HOXC5	0.326214	0.342073	0	NA
11170	FAM107A	0.325342	0.454547	0	NA
3782	KCNN3	0.3251	0.369005	0	NA
6329	SCN4A	0.324338	0.61061	0	NA
57523	NYNRIN	0.324027	0.507546	0	NA
1852	DUSP9	0.323849	0.338472	0	NA
57172	CAMK1G	0.323332	0.365663	0	NA
285313	IGSF10	0.321212	0.431149	0	NA
84733	CBX2	0.321014	0.607258	0	NA
7704	ZBTB16	0.320649	0.720779	0	NA
4842	NOS1	0.320026	0.622988	0	NA
250	ALPP	0.319813	0.399264	0	NA
51156	SERPINA10	0.319741	0.414095	0	NA
9390	SLC22A13	0.319494	0.339916	0	NA
80310	PDGFD	0.319368	0.359538	0	NA
4159	MC3R	0.319161	0.581617	0	NA
125206	SLC5A10	0.31867	0.585587	0	NA
49860	CRNN	0.318639	0.384579	0	NA
23493	HEY2	0.318558	0.557406	0	NA
79927	FAM110D	0.317983	0.349188	0	NA
130733	TMEM178A	0.317732	0.565867	0	NA
8785	MATN4	0.317374	0.428464	0	NA
4884	NPTX1	0.316732	0.358157	0	NA
57545	CC2D2A	0.316505	0.480128	0	NA
27115	PDE7B	0.3157	0.445224	0	NA
624	BDKRB2	0.315255	0.450195	0	NA
9719	ADAMTSL2	0.315132	0.439762	0	NA
2016	EMX1	0.314738	0.679807	0	NA
105	ADARB2	0.314622	0.301871	0	NA
8534	CHST1	0.314391	0.214119	0	NA
5275	SERPINB13	0.314102	0.340328	0	NA
2690	GHR	0.313926	0.621698	0	NA
83401	ELOVL3	0.313231	0.474005	0	NA
149466	C1orf210	0.313224	0.807994	0	NA
2897	GRIK1	0.313137	0.588932	0	NA
800	CALD1	0.313081	0.736978	0	NA
1368	CPM	0.313055	0.592328	0	NA
147372	CCBE1	0.312953	0.372223	0	NA
11009	IL24	0.312831	0.65206	0	NA
84940	CORO6	0.312276	0.388543	0	NA
81553	FAM49A	0.311774	0.396802	0	NA
2819	GPD1	0.310807	0.617219	0	NA
92304	SCGB3A1	0.310681	0.492357	0	NA
3781	KCNN2	0.309957	0.23786	0	NA
84624	FNDC1	0.309824	0.268553	0	NA
56978	PRDM8	0.309716	0.814252	0	NA
4146	MATN1	0.308623	0.515068	0	NA
6547	SLC8A3	0.308185	0.683005	0	NA
131583	FAM43A	0.308148	0.492177	0	NA
7021	TFAP2B	0.307066	0.387407	0	NA
3690	ITGB3	0.307036	0.490779	0	NA
5157	PDGFRL	0.306956	0.315518	0	NA
114898	C1QTNF2	0.305933	0.30579	0	NA
1473	CST5	0.305486	0.687986	0	NA
130574	LYPD6	0.305163	0.41668	0	NA
56606	SLC2A9	0.305036	0.319576	0	NA
3205	HOXA9	0.304923	0.405821	0	NA
139411	PTCHD1	0.304825	0.592518	0	NA
8654	PDE5A	0.304807	0.294865	0	NA
11096	ADAMTS5	0.304284	0.492351	0	NA
3915	LAMC1	0.303942	0.31195	0	NA
7424	VEGFC	0.303806	0.500416	0	NA
66000	TMEM108	0.30376	0.6055	0	NA
494470	RNF165	0.303716	0.416418	0	NA
6554	SLC10A1	0.303464	0.764192	0	NA
4261	CIITA	0.303437	0.654063	0	NA
6711	SPTBN1	0.303285	0.770021	0	NA
10446	LRRN2	0.303234	0.43506	0	NA
5649	RELN	0.303049	0.55329	0	NA
838	CASP5	0.302914	0.346338	0	NA
3354	HTR1E	0.302538	0.489719	0	NA
2220	FCN2	0.30232	0.178661	0	NA
5365	PLXNB3	0.30227	0.36349	0	NA
948	CD36	0.302213	0.700434	0	NA
753	LDLRAD4	0.30214	0.468642	0	NA
3625	INHBB	0.30132	0.384434	0	NA
117	ADCYAP1R1	0.300658	0.556352	0	NA
492	ATP2B3	0.300293	0.445745	0	NA
170679	PSORS1C1	0.300043	0.81965	0	NA
6484	ST3GAL4	0.299605	0.593947	0	NA
4026	LPP	0.29945	0.715514	0	NA
2986	GUCY2F	0.299325	0.396253	0	NA
340527	NHSL2	0.298902	0.500667	0	NA
2257	FGF12	0.298534	0.593429	0	NA
7472	WNT2	0.298389	0.48233	0	NA
54437	SEMA5B	0.298338	0.518885	0	NA
200403	VWA3B	0.29796	0.402081	0	NA
27098	CLUL1	0.297604	0.828965	0	NA
81029	WNT5B	0.297198	0.517942	0	NA
223117	SEMA3D	0.296775	0.49738	0	NA
2650	GCNT1	0.296246	0.908483	0	NA
85407	NKD1	0.295801	0.611169	0	NA
83446	CCDC70	0.295761	0.754151	0	NA
9751	SNPH	0.295126	0.527827	0	NA
9699	RIMS2	0.294686	0.276972	0	NA
7473	WNT3	0.294514	0.578826	0	NA
84281	C2orf88	0.292567	0.385635	0	NA
342527	SMTNL2	0.291872	0.4346	0	NA
92196	DAPL1	0.291831	0.525686	0	NA
51179	HAO2	0.291467	0.410591	0	NA
255061	TAC4	0.291108	0.622335	0	NA
7780	SLC30A2	0.29099	0.150931	0	NA
22898	DENND3	0.290878	0.789274	0	NA
1414	CRYBB1	0.290834	0.45046	0	NA
55286	C4orf19	0.290831	0.432111	0	NA
7498	XDH	0.290219	0.473793	0	NA
54587	MXRA8	0.290216	0.32507	0	NA
162515	SLC16A11	0.290017	0.620362	0	NA
5957	RCVRN	0.289996	0.211893	0	NA
10936	GPR75	0.289793	0.514435	0	NA
65012	SLC26A10	0.289608	0.49551	0	NA
10397	NDRG1	0.288895	0.342798	0	NA
5008	OSM	0.288222	0.201645	0	NA
5105	PCK1	0.287981	0.372081	0	NA
5077	PAX3	0.287311	0.344811	0	NA
1080	CFTR	0.287044	0.48014	0	NA
387763	C11orf96	0.286963	0.506999	0	NA
5463	POU6F1	0.286839	0.393519	0	NA
8431	NR0B2	0.28675	0.727966	0	NA
50651	SLC45A1	0.286531	0.570081	0	NA
155	ADRB3	0.285916	0.34837	0	NA
1813	DRD2	0.285199	0.739246	0	NA
11318	GPR182	0.285146	0.559699	0	NA
1144	CHRND	0.28469	0.415401	0	NA
26468	LHX6	0.283669	0.390456	0	NA
9547	CXCL14	0.283328	0.116901	0	NA
4482	MSRA	0.282997	0.645544	0	NA
170370	FAM170B	0.282957	0.67011	0	NA
81629	TSSK3	0.282841	0.770438	0	NA
2709	GJB5	0.282055	0.558106	0	NA
130560	SPATA3	0.281834	0.48157	0	NA
60482	SLC5A7	0.281554	0.800663	0	NA
79689	STEAP4	0.281153	0.697167	0	NA
3914	LAMB3	0.281152	0.682835	0	NA
5333	PLCD1	0.280639	0.426812	0	NA
104	ADARB1	0.280573	0.409808	0	NA
114902	C1QTNF5	0.280344	0.586095	0	NA
7475	WNT6	0.280259	0.601015	0	NA
2258	FGF13	0.28025	0.440798	0	NA
146433	IL34	0.279342	0.515843	0	NA
9953	HS3ST3B1	0.278415	0.600579	0	NA
2128	EVX1	0.27806	0.32623	0	NA
27143	PALD1	0.27794	0.543406	0	NA
140679	SLC32A1	0.277901	0.724816	0	NA
81035	COLEC12	0.27784	0.608105	0	NA
6534	SLC6A7	0.277741	0.384457	0	NA
164656	TMPRSS6	0.277407	0.680703	0	NA
7113	TMPRSS2	0.277305	0.321799	0	NA
6754	SSTR4	0.276923	0.754652	0	NA
10786	SLC17A3	0.276795	0.609713	0	NA
55267	PRR34	0.276787	0.45879	0	NA
1600	DAB1	0.276435	0.57944	0	NA
1482	NKX2-5	0.276216	0.278541	10	5q35.1
56241	SUSD2	0.275635	0.519994	0	NA
4071	TM4SF1	0.275587	0.522632	0	NA
375057	C1orf95	0.274009	0.417732	0	NA
3814	KISS1	0.273237	0.686861	0	NA
3196	TLX2	0.273128	0.386552	0	NA
10392	NOD1	0.272813	0.662506	0	NA
161514	TBC1D21	0.272739	0.594701	0	NA
11185	INMT	0.272735	0.340378	0	NA
2912	GRM2	0.272343	0.430026	0	NA
2843	GPR20	0.27231	0.233737	0	NA
80206	FHOD3	0.2722	0.468266	0	NA
8555	CDC14B	0.270839	0.523084	0	NA
6425	SFRP5	0.269395	0.67775	0	NA
57623	ZFAT	0.269346	0.321428	0	NA
191585	PLAC4	0.269172	0.392707	0	NA
57381	RHOJ	0.268956	0.786145	0	NA
11317	RBPJL	0.268548	0.333274	0	NA
1184	CLCN5	0.268338	0.894951	0	NA
27092	CACNG4	0.2682	0.665372	0	NA
374864	CCDC178	0.26815	0.823362	0	NA
51059	FAM135B	0.267856	0.52102	0	NA
5144	PDE4D	0.267839	0.841061	0	NA
55902	ACSS2	0.267815	0.520006	0	NA
2119	ETV5	0.26746	0.403319	0	NA
165904	XIRP1	0.267233	0.270628	0	NA
80168	MOGAT2	0.266943	0.582225	0	NA
64377	CHST8	0.266901	0.378419	0	NA
11219	TREX2	0.266655	0.568905	0	NA
745	MYRF	0.266302	0.695357	0	NA
2828	GPR4	0.266257	0.752178	0	NA
5212	VIT	0.265907	0.665867	0	NA
5080	PAX6	0.265829	0.584915	0	NA
60401	EDA2R	0.26575	0.314442	0	NA
729359	PLIN4	0.265272	0.345356	0	NA
63876	PKNOX2	0.264746	0.196681	0	NA
2355	FOSL2	0.264322	0.436798	0	NA
1672	DEFB1	0.263717	0.631872	0	NA
94032	CAMK2N2	0.263691	0.566675	0	NA
4633	MYL2	0.263348	0.446926	0	NA
5669	PSG1	0.262646	0.84716	0	NA
56914	OTOR	0.262561	0.452045	0	NA
2562	GABRB3	0.262551	0.688342	0	NA
23057	NMNAT2	0.262028	0.426881	0	NA
758	MPPED1	0.261879	0.252846	0	NA
55117	SLC6A15	0.261702	0.505616	0	NA
150	ADRA2A	0.261173	0.243984	0	NA
6572	SLC18A3	0.260751	0.559899	0	NA
1404	HAPLN1	0.260351	0.517145	0	NA
4036	LRP2	0.259981	0.772117	0	NA
10411	RAPGEF3	0.258663	0.649288	0	NA
6764	ST5	0.25863	0.613895	0	NA
390059	OR51M1	0.258475	0.177021	0	NA
340205	TREML1	0.25809	0.496851	0	NA
7099	TLR4	0.257483	0.517094	0	NA
7490	WT1	0.257448	0.723997	0	NA
2903	GRIN2A	0.257412	0.46079	0	NA
5017	OVOL1	0.25707	0.480643	0	NA
221833	SP8	0.256554	0.958709	0	NA
64285	RHBDF1	0.256553	0.35566	0	NA
5097	PCDH1	0.25646	0.533755	0	NA
41	ASIC1	0.25617	0.238003	0	NA
650	BMP2	0.25593	0.731366	0	NA
8412	BCAR3	0.255647	0.530429	0	NA
25992	SNED1	0.255638	0.371598	0	NA
2558	GABRA5	0.255567	0.620122	0	NA
29113	C6orf15	0.255483	0.282364	0	NA
7869	SEMA3B	0.255224	0.421495	0	NA
112	ADCY6	0.255014	0.399349	0	NA
5949	RBP3	0.255008	0.385579	0	NA
53345	TM6SF2	0.254965	0.690706	0	NA
2626	GATA4	0.254467	0.270594	0	NA
2049	EPHB3	0.253887	0.428601	0	NA
23547	LILRA4	0.253356	0.484712	0	NA
80243	PREX2	0.253339	0.458296	0	NA
64231	MS4A6A	0.253291	0.750395	0	NA
56243	KIAA1217	0.253222	0.750222	0	NA
4057	LTF	0.253014	0.25196	0	NA
4773	NFATC2	0.252935	0.593402	0	NA
6462	SHBG	0.252894	0.520615	0	NA
2200	FBN1	0.252257	0.53745	0	NA
23221	RHOBTB2	0.252175	0.386718	0	NA
9542	NRG2	0.251788	0.57695	0	NA
219537	SMTNL1	0.251444	0.84332	0	NA
84814	PPAPDC3	0.251363	0.442519	0	NA
2334	AFF2	0.250362	0.451082	0	NA
1188	CLCNKB	0.250128	0.393543	0	NA
55351	STK32B	0.250077	0.362945	0	NA
3283	HSD3B1	0.248787	0.203049	0	NA
3036	HAS1	0.248778	0.692457	0	NA
57574	MARCH4	0.248734	0.675392	0	NA
1746	DLX2	0.24849	0.283488	0	NA
286204	CRB2	0.248331	0.638844	0	NA
114789	SLC25A25	0.247821	0.422688	0	NA
5015	OTX2	0.247396	0.468018	0	NA
79574	EPS8L3	0.247385	0.723139	0	NA
2354	FOSB	0.246605	0.62974	0	NA
84969	TOX2	0.245765	0.260552	0	NA
54207	KCNK10	0.245602	0.468442	0	NA
219	ALDH1B1	0.245066	0.466987	0	NA
51705	EMCN	0.244576	0.381655	0	NA
5444	PON1	0.244113	0.287006	0	NA
89777	SERPINB12	0.244049	0.619491	0	NA
7038	TG	0.243357	0.474305	0	NA
22997	IGSF9B	0.242627	0.197245	0	NA
7143	TNR	0.242353	0.549586	0	NA
84628	NTNG2	0.242227	0.477545	0	NA
3273	HRG	0.241981	0.694874	0	NA
1303	COL12A1	0.24198	0.698373	0	NA
22998	LIMCH1	0.241898	0.437014	0	NA
401647	GOLGA7B	0.241433	0.238316	0	NA
1029	CDKN2A	0.240983	0.655742	0	NA
10840	ALDH1L1	0.240972	0.675987	0	NA
58524	DMRT3	0.24097	0.579008	0	NA
54538	ROBO4	0.240964	0.771651	0	NA
51268	PIPOX	0.240304	0.340854	0	NA
4613	MYCN	0.240039	0.686512	0	NA
5452	POU2F2	0.239958	0.326816	0	NA
57540	PTCHD2	0.23984	0.774387	0	NA
50604	IL20	0.239705	0.442148	0	NA
10100	TSPAN2	0.239027	0.401429	0	NA
401265	KLHL31	0.238951	0.403874	0	NA
55800	SCN3B	0.238572	1.04072	0	NA
8671	SLC4A4	0.238517	0.280183	0	NA
128646	SIRPD	0.23849	0.258306	0	NA
286207	C9orf117	0.237148	0.350839	0	NA
7139	TNNT2	0.236816	0.32969	0	NA
1618	DAZL	0.235942	0.459787	0	NA
26279	PLA2G2D	0.235799	0.475045	0	NA
89795	NAV3	0.234985	0.658767	0	NA
1048	CEACAM5	0.234006	0.632496	0	NA
57569	ARHGAP20	0.233341	0.787424	0	NA
253738	EBF3	0.233077	0.406095	0	NA
4856	NOV	0.232805	0.387405	0	NA
8522	GAS7	0.232797	0.854169	0	NA
196740	VSTM4	0.232712	0.820915	0	NA
26038	CHD5	0.232573	0.460062	0	NA
10249	GLYAT	0.23224	0.566853	0	NA
54829	ASPN	0.231254	0.358941	0	NA
80114	BICC1	0.23075	0.46558	0	NA
57701	NCKAP5L	0.230468	0.35198	0	NA
55061	SUSD4	0.230256	0.556726	0	NA
3739	KCNA4	0.22849	0.847537	0	NA
1003	CDH5	0.228486	0.698064	0	NA
4660	PPP1R12B	0.228255	0.404808	0	NA
1417	CRYBB3	0.228155	0.411176	0	NA
25925	ZNF521	0.228002	0.402723	0	NA
2315	MLANA	0.227236	0.440325	0	NA
57549	IGSF9	0.226484	0.457598	0	NA
285126	DNAJC5G	0.226481	0.633495	0	NA
251	ALPPL2	0.226475	0.435208	0	NA
4155	MBP	0.226298	0.704707	0	NA
9971	NR1H4	0.226047	0.37377	0	NA
132158	GLYCTK	0.225832	0.630336	0	NA
443	ASPA	0.225806	0.577945	0	NA
84536	C21orf67	0.225171	0.436978	0	NA
3745	KCNB1	0.224097	0.696361	0	NA
57586	SYT13	0.223969	0.946768	0	NA
84033	OBSCN	0.2239	0.718262	0	NA
7479	WNT8B	0.223604	0.318686	0	NA
56145	PCDHA3	0.223573	0.456136	0	NA
3490	IGFBP7	0.223487	0.381489	0	NA
3238	HOXD12	0.223274	0.605485	0	NA
51378	ANGPT4	0.223165	0.427738	0	NA
284119	PTRF	0.223014	0.36863	0	NA
80019	UBTD1	0.222849	0.419274	0	NA
57097	PARP11	0.222547	0.632656	0	NA
26137	ZBTB20	0.222179	0.600143	0	NA
165721	DNAJB8	0.221666	0.271016	0	NA
51339	DACT1	0.221612	0.805867	0	NA
29995	LMCD1	0.221508	0.621971	0	NA
7173	TPO	0.221351	0.475304	0	NA
83439	TCF7L1	0.221197	0.1997	0	NA
144165	PRICKLE1	0.220963	0.413901	0	NA
3131	HLF	0.219785	0.346992	0	NA
2118	ETV4	0.219509	0.498994	0	NA
8941	CDK5R2	0.219152	0.707927	0	NA
9290	GPR55	0.218872	0.298025	0	NA
389432	SAMD5	0.218794	1.08601	0	NA
2691	GHRH	0.218588	0.446216	0	NA
8403	SOX14	0.218457	0.34714	0	NA
886	CCKAR	0.218397	0.408358	0	NA
5455	POU3F3	0.218384	0.420712	0	NA
55714	TENM3	0.218323	0.376946	0	NA
486	FXYD2	0.218128	0.449665	0	NA
115290	FBXO17	0.217951	0.356576	0	NA
9754	STARD8	0.217276	0.634749	0	NA
55001	TTC22	0.217232	0.375574	0	NA
1326	MAP3K8	0.215597	0.390029	0	NA
43847	KLK14	0.215528	0.334505	0	NA
8822	FGF17	0.215412	0.607223	0	NA
4647	MYO7A	0.215358	0.407588	0	NA
84647	PLA2G12B	0.215358	0.387244	0	NA
64399	HHIP	0.214984	0.496354	0	NA
79192	IRX1	0.214502	0.613365	0	NA
3861	KRT14	0.21447	0.331212	0	NA
57452	GALNT16	0.214326	0.764555	0	NA
2904	GRIN2B	0.214104	0.439943	0	NA
3208	HPCA	0.2141	0.951876	0	NA
57513	CASKIN2	0.213986	0.611034	0	NA
10858	CYP46A1	0.213924	0.477769	0	NA
286	ANK1	0.213663	0.366309	0	NA
79698	ZMAT4	0.213578	0.554186	0	NA
6542	SLC7A2	0.213539	0.737276	0	NA
116441	TM4SF18	0.213363	0.421726	0	NA
354	KLK3	0.212389	0.567025	0	NA
83482	SCRT1	0.212192	0.350778	0	NA
744	MPPED2	0.212138	0.502612	0	NA
57758	SCUBE2	0.212041	0.439716	0	NA
112802	KRT71	0.211981	0.402081	0	NA
1395	CRHR2	0.211861	0.701522	0	NA
286223	C9orf47	0.211822	0.487147	0	NA
51559	NT5DC3	0.211624	0.423321	0	NA
5738	PTGFRN	0.211568	0.411469	0	NA
54988	ACSM5	0.211192	0.538941	0	NA
92312	MEX3A	0.210803	0.443802	0	NA
83999	KREMEN1	0.210003	0.663931	0	NA
1592	CYP26A1	0.209803	1.03114	0	NA
8538	BARX2	0.209313	0.822127	0	NA
80854	SETD7	0.209007	0.555461	0	NA
1748	DLX4	0.208906	0.637053	0	NA
145942	TMCO5A	0.208725	0.425029	0	NA
55742	PARVA	0.207319	0.731989	0	NA
810	CALML3	0.20661	0.569469	0	NA
3742	KCNA6	0.206533	0.607419	0	NA
4634	MYL3	0.206475	0.404133	0	NA
148811	PM20D1	0.206185	0.537181	0	NA
170692	ADAMTS18	0.206115	0.546996	0	NA
3423	IDS	0.206061	0.353476	0	NA
2688	GH1	0.206041	0.463628	0	NA
247	ALOX15B	0.205556	0.669581	0	NA
5818	PVRL1	0.205345	0.732922	0	NA
3815	KIT	0.204528	0.302892	0	NA
56917	MEIS3	0.203545	0.489222	0	NA
3697	ITIH1	0.203273	0.667184	0	NA
3037	HAS2	0.203189	0.428148	0	NA
56301	SLC7A10	0.202971	0.578931	0	NA
10266	RAMP2	0.202552	0.437267	0	NA
649	BMP1	0.202196	0.597979	0	NA
145581	LRFN5	0.202125	0.467832	0	NA
8927	BSN	0.201435	0.928947	0	NA
284439	SLC25A42	0.200981	0.565222	0	NA
4254	KITLG	0.200891	0.444771	0	NA
26289	AK5	0.20069	0.417788	0	NA
163782	KANK4	0.20025	0.563977	0	NA
23001	WDFY3	0.200197	0.569439	0	NA
9630	GNA14	0.200103	0.759418	0	NA
5155	PDGFB	0.200062	0.48968	0	NA
2826	CCR10	0.199869	0.287108	0	NA
10584	COLEC10	0.199804	0.515767	0	NA
25987	TSKU	0.199157	0.597082	0	NA
167826	OLIG3	0.19904	0.491676	0	NA
8708	B3GALT1	0.198021	0.516625	0	NA
5553	PRG2	0.197706	0.418962	0	NA
5167	ENPP1	0.19744	0.505442	0	NA
23562	CLDN14	0.196961	0.700969	0	NA
6529	SLC6A1	0.196781	0.311318	0	NA
80111	C3orf36	0.196613	0.394394	0	NA
54549	SDK2	0.196464	0.434483	0	NA
114960	TSGA13	0.196423	0.576413	0	NA
56033	BARX1	0.196261	0.628055	0	NA
348807	CCDC37	0.19602	0.78797	0	NA
2006	ELN	0.195226	0.604383	0	NA
10371	SEMA3A	0.194885	0.488362	0	NA
222537	HS3ST5	0.194872	0.570116	0	NA
200312	RNF215	0.194863	0.370143	0	NA
2019	EN1	0.194707	0.482284	0	NA
57538	ALPK3	0.194472	0.509429	0	NA
27019	DNAI1	0.194222	0.710225	0	NA
122953	JDP2	0.194144	0.537399	0	NA
54102	CLIC6	0.193827	0.599658	0	NA
10736	SIX2	0.193711	0.428815	0	NA
11167	FSTL1	0.193538	0.408695	0	NA
4846	NOS3	0.193477	0.536147	0	NA
9811	CTIF	0.193402	0.750714	0	NA
6376	CX3CL1	0.193339	0.623643	0	NA
1879	EBF1	0.193233	0.586918	0	NA
196527	ANO6	0.192593	0.567112	0	NA
3586	IL10	0.192567	0.343405	0	NA
84539	MCHR2	0.192288	0.574318	0	NA
10332	CLEC4M	0.192274	0.517827	0	NA
348093	RBPMS2	0.192127	0.703627	0	NA
1410	CRYAB	0.191945	0.465958	0	NA
3952	LEP	0.191797	0.331915	0	NA
117283	IP6K3	0.191732	0.411453	0	NA
90874	ZNF697	0.191529	0.426494	0	NA
57593	EBF4	0.191174	0.527532	0	NA
219972	MPEG1	0.190569	0.777509	0	NA
10021	HCN4	0.190477	0.471442	0	NA
2977	GUCY1A2	0.190149	0.941197	0	NA
23022	PALLD	0.189903	0.881217	0	NA
25841	ABTB2	0.189567	0.498648	0	NA
118611	C10orf90	0.189425	0.253984	0	NA
80339	PNPLA3	0.189392	0.563292	0	NA
5284	PIGR	0.188933	0.497979	0	NA
53826	FXYD6	0.188501	0.656252	0	NA
56107	PCDHGA9	0.188234	0.607218	0	NA
222546	RFX6	0.187992	0.454839	0	NA
146760	RTN4RL1	0.187895	0.325981	0	NA
50506	DUOX2	0.187679	0.473886	0	NA
869	CBLN1	0.187652	0.45743	0	NA
11069	RAPGEF4	0.187642	0.27436	0	NA
1761	DMRT1	0.187519	0.539294	0	NA
4488	MSX2	0.187386	0.108184	0	NA
4045	LSAMP	0.186784	0.492876	0	NA
9506	PAGE4	0.186616	0.322962	0	NA
55075	UACA	0.185394	0.640601	0	NA
5791	PTPRE	0.185383	0.636327	0	NA
6469	SHH	0.184827	0.613822	0	NA
85329	LGALS12	0.184747	0.704496	0	NA
22795	NID2	0.184206	0.632297	0	NA
1740	DLG2	0.183991	0.826877	0	NA
2658	GDF2	0.183898	0.591733	0	NA
121256	TMEM132D	0.183685	0.542593	0	NA
134265	AFAP1L1	0.183218	0.377829	0	NA
3547	IGSF1	0.18296	0.558627	0	NA
4608	MYBPH	0.182856	0.998476	0	NA
1415	CRYBB2	0.182794	0.417268	0	NA
83902	KRTAP17-1	0.182712	0.303906	0	NA
53405	CLIC5	0.181993	0.311763	0	NA
25818	KLK5	0.181789	0.410454	0	NA
79865	TREML2	0.181406	0.581767	0	NA
126353	MISP	0.181107	0.550129	0	NA
90273	CEACAM21	0.180901	0.395555	0	NA
11238	CA5B	0.180409	0.509167	0	NA
83741	TFAP2D	0.180384	0.414926	0	NA
23148	NACAD	0.180131	0.330382	0	NA
64283	ARHGEF28	0.179638	0.822886	0	NA
84182	FAM188B	0.179084	0.538196	0	NA
51279	C1RL	0.178635	0.621283	0	NA
79758	DHRS12	0.178616	0.366063	0	NA
2877	GPX2	0.178376	0.427467	0	NA
2172	FABP6	0.177646	0.493886	0	NA
27328	PCDH11X	0.177489	0.192543	0	NA
7026	NR2F2	0.177428	0.169412	0	NA
7837	PXDN	0.177401	0.387966	0	NA
89853	MVB12B	0.177287	0.390841	0	NA
10316	NMUR1	0.177198	0.737281	0	NA
9788	MTSS1	0.176842	0.540976	0	NA
4665	NAB2	0.176612	0.570729	0	NA
116519	APOA5	0.176543	0.829787	0	NA
3892	KRT86	0.176268	0.407667	0	NA
84909	C9orf3	0.176182	0.381157	0	NA
121551	BTBD11	0.176121	0.788939	0	NA
23301	EHBP1	0.17595	0.800554	0	NA
255926	ADAM5	0.175768	0.865164	0	NA
1636	ACE	0.175485	0.228135	0	NA
4882	NPR2	0.175042	0.319528	0	NA
3679	ITGA7	0.174473	0.208449	0	NA
10242	KCNMB2	0.173922	0.483727	0	NA
797	CALCB	0.173784	0.634284	0	NA
491	ATP2B2	0.173346	0.50174	0	NA
283159	OR8D1	0.173096	0.674001	0	NA
22917	ZP1	0.172819	0.340585	0	NA
252995	FNDC5	0.172688	0.677984	0	NA
220164	DOK6	0.172151	0.271547	0	NA
5739	PTGIR	0.171949	0.690372	0	NA
161198	CLEC14A	0.171449	0.643275	0	NA
9915	ARNT2	0.171421	0.555451	0	NA
151126	ZNF385B	0.17074	0.523779	0	NA
1441	CSF3R	0.170615	0.508412	0	NA
116969	ART5	0.170574	0.605968	0	NA
115677	NOSTRIN	0.170448	0.350304	0	NA
3972	LHB	0.169898	0.702005	0	NA
54972	TMEM132A	0.169709	0.698934	0	NA
84215	ZNF541	0.169681	0.618868	0	NA
4010	LMX1B	0.169461	0.897177	0	NA
8633	UNC5C	0.169402	0.611725	0	NA
342667	STAC2	0.168889	0.650035	0	NA
27133	KCNH5	0.168874	0.521506	0	NA
151531	UPP2	0.1683	0.568089	0	NA
4985	OPRD1	0.16814	0.56787	0	NA
27087	B3GAT1	0.168011	0.466936	0	NA
55553	SOX6	0.167422	0.547406	0	NA
222611	GPR111	0.167349	0.692466	0	NA
6452	SH3BP2	0.167321	0.477884	0	NA
91461	PKDCC	0.167071	0.73936	0	NA
2835	GPR12	0.166964	0.662497	0	NA
10002	NR2E3	0.166747	0.556521	0	NA
23584	VSIG2	0.166607	0.529495	0	NA
11067	C10orf10	0.16611	0.71532	0	NA
58985	IL22RA1	0.165994	0.803437	0	NA
54996	MARC2	0.165327	0.252132	0	NA
462	SERPINC1	0.165209	0.641465	0	NA
4325	MMP16	0.164768	0.640161	0	NA
144402	CPNE8	0.164641	0.410734	0	NA
8557	TCAP	0.164526	0.597403	0	NA
11330	CTRC	0.164413	0.46643	0	NA
79659	DYNC2H1	0.163978	0.492628	0	NA
3363	HTR7	0.163964	0.345729	0	NA
169966	FAM46D	0.162979	0.520596	0	NA
3557	IL1RN	0.162855	0.692454	0	NA
27154	BRPF3	0.162827	0.828968	0	NA
10660	LBX1	0.162414	0.332626	0	NA
3371	TNC	0.162361	0.561228	0	NA
1026	CDKN1A	0.162213	0.533064	0	NA
11074	TRIM31	0.161864	0.491082	0	NA
2905	GRIN2C	0.161749	0.455907	0	NA
54873	PALMD	0.161734	0.4649	0	NA
284656	EPHA10	0.161088	0.698438	0	NA
9196	KCNAB3	0.161034	0.562666	0	NA
2830	GPR6	0.160878	0.751748	0	NA
1373	CPS1	0.16076	0.512477	0	NA
84103	C4orf17	0.160064	0.688142	0	NA
6496	SIX3	0.159436	0.415386	0	NA
50937	CDON	0.159039	0.374087	0	NA
122664	TPPP2	0.158838	0.275445	0	NA
2849	GPR26	0.158732	0.758916	0	NA
2113	ETS1	0.158577	0.435446	0	NA
7222	TRPC3	0.157918	0.624513	0	NA
163778	SPRR4	0.157776	0.499618	0	NA
9509	ADAMTS2	0.157769	0.418047	0	NA
6196	RPS6KA2	0.157736	0.54997	0	NA
54947	LPCAT2	0.157619	0.502927	0	NA
30820	KCNIP1	0.157355	0.860793	0	NA
2840	GPR17	0.157342	0.772142	0	NA
2774	GNAL	0.156682	0.48962	0	NA
27159	CHIA	0.156655	0.485661	0	NA
132243	H1FOO	0.156607	0.350446	0	NA
1158	CKM	0.15624	0.758918	0	NA
258	AMBN	0.155969	0.802177	0	NA
375612	LHFPL3	0.155336	0.647403	0	NA
128488	WFDC12	0.154701	0.350252	0	NA
54456	MOV10L1	0.154643	0.818539	0	NA
6906	SERPINA7	0.15452	0.575388	0	NA
79083	MLPH	0.154455	0.510686	0	NA
6262	RYR2	0.154342	0.300473	0	NA
6358	CCL14	0.154114	0.34342	0	NA
54763	ROPN1	0.154082	0.428825	0	NA
10896	OCLM	0.153776	0.269856	0	NA
54361	WNT4	0.153074	0.632746	0	NA
122616	C14orf79	0.152459	0.277206	0	NA
27180	SIGLEC9	0.152179	0.529972	0	NA
5010	CLDN11	0.151946	0.377732	0	NA
285590	SH3PXD2B	0.151714	0.52357	0	NA
1553	CYP2A13	0.151565	0.468412	0	NA
2864	FFAR1	0.151277	0.464128	0	NA
6939	TCF15	0.151109	0.597952	0	NA
1412	CRYBA2	0.150972	0.722481	0	NA
2022	ENG	0.150485	0.595208	0	NA
66002	CYP4F12	0.150092	0.564994	0	NA
84665	MYPN	0.149757	0.535366	0	NA
27091	CACNG5	0.149481	0.32355	0	NA
7220	TRPC1	0.149346	0.568828	0	NA
56924	PAK6	0.14855	0.612787	0	NA
9902	MRC2	0.148472	0.622114	0	NA
576	BAI2	0.148273	0.588543	0	NA
1804	DPP6	0.148132	0.775207	0	NA
64211	LHX5	0.148103	0.786693	0	NA
3110	MNX1	0.147878	0.386456	0	NA
116154	PHACTR3	0.147561	0.599468	0	NA
83700	JAM3	0.147255	0.471179	0	NA
5793	PTPRG	0.145786	0.394805	0	NA
23539	SLC16A8	0.145767	0.727581	0	NA
23452	ANGPTL2	0.145545	0.578373	0	NA
8786	RGS11	0.145418	0.610416	0	NA
79899	PRR5L	0.145243	0.55684	0	NA
8632	DNAH17	0.14509	0.648387	0	NA
1268	CNR1	0.14495	0.315666	0	NA
3556	IL1RAP	0.144625	0.511088	0	NA
374454	KRT77	0.144301	0.569456	0	NA
3678	ITGA5	0.143812	0.647552	0	NA
152	ADRA2C	0.143692	0.51269	0	NA
117248	GALNT15	0.143589	0.27748	0	NA
169436	STKLD1	0.143477	0.821612	0	NA
125111	GJD3	0.143264	0.675594	0	NA
84432	PROK1	0.143177	0.602221	0	NA
10174	SORBS3	0.143145	0.49441	0	NA
128826	C20orf166	0.142938	0.523375	0	NA
143379	C10orf82	0.142774	0.540699	0	NA
7781	SLC30A3	0.142621	0.385568	0	NA
51435	SCARA3	0.1422	0.550771	0	NA
134285	TMEM171	0.142181	0.564341	0	NA
5348	FXYD1	0.142089	0.656494	0	NA
115399	LRRC56	0.142069	0.518623	0	NA
3225	HOXC9	0.142036	0.355236	0	NA
4099	MAG	0.141709	0.256142	0	NA
3553	IL1B	0.14139	0.441946	0	NA
5858	PZP	0.141134	0.240958	0	NA
18	ABAT	0.141129	0.439554	0	NA
6582	SLC22A2	0.140509	0.245984	0	NA
9641	IKBKE	0.140319	0.180194	0	NA
2295	FOXF2	0.140313	0.749746	0	NA
203076	C8orf74	0.140208	0.622497	0	NA
4435	CITED1	0.139919	0.571301	0	NA
196463	PLBD2	0.13951	0.312981	0	NA
388569	ZNF324B	0.139459	0.916949	0	NA
23529	CLCF1	0.139213	0.394124	0	NA
55224	ETNK2	0.138965	0.495962	0	NA
5967	REG1A	0.138049	0.627978	0	NA
84435	GPR123	0.137899	0.432305	0	NA
3882	KRT32	0.137767	0.48517	0	NA
135892	TRIM50	0.137335	0.541992	0	NA
57144	PAK7	0.137276	0.538458	0	NA
7447	VSNL1	0.136991	0.452124	0	NA
51454	GULP1	0.136827	0.739651	0	NA
4128	MAOA	0.136626	0.341488	0	NA
3270	HRC	0.136283	0.416691	0	NA
5913	RAPSN	0.136029	0.333683	0	NA
57467	HHATL	0.135866	0.202995	0	NA
3350	HTR1A	0.135865	0.336962	0	NA
3026	HABP2	0.135724	0.289	0	NA
1028	CDKN1C	0.135436	0.339418	0	NA
1012	CDH13	0.135126	0.328671	0	NA
219681	ARMC3	0.135049	0.459955	0	NA
9839	ZEB2	0.134971	0.614521	0	NA
1942	EFNA1	0.134609	0.596258	0	NA
83795	KCNK16	0.134591	0.502928	0	NA
11178	LZTS1	0.134556	0.872466	0	NA
26206	SPAG8	0.13439	0.401165	0	NA
6915	TBXA2R	0.134086	0.513423	0	NA
64093	SMOC1	0.133936	0.55516	0	NA
4092	SMAD7	0.133875	0.531684	0	NA
55289	ACOXL	0.133831	0.47496	0	NA
23551	RASD2	0.133385	0.352126	0	NA
84666	RETNLB	0.132728	0.506049	0	NA
57575	PCDH10	0.132726	0.64654	0	NA
124817	CNTD1	0.13252	0.408193	0	NA
229	ALDOB	0.132512	0.446156	0	NA
2066	ERBB4	0.132418	0.308621	0	NA
90668	LRRC16B	0.132275	0.255691	0	NA
11166	SOX21	0.132273	0.616401	0	NA
26579	MYEOV	0.132209	0.433735	0	NA
29119	CTNNA3	0.132016	0.634026	0	NA
252884	ZNF396	0.131764	0.431325	0	NA
23109	DDN	0.131548	0.491695	0	NA
56899	ANKS1B	0.131004	0.444884	0	NA
553	AVPR1B	0.130451	0.388006	0	NA
4741	NEFM	0.130397	0.637996	0	NA
205147	AMER3	0.129711	0.818179	0	NA
10886	NPFFR2	0.129501	0.460705	0	NA
10343	PKDREJ	0.129038	0.709289	0	NA
133522	PPARGC1B	0.128982	0.288258	0	NA
859	CAV3	0.128573	0.469878	0	NA
221662	RBM24	0.128327	0.343467	0	NA
58529	MYOZ1	0.127986	0.50565	0	NA
7007	TECTA	0.127983	0.341151	0	NA
79368	FCRL2	0.127741	0.423954	0	NA
113451	ADC	0.127654	0.676519	0	NA
1002	CDH4	0.127647	0.259304	0	NA
554	AVPR2	0.126717	0.325141	0	NA
116173	CMTM5	0.126622	0.769758	0	NA
2275	FHL3	0.126363	0.503943	0	NA
10979	FERMT2	0.126219	0.619983	0	NA
57165	GJC2	0.125768	0.779641	0	NA
160851	DGKH	0.125514	0.662649	0	NA
6886	TAL1	0.125468	0.382041	0	NA
25833	POU2F3	0.125412	0.511152	0	NA
27237	ARHGEF16	0.12539	0.444579	0	NA
9244	CRLF1	0.125217	0.371431	0	NA
1489	CTF1	0.124846	0.433051	0	NA
56649	TMPRSS4	0.124439	0.210795	0	NA
4914	NTRK1	0.124026	0.595025	0	NA
10842	PPP1R17	0.123928	0.807608	0	NA
10398	MYL9	0.123792	0.386135	0	NA
55258	THNSL2	0.123545	0.643089	0	NA
127845	GOLT1A	0.123224	0.531758	0	NA
64838	FNDC4	0.122545	0.691644	0	NA
1608	DGKG	0.122507	0.204202	0	NA
8174	MADCAM1	0.12223	1.0185	0	NA
825	CAPN3	0.122212	0.393456	0	NA
133482	SLCO6A1	0.121781	0.702534	0	NA
93426	SYCE1	0.121713	0.468604	0	NA
23432	GPR161	0.121393	0.467036	0	NA
5322	PLA2G5	0.120887	0.497716	0	NA
2692	GHRHR	0.120159	0.563719	0	NA
8463	TEAD2	0.119857	0.512698	0	NA
55079	FEZF2	0.119471	0.961394	0	NA
3170	FOXA2	0.119441	0.810385	0	NA
85442	KNDC1	0.119355	0.623764	0	NA
7025	NR2F1	0.119333	0.341153	0	NA
6405	SEMA3F	0.119321	0.722032	0	NA
131566	DCBLD2	0.119119	0.543761	0	NA
161357	MDGA2	0.1191	0.414911	0	NA
129852	C2orf73	0.118967	0.322695	0	NA
85509	MBD3L1	0.118547	0.396896	0	NA
139378	GPR112	0.118434	0.264417	0	NA
327657	SERPINA9	0.118108	0.811177	0	NA
57101	ANO2	0.117954	0.481484	0	NA
10186	LHFP	0.11763	0.579172	0	NA
3888	KRT82	0.117503	0.501632	0	NA
256302	NATD1	0.11749	0.495699	0	NA
89870	TRIM15	0.117172	0.414987	0	NA
56256	SERTAD4	0.116949	0.570865	0	NA
9568	GABBR2	0.116752	0.547578	0	NA
374654	KIF7	0.116631	0.603369	0	NA
2846	LPAR4	0.116356	0.404753	0	NA
84560	MT4	0.116229	0.659059	0	NA
6258	RXRG	0.11622	0.333109	0	NA
25975	EGFL6	0.116125	0.561132	0	NA
148	ADRA1A	0.115986	0.474824	0	NA
26353	HSPB8	0.114861	0.594875	0	NA
9886	RHOBTB1	0.114834	0.580774	0	NA
9462	RASAL2	0.114669	0.516322	0	NA
83893	SPATA16	0.114635	0.544404	0	NA
3801	KIFC3	0.114294	0.750315	0	NA
8326	FZD9	0.114123	0.292669	0	NA
58494	JAM2	0.114037	0.567363	0	NA
4313	MMP2	0.113981	0.566055	0	NA
51046	ST8SIA3	0.113689	1.11012	0	NA
10407	SPAG11B	0.113581	0.586625	0	NA
121273	C12orf54	0.113532	0.495154	0	NA
221037	JMJD1C	0.113524	0.591176	0	NA
85458	DIXDC1	0.113279	0.350222	0	NA
121340	SP7	0.112876	0.932408	0	NA
9480	ONECUT2	0.112469	0.685917	0	NA
79345	OR51B2	0.11224	0.536758	0	NA
6038	RNASE4	0.112157	0.361026	0	NA
130271	PLEKHH2	0.112154	0.548218	0	NA
116039	OSR2	0.111749	0.490708	0	NA
54502	RBM47	0.111701	0.503006	0	NA
8092	ALX1	0.111625	0.365968	0	NA
6525	SMTN	0.111326	0.509296	0	NA
91133	L3MBTL4	0.111307	0.551405	0	NA
4100	MAGEA1	0.1113	0.505079	0	NA
121601	ANO4	0.111195	0.397254	0	NA
2185	PTK2B	0.111012	0.693985	0	NA
10742	RAI2	0.110688	0.500888	0	NA
5596	MAPK4	0.110558	0.565213	0	NA
7066	THPO	0.11025	0.738771	0	NA
9759	HDAC4	0.108656	0.583571	0	NA
5239	PGM5	0.108396	0.183107	0	NA
57687	VAT1L	0.108259	0.469941	0	NA
5629	PROX1	0.108254	0.461315	0	NA
79674	VEPH1	0.108245	0.180484	0	NA
7476	WNT7A	0.10778	0.771083	0	NA
65266	WNK4	0.107337	0.749707	0	NA
9457	FHL5	0.107269	0.572608	0	NA
23382	AHCYL2	0.106532	0.436691	0	NA
7434	VIPR2	0.106515	0.628015	0	NA
541565	C8orf58	0.106279	0.489575	0	NA
26083	TBC1D29	0.105657	0.864286	0	NA
1551	CYP3A7	0.105502	0.643174	0	NA
283659	PRTG	0.105499	0.674933	0	NA
84904	ARHGEF39	0.105331	0.42775	0	NA
9038	TAAR5	0.105264	0.658993	0	NA
2620	GAS2	0.1051	0.531164	0	NA
2166	FAAH	0.104573	0.395465	0	NA
2034	EPAS1	0.104424	0.735485	0	NA
124912	SPACA3	0.104359	0.334571	0	NA
84552	PARD6G	0.104182	0.46237	0	NA
170690	ADAMTS16	0.104093	0.780914	0	NA
8074	FGF23	0.103867	0.335951	0	NA
3158	HMGCS2	0.103445	0.620009	0	NA
57663	USP29	0.103317	0.29277	0	NA
283416	C12orf61	0.103286	0.171344	0	NA
126668	TDRD10	0.102716	0.469805	0	NA
80820	EEPD1	0.10269	0.350752	0	NA
55638	SYBU	0.101582	0.846512	0	NA
375686	SPATC1	0.101086	0.501787	0	NA
57636	ARHGAP23	0.100865	0.472483	0	NA
149647	FAM71A	0.100526	0.387777	0	NA
3850	KRT3	0.100438	0.636072	0	NA
222166	MTURN	0.100395	0.559887	0	NA
4248	MGAT3	0.100228	0.347452	0	NA
5507	PPP1R3C	0.100171	0.556026	0	NA
5670	PSG2	0.0999632	0.545024	0	NA
11055	ZPBP	0.0997627	0.425569	0	NA
80352	RNF39	0.0997412	0.507501	0	NA
130132	RFTN2	0.0996252	0.546301	0	NA
5063	PAK3	0.0994579	0.858874	0	NA
4661	MYT1	0.0993634	0.652741	0	NA
9510	ADAMTS1	0.0993141	0.996529	0	NA
80328	ULBP2	0.0991371	0.381146	0	NA
2206	MS4A2	0.0990098	0.474319	0	NA
6508	SLC4A3	0.0988545	0.465868	0	NA
79444	BIRC7	0.0988173	0.490272	0	NA
5671	PSG3	0.0986378	0.51204	0	NA
4162	MCAM	0.0982788	0.511357	0	NA
8022	LHX3	0.0971448	0.560151	0	NA
23275	POFUT2	0.0970902	0.276163	0	NA
4142	MAS1	0.0970178	0.630543	0	NA
148170	CDC42EP5	0.0968697	0.358634	0	NA
3746	KCNC1	0.0968155	0.466066	0	NA
414157	C10orf62	0.0961714	0.86341	0	NA
2170	FABP3	0.0961276	0.931768	0	NA
11248	NXPH3	0.0956668	0.649899	0	NA
117583	PARD3B	0.0955996	0.588039	0	NA
23015	GOLGA8A	0.095404	0.621736	0	NA
50617	ATP6V0A4	0.0953014	0.469401	0	NA
2253	FGF8	0.095266	0.378877	0	NA
8516	ITGA8	0.0950847	0.663659	0	NA
147495	APCDD1	0.0949134	0.5217	0	NA
83648	FAM167A	0.0948177	0.347236	0	NA
140689	CBLN4	0.0947229	0.533917	0	NA
3776	KCNK2	0.0946599	0.363051	0	NA
6327	SCN2B	0.0939287	0.621739	0	NA
63950	DMRTA2	0.093628	0.303812	0	NA
54922	RASIP1	0.0932319	0.439034	0	NA
163255	ZNF540	0.0932261	0.372266	0	NA
79148	MMP28	0.0931567	0.396356	0	NA
79683	ZDHHC14	0.0931081	0.619088	0	NA
165545	DQX1	0.0930394	0.818707	0	NA
5454	POU3F2	0.0929492	0.874492	0	NA
22925	PLA2R1	0.0928662	0.493167	0	NA
59341	TRPV4	0.0925482	0.560507	0	NA
129049	SGSM1	0.0925165	0.536604	0	NA
266722	HS6ST3	0.0917686	0.656738	0	NA
3785	KCNQ2	0.0913671	0.349142	0	NA
83758	RBP5	0.0912113	0.581417	0	NA
9955	HS3ST3A1	0.0911965	0.694929	0	NA
3675	ITGA3	0.0910429	0.711	0	NA
8542	APOL1	0.0908741	0.249297	0	NA
345222	MSANTD1	0.0907931	0.33336	0	NA
9312	KCNB2	0.0900842	0.229514	0	NA
375061	FAM89A	0.0900238	0.315809	0	NA
8793	TNFRSF10D	0.0898812	0.592845	0	NA
51422	PRKAG2	0.0898239	0.717051	0	NA
93145	OLFM2	0.0897864	0.808298	0	NA
90102	PHLDB2	0.0897103	0.583985	0	NA
7122	CLDN5	0.089563	0.438328	0	NA
7123	CLEC3B	0.0892846	0.307307	0	NA
115827	RAB3C	0.0889981	0.600461	0	NA
27239	GPR162	0.0883346	0.491677	0	NA
51733	UPB1	0.0883177	0.872042	0	NA
284680	C1orf111	0.0880595	0.904488	0	NA
6559	SLC12A3	0.0879174	0.27594	0	NA
9671	WSCD2	0.0878457	0.609344	0	NA
27329	ANGPTL3	0.0878231	0.389353	0	NA
2687	GGT5	0.0877251	0.606984	0	NA
27302	BMP10	0.0876155	0.450166	0	NA
8929	PHOX2B	0.0874324	0.414461	0	NA
5005	ORM2	0.0871184	0.703226	0	NA
55821	ALLC	0.0866899	0.868504	0	NA
1634	DCN	0.0866582	0.898791	0	NA
6649	SOD3	0.0865238	0.650044	0	NA
7262	PHLDA2	0.0865027	0.318658	0	NA
5271	SERPINB8	0.0864062	0.30439	0	NA
133874	C5orf58	0.0863345	0.303717	0	NA
142685	ASB15	0.0861931	0.99698	0	NA
9350	CER1	0.0860564	0.568483	0	NA
8324	FZD7	0.0857551	0.245791	0	NA
55561	CDC42BPG	0.0853726	0.320442	0	NA
171482	FAM9A	0.0853098	0.615564	0	NA
162540	SPPL2C	0.0852601	0.305439	0	NA
28	ABO	0.0850972	0.440244	0	NA
59335	PRDM12	0.0848214	0.368626	0	NA
7069	THRSP	0.0847132	0.43779	0	NA
7621	ZNF70	0.0846719	0.83981	0	NA
6397	SEC14L1	0.0845714	0.391384	0	NA
3198	HOXA1	0.0841778	0.525395	0	NA
2916	GRM6	0.0839167	0.630255	0	NA
5600	MAPK11	0.0838416	0.49573	0	NA
54970	TTC12	0.083826	0.526803	0	NA
1056	CEL	0.0837282	0.331533	0	NA
10590	SCGN	0.0836433	0.410787	0	NA
126755	LRRC38	0.0836265	0.622361	0	NA
10255	HCG9	0.0831416	0.461003	0	NA
54742	LY6K	0.0824602	0.355992	0	NA
27181	SIGLEC8	0.0821984	0.417879	0	NA
4157	MC1R	0.0817715	0.634723	0	NA
7100	TLR5	0.0817429	0.52886	0	NA
1745	DLX1	0.0814768	0.34257	0	NA
51725	FBXO40	0.0814653	0.715964	0	NA
343641	TGM6	0.081351	0.340979	0	NA
115701	ALPK2	0.0811053	0.333679	0	NA
7075	TIE1	0.080973	0.28406	0	NA
60675	PROK2	0.0808304	0.335287	0	NA
440073	IQSEC3	0.0807236	0.411913	0	NA
10642	IGF2BP1	0.0805698	0.621706	0	NA
7466	WFS1	0.0805099	0.728037	0	NA
4588	MUC6	0.0799099	0.85867	0	NA
2922	GRP	0.0797292	0.691204	0	NA
2326	FMO1	0.0797202	0.569313	0	NA
9249	DHRS3	0.0797035	0.417722	0	NA
1258	CNGB1	0.0796153	0.44208	0	NA
79802	HHIPL2	0.0796153	0.648436	0	NA
56955	MEPE	0.0796115	0.469037	0	NA
162514	TRPV3	0.0794598	0.624917	0	NA
4130	MAP1A	0.0793354	0.78181	0	NA
146849	CCDC42	0.0792893	0.467889	0	NA
79789	CLMN	0.0791379	0.455874	0	NA
93107	KCNG4	0.078937	0.295918	0	NA
64388	GREM2	0.0788763	0.517441	0	NA
124599	CD300LB	0.0788484	0.292956	0	NA
119467	CLRN3	0.078529	0.545819	0	NA
3400	ID4	0.0785178	0.79572	0	NA
4037	LRP3	0.0784861	0.299994	0	NA
64852	TUT1	0.0783525	0.364389	0	NA
119395	CALHM3	0.078169	0.706281	0	NA
2815	GP9	0.0781593	0.65378	0	NA
11197	WIF1	0.0780049	0.323915	0	NA
1827	RCAN1	0.0778917	0.475001	0	NA
140688	NOL4L	0.0778608	0.357514	0	NA
285016	FAM150B	0.077765	0.622418	0	NA
57529	RGAG1	0.0775843	0.484303	0	NA
3784	KCNQ1	0.0775123	0.407222	0	NA
126206	NLRP5	0.0774668	0.614705	0	NA
90019	SYT8	0.0774421	0.417472	0	NA
4249	MGAT5	0.077184	0.300433	0	NA
57642	COL20A1	0.0771481	0.659695	0	NA
2649	NR6A1	0.0770156	0.42285	0	NA
333926	PPM1J	0.0766105	0.760532	0	NA
57493	HEG1	0.0765309	0.471481	0	NA
117195	MRGPRX3	0.0764693	0.305628	0	NA
57105	CYSLTR2	0.0764539	0.650546	0	NA
3868	KRT16	0.0760879	0.428289	0	NA
3257	HPS1	0.0760586	0.375342	0	NA
9564	BCAR1	0.0759392	0.400185	0	NA
147719	LYPD4	0.0752635	0.675736	0	NA
84074	QRICH2	0.0748855	0.842706	0	NA
5325	PLAGL1	0.0747277	0.716521	0	NA
10630	PDPN	0.0745939	0.299646	0	NA
843	CASP10	0.074195	0.588019	0	NA
119385	AGAP11	0.0740172	0.569716	0	NA
1577	CYP3A5	0.0737187	0.496712	0	NA
6300	MAPK12	0.0727767	1.01807	0	NA
79684	MSANTD2	0.0724439	0.757467	0	NA
2155	F7	0.0722777	0.255086	0	NA
221749	PXDC1	0.072037	0.404224	0	NA
23111	SPG20	0.0719268	0.286995	0	NA
284297	SSC5D	0.0716397	0.923904	0	NA
2621	GAS6	0.0715412	0.49862	0	NA
1087	CEACAM7	0.0713766	0.760355	0	NA
57369	GJD2	0.0713536	0.356822	0	NA
79838	TMC5	0.0712002	0.641743	0	NA
63974	NEUROD6	0.0709851	0.503292	0	NA
6716	SRD5A2	0.0709218	0.313969	0	NA
57194	ATP10A	0.0705734	0.531323	0	NA
2099	ESR1	0.0705037	0.389648	0	NA
2532	ACKR1	0.0702061	0.333767	0	NA
4759	NEU2	0.0700892	0.688777	0	NA
429	ASCL1	0.0699749	0.439313	0	NA
6677	SPAM1	0.0693999	0.580227	0	NA
6591	SNAI2	0.0687374	0.467395	0	NA
4081	MAB21L1	0.0686644	0.881516	0	NA
85445	CNTNAP4	0.0681069	0.347475	0	NA
83742	MARVELD1	0.0680548	0.498887	0	NA
90134	KCNH7	0.0677469	0.481346	0	NA
3725	JUN	0.0677445	0.378884	0	NA
342977	NANOS3	0.0676245	0.447926	0	NA
79623	GALNT14	0.0675921	0.440987	0	NA
122046	TEX26	0.067343	0.497455	0	NA
57156	TMEM63C	0.067175	0.329582	0	NA
2712	GK2	0.0670257	0.697126	0	NA
374973	TEX38	0.0669055	0.36368	0	NA
60598	KCNK15	0.0668741	0.370746	0	NA
10826	FAXDC2	0.0666251	0.468401	0	NA
6934	TCF7L2	0.0665586	0.800504	0	NA
29951	PDZRN4	0.0662837	0.356701	0	NA
10602	CDC42EP3	0.0661865	0.766961	0	NA
4317	MMP8	0.0661195	0.863127	0	NA
571	BACH1	0.0657177	0.671511	0	NA
140880	CST11	0.065696	0.449359	0	NA
60484	HAPLN2	0.0654872	0.369692	0	NA
153918	ZC2HC1B	0.0654061	0.656727	0	NA
7079	TIMP4	0.0653052	0.303744	0	NA
4131	MAP1B	0.0652636	0.653552	0	NA
93589	CACNA2D4	0.0652464	0.304544	0	NA
92154	MTSS1L	0.0652279	0.338016	0	NA
3568	IL5RA	0.0650297	0.590579	0	NA
22866	CNKSR2	0.0648759	0.568893	0	NA
7033	TFF3	0.0645533	0.544974	0	NA
85004	RERG	0.0641631	0.455029	0	NA
55214	LEPREL1	0.0636405	0.593433	0	NA
23762	OSBP2	0.0635768	0.466627	0	NA
5753	PTK6	0.0635094	0.682824	0	NA
26166	RGS22	0.0634006	0.910326	0	NA
51564	HDAC7	0.0627576	0.502888	0	NA
9355	LHX2	0.0626277	0.503949	0	NA
81575	APOLD1	0.0622656	0.65189	0	NA
23096	IQSEC2	0.062175	0.302082	0	NA
84639	IL1F10	0.0617278	0.319364	0	NA
4629	MYH11	0.0615293	0.473782	0	NA
338645	LUZP2	0.0614015	0.62706	0	NA
9077	DIRAS3	0.0606336	0.411686	0	NA
317649	EIF4E3	0.0606284	0.665568	0	NA
51200	CPA4	0.0600401	0.59414	0	NA
9021	SOCS3	0.0597102	0.530157	0	NA
4610	MYCL	0.0595988	0.547839	0	NA
148808	MFSD4	0.0592474	0.451095	0	NA
10309	CCNO	0.0590998	0.3844	0	NA
5161	PDHA2	0.0590239	0.348968	0	NA
5745	PTH1R	0.0590205	0.459986	0	NA
4855	NOTCH4	0.0587844	0.679678	0	NA
84694	GJA10	0.0587196	0.457155	0	NA
91179	SCARF2	0.0585014	0.712275	0	NA
84109	QRFPR	0.0580663	0.320322	0	NA
9099	USP2	0.0578804	0.55917	0	NA
374897	SBSN	0.0577356	0.50087	0	NA
5354	PLP1	0.0575626	0.726102	0	NA
80816	ASXL3	0.0574536	0.463721	0	NA
1263	PLK3	0.0573323	0.507504	0	NA
23704	KCNE4	0.0572282	0.238494	0	NA
4299	AFF1	0.0571984	0.629561	0	NA
3887	KRT81	0.0570239	0.352381	0	NA
2853	GPR31	0.0570069	0.504206	0	NA
9715	FAM131B	0.0569684	0.356281	0	NA
30835	CD209	0.0567639	0.354487	0	NA
255394	TCP11L2	0.0566917	0.465392	0	NA
23591	FAM215A	0.0565635	0.863536	0	NA
5054	SERPINE1	0.0558944	0.657399	0	NA
2625	GATA3	0.055804	0.391585	0	NA
54546	RNF186	0.055767	0.390437	0	NA
64100	ELSPBP1	0.0556819	0.438586	0	NA
51168	MYO15A	0.0556682	0.85598	0	NA
3083	HGFAC	0.0555661	0.390771	0	NA
4628	MYH10	0.0555221	0.410754	0	NA
79712	GTDC1	0.0555163	0.928148	0	NA
2070	EYA4	0.0553668	0.606842	0	NA
55203	LGI2	0.0553383	0.358497	0	NA
388125	C2CD4B	0.0552042	0.380325	0	NA
83550	GPR101	0.0548488	0.409161	0	NA
6345	SRL	0.0545115	0.530812	0	NA
5023	P2RX1	0.054351	0.536175	0	NA
84570	COL25A1	0.0543187	0.488829	0	NA
6750	SST	0.0542907	0.463101	0	NA
6769	STAC	0.0542383	0.432022	0	NA
57526	PCDH19	0.0539794	0.478213	0	NA
142680	SLC34A3	0.0539672	0.255561	0	NA
4843	NOS2	0.0539509	0.346665	0	NA
9358	ITGBL1	0.0537837	0.604107	0	NA
29881	NPC1L1	0.053735	0.723039	0	NA
6853	SYN1	0.0535532	0.431152	0	NA
861	RUNX1	0.0533281	0.602723	0	NA
286436	H2BFM	0.0532228	0.338431	0	NA
11061	LECT1	0.0530767	0.533976	0	NA
1292	COL6A2	0.0521796	0.605734	0	NA
27199	OXGR1	0.0521052	0.421335	0	NA
7762	ZNF215	0.0520685	0.345174	0	NA
10633	RASL10A	0.0516641	0.32247	0	NA
57507	ZNF608	0.0516536	0.575597	0	NA
349136	WDR86	0.0516176	0.354369	0	NA
162333	MARCH10	0.051187	0.523851	0	NA
83857	TMTC1	0.050995	0.398658	0	NA
80263	TRIM45	0.0509911	0.500662	0	NA
9935	MAFB	0.0509568	0.317639	0	NA
2823	GPM6A	0.0502724	0.229321	0	NA
8710	SERPINB7	0.0501775	0.516237	0	NA
3748	KCNC3	0.0501611	0.570855	0	NA
128653	C20orf141	0.0501441	0.572691	0	NA
4017	LOXL2	0.050058	0.445993	0	NA
51232	CRIM1	0.0499274	0.528221	0	NA
2020	EN2	0.0498436	0.571119	0	NA
150280	HORMAD2	0.049753	0.798898	0	NA
1124	CHN2	0.0497521	0.610096	0	NA
284186	TMEM105	0.0494213	0.727894	0	NA
337876	CHSY3	0.0493774	0.243698	0	NA
7051	TGM1	0.0492462	0.844926	0	NA
11341	SCRG1	0.0490941	0.660951	0	NA
9770	RASSF2	0.0485434	0.606058	0	NA
51557	LGSN	0.0482388	0.774754	0	NA
134860	TAAR9	0.0481023	0.694976	0	NA
4004	LMO1	0.048048	0.441643	0	NA
6755	SSTR5	0.0478433	0.636399	0	NA
1302	COL11A2	0.0475672	0.68557	0	NA
9746	CLSTN3	0.0470838	0.421622	0	NA
285800	PRR18	0.0469416	0.667797	0	NA
25946	ZNF385A	0.0468023	0.356431	0	NA
5544	PRB3	0.0462429	0.634563	0	NA
340273	ABCB5	0.0461694	0.286352	0	NA
759	CA1	0.0460486	0.734927	0	NA
3751	KCND2	0.0460444	0.539472	0	NA
771	CA12	0.0459892	0.6493	0	NA
4103	MAGEA4	0.0458327	0.465996	0	NA
27147	DENND2A	0.0449942	0.367444	0	NA
7252	TSHB	0.0448518	0.379886	0	NA
1132	CHRM4	0.0447922	0.694768	0	NA
55668	GPATCH2L	0.0447507	0.57003	0	NA
3662	IRF4	0.0446181	0.863892	0	NA
[truncated: 19,357 more rows]
