# Supplementary material for: Prioritizing causal disease genes using unbiased genomic features
Source: Genome Biol. 2014 Dec 3;15(12):3274. doi: 10.1186/s13059-014-0534-8 (PMC4279789; doi:10.1186/s13059-014-0534-8)
Supplement: Additional file 26: Table S30. — OPEN predictions for chronic lymphocytic leukiemia. [file 13059_2014_534_MOESM26_ESM.xlsx]

## Sheet: HP_0005550_OPEN_predictions.txt
Entrez_ID	HGNC	Score	Stdev	GWAS Hit (loci are numbered, 0 = not within a GWAS locus)	Locus (NA = gene not within a GWAS locus)
4088	SMAD3	1.3089	0.495471	0	NA
951	CD37	1.17235	0.178144	0	NA
6480	ST6GAL1	1.16889	0.299394	0	NA
10801	SEPT9	1.15867	0.609985	0	NA
54625	PARP14	1.04524	0.368187	0	NA
83593	RASSF5	1.02629	0.518502	0	NA
1794	DOCK2	1.01893	0.563454	0	NA
8522	GAS7	1.01853	0.586667	0	NA
4155	MBP	0.996596	0.402236	0	NA
7903	ST8SIA4	0.990906	0.398748	0	NA
3635	INPP5D	0.989477	0.478607	0	NA
11262	SP140	0.979424	0.251829	5	2q37.1
3587	IL10RA	0.961984	0.417156	0	NA
3717	JAK2	0.951583	0.52027	0	NA
2113	ETS1	0.939021	0.585371	0	NA
57140	RNPEPL1	0.905482	0.392258	0	NA
79651	RHBDF2	0.904649	0.632452	0	NA
22898	DENND3	0.900581	0.200369	0	NA
9168	TMSB10	0.893177	0.919474	0	NA
79961	DENND2D	0.892726	0.469378	0	NA
23180	RFTN1	0.886638	0.463818	0	NA
6789	STK4	0.885907	0.322014	0	NA
7124	TNF	0.881875	0.963936	0	NA
79668	PARP8	0.879659	0.373214	0	NA
283991	UBALD2	0.878559	0.414331	0	NA
5209	PFKFB3	0.876382	0.674906	0	NA
3663	IRF5	0.8727	0.753233	0	NA
677	ZFP36L1	0.867497	0.739234	0	NA
8545	CGGBP1	0.8671	0.310394	0	NA
864	RUNX3	0.862727	0.587992	0	NA
8651	SOCS1	0.858011	0.630771	0	NA
4046	LSP1	0.81932	0.202254	0	NA
4772	NFATC1	0.818964	0.325547	0	NA
51278	IER5	0.815243	0.638578	0	NA
64332	NFKBIZ	0.814548	0.525264	0	NA
3659	IRF1	0.809412	0.300412	0	NA
10892	MALT1	0.798745	0.588681	0	NA
63901	FAM111A	0.796634	0.510552	0	NA
7832	BTG2	0.795112	0.491904	0	NA
6890	TAP1	0.790037	0.659815	0	NA
1277	COL1A1	0.778227	0.371675	0	NA
56905	C15orf39	0.768002	0.254327	0	NA
5696	PSMB8	0.762039	0.432396	0	NA
5580	PRKCD	0.761774	0.738997	0	NA
9618	TRAF4	0.758612	0.559965	0	NA
11214	AKAP13	0.752896	0.453353	0	NA
92241	RCSD1	0.746007	0.485257	0	NA
1889	ECE1	0.741105	0.429275	0	NA
50615	IL21R	0.739825	0.494203	0	NA
9262	STK17B	0.739549	0.560838	0	NA
639	PRDM1	0.73497	0.399338	0	NA
6504	SLAMF1	0.728675	0.834555	0	NA
972	CD74	0.728493	0.692415	0	NA
133	ADM	0.717538	0.686528	0	NA
79705	LRRK1	0.712592	0.690547	0	NA
3669	ISG20	0.706919	0.484127	0	NA
4208	MEF2C	0.706593	0.698416	0	NA
7453	WARS	0.706294	0.313975	0	NA
6689	SPIB	0.706259	0.340593	0	NA
59274	MESDC1	0.705662	0.637232	0	NA
116984	ARAP2	0.703788	0.544509	0	NA
3987	LIMS1	0.703229	0.43734	0	NA
29992	PILRA	0.701744	0.248688	0	NA
9910	RABGAP1L	0.693432	0.600434	0	NA
3394	IRF8	0.693344	0.445421	0	NA
694	BTG1	0.692668	0.417845	0	NA
1847	DUSP5	0.692308	1.05877	0	NA
5880	RAC2	0.692172	0.474195	0	NA
7187	TRAF3	0.69194	0.895808	0	NA
5452	POU2F2	0.689688	0.367815	0	NA
9021	SOCS3	0.688852	0.55356	0	NA
3726	JUNB	0.688745	0.763465	0	NA
91010	FMNL3	0.684932	0.479623	0	NA
11338	U2AF2	0.682599	0.707853	0	NA
2268	FGR	0.680527	0.568116	0	NA
4600	MX2	0.674826	0.497766	0	NA
4121	MAN1A1	0.673312	0.377508	0	NA
9695	EDEM1	0.668308	0.327904	0	NA
6843	VAMP1	0.668182	0.433731	0	NA
79180	EFHD2	0.665361	0.824362	0	NA
942	CD86	0.665091	0.64314	0	NA
23048	FNBP1	0.661787	0.790749	0	NA
79650	USB1	0.651851	0.558405	0	NA
3134	HLA-F	0.6512	0.32855	0	NA
1669	DEFA4	0.650341	0.764775	0	NA
5778	PTPN7	0.64624	0.395481	0	NA
2683	B4GALT1	0.646147	0.421587	0	NA
2120	ETV6	0.641762	0.418853	0	NA
56970	ATXN7L3	0.641444	0.924463	0	NA
135	ADORA2A	0.641424	0.354682	0	NA
55281	TMEM140	0.641189	0.442437	0	NA
25816	TNFAIP8	0.6397	0.548858	0	NA
9450	LY86	0.636388	0.598307	0	NA
10849	CD3EAP	0.635317	0.645498	0	NA
118788	PIK3AP1	0.634923	0.551523	0	NA
9181	ARHGEF2	0.634235	0.342647	0	NA
2353	FOS	0.6335	0.56502	0	NA
7873	MANF	0.628185	0.522186	0	NA
7408	VASP	0.627563	0.627682	0	NA
55544	RBM38	0.624997	0.361445	0	NA
4065	LY75	0.624361	0.446588	0	NA
219972	MPEG1	0.616345	0.615442	0	NA
152926	PPM1K	0.616148	0.478104	0	NA
5504	PPP1R2	0.615182	0.389694	0	NA
8764	TNFRSF14	0.610494	0.635726	0	NA
9846	GAB2	0.608241	0.516274	0	NA
79026	AHNAK	0.60601	0.66062	0	NA
141	ADPRH	0.60583	0.449929	0	NA
6891	TAP2	0.604356	0.512403	0	NA
53335	BCL11A	0.602484	0.863977	0	NA
5777	PTPN6	0.601121	0.628543	0	NA
3428	IFI16	0.597123	0.197183	0	NA
54	ACP5	0.596777	0.570222	0	NA
7422	VEGFA	0.59612	0.481724	0	NA
9689	BZW1	0.592192	0.69663	7	2q33.1
5581	PRKCE	0.591324	0.402189	0	NA
50515	CHST11	0.590356	0.385845	0	NA
9770	RASSF2	0.589279	1.04253	0	NA
468	ATF4	0.588598	0.724384	0	NA
7128	TNFAIP3	0.583874	0.453958	0	NA
3660	IRF2	0.583105	0.398088	0	NA
8495	PPFIBP2	0.582676	0.830391	0	NA
84875	PARP10	0.580745	0.302443	0	NA
9046	DOK2	0.579334	0.539817	0	NA
3159	HMGA1	0.578877	0.773946	0	NA
9214	FAIM3	0.576891	0.396764	0	NA
8428	STK24	0.575799	0.382718	0	NA
8609	KLF7	0.573867	0.439482	0	NA
4061	LY6E	0.573007	0.332308	0	NA
3221	HOXC4	0.569316	0.338739	0	NA
6452	SH3BP2	0.569061	0.71296	0	NA
7852	CXCR4	0.567649	0.410093	0	NA
51296	SLC15A3	0.567214	0.361837	0	NA
10106	CTDSP2	0.563341	0.791953	0	NA
6793	STK10	0.56201	0.508657	0	NA
399	RHOH	0.561183	0.510537	0	NA
10312	TCIRG1	0.559691	0.704969	0	NA
9840	TESPA1	0.55814	0.831978	0	NA
55294	FBXW7	0.557937	0.637215	0	NA
514	ATP5E	0.556916	0.402691	0	NA
9242	MSC	0.556754	0.113701	0	NA
1435	CSF1	0.55181	0.491262	0	NA
10938	EHD1	0.550686	0.365737	0	NA
165631	PARP15	0.550239	0.668094	0	NA
4790	NFKB1	0.548674	0.616709	0	NA
6654	SOS1	0.548484	0.42988	0	NA
6786	STIM1	0.548101	0.387584	0	NA
3551	IKBKB	0.546648	0.640449	0	NA
29933	GPR132	0.54611	0.563055	0	NA
10947	AP3M2	0.540464	0.708866	0	NA
6314	ATXN7	0.539639	0.369409	0	NA
2289	FKBP5	0.537189	0.693448	0	NA
8767	RIPK2	0.536861	0.244164	0	NA
120534	ARL14EP	0.536232	0.598357	0	NA
395	ARHGAP6	0.534528	0.41325	0	NA
8569	MKNK1	0.534257	0.537442	0	NA
3936	LCP1	0.532974	0.430873	0	NA
486	FXYD2	0.531436	0.541202	0	NA
10154	PLXNC1	0.531103	0.510917	0	NA
5187	PER1	0.530964	0.606299	0	NA
90268	OTULIN	0.530871	0.302081	0	NA
55080	TAPBPL	0.527205	0.931657	0	NA
3603	IL16	0.526912	0.77476	0	NA
2004	ELK3	0.523971	0.416282	0	NA
5551	PRF1	0.523473	0.558121	0	NA
586	BCAT1	0.51927	0.565677	0	NA
375346	TMEM110	0.51887	0.362048	0	NA
80774	LIMD2	0.518473	0.696226	0	NA
10090	UST	0.51485	0.302035	0	NA
10509	SEMA4B	0.51319	0.575696	0	NA
10643	IGF2BP3	0.513116	0.488632	0	NA
10602	CDC42EP3	0.510534	0.502275	0	NA
81552	VOPP1	0.510409	0.707741	0	NA
80342	TRAF3IP3	0.509511	0.91128	0	NA
1487	CTBP1	0.50871	0.573627	0	NA
11344	TWF2	0.508094	0.45366	0	NA
11322	TMC6	0.506507	0.583472	0	NA
9766	KIAA0247	0.505775	0.580808	0	NA
23433	RHOQ	0.505374	0.442379	0	NA
51063	CALHM2	0.503123	0.641946	0	NA
7133	TNFRSF1B	0.501428	0.814765	0	NA
7850	IL1R2	0.501136	0.525177	0	NA
965	CD58	0.500367	0.481138	0	NA
84541	KBTBD8	0.500321	0.99372	0	NA
6672	SP100	0.500211	0.719051	5	2q37.1
3661	IRF3	0.494753	0.803014	0	NA
3115	HLA-DPB1	0.492989	0.547945	0	NA
83937	RASSF4	0.492449	0.514234	0	NA
729830	FAM160A1	0.491693	0.573231	0	NA
2870	GRK6	0.490463	0.485903	0	NA
1960	EGR3	0.489943	0.669039	0	NA
7204	TRIO	0.489488	0.550413	0	NA
374872	C19orf35	0.486939	0.450932	0	NA
4033	LRMP	0.485459	0.529755	0	NA
388011	C14orf64	0.48541	0.449635	0	NA
4154	MBNL1	0.483177	0.411153	0	NA
9595	CYTIP	0.482193	0.519688	0	NA
3727	JUND	0.48207	0.771811	0	NA
7040	TGFB1	0.481685	0.573306	0	NA
6397	SEC14L1	0.478609	0.831506	0	NA
1026	CDKN1A	0.478377	0.434586	0	NA
130340	AP1S3	0.477442	0.64533	0	NA
4502	MT2A	0.475671	0.459825	0	NA
1635	DCTD	0.47479	0.163988	0	NA
60489	APOBEC3G	0.47163	0.591618	0	NA
9057	SLC7A6	0.471347	0.325817	0	NA
8514	KCNAB2	0.466867	0.554205	0	NA
78994	PRR14	0.466223	0.481568	0	NA
64744	SMAP2	0.464006	0.490427	0	NA
10320	IKZF1	0.463663	0.640273	0	NA
94027	CGB7	0.463168	0.325764	0	NA
132884	EVC2	0.459118	0.610283	0	NA
84166	NLRC5	0.458665	0.163889	0	NA
4205	MEF2A	0.456458	0.667544	0	NA
6853	SYN1	0.455268	0.342136	0	NA
3560	IL2RB	0.454232	0.31275	0	NA
3109	HLA-DMB	0.453486	0.692564	0	NA
57730	ANKRD36B	0.452583	0.438056	0	NA
147011	PROCA1	0.449057	0.545609	0	NA
29969	MDFIC	0.445919	0.778533	0	NA
64135	IFIH1	0.445057	0.7701	0	NA
54900	LAX1	0.444784	0.420312	0	NA
54440	SASH3	0.444061	0.531507	0	NA
9603	NFE2L3	0.443503	0.31517	0	NA
51199	NIN	0.44241	0.447748	0	NA
330	BIRC3	0.441966	0.733512	0	NA
10538	BATF	0.44188	0.422915	0	NA
3024	HIST1H1A	0.44124	0.41354	0	NA
5142	PDE4B	0.441082	0.663036	0	NA
2889	RAPGEF1	0.440991	0.906918	0	NA
64393	ZMAT3	0.440567	0.299369	0	NA
126306	JSRP1	0.439728	0.642242	0	NA
4299	AFF1	0.439139	0.742125	0	NA
255231	MCOLN2	0.437734	0.643183	0	NA
79567	FAM65A	0.437338	0.496498	0	NA
4067	LYN	0.436708	0.644288	0	NA
57459	GATAD2B	0.436654	0.461836	0	NA
4233	MET	0.43634	0.529958	0	NA
5008	OSM	0.435705	0.362044	0	NA
2215	FCGR3B	0.434545	0.803005	0	NA
113263	GLCCI1	0.434417	0.623202	0	NA
57623	ZFAT	0.433602	0.396843	0	NA
4296	MAP3K11	0.43323	0.576	0	NA
5295	PIK3R1	0.431397	0.175602	0	NA
684	BST2	0.431354	0.543424	0	NA
58516	FAM60A	0.431335	0.262097	0	NA
8115	TCL1A	0.430795	0.705495	0	NA
23240	KIAA0922	0.430141	0.401432	0	NA
7431	VIM	0.42854	0.771915	0	NA
5791	PTPRE	0.426991	0.302797	0	NA
55608	ANKRD10	0.425319	0.493895	0	NA
51320	MEX3C	0.424271	0.357027	0	NA
6404	SELPLG	0.424057	0.259527	0	NA
960	CD44	0.423524	0.429183	0	NA
90423	ATP6V1E2	0.423385	0.52865	0	NA
80232	WDR26	0.422102	0.410278	0	NA
1241	LTB4R	0.42174	0.46947	0	NA
54726	OTUD4	0.421682	0.613952	0	NA
5450	POU2AF1	0.420182	0.473557	0	NA
10392	NOD1	0.415905	0.516042	0	NA
81688	C6orf62	0.415548	0.463848	0	NA
3280	HES1	0.414541	0.628963	0	NA
22987	SV2C	0.413238	0.439812	0	NA
10507	SEMA4D	0.411817	0.610626	0	NA
3707	ITPKB	0.411772	0.509752	0	NA
6895	TARBP2	0.411581	0.328532	0	NA
10865	ARID5A	0.408689	0.631609	0	NA
5991	RFX3	0.408423	0.790562	0	NA
390992	HES3	0.408	0.614928	0	NA
124935	SLC43A2	0.406499	0.774448	0	NA
80709	AKNA	0.406025	0.391391	0	NA
939	CD27	0.405354	0.758525	0	NA
1236	CCR7	0.403237	0.482614	0	NA
753	LDLRAD4	0.402334	0.48063	0	NA
863	CBFA2T3	0.401122	0.605516	0	NA
60436	TGIF2	0.399979	0.211621	0	NA
10437	IFI30	0.399603	0.548952	0	NA
1846	DUSP4	0.398797	0.410216	0	NA
2100	ESR2	0.398548	0.770897	0	NA
83706	FERMT3	0.397523	0.778087	0	NA
958	CD40	0.396559	0.745684	0	NA
9909	DENND4B	0.396489	0.535238	0	NA
65125	WNK1	0.396368	0.439583	0	NA
57007	ACKR3	0.395633	0.453467	0	NA
29	ABR	0.395485	0.595421	0	NA
55824	PAG1	0.394103	0.382858	0	NA
640	BLK	0.393801	0.586578	0	NA
5900	RALGDS	0.393354	0.628059	0	NA
10263	CDK2AP2	0.392652	0.478405	0	NA
80326	WNT10A	0.392382	0.375933	0	NA
2081	ERN1	0.391015	0.183582	0	NA
22890	ZBTB1	0.390576	0.352931	0	NA
1043	CD52	0.390368	0.618771	0	NA
8473	OGT	0.38976	0.44252	0	NA
1302	COL11A2	0.389466	0.321161	0	NA
3431	SP110	0.389179	0.488605	5	2q37.1
23505	TMEM131	0.389105	0.249966	0	NA
578	BAK1	0.388719	0.634204	0	NA
85450	ITPRIP	0.387514	0.538915	0	NA
2629	GBA	0.387153	0.57084	0	NA
3732	CD82	0.386264	0.374695	0	NA
648	BMI1	0.385806	0.568029	0	NA
7421	VDR	0.384451	0.410608	0	NA
3932	LCK	0.383513	0.375894	0	NA
2035	EPB41	0.382713	0.460398	0	NA
2859	GPR35	0.381419	0.450565	0	NA
6774	STAT3	0.380804	0.630031	0	NA
219333	USP12	0.3806	0.376721	0	NA
4582	MUC1	0.379862	0.644682	0	NA
10723	SLC12A7	0.379025	0.573853	0	NA
2117	ETV3	0.377526	0.482251	0	NA
8519	IFITM1	0.377396	0.37521	0	NA
79085	SLC25A23	0.376455	0.486051	0	NA
240	ALOX5	0.37426	0.353095	0	NA
23207	PLEKHM2	0.373446	0.582927	0	NA
114908	TMEM123	0.372652	0.377303	0	NA
147138	TMC8	0.369182	0.717495	0	NA
51676	ASB2	0.367828	0.855262	0	NA
6154	RPL26	0.366246	0.430767	0	NA
3662	IRF4	0.365772	0.629622	10	6p25.3
25966	C2CD2	0.364902	0.525234	0	NA
6241	RRM2	0.364228	0.413161	0	NA
5579	PRKCB	0.363525	0.353939	0	NA
50650	ARHGEF3	0.363245	0.632405	0	NA
9709	HERPUD1	0.362763	0.598743	0	NA
7430	EZR	0.361024	0.353704	0	NA
200734	SPRED2	0.360175	0.441938	0	NA
4616	GADD45B	0.357799	0.595485	0	NA
7107	GPR137B	0.357029	0.686446	0	NA
10044	SH2D3C	0.356127	0.626861	0	NA
27071	DAPP1	0.355412	0.371492	0	NA
5292	PIM1	0.355384	0.512987	0	NA
796	CALCA	0.352531	0.596642	0	NA
57584	ARHGAP21	0.352189	0.712846	0	NA
961	CD47	0.351659	0.119379	0	NA
4218	RAB8A	0.351587	0.65645	0	NA
7805	LAPTM5	0.350938	0.534966	0	NA
8968	HIST1H3F	0.350463	0.416685	0	NA
156	ADRBK1	0.349076	0.584788	0	NA
6193	RPS5	0.348545	0.956591	0	NA
1021	CDK6	0.348241	0.723426	0	NA
127829	ARL8A	0.34805	0.295384	0	NA
9859	CEP170	0.346473	0.356887	0	NA
388536	ZNF790	0.346392	0.394847	0	NA
5757	PTMA	0.346227	0.488686	0	NA
57706	DENND1A	0.345653	0.519975	0	NA
202	AIM1	0.345489	0.406195	0	NA
57522	SRGAP1	0.344996	0.171915	0	NA
479	ATP12A	0.344988	0.7753	0	NA
6004	RGS16	0.344615	0.552612	0	NA
158830	CXorf65	0.342564	0.577211	0	NA
973	CD79A	0.342463	0.545808	0	NA
5026	P2RX5	0.340962	0.382461	0	NA
9020	MAP3K14	0.340747	0.746479	0	NA
3122	HLA-DRA	0.340485	0.751565	0	NA
84957	RELT	0.340032	0.591467	0	NA
285847	LOC285847	0.339555	0.478801	0	NA
3111	HLA-DOA	0.339307	0.41827	0	NA
445329	SULT1A4	0.33909	0.336062	0	NA
259307	IL4I1	0.338736	0.526659	0	NA
51564	HDAC7	0.338156	0.70552	0	NA
81606	LBH	0.337984	0.527008	0	NA
221336	BEND6	0.337948	0.736816	0	NA
8807	IL18RAP	0.336208	0.855183	0	NA
25853	DCAF12	0.33585	0.382753	0	NA
3638	INSIG1	0.335795	0.354635	0	NA
3223	HOXC6	0.335257	0.297766	0	NA
84823	LMNB2	0.335225	0.800046	0	NA
9711	KIAA0226	0.334507	0.313641	0	NA
29126	CD274	0.334053	0.366622	0	NA
26051	PPP1R16B	0.333733	0.501231	0	NA
5533	PPP3CC	0.332859	0.449068	0	NA
81631	MAP1LC3B	0.332802	0.506735	0	NA
400720	ZNF772	0.332277	0.564193	0	NA
151278	CCDC140	0.331677	0.812664	0	NA
3687	ITGAX	0.331552	0.821301	0	NA
3398	ID2	0.330329	0.527075	0	NA
11027	LILRA2	0.32997	0.230672	0	NA
64699	TMPRSS3	0.329137	0.862267	0	NA
2313	FLI1	0.328213	0.535395	0	NA
6518	SLC2A5	0.328011	0.773335	0	NA
3915	LAMC1	0.327998	0.386386	0	NA
8527	DGKD	0.327506	0.338438	0	NA
340152	ZC3H12D	0.327089	0.537883	0	NA
203245	NAIF1	0.326677	0.29437	0	NA
5534	PPP3R1	0.326071	0.724778	0	NA
9516	LITAF	0.325399	0.810856	0	NA
139716	GAB3	0.325069	0.486931	0	NA
27245	AHDC1	0.324328	0.745461	0	NA
440193	CCDC88C	0.324195	0.283513	0	NA
30	ACAA1	0.324123	0.153926	0	NA
10971	YWHAQ	0.323959	0.178105	0	NA
3055	HCK	0.323583	0.489027	0	NA
9051	PSTPIP1	0.323241	0.422858	0	NA
861	RUNX1	0.323194	0.609838	0	NA
64005	MYO1G	0.323092	0.55246	0	NA
23338	JADE2	0.322306	0.534574	0	NA
2811	GP1BA	0.322153	0.485357	0	NA
54331	GNG2	0.321579	0.404734	0	NA
860	RUNX2	0.321428	0.417799	0	NA
9679	FAM53B	0.320078	0.625191	0	NA
94015	TTYH2	0.319536	0.515216	0	NA
10421	CD2BP2	0.319454	0.716187	0	NA
25	ABL1	0.319421	0.444484	0	NA
8379	MAD1L1	0.318995	0.432788	0	NA
931	MS4A1	0.318015	0.648173	0	NA
399909	PCNXL3	0.317966	0.449865	0	NA
1112	FOXN3	0.317466	0.680939	0	NA
80305	TRABD	0.317385	0.606674	0	NA
1198	CLK3	0.313691	0.613191	0	NA
57713	SFMBT2	0.313503	0.309597	0	NA
7186	TRAF2	0.312853	0.348818	0	NA
10586	MAB21L2	0.312444	0.503687	0	NA
6772	STAT1	0.312295	0.76981	0	NA
27090	ST6GALNAC4	0.310285	0.799714	0	NA
2597	GAPDH	0.310027	0.558698	0	NA
29960	FTSJ2	0.310023	0.405406	0	NA
23157	SEPT6	0.309781	0.293137	0	NA
57514	ARHGAP31	0.307335	0.581051	0	NA
23526	HMHA1	0.307181	0.270192	0	NA
8111	GPR68	0.30691	0.437809	0	NA
390874	ONECUT3	0.306889	0.294962	0	NA
4729	NDUFV2	0.30686	0.663713	0	NA
393	ARHGAP4	0.306781	0.561352	0	NA
25787	DGCR9	0.30637	0.664431	0	NA
57590	WDFY1	0.306087	0.609271	0	NA
4799	NFX1	0.305705	0.279378	0	NA
286336	FAM78A	0.305307	0.612283	0	NA
27128	CYTH4	0.304677	0.586668	0	NA
6657	SOX2	0.304537	0.628178	0	NA
9208	LRRFIP1	0.303229	0.373942	0	NA
55332	DRAM1	0.302505	0.484265	0	NA
55341	LSG1	0.301823	0.892622	0	NA
127943	FCRLB	0.301787	0.633033	0	NA
5271	SERPINB8	0.301554	0.320814	0	NA
6546	SLC8A1	0.301391	0.605148	0	NA
4929	NR4A2	0.301171	0.708459	0	NA
9960	USP3	0.298823	0.383805	0	NA
162394	SLFN5	0.298557	0.749053	0	NA
10125	RASGRP1	0.297749	0.748159	0	NA
5265	SERPINA1	0.296035	0.415923	0	NA
5770	PTPN1	0.295681	0.63915	0	NA
64852	TUT1	0.295293	0.660336	0	NA
203260	CCDC107	0.295218	0.507573	0	NA
55343	SLC35C1	0.295131	0.465653	0	NA
51390	AIG1	0.295023	0.31772	0	NA
1612	DAPK1	0.294248	0.531704	0	NA
1879	EBF1	0.29422	0.645813	0	NA
375387	NRROS	0.293181	0.685739	0	NA
4076	CAPRIN1	0.292229	0.41195	0	NA
27240	SIT1	0.291721	0.557345	0	NA
5728	PTEN	0.291566	0.37448	0	NA
80204	FBXO11	0.291387	0.466496	0	NA
51177	PLEKHO1	0.290249	0.780719	0	NA
834	CASP1	0.289994	0.665753	0	NA
57804	POLD4	0.289631	0.456589	0	NA
3561	IL2RG	0.289448	0.878855	0	NA
7471	WNT1	0.287013	0.319813	0	NA
445328	ARHGEF35	0.285489	0.231093	0	NA
89857	KLHL6	0.283737	0.439182	0	NA
2864	FFAR1	0.283731	0.361878	0	NA
2214	FCGR3A	0.283665	0.597448	0	NA
8869	ST3GAL5	0.28348	0.356929	0	NA
8728	ADAM19	0.282589	0.435621	0	NA
23224	SYNE2	0.28215	0.643296	0	NA
1071	CETP	0.281902	0.469709	0	NA
9023	CH25H	0.28174	0.683636	13	10q23.31
51806	CALML5	0.281427	0.578852	0	NA
55788	LMBRD1	0.281301	0.411241	0	NA
3559	IL2RA	0.281202	0.509189	0	NA
3586	IL10	0.280755	0.557983	0	NA
256586	LYSMD2	0.280009	0.589383	0	NA
602	BCL3	0.278685	0.589433	0	NA
6196	RPS6KA2	0.278421	0.77371	0	NA
3695	ITGB7	0.27763	0.463525	0	NA
3215	HOXB5	0.277531	0.572811	0	NA
3310	HSPA6	0.277524	0.358324	0	NA
752	FMNL1	0.276883	0.713869	0	NA
80223	RAB11FIP1	0.276849	0.380181	0	NA
80854	SETD7	0.276552	0.669904	0	NA
148867	SLC30A7	0.276446	0.338811	0	NA
3425	IDUA	0.275905	0.440865	0	NA
143458	LDLRAD3	0.275718	0.259976	0	NA
23531	MMD	0.27473	0.399761	0	NA
10659	CELF2	0.274653	0.766298	0	NA
57205	ATP10D	0.274206	0.472494	0	NA
5341	PLEK	0.273939	0.317269	0	NA
5901	RAN	0.273719	0.670371	0	NA
11270	NRM	0.273406	0.373926	0	NA
2124	EVI2B	0.272731	0.294587	0	NA
51368	TEX264	0.272673	0.788246	0	NA
8763	CD164	0.272599	0.66968	0	NA
64421	DCLRE1C	0.272571	0.658829	0	NA
302	ANXA2	0.272459	0.756104	0	NA
400935	IL17REL	0.272179	0.193953	0	NA
3185	HNRNPF	0.272077	0.716899	0	NA
3614	IMPDH1	0.272027	0.742678	0	NA
9733	SART3	0.271449	0.150596	0	NA
1951	CELSR3	0.270617	0.600573	0	NA
5980	REV3L	0.270431	0.536084	0	NA
4668	NAGA	0.270232	0.707611	0	NA
23243	ANKRD28	0.269314	0.668698	0	NA
26136	TES	0.26919	0.786105	0	NA
5460	POU5F1	0.268603	0.861445	0	NA
50618	ITSN2	0.268544	0.598405	0	NA
23774	BRD1	0.267169	0.386293	0	NA
1075	CTSC	0.26671	0.546239	0	NA
26053	AUTS2	0.266392	0.462082	0	NA
79930	DOK3	0.265362	0.493103	0	NA
1606	DGKA	0.26407	0.285103	0	NA
90809	TMEM55B	0.26361	0.445213	0	NA
3383	ICAM1	0.263416	0.679259	0	NA
4580	MTX1	0.263128	0.714545	0	NA
90	ACVR1	0.262598	0.553865	0	NA
1946	EFNA5	0.262438	0.709625	0	NA
51667	NUB1	0.262122	0.553545	0	NA
57823	SLAMF7	0.261922	0.969976	0	NA
3117	HLA-DQA1	0.261671	0.27169	0	NA
5305	PIP4K2A	0.26097	0.817574	0	NA
57035	RSRP1	0.260902	0.687377	0	NA
51393	TRPV2	0.26052	0.39045	0	NA
6348	CCL3	0.260361	0.784122	0	NA
9586	CREB5	0.260354	0.717388	0	NA
6867	TACC1	0.260267	0.539255	0	NA
7597	ZBTB25	0.260007	0.603473	0	NA
11221	DUSP10	0.259756	0.355368	0	NA
374393	FAM111B	0.259137	0.477767	0	NA
8013	NR4A3	0.259056	0.465733	0	NA
1831	TSC22D3	0.25851	0.611826	0	NA
55589	BMP2K	0.258387	0.445451	0	NA
1316	KLF6	0.258125	0.703856	0	NA
941	CD80	0.258098	0.362034	0	NA
8676	STX11	0.257816	0.558246	0	NA
51225	ABI3	0.257502	0.72891	0	NA
23405	DICER1	0.256859	0.645621	0	NA
632	BGLAP	0.256454	0.506863	0	NA
8354	HIST1H3I	0.256103	0.244918	0	NA
6310	ATXN1	0.255838	0.372901	0	NA
30011	SH3KBP1	0.254533	0.646728	0	NA
400823	FAM177B	0.253525	0.464699	0	NA
22913	RALY	0.253052	0.739837	0	NA
28232	SLCO3A1	0.252732	0.56502	0	NA
79716	NPEPL1	0.251588	0.356074	0	NA
27033	ZBTB32	0.251505	0.70156	0	NA
1959	EGR2	0.251339	0.722425	0	NA
1117	CHI3L2	0.251254	0.56367	0	NA
55636	CHD7	0.251183	0.914969	0	NA
11091	WDR5	0.251061	0.299248	0	NA
57658	CALCOCO1	0.249924	0.532566	0	NA
4821	NKX2-2	0.249766	0.490061	0	NA
257144	GCSAM	0.249108	0.333815	0	NA
4851	NOTCH1	0.248923	0.726079	0	NA
6494	SIPA1	0.248339	0.401736	0	NA
3151	HMGN2	0.248226	0.679614	0	NA
3451	IFNA17	0.24818	0.384878	0	NA
83442	SH3BGRL3	0.247539	0.457517	0	NA
132160	PPM1M	0.246486	0.267396	0	NA
3196	TLX2	0.246077	0.397593	0	NA
9712	USP6NL	0.246069	0.475468	0	NA
4245	MGAT1	0.245707	0.295682	0	NA
8797	TNFRSF10A	0.245655	0.350959	0	NA
23616	SH3BP1	0.24452	0.821236	0	NA
896	CCND3	0.244328	0.474521	0	NA
150372	NFAM1	0.243834	0.338004	0	NA
4496	MT1H	0.243618	0.732456	0	NA
3552	IL1A	0.243427	0.89121	0	NA
151742	PPM1L	0.243317	0.358984	0	NA
1901	S1PR1	0.242513	0.34987	0	NA
2030	SLC29A1	0.241542	0.654021	0	NA
3596	IL13	0.240821	0.499154	0	NA
118429	ANTXR2	0.240557	0.242824	0	NA
23112	TNRC6B	0.239665	0.654095	0	NA
3479	IGF1	0.239468	0.999336	0	NA
1859	DYRK1A	0.239179	0.580158	0	NA
9435	CHST2	0.238943	0.533843	0	NA
4214	MAP3K1	0.238427	0.608186	0	NA
8440	NCK2	0.237309	0.230737	0	NA
84196	USP48	0.237205	0.533923	0	NA
359948	IRF2BP2	0.236806	0.621839	0	NA
64236	PDLIM2	0.236633	0.769422	0	NA
83666	PARP9	0.236496	0.818085	0	NA
1535	CYBA	0.236314	0.705003	0	NA
4064	CD180	0.234138	0.573341	0	NA
1263	PLK3	0.232588	0.848992	0	NA
2307	FOXS1	0.231564	0.761128	0	NA
10049	DNAJB6	0.230695	0.32989	0	NA
55904	KMT2E	0.230016	0.718079	0	NA
83440	ADPGK	0.229561	0.589111	0	NA
57620	STIM2	0.229497	1.02264	0	NA
10388	SYCP2	0.228991	0.271265	0	NA
27180	SIGLEC9	0.228306	0.344564	0	NA
81575	APOLD1	0.228223	0.295429	0	NA
6132	RPL8	0.228204	0.50576	0	NA
91752	ZNF804A	0.228116	0.485335	0	NA
11193	WBP4	0.22788	0.406059	0	NA
3575	IL7R	0.227855	0.545498	0	NA
1801	DPH1	0.227592	0.731217	0	NA
8346	HIST1H2BI	0.227478	0.383118	0	NA
10724	MGEA5	0.227359	0.385304	0	NA
6811	STX5	0.227237	0.429319	0	NA
5886	RAD23A	0.227229	1.03566	0	NA
83879	CDCA7	0.227163	0.258597	0	NA
2848	GPR25	0.226703	0.517471	0	NA
2651	GCNT2	0.226469	0.475536	0	NA
53347	UBASH3A	0.225117	0.645509	0	NA
201294	UNC13D	0.224721	0.33679	0	NA
64127	NOD2	0.223998	0.625437	0	NA
340441	POTEA	0.223939	0.713447	0	NA
54877	ZCCHC2	0.223755	0.3904	0	NA
6046	BRD2	0.223671	0.606195	0	NA
55573	CDV3	0.222779	0.579128	0	NA
9363	RAB33A	0.222536	0.451259	0	NA
10952	SEC61B	0.222267	0.596633	0	NA
23462	HEY1	0.221851	0.504949	0	NA
3636	INPPL1	0.221558	0.363894	0	NA
114836	SLAMF6	0.220847	0.256634	0	NA
9158	FIBP	0.220143	0.226771	0	NA
391190	OR2L8	0.219987	0.643675	0	NA
3123	HLA-DRB1	0.219782	0.306373	0	NA
9414	TJP2	0.219216	0.52564	0	NA
56478	EIF4ENIF1	0.218674	0.915204	0	NA
567	B2M	0.218486	0.542957	0	NA
84752	B3GNT9	0.217576	0.223046	0	NA
79140	CCDC28B	0.217424	0.502856	0	NA
2010	EMD	0.217229	0.41013	0	NA
7693	ZNF134	0.216413	0.574698	0	NA
10447	FAM3C	0.216172	0.453473	0	NA
7305	TYROBP	0.216142	0.574895	0	NA
84969	TOX2	0.214924	0.638338	0	NA
23508	TTC9	0.214678	0.339077	0	NA
8477	GPR65	0.214501	0.84092	0	NA
92521	SPECC1	0.2145	0.651865	0	NA
23268	DNMBP	0.213992	0.713368	0	NA
3835	KIF22	0.213395	0.634661	0	NA
84270	C9orf89	0.213044	0.24776	0	NA
1462	VCAN	0.21278	0.550201	0	NA
10095	ARPC1B	0.21245	0.523567	0	NA
201232	SLC16A13	0.211797	0.686074	0	NA
3437	IFIT3	0.211535	0.851961	0	NA
574016	CLLU1OS	0.211391	0.601395	0	NA
10627	MYL12A	0.211211	0.395595	0	NA
284021	MILR1	0.211167	0.393417	0	NA
969	CD69	0.21104	0.432451	0	NA
1153	CIRBP	0.210932	0.40507	0	NA
63973	NEUROG2	0.210898	0.31696	0	NA
10678	B3GNT2	0.209875	0.341832	0	NA
221935	SDK1	0.209844	0.480423	0	NA
80231	CXorf21	0.209336	0.551966	0	NA
10308	ZNF267	0.209302	0.607657	0	NA
9961	MVP	0.20866	0.367709	0	NA
347853	TBX10	0.208635	0.652835	0	NA
10943	MSL3	0.20751	0.884876	0	NA
3107	HLA-C	0.20712	0.622414	0	NA
1844	DUSP2	0.205872	0.698383	0	NA
22807	IKZF2	0.205702	0.776171	0	NA
3097	HIVEP2	0.204495	0.622859	0	NA
150771	ITPRIPL1	0.204417	0.749072	0	NA
22806	IKZF3	0.204069	0.324993	0	NA
9322	TRIP10	0.203506	0.645025	0	NA
55106	SLFN12	0.20321	0.452762	0	NA
5252	PHF1	0.20319	0.707982	0	NA
23492	CBX7	0.202399	0.504808	0	NA
182	JAG1	0.202362	0.314563	0	NA
283349	RASSF3	0.202186	0.419151	0	NA
2208	FCER2	0.201927	0.568011	0	NA
476	ATP1A1	0.201911	0.576928	0	NA
23613	ZMYND8	0.201533	0.526215	0	NA
7884	SLBP	0.2007	0.496621	0	NA
139189	DGKK	0.200565	0.596465	0	NA
9337	CNOT8	0.200564	0.348229	0	NA
92610	TIFA	0.200056	0.563728	0	NA
2185	PTK2B	0.199989	0.416923	0	NA
10848	PPP1R13L	0.199945	0.631997	0	NA
254552	NUDT8	0.199105	0.410972	0	NA
29946	SERTAD3	0.198977	0.337409	0	NA
1382	CRABP2	0.198579	0.533678	0	NA
23046	KIF21B	0.197544	0.398176	0	NA
4300	MLLT3	0.19705	0.546326	0	NA
441478	NRARP	0.197031	0.57125	0	NA
92565	FANK1	0.196651	0.331201	0	NA
8366	HIST1H4B	0.196269	0.365603	0	NA
5335	PLCG1	0.19617	0.64009	0	NA
257106	ARHGAP30	0.196158	0.106967	0	NA
64116	SLC39A8	0.196053	0.915971	0	NA
8666	EIF3G	0.195704	0.661403	0	NA
3654	IRAK1	0.195548	0.573854	0	NA
8905	AP1S2	0.195346	0.427471	0	NA
391191	OR2AK2	0.194401	0.471762	0	NA
113246	C12orf57	0.194277	0.896438	0	NA
55568	GALNT10	0.192807	0.512388	0	NA
407039	MIR33A	0.192659	0.381684	0	NA
283234	CCDC88B	0.192123	0.372838	0	NA
23325	KIAA1033	0.191783	0.511325	0	NA
952	CD38	0.191368	0.805934	0	NA
11040	PIM2	0.191319	0.860483	0	NA
1108	CHD4	0.191134	0.425148	0	NA
81603	TRIM8	0.190975	0.699728	0	NA
10194	TSHZ1	0.190927	0.83276	0	NA
54926	UBE2R2	0.190921	0.430912	0	NA
161253	REM2	0.190435	0.548413	0	NA
5720	PSME1	0.190433	0.452698	0	NA
4908	NTF3	0.190184	0.505852	0	NA
80025	PANK2	0.190173	0.427159	0	NA
58190	CTDSP1	0.190118	0.460634	0	NA
55914	ERBB2IP	0.189913	0.341563	0	NA
79666	PLEKHF2	0.189686	0.636389	0	NA
7185	TRAF1	0.188354	0.48225	0	NA
678	ZFP36L2	0.187882	0.591402	0	NA
387733	IFITM5	0.187756	0.617135	0	NA
7343	UBTF	0.187566	0.742041	0	NA
1025	CDK9	0.187481	1.05545	0	NA
9567	GTPBP1	0.186703	0.587923	0	NA
83930	STARD3NL	0.186698	0.5427	0	NA
51082	POLR1D	0.186624	0.519184	0	NA
54509	RHOF	0.185908	0.456633	0	NA
56940	DUSP22	0.185805	0.876046	10	6p25.3
967	CD63	0.185613	0.242938	0	NA
100302145	MIR1247	0.185248	0.341116	0	NA
5788	PTPRC	0.185144	0.529337	0	NA
93349	SP140L	0.185024	0.638963	5	2q37.1
4053	LTBP2	0.184741	0.607347	0	NA
114548	NLRP3	0.184572	0.550384	0	NA
79758	DHRS12	0.184293	0.286923	0	NA
391	RHOG	0.184074	0.673581	0	NA
10019	SH2B3	0.183942	0.456874	0	NA
53831	GPR84	0.183843	0.352292	0	NA
9990	SLC12A6	0.183126	0.210533	0	NA
81704	DOCK8	0.182815	0.636334	0	NA
84333	PCGF5	0.182298	0.695111	0	NA
25897	RNF19A	0.181968	0.510356	0	NA
6932	TCF7	0.181856	0.855087	0	NA
9887	SMG7	0.180818	0.830078	0	NA
571	BACH1	0.180182	0.702162	0	NA
4242	MFNG	0.180026	0.471984	0	NA
23077	MYCBP2	0.180013	0.500936	0	NA
2745	GLRX	0.178479	0.314116	0	NA
11021	RAB35	0.178305	0.468669	0	NA
23550	PSD4	0.178205	0.411873	0	NA
5992	RFX4	0.178106	0.238981	0	NA
9880	ZBTB39	0.178002	0.626687	0	NA
10123	ARL4C	0.177011	0.376793	0	NA
51422	PRKAG2	0.176835	0.532372	0	NA
55924	FAM212B	0.176593	0.634004	0	NA
18	ABAT	0.176077	0.457762	0	NA
7009	TMBIM6	0.175913	0.694982	0	NA
26228	STAP1	0.175388	0.759063	0	NA
23306	TMEM194A	0.175331	0.419701	0	NA
9938	ARHGAP25	0.174906	0.290911	0	NA
8079	MLF2	0.174852	0.601578	0	NA
64782	AEN	0.1747	0.303668	0	NA
79031	PDCL3	0.17461	0.387359	0	NA
1072	CFL1	0.174577	0.875212	0	NA
3059	HCLS1	0.17429	0.509356	0	NA
5998	RGS3	0.174136	0.700746	0	NA
4689	NCF4	0.174086	0.669774	0	NA
971	CD72	0.174037	0.568147	0	NA
10318	TNIP1	0.17343	1.01175	0	NA
5786	PTPRA	0.173277	0.519722	0	NA
868	CBLB	0.173154	0.50017	0	NA
29851	ICOS	0.172624	0.61809	0	NA
5922	RASA2	0.171879	0.792995	0	NA
8698	S1PR4	0.171593	0.784638	0	NA
51167	CYB5R4	0.171528	0.671967	0	NA
22906	TRAK1	0.171107	0.458087	0	NA
441250	TYW1B	0.1705	0.39107	0	NA
7942	TFEB	0.17014	0.518849	0	NA
6351	CCL4	0.16989	0.51374	0	NA
55337	C19orf66	0.169717	0.430477	0	NA
2002	ELK1	0.169512	0.38645	0	NA
112398	EGLN2	0.169248	0.51972	0	NA
56901	NDUFA4L2	0.169107	0.71932	0	NA
5970	RELA	0.169017	0.494933	0	NA
3837	KPNB1	0.168983	0.6519	0	NA
6809	STX3	0.168897	0.310878	0	NA
118433	RPL23AP7	0.168806	0.930801	0	NA
85313	PPIL4	0.168179	0.412993	0	NA
5645	PRSS2	0.16814	0.543415	0	NA
4286	MITF	0.168027	0.608168	0	NA
3604	TNFRSF9	0.167988	0.534684	0	NA
5616	PRKY	0.167946	0.524608	0	NA
9448	MAP4K4	0.167759	0.386776	0	NA
5045	FURIN	0.167708	0.668392	0	NA
10135	NAMPT	0.167198	0.537343	0	NA
8303	SNN	0.166489	0.760859	0	NA
64857	PLEKHG2	0.164947	0.427189	0	NA
9308	CD83	0.164493	0.289384	0	NA
389289	ANXA2R	0.163978	0.328459	0	NA
121504	HIST4H4	0.163862	0.61807	0	NA
25771	TBC1D22A	0.163836	0.686861	0	NA
11035	RIPK3	0.162702	0.484643	0	NA
7480	WNT10B	0.162566	0.714643	0	NA
953	ENTPD1	0.162547	0.238627	0	NA
5996	RGS1	0.162499	0.469602	0	NA
9582	APOBEC3B	0.162267	0.49494	0	NA
3709	ITPR2	0.161263	0.622639	0	NA
163033	ZNF579	0.161191	0.661468	0	NA
7161	TP73	0.161004	0.619919	0	NA
29760	BLNK	0.160943	0.665385	0	NA
80003	PCNXL2	0.160745	0.356003	0	NA
9874	TLK1	0.160253	0.412411	0	NA
23175	LPIN1	0.16022	0.75803	0	NA
55588	MED29	0.160126	0.425497	0	NA
6235	RPS29	0.16005	0.6561	0	NA
1997	ELF1	0.160001	0.902741	0	NA
5216	PFN1	0.159884	0.339241	0	NA
100	ADA	0.159721	0.568086	0	NA
6776	STAT5A	0.159586	0.403704	0	NA
126364	LRRC25	0.159429	0.35907	0	NA
3433	IFIT2	0.159119	0.810329	0	NA
5023	P2RX1	0.158605	0.657301	0	NA
474344	GIMAP6	0.158405	0.777414	0	NA
10460	TACC3	0.158287	0.552359	0	NA
5463	POU6F1	0.157719	0.477106	0	NA
342184	FMN1	0.157693	0.51976	0	NA
56927	GPR108	0.157197	0.754147	0	NA
221037	JMJD1C	0.157193	0.537625	0	NA
284654	RSPO1	0.156992	0.57118	0	NA
8871	SYNJ2	0.156526	0.552335	0	NA
4615	MYD88	0.155942	0.5168	0	NA
51478	HSD17B7	0.155866	0.518704	0	NA
55229	PANK4	0.155639	0.392931	0	NA
481	ATP1B1	0.154164	0.875559	0	NA
23034	SAMD4A	0.154024	0.549399	0	NA
8031	NCOA4	0.153844	0.400065	0	NA
51363	CHST15	0.153743	0.974759	0	NA
54502	RBM47	0.153702	0.491213	0	NA
6489	ST8SIA1	0.153361	0.525825	0	NA
374655	ZNF710	0.152598	0.578772	0	NA
6611	SMS	0.152544	0.354476	0	NA
9948	WDR1	0.152331	0.519646	0	NA
197322	ACSF3	0.152205	0.573411	0	NA
10475	TRIM38	0.152153	0.430471	0	NA
923	CD6	0.151696	0.242116	0	NA
11044	PAPD7	0.151655	0.757734	0	NA
6352	CCL5	0.151213	0.685991	0	NA
22936	ELL2	0.151105	0.44933	0	NA
23499	MACF1	0.15096	0.409094	0	NA
56257	MEPCE	0.150713	0.603059	0	NA
3263	HPX	0.150666	0.466933	0	NA
3008	HIST1H1E	0.150653	0.349253	0	NA
219988	PATL1	0.150374	0.301811	0	NA
11069	RAPGEF4	0.150311	0.579282	0	NA
80833	APOL3	0.149549	0.951542	0	NA
26999	CYFIP2	0.148543	0.613612	0	NA
60490	PPCDC	0.148248	0.499913	0	NA
4049	LTA	0.148187	0.689348	0	NA
652968	GATSL3	0.148056	0.792467	0	NA
6714	SRC	0.147944	0.817655	0	NA
2357	FPR1	0.147455	0.475845	0	NA
11337	GABARAP	0.147117	0.860382	0	NA
23064	SETX	0.146815	0.538035	0	NA
6015	RING1	0.145937	0.832153	0	NA
22882	ZHX2	0.145435	0.902036	0	NA
3796	KIF2A	0.145367	0.688581	0	NA
9755	TBKBP1	0.145264	0.510042	0	NA
4739	NEDD9	0.145101	0.459808	0	NA
5552	SRGN	0.145	0.394177	0	NA
51561	IL23A	0.144872	0.849472	0	NA
239	ALOX12	0.144415	0.562436	0	NA
267	AMFR	0.143848	0.461498	0	NA
55762	ZNF701	0.143397	0.816085	0	NA
9750	FAM65B	0.143086	0.378911	0	NA
2027	ENO3	0.142236	0.620702	0	NA
59339	PLEKHA2	0.142166	0.741835	0	NA
2060	EPS15	0.14179	0.728442	0	NA
9263	STK17A	0.140943	0.7108	0	NA
1958	EGR1	0.140645	0.367844	0	NA
57222	ERGIC1	0.140355	0.568818	0	NA
1027	CDKN1B	0.140275	0.352995	0	NA
64766	S100PBP	0.140093	0.568263	0	NA
23043	TNIK	0.140085	0.64953	0	NA
51056	LAP3	0.140072	0.280084	0	NA
84085	FBXO30	0.139693	0.645109	0	NA
2776	GNAQ	0.139463	0.78778	0	NA
23495	TNFRSF13B	0.139031	0.479096	0	NA
3955	LFNG	0.139018	0.44718	0	NA
3384	ICAM2	0.137802	0.401034	0	NA
440533	PSG8	0.137787	0.794975	0	NA
1796	DOK1	0.1377	0.389537	0	NA
221472	FGD2	0.137521	0.882057	0	NA
81539	SLC38A1	0.137179	0.370175	0	NA
2171	FABP5	0.136627	0.739753	0	NA
728554	LOC728554	0.136622	0.223978	0	NA
692195	SNORD75	0.136604	0.486139	0	NA
51409	HEMK1	0.135968	0.6628	0	NA
168537	GIMAP7	0.135896	0.634898	0	NA
57048	PLSCR3	0.135781	0.712247	0	NA
1937	EEF1G	0.135353	0.691039	0	NA
331	XIAP	0.134806	0.802638	0	NA
125488	TTC39C	0.133999	0.659642	0	NA
5724	PTAFR	0.133838	0.541484	0	NA
54812	AFTPH	0.13382	0.421337	0	NA
7096	TLR1	0.133752	0.604081	0	NA
81553	FAM49A	0.133677	0.537879	0	NA
6993	DYNLT1	0.133443	0.438061	0	NA
1396	CRIP1	0.132658	0.491221	0	NA
1650	DDOST	0.132527	0.568717	0	NA
7100	TLR5	0.132507	0.518224	0	NA
3344	FOXN2	0.13217	0.593935	0	NA
51621	KLF13	0.132051	0.55745	0	NA
7297	TYK2	0.131982	0.44284	0	NA
729873	TBC1D3	0.131966	0.444345	0	NA
48	ACO1	0.131828	0.507861	0	NA
5898	RALA	0.131751	0.444492	0	NA
3002	GZMB	0.131117	0.320945	0	NA
51571	FAM49B	0.130593	0.563666	0	NA
146850	PIK3R6	0.130541	0.958052	0	NA
51593	SRRT	0.130337	0.775617	0	NA
79658	ARHGAP10	0.130305	0.344177	0	NA
6275	S100A4	0.130277	0.41701	0	NA
4795	NFKBIL1	0.130143	0.903399	0	NA
7165	TPD52L2	0.129934	0.626991	0	NA
81622	UNC93B1	0.129065	0.287912	0	NA
6662	SOX9	0.129055	0.506002	0	NA
837	CASP4	0.128975	0.615733	0	NA
204851	HIPK1	0.128497	0.408837	0	NA
7091	TLE4	0.127961	0.47691	0	NA
79081	C11orf48	0.127826	0.883245	0	NA
7462	LAT2	0.127407	0.331039	0	NA
2332	FMR1	0.126801	0.758999	0	NA
26523	AGO1	0.126172	0.39816	0	NA
6009	RHEB	0.126082	0.292079	0	NA
56829	ZC3HAV1	0.125635	0.509001	0	NA
22904	SBNO2	0.125546	0.454755	0	NA
23387	SIK3	0.12537	0.470964	0	NA
11252	PACSIN2	0.125173	0.656384	0	NA
57142	RTN4	0.125053	0.281671	0	NA
402573	C7orf61	0.124936	0.196408	0	NA
8741	TNFSF13	0.124767	0.306345	0	NA
527	ATP6V0C	0.124375	0.589889	0	NA
338761	C1QL4	0.12389	0.488238	0	NA
100132406	NBPF10	0.123792	0.792037	0	NA
55355	HJURP	0.123587	0.364919	0	NA
3212	HOXB2	0.122755	0.414769	0	NA
3224	HOXC8	0.122548	0.362837	0	NA
9476	NAPSA	0.120878	0.712114	0	NA
3326	HSP90AB1	0.120671	1.07292	0	NA
201475	RAB12	0.120545	0.693973	0	NA
55909	BIN3	0.120514	0.327521	0	NA
970	CD70	0.119973	0.41555	0	NA
2556	GABRA3	0.119553	0.85362	0	NA
4026	LPP	0.119179	0.553602	0	NA
151636	DTX3L	0.119069	0.885427	0	NA
8395	PIP5K1B	0.118971	0.277547	0	NA
55752	SEPT11	0.118849	0.591325	0	NA
29780	PARVB	0.118765	0.558408	0	NA
2869	GRK5	0.118513	0.499565	0	NA
3096	HIVEP1	0.118156	0.48554	0	NA
10063	COX17	0.117998	0.888051	0	NA
9447	AIM2	0.117898	0.327418	0	NA
5873	RAB27A	0.117136	0.487515	0	NA
6760	SS18	0.116786	0.566217	0	NA
9600	PITPNM1	0.116575	0.374657	0	NA
79789	CLMN	0.116156	0.758283	0	NA
2995	GYPC	0.115818	0.441434	0	NA
10550	ARL6IP5	0.115504	0.498777	0	NA
23327	NEDD4L	0.114532	0.911027	0	NA
23135	KDM6B	0.114372	0.478229	0	NA
79899	PRR5L	0.113968	0.327666	0	NA
2512	FTL	0.113948	0.762588	0	NA
23466	CBX6	0.113883	0.444672	0	NA
25778	DSTYK	0.11373	0.415001	0	NA
8732	RNGTT	0.113517	0.695154	0	NA
94241	TP53INP1	0.113143	0.587474	0	NA
7764	ZNF217	0.112963	0.510081	0	NA
598	BCL2L1	0.112756	0.69976	0	NA
4277	MICB	0.112465	0.836575	0	NA
79627	OGFRL1	0.112151	0.471108	0	NA
10529	NEBL	0.112061	0.42435	0	NA
5066	PAM	0.111741	0.168839	0	NA
26031	OSBPL3	0.111665	0.813952	0	NA
79006	METRN	0.111342	0.583673	0	NA
23211	ZC3H4	0.111221	0.630004	0	NA
1445	CSK	0.111167	0.667631	0	NA
1875	E2F5	0.111073	0.717384	0	NA
9043	SPAG9	0.110951	0.419107	0	NA
4791	NFKB2	0.110944	0.834615	0	NA
8355	HIST1H3G	0.11075	0.263794	0	NA
2842	GPR19	0.110579	0.400302	0	NA
51807	TUBA8	0.110274	0.70104	0	NA
3710	ITPR3	0.11025	0.642843	0	NA
57396	CLK4	0.109839	0.643402	0	NA
128077	LIX1L	0.109297	0.246557	0	NA
84667	HES7	0.108677	0.314004	0	NA
93323	HAUS8	0.108357	0.289705	0	NA
81870	KRTAP9-9	0.108281	0.765151	0	NA
83758	RBP5	0.108225	0.516602	0	NA
11140	CDC37	0.108169	0.377428	0	NA
57217	TTC7A	0.107903	0.21984	0	NA
2255	FGF10	0.107611	0.38791	0	NA
8994	LIMD1	0.107266	0.462648	0	NA
55672	NBPF1	0.106606	0.411435	0	NA
147699	PPM1N	0.106565	0.73138	0	NA
26137	ZBTB20	0.106164	0.216356	0	NA
79447	PAGR1	0.105856	0.580609	0	NA
5272	SERPINB9	0.105081	0.527998	0	NA
80045	GPR157	0.104706	0.924407	0	NA
84243	ZDHHC18	0.104182	0.595874	0	NA
64925	CCDC71	0.10354	0.705809	0	NA
5150	PDE7A	0.10347	0.316474	0	NA
255877	BCL6B	0.10333	0.550782	0	NA
118424	UBE2J2	0.103282	0.561883	0	NA
400410	ST20	0.103258	0.6389	0	NA
3106	HLA-B	0.10304	1.01719	0	NA
5672	PSG4	0.102732	0.695039	0	NA
57493	HEG1	0.102415	0.300153	0	NA
5154	PDGFA	0.10209	0.721714	0	NA
83891	SNX25	0.102027	0.458503	0	NA
10024	TROAP	0.102018	0.427267	0	NA
81554	WBSCR16	0.101099	0.205612	0	NA
53916	RAB4B	0.100954	0.582397	0	NA
8368	HIST1H4L	0.100539	0.582849	0	NA
257313	UTS2B	0.100212	0.842968	0	NA
26472	PPP1R14B	0.0996521	0.441025	0	NA
6928	HNF1B	0.0994108	0.474229	0	NA
10964	IFI44L	0.0989752	0.673603	0	NA
79648	MCPH1	0.0989568	0.914116	0	NA
196383	RILPL2	0.0989013	0.962583	0	NA
7184	HSP90B1	0.0988658	0.645796	0	NA
284390	ZNF763	0.0984655	0.272486	0	NA
1107	CHD3	0.09827	0.234132	0	NA
7941	PLA2G7	0.0981363	0.571315	0	NA
3594	IL12RB1	0.0978125	0.511216	0	NA
94120	SYTL3	0.0977446	0.553731	0	NA
203328	SUSD3	0.0976257	0.256678	0	NA
388403	YPEL2	0.0970333	0.597453	0	NA
2615	LRRC32	0.0963853	0.344201	0	NA
10725	NFAT5	0.0962934	0.84114	0	NA
55057	AIM1L	0.0961679	0.38841	0	NA
55871	CBWD1	0.0961031	0.609617	0	NA
840	CASP7	0.0960982	0.500447	0	NA
6574	SLC20A1	0.0958119	0.467621	0	NA
1843	DUSP1	0.0954548	0.712881	0	NA
79157	MFSD11	0.095076	0.300381	0	NA
29121	CLEC2D	0.0943861	0.21697	0	NA
3601	IL15RA	0.0938946	0.910811	0	NA
6768	ST14	0.0938915	0.465418	0	NA
9686	VGLL4	0.0938855	0.987414	0	NA
79156	PLEKHF1	0.0936339	0.253346	0	NA
7700	ZNF141	0.0935349	0.4486	0	NA
7324	UBE2E1	0.0935	0.760218	0	NA
5691	PSMB3	0.093413	0.455158	0	NA
347902	AMIGO2	0.0931877	0.605493	0	NA
6498	SKIL	0.0930968	0.624816	0	NA
9761	MLEC	0.0930768	0.836115	0	NA
83648	FAM167A	0.0930578	0.663924	0	NA
151888	BTLA	0.0928799	0.514013	0	NA
4794	NFKBIE	0.0925133	0.799351	0	NA
80144	FRAS1	0.0922476	0.508017	0	NA
4082	MARCKS	0.0916676	0.46475	0	NA
100141515	C17orf99	0.0913496	0.494343	0	NA
54436	SH3TC1	0.0911765	0.695133	0	NA
10261	IGSF6	0.0911135	0.870668	0	NA
7716	VEZF1	0.0910721	0.82506	0	NA
80790	CMIP	0.0909017	0.593343	0	NA
22992	KDM2A	0.0902043	0.814173	0	NA
2793	GNGT2	0.0896619	0.568161	0	NA
255783	PRR24	0.0893802	0.277389	0	NA
360	AQP3	0.089306	0.637478	0	NA
22839	DLGAP4	0.0890525	0.488114	0	NA
84898	PLXDC2	0.0888822	0.268482	0	NA
81873	ARPC5L	0.088179	0.543467	0	NA
8626	TP63	0.0879544	0.357134	0	NA
7073	TIAL1	0.0877093	0.609411	0	NA
2288	FKBP4	0.0875786	0.567832	0	NA
1390	CREM	0.0872442	0.652397	0	NA
10982	MAPRE2	0.0863872	0.99792	0	NA
8851	CDK5R1	0.0861885	0.77461	0	NA
10658	CELF1	0.0861024	0.358048	0	NA
6280	S100A9	0.0855189	0.48316	0	NA
9489	PGS1	0.0852904	0.712837	0	NA
164668	APOBEC3H	0.084954	0.763199	0	NA
6195	RPS6KA1	0.0849387	0.33342	0	NA
51322	WAC	0.0847173	0.63532	0	NA
9697	TRAM2	0.0847103	0.553813	0	NA
1385	CREB1	0.0847027	0.633105	0	NA
3815	KIT	0.0845761	0.307692	0	NA
10186	LHFP	0.0845127	0.384779	0	NA
54617	INO80	0.0843049	0.633071	0	NA
9641	IKBKE	0.084174	0.648099	0	NA
57727	NCOA5	0.0841713	0.469398	0	NA
9184	BUB3	0.0836523	0.522417	0	NA
3017	HIST1H2BD	0.0830108	0.504111	0	NA
3780	KCNN1	0.0829484	0.397342	0	NA
10477	UBE2E3	0.0825407	0.64406	0	NA
9267	CYTH1	0.0825145	0.393094	0	NA
2308	FOXO1	0.0821435	0.437222	0	NA
11168	PSIP1	0.0820592	0.834609	0	NA
5908	RAP1B	0.0819348	0.394034	0	NA
2014	EMP3	0.0816365	0.869202	0	NA
347734	SLC35B2	0.0816242	0.367677	0	NA
84868	HAVCR2	0.0815854	0.556539	0	NA
254102	EHBP1L1	0.0814278	0.46065	0	NA
2180	ACSL1	0.0806324	0.718608	0	NA
5451	POU2F1	0.0805876	0.440482	0	NA
5604	MAP2K1	0.0805475	0.64066	0	NA
5675	PSG6	0.0803982	0.626529	0	NA
27314	RAB30	0.0798991	0.323477	0	NA
9235	IL32	0.0797859	0.644711	0	NA
345456	PFN3	0.0793559	0.264208	0	NA
255057	C19orf26	0.0788185	0.591354	0	NA
4756	NEO1	0.0787016	0.289032	0	NA
400746	NCMAP	0.0786649	0.25074	0	NA
8320	EOMES	0.0784017	0.768777	0	NA
60685	ZFAND3	0.0783767	0.230022	0	NA
26191	PTPN22	0.078364	0.629265	0	NA
84433	CARD11	0.0778063	0.808506	0	NA
91289	LMF2	0.0777437	0.602309	0	NA
7543	ZFX	0.0775321	0.662828	0	NA
4659	PPP1R12A	0.0771174	0.347753	0	NA
3015	H2AFZ	0.0770757	0.358669	0	NA
200315	APOBEC3A	0.0769469	0.302555	0	NA
8970	HIST1H2BJ	0.0766926	0.829375	0	NA
3419	IDH3A	0.0762888	0.112039	0	NA
4641	MYO1C	0.0758275	0.542013	0	NA
79137	FAM134A	0.0757872	0.349098	0	NA
26301	GBGT1	0.0757632	0.879714	0	NA
4891	SLC11A2	0.0756336	0.412607	0	NA
1808	DPYSL2	0.0755105	0.498888	0	NA
55729	ATF7IP	0.0754818	0.635488	0	NA
55679	LIMS2	0.0751696	0.359631	0	NA
3592	IL12A	0.0748781	0.445707	0	NA
6595	SMARCA2	0.0748664	0.649331	0	NA
3833	KIFC1	0.0746558	0.251533	0	NA
1880	GPR183	0.0746247	0.3855	0	NA
23234	DNAJC9	0.0745733	0.369083	0	NA
1130	LYST	0.0742022	0.663282	0	NA
79772	MCTP1	0.0741882	0.990786	0	NA
9120	SLC16A6	0.0737277	0.722555	0	NA
51281	ANKMY1	0.0736792	0.617189	0	NA
29952	DPP7	0.073546	0.635826	0	NA
6277	S100A6	0.0729442	0.691053	0	NA
10673	TNFSF13B	0.0725932	0.351011	0	NA
25942	SIN3A	0.0720058	0.725443	0	NA
8202	NCOA3	0.0713907	0.509933	0	NA
396	ARHGDIA	0.0709779	0.501271	0	NA
150776	LOC150776	0.0706306	0.946853	0	NA
6670	SP3	0.0706245	0.651124	0	NA
6238	RRBP1	0.0698972	0.685427	0	NA
100379220	TMED11P	0.0695875	0.544598	0	NA
337876	CHSY3	0.0694663	0.3991	0	NA
2534	FYN	0.06897	0.874352	0	NA
8934	RAB29	0.0689276	0.483204	0	NA
7461	CLIP2	0.0689017	0.665102	0	NA
55765	C1orf106	0.0683874	0.679388	0	NA
84258	SYT3	0.0682773	0.485578	0	NA
6727	SRP14	0.0682672	0.610663	0	NA
79168	LILRA6	0.0680674	0.828346	0	NA
27342	RABGEF1	0.0678414	0.505536	0	NA
57674	RNF213	0.0675817	0.400779	0	NA
9643	MORF4L2	0.0675399	0.748269	0	NA
9232	PTTG1	0.0675154	0.476587	0	NA
64771	C6orf106	0.0674713	0.449712	0	NA
27333	GOLIM4	0.067338	0.416712	0	NA
5133	PDCD1	0.0672854	0.418989	0	NA
84766	EFCAB4B	0.0671095	0.288463	0	NA
23659	PLA2G15	0.0670332	0.321626	0	NA
85235	HIST1H2AH	0.0665533	0.751324	0	NA
388591	RNF207	0.0664707	0.367717	0	NA
64859	NABP1	0.0662384	0.529164	0	NA
29923	HILPDA	0.0660633	0.452264	0	NA
23451	SF3B1	0.0658115	0.682502	0	NA
23344	ESYT1	0.0657795	0.588881	0	NA
5771	PTPN2	0.0657012	0.8318	0	NA
80781	COL18A1	0.0655827	0.199829	0	NA
65990	FAM173A	0.0655225	0.432005	0	NA
79856	SNX22	0.0652573	0.649215	0	NA
124274	GPR139	0.0643285	0.669371	0	NA
440028	LOC440028	0.0641456	0.729449	0	NA
1788	DNMT3A	0.0639358	0.589645	0	NA
100422922	MIR1972-2	0.0637189	0.513493	0	NA
22854	NTNG1	0.0626498	0.50028	0	NA
5669	PSG1	0.0625439	0.444377	0	NA
57580	PREX1	0.0624395	0.615951	0	NA
84941	HSH2D	0.0619403	0.645552	0	NA
23250	ATP11A	0.061804	0.629303	0	NA
5054	SERPINE1	0.0617498	0.667669	0	NA
440585	FAM183A	0.0612057	0.321155	0	NA
7114	TMSB4X	0.0610385	0.507746	0	NA
5371	PML	0.0609176	0.780411	0	NA
27113	BBC3	0.0607424	0.558556	0	NA
3688	ITGB1	0.0607311	0.646738	0	NA
64834	ELOVL1	0.0602778	0.746577	0	NA
100124535	SNORA36C	0.0597896	0.398092	0	NA
138429	PIP5KL1	0.0597183	0.764987	0	NA
1565	CYP2D6	0.0595049	0.754703	0	NA
51780	KDM3B	0.0591984	0.65128	0	NA
387119	CEP85L	0.0591624	0.397193	0	NA
10346	TRIM22	0.0590346	0.614236	0	NA
8942	KYNU	0.0588116	0.524764	0	NA
9123	SLC16A3	0.0587881	0.242528	0	NA
9681	DEPDC5	0.0587283	0.398488	0	NA
729355	TP53TG3B	0.0585175	0.564032	0	NA
79683	ZDHHC14	0.0583037	0.626755	0	NA
79174	CRELD2	0.0581112	1.03271	0	NA
388649	C1orf146	0.0580891	0.578573	0	NA
79792	GSDMD	0.0578913	0.758556	0	NA
4052	LTBP1	0.0578676	0.363539	0	NA
1871	E2F3	0.0572978	0.532418	0	NA
8530	CST7	0.0571025	0.407539	0	NA
597	BCL2A1	0.0570589	0.498388	0	NA
9404	LPXN	0.0570001	0.347885	0	NA
148003	LGALS16	0.0569431	0.762579	0	NA
7376	NR1H2	0.0562654	0.248286	0	NA
1849	DUSP7	0.0562529	0.354767	0	NA
5954	RCN1	0.0560706	0.671793	0	NA
340351	AGBL3	0.0557539	0.628398	0	NA
387521	TMEM189	0.0557479	0.223961	0	NA
283643	C14orf80	0.0556617	0.592606	0	NA
6305	SBF1	0.0555727	0.378675	0	NA
440689	HIST2H2BF	0.0553135	0.934437	0	NA
54790	TET2	0.0552769	0.231056	0	NA
729533	FAM72A	0.0548262	0.601442	0	NA
23214	XPO6	0.0547797	0.39706	0	NA
54622	ARL15	0.0545441	0.544742	0	NA
3631	INPP4A	0.0545112	0.736242	0	NA
51582	AZIN1	0.0544197	0.363501	0	NA
54470	ARMCX6	0.0542854	0.48997	0	NA
56479	KCNQ5	0.0542507	0.449847	0	NA
4602	MYB	0.0536838	0.408582	0	NA
1235	CCR6	0.0535428	0.482994	0	NA
89801	PPP1R3F	0.0534541	0.287472	0	NA
8535	CBX4	0.0534103	0.589151	0	NA
79727	LIN28A	0.0533558	0.507193	0	NA
10018	BCL2L11	0.053327	0.465408	8	2q13
5914	RARA	0.052991	0.601475	0	NA
25782	RAB3GAP2	0.0527891	0.414566	0	NA
54567	DLL4	0.0525075	0.452376	0	NA
637	BID	0.0523922	0.728566	0	NA
116236	ABHD15	0.0520217	0.304263	0	NA
3690	ITGB3	0.0520087	0.359522	0	NA
699	BUB1	0.0514152	0.755187	8	2q13
2323	FLT3LG	0.0513706	0.602108	0	NA
285093	RTP5	0.0511325	0.622234	0	NA
574036	SERTAD4-AS1	0.0509762	0.358571	0	NA
5966	REL	0.0498143	0.679579	0	NA
3064	HTT	0.0491252	0.877333	0	NA
9315	NREP	0.0486185	0.319066	0	NA
831	CAST	0.0482506	0.284096	0	NA
90007	MIDN	0.0480365	0.429353	0	NA
29123	ANKRD11	0.047863	0.717408	0	NA
8549	LGR5	0.0472683	0.528019	0	NA
161753	ODF3L1	0.0469155	0.722731	0	NA
5293	PIK3CD	0.0468896	0.607967	0	NA
23533	PIK3R5	0.0467539	0.538667	0	NA
54345	SOX18	0.0467254	0.475543	0	NA
3148	HMGB2	0.0461222	0.488697	0	NA
27303	RBMS3	0.0460526	0.491257	0	NA
79958	DENND1C	0.0459009	0.525444	0	NA
9294	S1PR2	0.0456652	0.362184	0	NA
26580	BSCL2	0.045644	0.591236	0	NA
2769	GNA15	0.0453561	0.522778	0	NA
57639	CCDC146	0.0449813	0.447733	0	NA
27334	P2RY10	0.0446718	0.61558	0	NA
80328	ULBP2	0.0445482	0.407263	0	NA
6141	RPL18	0.0440368	1.01062	0	NA
64651	CSRNP1	0.0439918	0.46464	0	NA
1240	CMKLR1	0.0438642	0.509448	0	NA
6915	TBXA2R	0.0437732	0.425844	0	NA
7050	TGIF1	0.0436522	0.396552	0	NA
8363	HIST1H4J	0.0429723	0.514524	0	NA
200186	CRTC2	0.0426224	0.602809	0	NA
838	CASP5	0.0421184	0.618859	0	NA
10096	ACTR3	0.0419981	0.515558	0	NA
80008	TMEM156	0.041696	0.352264	0	NA
389125	MUSTN1	0.0413548	0.534504	0	NA
126003	TRAPPC5	0.0413285	1.04544	0	NA
146822	CDRT15	0.0409638	0.474108	0	NA
8543	LMO4	0.0409514	0.614165	0	NA
170463	SSBP4	0.040323	0.322625	0	NA
594837	SNORD101	0.0402638	0.58786	0	NA
2114	ETS2	0.0402576	0.430913	0	NA
140689	CBLN4	0.0401471	0.675071	0	NA
259197	NCR3	0.0401121	0.656302	0	NA
9056	SLC7A7	0.0398474	0.481041	0	NA
23498	HAAO	0.0395299	0.286463	0	NA
401565	FAM166A	0.0393024	0.262193	0	NA
85464	SSH2	0.0389999	0.613151	0	NA
55144	LRRC8D	0.0388235	0.52595	0	NA
285966	FAM115C	0.0382688	0.596703	0	NA
90952	ESAM	0.0379396	0.731351	0	NA
114789	SLC25A25	0.0377605	0.869986	0	NA
124460	SNX20	0.0370864	0.369612	0	NA
100124537	SNORA70B	0.036975	0.676331	0	NA
83605	CCM2	0.0365351	0.649384	0	NA
267020	ATP5L2	0.0365272	0.666856	0	NA
777	CACNA1E	0.0364442	0.87646	0	NA
51317	PHF21A	0.0362139	0.278747	0	NA
1534	CYB561	0.0361629	0.574722	0	NA
57458	TMCC3	0.0358929	0.510668	0	NA
57688	ZSWIM6	0.0355149	0.588068	0	NA
177	AGER	0.0354318	0.751144	0	NA
3672	ITGA1	0.035368	0.480238	0	NA
10783	NEK6	0.0353339	0.502392	0	NA
202181	LOC202181	0.0352882	0.300321	0	NA
57593	EBF4	0.0351433	0.797805	0	NA
57157	PHTF2	0.0350519	0.640656	0	NA
664618	HSP90AB4P	0.0349653	0.451708	0	NA
23198	PSME4	0.0349473	0.520514	0	NA
133060	OTOP1	0.0349385	0.666898	0	NA
644524	NKX2-4	0.0348702	0.52593	0	NA
9922	IQSEC1	0.0348264	0.431263	0	NA
9792	SERTAD2	0.0346634	0.565855	0	NA
143502	OR52I2	0.034281	0.583376	0	NA
79178	THTPA	0.0342643	0.495199	0	NA
54407	SLC38A2	0.0338111	0.619575	0	NA
7799	PRDM2	0.0336689	0.619918	0	NA
11151	CORO1A	0.0334601	0.507218	0	NA
55841	WWC3	0.0333356	0.394703	0	NA
23081	KDM4C	0.0332561	0.698115	0	NA
10628	TXNIP	0.0331602	0.514187	0	NA
84069	PLEKHN1	0.0327063	0.664954	0	NA
1326	MAP3K8	0.0326395	0.676293	0	NA
3312	HSPA8	0.0325184	0.495714	0	NA
6945	MLX	0.0324678	0.473425	0	NA
51762	RAB8B	0.0317615	0.704646	0	NA
57169	ZNFX1	0.0315648	0.579948	0	NA
57630	SH3RF1	0.0314495	0.705436	0	NA
122060	SLAIN1	0.0311545	0.653197	0	NA
53838	C11orf24	0.0311232	0.305505	0	NA
643	CXCR5	0.0304929	0.52502	0	NA
388650	FAM69A	0.0303057	0.4059	0	NA
6430	SRSF5	0.0298722	0.555329	0	NA
553	AVPR1B	0.0297287	0.633714	0	NA
25822	DNAJB5	0.0297032	0.496977	0	NA
9855	FARP2	0.0295978	0.352577	6	2q37.3
8110	DPF3	0.0293727	0.673669	0	NA
7051	TGM1	0.0291065	0.250483	0	NA
814	CAMK4	0.0283635	0.4364	0	NA
9124	PDLIM1	0.0283111	0.618643	0	NA
54102	CLIC6	0.0278892	0.2749	0	NA
353376	TICAM2	0.0276358	0.404081	0	NA
9394	HS6ST1	0.0276099	0.475707	0	NA
23479	ISCU	0.0275348	0.445648	0	NA
55700	MAP7D1	0.0268556	0.727663	0	NA
26286	ARFGAP3	0.0268518	0.426522	0	NA
9087	TMSB4Y	0.0267215	0.454873	0	NA
100033422	SNORD116-10	0.0265874	0.559385	0	NA
26085	KLK13	0.0264148	0.418721	0	NA
55870	ASH1L	0.0262861	0.512263	0	NA
3684	ITGAM	0.0262692	0.732449	0	NA
54984	PINX1	0.0260585	0.556615	0	NA
10335	MRVI1	0.0260585	0.296373	0	NA
2961	GTF2E2	0.025883	0.592978	0	NA
143872	ARHGAP42	0.0258066	0.579909	0	NA
2771	GNAI2	0.0257941	0.733938	0	NA
4353	MPO	0.025326	0.874573	0	NA
6003	RGS13	0.0253128	0.440541	0	NA
30844	EHD4	0.0253076	0.332735	0	NA
9034	CCRL2	0.0252825	0.468629	0	NA
754	PTTG1IP	0.0251516	0.609169	0	NA
29949	IL19	0.0247583	0.421232	0	NA
57102	C12orf4	0.0243438	0.807832	0	NA
4609	MYC	0.0242203	0.613372	0	NA
51311	TLR8	0.0241767	0.49243	0	NA
54541	DDIT4	0.0238017	0.886476	0	NA
2872	MKNK2	0.0235919	0.575736	0	NA
23313	KIAA0930	0.0234973	0.476319	0	NA
695	BTK	0.0234879	0.72194	0	NA
7416	VDAC1	0.0233014	0.529256	0	NA
3628	INPP1	0.0232994	0.784807	0	NA
56624	ASAH2	0.0231237	0.208411	0	NA
220929	ZNF438	0.0230203	0.36269	0	NA
7109	TRAPPC10	0.0227093	0.32737	0	NA
642446	TRIM64B	0.0226848	0.530983	0	NA
100128731	OST4	0.0224066	0.583598	0	NA
29984	RHOD	0.022149	0.651684	0	NA
146857	SLFN13	0.0220691	0.330158	0	NA
201191	SAMD14	0.0220069	0.556375	0	NA
11176	BAZ2A	0.021882	0.682734	0	NA
4066	LYL1	0.0218145	0.552614	0	NA
79745	CLIP4	0.0217409	0.390762	0	NA
8525	DGKZ	0.02107	0.829936	0	NA
124641	OVCA2	0.0205589	0.728507	0	NA
259173	ALS2CL	0.0205036	0.605598	0	NA
11345	GABARAPL2	0.0204904	0.271287	0	NA
140609	NEK7	0.0203184	0.382074	0	NA
6257	RXRB	0.0202432	0.613566	0	NA
7791	ZYX	0.0199712	0.523988	0	NA
338692	ANKRD13D	0.0199659	0.489974	0	NA
91754	NEK9	0.0199059	0.521002	0	NA
4209	MEF2D	0.0197139	0.739002	0	NA
8744	TNFSF9	0.0195278	1.01455	0	NA
9819	TSC22D2	0.0194995	0.601664	0	NA
83478	ARHGAP24	0.0194589	0.589659	0	NA
6705	SPRR2F	0.0193862	0.19586	0	NA
51466	EVL	0.0188227	0.629486	0	NA
171023	ASXL1	0.0184338	0.709913	0	NA
79974	CPED1	0.0179167	0.564643	0	NA
3705	ITPK1	0.0174963	0.540417	0	NA
3241	HPCAL1	0.0173658	0.503901	0	NA
6688	SPI1	0.0172897	0.671947	0	NA
285051	C2orf61	0.0166623	0.383488	0	NA
2831	NPBWR1	0.0166153	0.821797	0	NA
3113	HLA-DPA1	0.0165633	0.720392	0	NA
84187	TMEM164	0.0164106	0.437716	0	NA
11314	CD300A	0.0163989	0.590905	0	NA
4597	MVD	0.0152556	0.575106	0	NA
23358	USP24	0.0150088	0.292186	0	NA
100131211	TMEM194B	0.0148082	0.567494	0	NA
3001	GZMA	0.0144945	0.541586	0	NA
197003	MGC15885	0.0144833	0.265524	0	NA
4900	NRGN	0.0143013	0.454974	0	NA
3667	IRS1	0.0140894	0.55856	0	NA
9744	ACAP1	0.0136989	0.556164	0	NA
826	CAPNS1	0.0136936	0.620002	0	NA
5243	ABCB1	0.0136843	0.562209	0	NA
29887	SNX10	0.0136013	0.77276	0	NA
9583	ENTPD4	0.0134464	0.650461	0	NA
55848	PLGRKT	0.0134271	0.580592	0	NA
9495	AKAP5	0.0134084	0.431429	0	NA
55585	UBE2Q1	0.0132866	0.347511	0	NA
80310	PDGFD	0.0132411	0.659255	0	NA
254272	TBC1D28	0.0130802	0.911193	0	NA
9955	HS3ST3A1	0.0129365	0.409126	0	NA
283	ANG	0.0126282	0.360559	0	NA
26499	PLEK2	0.012486	0.626666	0	NA
9844	ELMO1	0.0124453	0.545152	0	NA
2319	FLOT2	0.0123257	0.949231	0	NA
22856	CHSY1	0.0122803	0.517698	0	NA
7223	TRPC4	0.0117577	0.353147	0	NA
170082	TCEANC	0.0116054	0.738493	0	NA
7417	VDAC2	0.0114314	0.349317	0	NA
415116	PIM3	0.0107837	0.528353	0	NA
8553	BHLHE40	0.0106597	0.87479	0	NA
3108	HLA-DMA	0.0103774	0.380835	0	NA
57661	PHRF1	0.0103401	0.519152	0	NA
54840	APTX	0.00992469	0.834018	0	NA
63905	MANBAL	0.00982404	0.358745	0	NA
160365	CLECL1	0.00965451	0.258137	0	NA
2778	GNAS	0.00942352	0.69818	0	NA
89797	NAV2	0.00927697	0.485367	0	NA
56832	IFNK	0.00910548	0.466584	0	NA
284293	HMSD	0.00906342	0.844428	0	NA
139818	DOCK11	0.00899705	0.288311	0	NA
54894	RNF43	0.00893657	0.406755	0	NA
22861	NLRP1	0.00893464	0.414911	0	NA
835	CASP2	0.00883553	0.728101	0	NA
541565	C8orf58	0.00865658	0.681229	0	NA
51035	UBXN1	0.00864737	0.541495	0	NA
2885	GRB2	0.00863417	0.514217	0	NA
10578	GNLY	0.00858266	0.423758	0	NA
92335	STRADA	0.00857184	0.630524	0	NA
440836	ODF3B	0.00845834	0.572506	0	NA
7262	PHLDA2	0.00821081	0.536603	0	NA
1307	COL16A1	0.00800185	0.450604	0	NA
27086	FOXP1	0.00787903	0.683802	0	NA
49856	WRAP73	0.00755749	0.66018	0	NA
10010	TANK	0.00689107	0.484717	0	NA
83444	INO80B	0.00683124	0.591752	0	NA
347688	TUBB8	0.00652997	0.629798	0	NA
81669	CCNL2	0.00630405	0.644671	0	NA
8312	AXIN1	0.00597169	0.439855	0	NA
503538	A1BG-AS1	0.0059511	0.506588	0	NA
81537	SGPP1	0.00581044	0.94637	0	NA
154141	MBOAT1	0.0056333	0.430359	0	NA
4810	NHS	0.00549366	0.803589	0	NA
8621	CDK13	0.00545589	0.793784	0	NA
8295	TRRAP	0.00539669	0.836328	0	NA
6164	RPL34	0.00521431	0.486222	0	NA
54765	TRIM44	0.00500999	0.754221	0	NA
80155	NAA15	0.0045649	0.433817	0	NA
55009	C19orf24	0.00441976	0.582879	0	NA
92979	MARCH9	0.00437654	0.568278	0	NA
26778	SNORA70	0.00431928	0.437826	0	NA
930	CD19	0.00410721	0.402852	0	NA
90427	BMF	0.00397119	0.446088	0	NA
7436	VLDLR	0.00391301	0.526985	0	NA
341277	OVCH2	0.00387112	0.457393	0	NA
11000	SLC27A3	0.00372615	0.548473	0	NA
5199	CFP	0.00320481	0.567703	0	NA
51299	NRN1	0.00308847	0.842201	0	NA
3702	ITK	0.00306668	0.247149	0	NA
116113	FOXP4	0.00302583	0.360203	0	NA
60313	GPBP1L1	0.00265275	0.496671	0	NA
9261	MAPKAPK2	0.00249707	0.440381	0	NA
79962	DNAJC22	0.00243267	0.474181	0	NA
84444	DOT1L	0.00207706	0.931423	0	NA
1745	DLX1	0.00173829	0.467549	0	NA
5368	PNOC	0.00172521	0.337964	0	NA
26207	PITPNC1	0.00160219	0.277857	0	NA
65080	MRPL44	0.00149894	0.706989	0	NA
7726	TRIM26	0.00132013	0.397913	0	NA
9636	ISG15	0.00125278	0.572919	0	NA
375298	CERKL	0.00109198	0.849722	0	NA
439921	MXRA7	0.000982259	0.435847	0	NA
644945	KRT16P3	0.000418529	0.286239	0	NA
51347	TAOK3	0.000317398	0.462515	0	NA
10221	TRIB1	0.000262854	0.5013	0	NA
55917	CTTNBP2NL	0.00018491	0.227105	0	NA
730087	ZNF726	0.000176566	0.631423	0	NA
6925	TCF4	-0.000306382	0.746653	0	NA
6047	RNF4	-0.000306926	0.612652	0	NA
2047	EPHB1	-0.000554919	0.602375	0	NA
6522	SLC4A2	-0.00108857	0.521095	0	NA
9547	CXCL14	-0.00116007	0.934576	0	NA
219790	RTKN2	-0.00140557	0.509176	0	NA
11118	BTN3A2	-0.00156382	0.483938	0	NA
84940	CORO6	-0.00162364	0.617496	0	NA
7037	TFRC	-0.00164739	0.32366	0	NA
79890	RIN3	-0.00177404	0.534494	0	NA
84681	HINT2	-0.00236041	1.04879	0	NA
1983	EIF5	-0.00237922	0.464064	0	NA
5168	ENPP2	-0.00252892	0.462419	0	NA
6614	SIGLEC1	-0.00256189	0.971623	0	NA
1776	DNASE1L3	-0.00313511	0.55463	0	NA
11096	ADAMTS5	-0.00334463	0.303134	0	NA
64761	PARP12	-0.00336017	0.762543	0	NA
4332	MNDA	-0.0035374	0.819198	0	NA
5339	PLEC	-0.00384447	0.588519	0	NA
91526	ANKRD44	-0.00440149	0.315222	0	NA
3576	CXCL8	-0.00490173	0.457348	0	NA
7704	ZBTB16	-0.00526256	0.618297	0	NA
389549	FEZF1	-0.00545615	0.419631	0	NA
9923	ZBTB40	-0.00549467	0.484151	0	NA
494197	SPANXN5	-0.00573683	0.471717	0	NA
140691	TRIM69	-0.00585069	0.399274	0	NA
90011	KIR3DX1	-0.00657627	0.513027	0	NA
3606	IL18	-0.00658499	0.400124	0	NA
729230	CCR2	-0.00664655	0.509026	0	NA
133746	JMY	-0.00719369	0.850883	0	NA
84890	ADO	-0.00719621	0.458002	0	NA
768	CA9	-0.00725351	0.664857	0	NA
92797	HELB	-0.00753431	0.369271	0	NA
2587	GALR1	-0.00786567	0.761188	0	NA
93649	MYOCD	-0.00792584	0.582922	0	NA
8301	PICALM	-0.00807895	0.406434	0	NA
400359	C15orf53	-0.00813039	0.917226	0	NA
2077	ERF	-0.00817402	0.521791	0	NA
64288	ZSCAN31	-0.0082436	0.736703	0	NA
5090	PBX3	-0.00831159	0.331648	0	NA
1890	TYMP	-0.00849047	0.490514	0	NA
894	CCND2	-0.00899848	0.552075	0	NA
79939	SLC35E1	-0.00935764	0.576627	0	NA
2309	FOXO3	-0.00938745	0.40196	0	NA
3054	HCFC1	-0.00969324	0.362285	0	NA
554313	HIST2H4B	-0.00971755	0.434329	0	NA
146167	SLC38A8	-0.010002	0.605178	0	NA
994	CDC25B	-0.0102828	0.751834	0	NA
56034	PDGFC	-0.0103024	0.174156	0	NA
25780	RASGRP3	-0.010374	0.716732	0	NA
8809	IL18R1	-0.0110188	0.48488	0	NA
5555	PRH2	-0.0110331	0.199526	0	NA
51646	YPEL5	-0.0111835	0.605966	0	NA
3782	KCNN3	-0.0113703	0.449305	0	NA
51088	KLHL5	-0.0115712	0.257463	0	NA
168620	BHLHA15	-0.0115759	0.565951	0	NA
604	BCL6	-0.0117542	0.569712	0	NA
5032	P2RY11	-0.011826	0.419474	0	NA
349667	RTN4RL2	-0.0122184	0.465637	0	NA
643155	SMIM15	-0.0122297	0.36303	0	NA
10983	CCNI	-0.0122427	0.805931	0	NA
5732	PTGER2	-0.0122724	0.610381	0	NA
121260	SLC15A4	-0.0123311	0.396837	0	NA
3423	IDS	-0.0124909	0.405377	0	NA
56894	AGPAT3	-0.0129806	0.563034	0	NA
24139	EML2	-0.0131144	0.433351	0	NA
10782	ZNF274	-0.0135053	0.49521	0	NA
8289	ARID1A	-0.0135294	0.539613	0	NA
113791	PIK3IP1	-0.0138248	0.705897	0	NA
5101	PCDH9	-0.0140005	0.44648	0	NA
7039	TGFA	-0.0143434	0.824814	0	NA
4179	CD46	-0.0144723	0.21015	0	NA
100033434	SNORD116-23	-0.0145196	0.380332	0	NA
4643	MYO1E	-0.0145694	0.382131	0	NA
1656	DDX6	-0.0146499	0.51924	0	NA
170954	PPP1R18	-0.0148382	0.480449	0	NA
23406	COTL1	-0.014993	0.276289	0	NA
27074	LAMP3	-0.0154305	0.164387	0	NA
9867	PJA2	-0.0156028	0.500184	0	NA
22917	ZP1	-0.0161759	0.711753	0	NA
9663	LPIN2	-0.0163949	0.0363816	0	NA
23020	SNRNP200	-0.017054	0.333956	0	NA
6573	SLC19A1	-0.0174287	0.76654	0	NA
84824	FCRLA	-0.0174325	0.798756	0	NA
1777	DNASE2	-0.0176428	0.569736	0	NA
8350	HIST1H3A	-0.0178478	0.278347	0	NA
80347	COASY	-0.0180168	0.584005	0	NA
3018	HIST1H2BB	-0.0180898	0.44739	0	NA
7011	TEP1	-0.0181313	0.447779	0	NA
26585	GREM1	-0.0183639	0.181168	0	NA
51125	GOLGA7	-0.0188407	0.513954	0	NA
5673	PSG5	-0.0192655	0.517598	0	NA
9519	TBPL1	-0.0195823	0.739873	0	NA
132864	CPEB2	-0.019705	0.621765	0	NA
144402	CPNE8	-0.0197732	0.909114	0	NA
11132	CAPN10	-0.0199049	0.634821	0	NA
55843	ARHGAP15	-0.0201116	0.46704	0	NA
24149	ZNF318	-0.0201214	0.606726	0	NA
64423	INF2	-0.0203645	0.46435	0	NA
51289	RXFP3	-0.0204718	0.376654	0	NA
10534	SSSCA1	-0.0205305	0.426262	0	NA
55722	CEP72	-0.0206259	0.749812	0	NA
272	AMPD3	-0.0207478	0.854266	0	NA
2826	CCR10	-0.0208774	0.439829	0	NA
148022	TICAM1	-0.0212289	0.528183	0	NA
4343	MOV10	-0.0214902	0.611017	0	NA
160851	DGKH	-0.0219286	0.78752	0	NA
51121	RPL26L1	-0.0220774	0.825133	0	NA
1486	CTBS	-0.0221407	0.529335	0	NA
93487	MAPK1IP1L	-0.0221593	0.785477	0	NA
345079	SOWAHB	-0.0226845	0.374014	0	NA
7456	WIPF1	-0.022766	0.48507	0	NA
7511	XPNPEP1	-0.0228711	0.577688	0	NA
2162	F13A1	-0.0232436	0.511287	0	NA
2744	GLS	-0.0235834	0.971372	0	NA
387640	SKIDA1	-0.0236421	0.58295	0	NA
9420	CYP7B1	-0.0236679	0.397528	0	NA
29990	PILRB	-0.0239859	0.819656	0	NA
2969	GTF2I	-0.0240964	0.540229	0	NA
6429	SRSF4	-0.0241924	0.197657	0	NA
26469	PTPN18	-0.0244063	0.533223	0	NA
25777	SUN2	-0.0244369	0.839837	0	NA
285527	FRYL	-0.0247923	0.242088	0	NA
150726	FBXO41	-0.0248278	0.458735	0	NA
10311	DSCR3	-0.0248642	0.36834	0	NA
5284	PIGR	-0.0249057	0.481851	0	NA
6203	RPS9	-0.0249915	0.810644	0	NA
85014	TMEM141	-0.025106	0.954462	0	NA
23052	ENDOD1	-0.0252771	0.655709	0	NA
317772	HIST2H2AB	-0.0252835	0.573123	0	NA
30014	SPANXA1	-0.0255585	0.7332	0	NA
55284	UBE2W	-0.0256703	0.275546	0	NA
3202	HOXA5	-0.025807	0.509168	0	NA
4583	MUC2	-0.0259765	0.553919	0	NA
6155	RPL27	-0.0261552	0.417736	0	NA
54103	GSAP	-0.0263366	0.373714	0	NA
10208	USPL1	-0.0265954	0.726588	0	NA
91137	SLC25A46	-0.026641	0.541116	0	NA
991	CDC20	-0.0269341	0.3489	0	NA
817	CAMK2D	-0.0270008	0.429903	0	NA
9144	SYNGR2	-0.0270755	0.90343	0	NA
3760	KCNJ3	-0.0271069	0.662345	0	NA
9956	HS3ST2	-0.0273324	0.658851	0	NA
2965	GTF2H1	-0.0274429	0.238165	0	NA
51547	SIRT7	-0.0276492	0.580692	0	NA
84924	ZNF566	-0.0278733	0.456259	0	NA
388753	COA6	-0.027939	0.54432	0	NA
25946	ZNF385A	-0.0281005	0.503545	0	NA
23231	SEL1L3	-0.0281664	0.330486	0	NA
5987	TRIM27	-0.0282066	0.595376	0	NA
9674	KIAA0040	-0.0282617	0.563352	0	NA
9039	UBA3	-0.0282896	0.513605	0	NA
84159	ARID5B	-0.0283872	0.296541	0	NA
158358	KIAA2026	-0.0284425	0.296722	0	NA
100302270	MIR1305	-0.028603	0.859267	0	NA
9249	DHRS3	-0.028617	0.674698	0	NA
8407	TAGLN2	-0.0290255	0.778468	0	NA
2067	ERCC1	-0.0291143	0.644778	0	NA
285180	RUFY4	-0.029343	0.482019	0	NA
2833	CXCR3	-0.0293892	0.561816	0	NA
1806	DPYD	-0.0295794	0.593698	0	NA
3934	LCN2	-0.0297751	0.410304	0	NA
80830	APOL6	-0.0298045	0.449711	0	NA
3337	DNAJB1	-0.0299167	0.558856	0	NA
57162	PELI1	-0.0299253	0.336698	0	NA
7439	BEST1	-0.0303413	0.405479	0	NA
388325	SCIMP	-0.0308106	0.546864	0	NA
51148	CERCAM	-0.0309768	0.410181	0	NA
64764	CREB3L2	-0.0312228	0.749854	0	NA
10148	EBI3	-0.0314169	0.750682	0	NA
51207	DUSP13	-0.031439	0.575225	0	NA
80119	PIF1	-0.0314835	0.687802	0	NA
285961	SEPT7P9	-0.0318337	0.568725	0	NA
57533	TBC1D14	-0.0319719	0.292704	0	NA
7368	UGT8	-0.0320017	0.388675	0	NA
2043	EPHA4	-0.0320258	0.445184	0	NA
56834	GPR137	-0.0321748	0.435142	0	NA
56999	ADAMTS9	-0.0324004	0.30987	0	NA
2896	GRN	-0.0327527	0.732264	0	NA
23295	MGRN1	-0.0328196	0.514858	0	NA
27319	BHLHE22	-0.033072	0.398029	0	NA
2034	EPAS1	-0.0333623	0.785201	0	NA
83637	ZMIZ2	-0.0336332	0.634775	0	NA
1295	COL8A1	-0.0336358	0.542875	0	NA
441161	OOEP	-0.0336999	0.553622	0	NA
5603	MAPK13	-0.0337949	0.299562	0	NA
83849	SYT15	-0.0338642	0.373413	0	NA
5230	PGK1	-0.0339261	0.173413	0	NA
642968	FAM163B	-0.0339604	0.518721	0	NA
57010	CABP4	-0.0340615	0.700133	0	NA
221416	C6orf223	-0.0340729	0.346146	0	NA
9331	B4GALT6	-0.0340859	0.415856	0	NA
26064	RAI14	-0.0342195	0.329376	0	NA
9143	SYNGR3	-0.0348154	0.622752	0	NA
1749	DLX5	-0.0349571	0.620349	0	NA
238	ALK	-0.0349703	0.395541	0	NA
29964	PRICKLE4	-0.0350265	0.232623	0	NA
9441	MED26	-0.0350821	0.588224	0	NA
23348	DOCK9	-0.0352397	0.477699	0	NA
85007	PHYKPL	-0.0353016	0.568733	0	NA
283748	PLA2G4D	-0.0356518	1.01055	0	NA
3162	HMOX1	-0.0357258	0.798745	0	NA
24145	PANX1	-0.0366706	0.245099	0	NA
117289	TAGAP	-0.036673	0.315962	0	NA
11278	KLF12	-0.0367746	0.390421	0	NA
317	APAF1	-0.0368437	0.421202	0	NA
6935	ZEB1	-0.0368456	0.581791	0	NA
4012	LNPEP	-0.036896	0.775613	0	NA
51084	CRYL1	-0.0369451	0.327394	0	NA
90874	ZNF697	-0.0370591	0.363975	0	NA
146206	RLTPR	-0.0371208	0.556891	0	NA
2247	FGF2	-0.0372712	0.283539	0	NA
8577	TMEFF1	-0.0376517	0.421245	0	NA
284194	LGALS9B	-0.0377202	0.418917	0	NA
55756	INTS9	-0.0378152	0.46329	0	NA
4782	NFIC	-0.0378319	0.704647	0	NA
23765	IL17RA	-0.0379756	0.529845	0	NA
7046	TGFBR1	-0.038034	0.605452	0	NA
79982	DNAJB14	-0.0380429	0.390592	0	NA
7520	XRCC5	-0.0380744	0.518272	0	NA
9734	HDAC9	-0.0381419	0.428322	0	NA
339287	MSL1	-0.0384017	0.651706	0	NA
79943	ZNF696	-0.0387703	0.419154	0	NA
962	CD48	-0.038836	0.690644	0	NA
5818	PVRL1	-0.0388447	0.491169	0	NA
3572	IL6ST	-0.0391071	0.732636	0	NA
3937	LCP2	-0.03935	0.702829	0	NA
160760	PPTC7	-0.0395635	0.433063	0	NA
5529	PPP2R5E	-0.0396183	0.365394	0	NA
768206	PRCD	-0.0396608	0.929398	0	NA
7707	ZNF148	-0.039812	0.56667	0	NA
4683	NBN	-0.0398327	0.332137	0	NA
11172	INSL6	-0.0398721	0.460929	0	NA
57189	KIAA1147	-0.0401596	0.595121	0	NA
339829	CCDC39	-0.0401654	0.312393	0	NA
23500	DAAM2	-0.0402488	0.556256	0	NA
8635	RNASET2	-0.0403356	0.482887	0	NA
114299	PALM2	-0.0404649	0.320954	0	NA
6737	TRIM21	-0.0406797	0.24509	0	NA
203197	C9orf91	-0.0410942	0.440984	0	NA
8226	HDHD1	-0.0410975	0.584655	0	NA
131405	TRIM71	-0.0412606	0.815712	0	NA
343563	OR2T29	-0.0413082	0.522721	0	NA
151306	GPBAR1	-0.0415047	0.937499	0	NA
55454	CSGALNACT2	-0.0415829	0.632107	0	NA
7392	USF2	-0.0418241	0.689365	0	NA
1500	CTNND1	-0.0423091	0.606838	0	NA
85363	TRIM5	-0.0423684	0.696433	0	NA
23143	LRCH1	-0.0423987	0.472462	0	NA
1409	CRYAA	-0.0424501	0.556196	0	NA
3600	IL15	-0.0424783	0.333321	0	NA
10124	ARL4A	-0.0426884	0.733092	0	NA
389668	XKR9	-0.0427434	0.6387	0	NA
6483	ST3GAL2	-0.0428258	0.513198	0	NA
64146	PDF	-0.0435047	0.534618	0	NA
159013	CXorf38	-0.0435964	0.357582	0	NA
8975	USP13	-0.0437676	0.319524	0	NA
822	CAPG	-0.0437692	0.412495	0	NA
51100	SH3GLB1	-0.0438218	0.279184	0	NA
84251	SGIP1	-0.0438626	0.442161	0	NA
657	BMPR1A	-0.0440146	0.862186	0	NA
4118	MAL	-0.0440399	0.403184	0	NA
976	CD97	-0.0441662	0.33434	0	NA
284086	NEK8	-0.0444255	0.361557	0	NA
23334	SZT2	-0.0444611	0.623754	0	NA
27244	SESN1	-0.0445152	0.733301	0	NA
8481	OFD1	-0.0448089	0.511997	0	NA
85445	CNTNAP4	-0.0450696	0.344229	0	NA
2316	FLNA	-0.0452228	0.851626	0	NA
83595	SOX7	-0.0453266	0.308328	0	NA
51635	DHRS7	-0.0453574	0.337328	0	NA
11119	BTN3A1	-0.0454083	0.569313	0	NA
287	ANK2	-0.0454146	0.496621	0	NA
727866	FAM156B	-0.0457914	0.589977	0	NA
100033799	SNORD115-22	-0.0457988	0.640458	0	NA
399473	SPRED3	-0.045907	0.511839	0	NA
3226	HOXC10	-0.0459175	0.485204	0	NA
6884	TAF13	-0.0459624	0.580852	0	NA
9138	ARHGEF1	-0.0461804	0.839493	0	NA
55602	CDKN2AIP	-0.0462338	0.6889	0	NA
27129	HSPB7	-0.0463982	0.399623	0	NA
2078	ERG	-0.046448	0.482317	0	NA
79649	MAP7D3	-0.0464678	0.667874	0	NA
6713	SQLE	-0.0468961	0.193887	0	NA
353135	LCE1E	-0.0470459	0.707028	0	NA
56181	MTFR1L	-0.0471382	0.59835	0	NA
10614	HEXIM1	-0.0471607	0.431905	0	NA
27036	SIGLEC7	-0.0472183	1.14466	0	NA
60	ACTB	-0.047279	0.829724	0	NA
285704	RGMB	-0.047881	0.650315	0	NA
23228	PLCL2	-0.0478862	0.699234	0	NA
139285	AMER1	-0.0480338	0.23821	0	NA
57161	PELI2	-0.0482322	0.407877	0	NA
221188	GPR114	-0.0483744	0.887208	0	NA
5155	PDGFB	-0.0484552	0.32947	0	NA
440400	RNASEK	-0.0485095	0.808045	0	NA
55509	BATF3	-0.0486775	0.465077	0	NA
7867	MAPKAPK3	-0.0487226	0.479638	0	NA
954	ENTPD2	-0.0487494	0.344543	0	NA
51465	UBE2J1	-0.0490718	0.540425	0	NA
3842	TNPO1	-0.0492202	0.274441	0	NA
9388	LIPG	-0.049246	0.602378	0	NA
100101467	ZSCAN30	-0.0493418	0.520636	0	NA
129080	EMID1	-0.0495146	0.455218	0	NA
55803	ADAP2	-0.0501117	0.884624	0	NA
1018	CDK3	-0.0502565	0.752778	0	NA
406908	MIR124-2	-0.0504086	0.41797	0	NA
30827	CXXC1	-0.0504573	0.82279	0	NA
22900	CARD8	-0.0506568	0.52708	0	NA
58499	ZNF462	-0.0507376	0.551484	0	NA
55026	TMEM255A	-0.0507521	0.559849	0	NA
3945	LDHB	-0.050765	0.49519	0	NA
7415	VCP	-0.0508958	0.801676	0	NA
27005	USP21	-0.0509329	0.651711	0	NA
26993	AKAP8L	-0.051251	0.493345	0	NA
56658	TRIM39	-0.0516603	0.394372	0	NA
114818	KLHL29	-0.0518195	0.764813	0	NA
57655	GRAMD1A	-0.0520386	0.750421	0	NA
22821	RASA3	-0.0523223	0.626521	0	NA
65108	MARCKSL1	-0.052711	0.837263	0	NA
7132	TNFRSF1A	-0.0527408	0.61842	0	NA
3682	ITGAE	-0.0527646	0.663847	0	NA
6367	CCL22	-0.0529014	0.281809	0	NA
2983	GUCY1B3	-0.0530183	0.929254	0	NA
3048	HBG2	-0.0530478	0.765362	0	NA
1105	CHD1	-0.0531393	0.285065	0	NA
22884	WDR37	-0.0531742	0.402978	0	NA
6197	RPS6KA3	-0.0533293	0.707345	0	NA
375567	VWC2	-0.0533708	0.408836	0	NA
85463	ZC3H12C	-0.0533969	0.535162	0	NA
645974	PABPC1L2B	-0.0534597	0.628971	0	NA
9564	BCAR1	-0.0537059	0.543518	0	NA
23152	CIC	-0.0537882	0.317861	0	NA
55072	RNF31	-0.0538705	0.541298	0	NA
5698	PSMB9	-0.0539363	0.222107	0	NA
6237	RRAS	-0.054017	0.444768	0	NA
27143	PALD1	-0.0541064	0.561586	0	NA
339896	GADL1	-0.0542562	0.526651	0	NA
4050	LTB	-0.0543171	0.281548	0	NA
57132	CHMP1B	-0.0544051	0.389413	0	NA
4051	CYP4F3	-0.0544318	0.958544	0	NA
64167	ERAP2	-0.0544324	0.916609	0	NA
399665	FAM102A	-0.054954	0.669156	0	NA
341	APOC1	-0.0552139	0.339531	0	NA
4008	LMO7	-0.0552251	0.335738	0	NA
51043	ZBTB7B	-0.0554323	0.307151	0	NA
5699	PSMB10	-0.0556336	0.421749	0	NA
728118	NUTM2A	-0.0556864	0.504904	0	NA
1024	CDK8	-0.0558177	0.68484	0	NA
64763	ZNF574	-0.0558654	0.391594	0	NA
6289	SAA2	-0.0560579	0.58459	0	NA
11226	GALNT6	-0.0563011	0.629735	0	NA
7136	TNNI2	-0.0563144	0.62896	0	NA
2151	F2RL2	-0.0566554	0.356326	0	NA
1870	E2F2	-0.056688	0.262394	0	NA
129293	TRABD2A	-0.0567818	0.557409	0	NA
64968	MRPS6	-0.0568233	0.138664	0	NA
252951	TTTY20	-0.0569645	0.648989	0	NA
6903	TBCC	-0.0569655	0.591879	0	NA
29916	SNX11	-0.0569733	0.623151	0	NA
83982	IFI27L2	-0.0569983	0.3591	0	NA
2735	GLI1	-0.0570012	0.187572	0	NA
23592	LEMD3	-0.0570798	0.339624	0	NA
100506736	SLFN12L	-0.0573325	0.410689	0	NA
6041	RNASEL	-0.0577802	0.261366	0	NA
26277	TINF2	-0.0578237	0.442106	0	NA
151174	LOC151174	-0.0579314	0.502538	0	NA
1013	CDH15	-0.0579351	0.208321	0	NA
7328	UBE2H	-0.0581664	0.438822	0	NA
3150	HMGN1	-0.0582707	0.980935	0	NA
653437	AQP12B	-0.0588291	0.587983	0	NA
5218	CDK14	-0.058963	0.372375	0	NA
100131454	DBIL5P	-0.0589944	0.476102	0	NA
167227	DCP2	-0.0590446	0.573584	0	NA
220441	RNF152	-0.0590949	0.728414	0	NA
5089	PBX2	-0.059851	0.806466	0	NA
11143	KAT7	-0.0600845	0.387954	0	NA
140862	ISM1	-0.0607373	0.485317	0	NA
10235	RASGRP2	-0.0608123	0.342184	0	NA
50486	G0S2	-0.0608866	0.776907	0	NA
64805	P2RY12	-0.061073	0.39864	0	NA
11152	WDR45	-0.0610972	0.392546	0	NA
727924	LOC727924	-0.0612017	0.647777	0	NA
89839	ARHGAP11B	-0.0612879	0.626753	0	NA
150483	TEKT4	-0.0613772	0.565061	0	NA
79618	HMBOX1	-0.0614041	0.549833	0	NA
389119	FAM212A	-0.0616095	0.363396	0	NA
4939	OAS2	-0.061652	0.705165	0	NA
51092	SIDT2	-0.0619082	0.70517	0	NA
4005	LMO2	-0.0619437	0.656516	0	NA
113730	KLHDC7B	-0.0622236	0.593524	0	NA
9728	SECISBP2L	-0.0625076	0.747327	0	NA
211	ALAS1	-0.062533	0.520275	0	NA
90933	TRIM41	-0.0625576	0.592442	0	NA
64062	RBM26	-0.0625816	0.568736	0	NA
79960	JADE1	-0.0625999	0.451858	0	NA
5025	P2RX4	-0.0626595	0.479661	0	NA
257364	SNX33	-0.0628581	0.578845	0	NA
123096	SLC25A29	-0.0628843	0.484157	0	NA
122740	OR4K14	-0.0629278	0.464645	0	NA
79109	MAPKAP1	-0.0629743	0.630685	0	NA
79706	PRKRIP1	-0.0632179	0.302079	0	NA
254863	TMEM256	-0.063586	0.369934	0	NA
917	CD3G	-0.0640523	0.466133	0	NA
3112	HLA-DOB	-0.0641652	0.60876	0	NA
100128327	TRAPPC3L	-0.0643631	0.895417	0	NA
644511	RPL13AP6	-0.0646338	0.555143	0	NA
83874	TBC1D10A	-0.0648161	0.543875	0	NA
23095	KIF1B	-0.064882	0.392116	0	NA
26133	TRPC4AP	-0.0652116	0.473963	0	NA
27296	TP53TG5	-0.0653245	0.496534	0	NA
56605	ERO1LB	-0.0653485	0.836333	0	NA
6382	SDC1	-0.0656211	0.489362	0	NA
79142	PHF23	-0.0657931	0.447646	0	NA
441509	GLRA4	-0.0660014	0.514215	0	NA
283902	HCCAT5	-0.0660691	0.594878	0	NA
30968	STOML2	-0.0667203	0.443001	0	NA
51738	GHRL	-0.0667383	0.408755	0	NA
653604	HIST2H3D	-0.0672611	0.725999	0	NA
84437	MSANTD4	-0.0673128	0.591119	0	NA
5340	PLG	-0.0675704	0.422809	0	NA
1200	TPP1	-0.0680605	0.697205	0	NA
118987	PDZD8	-0.0681719	0.463818	0	NA
7405	UVRAG	-0.068175	0.552141	0	NA
22985	ACIN1	-0.0684059	0.400745	0	NA
407	ARR3	-0.0685532	0.77885	0	NA
1512	CTSH	-0.0686011	0.63443	0	NA
7423	VEGFB	-0.0687791	1.07581	0	NA
6134	RPL10	-0.0687938	0.388734	0	NA
6624	FSCN1	-0.0689251	0.23956	0	NA
151449	GDF7	-0.0690325	0.737846	0	NA
5325	PLAGL1	-0.0691057	0.957963	0	NA
151903	CCDC12	-0.069259	0.542939	0	NA
84961	FBXL20	-0.0693806	0.537054	0	NA
494551	WEE2	-0.0695543	0.584215	0	NA
7464	CORO2A	-0.0695562	0.184935	0	NA
9355	LHX2	-0.0695666	0.587069	0	NA
3624	INHBA	-0.0695848	0.857005	0	NA
27006	FGF22	-0.0701766	0.8137	0	NA
10626	TRIM16	-0.0701972	0.641051	0	NA
81619	TSPAN14	-0.0702433	0.511179	0	NA
7168	TPM1	-0.0705352	0.994425	0	NA
3749	KCNC4	-0.0706013	0.392064	0	NA
54149	C21orf91	-0.0706976	0.727987	0	NA
9550	ATP6V1G1	-0.0707234	1.08585	0	NA
284467	FAM19A3	-0.0707463	0.725893	0	NA
1540	CYLD	-0.0709646	0.764603	0	NA
1374	CPT1A	-0.0711059	0.396624	0	NA
50856	CLEC4A	-0.0711197	0.514886	0	NA
8693	GALNT4	-0.0712377	0.594847	0	NA
115426	UHRF2	-0.0713735	0.182516	0	NA
3556	IL1RAP	-0.0715313	0.557402	0	NA
399687	MYO18A	-0.0719174	0.511277	0	NA
26140	TTLL3	-0.071941	0.518873	0	NA
10897	YIF1A	-0.072546	0.500039	0	NA
55248	TMEM206	-0.0725666	0.680925	0	NA
2568	GABRP	-0.0726097	0.495385	0	NA
6510	SLC1A5	-0.0726563	0.173358	15	19q13.32
1812	DRD1	-0.0726901	0.529972	0	NA
2907	GRINA	-0.0730552	1.01088	0	NA
3399	ID3	-0.0730964	0.644572	0	NA
2253	FGF8	-0.0731388	0.48113	0	NA
71	ACTG1	-0.0731892	0.406552	0	NA
10105	PPIF	-0.0735112	0.303767	0	NA
64207	IRF2BPL	-0.0736408	0.57277	0	NA
3458	IFNG	-0.0742086	0.723697	0	NA
729171	ANKRD20A8P	-0.0742414	0.472177	0	NA
60675	PROK2	-0.0744865	0.675155	0	NA
3013	HIST1H2AD	-0.0746961	0.568486	0	NA
646019	CBY3	-0.0747261	0.484582	0	NA
127544	RNF19B	-0.0748458	0.438451	0	NA
6223	RPS19	-0.0749193	0.701928	0	NA
3799	KIF5B	-0.0749993	0.706673	0	NA
4170	MCL1	-0.0753864	0.344306	0	NA
1955	MEGF9	-0.0755315	0.610982	0	NA
80829	ZFP91	-0.0756172	0.44637	0	NA
122953	JDP2	-0.0756175	0.46017	0	NA
63899	NSUN3	-0.0757199	0.423821	0	NA
841	CASP8	-0.0757359	0.450814	7	2q33.1
338657	CCDC84	-0.0757788	0.614703	0	NA
7532	YWHAG	-0.0758194	0.685108	0	NA
64648	SPANXD	-0.0759938	0.671331	0	NA
5899	RALB	-0.0762341	0.771043	0	NA
8140	SLC7A5	-0.0765205	0.53532	0	NA
5734	PTGER4	-0.0766745	0.498137	0	NA
51365	PLA1A	-0.0772224	0.170966	0	NA
80864	EGFL8	-0.0773779	0.761466	0	NA
5680	PSG11	-0.0774547	0.935972	0	NA
8893	EIF2B5	-0.0777495	0.775485	0	NA
54491	FAM105A	-0.0777841	0.305954	0	NA
162979	ZNF296	-0.0780302	0.632256	0	NA
9640	ZNF592	-0.078043	0.396756	0	NA
5366	PMAIP1	-0.0780666	0.374827	3	18q21.32
4792	NFKBIA	-0.0781528	0.458637	0	NA
2782	GNB1	-0.0782221	0.515282	0	NA
79039	DDX54	-0.0785047	0.534665	0	NA
54512	EXOSC4	-0.078879	0.70636	0	NA
2200	FBN1	-0.0789547	0.615522	0	NA
10409	BASP1	-0.0789755	0.446282	0	NA
10901	DHRS4	-0.0793685	0.653414	0	NA
9044	BTAF1	-0.0796174	0.543831	0	NA
220042	DDIAS	-0.0796754	0.611229	0	NA
100268168	LOC100268168	-0.0796944	0.713913	0	NA
22995	CEP152	-0.0801282	0.36682	0	NA
497258	BDNF-AS	-0.0802538	0.410203	0	NA
729759	OR4F29	-0.0806298	0.372629	0	NA
475	ATOX1	-0.0806611	0.607195	0	NA
254910	LCE5A	-0.0807071	0.28193	0	NA
[truncated: 19,357 more rows]
