# Supplementary material for: Prioritizing causal disease genes using unbiased genomic features
Source: Genome Biol. 2014 Dec 3;15(12):3274. doi: 10.1186/s13059-014-0534-8 (PMC4279789; doi:10.1186/s13059-014-0534-8)
Supplement: Additional file 27: Table S31. — OPEN predictions for coronary artery disease. [file 13059_2014_534_MOESM27_ESM.xlsx]

## Sheet: HP_0006704_OPEN_predictions.txt
Entrez_ID	HGNC	Score	Stdev	GWAS Hit (loci are numbered, 0 = not within a GWAS locus)	Locus (NA = gene not within a GWAS locus)
4803	NGF	1.54971	0.481198	0	NA
6586	SLIT3	1.40629	0.353863	0	NA
284119	PTRF	1.40492	0.727749	0	NA
1634	DCN	1.36876	0.578334	0	NA
857	CAV1	1.24153	0.478202	0	NA
9811	CTIF	1.2355	0.448565	0	NA
126669	SHE	1.1964	0.39251	0	NA
221749	PXDC1	1.1803	0.663221	0	NA
9353	SLIT2	1.17485	0.323775	0	NA
23371	TENC1	1.16783	0.706404	0	NA
862	RUNX1T1	1.10616	0.766713	0	NA
54538	ROBO4	1.10456	0.429548	0	NA
4881	NPR1	1.10096	0.88997	0	NA
6909	TBX2	1.09165	0.490519	0	NA
7424	VEGFC	1.08108	0.649233	0	NA
4053	LTBP2	1.07635	0.449537	0	NA
1278	COL1A2	1.07415	0.452027	0	NA
8406	SRPX	1.06811	0.339827	0	NA
11030	RBPMS	1.05963	0.47625	0	NA
2200	FBN1	1.05948	0.270416	0	NA
6926	TBX3	1.05617	0.281073	0	NA
7078	TIMP3	1.04356	0.528897	0	NA
3491	CYR61	1.04281	0.739775	0	NA
558	AXL	1.00644	0.503519	0	NA
6366	CCL21	1.00017	0.509813	0	NA
1009	CDH11	0.995733	0.611315	0	NA
2192	FBLN1	0.995497	0.412426	0	NA
23768	FLRT2	0.99428	0.724314	0	NA
5064	PALM	0.993593	0.458018	0	NA
6387	CXCL12	0.990438	0.413324	8	10q11.21
716	C1S	0.976595	0.18247	0	NA
800	CALD1	0.974055	0.662849	0	NA
3490	IGFBP7	0.965701	0.670871	0	NA
91653	BOC	0.962522	0.60014	0	NA
51162	EGFL7	0.958831	0.443134	0	NA
6383	SDC2	0.952251	0.572747	0	NA
4035	LRP1	0.942955	0.204146	0	NA
7052	TGM2	0.941031	0.363141	0	NA
54996	MARC2	0.924249	0.477684	0	NA
9180	OSMR	0.92078	0.488176	0	NA
57381	RHOJ	0.910386	0.368768	0	NA
151887	CCDC80	0.910382	0.383004	0	NA
22801	ITGA11	0.910025	0.782642	0	NA
220108	FAM124A	0.909567	0.426552	0	NA
375033	PEAR1	0.907348	0.342705	0	NA
2532	ACKR1	0.90181	0.186764	0	NA
4239	MFAP4	0.900641	0.769952	0	NA
29995	LMCD1	0.900521	0.520502	0	NA
58189	WFDC1	0.894792	0.327698	0	NA
84870	RSPO3	0.884765	0.598057	0	NA
3371	TNC	0.881839	0.419126	0	NA
1303	COL12A1	0.879963	0.348954	0	NA
8829	NRP1	0.876693	0.308049	0	NA
54751	FBLIM1	0.869951	0.565451	0	NA
10763	NES	0.869934	0.553301	0	NA
27115	PDE7B	0.869519	0.501663	0	NA
2202	EFEMP1	0.867493	0.352977	0	NA
387758	FIBIN	0.865011	0.406386	0	NA
2	A2M	0.864569	0.478066	0	NA
2006	ELN	0.864314	0.769164	0	NA
23187	PHLDB1	0.86119	0.269097	0	NA
91461	PKDCC	0.861123	0.655547	0	NA
23213	SULF1	0.854885	0.606214	0	NA
23194	FBXL7	0.854626	0.556579	0	NA
25841	ABTB2	0.85216	0.692549	0	NA
2034	EPAS1	0.850381	0.634926	0	NA
10395	DLC1	0.849717	0.568898	0	NA
126374	WTIP	0.848413	0.394728	0	NA
5587	PRKD1	0.846833	0.410267	0	NA
50863	NTM	0.845743	0.407861	0	NA
3908	LAMA2	0.844414	0.351918	0	NA
2917	GRM7	0.84216	0.8336	0	NA
6530	SLC6A2	0.842076	0.343132	0	NA
6649	SOD3	0.839704	0.483068	0	NA
10252	SPRY1	0.838824	0.53096	0	NA
5648	MASP1	0.836676	0.22731	0	NA
4256	MGP	0.833288	0.698035	0	NA
5507	PPP1R3C	0.83153	0.36989	0	NA
23543	RBFOX2	0.831244	0.673348	0	NA
10864	SLC22A7	0.829337	0.596047	0	NA
116969	ART5	0.82839	0.430698	0	NA
23621	BACE1	0.820934	0.420535	0	NA
1490	CTGF	0.818315	0.514905	0	NA
55075	UACA	0.814205	0.722931	0	NA
30846	EHD2	0.813421	0.584745	0	NA
1601	DAB2	0.813281	0.591857	0	NA
83604	TMEM47	0.813083	0.633933	0	NA
27129	HSPB7	0.812292	0.671833	0	NA
4017	LOXL2	0.812108	0.610415	0	NA
58510	PRODH2	0.810853	0.682648	0	NA
25903	OLFML2B	0.810437	0.558663	0	NA
26002	MOXD1	0.809172	0.71804	0	NA
2122	MECOM	0.806625	0.550989	0	NA
4908	NTF3	0.803201	0.427904	0	NA
2736	GLI2	0.801796	0.278827	0	NA
2247	FGF2	0.800891	0.439683	0	NA
5596	MAPK4	0.798664	0.751955	0	NA
7122	CLDN5	0.79683	0.173821	0	NA
84662	GLIS2	0.796628	0.424295	0	NA
284111	SLC13A5	0.796571	0.87093	0	NA
85360	SYDE1	0.796551	0.616776	0	NA
55679	LIMS2	0.79653	0.826562	0	NA
147372	CCBE1	0.789928	0.467882	0	NA
3239	HOXD13	0.787949	0.450884	0	NA
3680	ITGA9	0.784791	0.83413	0	NA
9244	CRLF1	0.783511	0.530154	0	NA
154810	AMOTL1	0.783233	0.380716	0	NA
3764	KCNJ8	0.782	0.560279	0	NA
64283	ARHGEF28	0.781242	0.597342	0	NA
6910	TBX5	0.781065	0.65202	0	NA
316	AOX1	0.780726	0.367848	0	NA
11259	FILIP1L	0.779451	0.623395	0	NA
7080	NKX2-1	0.777528	0.45112	0	NA
4921	DDR2	0.772078	0.30656	0	NA
5948	RBP2	0.771553	0.590387	0	NA
9104	RGN	0.76874	0.594528	0	NA
66004	LYNX1	0.768065	0.423528	0	NA
8913	CACNA1G	0.76682	0.220235	0	NA
148170	CDC42EP5	0.765672	0.719357	0	NA
81285	OR51E2	0.765218	0.352547	0	NA
57224	NHSL1	0.764508	0.450065	0	NA
128434	VSTM2L	0.763031	0.536841	0	NA
153090	DAB2IP	0.762892	0.326439	0	NA
2335	FN1	0.762759	0.887616	0	NA
3554	IL1R1	0.762555	0.610897	0	NA
1188	CLCNKB	0.760419	0.518524	0	NA
2159	F10	0.757865	0.640016	0	NA
57556	SEMA6A	0.757681	0.345402	0	NA
6540	SLC6A13	0.750072	0.385434	0	NA
633	BGN	0.748625	0.715271	0	NA
7291	TWIST1	0.748173	0.480716	0	NA
387763	C11orf96	0.744476	0.393837	0	NA
623	BDKRB1	0.741173	0.474321	0	NA
79987	SVEP1	0.741013	0.434886	0	NA
7004	TEAD4	0.740347	0.478299	0	NA
3913	LAMB2	0.739191	0.667849	0	NA
26508	HEYL	0.738961	0.403384	0	NA
7082	TJP1	0.738051	0.664894	0	NA
1281	COL3A1	0.734808	0.578252	0	NA
185	AGTR1	0.732524	0.425146	0	NA
25999	CLIP3	0.730778	0.611771	0	NA
7025	NR2F1	0.729419	0.265603	0	NA
10979	FERMT2	0.728889	0.620177	0	NA
114897	C1QTNF1	0.728189	0.52574	0	NA
10413	YAP1	0.727904	0.300918	0	NA
51421	AMOTL2	0.727212	0.402339	0	NA
5802	PTPRS	0.726924	0.306369	0	NA
4240	MFGE8	0.726735	0.464837	0	NA
54749	EPDR1	0.725448	0.939644	0	NA
4430	MYO1B	0.725201	0.939631	0	NA
3483	IGFALS	0.724874	0.405925	0	NA
80004	ESRP2	0.723779	0.713569	0	NA
1805	DPT	0.723713	0.421067	0	NA
219654	ZCCHC24	0.722608	0.755522	0	NA
9068	ANGPTL1	0.722346	0.426398	0	NA
10631	POSTN	0.722288	0.468599	0	NA
4837	NNMT	0.72218	0.444687	0	NA
1466	CSRP2	0.722137	0.335413	0	NA
9510	ADAMTS1	0.718776	0.556483	0	NA
1909	EDNRA	0.716827	0.500038	0	NA
5414	SEPT4	0.715115	0.796884	0	NA
2294	FOXF1	0.713877	0.394126	0	NA
10232	MSLN	0.713398	0.464651	0	NA
255877	BCL6B	0.712042	0.350809	0	NA
7005	TEAD3	0.711089	0.431783	18	6p21.31
81029	WNT5B	0.709182	0.55815	0	NA
731	C8A	0.70907	0.702334	0	NA
9032	TM4SF5	0.708561	0.428892	0	NA
4776	NFATC4	0.707746	0.670509	0	NA
885	CCK	0.705042	0.369174	0	NA
1068	CETN1	0.704328	0.420175	0	NA
5159	PDGFRB	0.704051	0.546257	0	NA
3459	IFNGR1	0.701775	0.288608	0	NA
8322	FZD4	0.701194	0.465747	0	NA
7026	NR2F2	0.699393	0.385425	0	NA
6913	TBX15	0.698958	0.436136	0	NA
1292	COL6A2	0.69874	0.643913	0	NA
4091	SMAD6	0.698383	0.47668	0	NA
64399	HHIP	0.697739	0.611205	0	NA
10468	FST	0.697671	0.520809	0	NA
5592	PRKG1	0.697257	0.535137	0	NA
1296	COL8A2	0.696328	0.634431	0	NA
5137	PDE1C	0.695276	0.296815	0	NA
202299	C5orf27	0.693684	0.685581	0	NA
390	RND3	0.693051	0.897709	0	NA
400258	C14orf180	0.6928	0.655409	0	NA
92689	FAM114A1	0.690528	0.39808	0	NA
125	ADH1B	0.689456	0.510736	0	NA
79812	MMRN2	0.689406	0.441434	0	NA
1800	DPEP1	0.688446	0.671694	0	NA
729085	FAM198A	0.688178	0.400773	0	NA
84168	ANTXR1	0.685775	0.499463	0	NA
50651	SLC45A1	0.68409	0.568766	0	NA
2619	GAS1	0.684087	0.62997	0	NA
2128	EVX1	0.681948	0.618758	0	NA
91768	CABLES1	0.681737	0.512549	0	NA
63876	PKNOX2	0.679967	0.395279	0	NA
57716	PRX	0.679196	0.742579	0	NA
51196	PLCE1	0.678443	0.290617	0	NA
25959	KANK2	0.677354	0.531513	23	19p13.2
10891	PPARGC1A	0.676093	0.316799	0	NA
353149	TBC1D26	0.675435	0.597176	0	NA
1674	DES	0.674812	0.790298	0	NA
4009	LMX1A	0.673778	0.499375	0	NA
57369	GJD2	0.672963	0.469718	0	NA
79784	MYH14	0.670721	0.162602	0	NA
255057	C19orf26	0.670209	0.414956	0	NA
3233	HOXD4	0.669092	0.195506	0	NA
4811	NID1	0.668231	0.307431	0	NA
55714	TENM3	0.667909	0.145981	0	NA
53841	CDHR5	0.666246	0.44989	0	NA
5010	CLDN11	0.66483	0.557719	0	NA
2687	GGT5	0.664643	0.744448	0	NA
2119	ETV5	0.664237	0.0831252	0	NA
5314	PKHD1	0.663359	0.426345	0	NA
3752	KCND3	0.662994	0.374546	0	NA
715	C1R	0.662207	0.300953	0	NA
131669	UROC1	0.658079	0.744121	0	NA
84141	EVA1A	0.657841	0.434151	0	NA
2273	FHL1	0.6578	0.44893	0	NA
4651	MYO10	0.657506	0.615938	0	NA
1444	CSHL1	0.656931	0.698069	0	NA
5156	PDGFRA	0.656882	0.894023	0	NA
11099	PTPN21	0.656118	0.461427	0	NA
148	ADRA1A	0.655746	0.6132	0	NA
886	CCKAR	0.653767	0.472345	0	NA
57493	HEG1	0.653464	0.696589	0	NA
64856	VWA1	0.653315	0.326764	0	NA
2701	GJA4	0.653013	0.722903	0	NA
9381	OTOF	0.652447	0.536277	0	NA
8828	NRP2	0.652026	0.656429	0	NA
22998	LIMCH1	0.651428	0.433788	0	NA
10516	FBLN5	0.651423	0.736409	0	NA
9496	TBX4	0.650612	0.503532	0	NA
25937	WWTR1	0.650505	0.702352	0	NA
79827	CLMP	0.646856	0.493774	0	NA
650	BMP2	0.646117	0.504606	0	NA
1757	SARDH	0.646009	0.801618	0	NA
6754	SSTR4	0.645675	0.514816	0	NA
8839	WISP2	0.644858	0.449188	0	NA
220965	FAM13C	0.642183	0.412165	0	NA
57616	TSHZ3	0.641892	0.521463	0	NA
10715	CERS1	0.640441	0.625612	0	NA
8941	CDK5R2	0.640153	0.437874	0	NA
6578	SLCO2A1	0.639705	0.705401	0	NA
6662	SOX9	0.639504	0.567113	0	NA
4487	MSX1	0.639183	0.370502	0	NA
147906	DACT3	0.639156	0.389212	0	NA
23114	NFASC	0.639116	0.817606	0	NA
10841	FTCD	0.638433	0.420519	0	NA
10160	FARP1	0.637913	0.407021	0	NA
114990	VASN	0.637021	0.229867	0	NA
5791	PTPRE	0.635465	0.440593	0	NA
1827	RCAN1	0.635454	0.302356	22	21q22.12
7472	WNT2	0.635203	0.620608	0	NA
796	CALCA	0.634891	0.887138	0	NA
83694	RPS6KL1	0.634198	0.41164	0	NA
4883	NPR3	0.633542	0.57707	0	NA
6764	ST5	0.633465	0.843262	0	NA
55084	SOBP	0.632635	0.565597	0	NA
1284	COL4A2	0.63255	0.457191	26	13q34
23562	CLDN14	0.632055	0.282849	0	NA
92999	ZBTB47	0.631804	0.357944	0	NA
7021	TFAP2B	0.630928	0.412398	0	NA
3207	HOXA11	0.629771	0.535566	0	NA
8671	SLC4A4	0.629575	0.402888	0	NA
51705	EMCN	0.629112	0.630438	0	NA
4131	MAP1B	0.628452	0.836246	0	NA
79901	CYBRD1	0.627722	0.908103	0	NA
4337	MOCS1	0.627687	0.447408	0	NA
163933	FAM43B	0.62722	0.651573	0	NA
4330	MN1	0.626573	0.561529	0	NA
283638	CEP170B	0.625211	0.709735	0	NA
1770	DNAH9	0.618883	0.678438	0	NA
23302	WSCD1	0.615176	0.356913	0	NA
57188	ADAMTSL3	0.61479	0.535397	0	NA
132884	EVC2	0.614682	0.521892	0	NA
13	AADAC	0.614069	0.819806	0	NA
51052	PRLH	0.613895	0.897848	0	NA
8324	FZD7	0.613266	0.35127	0	NA
176	ACAN	0.61324	0.342083	0	NA
3273	HRG	0.61226	0.270656	0	NA
152503	SH3D19	0.609802	0.617862	0	NA
117583	PARD3B	0.609541	0.429027	0	NA
254439	C11orf86	0.609081	0.476357	0	NA
114800	CCDC85A	0.608134	0.630114	0	NA
4856	NOV	0.607774	0.483222	0	NA
4015	LOX	0.606149	0.329411	0	NA
624	BDKRB2	0.60563	0.933615	0	NA
221395	GPR116	0.604824	0.293375	0	NA
33	ACADL	0.604386	0.311066	0	NA
10497	UNC13B	0.602182	0.471249	0	NA
136259	KLF14	0.600655	0.312216	0	NA
1896	EDA	0.600351	0.555279	0	NA
1831	TSC22D3	0.600234	0.442715	0	NA
10580	SORBS1	0.60021	0.547559	0	NA
947	CD34	0.600104	0.236902	0	NA
64220	STRA6	0.600001	0.242184	0	NA
2199	FBLN2	0.599728	0.374126	0	NA
5138	PDE2A	0.599473	0.435667	0	NA
9469	CHST3	0.598977	0.330488	0	NA
56241	SUSD2	0.598364	0.51368	0	NA
5020	OXT	0.598053	0.311734	0	NA
163479	FNDC7	0.597078	0.526157	0	NA
121643	FOXN4	0.596072	0.685829	0	NA
23432	GPR161	0.595726	0.562755	0	NA
3601	IL15RA	0.595412	0.693056	0	NA
51435	SCARA3	0.5952	0.508172	0	NA
85352	KIAA1644	0.594326	0.47826	0	NA
55384	MEG3	0.593806	0.826978	0	NA
3912	LAMB1	0.593698	0.287198	0	NA
374569	ASPG	0.59344	0.975324	0	NA
145567	TTC7B	0.592678	0.559933	0	NA
3910	LAMA4	0.592159	0.50944	0	NA
2690	GHR	0.590885	0.418058	0	NA
57758	SCUBE2	0.59066	0.809954	0	NA
55742	PARVA	0.590476	0.32223	0	NA
3203	HOXA6	0.589672	0.953496	0	NA
5420	PODXL	0.589513	0.66007	0	NA
55917	CTTNBP2NL	0.58733	0.390496	0	NA
9379	NRXN2	0.587152	0.668842	0	NA
7837	PXDN	0.586731	0.51675	0	NA
1636	ACE	0.5867	0.438349	0	NA
54873	PALMD	0.586668	0.631558	0	NA
30062	RAX	0.584578	0.297391	0	NA
373861	HILS1	0.583833	0.682936	0	NA
256302	NATD1	0.581852	0.811339	0	NA
11167	FSTL1	0.581429	0.438653	0	NA
2621	GAS6	0.581144	0.293346	0	NA
1305	COL13A1	0.581016	0.312122	0	NA
8785	MATN4	0.580693	0.518592	0	NA
1290	COL5A2	0.580167	0.606634	0	NA
1610	DAO	0.580059	0.587592	0	NA
7466	WFS1	0.580012	0.460575	0	NA
9509	ADAMTS2	0.578679	0.523415	0	NA
89932	PAPLN	0.576618	0.239474	0	NA
55691	FRMD4A	0.575868	0.812276	0	NA
6939	TCF15	0.574061	0.772888	0	NA
777	CACNA1E	0.573757	0.719659	0	NA
5502	PPP1R1A	0.573496	0.735671	0	NA
6262	RYR2	0.572996	0.592645	0	NA
5817	PVR	0.572619	0.57253	0	NA
785	CACNB4	0.57259	0.37247	0	NA
3269	HRH1	0.572552	0.452644	0	NA
4295	MLN	0.57247	0.672483	0	NA
5787	PTPRB	0.571367	0.217095	0	NA
79839	CCDC102B	0.571144	0.548652	0	NA
5099	PCDH7	0.570936	0.546873	0	NA
84624	FNDC1	0.570903	0.46392	0	NA
3204	HOXA7	0.570698	0.408347	0	NA
1002	CDH4	0.569365	0.355725	0	NA
1012	CDH13	0.569049	0.839405	0	NA
58985	IL22RA1	0.568429	0.658281	0	NA
6469	SHH	0.568123	0.508151	0	NA
8862	APLN	0.567967	0.727706	0	NA
10630	PDPN	0.567447	0.525685	0	NA
730	C7	0.566939	0.444851	0	NA
2637	GBX2	0.56669	0.549825	0	NA
25925	ZNF521	0.5658	0.47913	0	NA
1414	CRYBB1	0.56538	0.707114	0	NA
3060	HCRT	0.565333	0.744388	0	NA
161198	CLEC14A	0.564639	0.430831	0	NA
5345	SERPINF2	0.563873	0.409977	0	NA
10278	EFS	0.563523	0.63198	0	NA
1417	CRYBB3	0.562878	0.638904	0	NA
27295	PDLIM3	0.562496	0.584446	0	NA
64321	SOX17	0.562472	0.641385	0	NA
266727	MDGA1	0.562417	0.399262	0	NA
124	ADH1A	0.562327	0.763721	0	NA
9564	BCAR1	0.561742	0.239618	0	NA
254228	FAM26E	0.561255	0.504446	0	NA
30818	KCNIP3	0.561168	1.02798	0	NA
162083	C16orf82	0.560587	0.858902	0	NA
4917	NTN3	0.560504	0.59041	0	NA
51168	MYO15A	0.560326	0.287622	27	17p11.2
57582	KCNT1	0.559509	0.772769	0	NA
219699	UNC5B	0.559173	0.220871	0	NA
23743	BHMT2	0.558821	0.513359	0	NA
6854	SYN2	0.558671	1.00934	0	NA
8642	DCHS1	0.558201	0.263077	0	NA
10231	RCAN2	0.557142	0.359835	0	NA
5731	PTGER1	0.556817	0.575688	0	NA
59341	TRPV4	0.556387	0.203806	0	NA
2263	FGFR2	0.55598	0.380717	0	NA
25758	KIAA1549L	0.555753	0.728124	0	NA
50507	NOX4	0.555435	0.425223	0	NA
127435	PODN	0.554587	0.395181	0	NA
4281	MID1	0.554049	0.592809	0	NA
326340	ZAR1	0.552833	0.631497	0	NA
3909	LAMA3	0.551801	0.433813	0	NA
347365	ITIH6	0.55174	0.59755	0	NA
51222	ZNF219	0.551433	0.611128	0	NA
57569	ARHGAP20	0.551422	0.417723	0	NA
646658	SYNDIG1L	0.551169	0.642287	0	NA
81848	SPRY4	0.550939	0.671975	0	NA
64211	LHX5	0.550183	0.436218	0	NA
23500	DAAM2	0.549829	0.695428	0	NA
3316	HSPB2	0.549124	0.709032	0	NA
5463	POU6F1	0.548627	0.411484	0	NA
29775	CARD10	0.547993	0.266529	0	NA
5239	PGM5	0.547702	0.644475	0	NA
84913	ATOH8	0.54759	0.510635	0	NA
26153	KIF26A	0.547409	0.468307	0	NA
6424	SFRP4	0.547403	0.295119	0	NA
112885	PHF21B	0.547289	0.721474	0	NA
58494	JAM2	0.546694	0.569834	0	NA
3915	LAMC1	0.54636	0.507499	0	NA
83878	USHBP1	0.545513	0.313845	0	NA
441476	C9orf173	0.544858	0.377936	0	NA
23017	FAIM2	0.544858	0.414115	0	NA
53345	TM6SF2	0.544736	0.456944	0	NA
594855	CPLX3	0.544579	0.429192	0	NA
51285	RASL12	0.544435	0.22085	0	NA
89927	C16orf45	0.543501	0.628563	0	NA
1149	CIDEA	0.543113	0.786937	0	NA
11199	ANXA10	0.54287	0.666286	0	NA
221476	PI16	0.542813	0.549411	0	NA
6361	CCL17	0.542804	0.563635	0	NA
368	ABCC6	0.542277	0.553398	0	NA
6004	RGS16	0.54123	0.370156	0	NA
421	ARVCF	0.540664	0.412393	0	NA
257194	NEGR1	0.540163	0.294422	0	NA
51334	PRR16	0.540158	0.438232	0	NA
4139	MARK1	0.539475	0.595059	0	NA
3479	IGF1	0.538146	0.536164	0	NA
1282	COL4A1	0.537941	0.558604	26	13q34
1300	COL10A1	0.537689	0.508925	0	NA
9590	AKAP12	0.535444	0.503016	16	6q24-q25
10186	LHFP	0.535032	0.481908	0	NA
140885	SIRPA	0.534741	0.400433	0	NA
8685	MARCO	0.534128	0.529126	0	NA
10272	FSTL3	0.533842	0.552241	0	NA
64849	SLC13A3	0.533763	0.776205	0	NA
85358	SHANK3	0.532837	0.568668	0	NA
1406	CRX	0.531835	0.467225	0	NA
10350	ABCA9	0.531381	0.678323	0	NA
10570	DPYSL4	0.530858	0.477135	0	NA
57214	CEMIP	0.530557	0.538133	0	NA
5225	PGC	0.530343	0.74927	0	NA
2022	ENG	0.530085	0.329056	0	NA
3340	NDST1	0.530019	0.723435	0	NA
51129	ANGPTL4	0.528039	0.542298	0	NA
5918	RARRES1	0.527087	0.426097	0	NA
84935	MEDAG	0.527084	0.548031	0	NA
727	C5	0.526777	0.661327	0	NA
55323	LARP6	0.526411	0.641154	0	NA
1670	DEFA5	0.524397	0.857384	0	NA
85450	ITPRIP	0.523105	0.731615	0	NA
2300	FOXL1	0.522849	0.499636	0	NA
1440	CSF3	0.521791	0.585554	0	NA
57451	TENM2	0.520076	0.431892	0	NA
10002	NR2E3	0.52003	0.558102	0	NA
5939	RBMS2	0.51984	0.475626	0	NA
5923	RASGRF1	0.518418	0.41629	5	15q25.1
2791	GNG11	0.518187	0.532667	0	NA
55576	STAB2	0.51773	0.88007	0	NA
25878	MXRA5	0.516381	0.31685	0	NA
56751	BARHL1	0.516272	0.948077	0	NA
2040	STOM	0.514245	0.485748	0	NA
59277	NTN4	0.514192	0.515676	0	NA
1145	CHRNE	0.514167	0.471671	0	NA
57088	PLSCR4	0.513538	0.481911	0	NA
222663	SCUBE3	0.513438	0.661453	18	6p21.31
51776	ZAK	0.513018	0.613718	0	NA
1080	CFTR	0.512922	0.411378	0	NA
25884	CHRDL2	0.512904	0.501461	0	NA
9064	MAP3K6	0.512718	0.63402	0	NA
51450	PRRX2	0.512212	0.625254	0	NA
10085	EDIL3	0.512102	0.200209	0	NA
9902	MRC2	0.511514	0.534868	0	NA
1289	COL5A1	0.511241	0.719077	0	NA
327657	SERPINA9	0.510602	0.44568	0	NA
6344	SCTR	0.50947	0.661284	0	NA
9376	SLC22A8	0.507903	1.02259	0	NA
26353	HSPB8	0.505768	0.652434	0	NA
84966	IGSF21	0.505628	0.297908	0	NA
40	ASIC2	0.505618	0.346958	0	NA
7780	SLC30A2	0.50558	0.81496	0	NA
4882	NPR2	0.505576	0.550476	0	NA
84226	C2orf16	0.505349	0.409906	0	NA
55806	HR	0.505197	0.224785	0	NA
2523	FUT1	0.503245	0.496153	0	NA
2633	GBP1	0.501532	0.718106	0	NA
51655	RASD1	0.501409	0.363148	27	17p11.2
6591	SNAI2	0.501008	0.597704	0	NA
4059	BCAM	0.500711	0.735579	0	NA
257407	C2orf72	0.500507	0.257164	0	NA
6865	TACR2	0.500199	0.411556	0	NA
64344	HIF3A	0.499338	0.802006	0	NA
26137	ZBTB20	0.498634	0.974104	0	NA
83439	TCF7L1	0.498359	0.242777	0	NA
134265	AFAP1L1	0.498062	0.359016	0	NA
9421	HAND1	0.497527	0.629066	0	NA
253827	MSRB3	0.49718	0.941819	0	NA
54852	PAQR5	0.496992	0.506607	0	NA
3360	HTR4	0.496493	0.863976	0	NA
55237	VRTN	0.496436	0.883317	0	NA
114757	CYGB	0.495886	0.35735	0	NA
23111	SPG20	0.495574	0.603422	0	NA
89797	NAV2	0.494808	0.307357	0	NA
6567	SLC16A2	0.494158	0.61767	0	NA
283208	P4HA3	0.494051	0.322283	0	NA
55214	LEPREL1	0.493692	0.492826	0	NA
6560	SLC12A4	0.49356	0.871662	0	NA
26471	NUPR1	0.492791	0.434456	0	NA
359	AQP2	0.492314	0.81343	0	NA
54453	RIN2	0.491963	0.287656	0	NA
1363	CPE	0.490899	0.524268	0	NA
200734	SPRED2	0.49088	0.488225	0	NA
26524	LATS2	0.490784	0.375931	0	NA
5947	RBP1	0.490653	0.288478	0	NA
170680	PSORS1C2	0.490621	0.465079	0	NA
6376	CX3CL1	0.490594	0.547974	0	NA
169611	OLFML2A	0.490584	0.630813	0	NA
9839	ZEB2	0.490492	0.670991	0	NA
54587	MXRA8	0.489541	0.760972	0	NA
55800	SCN3B	0.489307	0.269401	0	NA
79567	FAM65A	0.488998	0.596109	0	NA
10174	SORBS3	0.488527	0.668318	0	NA
11067	C10orf10	0.488502	0.379911	0	NA
4855	NOTCH4	0.487623	0.279048	0	NA
93010	B3GNT7	0.487037	0.66043	0	NA
58531	PRM3	0.484921	0.480787	0	NA
148113	CILP2	0.484754	0.616467	0	NA
84951	TNS4	0.484491	0.612768	0	NA
56033	BARX1	0.484459	0.38644	0	NA
337876	CHSY3	0.484123	0.588552	0	NA
22941	SHANK2	0.48407	0.44137	0	NA
286753	TUSC5	0.48404	0.641789	0	NA
220164	DOK6	0.483988	0.420978	0	NA
56944	OLFML3	0.483981	0.421902	0	NA
2250	FGF5	0.483506	0.574109	0	NA
80036	TRPM3	0.48315	0.602747	0	NA
10290	SPEG	0.482925	0.355378	0	NA
80177	MYCT1	0.48264	0.501876	0	NA
5745	PTH1R	0.482512	0.497444	0	NA
4313	MMP2	0.482502	0.524941	0	NA
56999	ADAMTS9	0.481389	0.688531	0	NA
158833	AWAT1	0.480881	0.691216	0	NA
10411	RAPGEF3	0.480228	0.38445	0	NA
7075	TIE1	0.479898	0.562211	0	NA
4435	CITED1	0.479274	0.574633	0	NA
27286	SRPX2	0.479257	0.597155	0	NA
5649	RELN	0.479219	0.70589	0	NA
6422	SFRP1	0.479141	0.540544	0	NA
84251	SGIP1	0.479038	0.527542	0	NA
4286	MITF	0.478548	0.593328	0	NA
7041	TGFB1I1	0.478262	0.276443	0	NA
491	ATP2B2	0.477895	0.515822	0	NA
1421	CRYGD	0.477536	0.713895	0	NA
55897	MESP1	0.477524	0.650566	0	NA
80339	PNPLA3	0.47693	0.541395	0	NA
259217	HSPA12A	0.476647	0.429958	0	NA
55068	ENOX1	0.476426	0.342162	0	NA
3929	LBP	0.476319	0.614108	0	NA
54502	RBM47	0.474881	0.508971	0	NA
162540	SPPL2C	0.474642	0.777816	0	NA
7275	TUB	0.474556	0.33557	0	NA
4759	NEU2	0.474457	0.815669	0	NA
116835	HSPA12B	0.473966	0.426237	0	NA
3487	IGFBP4	0.473658	0.644014	0	NA
29850	TRPM5	0.47334	0.674145	0	NA
2922	GRP	0.472899	0.34408	0	NA
6716	SRD5A2	0.472355	0.45097	0	NA
3549	IHH	0.472008	0.772435	0	NA
5999	RGS4	0.471463	0.403658	0	NA
5739	PTGIR	0.470972	0.723641	0	NA
3229	HOXC13	0.470943	0.757687	0	NA
90	ACVR1	0.47082	0.43775	0	NA
201895	SMIM14	0.470423	0.742379	0	NA
1435	CSF1	0.468915	0.290102	0	NA
4000	LMNA	0.468897	0.577736	0	NA
284185	LINC00482	0.468552	0.730057	0	NA
148252	DIRAS1	0.468445	0.773853	0	NA
3814	KISS1	0.468213	0.454922	0	NA
90627	STARD13	0.467949	0.683728	0	NA
10435	CDC42EP2	0.467852	0.430342	0	NA
25927	CNRIP1	0.467613	0.598182	0	NA
80760	ITIH5	0.46756	0.477182	0	NA
9037	SEMA5A	0.46726	0.53154	0	NA
2516	NR5A1	0.466794	0.801609	0	NA
861	RUNX1	0.466255	0.729328	0	NA
23452	ANGPTL2	0.465825	0.585397	0	NA
5376	PMP22	0.464951	0.649356	0	NA
25823	TPSG1	0.463835	0.472772	0	NA
326	AIRE	0.463348	0.327234	0	NA
10991	SLC38A3	0.462501	0.535479	0	NA
3790	KCNS3	0.461921	0.397961	0	NA
283600	SLC25A47	0.461124	0.877949	0	NA
6517	SLC2A4	0.461055	0.675046	0	NA
4842	NOS1	0.459729	0.433561	0	NA
80332	ADAM33	0.459661	0.832067	0	NA
7145	TNS1	0.45949	0.519142	0	NA
25891	PAMR1	0.45896	0.589843	0	NA
23139	MAST2	0.458699	0.496805	0	NA
9464	HAND2	0.457977	0.694342	0	NA
4692	NDN	0.457559	0.615784	0	NA
6623	SNCG	0.457482	0.416326	0	NA
163732	CITED4	0.457183	0.495848	0	NA
2191	FAP	0.456959	0.493853	0	NA
50944	SHANK1	0.456649	0.54339	0	NA
164284	APCDD1L	0.456636	0.830805	0	NA
27122	DKK3	0.456337	0.491002	0	NA
388531	RGS9BP	0.456232	0.575861	0	NA
54567	DLL4	0.456227	0.45719	0	NA
5054	SERPINE1	0.456074	0.465234	0	NA
4990	SIX6	0.455984	0.968459	0	NA
54972	TMEM132A	0.455902	0.542377	0	NA
388407	C17orf82	0.45543	0.649586	0	NA
2563	GABRD	0.454689	0.576158	0	NA
161931	ADAD2	0.454369	0.663543	0	NA
146433	IL34	0.454253	0.544086	0	NA
2318	FLNC	0.453657	0.477525	0	NA
83592	AKR1E2	0.453645	0.536577	0	NA
85449	KIAA1755	0.45355	0.742721	0	NA
8929	PHOX2B	0.453428	0.257466	0	NA
79734	KCTD17	0.452776	0.482889	0	NA
134	ADORA1	0.452109	0.472216	0	NA
11095	ADAMTS8	0.452087	0.745794	0	NA
132243	H1FOO	0.451797	0.545307	0	NA
140700	SAMD10	0.451737	0.517407	0	NA
1893	ECM1	0.449577	0.372536	0	NA
11330	CTRC	0.449088	0.742585	0	NA
7278	TUBA3C	0.448683	0.598925	0	NA
11015	KDELR3	0.448678	0.370481	0	NA
9628	RGS6	0.448304	0.530907	0	NA
6769	STAC	0.448116	0.409579	0	NA
8516	ITGA8	0.447678	0.605054	0	NA
3075	CFH	0.447517	0.571015	0	NA
30814	PLA2G2E	0.447052	0.849512	0	NA
1291	COL6A1	0.446796	0.577906	0	NA
83872	HMCN1	0.446786	0.465742	0	NA
22936	ELL2	0.446666	0.449024	0	NA
169355	IDO2	0.446379	0.497767	0	NA
10082	GPC6	0.446173	0.285754	0	NA
1908	EDN3	0.445744	0.481892	0	NA
1793	DOCK1	0.445697	0.306576	0	NA
2813	GP2	0.445583	1.03536	0	NA
4327	MMP19	0.445307	0.624265	0	NA
7032	TFF2	0.445305	0.543407	0	NA
6658	SOX3	0.445109	0.771605	0	NA
2324	FLT4	0.444953	0.361258	0	NA
783	CACNB2	0.444125	0.434489	0	NA
649	BMP1	0.444076	0.766832	0	NA
8433	UTF1	0.443945	0.47381	0	NA
2350	FOLR2	0.44388	0.60368	0	NA
51294	PCDH12	0.443332	0.626508	0	NA
10518	CIB2	0.443326	0.273262	0	NA
2303	FOXC2	0.443264	0.918977	0	NA
786	CACNG1	0.442169	0.540303	0	NA
3762	KCNJ5	0.4417	0.48956	0	NA
139135	PASD1	0.441537	0.415596	0	NA
627	BDNF	0.441406	0.279677	0	NA
3400	ID4	0.440535	0.351195	0	NA
2048	EPHB2	0.440439	0.408187	0	NA
117248	GALNT15	0.439949	0.451123	0	NA
84561	SLC12A8	0.439806	0.263402	0	NA
85301	COL27A1	0.439269	0.791357	0	NA
126326	GIPC3	0.438975	1.02759	0	NA
8817	FGF18	0.438922	0.428447	0	NA
148229	ATP8B3	0.438829	0.700038	0	NA
25960	GPR124	0.438717	0.324138	0	NA
3200	HOXA3	0.438195	0.542506	0	NA
79192	IRX1	0.438116	0.421161	21	5p15.3
8224	SYN3	0.438001	0.28321	0	NA
57513	CASKIN2	0.437357	0.679407	0	NA
2260	FGFR1	0.436904	0.275364	0	NA
6523	SLC5A1	0.436443	0.449362	0	NA
57710	KIAA1614	0.435785	0.88376	0	NA
5167	ENPP1	0.434999	0.539096	0	NA
5161	PDHA2	0.434807	0.636549	0	NA
64123	ELTD1	0.434015	0.527494	0	NA
25827	FBXL2	0.43315	0.406125	0	NA
81565	NDEL1	0.432933	0.330631	0	NA
254295	PHYHD1	0.432765	0.45491	0	NA
11272	PRR4	0.432517	0.539506	0	NA
57540	PTCHD2	0.432334	0.502514	0	NA
2864	FFAR1	0.432309	0.283439	0	NA
3339	HSPG2	0.432034	0.620605	0	NA
55715	DOK4	0.431991	0.350331	0	NA
259173	ALS2CL	0.431739	0.48068	0	NA
57572	DOCK6	0.430421	0.346984	23	19p13.2
4804	NGFR	0.430168	0.439669	0	NA
7869	SEMA3B	0.429976	0.504748	0	NA
57537	SORCS2	0.429631	0.509106	0	NA
11185	INMT	0.429567	0.41453	0	NA
134526	ACOT12	0.429329	0.643826	0	NA
29948	OSGIN1	0.428871	0.534337	0	NA
1141	CHRNB2	0.428832	0.927989	0	NA
8974	P4HA2	0.42853	0.360952	0	NA
1038	CDR1	0.428389	0.703976	0	NA
80014	WWC2	0.427532	0.722157	0	NA
199221	DZIP1L	0.427323	0.375201	30	3q22.3
30848	CTAG2	0.426489	0.753158	0	NA
136227	COL26A1	0.425596	0.415505	0	NA
26022	TMEM98	0.425477	0.39747	0	NA
7448	VTN	0.425159	0.486915	0	NA
90668	LRRC16B	0.425003	0.358522	0	NA
10268	RAMP3	0.424514	0.599615	0	NA
5069	PAPPA	0.424304	0.358852	0	NA
26011	TENM4	0.424301	0.504276	0	NA
1271	CNTFR	0.423792	0.808024	0	NA
8735	MYH13	0.42327	0.545558	0	NA
200010	SLC5A9	0.422737	0.519216	0	NA
91179	SCARF2	0.422688	0.611279	0	NA
4212	MEIS2	0.42234	0.540486	0	NA
4783	NFIL3	0.421943	0.432529	0	NA
5232	PGK2	0.420908	0.467294	0	NA
2981	GUCA2B	0.420627	0.459568	0	NA
196883	ADCY4	0.420482	0.327441	0	NA
6678	SPARC	0.420314	0.55322	0	NA
11178	LZTS1	0.419951	0.571021	0	NA
117283	IP6K3	0.419256	0.415013	0	NA
374768	SPEM1	0.418988	0.847445	0	NA
130497	OSR1	0.418928	0.496213	0	NA
64115	C10orf54	0.418423	0.781889	0	NA
84867	PTPN5	0.418354	0.568873	0	NA
2494	NR5A2	0.418328	0.361828	0	NA
2831	NPBWR1	0.41816	0.418713	0	NA
358	AQP1	0.418136	0.579168	0	NA
439921	MXRA7	0.417749	0.937408	0	NA
8326	FZD9	0.417458	0.523248	0	NA
6624	FSCN1	0.417288	0.369092	0	NA
7703	PCGF2	0.417093	0.612324	0	NA
57631	LRCH2	0.416844	0.622824	0	NA
308	ANXA5	0.416483	0.657095	0	NA
2934	GSN	0.415816	0.695085	0	NA
656	BMP8B	0.41564	0.570335	0	NA
653808	ZG16	0.415473	0.440269	0	NA
503542	SPRN	0.41465	0.3363	0	NA
646	BNC1	0.414631	0.704312	0	NA
10810	WASF3	0.412718	0.532452	0	NA
55289	ACOXL	0.411685	0.672084	0	NA
5327	PLAT	0.411675	0.768148	0	NA
2675	GFRA2	0.411049	0.842379	0	NA
3037	HAS2	0.410915	0.664784	0	NA
3488	IGFBP5	0.410841	0.327816	0	NA
9607	CARTPT	0.410813	0.652934	0	NA
4060	LUM	0.41036	0.187575	0	NA
26468	LHX6	0.409944	0.64246	0	NA
26287	ANKRD2	0.409472	0.345923	0	NA
160298	C11orf42	0.409393	0.552665	0	NA
182	JAG1	0.408687	0.338308	0	NA
2658	GDF2	0.408657	0.40174	0	NA
131377	KLHL40	0.408093	0.698294	0	NA
2977	GUCY1A2	0.407942	0.476425	0	NA
80019	UBTD1	0.407678	0.87764	0	NA
5309	PITX3	0.407052	0.824175	7	10q24.32
654	BMP6	0.407048	0.397179	0	NA
55701	ARHGEF40	0.406503	0.645533	0	NA
50831	TAS2R3	0.406056	0.642448	0	NA
2296	FOXC1	0.405938	0.432668	0	NA
23436	CELA3B	0.405936	0.537036	0	NA
79875	THSD4	0.405409	0.656278	0	NA
4016	LOXL1	0.405259	0.710732	0	NA
84171	LOXL4	0.404605	0.37255	0	NA
29943	PADI1	0.40388	0.498086	0	NA
90874	ZNF697	0.403465	0.280219	0	NA
1906	EDN1	0.402095	0.451743	0	NA
148066	ZNRF4	0.401344	0.685645	0	NA
10265	IRX5	0.400987	0.370859	0	NA
284	ANGPT1	0.400893	0.566346	0	NA
5582	PRKCG	0.400707	0.618122	0	NA
5118	PCOLCE	0.400458	0.710265	0	NA
189	AGXT	0.40022	0.499954	0	NA
5030	P2RY4	0.39949	0.609104	0	NA
5995	RGR	0.39945	0.209639	0	NA
1947	EFNB1	0.399224	0.244021	0	NA
94233	OPN4	0.399202	0.666917	0	NA
8777	MPDZ	0.399161	0.613915	0	NA
3283	HSD3B1	0.398864	0.466231	0	NA
165721	DNAJB8	0.398833	0.8101	0	NA
5079	PAX5	0.39874	0.661047	0	NA
9423	NTN1	0.398708	0.623055	0	NA
200150	PLD5	0.39847	0.328401	0	NA
652	BMP4	0.398402	0.442435	0	NA
140685	ZBTB46	0.398016	0.515139	0	NA
56917	MEIS3	0.397848	0.169615	0	NA
153830	RNF145	0.397776	0.51241	0	NA
196527	ANO6	0.397217	0.807334	0	NA
160428	ALDH1L2	0.397124	0.72476	0	NA
7057	THBS1	0.397072	0.3454	0	NA
256369	LINC00521	0.39705	0.998958	0	NA
5270	SERPINE2	0.396541	0.656061	0	NA
53342	IL17D	0.396481	0.554737	0	NA
3765	KCNJ9	0.395989	0.584985	0	NA
10699	CORIN	0.395564	0.566804	0	NA
9023	CH25H	0.394624	0.819207	10	10q23.31
128876	FAM83C	0.39411	0.682942	0	NA
3569	IL6	0.393234	0.588727	0	NA
63974	NEUROD6	0.392992	0.529226	0	NA
4919	ROR1	0.392751	0.62367	0	NA
810	CALML3	0.392581	0.258441	0	NA
114905	C1QTNF7	0.392566	0.88873	0	NA
8614	STC2	0.392544	0.553428	0	NA
5077	PAX3	0.392346	0.649604	0	NA
1131	CHRM3	0.39186	0.637317	0	NA
8793	TNFRSF10D	0.391178	0.427825	0	NA
55076	TMEM45A	0.391172	0.611227	0	NA
25890	ABI3BP	0.389902	0.69128	0	NA
83700	JAM3	0.389096	0.491486	0	NA
90102	PHLDB2	0.389061	0.602677	0	NA
9075	CLDN2	0.388307	0.66234	0	NA
1611	DAP	0.388293	0.627309	0	NA
3201	HOXA4	0.388043	0.534775	0	NA
200172	SLFNL1	0.387751	0.928801	0	NA
284217	LAMA1	0.387749	0.316865	0	NA
26579	MYEOV	0.387642	0.73237	0	NA
5967	REG1A	0.387629	0.483843	0	NA
84894	LINGO1	0.387436	0.681065	0	NA
1809	DPYSL3	0.386389	0.378967	0	NA
140730	RIMS4	0.385973	0.970144	0	NA
121227	LRIG3	0.385902	0.33011	0	NA
320	APBA1	0.384924	0.602023	0	NA
4854	NOTCH3	0.384822	0.875531	0	NA
766	CA7	0.384537	0.613173	0	NA
5600	MAPK11	0.384215	0.521572	0	NA
113828	FAM83F	0.384129	0.621024	0	NA
2331	FMOD	0.384011	0.731117	0	NA
23286	WWC1	0.383979	0.653619	0	NA
8476	CDC42BPA	0.383357	0.346939	0	NA
23705	CADM1	0.383179	0.680814	0	NA
2615	LRRC32	0.382521	0.552375	0	NA
729359	PLIN4	0.382466	0.372122	0	NA
64359	NXN	0.382414	0.713349	0	NA
83468	GLT8D2	0.382286	0.450182	0	NA
221935	SDK1	0.382163	0.654037	0	NA
4985	OPRD1	0.381998	0.586264	0	NA
3931	LCAT	0.381936	0.706847	0	NA
80176	SPSB1	0.38188	0.579208	0	NA
9644	SH3PXD2A	0.38123	0.416318	0	NA
64093	SMOC1	0.381027	0.587832	0	NA
5997	RGS2	0.380971	0.769313	0	NA
5317	PKP1	0.380785	0.384006	0	NA
157695	TDRP	0.380594	0.716701	0	NA
6338	SCNN1B	0.380383	0.775052	0	NA
8200	GDF5	0.380023	0.835608	0	NA
81792	ADAMTS12	0.379727	0.40806	0	NA
10266	RAMP2	0.379418	0.521522	0	NA
118429	ANTXR2	0.378482	0.858696	0	NA
148979	GLIS1	0.37813	0.313187	0	NA
1804	DPP6	0.377269	0.614694	0	NA
80131	LRRC8E	0.377214	0.484676	0	NA
3737	KCNA2	0.376864	0.529276	0	NA
9060	PAPSS2	0.376507	0.514855	0	NA
348980	HCN1	0.376358	0.590257	0	NA
10814	CPLX2	0.375504	0.439892	0	NA
51666	ASB4	0.375495	1.04785	0	NA
63898	SH2D4A	0.375468	0.43498	0	NA
7434	VIPR2	0.375257	0.469414	0	NA
4135	MAP6	0.374216	0.383989	0	NA
6840	SVIL	0.37388	0.589204	0	NA
417	ART1	0.373636	0.369446	0	NA
3758	KCNJ1	0.37362	0.286144	0	NA
84814	PPAPDC3	0.373585	0.514703	0	NA
25924	MYRIP	0.373526	0.583192	0	NA
1052	CEBPD	0.373188	0.391594	0	NA
5136	PDE1A	0.373083	0.412446	0	NA
10406	WFDC2	0.372411	0.653255	0	NA
4162	MCAM	0.371614	0.476281	0	NA
115207	KCTD12	0.371559	1.0578	0	NA
260425	MAGI3	0.37115	0.531293	0	NA
171024	SYNPO2	0.371011	0.442739	0	NA
19	ABCA1	0.369941	0.407739	0	NA
2134	EXTL1	0.369838	0.422816	0	NA
150379	PNPLA5	0.369678	0.813187	0	NA
27190	IL17B	0.369407	0.666831	0	NA
3995	FADS3	0.369203	0.523927	0	NA
1592	CYP26A1	0.369187	0.586367	0	NA
57497	LRFN2	0.368945	0.556751	0	NA
56034	PDGFC	0.368492	0.582302	0	NA
140836	BANF2	0.368487	0.380727	0	NA
6450	SH3BGR	0.368046	0.715991	0	NA
11074	TRIM31	0.367888	0.714196	0	NA
2819	GPD1	0.36773	0.501725	0	NA
4878	NPPA	0.367434	0.355059	0	NA
283358	B4GALNT3	0.367247	0.742908	0	NA
220	ALDH1A3	0.367222	0.461614	0	NA
84179	MFSD7	0.366811	0.592732	0	NA
8013	NR4A3	0.366478	0.648168	0	NA
3855	KRT7	0.366285	0.405668	0	NA
152330	CNTN4	0.366082	0.374817	0	NA
51475	CABP2	0.365459	0.751787	0	NA
4988	OPRM1	0.365053	0.429814	0	NA
284723	SLC25A34	0.364994	0.661465	0	NA
26254	OPTC	0.364666	0.623525	0	NA
338094	FAM151A	0.364647	0.580374	0	NA
8412	BCAR3	0.364553	0.169818	0	NA
283298	OLFML1	0.364461	0.77644	0	NA
65009	NDRG4	0.364312	0.55256	0	NA
4058	LTK	0.364282	0.783447	0	NA
7077	TIMP2	0.363821	0.903253	0	NA
53947	A4GALT	0.36312	0.571257	0	NA
54933	RHBDL2	0.362787	0.398719	0	NA
353116	RILPL1	0.36257	0.612153	0	NA
4211	MEIS1	0.361452	0.459547	0	NA
3898	LAD1	0.361389	0.553167	0	NA
379	ARL4D	0.361073	0.43882	0	NA
56956	LHX9	0.361072	0.784101	0	NA
348	APOE	0.360745	0.569902	0	NA
174	AFP	0.360566	0.298147	0	NA
2028	ENPEP	0.359725	0.536509	0	NA
775	CACNA1C	0.359158	0.546946	0	NA
6663	SOX10	0.359123	0.459009	0	NA
54831	BEST2	0.359074	0.488089	0	NA
5738	PTGFRN	0.358833	0.469661	0	NA
57333	RCN3	0.358633	0.513258	0	NA
8639	AOC3	0.358351	0.492896	0	NA
90332	EXOC3L2	0.3583	0.647448	0	NA
124783	SPATA32	0.357552	0.424524	0	NA
22999	RIMS1	0.357527	0.468585	0	NA
2281	FKBP1B	0.357062	0.685873	0	NA
3975	LHX1	0.356987	0.75334	0	NA
4128	MAOA	0.356148	0.267824	0	NA
7421	VDR	0.355894	0.499267	0	NA
131540	ZDHHC19	0.355625	0.574336	0	NA
22808	MRAS	0.355275	0.58723	30	3q22.3
3036	HAS1	0.355146	0.763312	0	NA
8808	IL1RL2	0.354638	0.914968	0	NA
286319	TUSC1	0.354532	0.487846	0	NA
10602	CDC42EP3	0.354139	0.376484	0	NA
7287	TULP1	0.353758	0.324582	18	6p21.31
6568	SLC17A1	0.353384	0.361718	0	NA
5179	PENK	0.353361	0.517442	0	NA
23179	RGL1	0.353331	0.641092	0	NA
717	C2	0.352934	0.614981	0	NA
7007	TECTA	0.352905	0.50627	0	NA
146547	PRSS36	0.35282	0.654893	0	NA
6236	RRAD	0.352498	0.335071	0	NA
966	CD59	0.352323	0.541337	0	NA
285313	IGSF10	0.352121	0.646767	0	NA
112464	PRKCDBP	0.351923	0.795709	0	NA
2686	GGT7	0.351757	0.558008	0	NA
1767	DNAH5	0.351413	0.357769	0	NA
3084	NRG1	0.351284	0.506951	0	NA
1489	CTF1	0.35124	0.534758	0	NA
51513	ETV7	0.350854	0.289674	0	NA
84448	ABLIM2	0.350795	0.828051	0	NA
10486	CAP2	0.350586	0.638341	0	NA
55553	SOX6	0.349917	0.571369	0	NA
7482	WNT2B	0.349757	0.463621	0	NA
367	AR	0.349692	0.343663	0	NA
5396	PRRX1	0.349401	0.56697	0	NA
8572	PDLIM4	0.349363	0.305759	0	NA
477	ATP1A2	0.349338	0.375405	0	NA
145873	MESP2	0.349054	0.624323	0	NA
64641	EBF2	0.34886	0.575625	0	NA
2852	GPER1	0.348743	0.744583	0	NA
6822	SULT2A1	0.348269	0.60206	0	NA
629	CFB	0.348056	0.555501	0	NA
113452	TMEM54	0.347864	0.45921	0	NA
2662	GDF10	0.347828	0.879786	0	NA
6555	SLC10A2	0.347294	0.491778	0	NA
5320	PLA2G2A	0.347165	0.47045	0	NA
79750	ZNF385D	0.346997	0.526884	0	NA
2828	GPR4	0.34662	0.70814	0	NA
114876	OSBPL1A	0.346359	0.248162	0	NA
4188	MDFI	0.345682	0.548958	0	NA
83857	TMTC1	0.344697	0.519727	0	NA
22899	ARHGEF15	0.344583	0.51432	0	NA
389136	VGLL3	0.344325	0.421556	0	NA
4629	MYH11	0.344033	0.315571	0	NA
7301	TYRO3	0.343923	0.145531	0	NA
7379	UPK2	0.343843	0.578595	0	NA
55821	ALLC	0.342758	0.256231	0	NA
9019	MPZL1	0.342513	0.678028	0	NA
7252	TSHB	0.342251	0.741763	0	NA
6385	SDC4	0.342171	0.260358	0	NA
10457	GPNMB	0.342103	0.367886	0	NA
9719	ADAMTSL2	0.342025	0.411586	28	9q34.2
3485	IGFBP2	0.340914	0.251617	0	NA
3953	LEPR	0.340842	0.55498	0	NA
389119	FAM212A	0.340802	0.531489	0	NA
12	SERPINA3	0.340316	0.237301	0	NA
196374	KRT78	0.339864	0.54527	0	NA
4026	LPP	0.339807	0.494252	0	NA
7881	KCNAB1	0.339502	0.753627	0	NA
8038	ADAM12	0.339318	0.384286	0	NA
3885	KRT34	0.338818	0.383152	0	NA
30008	EFEMP2	0.33868	0.482145	0	NA
375057	C1orf95	0.338455	0.554476	0	NA
1843	DUSP1	0.338253	0.701153	0	NA
6357	CCL13	0.337807	0.576237	0	NA
11076	TPPP	0.33749	0.553376	0	NA
10755	GIPC1	0.337368	0.406858	0	NA
6604	SMARCD3	0.337263	0.269031	0	NA
51208	CLDN18	0.337025	0.516194	30	3q22.3
1266	CNN3	0.336434	0.436773	0	NA
9828	ARHGEF17	0.336227	0.402884	0	NA
7045	TGFBI	0.335955	0.733368	0	NA
5155	PDGFB	0.335816	0.563354	0	NA
85407	NKD1	0.335393	0.941179	0	NA
10656	KHDRBS3	0.334711	0.555529	0	NA
11166	SOX21	0.33425	0.46142	0	NA
7481	WNT11	0.334071	0.596079	0	NA
56134	PCDHAC2	0.333457	0.619414	0	NA
1293	COL6A3	0.333438	0.554419	0	NA
55600	ITLN1	0.333378	0.315228	0	NA
190	NR0B1	0.333238	0.349154	0	NA
1013	CDH15	0.332961	0.500022	0	NA
5950	RBP4	0.332892	0.841389	0	NA
6711	SPTBN1	0.332646	0.395853	0	NA
57619	SHROOM3	0.332544	0.280896	0	NA
128209	KLF17	0.332481	0.8711	0	NA
129684	CNTNAP5	0.332447	0.436565	0	NA
25987	TSKU	0.332346	0.470989	0	NA
4861	NPAS1	0.332331	0.597615	0	NA
5071	PARK2	0.332118	0.598165	0	NA
153572	IRX2	0.331742	0.865893	0	NA
90527	DUOXA1	0.331261	0.415693	0	NA
824	CAPN2	0.330289	0.367922	0	NA
150	ADRA2A	0.330068	0.318268	0	NA
27147	DENND2A	0.329883	0.727309	0	NA
26525	IL36RN	0.329492	0.552063	0	NA
80270	HSD3B7	0.329483	0.283964	0	NA
2070	EYA4	0.329459	0.485511	0	NA
5455	POU3F3	0.329124	0.462948	0	NA
26257	NKX2-8	0.328935	0.623914	0	NA
1381	CRABP1	0.328926	0.529685	0	NA
64582	GPR135	0.328413	1.05196	0	NA
23466	CBX6	0.328104	0.530254	0	NA
64285	RHBDF1	0.32801	0.452995	0	NA
6330	SCN4B	0.327498	0.680914	0	NA
51332	SPTBN5	0.327405	0.78911	0	NA
9021	SOCS3	0.327354	0.542022	0	NA
196996	GRAMD2	0.32735	0.58787	0	NA
27151	CPAMD8	0.327342	0.811361	0	NA
10783	NEK6	0.327207	0.513176	0	NA
6616	SNAP25	0.327167	0.551635	0	NA
8996	NOL3	0.326918	0.486283	0	NA
342977	NANOS3	0.32687	0.764416	0	NA
6010	RHO	0.326678	0.461228	0	NA
79846	C7orf63	0.32638	0.583132	0	NA
57057	TBX20	0.326326	0.617347	0	NA
9052	GPRC5A	0.326283	0.859255	0	NA
11080	DNAJB4	0.325834	0.472852	0	NA
187	APLNR	0.325623	0.353833	0	NA
1584	CYP11B1	0.325172	0.838045	0	NA
1302	COL11A2	0.325156	0.615322	0	NA
203430	ZCCHC5	0.324735	0.385023	0	NA
149563	C1orf64	0.324612	0.780174	0	NA
4133	MAP2	0.324085	0.491485	0	NA
11309	SLCO2B1	0.323798	0.182719	0	NA
92949	ADAMTSL1	0.322996	0.415764	0	NA
2115	ETV1	0.322498	0.501569	0	NA
284654	RSPO1	0.322352	0.651276	0	NA
6446	SGK1	0.322333	0.637426	0	NA
27319	BHLHE22	0.322211	0.462366	0	NA
4993	OR2C1	0.322124	0.410175	0	NA
714	C1QC	0.321892	0.415999	0	NA
53358	SHC3	0.321867	0.559426	0	NA
7289	TULP3	0.321634	0.650715	0	NA
2309	FOXO3	0.321543	0.535404	0	NA
4843	NOS2	0.321435	0.625052	0	NA
137075	CLDN23	0.32143	0.383184	0	NA
26064	RAI14	0.321003	0.506728	0	NA
1258	CNGB1	0.320573	0.64659	0	NA
114880	OSBPL6	0.320351	0.263944	0	NA
9099	USP2	0.320058	0.698437	0	NA
81035	COLEC12	0.319909	0.622506	0	NA
57715	SEMA4G	0.319867	0.431049	0	NA
140862	ISM1	0.319667	0.472397	0	NA
10661	KLF1	0.319371	0.524722	0	NA
2743	GLRB	0.319115	0.526683	0	NA
54756	IL17RD	0.31902	0.624157	0	NA
4037	LRP3	0.31894	0.237308	0	NA
85481	PSKH2	0.318098	0.211204	0	NA
256949	KANK3	0.317987	0.421925	0	NA
6017	RLBP1	0.317911	0.509588	0	NA
9356	SLC22A6	0.317871	1.02454	0	NA
6869	TACR1	0.317519	0.776969	0	NA
726	CAPN5	0.317016	0.537103	0	NA
2878	GPX3	0.316941	0.524845	0	NA
3651	PDX1	0.316765	0.910936	0	NA
4499	MT1M	0.316277	0.464028	0	NA
229	ALDOB	0.316101	0.499145	0	NA
84230	LRRC8C	0.31601	0.231061	0	NA
116159	CYYR1	0.315742	0.514178	0	NA
127124	ATP6V1G3	0.315422	0.567339	0	NA
114299	PALM2	0.314855	0.705643	0	NA
79148	MMP28	0.314535	0.655481	0	NA
8822	FGF17	0.314499	0.463432	0	NA
8786	RGS11	0.313975	0.674185	0	NA
23764	MAFF	0.313693	0.472016	0	NA
443	ASPA	0.313563	0.656124	0	NA
11227	GALNT5	0.313417	0.216104	0	NA
3788	KCNS2	0.313416	0.934684	0	NA
219770	GJD4	0.313142	0.881	0	NA
5446	PON3	0.313012	0.421562	0	NA
7484	WNT9B	0.312686	0.931152	0	NA
2307	FOXS1	0.31225	0.629794	0	NA
64102	TNMD	0.311824	0.482158	0	NA
667	DST	0.311715	0.772402	0	NA
150696	PROM2	0.311483	0.324177	0	NA
816	CAMK2B	0.310985	0.439195	0	NA
9242	MSC	0.310704	0.417706	0	NA
55036	CCDC40	0.310468	0.524447	0	NA
3671	ISLR	0.31045	0.651274	0	NA
22949	PTGR1	0.310381	0.704317	0	NA
94031	HTRA3	0.309976	0.484114	0	NA
80148	PQLC1	0.309957	0.299093	0	NA
10993	SDS	0.309237	0.297153	0	NA
282618	IFNL1	0.308833	0.960742	0	NA
5009	OTC	0.308595	0.54183	0	NA
283120	H19	0.308234	0.384234	0	NA
54829	ASPN	0.30763	0.526047	0	NA
7123	CLEC3B	0.307372	0.554687	0	NA
2702	GJA5	0.306495	0.258853	0	NA
2308	FOXO1	0.306334	0.66069	0	NA
374654	KIF7	0.305975	0.63158	0	NA
81031	SLC2A10	0.3059	0.337549	0	NA
10736	SIX2	0.305875	0.733262	0	NA
23034	SAMD4A	0.305767	0.349613	0	NA
27145	FILIP1	0.305689	0.651767	0	NA
8434	RECK	0.305632	0.330373	0	NA
128553	TSHZ2	0.305425	0.292781	0	NA
2487	FRZB	0.305288	0.304981	0	NA
1756	DMD	0.305255	0.683892	0	NA
245806	VGLL2	0.305181	0.815687	0	NA
83660	TLN2	0.305163	0.633717	0	NA
729	C6	0.304868	0.536712	0	NA
91608	RASL10B	0.304529	0.704639	0	NA
23221	RHOBTB2	0.30447	0.404829	0	NA
3235	HOXD9	0.304347	0.705098	0	NA
5563	PRKAA2	0.30423	0.58334	4	1p32.2
91522	COL23A1	0.303987	0.883267	0	NA
7499	XG	0.303887	0.801968	0	NA
2705	GJB1	0.303881	0.476458	0	NA
7003	TEAD1	0.303709	0.580071	0	NA
10249	GLYAT	0.303681	0.568273	0	NA
2767	GNA11	0.303428	0.56316	0	NA
27253	PCDH17	0.302985	0.476423	0	NA
79929	MAP6D1	0.30257	0.681377	0	NA
4163	MCC	0.302511	0.410774	0	NA
83698	CALN1	0.302149	0.935233	0	NA
5654	HTRA1	0.301995	0.489577	0	NA
402381	SOHLH1	0.301891	0.452143	0	NA
23554	TSPAN12	0.301871	0.372966	0	NA
344148	NCKAP5	0.301741	0.264019	0	NA
3572	IL6ST	0.301713	0.401556	0	NA
9096	TBX18	0.301596	0.286134	0	NA
54361	WNT4	0.301549	0.57421	0	NA
80168	MOGAT2	0.301344	0.366979	0	NA
1346	COX7A1	0.301029	0.787495	0	NA
5733	PTGER3	0.300963	0.758114	0	NA
5313	PKLR	0.300957	0.754425	0	NA
11142	PKIG	0.300843	0.869696	0	NA
2737	GLI3	0.300159	0.544116	0	NA
124842	TMEM132E	0.299975	0.514186	0	NA
7431	VIM	0.299593	0.407205	0	NA
79625	NDNF	0.299185	0.279303	0	NA
57526	PCDH19	0.299138	0.32706	0	NA
57636	ARHGAP23	0.299119	0.263244	0	NA
29906	ST8SIA5	0.298973	0.435976	0	NA
129804	FBLN7	0.29896	0.501554	0	NA
1638	DCT	0.298907	0.347662	0	NA
131578	LRRC15	0.298733	0.435276	0	NA
57761	TRIB3	0.298728	0.635438	0	NA
220323	OAF	0.29834	0.430449	0	NA
5998	RGS3	0.298305	0.476118	0	NA
29974	A1CF	0.298046	0.744857	0	NA
463	ZFHX3	0.297519	0.267625	0	NA
22943	DKK1	0.297324	0.546593	0	NA
762	CA4	0.296808	0.615272	0	NA
1191	CLU	0.296382	0.788567	0	NA
440738	MAP1LC3C	0.296361	0.464228	0	NA
541468	LURAP1	0.296196	0.683551	0	NA
4858	NOVA2	0.295553	0.839325	0	NA
117581	TWIST2	0.295526	0.574257	0	NA
90993	CREB3L1	0.295143	0.367305	0	NA
2078	ERG	0.294875	0.645207	0	NA
85300	ATCAY	0.294737	0.550824	0	NA
374378	GALNT18	0.294593	0.213365	0	NA
2709	GJB5	0.294451	0.879219	0	NA
6572	SLC18A3	0.294279	0.608687	0	NA
2114	ETS2	0.294248	0.472265	0	NA
4008	LMO7	0.294117	0.593531	0	NA
3142	HLX	0.293738	0.661539	0	NA
287	ANK2	0.293584	0.591611	0	NA
3236	HOXD10	0.293509	0.668678	0	NA
83667	SESN2	0.293131	0.252796	0	NA
1959	EGR2	0.292491	0.627816	0	NA
2593	GAMT	0.292244	0.743881	0	NA
1410	CRYAB	0.292066	0.369511	0	NA
4880	NPPC	0.291638	0.980012	0	NA
950	SCARB2	0.291446	0.478955	0	NA
9265	CYTH3	0.291109	0.632904	0	NA
2674	GFRA1	0.291081	0.61542	0	NA
23584	VSIG2	0.290722	0.525113	0	NA
3914	LAMB3	0.290698	0.381933	0	NA
6300	MAPK12	0.290574	0.727536	0	NA
5351	PLOD1	0.290539	0.899878	0	NA
30061	SLC40A1	0.290509	0.843114	0	NA
57338	JPH3	0.290233	0.499386	0	NA
3426	CFI	0.289893	0.346347	0	NA
3216	HOXB6	0.289627	0.624055	11	17q21.32
8470	SORBS2	0.289247	0.321055	0	NA
254173	TTLL10	0.289204	0.691848	0	NA
196740	VSTM4	0.289196	0.333023	0	NA
6515	SLC2A3	0.288952	0.583556	0	NA
57514	ARHGAP31	0.288816	0.44742	0	NA
9970	NR1I3	0.288746	0.643133	0	NA
134549	SHROOM1	0.288689	0.351325	0	NA
2668	GDNF	0.28867	0.57306	0	NA
25932	CLIC4	0.288429	0.601059	0	NA
11078	TRIOBP	0.288331	0.401098	0	NA
27120	DKKL1	0.288157	0.517242	0	NA
146395	GSG1L	0.288136	0.385735	0	NA
3739	KCNA4	0.287825	0.369034	0	NA
23254	KAZN	0.287726	0.437171	0	NA
115861	NXNL1	0.287608	0.758036	0	NA
9457	FHL5	0.287311	0.528656	0	NA
149345	SHISA4	0.287152	0.653704	0	NA
146310	RNF151	0.286183	0.576976	0	NA
6640	SNTA1	0.28618	0.660377	0	NA
23414	ZFPM2	0.285784	0.257458	0	NA
56981	PRDM11	0.285375	0.942913	0	NA
3074	HEXB	0.285015	1.00507	0	NA
55244	SLC47A1	0.284827	0.331783	0	NA
22871	NLGN1	0.284774	0.898311	0	NA
604	BCL6	0.284767	0.641326	0	NA
282616	IFNL2	0.284474	0.589173	0	NA
922	CD5L	0.284011	0.61511	0	NA
5349	FXYD3	0.283542	0.642272	0	NA
8193	DPF1	0.283535	0.71718	0	NA
83643	CCDC3	0.283309	0.403123	0	NA
8091	HMGA2	0.283238	0.523182	0	NA
1400	CRMP1	0.282848	0.687742	0	NA
387694	SH2D4B	0.282614	0.535197	0	NA
51226	COPZ2	0.282603	0.510941	0	NA
339483	MTMR9LP	0.282278	0.527341	0	NA
2172	FABP6	0.281943	0.328981	0	NA
405753	DUOXA2	0.281854	0.386364	0	NA
2676	GFRA3	0.281711	1.09086	0	NA
63951	DMRTA1	0.28167	0.4952	0	NA
149708	WFDC5	0.281409	0.335504	0	NA
165	AEBP1	0.281233	0.491407	0	NA
2131	EXT1	0.280786	0.437959	0	NA
114902	C1QTNF5	0.280662	0.546768	0	NA
8218	CLTCL1	0.280349	0.318996	0	NA
347	APOD	0.280197	0.360096	0	NA
6919	TCEA2	0.280084	0.830975	0	NA
9411	ARHGAP29	0.279629	0.628132	0	NA
54546	RNF186	0.279508	0.646115	0	NA
84239	ATP13A4	0.278973	0.420274	0	NA
9543	IGDCC3	0.27831	0.491633	0	NA
10716	TBR1	0.278264	0.45195	0	NA
388115	C15orf52	0.278118	0.516701	0	NA
9369	NRXN3	0.277946	1.11102	0	NA
2355	FOSL2	0.277883	0.580839	0	NA
200403	VWA3B	0.277759	0.821032	0	NA
871	SERPINH1	0.276993	0.265162	0	NA
10398	MYL9	0.276874	0.714917	0	NA
10110	SGK2	0.276832	0.57493	0	NA
87	ACTN1	0.276785	0.808718	0	NA
869	CBLN1	0.276746	0.874511	0	NA
91050	CCDC149	0.276681	0.341858	0	NA
9578	CDC42BPB	0.276629	0.806371	0	NA
11135	CDC42EP1	0.275899	0.493977	0	NA
1116	CHI3L1	0.275834	0.239841	0	NA
5624	PROC	0.275533	0.755157	0	NA
85004	RERG	0.275025	0.372409	0	NA
23237	ARC	0.274825	0.629966	0	NA
7356	SCGB1A1	0.274362	0.626486	0	NA
80164	FLJ22184	0.274105	0.617049	0	NA
2248	FGF3	0.273747	0.665592	0	NA
9699	RIMS2	0.273028	0.885188	0	NA
63976	PRDM16	0.272916	0.425254	0	NA
8835	SOCS2	0.272774	0.242946	0	NA
2740	GLP1R	0.272516	0.845121	0	NA
1285	COL4A3	0.272513	0.724744	0	NA
10981	RAB32	0.272046	0.55352	0	NA
718	C3	0.271347	0.321973	0	NA
163782	KANK4	0.271209	0.411474	0	NA
25817	FAM19A5	0.271156	0.376359	0	NA
1280	COL2A1	0.271045	0.370334	0	NA
554235	ASPDH	0.270555	0.520145	0	NA
93099	DMKN	0.270542	0.412078	0	NA
7732	RNF112	0.270491	0.533661	0	NA
140701	ABHD16B	0.270061	0.892386	0	NA
8557	TCAP	0.269714	0.352447	0	NA
8538	BARX2	0.269141	0.411624	0	NA
58158	NEUROD4	0.268944	0.403574	0	NA
3778	KCNMA1	0.268757	0.349903	0	NA
168667	BMPER	0.268752	0.449163	0	NA
375449	MAST4	0.268503	0.494148	0	NA
388886	LRRC75B	0.268497	0.596424	0	NA
58498	MYL7	0.268399	0.616996	0	NA
145864	HAPLN3	0.268288	0.447178	0	NA
116113	FOXP4	0.267573	0.422262	0	NA
23336	SYNM	0.267305	0.691007	0	NA
5024	P2RX3	0.267224	0.486149	0	NA
3232	HOXD3	0.26722	0.618408	0	NA
255743	NPNT	0.267206	0.380914	0	NA
827	CAPN6	0.266903	0.181043	0	NA
54860	MS4A12	0.266894	0.554823	0	NA
9639	ARHGEF10	0.266847	0.532563	0	NA
51302	CYP39A1	0.266794	0.286656	0	NA
93986	FOXP2	0.266715	0.746541	0	NA
255275	MYADML2	0.266635	0.213103	0	NA
89870	TRIM15	0.266517	0.723448	0	NA
7087	ICAM5	0.26642	0.404526	0	NA
389432	SAMD5	0.265863	0.266282	0	NA
6443	SGCB	0.265333	0.51615	0	NA
3290	HSD11B1	0.265173	0.248918	0	NA
9846	GAB2	0.264657	0.444974	0	NA
374387	DKFZp779M0652	0.264611	0.491689	0	NA
51298	THEG	0.264339	0.702053	0	NA
284418	FAM71E2	0.264317	0.680316	0	NA
6710	SPTB	0.264229	0.480613	0	NA
57158	JPH2	0.264104	0.445602	0	NA
1902	LPAR1	0.263886	0.546834	0	NA
8789	FBP2	0.263678	0.474756	0	NA
6461	SHB	0.262816	0.643305	0	NA
5066	PAM	0.262622	0.726254	0	NA
55867	SLC22A11	0.262582	0.481215	0	NA
3170	FOXA2	0.262442	0.35471	0	NA
9853	RUSC2	0.26234	0.351589	0	NA
59	ACTA2	0.262109	0.439258	10	10q23.31
1740	DLG2	0.261937	0.872477	0	NA
57722	IGDCC4	0.261882	0.505507	0	NA
2118	ETV4	0.261834	0.81315	0	NA
7168	TPM1	0.261532	0.22224	0	NA
1644	DDC	0.261148	0.494835	0	NA
132014	IL17RE	0.26095	0.491243	0	NA
286343	LURAP1L	0.260704	0.510978	0	NA
84952	CGNL1	0.259989	0.55079	0	NA
64711	HS3ST6	0.259923	0.473015	0	NA
84070	FAM186B	0.259772	0.52608	0	NA
11069	RAPGEF4	0.259701	0.64751	0	NA
3624	INHBA	0.259495	0.216415	0	NA
25759	SHC2	0.259323	0.690982	0	NA
4638	MYLK	0.259238	0.498938	0	NA
6038	RNASE4	0.259003	0.453431	0	NA
145781	GCOM1	0.258552	0.432833	0	NA
9429	ABCG2	0.258422	0.986461	0	NA
133491	C5orf47	0.258146	0.749978	0	NA
43847	KLK14	0.257865	0.569342	0	NA
4807	NHLH1	0.257769	0.674334	0	NA
84883	AIFM2	0.257606	0.607945	0	NA
4852	NPY	0.25749	0.519698	0	NA
6238	RRBP1	0.256849	0.580266	0	NA
4825	NKX6-1	0.256791	0.487013	0	NA
713	C1QB	0.256145	0.673083	0	NA
85440	DOCK7	0.25612	0.66739	0	NA
8309	ACOX2	0.25612	0.457201	0	NA
8000	PSCA	0.25593	0.320387	0	NA
63948	DMRTB1	0.255854	0.687392	0	NA
5322	PLA2G5	0.255771	0.410227	0	NA
25777	SUN2	0.25568	0.525323	0	NA
23670	TMEM2	0.255537	0.419942	0	NA
4066	LYL1	0.25534	0.731402	0	NA
285590	SH3PXD2B	0.255014	0.401959	0	NA
4233	MET	0.254922	0.446091	0	NA
5797	PTPRM	0.254479	0.626065	0	NA
6369	CCL24	0.25406	0.747483	0	NA
89884	LHX4	0.253852	0.737568	0	NA
9201	DCLK1	0.253832	0.359851	0	NA
115548	FCHO2	0.252936	0.468906	0	NA
23090	ZNF423	0.252874	0.369653	0	NA
11155	LDB3	0.252512	0.555765	0	NA
80274	SCUBE1	0.252314	0.451338	0	NA
5957	RCVRN	0.252309	0.655684	0	NA
5328	PLAU	0.252182	0.486732	0	NA
2815	GP9	0.251644	0.789132	0	NA
2059	EPS8	0.25164	0.454766	0	NA
4824	NKX3-1	0.251364	0.417921	0	NA
7047	TGM4	0.251239	0.427422	0	NA
3776	KCNK2	0.251154	0.739612	0	NA
66002	CYP4F12	0.251092	0.611008	0	NA
666	BOK	0.251082	0.596476	0	NA
2157	F8	0.250488	0.833685	0	NA
1134	CHRNA1	0.250416	0.581091	0	NA
5784	PTPN14	0.249545	0.139882	0	NA
84435	GPR123	0.249537	0.98029	0	NA
6441	SFTPD	0.249472	0.616752	0	NA
2892	GRIA3	0.24926	0.535383	0	NA
8659	ALDH4A1	0.248918	0.480601	0	NA
6528	SLC5A5	0.248589	0.361284	0	NA
3356	HTR2A	0.248292	0.652886	0	NA
8852	AKAP4	0.248156	0.607235	0	NA
83849	SYT15	0.248154	0.536899	0	NA
57701	NCKAP5L	0.247981	0.449193	0	NA
80333	KCNIP4	0.247942	0.824743	0	NA
5468	PPARG	0.247355	0.639231	0	NA
10004	NAALADL1	0.246793	0.328499	0	NA
64838	FNDC4	0.246699	0.266545	0	NA
286133	SCARA5	0.24658	0.749955	0	NA
1301	COL11A1	0.246247	0.676157	0	NA
57648	KIAA1522	0.245885	0.644167	0	NA
10861	SLC26A1	0.245874	0.795436	0	NA
257019	FRMD3	0.245859	0.44175	0	NA
3801	KIFC3	0.245214	0.787008	0	NA
4192	MDK	0.244914	0.486435	0	NA
23499	MACF1	0.244912	0.498782	0	NA
9627	SNCAIP	0.244666	0.849025	0	NA
48	ACO1	0.244587	1.01348	0	NA
79047	KCTD15	0.2442	0.677157	0	NA
8689	KRT36	0.244025	0.599534	0	NA
547	KIF1A	0.243983	0.653844	0	NA
8863	PER3	0.243973	0.335183	0	NA
57452	GALNT16	0.243945	0.410665	0	NA
133584	EGFLAM	0.243143	0.313335	0	NA
9215	LARGE	0.243078	0.482765	0	NA
64788	LMF1	0.243075	0.514895	0	NA
79369	B3GNT4	0.242869	0.791805	0	NA
343	AQP8	0.242793	0.351927	0	NA
2020	EN2	0.242778	0.379945	0	NA
84970	C1orf94	0.242388	0.420107	0	NA
337970	KRTAP19-3	0.242205	0.544066	0	NA
29947	DNMT3L	0.241835	0.462475	0	NA
160622	GRASP	0.24163	0.344953	0	NA
23542	MAPK8IP2	0.241559	0.29449	0	NA
50943	FOXP3	0.241472	0.661401	0	NA
5145	PDE6A	0.241413	0.393397	0	NA
9586	CREB5	0.240809	0.572263	0	NA
10529	NEBL	0.240799	0.598525	0	NA
1180	CLCN1	0.24059	0.602569	0	NA
7051	TGM1	0.240414	0.326297	0	NA
338809	C12orf74	0.24034	0.525845	0	NA
3454	IFNAR1	0.240212	0.628837	0	NA
10019	SH2B3	0.240196	0.80201	0	NA
776	CACNA1D	0.239766	0.305647	0	NA
54209	TREM2	0.239396	0.680524	0	NA
60529	ALX4	0.239243	0.596954	0	NA
50846	DHH	0.239099	0.524318	0	NA
338	APOB	0.239091	0.649173	0	NA
1137	CHRNA4	0.239086	0.261228	0	NA
8823	FGF16	0.238642	0.941298	0	NA
1053	CEBPE	0.238599	0.533674	0	NA
25775	C22orf24	0.238511	0.653244	0	NA
255189	PLA2G4F	0.238181	0.491009	0	NA
51066	SSUH2	0.238151	0.672852	0	NA
10595	ERN2	0.237835	0.433574	0	NA
7035	TFPI	0.237803	0.478925	0	NA
140733	MACROD2	0.23707	0.492436	0	NA
9945	GFPT2	0.236811	0.390902	0	NA
116444	GRIN3B	0.2368	0.711643	0	NA
53834	FGFRL1	0.236712	0.289134	0	NA
284297	SSC5D	0.23663	0.711357	0	NA
89796	NAV1	0.236311	0.410679	0	NA
389058	SP5	0.236272	0.430731	0	NA
5526	PPP2R5B	0.236053	0.35975	0	NA
220929	ZNF438	0.235949	0.543809	0	NA
6247	RS1	0.235923	0.331732	0	NA
7010	TEK	0.235864	0.577771	0	NA
2996	GYPE	0.235797	0.582742	0	NA
257068	PLCXD2	0.235465	0.727805	0	NA
219539	YPEL4	0.235309	0.858031	0	NA
51660	MPC1	0.23527	0.649167	0	NA
115290	FBXO17	0.235262	0.389648	0	NA
113220	KIF12	0.235074	0.6681	0	NA
197	AHSG	0.234938	0.649029	0	NA
1969	EPHA2	0.234921	0.257365	0	NA
6397	SEC14L1	0.234787	0.551881	0	NA
22881	ANKRD6	0.234532	0.441947	0	NA
64405	CDH22	0.234229	0.389961	0	NA
285220	EPHA6	0.23415	0.663082	0	NA
6836	SURF4	0.233877	0.976297	28	9q34.2
10590	SCGN	0.233861	0.469	0	NA
1008	CDH10	0.233755	0.373795	0	NA
55160	ARHGEF10L	0.233642	0.233955	0	NA
27132	CPNE7	0.233472	0.455405	0	NA
6095	RORA	0.233339	0.701049	0	NA
646600	C3orf65	0.233103	0.924233	0	NA
27445	PCLO	0.232713	0.490274	0	NA
131566	DCBLD2	0.232554	0.492227	0	NA
2354	FOSB	0.232447	0.657047	0	NA
22918	CD93	0.231853	0.451475	0	NA
7066	THPO	0.231677	0.117341	0	NA
7056	THBD	0.231638	0.599149	0	NA
6509	SLC1A4	0.231626	0.611723	0	NA
11149	BVES	0.231143	0.574448	0	NA
84647	PLA2G12B	0.230721	0.556668	0	NA
11202	KLK8	0.230719	0.33644	0	NA
89866	SEC16B	0.230499	0.340043	0	NA
23464	GCAT	0.230431	0.699767	0	NA
5819	PVRL2	0.230419	0.45915	0	NA
5789	PTPRD	0.22998	0.336941	0	NA
55089	SLC38A4	0.229947	0.495771	0	NA
10669	CGREF1	0.229834	0.653081	0	NA
3175	ONECUT1	0.229821	0.542767	0	NA
8444	DYRK3	0.229618	0.504461	0	NA
260429	PRSS33	0.229595	0.423875	0	NA
9249	DHRS3	0.22955	0.650042	0	NA
799	CALCR	0.229106	0.711738	0	NA
10633	RASL10A	0.229093	0.890343	0	NA
127731	VWA5B1	0.228745	0.88925	0	NA
50674	NEUROG3	0.228701	0.733416	0	NA
3699	ITIH3	0.228303	0.738088	0	NA
23434	C3orf27	0.228076	0.945201	0	NA
5075	PAX1	0.228006	0.944491	0	NA
6553	SLC9A5	0.227959	0.786029	0	NA
51114	ZDHHC9	0.22734	0.466668	0	NA
375061	FAM89A	0.227339	0.395722	0	NA
2741	GLRA1	0.227307	0.69331	0	NA
57731	SPTBN4	0.227179	0.820688	0	NA
8532	CPZ	0.226873	0.517144	0	NA
26206	SPAG8	0.226691	0.389895	0	NA
6943	TCF21	0.226359	0.350974	17	6q23.2
27179	IL36A	0.226152	0.508356	0	NA
23620	NTSR2	0.225938	0.346094	0	NA
54039	PCBP3	0.225772	0.489356	0	NA
7136	TNNI2	0.225729	0.376992	0	NA
131870	NUDT16	0.225593	0.661692	0	NA
4488	MSX2	0.225539	0.813351	0	NA
1582	CYP8B1	0.225492	0.406764	0	NA
9148	NEURL1	0.22545	0.863187	7	10q24.32
6876	TAGLN	0.225426	0.326347	0	NA
23673	STX12	0.22516	0.641362	0	NA
55203	LGI2	0.225142	0.980485	0	NA
167691	LCA5	0.225078	0.87949	0	NA
1307	COL16A1	0.224487	0.422681	0	NA
2880	GPX5	0.224116	0.626826	0	NA
340168	DPPA5	0.224089	0.879837	0	NA
54886	LPPR1	0.224066	0.574257	0	NA
5730	PTGDS	0.223495	0.532236	0	NA
79917	MAGIX	0.223305	0.900781	0	NA
1826	DSCAM	0.223	0.523126	0	NA
79927	FAM110D	0.222663	0.59743	0	NA
2669	GEM	0.222406	0.424139	0	NA
440073	IQSEC3	0.222151	0.802899	0	NA
3827	KNG1	0.221694	0.43115	0	NA
81624	DIAPH3	0.221337	0.424433	0	NA
10742	RAI2	0.22106	0.692076	0	NA
1412	CRYBA2	0.22078	0.911249	0	NA
23460	ABCA6	0.220664	0.461848	0	NA
126668	TDRD10	0.220489	0.551471	0	NA
11055	ZPBP	0.220415	0.581769	0	NA
56302	TRPV5	0.220243	0.495216	0	NA
55734	ZFP64	0.220115	0.328312	0	NA
284379	LOC284379	0.21978	0.64534	0	NA
4547	MTTP	0.219551	0.331666	0	NA
80034	CSRNP3	0.219506	0.472824	0	NA
22795	NID2	0.219456	0.413446	0	NA
1130	LYST	0.219138	0.552277	0	NA
2568	GABRP	0.219051	0.587277	0	NA
338707	B4GALNT4	0.218827	0.554239	0	NA
388	RHOB	0.218797	0.778056	0	NA
140738	TMEM37	0.218611	0.451428	0	NA
5764	PTN	0.218374	0.521437	0	NA
2638	GC	0.218327	0.455894	0	NA
79057	PRRG3	0.21793	0.597384	0	NA
6550	SLC9A3	0.217796	0.772876	0	NA
5549	PRELP	0.217789	0.461112	0	NA
5101	PCDH9	0.217712	0.633954	0	NA
2911	GRM1	0.21751	0.680065	0	NA
50509	COL5A3	0.217481	0.398211	0	NA
80704	SLC19A3	0.217094	0.465933	0	NA
124401	ANKS3	0.217093	0.477592	0	NA
2700	GJA3	0.217022	0.776394	0	NA
6196	RPS6KA2	0.216959	0.340394	0	NA
84631	SLITRK2	0.21691	0.239745	0	NA
3373	HYAL1	0.216765	0.373817	0	NA
4241	MFI2	0.216479	0.846295	0	NA
27283	TINAG	0.216202	0.543391	0	NA
2564	GABRE	0.216016	0.510323	0	NA
128486	FITM2	0.215917	0.760505	0	NA
6751	SSTR1	0.215628	0.735726	0	NA
114	ADCY8	0.215598	0.77446	0	NA
51704	GPRC5B	0.215514	0.470764	0	NA
9253	NUMBL	0.215312	0.335526	0	NA
23529	CLCF1	0.215046	0.611356	0	NA
220382	FAM181B	0.214935	0.524769	0	NA
3816	KLK1	0.214921	0.34029	0	NA
11249	NXPH2	0.214697	0.734912	0	NA
170679	PSORS1C1	0.214632	0.570506	0	NA
138307	LCN8	0.214331	0.381117	0	NA
80975	TMPRSS5	0.214318	0.616356	0	NA
219409	GSX1	0.214051	0.501155	0	NA
91977	MYOZ3	0.214044	0.552204	0	NA
3766	KCNJ10	0.213961	0.407454	0	NA
5076	PAX2	0.213762	0.39685	0	NA
7068	THRB	0.213455	0.682948	0	NA
1995	ELAVL3	0.213415	0.547896	0	NA
10894	LYVE1	0.213022	0.288623	0	NA
151126	ZNF385B	0.212654	0.420283	0	NA
286234	SPATA31E1	0.2125	1.13743	0	NA
79834	PEAK1	0.212415	0.356206	0	NA
7813	EVI5	0.212251	0.903583	0	NA
3791	KDR	0.212222	0.406718	0	NA
8471	IRS4	0.212197	0.666514	0	NA
9630	GNA14	0.211997	0.388901	0	NA
3087	HHEX	0.211822	0.746448	0	NA
161514	TBC1D21	0.211818	0.672425	0	NA
22891	ZNF365	0.21158	0.327654	0	NA
23051	ZHX3	0.211408	0.299717	0	NA
83543	AIF1L	0.210973	0.57374	0	NA
94	ACVRL1	0.210542	0.602342	0	NA
7809	BSND	0.210449	0.607074	20	1p32.3
6927	HNF1A	0.210347	0.59254	0	NA
55118	CRTAC1	0.210318	0.590353	0	NA
4784	NFIX	0.210026	0.785383	0	NA
4071	TM4SF1	0.209939	0.648659	0	NA
127700	OSCP1	0.209683	0.304152	0	NA
23331	TTC28	0.209586	0.651199	0	NA
645832	SEBOX	0.209413	0.872093	0	NA
26038	CHD5	0.209259	0.80774	0	NA
146	ADRA1D	0.209253	0.550306	0	NA
4129	MAOB	0.209108	0.511282	0	NA
462	SERPINC1	0.208751	0.648057	0	NA
388125	C2CD4B	0.208611	0.493474	0	NA
89886	SLAMF9	0.208491	0.511306	0	NA
57664	PLEKHA4	0.208377	0.449864	0	NA
3977	LIFR	0.208215	0.503557	0	NA
84059	GPR98	0.208202	0.591958	0	NA
1879	EBF1	0.20801	0.575779	0	NA
170302	ARX	0.207698	0.951677	0	NA
3763	KCNJ6	0.207339	0.636189	0	NA
774	CACNA1B	0.207083	0.361707	0	NA
164312	LRRN4	0.206868	0.992821	0	NA
4261	CIITA	0.206708	0.434951	0	NA
146849	CCDC42	0.206117	0.579952	0	NA
8325	FZD8	0.2059	0.618332	0	NA
2770	GNAI1	0.205795	0.529683	0	NA
255426	RASGEF1C	0.205641	0.286198	0	NA
5530	PPP3CA	0.205407	0.898278	0	NA
1418	CRYGA	0.205148	1.25955	0	NA
57555	NLGN2	0.20485	0.608693	0	NA
3223	HOXC6	0.204784	0.4277	0	NA
25806	VAX2	0.204461	0.466893	0	NA
3780	KCNN1	0.2044	0.716943	0	NA
1749	DLX5	0.204204	0.918185	0	NA
4887	NPY2R	0.204166	0.502684	0	NA
54456	MOV10L1	0.203761	0.809725	0	NA
2622	GAS8	0.203551	0.384933	0	NA
1437	CSF2	0.202452	0.546185	0	NA
10880	ACTL7B	0.202404	0.713935	0	NA
23439	ATP1B4	0.202324	0.263486	0	NA
152	ADRA2C	0.202209	0.769819	0	NA
23363	OBSL1	0.202132	0.830759	0	NA
79825	EFCC1	0.202121	0.690448	0	NA
25825	BACE2	0.202041	0.609379	0	NA
3755	KCNG1	0.201833	0.751166	0	NA
153222	CREBRF	0.201773	0.429565	0	NA
359845	FAM101B	0.201727	0.45887	0	NA
1297	COL9A1	0.201671	0.990853	0	NA
6549	SLC9A2	0.201396	0.690718	0	NA
2693	GHSR	0.201374	0.56809	0	NA
79363	RSG1	0.201106	0.136175	0	NA
200312	RNF215	0.200951	0.786893	0	NA
3787	KCNS1	0.200829	0.301919	0	NA
119587	CPXM2	0.200813	0.25727	0	NA
1174	AP1S1	0.200576	0.510082	0	NA
79006	METRN	0.200358	0.34097	0	NA
23731	TMEM245	0.200099	0.709779	0	NA
9152	SLC6A5	0.200006	0.380924	0	NA
10361	NPM2	0.199931	0.461718	0	NA
151531	UPP2	0.199908	1.00996	0	NA
84152	PPP1R1B	0.199686	0.537837	0	NA
80381	CD276	0.19968	0.26182	0	NA
84107	ZIC4	0.199678	0.933565	0	NA
126520	PLK5	0.199587	0.615784	0	NA
257364	SNX33	0.199252	0.768633	0	NA
126393	HSPB6	0.199145	0.495903	0	NA
29881	NPC1L1	0.198929	0.70134	0	NA
5813	PURA	0.198865	0.78499	0	NA
167465	ZNF366	0.198481	0.521491	0	NA
5205	ATP8B1	0.19846	0.6351	0	NA
7020	TFAP2A	0.198195	0.681423	0	NA
23710	GABARAPL1	0.198176	0.599232	0	NA
9965	FGF19	0.197826	0.718873	0	NA
2259	FGF14	0.197783	0.609338	0	NA
11117	EMILIN1	0.197751	0.457964	0	NA
347853	TBX10	0.197029	0.798852	0	NA
65989	DLK2	0.196714	0.712055	0	NA
133	ADM	0.196314	0.613855	0	NA
2301	FOXE3	0.195653	0.673791	0	NA
6718	AKR1D1	0.195318	0.450898	0	NA
3362	HTR6	0.194836	0.741227	0	NA
57545	CC2D2A	0.194257	0.223392	0	NA
51274	KLF3	0.194234	0.441816	0	NA
104	ADARB1	0.194168	0.500594	0	NA
4585	MUC4	0.194004	0.681041	0	NA
83869	TTTY14	0.193571	0.762639	0	NA
7044	LEFTY2	0.193446	0.968513	0	NA
9929	JOSD1	0.193346	0.709805	0	NA
2921	CXCL3	0.193148	0.762837	0	NA
284612	SYPL2	0.193043	0.689383	6	1p13.3
130120	REG3G	0.192994	0.616275	0	NA
6322	SCML1	0.192912	0.304757	0	NA
285195	SLC9A9	0.19271	0.48499	0	NA
79054	TRPM8	0.19261	0.6772	0	NA
687	KLF9	0.19248	0.429435	0	NA
50649	ARHGEF4	0.192479	0.490948	0	NA
415	ARSE	0.19235	0.455057	0	NA
5627	PROS1	0.192068	0.462633	0	NA
26994	RNF11	0.191808	0.369333	0	NA
154043	CNKSR3	0.19179	0.838962	0	NA
8739	HRK	0.191749	0.579849	0	NA
84203	TXNDC2	0.191731	0.750762	0	NA
55273	TMEM100	0.1915	0.384717	0	NA
146279	TEKT5	0.191494	0.337668	0	NA
9462	RASAL2	0.191078	0.567445	0	NA
23440	OTP	0.190976	0.61833	0	NA
131177	FAM3D	0.190769	0.629767	0	NA
51807	TUBA8	0.190317	0.661041	0	NA
51715	RAB23	0.190252	0.840583	0	NA
57142	RTN4	0.189957	0.411203	0	NA
84779	NAA11	0.189835	0.385211	0	NA
63910	SLC17A9	0.189506	0.478698	0	NA
410	ARSA	0.189472	0.682422	0	NA
119467	CLRN3	0.189163	0.613639	0	NA
6358	CCL14	0.189093	0.478047	0	NA
8456	FOXN1	0.188849	0.561524	0	NA
51186	WBP5	0.188782	0.220717	0	NA
2752	GLUL	0.188685	0.486433	0	NA
11317	RBPJL	0.188668	1.40361	0	NA
23362	PSD3	0.188634	0.458055	0	NA
5319	PLA2G1B	0.188607	0.391489	0	NA
8313	AXIN2	0.188419	0.800564	0	NA
9351	SLC9A3R2	0.188219	0.593881	0	NA
29924	EPN1	0.188207	0.293775	0	NA
55450	CAMK2N1	0.188143	0.603655	0	NA
85461	TANC1	0.188064	0.686268	0	NA
374907	B3GNT8	0.187899	0.314805	0	NA
388951	TSPYL6	0.187362	0.241657	0	NA
64094	SMOC2	0.187312	0.361219	0	NA
5919	RARRES2	0.186781	0.257482	0	NA
222865	TMEM130	0.186548	0.393782	0	NA
11189	CELF3	0.186363	0.746171	0	NA
83741	TFAP2D	0.186344	0.349802	0	NA
11214	AKAP13	0.185757	0.690721	0	NA
1907	EDN2	0.185674	0.446949	0	NA
3678	ITGA5	0.185608	0.418476	0	NA
6324	SCN1B	0.185538	0.201537	0	NA
1580	CYP4B1	0.184828	0.545225	0	NA
30850	CDR2L	0.184771	0.774535	0	NA
6542	SLC7A2	0.184765	0.585148	0	NA
83597	RTP3	0.184624	0.226643	0	NA
116986	AGAP2	0.184588	0.566164	0	NA
27091	CACNG5	0.184563	0.411764	0	NA
23413	NCS1	0.184504	0.487655	0	NA
83478	ARHGAP24	0.184274	0.272705	0	NA
2824	GPM6B	0.184265	0.45926	0	NA
84752	B3GNT9	0.184203	0.517558	0	NA
58476	TP53INP2	0.183926	0.184698	0	NA
696	BTN1A1	0.183655	0.354057	0	NA
1036	CDO1	0.183556	0.338268	0	NA
3744	KCNA10	0.183476	0.595602	0	NA
4654	MYOD1	0.183227	0.631677	0	NA
9547	CXCL14	0.183158	0.527488	0	NA
11075	STMN2	0.182976	0.481256	0	NA
80832	APOL4	0.182353	0.340808	0	NA
10297	APC2	0.181521	0.610535	0	NA
4324	MMP15	0.181211	0.301677	0	NA
9454	HOMER3	0.181127	0.267419	0	NA
115330	GPR146	0.180532	0.416799	0	NA
63027	SLC22A23	0.180285	0.721881	0	NA
126567	C2CD4C	0.180177	0.44622	0	NA
4040	LRP6	0.180105	0.63435	0	NA
5818	PVRL1	0.180044	0.649454	0	NA
92211	CDHR1	0.179994	0.943708	0	NA
51422	PRKAG2	0.179964	0.841475	0	NA
58499	ZNF462	0.179636	0.734973	0	NA
25907	TMEM158	0.179536	0.449954	0	NA
1294	COL7A1	0.179523	0.424865	0	NA
1379	CR1L	0.17939	0.349172	0	NA
113746	ODF3	0.179332	0.360971	0	NA
1734	DIO2	0.179231	0.690354	0	NA
54752	FNDC8	0.179168	0.559092	0	NA
1645	AKR1C1	0.179051	0.431912	0	NA
644139	PIRT	0.178914	0.294001	0	NA
55966	AJAP1	0.178906	0.423325	0	NA
5443	POMC	0.178849	0.760326	0	NA
6445	SGCG	0.178185	0.440244	0	NA
55698	RADIL	0.177707	0.392374	0	NA
54206	ERRFI1	0.177433	0.564305	0	NA
8722	CTSF	0.176929	0.475244	0	NA
5091	PC	0.17648	0.530604	0	NA
7450	VWF	0.176476	0.574053	0	NA
6690	SPINK1	0.176411	0.66008	0	NA
9358	ITGBL1	0.176396	0.455982	0	NA
90203	SNX21	0.176295	0.327468	0	NA
5629	PROX1	0.176229	0.515359	0	NA
3237	HOXD11	0.176039	0.449573	0	NA
51684	SUFU	0.175954	0.762882	7	10q24.32
4684	NCAM1	0.175547	0.51794	0	NA
6337	SCNN1A	0.175313	0.331647	0	NA
5332	PLCB4	0.174974	0.560057	0	NA
1942	EFNA1	0.174854	0.570224	0	NA
343641	TGM6	0.174733	0.64998	0	NA
54212	SNTG1	0.174361	0.647448	0	NA
2009	EML1	0.174292	0.63517	24	14q32
22917	ZP1	0.17417	0.881173	0	NA
79170	PRR15L	0.174022	0.683059	0	NA
10484	SEC23A	0.173991	0.471671	0	NA
575	BAI1	0.173879	0.310093	0	NA
3706	ITPKA	0.173879	0.717905	0	NA
25789	TMEM59L	0.173867	0.202812	0	NA
401551	WDR38	0.17358	0.670279	0	NA
5740	PTGIS	0.173386	0.552933	0	NA
9058	SLC13A2	0.17336	0.792556	0	NA
6489	ST8SIA1	0.173014	0.576209	0	NA
51109	RDH11	0.172646	0.335452	0	NA
55107	ANO1	0.172244	0.731546	0	NA
6439	SFTPB	0.172094	0.686304	0	NA
124976	SPNS2	0.172014	0.384607	0	NA
80834	TAS1R2	0.171966	0.773439	0	NA
89885	FATE1	0.171742	0.475854	0	NA
28954	REM1	0.171099	0.591623	0	NA
5157	PDGFRL	0.17066	0.46954	0	NA
1411	CRYBA1	0.169995	0.473118	0	NA
5806	PTX3	0.169929	0.42872	0	NA
135892	TRIM50	0.169902	0.328624	0	NA
4056	LTC4S	0.16927	0.592938	0	NA
84909	C9orf3	0.169211	0.314613	0	NA
2869	GRK5	0.169162	0.641708	0	NA
3713	IVL	0.168921	0.749034	0	NA
162517	FBXO39	0.168671	0.639269	0	NA
83953	FCAMR	0.168402	0.276252	0	NA
3055	HCK	0.168371	0.836153	0	NA
116085	SLC22A12	0.168248	0.744099	0	NA
2832	NPBWR2	0.168127	0.473312	0	NA
5523	PPP2R3A	0.168035	0.725774	0	NA
1735	DIO3	0.167059	1.05135	0	NA
3284	HSD3B2	0.16652	0.77021	0	NA
10867	TSPAN9	0.166255	0.522634	0	NA
8997	KALRN	0.166228	0.717384	0	NA
51214	IGF2-AS	0.166225	0.425669	0	NA
78989	COLEC11	0.16619	0.518962	0	NA
10129	FRY	0.166093	0.555547	0	NA
55879	GABRQ	0.165905	0.644922	0	NA
6092	ROBO2	0.165416	0.356968	0	NA
80761	UPK3B	0.165411	0.565033	0	NA
9915	ARNT2	0.165396	0.228579	0	NA
6274	S100A3	0.165226	0.828327	0	NA
81543	LRRC3	0.16501	0.469564	0	NA
118788	PIK3AP1	0.164491	0.815927	0	NA
51330	TNFRSF12A	0.164473	0.776398	0	NA
9154	SLC28A1	0.164311	0.541364	0	NA
23321	TRIM2	0.164079	0.634735	0	NA
3167	HMX2	0.163892	0.204997	0	NA
55200	PLEKHG6	0.16387	0.542293	0	NA
2902	GRIN1	0.163613	0.438039	0	NA
6277	S100A6	0.163566	0.757893	0	NA
710	SERPING1	0.163411	0.392573	0	NA
10267	RAMP1	0.163364	0.367256	0	NA
10046	MAMLD1	0.163214	0.405933	0	NA
79974	CPED1	0.163115	0.8885	0	NA
121340	SP7	0.162729	1.20479	0	NA
29763	PACSIN3	0.162667	0.657455	0	NA
6583	SLC22A4	0.162411	0.419216	0	NA
7475	WNT6	0.161821	0.69431	0	NA
84701	COX4I2	0.161733	0.580777	0	NA
9027	NAT8	0.161482	0.889645	0	NA
84501	SPIRE2	0.161399	0.704153	0	NA
81491	GPR63	0.16139	0.192407	0	NA
2849	GPR26	0.161383	0.612559	0	NA
84858	ZNF503	0.16133	0.633897	0	NA
494514	TYMSOS	0.160973	0.699827	0	NA
219348	PLAC9	0.160942	0.638823	0	NA
57217	TTC7A	0.160862	0.646442	0	NA
6582	SLC22A2	0.160524	0.553363	15	6q25.3
4323	MMP14	0.160359	0.501945	0	NA
222642	TSPO2	0.160234	0.453937	0	NA
283987	HID1	0.1602	0.623	0	NA
135644	TRIM40	0.160104	0.516079	0	NA
79955	PDZD7	0.159841	0.959214	0	NA
1003	CDH5	0.159774	0.584478	0	NA
1135	CHRNA2	0.159443	0.414519	0	NA
6622	SNCA	0.159383	0.31594	0	NA
6545	SLC7A4	0.158776	0.517245	0	NA
7378	UPP1	0.158408	0.515087	0	NA
10076	PTPRU	0.158313	0.66062	0	NA
10893	MMP24	0.158123	0.61015	0	NA
85027	SMIM3	0.15808	0.625719	0	NA
54510	PCDH18	0.158058	0.36424	0	NA
51088	KLHL5	0.157863	0.435673	0	NA
23645	PPP1R15A	0.157736	0.166726	0	NA
7139	TNNT2	0.157169	0.53442	0	NA
9992	KCNE2	0.157011	0.752619	22	21q22.12
9079	LDB2	0.156996	0.57031	0	NA
407	ARR3	0.156949	0.63925	0	NA
135932	TMEM139	0.15648	0.582709	0	NA
5031	P2RY6	0.156276	0.365268	0	NA
6444	SGCD	0.15609	0.254131	0	NA
5360	PLTP	0.155716	0.300114	0	NA
6532	SLC6A4	0.155375	0.35787	0	NA
2649	NR6A1	0.155226	0.607768	0	NA
2779	GNAT1	0.155066	0.705945	0	NA
55589	BMP2K	0.155045	0.304354	0	NA
130	ADH6	0.154794	0.671601	0	NA
2861	GPR37	0.154513	0.559155	0	NA
7980	TFPI2	0.154443	0.439809	0	NA
5915	RARB	0.154298	0.461744	0	NA
85456	TNKS1BP1	0.154065	0.618335	0	NA
22872	SEC31A	0.153893	0.697943	0	NA
595	CCND1	0.153823	0.635069	0	NA
22873	DZIP1	0.153815	0.145389	0	NA
2194	FASN	0.153746	0.744218	0	NA
5045	FURIN	0.1532	0.548078	0	NA
2001	ELF5	0.152911	1.058	0	NA
79924	ADM2	0.15286	0.684272	0	NA
4440	MSI1	0.152617	0.665855	0	NA
11247	NXPH4	0.152581	0.764373	0	NA
5774	PTPN3	0.152358	0.577421	0	NA
440087	SMCO3	0.152262	0.586987	0	NA
222183	SRRM3	0.152163	0.411808	0	NA
10888	GPR83	0.152161	0.524326	0	NA
2252	FGF7	0.152094	1.11471	0	NA
1513	CTSK	0.152037	0.584735	0	NA
8291	DYSF	0.152032	0.466543	0	NA
140706	CCM2L	0.152028	0.790225	0	NA
5365	PLXNB3	0.151707	0.734631	0	NA
9332	CD163	0.151406	0.593316	0	NA
84536	C21orf67	0.151334	1.16061	0	NA
6595	SMARCA2	0.151218	0.542776	0	NA
23189	KANK1	0.151163	0.406956	0	NA
64091	POPDC2	0.150886	0.296235	0	NA
23024	PDZRN3	0.150791	0.568567	0	NA
3224	HOXC8	0.150561	0.520064	0	NA
1441	CSF3R	0.150334	0.53222	0	NA
4897	NRCAM	0.150191	0.768302	0	NA
93164	HTR7P1	0.149708	0.529868	0	NA
84080	ENKD1	0.149605	0.895579	0	NA
23493	HEY2	0.149342	0.433578	0	NA
266977	GPR110	0.148957	0.240398	0	NA
57705	WDFY4	0.148824	0.533728	0	NA
143425	SYT9	0.148723	0.838688	0	NA
164656	TMPRSS6	0.148602	0.774689	0	NA
146845	WDR16	0.148546	0.482936	0	NA
80206	FHOD3	0.148434	0.387091	0	NA
117286	CIB3	0.148286	0.453454	0	NA
23415	KCNH4	0.148079	0.806896	0	NA
112609	MRAP2	0.148077	0.449773	0	NA
1840	DTX1	0.148037	0.528413	0	NA
7216	TRO	0.147915	0.481702	0	NA
92162	TMEM88	0.147528	0.533666	0	NA
222537	HS3ST5	0.147486	0.658051	0	NA
5737	PTGFR	0.147366	0.234274	0	NA
284252	KCTD1	0.147256	0.66812	0	NA
3897	L1CAM	0.147201	0.61811	0	NA
3768	KCNJ12	0.146662	0.535481	0	NA
202559	KHDRBS2	0.146657	0.385353	0	NA
27303	RBMS3	0.1464	0.787652	0	NA
63982	ANO3	0.146368	0.754324	0	NA
1401	CRP	0.145878	0.681376	0	NA
6694	SPP2	0.145507	0.767524	0	NA
204219	CERS3	0.145439	0.586527	0	NA
2899	GRIK3	0.145275	0.546426	0	NA
10243	GPHN	0.144996	0.294925	0	NA
5015	OTX2	0.144859	0.483628	0	NA
55803	ADAP2	0.144743	0.588536	0	NA
89	ACTN3	0.144408	0.566497	0	NA
79683	ZDHHC14	0.144274	0.491144	0	NA
10150	MBNL2	0.143534	0.403051	0	NA
1769	DNAH8	0.143508	0.601231	0	NA
6505	SLC1A1	0.143445	0.630213	0	NA
114805	GALNT13	0.143402	0.736543	0	NA
113230	LOC113230	0.143332	0.333703	0	NA
5126	PCSK2	0.143319	0.609534	0	NA
55258	THNSL2	0.143202	0.418648	0	NA
4761	NEUROD2	0.142991	0.669036	0	NA
116039	OSR2	0.142968	0.314667	0	NA
30815	ST6GALNAC6	0.142968	0.670447	0	NA
4975	OMP	0.142888	0.733939	0	NA
167	CRISP1	0.142668	0.514524	0	NA
219	ALDH1B1	0.142511	0.545569	0	NA
154743	C7orf60	0.142421	0.70545	0	NA
7439	BEST1	0.142413	0.453316	0	NA
6094	ROM1	0.142376	0.525766	0	NA
26952	SMR3A	0.142196	0.393047	0	NA
860	RUNX2	0.142133	0.437829	0	NA
54101	RIPK4	0.142012	0.581338	0	NA
8574	AKR7A2	0.141905	0.779248	0	NA
10246	SLC17A2	0.141475	0.744996	0	NA
7130	TNFAIP6	0.141471	0.36448	0	NA
81631	MAP1LC3B	0.141106	0.54768	0	NA
4632	MYL1	0.14106	0.628056	0	NA
122786	FRMD6	0.141047	0.722056	0	NA
2328	FMO3	0.14101	0.479117	0	NA
4781	NFIB	0.140952	0.445596	0	NA
130951	M1AP	0.140909	0.674601	0	NA
6712	SPTBN2	0.140801	0.436632	0	NA
54762	GRAMD1C	0.140392	0.573061	0	NA
114794	ELFN2	0.140156	0.82515	0	NA
9468	PCYT1B	0.14004	0.575263	0	NA
135295	SRSF12	0.139648	0.455796	0	NA
57213	SPRYD7	0.139451	0.738442	0	NA
8497	PPFIA4	0.139384	0.377507	0	NA
2766	GMPR	0.139375	0.262898	0	NA
157869	SBSPON	0.139341	0.804315	0	NA
139716	GAB3	0.139329	0.346579	0	NA
167826	OLIG3	0.139097	0.270639	0	NA
23264	ZC3H7B	0.139078	0.302052	0	NA
416	ARSF	0.138762	0.663062	0	NA
56341	PRMT8	0.138535	0.416721	0	NA
5858	PZP	0.138372	0.422968	0	NA
2887	GRB10	0.138183	0.737031	0	NA
5794	PTPRH	0.138053	0.343472	0	NA
5362	PLXNA2	0.138	0.435651	0	NA
9247	GCM2	0.137937	0.528695	0	NA
55970	GNG12	0.13767	0.393246	0	NA
79822	ARHGAP28	0.137531	0.33753	0	NA
1687	DFNA5	0.137064	0.4858	0	NA
3083	HGFAC	0.136989	0.552278	0	NA
57447	NDRG2	0.136898	0.715328	0	NA
467	ATF3	0.136892	0.333872	0	NA
[truncated: 19,357 more rows]
