# Supplementary material for: Prioritizing causal disease genes using unbiased genomic features
Source: Genome Biol. 2014 Dec 3;15(12):3274. doi: 10.1186/s13059-014-0534-8 (PMC4279789; doi:10.1186/s13059-014-0534-8)
Supplement: Additional file 28: Table S32. — OPEN predictions for total cholesterol. [file 13059_2014_534_MOESM28_ESM.xlsx]

## Sheet: HP_0008173_OPEN_predictions.txt
Entrez_ID	HGNC	Score	Stdev	GWAS Hit (loci are numbered, 0 = not within a GWAS locus)	Locus (NA = gene not within a GWAS locus)
866	SERPINA6	2.19565	0.237821	0	NA
9971	NR1H4	2.1528	0.319183	0	NA
2147	F2	2.08749	0.457318	0	NA
5267	SERPINA4	2.06192	0.438885	0	NA
3053	SERPIND1	2.04452	0.590632	0	NA
8309	ACOX2	1.9991	0.44199	46	3p14.3
8431	NR0B2	1.98507	0.443495	0	NA
54988	ACSM5	1.9819	0.128636	0	NA
5104	SERPINA5	1.98169	0.192604	0	NA
3026	HABP2	1.97413	0.44039	0	NA
433	ASGR2	1.96939	0.257408	69	17p13.1
6718	AKR1D1	1.95185	0.525698	0	NA
3643	INSR	1.93539	0.186513	0	NA
2705	GJB1	1.92803	0.345792	0	NA
13	AADAC	1.92344	0.375305	0	NA
2160	F11	1.91773	0.446342	0	NA
23743	BHMT2	1.91554	0.648806	0	NA
3158	HMGCS2	1.90537	0.478903	0	NA
5446	PON3	1.89536	0.30006	0	NA
5340	PLG	1.888	0.478077	0	NA
7276	TTR	1.87508	0.396945	0	NA
336	APOA2	1.87132	0.221486	0	NA
3700	ITIH4	1.871	0.272607	0	NA
350	APOH	1.86861	0.650215	0	NA
2180	ACSL1	1.86223	0.410938	0	NA
3697	ITIH1	1.85449	0.445467	0	NA
368	ABCC6	1.8537	0.449862	0	NA
3698	ITIH2	1.84846	0.328494	0	NA
2159	F10	1.8433	0.523258	0	NA
1571	CYP2E1	1.83002	0.43927	0	NA
197	AHSG	1.82927	0.65127	0	NA
7448	VTN	1.82884	0.360592	0	NA
224	ALDH3A2	1.8276	0.164057	0	NA
338	APOB	1.82529	0.392385	31	2p24.1
84647	PLA2G12B	1.82218	0.448477	0	NA
2330	FMO5	1.8102	0.322955	0	NA
84649	DGAT2	1.80798	0.361651	0	NA
3087	HHEX	1.79246	0.483917	0	NA
217	ALDH2	1.78694	0.307513	71	12q24.13
55890	GPRC5C	1.78669	0.454588	0	NA
80339	PNPLA3	1.78533	0.628414	0	NA
11309	SLCO2B1	1.76605	0.470957	0	NA
6382	SDC1	1.76308	0.300054	0	NA
5950	RBP4	1.76223	0.590158	0	NA
51156	SERPINA10	1.75194	0.383131	0	NA
8991	SELENBP1	1.73398	0.39003	0	NA
6309	SC5D	1.72284	0.498767	0	NA
196410	METTL7B	1.72224	0.38634	0	NA
7018	TF	1.72085	0.331768	0	NA
5265	SERPINA1	1.71407	0.289146	0	NA
3699	ITIH3	1.70644	0.316523	0	NA
432	ASGR1	1.69826	0.203866	69	17p13.1
5919	RARRES2	1.69581	0.351941	0	NA
9936	CD302	1.69496	0.218551	0	NA
5264	PHYH	1.68872	0.515459	0	NA
54996	MARC2	1.68767	0.235848	30	1q41
3263	HPX	1.68599	0.338036	0	NA
54757	FAM20A	1.68415	0.380287	0	NA
6256	RXRA	1.67746	0.527649	0	NA
1718	DHCR24	1.67499	0.0894305	42	1p32.3
51733	UPB1	1.67301	0.36267	0	NA
10840	ALDH1L1	1.66905	0.376046	0	NA
89866	SEC16B	1.66782	0.350881	0	NA
5345	SERPINF2	1.66586	0.401475	0	NA
344838	PAQR9	1.66473	0.471907	0	NA
10891	PPARGC1A	1.6574	0.48219	0	NA
9104	RGN	1.65605	0.40562	0	NA
23541	SEC14L2	1.65457	0.403318	0	NA
6291	SAA4	1.65217	0.299948	4	11p15.1
5053	PAH	1.65044	0.367475	0	NA
1050	CEBPA	1.64856	0.291139	0	NA
5207	PFKFB1	1.64263	0.41497	0	NA
8608	RDH16	1.64156	0.576318	0	NA
55244	SLC47A1	1.6414	0.620176	0	NA
3273	HRG	1.64113	0.549498	0	NA
55224	ETNK2	1.63865	0.298449	0	NA
50808	AK3	1.63333	0.495934	0	NA
10991	SLC38A3	1.63309	0.622995	0	NA
1551	CYP3A7	1.62621	0.329716	0	NA
29958	DMGDH	1.62439	0.465237	0	NA
1576	CYP3A4	1.61864	0.291475	0	NA
4143	MAT1A	1.61278	0.621051	0	NA
6038	RNASE4	1.61096	0.215712	0	NA
35	ACADS	1.60991	0.685898	48	12q24.31
4153	MBL2	1.60728	0.407803	0	NA
2168	FABP1	1.60375	0.518937	0	NA
3081	HGD	1.5948	0.380799	0	NA
213	ALB	1.59003	0.695406	0	NA
5105	PCK1	1.58691	0.348383	0	NA
148	ADRA1A	1.58298	0.407163	0	NA
5629	PROX1	1.58182	0.455783	0	NA
325	APCS	1.58038	0.349465	0	NA
127	ADH4	1.57536	0.507106	0	NA
189	AGXT	1.57256	0.650756	0	NA
1757	SARDH	1.56868	0.574169	0	NA
6097	RORC	1.56451	0.545356	0	NA
2538	G6PC	1.55639	0.349797	0	NA
3172	HNF4A	1.55436	0.234539	18	20q13.12
8856	NR1I2	1.5522	0.617382	0	NA
1356	CP	1.54534	0.257332	0	NA
10246	SLC17A2	1.54421	0.67345	13	6p22.2
10747	MASP2	1.54413	0.362561	0	NA
725	C4BPB	1.54071	0.67991	0	NA
3131	HLF	1.54015	0.26091	0	NA
144193	AMDHD1	1.53814	0.600291	0	NA
435	ASL	1.53504	0.644151	0	NA
1244	ABCC2	1.53327	0.572896	0	NA
275	AMT	1.53206	0.464228	0	NA
210	ALAD	1.53109	0.334009	0	NA
2243	FGA	1.53059	0.712633	0	NA
2731	GLDC	1.51816	0.313882	0	NA
10864	SLC22A7	1.51699	0.694046	0	NA
2267	FGL1	1.51389	0.147214	0	NA
79611	ACSS3	1.51227	0.682736	0	NA
32	ACACB	1.512	0.348671	0	NA
3248	HPGD	1.51176	0.436641	0	NA
3290	HSD11B1	1.50981	0.491049	0	NA
5627	PROS1	1.50801	0.191172	0	NA
283	ANG	1.50705	0.475373	0	NA
1361	CPB2	1.50636	0.278528	0	NA
3176	HNMT	1.49981	0.363297	0	NA
10867	TSPAN9	1.49917	0.615067	0	NA
55366	LGR4	1.49597	0.262362	0	NA
716	C1S	1.49182	0.288911	0	NA
3484	IGFBP1	1.49167	0.499388	0	NA
3294	HSD17B2	1.49097	0.518337	0	NA
9563	H6PD	1.49065	0.423052	0	NA
3570	IL6R	1.48746	0.215996	0	NA
5045	FURIN	1.4854	0.494605	0	NA
348	APOE	1.48531	0.313749	55	19q13.2
55825	PECR	1.47943	0.526987	0	NA
3554	IL1R1	1.47899	0.328615	0	NA
1644	DDC	1.47679	0.722084	0	NA
79660	PPP1R3B	1.47479	0.331148	54	8p23.1
6514	SLC2A2	1.47221	1.01911	0	NA
3242	HPD	1.47037	0.763253	0	NA
462	SERPINC1	1.46935	0.57677	0	NA
118471	PRAP1	1.46529	0.351481	0	NA
29974	A1CF	1.46523	0.503921	0	NA
2244	FGB	1.46229	0.546474	0	NA
3818	KLKB1	1.45871	0.48183	0	NA
26998	FETUB	1.45752	0.822325	0	NA
64757	MARC1	1.45502	0.460702	30	1q41
6898	TAT	1.45168	0.714454	37	16q22.2
2153	F5	1.45111	0.457325	0	NA
8987	STBD1	1.44992	0.341469	0	NA
710	SERPING1	1.44875	0.614777	0	NA
1733	DIO1	1.44851	0.553305	0	NA
80148	PQLC1	1.44546	0.46774	0	NA
9249	DHRS3	1.44537	0.435869	0	NA
5005	ORM2	1.44426	0.710163	0	NA
366	AQP9	1.43976	0.451413	72	15q
116151	FAM210B	1.43637	0.527136	0	NA
383	ARG1	1.43007	0.461733	0	NA
9615	GDA	1.42915	0.550514	0	NA
5836	PYGL	1.42739	0.641119	0	NA
2203	FBP1	1.42708	0.857427	0	NA
929	CD14	1.42444	0.416345	0	NA
8416	ANXA9	1.423	0.416315	0	NA
140738	TMEM37	1.41573	0.41355	0	NA
3029	HAGH	1.41249	0.45547	0	NA
717	C2	1.40921	0.750253	0	NA
54206	ERRFI1	1.40797	0.484034	0	NA
5447	POR	1.40465	0.411702	0	NA
3764	KCNJ8	1.40397	0.498001	0	NA
58488	PCTP	1.39642	0.524514	0	NA
335	APOA1	1.39095	0.491657	8	11q23.3
57600	FNIP2	1.39018	0.758305	0	NA
116236	ABHD15	1.38855	0.36878	0	NA
80781	COL18A1	1.38737	0.560063	0	NA
23491	CES3	1.38723	0.420181	0	NA
197257	LDHD	1.38693	0.660682	0	NA
2819	GPD1	1.3862	0.826164	0	NA
30	ACAA1	1.38287	0.334166	0	NA
563	AZGP1	1.38276	0.880363	0	NA
55365	TMEM176A	1.38166	0.447434	0	NA
9970	NR1I3	1.38163	0.607817	0	NA
259	AMBP	1.3816	0.441897	0	NA
722	C4BPA	1.38152	0.764744	0	NA
10468	FST	1.38072	0.579095	0	NA
4129	MAOB	1.37979	0.613356	0	NA
28959	TMEM176B	1.37475	0.788551	0	NA
90634	N4BP2L1	1.37455	0.660025	0	NA
64850	ETNPPL	1.37318	0.537527	0	NA
27165	GLS2	1.37293	0.572751	0	NA
51085	MLXIPL	1.37244	0.501505	0	NA
185	AGTR1	1.37066	0.678596	0	NA
10249	GLYAT	1.37054	0.990476	0	NA
1593	CYP27A1	1.36671	0.574062	0	NA
11057	ABHD2	1.36321	0.362363	0	NA
3556	IL1RAP	1.36239	0.205594	0	NA
5624	PROC	1.35565	0.42289	0	NA
3295	HSD17B4	1.35455	0.451667	0	NA
84913	ATOH8	1.35414	0.555533	0	NA
4547	MTTP	1.35376	0.813036	0	NA
92292	GLYATL1	1.35255	0.506099	0	NA
48	ACO1	1.35136	0.521932	0	NA
2266	FGG	1.34719	0.669908	0	NA
3426	CFI	1.34676	0.621116	0	NA
7803	PTP4A1	1.34672	0.366086	0	NA
1409	CRYAA	1.34613	0.528107	0	NA
5860	QDPR	1.34596	0.28634	0	NA
283600	SLC25A47	1.3437	0.572166	0	NA
2494	NR5A2	1.34089	0.479374	0	NA
6641	SNTB1	1.34077	0.406397	0	NA
2230	FDX1	1.3384	0.952793	0	NA
28999	KLF15	1.33808	0.857572	0	NA
10788	IQGAP2	1.3374	0.200444	0	NA
92840	REEP6	1.33514	0.595844	0	NA
3240	HP	1.33363	0.503935	37	16q22.2
3249	HPN	1.33169	0.720885	0	NA
1573	CYP2J2	1.33117	0.338728	0	NA
9388	LIPG	1.33044	0.378377	11	18q21.1
4357	MPST	1.32705	0.230098	0	NA
55902	ACSS2	1.32544	0.32983	0	NA
9032	TM4SF5	1.3201	0.421423	0	NA
10841	FTCD	1.31971	0.797245	0	NA
51084	CRYL1	1.31939	0.414263	0	NA
2690	GHR	1.31932	0.602974	0	NA
284904	SEC14L4	1.31915	0.797303	0	NA
116844	LRG1	1.3188	0.51611	0	NA
622	BDH1	1.31513	0.394136	0	NA
64093	SMOC1	1.31337	0.81882	0	NA
731	C8A	1.31328	0.71824	0	NA
38	ACAT1	1.31283	0.702586	0	NA
800	CALD1	1.31215	0.352473	0	NA
8876	VNN1	1.31189	0.403798	0	NA
5825	ABCD3	1.31062	0.51019	0	NA
7855	FZD5	1.31044	0.394587	0	NA
64284	RAB17	1.3097	0.522938	0	NA
6360	CCL16	1.30868	0.658294	0	NA
3990	LIPC	1.3051	0.336285	72	15q
7363	UGT2B4	1.30401	0.536884	0	NA
8613	PPAP2B	1.30276	0.234182	0	NA
341	APOC1	1.29921	0.626678	55	19q13.2
4337	MOCS1	1.2959	0.398515	0	NA
346	APOC4	1.29339	0.452803	55	19q13.2
9154	SLC28A1	1.29123	0.776302	0	NA
114770	PGLYRP2	1.28762	0.693567	0	NA
64241	ABCG8	1.2857	0.72034	27	2p21
132158	GLYCTK	1.28245	0.478366	0	NA
2052	EPHX1	1.28047	0.656102	0	NA
81031	SLC2A10	1.27988	0.82194	0	NA
54873	PALMD	1.27889	0.372766	0	NA
1191	CLU	1.27464	0.330922	0	NA
949	SCARB1	1.27392	0.583619	0	NA
57447	NDRG2	1.27018	0.402263	0	NA
23516	SLC39A14	1.26458	0.370936	0	NA
718	C3	1.2645	0.500346	0	NA
5465	PPARA	1.2618	0.679384	22	22q13.31
8714	ABCC3	1.26122	0.534293	0	NA
113235	SLC46A1	1.2605	0.296394	0	NA
18	ABAT	1.26047	0.370697	0	NA
10555	AGPAT2	1.25902	0.377082	0	NA
6906	SERPINA7	1.25815	0.610669	0	NA
9076	CLDN1	1.2563	0.642069	0	NA
221749	PXDC1	1.25392	0.545426	0	NA
10954	PDIA5	1.25338	0.34494	0	NA
2822	GPLD1	1.25058	0.681289	0	NA
3268	AGFG2	1.25048	0.29669	0	NA
2632	GBE1	1.24825	0.478198	0	NA
216	ALDH1A1	1.24811	0.476865	0	NA
55753	OGDHL	1.24698	0.603955	0	NA
2040	STOM	1.24545	0.407213	0	NA
875	CBS	1.24369	0.612493	0	NA
26063	DECR2	1.24184	0.668257	0	NA
8804	CREG1	1.24113	0.306716	0	NA
23562	CLDN14	1.23853	0.680208	0	NA
219654	ZCCHC24	1.23836	0.378597	0	NA
283537	SLC46A3	1.23739	0.359319	0	NA
283375	SLC39A5	1.237	0.253144	0	NA
55286	C4orf19	1.23587	0.676298	0	NA
10826	FAXDC2	1.23403	0.124185	0	NA
1577	CYP3A5	1.23385	0.672239	0	NA
1942	EFNA1	1.23196	0.326882	0	NA
2638	GC	1.23053	0.846841	0	NA
51	ACOX1	1.22971	0.226236	0	NA
5004	ORM1	1.22927	0.573803	0	NA
83938	C10orf11	1.22744	0.217835	0	NA
8801	SUCLG2	1.22715	0.381312	0	NA
115	ADCY9	1.22644	0.407692	0	NA
116842	LEAP2	1.22642	0.516582	0	NA
445	ASS1	1.22614	0.265086	0	NA
10404	CPQ	1.22481	0.251654	0	NA
9060	PAPSS2	1.22263	0.630953	0	NA
57412	AS3MT	1.22181	0.404954	0	NA
5037	PEBP1	1.22164	0.446418	0	NA
25987	TSKU	1.22025	0.577383	0	NA
978	CDA	1.21943	0.404039	0	NA
9663	LPIN2	1.21867	0.734306	0	NA
64240	ABCG5	1.21791	0.562228	27	2p21
1369	CPN1	1.21703	0.773477	0	NA
5236	PGM1	1.21643	0.425016	0	NA
51279	C1RL	1.2132	0.355324	0	NA
2998	GYS2	1.21277	0.793178	0	NA
5444	PON1	1.20868	0.760337	0	NA
257407	C2orf72	1.20773	0.443077	0	NA
10580	SORBS1	1.20699	0.372337	0	NA
6480	ST6GAL1	1.20428	0.498258	0	NA
6414	SEPP1	1.20392	0.45885	0	NA
79639	TMEM53	1.20368	0.75651	0	NA
23475	QPRT	1.20329	0.3756	0	NA
58480	RHOU	1.19994	0.613322	0	NA
6470	SHMT1	1.19993	0.699793	0	NA
51268	PIPOX	1.19944	1.12393	0	NA
2065	ERBB3	1.19906	0.237872	0	NA
25759	SHC2	1.19888	0.658852	0	NA
130	ADH6	1.1969	0.398459	0	NA
3080	CFHR2	1.1959	0.409775	0	NA
6542	SLC7A2	1.19577	0.640271	0	NA
94097	SFXN5	1.19545	0.352575	0	NA
220323	OAF	1.19264	0.604201	0	NA
7009	TMBIM6	1.1913	0.37077	0	NA
6694	SPP2	1.19017	0.899881	0	NA
3075	CFH	1.19013	0.41515	0	NA
112817	HOGA1	1.19003	0.580439	0	NA
23710	GABARAPL1	1.18989	0.28617	0	NA
183	AGT	1.18928	0.645439	0	NA
285440	CYP4V2	1.18363	0.478635	0	NA
8630	HSD17B6	1.18264	0.74945	0	NA
7263	TST	1.18061	0.483014	0	NA
112483	SAT2	1.17626	1.19023	0	NA
727	C5	1.17484	0.415364	0	NA
570	BAAT	1.17407	0.641263	0	NA
5507	PPP1R3C	1.17284	0.671106	0	NA
54502	RBM47	1.17244	0.414821	0	NA
319	APOF	1.1712	0.785328	0	NA
3920	LAMP2	1.171	0.754701	0	NA
29948	OSGIN1	1.17089	0.714901	0	NA
84952	CGNL1	1.1705	0.642632	0	NA
847	CAT	1.16939	0.277796	0	NA
125488	TTC39C	1.16728	0.54814	0	NA
10857	PGRMC1	1.16521	0.385977	0	NA
6822	SULT2A1	1.16479	0.883173	0	NA
22936	ELL2	1.1615	0.424721	0	NA
57715	SEMA4G	1.16058	0.686676	0	NA
2542	SLC37A4	1.16039	0.745697	7	11q23.3
130013	ACMSD	1.15993	0.980269	44	2q21.3
23239	PHLPP1	1.15822	0.601597	0	NA
3485	IGFBP2	1.15677	0.510017	0	NA
50865	HEBP1	1.15593	0.257698	0	NA
3417	IDH1	1.1553	0.573186	0	NA
732	C8B	1.15421	0.690915	0	NA
4121	MAN1A1	1.15398	0.388042	0	NA
3170	FOXA2	1.15334	0.553127	0	NA
10165	SLC25A13	1.15223	0.623244	0	NA
670	BPHL	1.15004	0.375908	0	NA
653857	ACTR3C	1.14943	0.535211	0	NA
25840	METTL7A	1.14886	0.607553	0	NA
4124	MAN2A1	1.14825	0.435673	0	NA
686	BTD	1.14752	0.19147	0	NA
229	ALDOB	1.14737	0.757045	0	NA
84141	EVA1A	1.14662	0.360369	0	NA
5648	MASP1	1.1464	0.274455	0	NA
143941	TTC36	1.14354	0.708444	7	11q23.3
290	ANPEP	1.14162	0.606263	0	NA
1807	DPYS	1.14125	0.813295	0	NA
715	C1R	1.1412	0.423027	0	NA
388323	GLTPD2	1.14015	0.408486	0	NA
645	BLVRB	1.14002	0.187623	0	NA
6539	SLC6A12	1.13669	0.608358	0	NA
79696	ZC2HC1C	1.13664	0.545941	0	NA
11231	SEC63	1.13636	0.349029	0	NA
6383	SDC2	1.13621	0.424591	0	NA
4482	MSRA	1.13563	0.263296	0	NA
23371	TENC1	1.13541	0.540619	0	NA
4811	NID1	1.134	0.923627	0	NA
8659	ALDH4A1	1.13244	0.601331	0	NA
4837	NNMT	1.1324	0.498253	0	NA
27232	GNMT	1.1303	0.600854	0	NA
3953	LEPR	1.12935	0.338391	0	NA
116519	APOA5	1.12767	0.826105	8	11q23.3
8455	ATRN	1.12526	0.667462	0	NA
726	CAPN5	1.12511	0.720901	0	NA
54764	ZRANB1	1.12494	0.478617	0	NA
1	A1BG	1.12337	0.752253	0	NA
127845	GOLT1A	1.12175	0.781596	0	NA
3373	HYAL1	1.12148	0.463559	0	NA
1259	CNGA1	1.12021	0.45477	0	NA
6307	MSMO1	1.11972	0.382812	0	NA
124	ADH1A	1.11851	0.604302	0	NA
12	SERPINA3	1.11832	0.806511	0	NA
687	KLF9	1.11713	0.630088	0	NA
10924	SMPDL3A	1.11697	0.437027	0	NA
10013	HDAC6	1.11697	0.329453	0	NA
8858	PROZ	1.11683	1.00674	0	NA
51179	HAO2	1.11283	0.791138	0	NA
6647	SOD1	1.11115	0.423672	0	NA
9562	MINPP1	1.10901	0.551974	0	NA
2155	F7	1.10726	1.15374	0	NA
950	SCARB2	1.10699	0.213091	0	NA
3998	LMAN1	1.10675	0.310033	0	NA
9027	NAT8	1.1032	0.786643	0	NA
1962	EHHADH	1.10232	0.488903	0	NA
58510	PRODH2	1.10138	0.580828	0	NA
164656	TMPRSS6	1.0979	0.827941	0	NA
5986	RFNG	1.09768	0.65713	0	NA
1582	CYP8B1	1.09725	0.625934	0	NA
388403	YPEL2	1.09667	0.465412	0	NA
9788	MTSS1	1.09534	0.275407	0	NA
5092	PCBD1	1.09435	0.847109	0	NA
7104	TM4SF4	1.09122	0.604424	0	NA
51170	HSD17B11	1.08805	0.555445	0	NA
316	AOX1	1.08759	0.281401	0	NA
55256	ADI1	1.08716	0.375646	0	NA
79602	ADIPOR2	1.08529	0.483217	0	NA
1384	CRAT	1.08297	0.507158	0	NA
345	APOC3	1.08167	0.831965	8	11q23.3
6564	SLC15A1	1.07877	0.78391	0	NA
10144	FAM13A	1.07812	0.324782	0	NA
92960	PEX11G	1.07747	0.18636	0	NA
2644	GCHFR	1.07705	0.66853	0	NA
3034	HAL	1.07546	0.869436	0	NA
54858	PGPEP1	1.07412	0.126957	0	NA
10110	SGK2	1.0721	0.546862	0	NA
1036	CDO1	1.07205	0.746987	0	NA
22849	CPEB3	1.07202	0.435155	0	NA
5288	PIK3C2G	1.07189	0.920849	0	NA
2852	GPER1	1.06885	0.715996	51	7p22.3
19	ABCA1	1.06782	0.423382	14	9q31.1
201895	SMIM14	1.06695	0.356214	0	NA
54472	TOLLIP	1.06626	0.777873	0	NA
283927	NUDT7	1.06528	0.673982	0	NA
629	CFB	1.0648	0.384287	0	NA
6554	SLC10A1	1.06277	0.686398	0	NA
342979	PALM3	1.0622	0.502513	0	NA
7915	ALDH5A1	1.0618	0.56195	0	NA
6529	SLC6A1	1.0616	0.606213	0	NA
223	ALDH9A1	1.05941	0.533436	0	NA
666	BOK	1.05883	0.420091	0	NA
94241	TP53INP1	1.05827	0.448359	0	NA
79814	AGMAT	1.05215	0.336518	0	NA
5313	PKLR	1.04925	0.534657	0	NA
8660	IRS2	1.04906	0.396293	0	NA
84263	HSDL2	1.04762	0.65304	0	NA
5244	ABCB4	1.04732	0.536042	0	NA
11001	SLC27A2	1.04569	0.83718	0	NA
8470	SORBS2	1.04485	0.297489	0	NA
7274	TTPA	1.04346	0.925766	0	NA
64771	C6orf106	1.04312	0.683463	0	NA
8459	TPST2	1.0416	0.608188	0	NA
211	ALAS1	1.03971	0.372214	0	NA
10912	GADD45G	1.03959	0.641832	0	NA
2	A2M	1.03748	0.432315	23	12p13.31
79831	KDM8	1.0368	0.458341	0	NA
27141	CIDEB	1.03678	0.510079	0	NA
6453	ITSN1	1.03529	0.271296	0	NA
10020	GNE	1.03526	0.255573	0	NA
84681	HINT2	1.03508	0.369614	0	NA
4430	MYO1B	1.02987	0.524826	0	NA
79746	ECHDC3	1.02963	0.414468	0	NA
344	APOC2	1.02946	0.576143	55	19q13.2
3032	HADHB	1.02687	0.271844	0	NA
11199	ANXA10	1.02681	0.5792	0	NA
10157	AASS	1.02352	0.511537	0	NA
7069	THRSP	1.02325	0.689775	0	NA
10162	LPCAT3	1.02269	0.508905	0	NA
80270	HSD3B7	1.02086	0.776519	0	NA
117153	MIA2	1.02001	0.681068	0	NA
2034	EPAS1	1.01898	0.347663	0	NA
1955	MEGF9	1.01553	0.44844	0	NA
80762	NDFIP1	1.01539	0.594709	0	NA
1054	CEBPG	1.01342	0.284071	0	NA
1317	SLC31A1	1.01331	0.458641	0	NA
8850	KAT2B	1.01164	0.450806	0	NA
56994	CHPT1	1.01024	0.575291	0	NA
25854	FAM149A	1.01024	0.613343	0	NA
152503	SH3D19	1.01014	0.50886	0	NA
162417	NAGS	1.00998	0.455211	0	NA
4647	MYO7A	1.00701	0.542815	0	NA
2729	GCLC	1.00626	0.485999	0	NA
604	BCL6	1.00588	0.618132	0	NA
4257	MGST1	1.00583	0.45168	0	NA
171425	CLYBL	1.0037	0.438739	0	NA
134147	CMBL	1.00051	0.458387	0	NA
51274	KLF3	1.00044	0.566146	0	NA
55937	APOM	1.00019	0.881252	0	NA
57136	APMAP	1.00018	0.340471	0	NA
1491	CTH	1.0001	0.501959	0	NA
4774	NFIA	0.999265	0.458609	0	NA
83439	TCF7L1	0.998695	0.617968	0	NA
30061	SLC40A1	0.998315	0.5929	0	NA
83606	GUCD1	0.998134	0.642269	0	NA
54981	NMRK1	0.990404	0.536105	0	NA
64816	CYP3A43	0.989335	0.493748	0	NA
3915	LAMC1	0.988425	0.286406	0	NA
8738	CRADD	0.986104	0.429684	0	NA
1408	CRY2	0.985931	0.615117	0	NA
8777	MPDZ	0.985917	0.185573	0	NA
55827	DCAF6	0.9859	0.3552	0	NA
22949	PTGR1	0.985439	0.386384	0	NA
79789	CLMN	0.981555	0.450909	0	NA
5091	PC	0.981503	0.410888	0	NA
1370	CPN2	0.979607	0.773502	0	NA
1124	CHN2	0.979121	0.589121	0	NA
57406	ABHD6	0.979019	0.306318	46	3p14.3
664	BNIP3	0.978522	0.633556	0	NA
3483	IGFALS	0.978172	0.672758	0	NA
3827	KNG1	0.977724	0.764647	0	NA
1544	CYP1A2	0.977631	0.612967	0	NA
10970	CKAP4	0.977285	0.384975	0	NA
10367	MICU1	0.977277	0.152396	0	NA
2861	GPR37	0.976513	0.53026	0	NA
5295	PIK3R1	0.976247	0.810695	0	NA
55020	TTC38	0.975329	0.504943	22	22q13.31
83597	RTP3	0.974809	0.528946	0	NA
2328	FMO3	0.973562	0.392756	0	NA
1528	CYB5A	0.973191	0.4354	0	NA
414328	IDNK	0.973073	0.45259	0	NA
137872	ADHFE1	0.972084	0.6377	0	NA
64081	PBLD	0.971637	0.60761	0	NA
83875	BCO2	0.971139	0.611228	0	NA
420	ART4	0.968667	0.262418	0	NA
6999	TDO2	0.968618	0.275164	0	NA
7102	TSPAN7	0.968608	0.601348	0	NA
84293	FAM213A	0.966582	0.722303	0	NA
4035	LRP1	0.966361	0.563196	0	NA
4094	MAF	0.966279	0.532013	0	NA
55281	TMEM140	0.965608	0.232561	0	NA
55640	FLVCR2	0.965482	0.276088	0	NA
83666	PARP9	0.963046	0.471246	0	NA
57679	ALS2	0.962331	0.71765	0	NA
36	ACADSB	0.96221	0.378915	0	NA
10171	RCL1	0.961365	0.773055	0	NA
60370	AVPI1	0.958722	0.342658	0	NA
28970	C11orf54	0.958222	0.581755	0	NA
26959	HBP1	0.957836	0.518646	0	NA
5525	PPP2R5A	0.957773	0.291793	0	NA
55132	LARP1B	0.957442	0.521111	0	NA
22885	ABLIM3	0.956858	0.485075	0	NA
22928	SEPHS2	0.956029	0.917836	0	NA
501	ALDH7A1	0.955132	0.27289	0	NA
1612	DAPK1	0.955068	0.232473	0	NA
2730	GCLM	0.953037	0.63311	0	NA
57700	FAM160B1	0.951471	0.651968	0	NA
51390	AIG1	0.950597	0.409427	0	NA
4669	NAGLU	0.950531	0.503632	0	NA
6594	SMARCA1	0.949007	0.581603	0	NA
334	APLP2	0.948883	0.293127	0	NA
23500	DAAM2	0.947471	0.385849	0	NA
79762	C1orf115	0.94641	0.503006	30	1q41
114990	VASN	0.946254	0.357088	0	NA
79962	DNAJC22	0.946048	0.476965	0	NA
282969	FUOM	0.945707	0.641612	0	NA
1645	AKR1C1	0.945673	0.686671	0	NA
79054	TRPM8	0.94442	0.818044	57	2q37
1956	EGFR	0.943951	0.720566	0	NA
55277	FGGY	0.942682	0.67175	0	NA
219	ALDH1B1	0.942548	0.814642	0	NA
8529	CYP4F2	0.94119	0.765518	0	NA
55160	ARHGEF10L	0.939782	0.417498	0	NA
9420	CYP7B1	0.939317	0.505729	0	NA
64577	ALDH8A1	0.939016	0.70708	65	6q22-q23
28234	SLCO1B3	0.93897	1.02122	0	NA
590	BCHE	0.938949	0.294823	0	NA
57515	SERINC1	0.938059	0.455982	0	NA
6913	TBX15	0.937571	0.467244	0	NA
9480	ONECUT2	0.937546	0.42052	0	NA
84818	IL17RC	0.936598	0.646705	0	NA
80004	ESRP2	0.93561	0.436467	0	NA
10560	SLC19A2	0.934361	0.240081	0	NA
9701	PPP6R2	0.933825	0.563705	0	NA
5176	SERPINF1	0.931348	0.583171	0	NA
284439	SLC25A42	0.93035	0.595036	43	19p13.11
2263	FGFR2	0.929025	0.394829	0	NA
1579	CYP4A11	0.928489	0.83746	0	NA
5167	ENPP1	0.928043	0.541461	0	NA
65059	RAPH1	0.927551	0.517718	10	2q33.2
3929	LBP	0.926137	0.695761	0	NA
23301	EHBP1	0.924313	0.693141	0	NA
2938	GSTA1	0.924249	0.36492	0	NA
3479	IGF1	0.922609	0.519176	0	NA
5858	PZP	0.922578	0.616752	23	12p13.31
3482	IGF2R	0.922419	0.296644	66	6q25.3
4040	LRP6	0.920574	0.727248	0	NA
54995	OXSM	0.920326	0.640148	0	NA
6720	SREBF1	0.919602	0.393258	0	NA
957	ENTPD5	0.919491	0.771758	0	NA
1508	CTSB	0.917307	0.77817	0	NA
57678	GPAM	0.915364	0.566984	64	10q25.2
10894	LYVE1	0.913617	0.241284	0	NA
8501	SLC43A1	0.912287	0.435926	0	NA
55089	SLC38A4	0.909877	0.621443	0	NA
5046	PCSK6	0.908756	0.529398	0	NA
1558	CYP2C8	0.90821	0.91062	0	NA
10413	YAP1	0.905826	0.355124	0	NA
374882	TMEM205	0.90534	0.395278	56	19p13.2
1848	DUSP6	0.905003	0.420007	0	NA
57224	NHSL1	0.904617	0.460428	0	NA
4128	MAOA	0.904205	0.510139	0	NA
114789	SLC25A25	0.903813	0.505067	0	NA
124997	WDR81	0.903707	0.220312	0	NA
5824	PEX19	0.902819	0.827976	0	NA
58476	TP53INP2	0.901618	0.668654	0	NA
2184	FAH	0.899453	0.422118	0	NA
10588	MTHFS	0.899169	0.455067	0	NA
23498	HAAO	0.899082	0.812825	0	NA
57188	ADAMTSL3	0.898997	0.774085	0	NA
9068	ANGPTL1	0.898134	0.471043	0	NA
51449	PCYOX1	0.897245	0.814958	0	NA
1610	DAO	0.896713	0.368253	0	NA
114908	TMEM123	0.896614	0.704315	0	NA
10150	MBNL2	0.89551	0.873317	0	NA
4329	ALDH6A1	0.895062	0.677594	0	NA
201931	TMEM192	0.895025	0.704369	0	NA
81889	FAHD1	0.894904	0.842352	0	NA
548645	DNAJC25	0.893674	0.644463	0	NA
2940	GSTA3	0.893642	0.695551	0	NA
11136	SLC7A9	0.892448	0.638227	0	NA
3977	LIFR	0.891686	0.373278	0	NA
202018	TAPT1	0.891284	0.470341	0	NA
4814	NINJ1	0.890629	0.656029	0	NA
6821	SUOX	0.89037	0.486209	0	NA
25874	MPC2	0.888231	0.466855	0	NA
1051	CEBPB	0.88761	0.561125	0	NA
481	ATP1B1	0.887475	0.384354	0	NA
23242	COBL	0.887419	0.475708	0	NA
9380	GRHPR	0.887292	1.1259	0	NA
79974	CPED1	0.886606	0.53705	0	NA
6817	SULT1A1	0.886428	0.377905	0	NA
5358	PLS3	0.886255	0.466902	0	NA
405	ARNT	0.884326	0.643121	0	NA
286343	LURAP1L	0.883578	0.411207	0	NA
10082	GPC6	0.883467	0.744273	0	NA
8508	NIPSNAP1	0.882371	0.526344	0	NA
2920	CXCL2	0.881734	0.404794	0	NA
9411	ARHGAP29	0.881279	0.44992	0	NA
122622	ADSSL1	0.881139	0.489218	0	NA
6238	RRBP1	0.880556	0.269784	0	NA
8824	CES2	0.879259	0.579822	0	NA
87769	GGACT	0.878809	0.900252	0	NA
6482	ST3GAL1	0.878766	0.672135	0	NA
81932	HDHD3	0.876721	0.516162	0	NA
4780	NFE2L2	0.876505	0.263858	0	NA
23042	PDXDC1	0.876314	0.286136	0	NA
6576	SLC25A1	0.874957	0.247955	0	NA
29841	GRHL1	0.874626	0.7699	0	NA
414	ARSD	0.874613	0.891229	0	NA
1646	AKR1C2	0.873803	1.06217	0	NA
80303	EFHD1	0.873145	0.421806	0	NA
144363	LYRM5	0.871637	0.44709	0	NA
5774	PTPN3	0.871082	0.627568	0	NA
7068	THRB	0.870218	0.422564	0	NA
79754	ASB13	0.869854	0.474481	0	NA
10611	PDLIM5	0.869853	0.333768	0	NA
11112	HIBADH	0.869832	0.475141	0	NA
174	AFP	0.869358	0.559753	0	NA
55852	TEX2	0.869105	0.29747	0	NA
2053	EPHX2	0.868616	0.542961	0	NA
1000	CDH2	0.867934	0.858271	0	NA
123	PLIN2	0.867813	0.507473	0	NA
9455	HOMER2	0.867391	0.45166	0	NA
57817	HAMP	0.865632	0.426039	0	NA
4924	NUCB1	0.865258	0.305299	50	19q13.33
2110	ETFDH	0.863603	0.678466	0	NA
178	AGL	0.862499	0.367651	0	NA
65018	PINK1	0.862168	0.60786	0	NA
6608	SMO	0.861694	0.516831	0	NA
129807	NEU4	0.860408	0.690798	0	NA
83729	INHBE	0.859885	0.477429	0	NA
53841	CDHR5	0.857098	0.853053	0	NA
200931	SLC51A	0.855304	0.785639	0	NA
63891	RNF123	0.854549	0.483538	0	NA
2878	GPX3	0.854512	0.685346	0	NA
9693	RAPGEF2	0.854107	0.303825	0	NA
166647	GPR125	0.854086	0.394468	0	NA
7088	TLE1	0.853579	0.436554	0	NA
55540	IL17RB	0.85114	0.319574	0	NA
3557	IL1RN	0.85062	0.457997	0	NA
55532	SLC30A10	0.848947	0.900422	0	NA
6934	TCF7L2	0.844725	0.501372	0	NA
2936	GSR	0.843042	0.316815	0	NA
10455	ECI2	0.841249	0.404711	0	NA
2217	FCGRT	0.84079	0.323248	0	NA
10484	SEC23A	0.837769	0.70108	0	NA
84869	CBR4	0.836535	0.810317	0	NA
2646	GCKR	0.836505	0.686772	25	2p23.3
5502	PPP1R1A	0.83525	0.551169	0	NA
6580	SLC22A1	0.835046	0.836523	66	6q25.3
56606	SLC2A9	0.835017	0.606995	0	NA
8863	PER3	0.83501	0.44584	0	NA
5168	ENPP2	0.834942	0.68788	0	NA
122664	TPPP2	0.834873	0.778284	0	NA
83715	ESPN	0.83466	0.746351	0	NA
7132	TNFRSF1A	0.834383	0.709086	0	NA
1652	DDT	0.833865	0.901158	0	NA
10221	TRIB1	0.833749	0.386766	59	8q24.13
9588	PRDX6	0.830707	0.389195	0	NA
85414	SLC45A3	0.830603	0.584539	0	NA
51071	DERA	0.830467	0.417543	0	NA
151126	ZNF385B	0.827132	0.585125	0	NA
23621	BACE1	0.826513	0.18125	0	NA
55679	LIMS2	0.824727	0.603347	0	NA
5184	PEPD	0.823071	0.537741	0	NA
3169	FOXA1	0.820124	0.608094	0	NA
55304	SPTLC3	0.819438	0.365829	0	NA
1486	CTBS	0.818637	0.521562	0	NA
594	BCKDHB	0.818525	0.681139	0	NA
55240	STEAP3	0.817664	0.606276	0	NA
7126	TNFAIP1	0.817477	0.553701	0	NA
79774	GRTP1	0.816996	0.465709	0	NA
1373	CPS1	0.816828	0.711744	0	NA
6342	SCP2	0.816394	0.532162	0	NA
1827	RCAN1	0.816274	0.41897	0	NA
54566	EPB41L4B	0.815923	0.457048	0	NA
91947	ARRDC4	0.815647	0.465686	0	NA
55819	RNF130	0.815319	0.561616	0	NA
10599	SLCO1B1	0.815178	0.700348	0	NA
9053	MAP7	0.810646	0.515629	0	NA
367	AR	0.810361	0.513127	0	NA
83667	SESN2	0.80908	0.306704	0	NA
4534	MTM1	0.809069	0.335786	0	NA
788	SLC25A20	0.808679	0.626149	0	NA
10587	TXNRD2	0.80827	0.486092	0	NA
84706	GPT2	0.808145	0.695916	0	NA
5867	RAB4A	0.807926	0.494584	0	NA
3781	KCNN2	0.807071	0.740475	0	NA
54861	SNRK	0.806636	0.444839	0	NA
1555	CYP2B6	0.806067	0.591549	0	NA
3340	NDST1	0.806048	0.510913	0	NA
150275	CCDC117	0.805143	0.289823	0	NA
10802	SEC24A	0.80383	0.186561	0	NA
7498	XDH	0.803074	0.932429	0	NA
90102	PHLDB2	0.801845	0.721392	0	NA
54677	CROT	0.800521	0.565051	0	NA
115817	DHRS1	0.800126	0.630971	0	NA
1471	CST3	0.800097	0.453337	0	NA
56894	AGPAT3	0.799838	0.535016	0	NA
5805	PTS	0.799169	0.501229	0	NA
22977	AKR7A3	0.797658	0.706654	0	NA
55647	RAB20	0.797118	0.401147	0	NA
23464	GCAT	0.797034	0.498509	0	NA
10402	ST3GAL6	0.796223	0.5076	0	NA
2677	GGCX	0.795795	0.770998	0	NA
2628	GATM	0.794215	0.566108	0	NA
6299	SALL1	0.794141	0.300865	0	NA
6927	HNF1A	0.793917	0.479568	48	12q24.31
3795	KHK	0.793892	0.594503	25	2p23.3
57509	MTUS1	0.792449	0.443744	0	NA
91703	ACY3	0.791165	0.653645	0	NA
7923	HSD17B8	0.790833	0.29331	0	NA
23670	TMEM2	0.790644	0.518497	0	NA
4055	LTBR	0.790331	0.335609	0	NA
4225	MEP1B	0.789407	0.444343	0	NA
1116	CHI3L1	0.78846	0.498793	0	NA
10809	STARD10	0.788301	0.401309	0	NA
79071	ELOVL6	0.787269	0.298027	0	NA
2161	F12	0.786943	0.552051	0	NA
5007	OSBP	0.786385	0.390857	0	NA
8031	NCOA4	0.786191	0.56188	0	NA
400916	CHCHD10	0.786133	0.431932	0	NA
9962	SLC23A2	0.786056	0.374684	0	NA
1806	DPYD	0.785953	0.259346	0	NA
81494	CFHR5	0.785818	1.16999	0	NA
10613	ERLIN1	0.784813	0.778859	0	NA
1562	CYP2C18	0.784089	0.933963	0	NA
10142	AKAP9	0.783257	0.492644	0	NA
1803	DPP4	0.781606	0.467644	0	NA
1543	CYP1A1	0.780577	0.823927	0	NA
6385	SDC4	0.779521	0.35976	0	NA
10449	ACAA2	0.778315	0.63571	11	18q21.1
2643	GCH1	0.775432	0.514898	0	NA
83752	LONP2	0.775057	0.579782	0	NA
5336	PLCG2	0.774467	0.674822	0	NA
79799	UGT2A3	0.774143	0.31218	0	NA
83699	SH3BGRL2	0.772745	0.577478	0	NA
11067	C10orf10	0.771557	0.565367	0	NA
54884	RETSAT	0.769961	0.615102	0	NA
763	CA5A	0.768862	0.451098	0	NA
55163	PNPO	0.768196	0.428242	61	17q21.32
6799	SULT1A2	0.767886	0.626953	0	NA
9306	SOCS6	0.765678	0.3309	0	NA
81577	GFOD2	0.764823	0.612469	0	NA
84129	ACAD11	0.764189	0.503372	0	NA
3005	H1F0	0.764074	0.448399	0	NA
1519	CTSO	0.763868	0.211919	0	NA
2264	FGFR4	0.762166	0.794281	0	NA
4179	CD46	0.76154	0.517824	0	NA
10397	NDRG1	0.761442	0.406447	0	NA
23408	SIRT5	0.76143	0.742111	0	NA
66002	CYP4F12	0.761195	0.556303	0	NA
64332	NFKBIZ	0.761029	0.339122	0	NA
8476	CDC42BPA	0.760536	0.611685	0	NA
6505	SLC1A1	0.760437	0.509194	0	NA
653808	ZG16	0.760435	0.826455	0	NA
10979	FERMT2	0.7601	0.326076	0	NA
6581	SLC22A3	0.759724	0.706731	66	6q25.3
83549	UCK1	0.759689	0.642499	0	NA
126669	SHE	0.758354	0.717587	0	NA
9963	SLC23A1	0.757851	0.467842	0	NA
166012	CHST13	0.757648	0.735068	0	NA
7494	XBP1	0.756881	0.388706	0	NA
2114	ETS2	0.753929	0.541457	0	NA
4783	NFIL3	0.752046	0.335861	0	NA
29984	RHOD	0.751886	0.313134	0	NA
9215	LARGE	0.75099	0.390102	0	NA
64841	GNPNAT1	0.750741	0.448662	0	NA
55313	CPPED1	0.750119	0.572909	0	NA
7035	TFPI	0.749539	0.408787	0	NA
79589	RNF128	0.74952	0.729854	0	NA
9732	DOCK4	0.744697	0.379995	0	NA
3486	IGFBP3	0.744505	0.751828	0	NA
8495	PPFIBP2	0.744034	0.198441	0	NA
11221	DUSP10	0.741452	0.631953	0	NA
144423	GLT1D1	0.74107	0.349321	0	NA
22809	ATF5	0.740662	0.0959111	0	NA
7045	TGFBI	0.739943	0.573058	0	NA
196527	ANO6	0.739782	0.455955	0	NA
2109	ETFB	0.739335	0.545364	0	NA
6926	TBX3	0.739007	0.626452	0	NA
171546	SPTSSA	0.738663	0.578667	0	NA
948	CD36	0.737239	0.368192	0	NA
6387	CXCL12	0.737216	0.618392	0	NA
5256	PHKA2	0.734153	0.680063	0	NA
2308	FOXO1	0.733883	0.411155	0	NA
64114	TMBIM1	0.733599	0.443021	0	NA
53345	TM6SF2	0.732981	0.835354	43	19p13.11
92086	GGTLC1	0.732944	0.481554	0	NA
5792	PTPRF	0.732896	0.461893	0	NA
4495	MT1G	0.732842	0.492622	0	NA
3597	IL13RA1	0.732604	0.906145	0	NA
2512	FTL	0.73244	0.411418	50	19q13.33
6568	SLC17A1	0.731907	0.74956	13	6p22.2
55556	ENOSF1	0.731869	0.565652	0	NA
8908	GYG2	0.730644	0.522826	0	NA
8555	CDC14B	0.730565	0.50186	0	NA
23530	NNT	0.730125	0.470709	0	NA
28992	MACROD1	0.729786	0.274483	0	NA
2013	EMP2	0.729629	0.599589	0	NA
79603	CERS4	0.728464	0.641287	0	NA
2626	GATA4	0.728433	0.925546	0	NA
491	ATP2B2	0.726407	0.309938	0	NA
9180	OSMR	0.726148	0.304278	0	NA
2271	FH	0.725038	0.412215	0	NA
3709	ITPR2	0.724496	0.457301	0	NA
255043	TMEM86B	0.723971	0.55186	0	NA
10040	TOM1L1	0.723695	0.702327	0	NA
2158	F9	0.721791	0.842719	0	NA
2909	ARHGAP35	0.721735	0.440681	0	NA
152189	CMTM8	0.721401	0.473727	73	3p22.3
94081	SFXN1	0.72108	0.230153	0	NA
54825	CDHR2	0.719601	0.417987	0	NA
23362	PSD3	0.718613	0.436918	0	NA
115330	GPR146	0.715679	0.988412	51	7p22.3
1892	ECHS1	0.715587	0.697892	0	NA
400793	C1orf226	0.714567	0.477235	0	NA
84102	SLC41A2	0.714512	0.445862	0	NA
118788	PIK3AP1	0.71405	0.649746	0	NA
114926	SMIM19	0.713867	0.677251	0	NA
50640	PNPLA8	0.713617	0.421948	0	NA
4018	LPA	0.713475	1.21279	0	NA
100113407	TMEM170B	0.713065	0.527991	0	NA
79629	OCEL1	0.711902	0.292467	0	NA
1500	CTNND1	0.711822	0.180999	0	NA
5166	PDK4	0.711637	0.259316	0	NA
415	ARSE	0.710775	0.588931	0	NA
6324	SCN1B	0.71075	0.599593	0	NA
10998	SLC27A5	0.709657	0.506899	0	NA
125	ADH1B	0.709292	0.523091	0	NA
51703	ACSL5	0.707843	0.392194	64	10q25.2
94234	FOXQ1	0.707328	0.44336	0	NA
8942	KYNU	0.706437	0.412622	0	NA
8322	FZD4	0.705991	0.396832	0	NA
254295	PHYHD1	0.70559	0.543018	0	NA
10205	MPZL2	0.704058	0.58606	0	NA
51365	PLA1A	0.703628	0.645942	0	NA
84919	PPP1R15B	0.703619	0.450795	0	NA
2335	FN1	0.70291	0.419254	0	NA
83480	PUS3	0.701025	0.545403	0	NA
6988	TCTA	0.700006	0.337096	0	NA
388335	TMEM220	0.698371	0.470787	0	NA
3931	LCAT	0.698048	0.483614	0	NA
2157	F8	0.697741	0.466327	0	NA
8736	MYOM1	0.69758	0.477988	0	NA
10395	DLC1	0.696995	0.455871	0	NA
140462	ASB9	0.696788	0.528628	0	NA
2195	FAT1	0.696741	0.364397	0	NA
10140	TOB1	0.696091	0.596309	0	NA
122970	ACOT4	0.69555	0.552292	0	NA
360	AQP3	0.695524	0.509257	0	NA
4594	MUT	0.695011	0.376341	0	NA
729359	PLIN4	0.694931	0.521585	0	NA
23189	KANK1	0.694756	0.81192	0	NA
27289	RND1	0.694566	0.457306	0	NA
94103	ORMDL3	0.694463	0.468298	0	NA
54898	ELOVL2	0.694018	0.535747	0	NA
3454	IFNAR1	0.692613	0.656578	0	NA
1581	CYP7A1	0.692436	0.832877	60	8q12
10746	MAP3K2	0.692128	0.464802	0	NA
64778	FNDC3B	0.690879	0.48792	0	NA
84954	MPND	0.690764	0.698787	0	NA
8694	DGAT1	0.689894	0.339074	0	NA
8829	NRP1	0.688206	0.567754	0	NA
196743	PAOX	0.687105	0.371897	0	NA
254013	METTL20	0.687085	0.471898	0	NA
50848	F11R	0.686061	0.352165	0	NA
89797	NAV2	0.685868	0.585886	0	NA
8553	BHLHE40	0.683157	0.358836	0	NA
8462	KLF11	0.681281	0.480917	0	NA
54893	MTMR10	0.681056	0.289114	0	NA
34	ACADM	0.681053	0.533129	0	NA
10957	PNRC1	0.680419	0.510827	0	NA
10216	PRG4	0.68007	0.942418	0	NA
8412	BCAR3	0.679319	0.290454	0	NA
51380	CSAD	0.6781	0.665232	0	NA
252995	FNDC5	0.677346	0.744489	0	NA
200010	SLC5A9	0.676986	0.542228	0	NA
9926	LPGAT1	0.676523	0.640278	0	NA
114571	SLC22A9	0.67627	0.624264	0	NA
91	ACVR1B	0.675993	0.426079	0	NA
9	NAT1	0.675767	0.634981	0	NA
1601	DAB2	0.675559	0.351079	0	NA
22941	SHANK2	0.675305	0.518	0	NA
6780	STAU1	0.673507	0.672321	0	NA
1362	CPD	0.672829	0.384879	0	NA
220001	VWCE	0.671895	0.25769	0	NA
2329	FMO4	0.67155	0.808807	0	NA
148741	ANKRD35	0.671217	0.660005	0	NA
10060	ABCC9	0.670618	0.602717	0	NA
7251	TSG101	0.670512	0.371124	4	11p15.1
91614	DEPDC7	0.670342	0.674051	0	NA
55074	OXR1	0.670341	0.526493	0	NA
11244	ZHX1	0.670228	0.882011	0	NA
2590	GALNT2	0.670192	0.548719	0	NA
388886	LRRC75B	0.669163	0.816744	0	NA
51266	CLEC1B	0.669107	0.668899	0	NA
9368	SLC9A3R1	0.667872	0.336912	0	NA
51097	SCCPDH	0.667001	0.859504	0	NA
1109	AKR1C4	0.665647	0.536897	0	NA
58191	CXCL16	0.665104	0.429807	0	NA
64798	DEPTOR	0.665079	0.45927	0	NA
53354	PANK1	0.665001	0.597787	0	NA
80344	DCAF11	0.663955	0.549127	0	NA
79777	ACBD4	0.661705	0.561555	0	NA
23235	SIK2	0.659968	0.637866	0	NA
667	DST	0.659798	0.369285	0	NA
80350	LPAL2	0.659707	0.867698	0	NA
593	BCKDHA	0.659304	0.718403	0	NA
91133	L3MBTL4	0.658757	0.683268	0	NA
7779	SLC30A1	0.658216	0.535789	0	NA
81537	SGPP1	0.657859	0.559253	0	NA
11080	DNAJB4	0.656082	0.58536	0	NA
6322	SCML1	0.655864	0.656	0	NA
56898	BDH2	0.65564	0.74208	0	NA
54886	LPPR1	0.654961	0.605564	0	NA
56204	FAM214A	0.65452	0.462251	0	NA
29775	CARD10	0.654174	0.730289	0	NA
25961	NUDT13	0.653854	0.390199	0	NA
54838	WBP1L	0.653493	0.742138	0	NA
1672	DEFB1	0.653176	0.596198	0	NA
10614	HEXIM1	0.653086	0.467582	0	NA
9351	SLC9A3R2	0.652891	0.702941	0	NA
1776	DNASE1L3	0.652773	0.450041	46	3p14.3
492311	IGIP	0.652629	0.552704	0	NA
10023	FRAT1	0.652424	0.343704	0	NA
169355	IDO2	0.650165	0.46029	0	NA
635	BHMT	0.649099	0.69134	0	NA
55754	TMEM30A	0.648343	0.401041	0	NA
9236	CCPG1	0.647705	0.425992	0	NA
55197	RPRD1A	0.647659	0.273696	0	NA
5095	PCCA	0.646706	0.677654	0	NA
9942	XYLB	0.646077	0.738619	0	NA
4758	NEU1	0.645917	0.301246	0	NA
81693	AMN	0.645864	0.542031	0	NA
1368	CPM	0.645618	0.624812	0	NA
55526	DHTKD1	0.645328	0.670066	0	NA
6697	SPR	0.644384	0.728228	0	NA
8165	AKAP1	0.64351	0.41137	0	NA
51129	ANGPTL4	0.642946	0.459696	0	NA
57556	SEMA6A	0.642852	0.329278	0	NA
9673	SLC25A44	0.642667	0.3453	0	NA
56172	ANKH	0.642139	0.476333	0	NA
347735	SERINC2	0.639793	0.72003	0	NA
51660	MPC1	0.639456	0.87022	0	NA
126	ADH1C	0.639023	0.357751	0	NA
6242	RTKN	0.63889	0.395921	0	NA
22933	SIRT2	0.638687	0.405331	0	NA
4258	MGST2	0.637568	0.463431	0	NA
55312	RFK	0.636174	0.521154	0	NA
54550	NECAB2	0.635245	0.771503	0	NA
5476	CTSA	0.634199	0.41124	0	NA
90	ACVR1	0.63328	0.29593	0	NA
57698	KIAA1598	0.632439	0.431711	0	NA
9445	ITM2B	0.631093	0.667643	0	NA
2674	GFRA1	0.630494	0.885344	0	NA
22926	ATF6	0.630423	0.619134	0	NA
115290	FBXO17	0.630162	0.507372	0	NA
79836	LONRF3	0.629383	0.706291	0	NA
5519	PPP2R1B	0.628887	0.680125	0	NA
79056	PRRG4	0.628552	0.457894	0	NA
3572	IL6ST	0.627835	0.300672	0	NA
3745	KCNB1	0.625652	0.521001	0	NA
57222	ERGIC1	0.625491	0.474127	0	NA
5412	UBL3	0.624718	0.456652	0	NA
7360	UGP2	0.62444	0.774674	0	NA
154043	CNKSR3	0.623113	0.448658	0	NA
56935	SMCO4	0.621998	0.442843	0	NA
3487	IGFBP4	0.621839	0.587396	0	NA
3074	HEXB	0.621402	0.359992	0	NA
5067	CNTN3	0.62083	0.547805	0	NA
54885	TBC1D8B	0.620386	0.212231	0	NA
317649	EIF4E3	0.620354	0.39331	0	NA
282679	AQP11	0.620258	0.803799	0	NA
23593	HEBP2	0.620234	0.469474	0	NA
1979	EIF4EBP2	0.619796	0.456854	0	NA
51088	KLHL5	0.61767	0.664735	0	NA
3949	LDLR	0.616596	0.581778	56	19p13.2
10260	DENND4A	0.616396	0.388047	0	NA
84925	DIRC2	0.616146	0.241358	0	NA
148738	HFE2	0.615518	0.713722	0	NA
9429	ABCG2	0.615089	0.73997	0	NA
7172	TPMT	0.614928	0.422235	0	NA
90627	STARD13	0.614709	0.325652	0	NA
1266	CNN3	0.614549	0.730558	0	NA
6259	RYK	0.614434	0.498517	0	NA
920	CD4	0.614252	0.47375	0	NA
25798	BRI3	0.613882	0.5071	0	NA
79670	ZCCHC6	0.613436	0.718961	0	NA
3791	KDR	0.61079	0.590988	0	NA
8997	KALRN	0.610038	0.52918	0	NA
3588	IL10RB	0.609953	0.293399	0	NA
27034	ACAD8	0.609124	0.76936	0	NA
11343	MGLL	0.607169	0.445731	0	NA
340371	NRBP2	0.607074	0.412537	58	8q24.3
23365	ARHGEF12	0.606512	0.964673	0	NA
2593	GAMT	0.606106	0.638047	0	NA
284996	RNF149	0.606079	0.724582	0	NA
390	RND3	0.604742	0.913997	0	NA
10935	PRDX3	0.604569	0.492764	0	NA
2875	GPT	0.604547	0.64693	0	NA
83935	TMEM133	0.604068	0.540525	0	NA
2888	GRB14	0.603777	0.663001	0	NA
3155	HMGCL	0.60299	0.481778	0	NA
340348	TSPAN33	0.602911	0.769466	0	NA
3171	FOXA3	0.602854	0.516428	0	NA
80221	ACSF2	0.601815	0.208615	0	NA
133688	UGT3A1	0.601631	0.682275	0	NA
10351	ABCA8	0.601576	0.399094	0	NA
80315	CPEB4	0.601246	0.467725	0	NA
81846	SBF2	0.600762	0.439598	0	NA
84699	CREB3L3	0.599887	0.717165	0	NA
23460	ABCA6	0.599457	0.677733	0	NA
10956	OS9	0.598797	0.53886	0	NA
91828	EXOC3L4	0.598757	0.547448	0	NA
5243	ABCB1	0.59839	0.684006	0	NA
5763	PTMS	0.59819	0.691682	0	NA
10400	PEMT	0.598013	0.712607	0	NA
5791	PTPRE	0.595014	0.845374	0	NA
4091	SMAD6	0.594355	0.319042	0	NA
55691	FRMD4A	0.592932	0.619129	0	NA
57669	EPB41L5	0.592512	0.862432	0	NA
134526	ACOT12	0.592492	0.578116	0	NA
57568	SIPA1L2	0.592195	0.687969	0	NA
5106	PCK2	0.591947	0.383007	0	NA
873	CBR1	0.591706	0.483005	0	NA
1101	CHAD	0.590863	0.484513	0	NA
2941	GSTA4	0.590378	0.595735	0	NA
3626	INHBC	0.58923	0.67411	0	NA
22837	COBLL1	0.58725	0.576296	0	NA
65267	WNK3	0.586627	0.882251	0	NA
5016	OVGP1	0.585958	0.590915	0	NA
4255	MGMT	0.585926	0.431786	0	NA
5348	FXYD1	0.583842	0.320946	0	NA
7008	TEF	0.583707	0.743321	0	NA
1727	CYB5R3	0.583571	0.669553	0	NA
26269	FBXO8	0.582446	0.167858	0	NA
51110	LACTB2	0.582145	0.66374	0	NA
10955	SERINC3	0.581483	0.41502	18	20q13.12
63910	SLC17A9	0.581437	0.285585	0	NA
64762	GAREM	0.580799	0.378371	0	NA
221078	NSUN6	0.580565	0.390242	0	NA
9538	EI24	0.580458	0.388985	0	NA
25924	MYRIP	0.579922	0.536208	0	NA
6296	ACSM3	0.579873	0.655208	0	NA
64080	RBKS	0.579822	0.92269	25	2p23.3
64225	ATL2	0.579292	0.637639	0	NA
9922	IQSEC1	0.578899	0.449429	52	3p25.2
6836	SURF4	0.578733	0.397028	15	9q34.2
1429	CRYZ	0.578631	0.762048	0	NA
3950	LECT2	0.577927	0.459509	0	NA
222389	BEND7	0.577847	0.715401	0	NA
10166	SLC25A15	0.576837	0.686389	0	NA
23600	AMACR	0.576022	0.516056	0	NA
80824	DUSP16	0.575578	0.592437	0	NA
130589	GALM	0.575376	0.539553	0	NA
5002	SLC22A18	0.5734	0.486022	0	NA
326625	MMAB	0.572976	0.76163	0	NA
6567	SLC16A2	0.572787	0.689208	0	NA
64065	PERP	0.572752	0.453716	0	NA
255488	RNF144B	0.572643	0.297068	0	NA
440503	PLIN5	0.571813	0.754925	0	NA
91862	MARVELD3	0.571212	0.283617	37	16q22.2
388	RHOB	0.570518	0.182304	0	NA
4069	LYZ	0.570042	0.58736	0	NA
339390	CLEC4G	0.569724	0.845064	0	NA
286410	ATP11C	0.569261	0.514019	0	NA
51011	FAHD2A	0.569193	0.354645	0	NA
1200	TPP1	0.568188	0.655306	0	NA
1525	CXADR	0.568175	0.500985	0	NA
1548	CYP2A6	0.568094	0.737787	0	NA
3033	HADH	0.56674	0.707859	0	NA
7512	XPNPEP2	0.566066	0.440127	0	NA
25791	NGEF	0.565902	0.565249	0	NA
4835	NQO2	0.565788	0.378682	0	NA
27436	EML4	0.565657	0.4757	0	NA
7844	RNF103	0.564133	0.684857	0	NA
5565	PRKAB2	0.563333	0.718383	0	NA
1119	CHKA	0.562978	0.421991	0	NA
84873	GPR128	0.562174	0.523497	0	NA
3422	IDI1	0.561316	0.597785	0	NA
10993	SDS	0.561023	0.572014	0	NA
29881	NPC1L1	0.561004	0.960264	33	7p13
55350	VNN3	0.560669	0.414403	0	NA
10499	NCOA2	0.559611	0.448514	0	NA
83733	SLC25A18	0.558441	1.1077	0	NA
221477	C6orf89	0.558309	0.258192	0	NA
2887	GRB10	0.558092	0.415228	0	NA
54363	HAO1	0.557929	0.853876	0	NA
4833	NME4	0.556596	0.411506	0	NA
11094	CACFD1	0.556538	0.469756	15	9q34.2
4502	MT2A	0.555175	0.29194	0	NA
6506	SLC1A2	0.555139	0.694599	0	NA
10579	TACC2	0.554476	0.513721	0	NA
1717	DHCR7	0.553897	0.845506	0	NA
56892	C8orf4	0.55314	0.31062	0	NA
3083	HGFAC	0.551922	0.426886	47	4p16.3
5604	MAP2K1	0.551184	0.704322	0	NA
1428	CRYM	0.551098	0.591726	0	NA
114294	LACTB	0.550775	0.591538	0	NA
56961	SHD	0.550002	0.477252	0	NA
4734	NEDD4	0.549734	0.362707	0	NA
83547	RILP	0.54953	0.377044	0	NA
10723	SLC12A7	0.549413	0.437012	0	NA
8564	KMO	0.54931	0.691499	0	NA
54923	LIME1	0.549064	0.594647	0	NA
3624	INHBA	0.547926	0.662653	0	NA
5164	PDK2	0.546748	0.789877	0	NA
150962	PUS10	0.546369	0.575852	0	NA
7066	THPO	0.546107	0.350797	0	NA
2805	GOT1	0.546106	0.514895	0	NA
51706	CYB5R1	0.545094	0.542304	0	NA
639	PRDM1	0.544877	0.508171	0	NA
254427	PROSER2	0.544735	0.493243	0	NA
9771	RAPGEF5	0.544129	0.599323	0	NA
1130	LYST	0.543161	0.265352	0	NA
2621	GAS6	0.542766	0.478436	0	NA
50999	TMED5	0.542004	0.855576	0	NA
4041	LRP5	0.541464	0.355346	0	NA
2261	FGFR3	0.541277	0.496944	0	NA
6478	SIAH2	0.541228	0.567042	0	NA
5795	PTPRJ	0.540565	0.781679	0	NA
55362	TMEM63B	0.540524	0.776552	0	NA
80854	SETD7	0.54048	0.522587	0	NA
78987	CRELD1	0.540431	0.390514	0	NA
3140	MR1	0.538238	0.59524	0	NA
84888	SPPL2A	0.53822	0.438984	0	NA
3250	HPR	0.537654	0.644258	37	16q22.2
2131	EXT1	0.536795	0.636876	0	NA
4026	LPP	0.535741	0.411616	0	NA
57393	TMEM27	0.53541	0.684939	0	NA
4615	MYD88	0.534428	0.319736	0	NA
25777	SUN2	0.532852	0.440906	0	NA
1376	CPT2	0.532837	0.30348	0	NA
89870	TRIM15	0.532457	0.859725	0	NA
51523	CXXC5	0.531937	0.458548	0	NA
10682	EBP	0.531766	0.636744	0	NA
4217	MAP3K5	0.530678	0.517541	0	NA
91452	ACBD5	0.530671	0.616998	0	NA
8743	TNFSF10	0.530572	0.567403	0	NA
6575	SLC20A2	0.528549	0.524676	0	NA
65084	TMEM135	0.528464	0.0894687	0	NA
4638	MYLK	0.528357	0.208436	0	NA
84988	PPP1R16A	0.527734	0.52241	0	NA
26503	SLC17A5	0.527521	0.581192	0	NA
2908	NR3C1	0.526346	0.516121	0	NA
3981	LIG4	0.526097	0.427324	0	NA
55268	ECHDC2	0.526071	0.634967	0	NA
10982	MAPRE2	0.525702	0.339626	0	NA
9414	TJP2	0.525616	0.406165	0	NA
6715	SRD5A1	0.525244	0.902753	0	NA
7706	TRIM25	0.524978	0.459449	0	NA
65983	GRAMD3	0.524492	0.811012	0	NA
1073	CFL2	0.524389	0.512046	0	NA
4719	NDUFS1	0.52394	0.320371	0	NA
10475	TRIM38	0.521106	0.665881	0	NA
1401	CRP	0.521069	0.592517	0	NA
64744	SMAP2	0.520299	0.319209	0	NA
11014	KDELR2	0.519918	0.359706	0	NA
2886	GRB7	0.519887	0.340747	0	NA
23174	ZCCHC14	0.519831	0.484352	0	NA
51734	MSRB1	0.517737	0.675376	0	NA
7422	VEGFA	0.515934	0.419305	0	NA
6716	SRD5A2	0.515908	0.481938	0	NA
55374	TMCO6	0.515692	0.565141	0	NA
84279	PRADC1	0.513969	0.42147	0	NA
9223	MAGI1	0.51389	0.892078	0	NA
54741	LEPROT	0.513877	0.432324	0	NA
10217	CTDSPL	0.513309	0.522946	0	NA
387263	C6orf120	0.513031	0.255592	0	NA
26275	HIBCH	0.512998	0.5889	0	NA
51166	AADAT	0.512878	0.432886	0	NA
221061	FAM171A1	0.512309	0.719794	0	NA
57107	PDSS2	0.512287	0.557782	0	NA
283120	H19	0.511905	0.539355	0	NA
10062	NR1H3	0.511846	0.487861	0	NA
54578	UGT1A6	0.511555	0.588693	57	2q37
80014	WWC2	0.511058	0.663462	0	NA
54941	RNF125	0.510865	0.780439	0	NA
84447	SYVN1	0.510353	0.688318	0	NA
51099	ABHD5	0.5103	0.521535	0	NA
80063	ATF7IP2	0.510205	0.68708	0	NA
1522	CTSZ	0.510138	0.433113	0	NA
64902	AGXT2	0.509158	0.79094	0	NA
55032	SLC35A5	0.508844	0.379045	0	NA
2222	FDFT1	0.5087	0.452626	0	NA
4782	NFIC	0.508228	0.435511	0	NA
10247	HRSP12	0.50783	0.392559	0	NA
10749	KIF1C	0.507481	0.351625	0	NA
1832	DSP	0.507171	0.662829	0	NA
11046	SLC35D2	0.506634	0.411207	0	NA
6390	SDHB	0.506023	0.533676	0	NA
27329	ANGPTL3	0.505901	0.928409	49	1p31.3
1520	CTSS	0.505435	0.401419	0	NA
151531	UPP2	0.505367	0.791989	0	NA
57171	DOLPP1	0.50535	0.541738	0	NA
10467	ZNHIT1	0.504415	0.658869	0	NA
80381	CD276	0.503305	0.476088	0	NA
2620	GAS2	0.502896	0.778529	0	NA
98	ACYP2	0.502449	0.676117	0	NA
5635	PRPSAP1	0.500674	0.809368	0	NA
389434	IYD	0.500132	0.921281	0	NA
85358	SHANK3	0.499463	0.527293	0	NA
375056	MIA3	0.498815	0.851772	0	NA
151011	SEPT10	0.49836	0.507995	0	NA
81888	HYI	0.498027	0.457756	0	NA
10194	TSHZ1	0.497902	0.557881	0	NA
55450	CAMK2N1	0.49772	0.2993	0	NA
9867	PJA2	0.49759	0.73505	0	NA
7106	TSPAN4	0.49711	0.40159	0	NA
92421	CHMP4C	0.495071	0.594938	0	NA
733	C8G	0.493932	0.684971	0	NA
64981	MRPL34	0.493729	0.286574	0	NA
10327	AKR1A1	0.493727	0.332934	0	NA
84749	USP30	0.493577	0.282259	0	NA
4907	NT5E	0.492168	0.301414	0	NA
8740	TNFSF14	0.491795	0.456911	0	NA
4485	MST1	0.491674	0.344586	0	NA
4947	OAZ2	0.491605	0.448522	0	NA
284111	SLC13A5	0.489934	0.384084	0	NA
1999	ELF3	0.489477	0.461115	0	NA
25966	C2CD2	0.489228	0.426589	0	NA
23074	UHRF1BP1L	0.489212	0.502267	0	NA
64786	TBC1D15	0.489115	0.656167	0	NA
23078	VWA8	0.489098	0.313763	0	NA
55246	CCDC25	0.488707	0.257724	0	NA
51495	PTPLAD1	0.488547	0.496792	0	NA
5364	PLXNB1	0.488314	0.594304	0	NA
133686	NADK2	0.488116	0.482782	0	NA
388815	LINC00478	0.487887	0.43941	0	NA
5819	PVRL2	0.487882	0.273334	55	19q13.2
9131	AIFM1	0.48776	0.471792	0	NA
7105	TSPAN6	0.486346	0.677239	0	NA
11059	WWP1	0.48611	0.393581	0	NA
9695	EDEM1	0.48544	0.595434	0	NA
4552	MTRR	0.48535	0.901428	0	NA
3960	LGALS4	0.485261	0.605213	0	NA
10175	CNIH1	0.484071	0.52195	0	NA
11318	GPR182	0.483986	1.00897	0	NA
26873	OPLAH	0.483914	0.53608	58	8q24.3
9069	CLDN12	0.483258	0.643582	0	NA
57733	GBA3	0.481937	0.633316	0	NA
9886	RHOBTB1	0.481827	0.164424	0	NA
3175	ONECUT1	0.480705	0.591306	0	NA
27346	TMEM97	0.479195	0.543662	0	NA
29760	BLNK	0.478291	0.543188	0	NA
5641	LGMN	0.478019	0.203924	0	NA
8809	IL18R1	0.477937	0.498421	0	NA
55064	SPATA6L	0.477884	0.659679	0	NA
10783	NEK6	0.477821	0.647484	0	NA
2166	FAAH	0.477327	0.333687	0	NA
153562	MARVELD2	0.477003	0.458595	0	NA
57761	TRIB3	0.476508	0.389415	0	NA
10243	GPHN	0.476351	0.832668	0	NA
57211	GPR126	0.475602	0.747403	0	NA
922	CD5L	0.475067	0.564731	0	NA
2564	GABRE	0.473914	0.428345	0	NA
137075	CLDN23	0.473056	0.588977	0	NA
6462	SHBG	0.472135	0.602958	0	NA
1666	DECR1	0.47167	0.847101	0	NA
5151	PDE8A	0.471282	0.65695	0	NA
9110	MTMR4	0.471109	0.311182	0	NA
23142	DCUN1D4	0.469472	0.761065	0	NA
64787	EPS8L2	0.469268	0.71726	0	NA
3459	IFNGR1	0.469061	0.377666	0	NA
3397	ID1	0.468923	0.377742	0	NA
55034	MOCOS	0.468616	0.333943	0	NA
27069	GHITM	0.468151	0.491925	0	NA
55107	ANO1	0.467801	0.577128	0	NA
8976	WASL	0.467176	0.640838	0	NA
140290	TCP10L	0.466142	0.799011	0	NA
634	CEACAM1	0.465673	0.982872	0	NA
119032	C10orf32	0.464003	0.749058	0	NA
257629	ANKS4B	0.463536	0.634147	0	NA
1545	CYP1B1	0.463435	0.535136	0	NA
23203	PMPCA	0.462726	0.369961	0	NA
26524	LATS2	0.46265	0.585661	0	NA
1842	ECM2	0.458451	0.374125	0	NA
55177	RMDN3	0.458431	0.503158	0	NA
51141	INSIG2	0.458212	0.827748	9	2q14.1
57127	RHBG	0.457484	0.214626	0	NA
883	CCBL1	0.456698	0.748544	0	NA
51292	GMPR2	0.456633	0.616588	0	NA
144402	CPNE8	0.456532	0.468055	0	NA
7184	HSP90B1	0.45598	0.562045	0	NA
80262	C16orf70	0.455513	0.759928	0	NA
2181	ACSL3	0.45543	0.279052	0	NA
64087	MCCC2	0.454901	0.567897	0	NA
3174	HNF4G	0.454756	0.612884	0	NA
10437	IFI30	0.454722	0.469737	0	NA
54103	GSAP	0.454387	0.678043	0	NA
79689	STEAP4	0.454144	0.406172	0	NA
2752	GLUL	0.453943	0.44399	0	NA
11163	NUDT4	0.453872	0.614891	0	NA
113251	LARP4	0.452295	0.450179	0	NA
28514	DLL1	0.452294	0.46407	0	NA
51540	SCLY	0.451412	0.699516	0	NA
56889	TM9SF3	0.451356	0.343677	0	NA
3638	INSIG1	0.450281	0.68469	0	NA
8646	CHRD	0.450027	0.384794	0	NA
2952	GSTT1	0.449698	0.438518	0	NA
173	AFM	0.449594	0.976349	0	NA
754	PTTG1IP	0.448755	0.553089	0	NA
3726	JUNB	0.448588	0.371873	0	NA
6653	SORL1	0.447916	0.70612	0	NA
2746	GLUD1	0.447649	0.731742	0	NA
602	BCL3	0.446867	0.549468	55	19q13.2
283377	SPRYD4	0.446668	0.88597	0	NA
1840	DTX1	0.446501	0.596458	0	NA
2059	EPS8	0.445844	0.348762	0	NA
286097	MICU3	0.445284	0.334015	0	NA
55031	USP47	0.445042	0.317219	0	NA
196	AHR	0.44256	0.39804	0	NA
4598	MVK	0.441722	0.928899	0	NA
254863	TMEM256	0.441452	0.290211	69	17p13.1
2176	FANCC	0.440926	0.300983	0	NA
147525	LINC00526	0.440622	0.675956	0	NA
1647	GADD45A	0.440259	0.323039	0	NA
10838	ZNF275	0.44009	0.35611	0	NA
22982	DIP2C	0.439382	0.886276	0	NA
285521	COX18	0.439081	0.720726	0	NA
51128	SAR1B	0.438526	0.677599	0	NA
51375	SNX7	0.438157	0.446952	0	NA
54877	ZCCHC2	0.43765	0.675406	0	NA
11138	TBC1D8	0.437148	0.337769	0	NA
284018	C17orf58	0.436977	0.498987	0	NA
714	C1QC	0.436692	0.492163	0	NA
55076	TMEM45A	0.436026	0.364378	0	NA
6519	SLC3A1	0.435173	0.582967	0	NA
23169	SLC35D1	0.435126	0.390257	0	NA
116228	COX20	0.43506	0.271634	0	NA
5833	PCYT2	0.434884	0.56634	0	NA
79001	VKORC1	0.434706	0.658172	0	NA
7084	TK2	0.433984	0.396626	0	NA
11234	HPS5	0.429638	0.471252	4	11p15.1
51669	TMEM66	0.429341	0.376584	0	NA
23002	DAAM1	0.42931	0.588556	0	NA
8835	SOCS2	0.428985	0.679444	0	NA
3598	IL13RA2	0.428824	0.811989	0	NA
6359	CCL15	0.428392	0.69597	0	NA
2720	GLB1	0.427831	0.356524	0	NA
285343	TCAIM	0.427808	0.632568	0	NA
10129	FRY	0.427476	0.553982	0	NA
2057	EPOR	0.427226	0.241839	56	19p13.2
23316	CUX2	0.426469	0.764607	71	12q24.13
28512	NKIRAS1	0.425944	0.427507	0	NA
54749	EPDR1	0.425187	0.552643	0	NA
8645	KCNK5	0.425025	0.928309	68	6p21
10050	SLC17A4	0.42459	0.67802	13	6p22.2
343450	KCNT2	0.424123	0.651833	0	NA
2592	GALT	0.423917	0.437241	0	NA
9777	TM9SF4	0.423776	0.585812	0	NA
127707	KLHDC7A	0.423288	0.818271	0	NA
10990	LILRB5	0.42272	0.593508	0	NA
1557	CYP2C19	0.422459	0.902752	0	NA
8291	DYSF	0.421841	0.541137	0	NA
51114	ZDHHC9	0.421721	0.786377	0	NA
374569	ASPG	0.421532	0.940758	0	NA
64838	FNDC4	0.421026	0.170399	25	2p23.3
202243	CCDC125	0.420643	0.515487	0	NA
9123	SLC16A3	0.4206	0.495128	0	NA
51635	DHRS7	0.420374	0.291159	0	NA
8647	ABCB11	0.419991	0.513692	26	2q31.1
5959	RDH5	0.418974	0.532991	0	NA
23731	TMEM245	0.417738	0.457796	0	NA
83642	SELO	0.416129	0.530804	0	NA
154810	AMOTL1	0.415465	0.44621	0	NA
51599	LSR	0.414843	0.57973	0	NA
1184	CLCN5	0.41402	0.523087	0	NA
4245	MGAT1	0.41399	0.47655	0	NA
23158	TBC1D9	0.413349	0.774447	0	NA
834	CASP1	0.413139	0.559279	0	NA
1490	CTGF	0.412205	0.666087	0	NA
80318	GKAP1	0.411894	0.822614	0	NA
912	CD1D	0.411857	0.858499	0	NA
9465	AKAP7	0.411228	0.378864	0	NA
26240	FAM50B	0.410749	0.145738	0	NA
7802	DNALI1	0.410541	0.671633	0	NA
4338	MOCS2	0.410502	0.479292	0	NA
51076	CUTC	0.410413	0.506823	0	NA
4522	MTHFD1	0.40893	0.600637	0	NA
4233	MET	0.408627	0.387726	0	NA
1843	DUSP1	0.408512	0.541606	0	NA
55151	TMEM38B	0.40772	0.504176	0	NA
10174	SORBS3	0.406726	0.410728	0	NA
4037	LRP3	0.40666	0.525097	0	NA
9746	CLSTN3	0.406448	0.2001	0	NA
5654	HTRA1	0.406124	0.369937	0	NA
55102	ATG2B	0.405621	0.372217	0	NA
1983	EIF5	0.405372	0.608159	0	NA
63898	SH2D4A	0.404899	0.628577	0	NA
8685	MARCO	0.404859	0.692511	0	NA
26235	FBXL4	0.404575	0.204306	0	NA
133	ADM	0.404455	0.643655	0	NA
10350	ABCA9	0.404012	0.261112	0	NA
4902	NRTN	0.4036	0.555649	0	NA
26471	NUPR1	0.403554	0.228868	0	NA
55664	CDC37L1	0.403491	0.498493	0	NA
4781	NFIB	0.402958	0.677945	0	NA
55137	FIGN	0.401684	0.751672	0	NA
4089	SMAD4	0.401087	0.58559	0	NA
677	ZFP36L1	0.400126	0.59237	0	NA
2055	CLN8	0.399305	0.510005	0	NA
60481	ELOVL5	0.399295	0.436155	0	NA
80213	TM2D3	0.398539	0.329471	0	NA
59277	NTN4	0.398457	0.498396	0	NA
10312	TCIRG1	0.398046	0.826841	0	NA
115548	FCHO2	0.397581	0.487624	0	NA
5159	PDGFRB	0.397327	0.490089	0	NA
64388	GREM2	0.397096	0.494522	0	NA
154661	RUNDC3B	0.396831	0.792995	0	NA
22906	TRAK1	0.396417	0.654032	0	NA
4259	MGST3	0.396215	0.682697	0	NA
51205	ACP6	0.396105	0.247934	0	NA
54675	CRLS1	0.395506	0.498741	0	NA
26577	PCOLCE2	0.395199	0.775567	0	NA
30815	ST6GALNAC6	0.39506	0.544593	0	NA
28960	DCPS	0.394338	0.64682	1	11q24.2
4942	OAT	0.394307	0.4198	0	NA
202915	TMEM184A	0.393487	0.536936	0	NA
4296	MAP3K11	0.393449	0.227969	0	NA
2582	GALE	0.393078	0.660034	0	NA
51302	CYP39A1	0.392919	0.326218	0	NA
8460	TPST1	0.392874	0.710511	0	NA
444	ASPH	0.392294	0.305794	0	NA
7036	TFR2	0.392054	0.40759	0	NA
113675	SDSL	0.390604	0.553351	0	NA
23417	MLYCD	0.390381	0.749299	0	NA
26273	FBXO3	0.389643	0.606782	0	NA
5337	PLD1	0.389318	0.451828	0	NA
5793	PTPRG	0.389065	0.58161	0	NA
79641	ROGDI	0.388213	0.32385	0	NA
339221	ENPP7	0.387889	0.884486	0	NA
55576	STAB2	0.387703	0.436145	0	NA
55793	FAM63A	0.387673	0.543107	0	NA
5445	PON2	0.387669	0.634289	0	NA
5827	PXMP2	0.387649	0.273681	0	NA
64651	CSRNP1	0.386894	0.50512	0	NA
2548	GAA	0.386431	0.491233	0	NA
56922	MCCC1	0.386108	0.79117	0	NA
4886	NPY1R	0.385946	0.478222	0	NA
83692	CD99L2	0.385726	0.813055	0	NA
84327	ZBED3	0.385579	0.504363	0	NA
51136	RNFT1	0.384951	0.760499	0	NA
7052	TGM2	0.384726	0.614345	0	NA
64115	C10orf54	0.384713	0.80625	0	NA
5090	PBX3	0.384565	0.718867	0	NA
51337	THEM6	0.384553	0.608255	0	NA
9741	LAPTM4A	0.38444	0.284611	0	NA
11015	KDELR3	0.384269	0.299036	0	NA
7111	TMOD1	0.384245	0.692639	0	NA
255738	PCSK9	0.383826	0.271847	42	1p32.3
57451	TENM2	0.383803	0.70854	0	NA
140885	SIRPA	0.383609	0.741746	0	NA
57609	DIP2B	0.383586	0.399721	0	NA
256764	WDR72	0.383387	0.89982	0	NA
54112	GPR88	0.383053	0.509291	0	NA
9754	STARD8	0.382981	0.352018	0	NA
58985	IL22RA1	0.382864	0.571211	0	NA
54762	GRAMD1C	0.38284	0.762161	0	NA
23705	CADM1	0.382644	0.410856	0	NA
4253	CTAGE5	0.382073	0.299714	0	NA
2519	FUCA2	0.381972	0.422302	0	NA
29982	NRBF2	0.379696	0.545544	0	NA
5861	RAB1A	0.379132	0.287244	0	NA
54894	RNF43	0.379072	0.543578	0	NA
3664	IRF6	0.379007	0.46333	0	NA
4212	MEIS2	0.378934	0.369601	0	NA
51144	HSD17B12	0.378809	0.644063	0	NA
23095	KIF1B	0.377626	0.470499	0	NA
26505	CNNM3	0.377371	0.334383	0	NA
10	NAT2	0.377226	0.634593	0	NA
3625	INHBB	0.376922	0.468981	28	2cen-q13
28956	LAMTOR2	0.376126	0.262676	0	NA
22903	BTBD3	0.376066	0.440343	0	NA
147808	ZNF784	0.375795	0.700068	0	NA
83758	RBP5	0.375739	0.589756	0	NA
79890	RIN3	0.375414	0.256841	0	NA
5480	PPIC	0.375362	0.405216	62	5q23.2
7813	EVI5	0.375266	0.18953	5	1p22.1
9444	QKI	0.374788	0.413957	0	NA
23580	CDC42EP4	0.374238	0.269369	0	NA
66004	LYNX1	0.374137	0.457714	0	NA
8722	CTSF	0.373568	0.265626	0	NA
5962	RDX	0.371791	0.491321	0	NA
79572	ATP13A3	0.371207	0.64136	0	NA
123355	LRRC28	0.370989	0.932736	0	NA
25901	CCDC28A	0.37079	0.530707	0	NA
3684	ITGAM	0.370732	0.742301	0	NA
5195	PEX14	0.369885	0.693656	0	NA
649	BMP1	0.368727	0.538856	0	NA
29015	SLC43A3	0.367272	0.446953	0	NA
3134	HLA-F	0.367096	0.478221	0	NA
80298	MTERFD3	0.366878	0.730132	0	NA
2948	GSTM4	0.366173	0.542814	67	1p13.3
51643	TMBIM4	0.366116	0.477901	0	NA
57561	ARRDC3	0.365805	0.709762	0	NA
122786	FRMD6	0.364955	0.367708	0	NA
8800	PEX11A	0.364908	0.96962	0	NA
1209	CLPTM1	0.364746	0.563774	55	19q13.2
6655	SOS2	0.364294	0.306893	0	NA
7048	TGFBR2	0.363777	0.660841	0	NA
3667	IRS1	0.363534	0.781988	0	NA
57834	CYP4F11	0.363395	0.730455	0	NA
1468	SLC25A10	0.363186	0.695671	0	NA
129804	FBLN7	0.362535	0.743467	0	NA
8301	PICALM	0.362445	0.56954	0	NA
7993	UBXN8	0.362426	0.632529	0	NA
114569	MAL2	0.362138	0.491707	0	NA
26035	GLCE	0.361581	0.396586	0	NA
729	C6	0.361434	0.466124	0	NA
2165	F13B	0.360912	0.698897	0	NA
5745	PTH1R	0.360892	0.83381	0	NA
2037	EPB41L2	0.360767	0.499237	0	NA
307	ANXA4	0.360751	0.73603	0	NA
57513	CASKIN2	0.359976	0.655165	0	NA
364	AQP7	0.359964	0.749945	0	NA
6507	SLC1A3	0.359285	0.122022	0	NA
1374	CPT1A	0.358468	0.456994	0	NA
55796	MBNL3	0.358143	0.368267	0	NA
26291	FGF21	0.35781	0.50526	50	19q13.33
323	APBB2	0.357746	0.407873	0	NA
415116	PIM3	0.357285	0.46088	0	NA
7108	TM7SF2	0.356597	0.730487	0	NA
7050	TGIF1	0.356273	0.208144	0	NA
23250	ATP11A	0.35622	0.461818	0	NA
10554	AGPAT1	0.356047	0.477321	40	6p21.3
51181	DCXR	0.35451	0.791002	0	NA
5660	PSAP	0.354311	0.519457	0	NA
8780	RIOK3	0.354263	0.719092	0	NA
283219	KCTD21	0.353908	0.444264	0	NA
10638	SPHAR	0.353895	0.583584	0	NA
7957	EPM2A	0.353871	0.416263	0	NA
257364	SNX33	0.352799	0.434633	0	NA
6591	SNAI2	0.352367	0.276482	0	NA
5187	PER1	0.352155	0.529098	0	NA
51092	SIDT2	0.351917	0.519382	0	NA
23461	ABCA5	0.35151	0.434096	0	NA
10105	PPIF	0.350949	0.620101	0	NA
120224	TMEM45B	0.350237	0.714486	0	NA
2108	ETFA	0.349075	0.640535	0	NA
79875	THSD4	0.349064	0.666316	0	NA
1495	CTNNA1	0.348818	0.527241	0	NA
54935	DUSP23	0.348787	0.629285	0	NA
2710	GK	0.347899	0.299217	0	NA
351	APP	0.347787	0.33118	0	NA
122416	ANKRD9	0.347755	0.752349	0	NA
59307	SIGIRR	0.347579	0.398397	0	NA
554235	ASPDH	0.347326	0.698953	0	NA
4891	SLC11A2	0.347325	0.471512	0	NA
23150	FRMD4B	0.347178	0.457607	0	NA
28978	TMEM14A	0.347001	0.27514	0	NA
283464	GXYLT1	0.346942	0.869767	0	NA
1290	COL5A2	0.346915	0.37835	0	NA
9058	SLC13A2	0.346239	0.61245	0	NA
1910	EDNRB	0.345861	0.57487	0	NA
51324	SPG21	0.345753	0.773485	0	NA
7410	VAV2	0.34562	0.529658	0	NA
23589	CARHSP1	0.345467	0.703906	0	NA
6595	SMARCA2	0.343458	0.121834	0	NA
55788	LMBRD1	0.342602	0.630823	0	NA
80195	TMEM254	0.342594	0.870821	0	NA
11320	MGAT4A	0.342047	0.362835	0	NA
23175	LPIN1	0.34179	0.579093	0	NA
5054	SERPINE1	0.341337	0.475449	0	NA
2879	GPX4	0.340809	0.522477	0	NA
10370	CITED2	0.340503	0.413988	0	NA
55862	ECHDC1	0.340384	0.288877	0	NA
23509	POFUT1	0.340291	0.472764	0	NA
1756	DMD	0.339863	0.54341	0	NA
3988	LIPA	0.339703	0.183488	0	NA
3280	HES1	0.338805	0.388091	0	NA
57088	PLSCR4	0.338601	0.441114	0	NA
25814	ATXN10	0.338286	0.356082	0	NA
81579	PLA2G12A	0.338187	0.772961	0	NA
55022	PID1	0.338109	0.456841	0	NA
2028	ENPEP	0.337936	0.448571	0	NA
79646	PANK3	0.33784	0.368867	0	NA
56997	ADCK3	0.337807	0.634001	0	NA
9812	KIAA0141	0.33736	0.260784	0	NA
26073	POLDIP2	0.337127	0.460456	0	NA
25994	HIGD1A	0.336525	0.746046	0	NA
84064	HDHD2	0.335217	0.509543	0	NA
6690	SPINK1	0.335061	0.553937	0	NA
114928	GPRASP2	0.334442	0.605182	0	NA
80323	CCDC68	0.334134	0.344337	0	NA
11161	C14orf1	0.334022	0.36346	0	NA
388503	C3P1	0.333984	0.683741	0	NA
93100	NAPRT1	0.333847	0.676231	0	NA
89927	C16orf45	0.331259	0.589135	0	NA
10252	SPRY1	0.331232	0.333146	0	NA
4817	NIT1	0.331192	0.655706	0	NA
6303	SAT1	0.330956	0.261432	0	NA
267	AMFR	0.330784	0.341553	0	NA
127262	TPRG1L	0.330668	0.561107	0	NA
39	ACAT2	0.330045	0.904139	0	NA
9931	HELZ	0.329841	0.375708	0	NA
157769	FAM91A1	0.328871	0.616674	0	NA
7982	ST7	0.328597	0.189967	0	NA
64135	IFIH1	0.32772	0.181083	0	NA
5563	PRKAA2	0.327196	0.387548	0	NA
84915	FAM222A	0.327141	0.370057	0	NA
57580	PREX1	0.326658	0.493018	0	NA
84898	PLXDC2	0.325838	0.710203	0	NA
22918	CD93	0.325695	0.436981	0	NA
1891	ECH1	0.323575	0.189092	0	NA
94134	ARHGAP12	0.321603	0.465393	0	NA
1889	ECE1	0.321568	0.49598	0	NA
8805	TRIM24	0.321514	0.650987	0	NA
51646	YPEL5	0.32139	0.368476	0	NA
51123	ZNF706	0.321097	0.640202	0	NA
6945	MLX	0.321023	0.453661	0	NA
55650	PIGV	0.320751	0.431897	0	NA
3628	INPP1	0.320666	0.127215	0	NA
163782	KANK4	0.32038	0.82284	49	1p31.3
51222	ZNF219	0.320303	0.433757	0	NA
23543	RBFOX2	0.320065	0.615402	0	NA
5322	PLA2G5	0.318716	0.469505	0	NA
9235	IL32	0.318498	0.55385	0	NA
2099	ESR1	0.318338	0.900135	0	NA
55847	CISD1	0.318255	0.311412	0	NA
55831	EMC3	0.318216	0.577728	0	NA
84918	LRP11	0.318186	0.400461	0	NA
7763	ZFAND5	0.317057	0.521713	0	NA
92689	FAM114A1	0.315559	0.544856	0	NA
6713	SQLE	0.315409	0.709543	0	NA
7704	ZBTB16	0.315303	0.396991	0	NA
85480	TSLP	0.315243	0.624796	0	NA
375061	FAM89A	0.315236	0.51785	0	NA
1556	CYP2B7P	0.315207	0.537612	0	NA
51439	FAM8A1	0.315148	0.880491	0	NA
1622	DBI	0.314759	0.22009	0	NA
5981	RFC1	0.314056	0.548289	0	NA
5830	PEX5	0.313714	0.509054	0	NA
3097	HIVEP2	0.313507	0.717232	0	NA
93058	COQ10A	0.313453	0.758289	0	NA
2675	GFRA2	0.313308	0.754021	0	NA
83737	ITCH	0.313086	0.543843	0	NA
29965	CDIP1	0.312946	0.621913	0	NA
80765	STARD5	0.312711	0.35486	0	NA
83643	CCDC3	0.312665	0.597222	0	NA
9079	LDB2	0.312212	0.220615	0	NA
5351	PLOD1	0.311811	0.409843	0	NA
2627	GATA6	0.311721	0.497198	0	NA
6764	ST5	0.310904	0.720942	0	NA
9604	RNF14	0.310587	0.392942	0	NA
7358	UGDH	0.309937	0.579982	0	NA
55129	ANO10	0.309659	0.377106	0	NA
6518	SLC2A5	0.309548	0.866122	0	NA
345757	FAM174A	0.308341	0.717739	0	NA
84061	MAGT1	0.307966	0.407148	0	NA
83604	TMEM47	0.307865	0.341105	0	NA
1466	CSRP2	0.307535	0.774934	0	NA
113220	KIF12	0.30747	0.269767	0	NA
9891	NUAK1	0.307434	0.285332	0	NA
3162	HMOX1	0.306488	0.326021	0	NA
63895	PIEZO2	0.306368	0.377328	0	NA
5547	PRCP	0.306309	0.822183	0	NA
4882	NPR2	0.305422	1.11169	0	NA
2021	ENDOG	0.305288	0.608191	0	NA
7128	TNFAIP3	0.305181	0.581993	0	NA
23133	PHF8	0.305133	0.619582	0	NA
55859	BEX1	0.305113	0.477877	0	NA
1278	COL1A2	0.304994	0.625924	0	NA
3030	HADHA	0.303757	0.783582	0	NA
25950	RWDD3	0.303213	0.385407	0	NA
65124	SOWAHC	0.302508	0.34907	0	NA
163183	SYNE4	0.302461	0.545198	0	NA
81545	FBXO38	0.302407	0.693087	0	NA
6461	SHB	0.301868	0.566339	0	NA
8228	PNPLA4	0.301608	0.485264	0	NA
26039	SS18L1	0.301021	0.829186	0	NA
84795	PYROXD2	0.300509	0.762957	0	NA
8878	SQSTM1	0.300489	0.446961	0	NA
5434	POLR2E	0.299863	0.407929	0	NA
558	AXL	0.299845	0.489632	0	NA
25897	RNF19A	0.299614	0.61436	0	NA
6400	SEL1L	0.299288	0.522476	0	NA
50717	DCAF8	0.299213	0.439147	0	NA
114876	OSBPL1A	0.299142	0.418928	0	NA
3728	JUP	0.298614	0.272995	0	NA
353116	RILPL1	0.298257	0.605978	0	NA
11078	TRIOBP	0.297542	0.671743	0	NA
8535	CBX4	0.295425	0.49044	0	NA
26030	PLEKHG3	0.295313	0.444893	0	NA
9973	CCS	0.295298	0.868633	0	NA
121227	LRIG3	0.294376	0.485549	0	NA
1559	CYP2C9	0.294152	0.829782	0	NA
10079	ATP9A	0.294034	0.438319	0	NA
8611	PPAP2A	0.293984	0.416151	0	NA
5638	PRRG1	0.293349	0.343238	0	NA
2027	ENO3	0.293001	0.77324	0	NA
6711	SPTBN1	0.292708	0.333828	0	NA
7103	TSPAN8	0.291666	0.474086	0	NA
80177	MYCT1	0.291204	0.403203	0	NA
10087	COL4A3BP	0.290974	0.339343	24	5q13.3
1112	FOXN3	0.290921	0.704762	0	NA
56731	SLC2A4RG	0.290896	0.526959	0	NA
26112	CCDC69	0.290595	0.47758	0	NA
9172	MYOM2	0.290443	0.654605	0	NA
8895	CPNE3	0.290422	0.378216	0	NA
10267	RAMP1	0.289994	0.294484	0	NA
51014	TMED7	0.289925	0.212678	0	NA
113612	CYP2U1	0.289632	0.529443	0	NA
51015	ISOC1	0.289423	0.423704	0	NA
80256	FAM214B	0.289288	0.185998	0	NA
10276	NET1	0.28919	0.380491	0	NA
1611	DAP	0.289088	0.460599	0	NA
8727	CTNNAL1	0.289068	0.376357	0	NA
29887	SNX10	0.288848	0.924991	32	7p15.2
4601	MXI1	0.288759	0.338516	0	NA
112936	VPS26B	0.288551	0.322071	0	NA
84675	TRIM55	0.288347	0.613019	0	NA
2242	FES	0.287585	0.786813	0	NA
22874	PLEKHA6	0.286966	0.490031	0	NA
55605	KIF21A	0.286481	0.627411	0	NA
79699	ZYG11B	0.285925	0.491848	0	NA
27333	GOLIM4	0.285852	0.630933	0	NA
6472	SHMT2	0.285391	0.887228	0	NA
121260	SLC15A4	0.285384	0.410437	0	NA
7095	SEC62	0.284858	0.544086	0	NA
29956	CERS2	0.284545	0.498163	0	NA
10299	MARCH6	0.284188	0.8436	0	NA
83473	KATNAL2	0.284031	0.352406	0	NA
8763	CD164	0.283978	0.366999	0	NA
112574	SNX18	0.283728	0.496682	0	NA
26061	HACL1	0.283264	0.644732	0	NA
2534	FYN	0.283065	0.342863	0	NA
2747	GLUD2	0.282769	0.886519	0	NA
51091	SEPSECS	0.282565	0.746165	0	NA
2313	FLI1	0.281629	0.224661	0	NA
8079	MLF2	0.281315	0.765179	0	NA
3914	LAMB3	0.281155	0.457284	0	NA
150094	SIK1	0.28093	0.782413	0	NA
7543	ZFX	0.279823	0.732926	0	NA
5320	PLA2G2A	0.279024	0.424807	0	NA
2806	GOT2	0.2777	0.262382	0	NA
6584	SLC22A5	0.276573	0.348683	0	NA
540	ATP7B	0.275415	0.688793	0	NA
221035	REEP3	0.274908	0.437696	0	NA
5193	PEX12	0.274491	0.382214	0	NA
57648	KIAA1522	0.274105	0.696215	0	NA
166815	TIGD2	0.274085	0.568006	0	NA
94086	HSPB9	0.273805	0.856861	0	NA
6095	RORA	0.273648	0.363789	0	NA
127396	ZNF684	0.273522	0.335871	0	NA
80347	COASY	0.272574	0.684535	0	NA
79776	ZFHX4	0.272491	0.702921	0	NA
26260	FBXO25	0.272268	0.761025	0	NA
160518	DENND5B	0.272036	0.729825	0	NA
83862	TMEM120A	0.271809	0.664115	0	NA
10019	SH2B3	0.271747	0.456645	71	12q24.13
221400	TDRD6	0.270586	0.72607	0	NA
10786	SLC17A3	0.270341	0.82105	13	6p22.2
51061	TXNDC11	0.270108	0.590669	0	NA
2701	GJA4	0.269753	0.716255	0	NA
7078	TIMP3	0.269329	0.454073	0	NA
3993	LLGL2	0.269181	0.188224	0	NA
51363	CHST15	0.26904	0.464892	0	NA
26007	DAK	0.269033	0.624805	0	NA
57610	RANBP10	0.268841	0.763133	0	NA
2651	GCNT2	0.268596	0.270047	0	NA
1549	CYP2A7	0.268286	0.901881	0	NA
11030	RBPMS	0.267901	0.405595	0	NA
10628	TXNIP	0.267856	0.626819	0	NA
6920	TCEA3	0.267662	0.486319	2	1p36
6840	SVIL	0.267103	0.510845	0	NA
22862	FNDC3A	0.266669	0.580525	0	NA
114625	ERMAP	0.26666	0.577306	0	NA
9315	NREP	0.266408	0.285326	0	NA
58528	RRAGD	0.266314	0.456196	0	NA
11278	KLF12	0.265855	0.286582	0	NA
54940	OCIAD1	0.265762	0.303023	0	NA
8408	ULK1	0.265397	0.242197	0	NA
199920	C1orf168	0.2653	0.500992	0	NA
7025	NR2F1	0.264919	0.557196	0	NA
55176	SEC61A2	0.264784	0.741763	0	NA
387640	SKIDA1	0.263869	0.700299	0	NA
118429	ANTXR2	0.263625	0.498643	0	NA
729970	LOC729970	0.263149	0.493661	0	NA
93664	CADPS2	0.263097	0.592065	0	NA
6319	SCD	0.26283	0.573874	0	NA
3434	IFIT1	0.26164	0.485732	0	NA
9314	KLF4	0.26105	0.531495	0	NA
5003	SLC22A18AS	0.260841	0.533451	0	NA
121642	ALKBH2	0.260654	0.675188	0	NA
154	ADRB2	0.260319	0.479557	0	NA
23321	TRIM2	0.259957	0.619473	0	NA
4061	LY6E	0.259183	0.231752	0	NA
10010	TANK	0.259078	0.470615	0	NA
9500	MAGED1	0.258925	0.673121	0	NA
25953	PNKD	0.258913	0.433985	0	NA
1497	CTNS	0.258771	0.5162	0	NA
222484	LNX2	0.258643	0.418137	0	NA
11342	RNF13	0.258112	0.458158	0	NA
358	AQP1	0.258091	0.630695	0	NA
8837	CFLAR	0.257444	0.408752	0	NA
5915	RARB	0.257433	0.474706	0	NA
80777	CYB5B	0.256999	0.553894	0	NA
4324	MMP15	0.256201	0.261622	0	NA
28955	DEXI	0.25603	0.691768	0	NA
2273	FHL1	0.255586	0.642309	0	NA
54708	MARCH5	0.255494	0.402094	0	NA
23588	KLHDC2	0.255451	0.692701	0	NA
23786	BCL2L13	0.255084	0.535952	0	NA
3916	LAMP1	0.254871	0.69987	0	NA
9516	LITAF	0.25481	0.460689	0	NA
349565	NMNAT3	0.254353	0.597856	0	NA
56034	PDGFC	0.253786	0.40318	0	NA
5494	PPM1A	0.253451	0.556906	0	NA
83452	RAB33B	0.253386	0.476289	0	NA
51429	SNX9	0.253336	0.361902	0	NA
56670	SUCNR1	0.253142	0.627894	0	NA
79058	ASPSCR1	0.252829	0.871209	0	NA
7905	REEP5	0.252652	0.636949	0	NA
55260	TMEM143	0.25265	0.677751	50	19q13.33
55294	FBXW7	0.252258	0.447925	0	NA
29995	LMCD1	0.251606	0.35188	0	NA
79710	MORC4	0.25158	0.433535	0	NA
5138	PDE2A	0.251403	0.479299	0	NA
7127	TNFAIP2	0.251231	0.329441	0	NA
23228	PLCL2	0.251111	0.529369	0	NA
23266	LPHN2	0.250786	0.765089	0	NA
4147	MATN2	0.250782	0.464135	0	NA
3685	ITGAV	0.250486	0.535575	0	NA
23051	ZHX3	0.250378	0.567384	21	20q12
55108	BSDC1	0.250125	0.94011	0	NA
65220	NADK	0.249701	0.456139	0	NA
8507	ENC1	0.249475	0.558156	0	NA
1632	ECI1	0.249369	0.570516	0	NA
999	CDH1	0.248874	0.243085	0	NA
51422	PRKAG2	0.248798	0.313637	0	NA
5649	RELN	0.248583	0.786784	0	NA
9528	TMEM59	0.248552	0.913268	0	NA
25974	MMACHC	0.248417	0.5471	0	NA
90411	MCFD2	0.247289	0.462242	0	NA
6249	CLIP1	0.246531	0.474618	0	NA
26355	FAM162A	0.246373	0.568388	0	NA
158056	MAMDC4	0.246353	0.37533	0	NA
214	ALCAM	0.245195	0.287517	0	NA
3913	LAMB2	0.244873	0.615907	0	NA
4189	DNAJB9	0.244663	0.113258	0	NA
29968	PSAT1	0.24449	0.656412	0	NA
23528	ZNF281	0.243318	0.460425	0	NA
84909	C9orf3	0.242824	0.59556	0	NA
440836	ODF3B	0.24265	0.556706	0	NA
5646	PRSS3	0.24256	0.277912	0	NA
64788	LMF1	0.242081	0.370841	0	NA
55884	WSB2	0.241662	0.382885	0	NA
26234	FBXL5	0.241572	0.443083	0	NA
4224	MEP1A	0.241326	0.443738	0	NA
291	SLC25A4	0.241205	0.379152	0	NA
8639	AOC3	0.240587	0.336387	0	NA
23001	WDFY3	0.240274	0.51632	0	NA
284207	METRNL	0.23833	0.544443	0	NA
92305	TMEM129	0.238221	0.654025	0	NA
2923	PDIA3	0.237778	0.471196	0	NA
220296	HEPACAM	0.237687	0.69049	0	NA
57553	MICAL3	0.237673	0.333179	0	NA
11212	PROSC	0.237574	0.834764	0	NA
55701	ARHGEF40	0.237522	0.401984	0	NA
146433	IL34	0.236219	0.842713	0	NA
1371	CPOX	0.236186	0.465979	0	NA
8864	PER2	0.235984	0.419971	0	NA
8907	AP1M1	0.235762	0.685291	0	NA
10424	PGRMC2	0.235522	0.490778	0	NA
5652	PRSS8	0.234832	0.857737	0	NA
6464	SHC1	0.234822	0.364285	0	NA
406	ARNTL	0.234653	0.404901	0	NA
7367	UGT2B17	0.234626	0.573156	0	NA
200132	TCTEX1D1	0.234596	0.466086	0	NA
9650	MTFR1	0.233762	0.471007	0	NA
26018	LRIG1	0.233358	0.586175	0	NA
152006	RNF38	0.233247	0.320305	0	NA
9683	N4BP1	0.231499	0.482067	0	NA
10616	RBCK1	0.230606	0.229463	0	NA
79903	NAA60	0.230596	0.669128	0	NA
10160	FARP1	0.230482	0.626283	0	NA
10670	RRAGA	0.230477	0.305513	0	NA
56605	ERO1LB	0.230209	0.681723	0	NA
2739	GLO1	0.230207	0.450256	0	NA
7328	UBE2H	0.229898	0.401402	0	NA
55274	PHF10	0.229704	0.511699	0	NA
64216	TFB2M	0.229643	0.687204	0	NA
1831	TSC22D3	0.229499	0.43093	0	NA
7097	TLR2	0.228872	0.51478	0	NA
285800	PRR18	0.228116	0.95156	0	NA
6392	SDHD	0.228087	0.999918	0	NA
6876	TAGLN	0.228023	0.561961	0	NA
389125	MUSTN1	0.227852	0.505057	0	NA
8650	NUMB	0.227132	0.576986	0	NA
10945	KDELR1	0.226963	0.385909	50	19q13.33
4214	MAP3K1	0.22639	0.410471	0	NA
401262	CRIP3	0.225825	0.205136	0	NA
25828	TXN2	0.225631	0.457813	0	NA
2041	EPHA1	0.225252	0.304483	0	NA
9637	FEZ2	0.224967	0.646265	0	NA
6091	ROBO1	0.224581	0.389084	0	NA
253827	MSRB3	0.224504	0.30974	0	NA
84560	MT4	0.22444	0.399729	0	NA
6185	RPN2	0.224196	0.636511	0	NA
399726	CASC10	0.224113	0.719749	0	NA
3712	IVD	0.223288	0.720749	0	NA
4542	MYO1F	0.223216	0.576144	0	NA
130507	UBR3	0.222601	0.541974	0	NA
2395	FXN	0.222438	0.234529	0	NA
2634	GBP2	0.222427	0.730417	0	NA
23767	FLRT3	0.221885	0.591125	0	NA
7113	TMPRSS2	0.221637	0.222607	0	NA
7098	TLR3	0.220681	0.961241	0	NA
10553	HTATIP2	0.220653	0.607249	0	NA
11252	PACSIN2	0.220594	0.664863	0	NA
91894	C11orf52	0.220092	0.505152	0	NA
11135	CDC42EP1	0.220067	0.578149	0	NA
64342	HS1BP3	0.220039	0.610786	0	NA
343641	TGM6	0.218118	1.17534	0	NA
80830	APOL6	0.217602	0.695276	0	NA
1052	CEBPD	0.21715	0.484735	0	NA
88455	ANKRD13A	0.216397	0.596299	0	NA
8879	SGPL1	0.215629	0.238441	0	NA
6364	CCL20	0.215621	0.225386	0	NA
57533	TBC1D14	0.215405	0.37074	0	NA
9375	TM9SF2	0.215377	0.647772	0	NA
10390	CEPT1	0.215372	0.627026	0	NA
8974	P4HA2	0.215271	0.53885	0	NA
10154	PLXNC1	0.215212	0.69055	0	NA
10427	SEC24B	0.214286	0.701086	0	NA
219771	CCNY	0.214127	0.379059	0	NA
10461	MERTK	0.213873	0.548237	0	NA
205717	KIAA2018	0.213852	0.613648	0	NA
23314	SATB2	0.213645	0.459943	0	NA
85415	RHPN2	0.213574	0.236435	0	NA
27284	SULT1B1	0.212937	0.818097	0	NA
493856	CISD2	0.212377	0.595407	0	NA
6783	SULT1E1	0.211992	0.771125	0	NA
33	ACADL	0.211947	0.712004	0	NA
10768	AHCYL1	0.20999	0.640602	0	NA
1389	CREBL2	0.209584	0.279546	0	NA
54463	FAM134B	0.209509	0.526567	0	NA
7323	UBE2D3	0.20864	0.33809	0	NA
2346	FOLH1	0.208189	0.305907	0	NA
6744	SSFA2	0.207959	0.283099	0	NA
114793	FMNL2	0.207956	0.501765	0	NA
54828	BCAS3	0.207612	0.293824	0	NA
80700	UBXN6	0.207495	0.566707	0	NA
140809	SRXN1	0.207044	0.524448	0	NA
57142	RTN4	0.206648	0.459923	0	NA
58190	CTDSP1	0.206497	0.246242	0	NA
23307	FKBP15	0.206136	0.621667	0	NA
200734	SPRED2	0.204229	0.448359	0	NA
4343	MOV10	0.204082	0.474959	0	NA
825	CAPN3	0.203909	0.747203	0	NA
1026	CDKN1A	0.203867	0.34487	0	NA
10457	GPNMB	0.203818	0.442681	0	NA
208	AKT2	0.203335	0.732907	0	NA
7003	TEAD1	0.203156	0.4487	0	NA
5573	PRKAR1A	0.202797	0.589335	0	NA
6431	SRSF6	0.20255	0.339683	0	NA
9267	CYTH1	0.202437	0.279283	0	NA
57192	MCOLN1	0.20228	0.306935	0	NA
50486	G0S2	0.202124	0.336766	0	NA
6009	RHEB	0.202024	0.592724	0	NA
2309	FOXO3	0.201889	0.420921	0	NA
51056	LAP3	0.201838	0.677475	0	NA
2531	KDSR	0.201763	0.651184	0	NA
9580	SOX13	0.201302	0.38487	0	NA
3590	IL11RA	0.201207	0.456682	0	NA
2947	GSTM3	0.20106	0.604582	67	1p13.3
140828	LINC00261	0.200957	0.526897	0	NA
3142	HLX	0.20076	0.627618	30	1q41
[truncated: 19,357 more rows]
