# Supplementary material for: Prioritizing causal disease genes using unbiased genomic features
Source: Genome Biol. 2014 Dec 3;15(12):3274. doi: 10.1186/s13059-014-0534-8 (PMC4279789; doi:10.1186/s13059-014-0534-8)
Supplement: Additional file 29: Table S33. — OPEN predictions for type I diabetes mellitus. [file 13059_2014_534_MOESM29_ESM.xlsx]

## Sheet: HP_0008234_OPEN_predictions.txt
Entrez_ID	HGNC	Score	Stdev	GWAS Hit (loci are numbered, 0 = not within a GWAS locus)	Locus (NA = gene not within a GWAS locus)
3575	IL7R	2.45441	0.155075	0	NA
962	CD48	2.41719	0.298942	0	NA
54440	SASH3	2.31994	0.19211	0	NA
1880	GPR183	2.29405	0.215502	0	NA
9938	ARHGAP25	2.28399	0.158965	0	NA
942	CD86	2.26445	0.391308	0	NA
151888	BTLA	2.25687	0.462978	0	NA
64092	SAMSN1	2.24801	0.204232	0	NA
5880	RAC2	2.24774	0.240163	18	22q13.1
2841	GPR18	2.24464	0.16657	0	NA
7456	WIPF1	2.24101	0.31216	0	NA
5788	PTPRC	2.22801	0.196682	0	NA
117289	TAGAP	2.2165	0.521789	0	NA
5778	PTPN7	2.21055	0.260988	0	NA
64333	ARHGAP9	2.19877	0.366873	0	NA
7133	TNFRSF1B	2.17913	0.417807	0	NA
11262	SP140	2.17652	0.432894	0	NA
51411	BIN2	2.17577	0.354408	0	NA
7940	LST1	2.17197	0.285033	0	NA
639	PRDM1	2.16652	0.195057	0	NA
3937	LCP2	2.16568	0.328524	0	NA
83593	RASSF5	2.16415	0.336905	1	1q32.1
3587	IL10RA	2.15933	0.236533	0	NA
8477	GPR65	2.15158	0.295892	0	NA
56833	SLAMF8	2.14173	0.254074	0	NA
4542	MYO1F	2.14154	0.23708	0	NA
50615	IL21R	2.12864	0.118842	0	NA
50856	CLEC4A	2.12734	0.3414	0	NA
57823	SLAMF7	2.12553	0.172622	0	NA
9595	CYTIP	2.11461	0.378323	0	NA
3702	ITK	2.10257	0.312787	0	NA
219972	MPEG1	2.10017	0.284775	0	NA
7941	PLA2G7	2.09723	0.48597	0	NA
2124	EVI2B	2.09484	0.416037	0	NA
1378	CR1	2.08913	0.318923	0	NA
7128	TNFAIP3	2.08047	0.48388	0	NA
3903	LAIR1	2.07905	0.23784	0	NA
1230	CCR1	2.07492	0.564856	0	NA
283897	C16orf54	2.07456	0.330702	0	NA
8320	EOMES	2.07234	0.355556	0	NA
27128	CYTH4	2.07234	0.256293	18	22q13.1
6404	SELPLG	2.06873	0.369442	0	NA
7852	CXCR4	2.06542	0.31027	0	NA
2219	FCN1	2.06486	0.458618	0	NA
57705	WDFY4	2.06296	0.488252	0	NA
1794	DOCK2	2.05993	0.390499	0	NA
2113	ETS1	2.05455	0.373385	0	NA
11314	CD300A	2.05347	0.543339	0	NA
4332	MNDA	2.0534	0.274949	0	NA
9046	DOK2	2.05116	0.765607	0	NA
915	CD3D	2.04994	0.283395	0	NA
51296	SLC15A3	2.04412	0.194656	0	NA
9051	PSTPIP1	2.0423	0.298101	0	NA
3601	IL15RA	2.03663	0.319998	12	10p15.1
7305	TYROBP	2.03509	0.284649	0	NA
941	CD80	2.03179	0.18775	0	NA
25816	TNFAIP8	2.02932	0.424332	0	NA
6775	STAT4	2.029	0.467008	0	NA
5579	PRKCB	2.02829	0.570449	0	NA
951	CD37	2.02804	0.343431	0	NA
10943	MSL3	2.02737	0.147867	0	NA
973	CD79A	2.02416	0.511942	0	NA
3059	HCLS1	2.02303	0.34454	0	NA
2533	FYB	2.02152	0.154603	0	NA
441168	FAM26F	2.01992	0.478055	0	NA
5551	PRF1	2.01815	0.230089	0	NA
4050	LTB	2.01726	0.38406	0	NA
5272	SERPINB9	2.01466	0.29046	0	NA
4688	NCF2	2.01242	0.447379	0	NA
115992	RNF166	2.00338	0.179133	0	NA
6402	SELL	2.00174	0.414517	0	NA
92241	RCSD1	1.99499	0.370011	0	NA
84166	NLRC5	1.99168	0.247586	0	NA
3055	HCK	1.99131	0.386724	0	NA
115362	GBP5	1.99042	0.562395	0	NA
27074	LAMP3	1.99026	0.3621	0	NA
80342	TRAF3IP3	1.98721	0.246723	0	NA
80833	APOL3	1.98515	0.325891	0	NA
3669	ISG20	1.98404	0.37444	0	NA
118788	PIK3AP1	1.98176	0.543758	0	NA
3394	IRF8	1.97342	0.246821	0	NA
7185	TRAF1	1.96979	0.313511	0	NA
79037	PVRIG	1.96973	0.385962	0	NA
5341	PLEK	1.96553	0.40401	0	NA
914	CD2	1.96284	0.555604	0	NA
23643	LY96	1.95909	0.441045	0	NA
9308	CD83	1.95769	0.321033	0	NA
1236	CCR7	1.95588	0.315742	19	17q21.2
10437	IFI30	1.95395	0.233615	0	NA
79651	RHBDF2	1.95311	0.338706	0	NA
8807	IL18RAP	1.95162	0.433472	0	NA
9473	THEMIS2	1.94924	0.405623	0	NA
7097	TLR2	1.9433	0.348348	0	NA
3559	IL2RA	1.94111	0.263964	12	10p15.1
168537	GIMAP7	1.9395	0.404538	0	NA
3603	IL16	1.93308	0.240414	0	NA
29992	PILRA	1.93256	0.565849	0	NA
917	CD3G	1.9321	0.334572	0	NA
2634	GBP2	1.93209	0.442365	0	NA
4063	LY9	1.92945	0.716041	0	NA
3594	IL12RB1	1.92918	0.440419	0	NA
120425	AMICA1	1.9262	0.35727	0	NA
3428	IFI16	1.92556	0.230737	0	NA
1536	CYBB	1.92106	0.250633	0	NA
974	CD79B	1.91291	0.464179	0	NA
6362	CCL18	1.91127	0.393756	0	NA
10673	TNFSF13B	1.91084	0.518875	0	NA
79626	TNFAIP8L2	1.90936	0.544984	0	NA
474344	GIMAP6	1.90745	0.549217	0	NA
257106	ARHGAP30	1.90531	0.217392	0	NA
9056	SLC7A7	1.90345	0.216023	0	NA
6503	SLA	1.90193	0.466439	0	NA
958	CD40	1.90161	0.497673	0	NA
3455	IFNAR2	1.89542	0.361595	0	NA
83706	FERMT3	1.89473	0.414167	0	NA
939	CD27	1.89364	0.348361	0	NA
114836	SLAMF6	1.89196	0.401571	0	NA
91523	PCED1B	1.89176	0.409243	0	NA
375387	NRROS	1.88842	0.466718	0	NA
50515	CHST11	1.88782	0.386278	0	NA
3002	GZMB	1.88749	0.462027	0	NA
9535	GMFG	1.88595	0.460901	0	NA
3560	IL2RB	1.88593	0.259491	18	22q13.1
2268	FGR	1.88517	0.364269	0	NA
7535	ZAP70	1.88432	0.243468	0	NA
9404	LPXN	1.88392	0.181234	0	NA
3932	LCK	1.87959	0.324367	0	NA
10870	HCST	1.87425	0.426214	0	NA
10538	BATF	1.87306	0.630199	0	NA
7409	VAV1	1.87293	0.264338	0	NA
10068	IL18BP	1.87069	0.269951	0	NA
729230	CCR2	1.86982	0.554476	0	NA
94120	SYTL3	1.86863	0.217114	0	NA
5199	CFP	1.86632	0.225398	0	NA
7903	ST8SIA4	1.86628	0.445403	0	NA
197259	MLKL	1.86515	0.172809	0	NA
11119	BTN3A1	1.86441	0.425615	0	NA
5552	SRGN	1.86231	0.523027	0	NA
3684	ITGAM	1.86156	0.582682	0	NA
9750	FAM65B	1.86119	0.481208	0	NA
80301	PLEKHO2	1.86092	0.273714	0	NA
3071	NCKAP1L	1.85233	0.402545	0	NA
29909	GPR171	1.8518	0.222654	0	NA
919	CD247	1.84619	0.531573	0	NA
53831	GPR84	1.84247	0.544938	0	NA
969	CD69	1.83568	0.464718	32	12p13.31
963	CD53	1.83435	0.438983	0	NA
89790	SIGLEC10	1.83021	0.631408	0	NA
597	BCL2A1	1.82919	0.555922	0	NA
170575	GIMAP1	1.82422	0.372282	0	NA
1043	CD52	1.82412	0.152879	0	NA
81553	FAM49A	1.82399	0.479787	0	NA
27334	P2RY10	1.82337	0.399933	0	NA
54518	APBB1IP	1.8224	0.50357	0	NA
608	TNFRSF17	1.82196	0.177961	0	NA
55024	BANK1	1.8187	0.186262	0	NA
10938	EHD1	1.81472	0.262258	0	NA
3695	ITGB7	1.81373	0.554229	0	NA
3659	IRF1	1.81215	0.46331	0	NA
374403	TBC1D10C	1.81181	0.530363	0	NA
719	C3AR1	1.81055	0.473744	0	NA
64005	MYO1G	1.81015	0.432654	0	NA
6039	RNASE6	1.80913	0.275193	0	NA
916	CD3E	1.80459	0.105093	0	NA
8832	CD84	1.8044	0.39322	0	NA
51338	MS4A4A	1.80146	0.34397	0	NA
221472	FGD2	1.80081	0.356813	0	NA
3683	ITGAL	1.79358	0.385177	0	NA
54900	LAX1	1.79056	0.320798	0	NA
7462	LAT2	1.79014	0.349394	0	NA
55843	ARHGAP15	1.78868	0.472052	0	NA
80709	AKNA	1.78795	0.258548	0	NA
23180	RFTN1	1.78263	0.429644	0	NA
50852	TRAT1	1.7813	0.467992	0	NA
2313	FLI1	1.78119	0.382309	0	NA
10859	LILRB1	1.78014	0.262419	0	NA
6793	STK10	1.77981	0.611647	0	NA
2014	EMP3	1.77931	0.153989	0	NA
81030	ZBP1	1.77743	0.444998	0	NA
23526	HMHA1	1.77733	0.252149	0	NA
9450	LY86	1.77672	0.487647	0	NA
285195	SLC9A9	1.77366	0.204212	0	NA
79958	DENND1C	1.77267	0.547271	0	NA
9447	AIM2	1.76832	0.282871	0	NA
3384	ICAM2	1.76788	0.300575	0	NA
55577	NAGK	1.76766	0.605691	0	NA
241	ALOX5AP	1.76709	0.14655	0	NA
8530	CST7	1.76619	0.491704	0	NA
2123	EVI2A	1.76423	0.355996	0	NA
3431	SP110	1.76111	0.338465	0	NA
93349	SP140L	1.7606	0.366079	0	NA
55303	GIMAP4	1.76059	0.559604	0	NA
26228	STAP1	1.75965	0.378629	0	NA
4689	NCF4	1.75925	0.217977	0	NA
4242	MFNG	1.75813	0.453862	18	22q13.1
10148	EBI3	1.7568	0.373942	0	NA
170954	PPP1R18	1.75649	0.538206	0	NA
146722	CD300LF	1.75493	0.637226	0	NA
5724	PTAFR	1.75282	0.414973	0	NA
9332	CD163	1.74989	0.244288	0	NA
64127	NOD2	1.74834	0.554796	0	NA
100	ADA	1.74559	0.377979	0	NA
53829	P2RY13	1.74365	0.573883	0	NA
3687	ITGAX	1.74196	0.445121	0	NA
1436	CSF1R	1.73845	0.331516	0	NA
3635	INPP5D	1.73819	0.340017	0	NA
3689	ITGB2	1.73329	0.494354	0	NA
79713	IGFLR1	1.72687	0.39085	0	NA
3003	GZMK	1.72297	0.552484	0	NA
8875	VNN2	1.71648	0.545728	0	NA
3133	HLA-E	1.71459	0.340362	0	NA
201633	TIGIT	1.71087	0.405926	0	NA
7127	TNFAIP2	1.70974	0.319521	0	NA
6648	SOD2	1.70793	0.437462	0	NA
1445	CSK	1.70626	0.413041	0	NA
5996	RGS1	1.70578	0.45845	0	NA
391	RHOG	1.70543	0.48806	0	NA
3113	HLA-DPA1	1.70145	0.538693	20	6p21.3
10320	IKZF1	1.70133	0.34378	0	NA
4818	NKG7	1.70123	0.416631	0	NA
2213	FCGR2B	1.70054	0.542638	0	NA
9214	FAIM3	1.69855	0.440633	1	1q32.1
89857	KLHL6	1.69727	0.610216	0	NA
9267	CYTH1	1.69675	0.289634	0	NA
6850	SYK	1.69403	0.70305	0	NA
920	CD4	1.69402	0.578756	0	NA
51816	CECR1	1.69358	0.557163	0	NA
30817	EMR2	1.6923	0.141962	0	NA
6351	CCL4	1.69102	0.44637	0	NA
7412	VCAM1	1.68942	0.244426	0	NA
84868	HAVCR2	1.68677	0.314149	0	NA
56253	CRTAM	1.68527	0.41455	0	NA
26034	IPCEF1	1.68509	0.445659	0	NA
2207	FCER1G	1.68501	0.281744	0	NA
25939	SAMHD1	1.68262	0.474028	0	NA
51762	RAB8B	1.68247	0.509647	0	NA
64859	NABP1	1.6751	0.508389	0	NA
10863	ADAM28	1.67465	0.40239	0	NA
7096	TLR1	1.67295	0.484832	0	NA
83937	RASSF4	1.67189	0.265623	0	NA
8809	IL18R1	1.67056	0.521152	0	NA
4046	LSP1	1.66823	0.405936	0	NA
11040	PIM2	1.6647	0.361918	0	NA
5790	PTPRCAP	1.66241	0.491974	0	NA
115361	GBP4	1.66134	0.520887	0	NA
1234	CCR5	1.66098	0.298895	0	NA
5791	PTPRE	1.65899	0.594266	0	NA
3600	IL15	1.65799	0.395587	0	NA
54504	CPVL	1.65424	0.565556	0	NA
29940	DSE	1.6539	0.49385	0	NA
10123	ARL4C	1.65362	0.527357	0	NA
2633	GBP1	1.6498	0.499549	0	NA
5026	P2RX5	1.6496	0.494957	0	NA
135	ADORA2A	1.64757	0.488211	0	NA
4067	LYN	1.64505	0.251111	0	NA
84230	LRRC8C	1.64486	0.518466	0	NA
201799	TMEM154	1.64203	0.299212	0	NA
10125	RASGRP1	1.64058	0.535653	0	NA
8459	TPST2	1.64034	0.488705	0	NA
9935	MAFB	1.63963	0.30408	0	NA
22898	DENND3	1.63806	0.419178	0	NA
22918	CD93	1.63778	0.40295	0	NA
2357	FPR1	1.631	0.553552	0	NA
128346	C1orf162	1.62914	0.718757	0	NA
23240	KIAA0922	1.62901	0.865603	0	NA
5937	RBMS1	1.62559	0.316208	0	NA
25780	RASGRP3	1.62484	0.508219	0	NA
139818	DOCK11	1.62348	0.190199	0	NA
3662	IRF4	1.62288	0.397231	0	NA
27071	DAPP1	1.62154	0.483897	0	NA
1890	TYMP	1.62012	0.538332	0	NA
837	CASP4	1.61726	0.352671	0	NA
8837	CFLAR	1.61711	0.620309	0	NA
5336	PLCG2	1.61561	0.543578	0	NA
51311	TLR8	1.61433	0.395011	0	NA
10346	TRIM22	1.61225	0.423616	0	NA
4064	CD180	1.6117	0.621793	0	NA
147138	TMC8	1.61044	0.736463	0	NA
64115	C10orf54	1.60717	0.548675	0	NA
10261	IGSF6	1.60702	0.348757	0	NA
29121	CLEC2D	1.60632	0.590254	32	12p13.31
10225	CD96	1.60167	0.489	0	NA
9435	CHST2	1.60107	0.363279	0	NA
63940	GPSM3	1.60061	0.53377	20	6p21.3
54739	XAF1	1.59703	0.516998	0	NA
4794	NFKBIE	1.59368	0.34616	0	NA
931	MS4A1	1.59264	0.462503	0	NA
28984	RGCC	1.59238	0.349183	0	NA
4600	MX2	1.589	0.636502	0	NA
54210	TREM1	1.58843	0.546494	0	NA
23533	PIK3R5	1.58514	0.401766	0	NA
139716	GAB3	1.58314	0.303124	26	Xq28
29969	MDFIC	1.58049	0.400013	0	NA
29851	ICOS	1.57881	0.393815	5	2q33
9844	ELMO1	1.57804	0.22277	0	NA
3665	IRF7	1.57782	0.635528	0	NA
712	C1QA	1.57768	0.539496	0	NA
952	CD38	1.5744	0.464171	0	NA
57514	ARHGAP31	1.57376	0.469782	0	NA
149628	PYHIN1	1.57014	0.229407	0	NA
9976	CLEC2B	1.56703	0.412915	32	12p13.31
330	BIRC3	1.56699	0.3716	0	NA
57162	PELI1	1.56683	0.593321	0	NA
3101	HK3	1.56483	0.618809	0	NA
10507	SEMA4D	1.56451	0.384395	0	NA
10563	CXCL13	1.56384	0.421423	0	NA
6347	CCL2	1.56266	0.674676	0	NA
51056	LAP3	1.56148	0.738581	0	NA
81704	DOCK8	1.55859	0.321919	0	NA
3676	ITGA4	1.55489	0.490921	0	NA
4068	SH2D1A	1.55411	0.411274	0	NA
10578	GNLY	1.54927	0.335943	0	NA
59339	PLEKHA2	1.54798	0.444956	0	NA
197358	NLRC3	1.54795	0.213741	0	NA
145864	HAPLN3	1.54667	0.587904	0	NA
259307	IL4I1	1.54541	0.728462	0	NA
2999	GZMH	1.54534	0.479221	0	NA
10659	CELF2	1.54432	0.351329	0	NA
8942	KYNU	1.54412	0.315182	0	NA
8542	APOL1	1.54381	0.215323	0	NA
29015	SLC43A3	1.54313	0.319691	0	NA
11151	CORO1A	1.54292	0.461703	0	NA
64231	MS4A6A	1.5427	0.546584	0	NA
9363	RAB33A	1.54251	0.238564	0	NA
81793	TLR10	1.54162	0.430187	0	NA
5142	PDE4B	1.53937	0.32875	0	NA
3738	KCNA3	1.53691	0.466184	0	NA
55707	NECAP2	1.53455	0.307334	0	NA
5588	PRKCQ	1.53383	0.503419	12	10p15.1
5396	PRRX1	1.53343	0.804319	0	NA
5806	PTX3	1.53098	0.430008	0	NA
256236	NAPSB	1.53077	0.551786	0	NA
972	CD74	1.53035	0.527892	0	NA
5294	PIK3CG	1.52997	0.595544	0	NA
5777	PTPN6	1.52994	0.54103	0	NA
54757	FAM20A	1.52741	0.377064	0	NA
6504	SLAMF1	1.5273	0.746202	0	NA
5031	P2RY6	1.52393	0.417736	0	NA
64778	FNDC3B	1.52372	0.398232	0	NA
92799	SHKBP1	1.52267	0.549025	0	NA
834	CASP1	1.52237	0.424274	0	NA
7805	LAPTM5	1.52167	0.307254	0	NA
1326	MAP3K8	1.51925	0.692325	0	NA
9839	ZEB2	1.51874	0.505654	0	NA
137835	TMEM71	1.51806	0.576947	0	NA
3656	IRAK2	1.51637	0.300552	0	NA
64098	PARVG	1.51582	0.287045	0	NA
22797	TFEC	1.5132	0.401904	0	NA
5450	POU2AF1	1.51174	0.291948	0	NA
713	C1QB	1.50985	0.526526	0	NA
57699	CPNE5	1.50913	0.387163	0	NA
29887	SNX10	1.50648	0.540453	0	NA
6352	CCL5	1.50647	0.310161	0	NA
266747	RGL4	1.50518	0.457153	0	NA
9806	SPOCK2	1.5048	0.452772	0	NA
7040	TGFB1	1.50455	0.632733	0	NA
4245	MGAT1	1.50313	0.237348	0	NA
864	RUNX3	1.49711	0.399704	0	NA
953	ENTPD1	1.49652	0.521643	0	NA
51465	UBE2J1	1.49223	0.445365	0	NA
695	BTK	1.49015	0.479513	0	NA
4791	NFKB2	1.48977	0.580822	0	NA
55013	CCDC109B	1.4892	0.322406	0	NA
79156	PLEKHF1	1.48688	0.350388	0	NA
9910	RABGAP1L	1.4811	0.401565	0	NA
84034	EMILIN2	1.47969	0.3972	0	NA
200315	APOBEC3A	1.47813	0.415802	0	NA
4277	MICB	1.47739	0.264244	0	NA
91319	DERL3	1.47532	0.363497	0	NA
6279	S100A8	1.4741	0.178143	0	NA
3554	IL1R1	1.4737	0.408575	0	NA
9467	SH3BP5	1.47365	0.443591	0	NA
9815	GIT2	1.47339	0.200945	0	NA
64407	RGS18	1.47309	0.35719	0	NA
219285	SAMD9L	1.4729	0.587411	0	NA
3112	HLA-DOB	1.47105	0.525094	20	6p21.3
83666	PARP9	1.47092	0.674606	0	NA
5328	PLAU	1.46837	0.295101	0	NA
91526	ANKRD44	1.46756	0.486745	0	NA
960	CD44	1.46724	0.524115	0	NA
51177	PLEKHO1	1.46708	0.711237	0	NA
1901	S1PR1	1.46466	0.538544	0	NA
6789	STK4	1.46371	0.509986	0	NA
1193	CLIC2	1.46305	0.805136	0	NA
94240	EPSTI1	1.46302	0.378898	0	NA
284021	MILR1	1.46017	0.707114	0	NA
51191	HERC5	1.45893	0.932708	0	NA
155038	GIMAP8	1.45645	0.260053	0	NA
4069	LYZ	1.45635	0.539198	0	NA
10892	MALT1	1.45357	0.348009	0	NA
3111	HLA-DOA	1.44999	0.633735	20	6p21.3
4478	MSN	1.44973	0.252106	0	NA
8728	ADAM19	1.44916	0.654182	0	NA
55423	SIRPG	1.44786	0.593109	27	20p13
10791	VAMP5	1.44675	0.208121	0	NA
2022	ENG	1.44659	0.579376	0	NA
387357	THEMIS	1.4462	0.481368	0	NA
27240	SIT1	1.44454	0.414219	0	NA
286336	FAM78A	1.44347	0.511151	0	NA
19	ABCA1	1.44105	0.282376	0	NA
80896	NPL	1.43921	0.653478	0	NA
9873	FCHSD2	1.43804	0.62931	0	NA
114769	CARD16	1.43784	0.38403	0	NA
10875	FGL2	1.43773	0.292958	0	NA
6774	STAT3	1.43693	0.689115	0	NA
11184	MAP4K1	1.43551	0.397118	0	NA
79627	OGFRL1	1.43484	0.413265	0	NA
26051	PPP1R16B	1.43419	0.532086	0	NA
3576	CXCL8	1.43289	0.43577	0	NA
11182	SLC2A6	1.43165	0.450573	0	NA
10537	UBD	1.43139	0.36251	0	NA
3134	HLA-F	1.43104	0.612082	0	NA
313	AOAH	1.43081	0.60828	0	NA
1235	CCR6	1.42793	0.157179	0	NA
135112	NCOA7	1.42633	0.526992	0	NA
10561	IFI44	1.42574	0.404627	0	NA
89846	FGD3	1.42478	0.41958	0	NA
925	CD8A	1.42307	0.339183	0	NA
165631	PARP15	1.42054	0.247246	0	NA
3604	TNFRSF9	1.41631	0.514432	0	NA
26157	GIMAP2	1.41499	0.252265	0	NA
6355	CCL8	1.41149	0.61369	0	NA
3627	CXCL10	1.41136	0.517079	0	NA
80008	TMEM156	1.41052	0.414309	0	NA
8676	STX11	1.4103	0.382886	0	NA
23157	SEPT6	1.40819	0.642192	0	NA
4283	CXCL9	1.40491	0.664435	0	NA
10288	LILRB2	1.40272	0.627198	0	NA
5329	PLAUR	1.40198	0.717997	0	NA
3115	HLA-DPB1	1.40079	0.541913	20	6p21.3
6773	STAT2	1.40077	0.381154	0	NA
5452	POU2F2	1.40057	0.417395	0	NA
440823	MIAT	1.40032	0.300224	0	NA
6001	RGS10	1.39942	0.388545	0	NA
199	AIF1	1.39753	0.460855	0	NA
160365	CLECL1	1.39686	0.374135	32	12p13.31
4650	MYO9B	1.39597	0.985992	0	NA
714	C1QC	1.38679	0.394924	0	NA
7130	TNFAIP6	1.38469	0.464287	0	NA
2919	CXCL1	1.38345	0.51036	0	NA
10308	ZNF267	1.38274	0.759309	0	NA
10326	SIRPB1	1.38064	0.416841	27	20p13
3097	HIVEP2	1.38059	0.410812	0	NA
284996	RNF149	1.37865	0.440998	0	NA
23231	SEL1L3	1.37848	0.602053	30	4p15.2
3902	LAG3	1.37774	0.752102	0	NA
8934	RAB29	1.37644	0.244343	0	NA
9770	RASSF2	1.37618	0.374765	0	NA
53827	FXYD5	1.37523	0.721172	0	NA
2359	FPR3	1.37444	0.48276	0	NA
7048	TGFBR2	1.37198	0.599078	0	NA
923	CD6	1.3717	0.48858	0	NA
3123	HLA-DRB1	1.37127	0.37689	20	6p21.3
3109	HLA-DMB	1.36931	0.470117	20	6p21.3
80231	CXorf21	1.3691	0.206463	0	NA
6892	TAPBP	1.36788	0.457953	0	NA
1051	CEBPB	1.36785	0.653608	0	NA
51284	TLR7	1.36704	0.585339	0	NA
80830	APOL6	1.36649	0.46551	0	NA
7454	WAS	1.36632	0.320455	0	NA
101	ADAM8	1.36615	0.576218	0	NA
3122	HLA-DRA	1.36417	0.385582	20	6p21.3
58191	CXCL16	1.36395	0.452117	0	NA
11064	CNTRL	1.36206	0.304805	0	NA
55501	CHST12	1.35864	0.41064	0	NA
3936	LCP1	1.35792	0.373176	0	NA
9262	STK17B	1.35749	0.490158	0	NA
83716	CRISPLD2	1.35448	0.897338	0	NA
6533	SLC6A6	1.3528	1.00125	0	NA
4318	MMP9	1.35077	0.462708	0	NA
272	AMPD3	1.34842	0.298347	0	NA
5175	PECAM1	1.3483	0.972954	0	NA
2995	GYPC	1.34587	0.444847	0	NA
716	C1S	1.34585	0.573409	0	NA
1731	SEPT1	1.34518	0.591303	0	NA
6095	RORA	1.34476	0.664873	0	NA
2769	GNA15	1.34305	0.484855	0	NA
3820	KLRB1	1.34207	0.401718	32	12p13.31
2215	FCGR3B	1.34179	0.511679	0	NA
3383	ICAM1	1.34172	0.63758	22	19p13.2
254102	EHBP1L1	1.34011	0.37693	0	NA
11010	GLIPR1	1.33887	0.673093	0	NA
26112	CCDC69	1.33735	0.398166	0	NA
11006	LILRB4	1.33481	0.576688	0	NA
81606	LBH	1.33419	0.450015	0	NA
6916	TBXAS1	1.333	0.461298	0	NA
1806	DPYD	1.33201	0.493217	0	NA
5293	PIK3CD	1.33174	0.520798	0	NA
54331	GNG2	1.33151	0.339828	0	NA
255231	MCOLN2	1.32919	0.372407	0	NA
366	AQP9	1.32577	0.565768	0	NA
23406	COTL1	1.32376	0.335569	0	NA
140885	SIRPA	1.31878	0.510956	27	20p13
2885	GRB2	1.31874	0.583631	0	NA
79413	ZBED2	1.31846	0.5159	0	NA
6494	SIPA1	1.31694	0.555537	0	NA
91607	SLFN11	1.31633	0.427388	0	NA
4066	LYL1	1.31525	0.371964	0	NA
3586	IL10	1.31277	0.351681	1	1q32.1
3732	CD82	1.31055	0.446652	0	NA
10385	BTN2A2	1.3105	0.356946	0	NA
1130	LYST	1.30853	0.675861	0	NA
3717	JAK2	1.30837	0.243586	0	NA
10095	ARPC1B	1.30642	0.647622	0	NA
397	ARHGDIB	1.30539	0.67228	0	NA
22808	MRAS	1.30407	0.328816	0	NA
6614	SIGLEC1	1.30243	0.569682	0	NA
26253	CLEC4E	1.30212	0.680629	0	NA
6776	STAT5A	1.3006	0.546214	0	NA
26301	GBGT1	1.30055	0.483461	0	NA
115004	MB21D1	1.29947	0.859748	0	NA
3310	HSPA6	1.29843	0.611032	0	NA
54625	PARP14	1.29688	0.431323	0	NA
3561	IL2RG	1.29662	0.451519	0	NA
30009	TBX21	1.29488	0.541533	0	NA
85450	ITPRIP	1.29362	0.549232	0	NA
867	CBL	1.29289	0.526722	0	NA
7124	TNF	1.29247	0.610843	0	NA
10010	TANK	1.29122	0.351046	0	NA
55509	BATF3	1.29036	0.502417	0	NA
8767	RIPK2	1.29019	0.412372	0	NA
9246	UBE2L6	1.28755	0.401079	0	NA
23597	ACOT9	1.28699	0.521336	0	NA
10235	RASGRP2	1.28659	0.524632	0	NA
1075	CTSC	1.28617	0.42851	0	NA
1508	CTSB	1.28417	0.325439	0	NA
64174	DPEP2	1.27761	0.524616	0	NA
5583	PRKCH	1.27733	0.50395	0	NA
64108	RTP4	1.27708	0.662666	0	NA
921	CD5	1.2766	0.589626	0	NA
2869	GRK5	1.27616	0.423439	0	NA
2745	GLRX	1.27318	0.405275	0	NA
23048	FNBP1	1.2722	0.498181	0	NA
2534	FYN	1.27218	0.440719	0	NA
1844	DUSP2	1.27097	0.705108	0	NA
10800	CYSLTR1	1.27021	0.342195	0	NA
8829	NRP1	1.26738	0.578531	0	NA
717	C2	1.26617	0.551947	0	NA
7453	WARS	1.26327	0.68029	15	14q32.2
9444	QKI	1.26311	0.580677	0	NA
4125	MAN2B1	1.26299	0.582619	0	NA
3119	HLA-DQB1	1.2587	0.465691	20	6p21.3
79961	DENND2D	1.25671	0.737985	0	NA
3290	HSD11B1	1.25635	0.495507	0	NA
8522	GAS7	1.25365	0.660196	0	NA
3569	IL6	1.25278	0.526956	0	NA
114548	NLRP3	1.25252	0.56207	0	NA
3772	KCNJ15	1.25057	0.413424	0	NA
113	ADCY7	1.24994	0.707573	0	NA
6373	CXCL11	1.24909	0.60399	0	NA
26031	OSBPL3	1.24692	0.297106	0	NA
9263	STK17A	1.24654	0.806266	0	NA
940	CD28	1.24382	0.31743	5	2q33
1535	CYBA	1.24377	0.30883	0	NA
971	CD72	1.24213	0.492675	0	NA
3678	ITGA5	1.24212	0.742999	0	NA
1475	CSTA	1.24192	0.528395	0	NA
221692	PHACTR1	1.24052	0.262594	0	NA
2920	CXCL2	1.23984	0.337455	0	NA
1540	CYLD	1.23259	0.454957	0	NA
5292	PIM1	1.2284	0.768227	0	NA
11214	AKAP13	1.22591	0.471557	0	NA
112616	CMTM7	1.22552	0.533705	0	NA
79668	PARP8	1.2241	0.491657	0	NA
1263	PLK3	1.22136	0.45535	0	NA
3987	LIMS1	1.22056	0.508648	0	NA
340348	TSPAN33	1.21861	0.23318	0	NA
11031	RAB31	1.21594	0.300516	0	NA
54557	SGTB	1.21456	0.492199	0	NA
865	CBFB	1.2144	0.56524	0	NA
91353	IGLL3P	1.21414	0.519952	0	NA
8303	SNN	1.2123	0.466031	0	NA
26191	PTPN22	1.21208	0.608185	4	1p13.2
141	ADPRH	1.21173	0.705926	0	NA
640	BLK	1.21086	0.208844	0	NA
83605	CCM2	1.20868	0.629513	0	NA
84433	CARD11	1.20835	0.795054	0	NA
55340	GIMAP5	1.20809	0.452657	0	NA
309	ANXA6	1.20799	0.793275	0	NA
91010	FMNL3	1.2078	0.2983	0	NA
84541	KBTBD8	1.20774	0.344426	0	NA
55454	CSGALNACT2	1.20724	0.139607	0	NA
80183	KIAA0226L	1.20712	0.246491	0	NA
338773	TMEM119	1.20511	0.334432	0	NA
6280	S100A9	1.20453	0.429359	0	NA
8519	IFITM1	1.20451	0.594911	0	NA
51571	FAM49B	1.20446	0.613108	0	NA
4170	MCL1	1.20323	0.394104	0	NA
162394	SLFN5	1.20221	0.599342	0	NA
6397	SEC14L1	1.20068	0.498483	0	NA
55294	FBXW7	1.20062	0.359175	0	NA
7099	TLR4	1.19933	0.38995	0	NA
55790	CSGALNACT1	1.19896	0.53114	0	NA
22861	NLRP1	1.19816	0.462147	0	NA
64581	CLEC7A	1.19769	0.458157	0	NA
79890	RIN3	1.19463	0.534977	0	NA
10318	TNIP1	1.19341	0.444552	0	NA
6772	STAT1	1.19304	0.664147	0	NA
9674	KIAA0040	1.19085	0.743586	0	NA
64744	SMAP2	1.18998	0.533595	0	NA
7293	TNFRSF4	1.189	0.623781	0	NA
83416	FCRL5	1.18889	0.631662	0	NA
9909	DENND4B	1.18785	0.396806	0	NA
10312	TCIRG1	1.18718	0.399915	0	NA
10379	IRF9	1.18681	0.386068	0	NA
526	ATP6V1B2	1.18591	0.496515	0	NA
1493	CTLA4	1.18269	0.556617	5	2q33
7791	ZYX	1.18229	0.574129	0	NA
7045	TGFBI	1.18226	0.368941	0	NA
5533	PPP3CC	1.18181	0.406973	0	NA
257144	GCSAM	1.17895	0.306145	0	NA
3108	HLA-DMA	1.17703	0.420804	20	6p21.3
1959	EGR2	1.1767	0.368237	0	NA
637	BID	1.17344	0.335398	0	NA
715	C1R	1.1732	0.299597	0	NA
126308	MOB3A	1.1731	0.328187	0	NA
57674	RNF213	1.17228	0.197271	0	NA
126014	OSCAR	1.17104	0.450195	0	NA
1117	CHI3L2	1.17057	0.333195	0	NA
2908	NR3C1	1.1699	0.597985	0	NA
8291	DYSF	1.1683	0.296717	0	NA
5698	PSMB9	1.16483	0.316104	20	6p21.3
1604	CD55	1.16427	0.495324	0	NA
6891	TAP2	1.16164	0.359639	20	6p21.3
51063	CALHM2	1.16015	0.592013	0	NA
60489	APOBEC3G	1.1592	0.73941	0	NA
399	RHOH	1.15706	0.405653	0	NA
8869	ST3GAL5	1.15637	0.483355	0	NA
710	SERPING1	1.15577	0.492645	0	NA
54464	XRN1	1.15492	0.861477	0	NA
6489	ST8SIA1	1.1549	0.171383	0	NA
4155	MBP	1.15305	0.191209	0	NA
752	FMNL1	1.15259	0.438284	0	NA
10663	CXCR6	1.15238	0.525111	0	NA
23208	SYT11	1.14847	0.76891	0	NA
91283	MSANTD3	1.14782	0.40754	0	NA
2882	GPX7	1.14707	0.325824	0	NA
340061	TMEM173	1.14603	0.433371	0	NA
80149	ZC3H12A	1.14476	0.414968	0	NA
26524	LATS2	1.14453	0.765746	0	NA
3385	ICAM3	1.14395	0.47451	22	19p13.2
9047	SH2D2A	1.14241	0.674793	0	NA
10287	RGS19	1.13951	0.514024	0	NA
11221	DUSP10	1.13851	0.511041	0	NA
2358	FPR2	1.13772	0.559608	0	NA
4094	MAF	1.13642	0.412439	0	NA
50619	DEF6	1.13486	0.711677	0	NA
4783	NFIL3	1.13459	0.499095	0	NA
23075	SWAP70	1.13432	0.590929	0	NA
126364	LRRC25	1.13087	0.91348	0	NA
4033	LRMP	1.13051	0.616232	0	NA
3087	HHEX	1.13045	0.837858	0	NA
23102	TBC1D2B	1.13038	0.431815	0	NA
5730	PTGDS	1.12814	0.526806	0	NA
1514	CTSL	1.12763	0.28645	0	NA
55704	CCDC88A	1.12754	0.319282	0	NA
6890	TAP1	1.12328	0.593821	20	6p21.3
4215	MAP3K3	1.12302	0.49971	0	NA
64926	RASAL3	1.12238	0.727144	0	NA
57493	HEG1	1.12083	0.706117	0	NA
29933	GPR132	1.11845	0.712682	0	NA
84959	UBASH3B	1.11793	0.552578	0	NA
6777	STAT5B	1.11792	0.291003	0	NA
271	AMPD2	1.11761	0.391098	0	NA
930	CD19	1.11473	0.398981	10	16p11.2
150372	NFAM1	1.11175	0.467703	0	NA
728	C5AR1	1.11169	0.281331	0	NA
55196	KIAA1551	1.10991	0.727947	0	NA
116496	FAM129A	1.10834	0.914549	0	NA
28951	TRIB2	1.10687	0.553312	0	NA
6386	SDCBP	1.10643	0.637848	0	NA
4939	OAS2	1.10636	0.55976	0	NA
57169	ZNFX1	1.10603	0.679194	0	NA
6688	SPI1	1.10524	0.687338	0	NA
160364	CLEC12A	1.1045	0.696157	32	12p13.31
240	ALOX5	1.1008	0.4847	0	NA
221895	JAZF1	1.09956	0.426131	0	NA
3344	FOXN2	1.09782	0.577423	0	NA
341	APOC1	1.0978	0.644937	0	NA
5265	SERPINA1	1.09753	0.267767	0	NA
353514	LILRA5	1.09698	0.558881	0	NA
51199	NIN	1.09686	0.386775	0	NA
79368	FCRL2	1.09644	0.502127	0	NA
55803	ADAP2	1.0946	0.72494	0	NA
57103	C12orf5	1.09423	0.478999	0	NA
7090	TLE3	1.09358	0.398499	0	NA
868	CBLB	1.09353	0.587678	0	NA
51696	HECA	1.09206	0.586092	0	NA
6546	SLC8A1	1.09179	0.35754	0	NA
9589	WTAP	1.09179	0.737876	0	NA
8631	SKAP1	1.09167	0.794695	0	NA
5209	PFKFB3	1.09129	0.562137	12	10p15.1
5873	RAB27A	1.09046	0.518962	0	NA
5997	RGS2	1.08634	0.367501	0	NA
50807	ASAP1	1.08548	0.487434	0	NA
10096	ACTR3	1.08431	0.558029	0	NA
22882	ZHX2	1.08384	0.343471	0	NA
54	ACP5	1.08225	0.541016	0	NA
10603	SH2B2	1.08138	0.3414	0	NA
3660	IRF2	1.08132	0.34331	0	NA
128611	ZNF831	1.08084	0.663237	0	NA
91300	R3HDM4	1.07901	0.746532	0	NA
256586	LYSMD2	1.07823	0.152261	0	NA
29780	PARVB	1.07672	0.42541	0	NA
8564	KMO	1.07636	0.375025	0	NA
4792	NFKBIA	1.07618	0.669389	0	NA
5305	PIP4K2A	1.07493	0.558988	0	NA
203228	C9orf72	1.07403	0.530967	0	NA
6515	SLC2A3	1.07264	0.83594	0	NA
6004	RGS16	1.07229	0.39184	0	NA
929	CD14	1.07001	0.367068	0	NA
84674	CARD6	1.06743	0.455424	0	NA
11025	LILRB3	1.06727	0.37494	0	NA
894	CCND2	1.06708	0.402183	0	NA
112464	PRKCDBP	1.06501	0.450703	0	NA
3566	IL4R	1.0639	0.628557	0	NA
1545	CYP1B1	1.06275	0.60853	0	NA
220929	ZNF438	1.06179	0.439977	0	NA
6480	ST6GAL1	1.05991	0.585739	0	NA
4616	GADD45B	1.05796	0.284495	0	NA
8651	SOCS1	1.05763	0.416683	37	16p13.13
51393	TRPV2	1.05707	0.263674	0	NA
6672	SP100	1.05689	0.524308	0	NA
7351	UCP2	1.05409	0.80199	0	NA
79931	TNIP3	1.05341	0.291556	0	NA
10365	KLF2	1.0531	0.785628	0	NA
55332	DRAM1	1.05249	0.505846	0	NA
5699	PSMB10	1.05191	0.608464	0	NA
7091	TLE4	1.0514	0.589535	0	NA
51303	FKBP11	1.04955	0.709711	0	NA
59345	GNB4	1.04823	0.810948	0	NA
8797	TNFRSF10A	1.04679	0.313773	0	NA
4599	MX1	1.04546	0.485325	0	NA
8905	AP1S2	1.04418	0.241135	0	NA
27040	LAT	1.04236	0.884397	10	16p11.2
4615	MYD88	1.04177	0.496755	0	NA
3437	IFIT3	1.04036	0.619791	0	NA
25801	GCA	1.03876	0.259605	8	2q36-q37
51316	PLAC8	1.03829	0.613843	0	NA
23765	IL17RA	1.03703	0.608018	0	NA
51131	PHF11	1.03681	0.350327	0	NA
1612	DAPK1	1.03597	0.457396	0	NA
7056	THBD	1.03593	0.921474	0	NA
196	AHR	1.03533	0.453632	0	NA
7424	VEGFC	1.03514	0.685043	0	NA
5900	RALGDS	1.03429	0.64904	0	NA
54103	GSAP	1.03297	0.632604	0	NA
924	CD7	1.0317	0.580082	0	NA
116984	ARAP2	1.02985	0.534008	0	NA
2889	RAPGEF1	1.02954	0.324508	0	NA
718	C3	1.02878	0.258977	0	NA
3142	HLX	1.02642	0.575735	0	NA
3956	LGALS1	1.02584	0.620272	0	NA
4057	LTF	1.02557	0.410368	0	NA
2921	CXCL3	1.02504	0.586769	0	NA
3579	CXCR2	1.02327	0.556628	0	NA
352961	HCG26	1.02293	0.475355	0	NA
84678	KDM2B	1.02224	0.640926	0	NA
10109	ARPC2	1.02184	0.378928	0	NA
56940	DUSP22	1.02174	0.44819	0	NA
3620	IDO1	1.02127	0.40025	0	NA
822	CAPG	1.02118	0.414952	0	NA
23471	TRAM1	1.0211	0.613038	0	NA
4837	NNMT	1.02107	0.618894	0	NA
26207	PITPNC1	1.01998	0.309223	0	NA
54855	FAM46C	1.01863	0.45293	0	NA
60559	SPCS3	1.01837	0.987065	0	NA
3553	IL1B	1.01702	0.617412	0	NA
56938	ARNTL2	1.01682	0.802155	0	NA
4005	LMO2	1.0166	0.787741	0	NA
10475	TRIM38	1.01608	0.500911	0	NA
10384	BTN3A3	1.01557	0.451251	0	NA
401494	PTPLAD2	1.01338	0.440829	0	NA
5371	PML	1.013	0.599506	0	NA
308	ANXA5	1.01231	0.684917	0	NA
22822	PHLDA1	1.01092	0.562166	0	NA
1286	COL4A4	1.01039	0.522299	0	NA
4312	MMP1	1.00994	0.794097	0	NA
84329	HVCN1	1.00791	0.302158	33	12q24.13
6868	ADAM17	1.00776	0.640731	0	NA
2512	FTL	1.00675	0.586959	0	NA
9945	GFPT2	1.00595	0.662857	0	NA
2004	ELK3	1.0056	0.345648	0	NA
29760	BLNK	1.00546	0.819306	0	NA
9021	SOCS3	1.00425	0.722934	0	NA
4065	LY75	1.0035	0.760209	0	NA
94015	TTYH2	0.998953	0.409222	0	NA
64332	NFKBIZ	0.998567	0.590854	0	NA
11027	LILRA2	0.996375	0.440158	0	NA
968	CD68	0.995649	0.452994	0	NA
641	BLM	0.995144	0.17964	0	NA
926	CD8B	0.994477	0.348846	0	NA
23307	FKBP15	0.994169	0.732779	0	NA
7431	VIM	0.993311	0.355335	0	NA
152137	CCDC50	0.992518	0.495813	0	NA
123920	CMTM3	0.992488	0.58331	0	NA
10957	PNRC1	0.992381	0.31189	0	NA
53347	UBASH3A	0.992152	1.1426	23	21q22.3
27303	RBMS3	0.990561	0.403174	0	NA
3458	IFNG	0.98961	0.553188	0	NA
154	ADRB2	0.98727	0.6037	0	NA
1808	DPYSL2	0.986482	0.363154	0	NA
6737	TRIM21	0.986164	0.407401	0	NA
81615	TMEM163	0.986123	0.544366	0	NA
493869	GPX8	0.983621	1.03272	0	NA
1879	EBF1	0.983299	0.495231	0	NA
4118	MAL	0.981057	0.216904	0	NA
55840	EAF2	0.979604	0.627682	0	NA
3140	MR1	0.977848	0.525448	0	NA
4644	MYO5A	0.977409	0.808598	0	NA
6282	S100A11	0.976262	0.561377	0	NA
7076	TIMP1	0.975761	0.660124	0	NA
90865	IL33	0.975345	0.73132	0	NA
3976	LIF	0.97478	0.615127	17	22q12.2
663	BNIP2	0.973712	0.549148	0	NA
3988	LIPA	0.973622	0.542139	0	NA
152789	JAKMIP1	0.972367	0.483167	0	NA
3572	IL6ST	0.971799	0.743203	0	NA
29065	ASAP1-IT1	0.971494	0.487327	0	NA
1003	CDH5	0.971157	0.942159	0	NA
115701	ALPK2	0.970392	0.396506	0	NA
120892	LRRK2	0.967837	0.79494	0	NA
10409	BASP1	0.967704	0.478469	0	NA
23345	SYNE1	0.966639	0.506719	0	NA
10044	SH2D3C	0.966498	0.618167	0	NA
22821	RASA3	0.965338	0.649026	0	NA
25865	PRKD2	0.964835	0.41191	21	19q13.32
56911	MAP3K7CL	0.964766	0.393527	0	NA
2771	GNAI2	0.963362	0.438795	0	NA
11309	SLCO2B1	0.963305	0.405236	0	NA
57168	ASPHD2	0.962021	0.348693	0	NA
59342	SCPEP1	0.960164	0.628397	0	NA
1912	PHC2	0.960036	0.676152	0	NA
1106	CHD2	0.959592	0.476991	0	NA
285	ANGPT2	0.959463	0.625323	0	NA
976	CD97	0.955068	0.762078	0	NA
51365	PLA1A	0.952594	0.848067	0	NA
6446	SGK1	0.951856	0.674112	0	NA
6196	RPS6KA2	0.95074	0.581615	0	NA
5055	SERPINB2	0.949592	0.414422	0	NA
25903	OLFML2B	0.949241	0.477098	0	NA
4154	MBNL1	0.948083	0.408256	0	NA
2180	ACSL1	0.946821	0.537569	0	NA
4311	MME	0.945084	0.400824	0	NA
199713	NLRP7	0.944806	0.521905	0	NA
50618	ITSN2	0.944274	0.42206	0	NA
860	RUNX2	0.942699	0.551454	0	NA
10457	GPNMB	0.942606	0.581669	0	NA
6401	SELE	0.941733	0.576456	0	NA
8876	VNN1	0.941603	0.965205	0	NA
1520	CTSS	0.941335	0.636727	0	NA
493861	EID3	0.939047	0.399545	0	NA
3082	HGF	0.937854	0.311069	0	NA
58475	MS4A7	0.937098	0.467338	0	NA
115350	FCRL1	0.936227	0.640928	0	NA
5912	RAP2B	0.936147	0.48219	0	NA
87	ACTN1	0.935728	0.600243	9	14q23-q24.1
285761	DCBLD1	0.934853	0.580375	0	NA
11259	FILIP1L	0.93467	0.663656	0	NA
3707	ITPKB	0.933329	0.731447	0	NA
9840	TESPA1	0.932438	0.678006	0	NA
9955	HS3ST3A1	0.931479	0.626372	0	NA
159013	CXorf38	0.931334	0.819279	0	NA
5359	PLSCR1	0.931036	0.661685	0	NA
22904	SBNO2	0.929412	0.54816	0	NA
51379	CRLF3	0.92769	0.465438	0	NA
84824	FCRLA	0.92739	0.752418	0	NA
409	ARRB2	0.926482	0.457222	0	NA
29126	CD274	0.924839	0.567828	0	NA
64919	BCL11B	0.924336	0.619043	0	NA
9732	DOCK4	0.922156	0.699366	0	NA
1390	CREM	0.922105	0.36514	0	NA
2153	F5	0.921622	0.686097	0	NA
7052	TGM2	0.921118	0.502332	0	NA
60468	BACH2	0.921048	0.624421	13	6q15
221749	PXDC1	0.920978	0.797127	0	NA
10161	LPAR6	0.920844	0.363834	0	NA
23347	SMCHD1	0.920302	0.661375	0	NA
8460	TPST1	0.920175	0.291226	0	NA
6275	S100A4	0.91965	0.436796	0	NA
472	ATM	0.919248	0.270077	0	NA
6403	SELP	0.918643	0.546268	0	NA
53346	TM6SF1	0.917148	0.511968	0	NA
23077	MYCBP2	0.916765	0.480042	0	NA
84969	TOX2	0.91624	0.388092	0	NA
9709	HERPUD1	0.915638	0.450552	0	NA
4790	NFKB1	0.915223	0.297276	0	NA
3557	IL1RN	0.915036	0.66322	0	NA
10462	CLEC10A	0.914739	0.471963	0	NA
222487	GPR97	0.914688	0.403936	0	NA
4286	MITF	0.913899	0.477051	0	NA
27036	SIGLEC7	0.913247	0.231029	0	NA
2760	GM2A	0.913192	0.493471	0	NA
255488	RNF144B	0.912823	0.304009	0	NA
375033	PEAR1	0.912753	0.724458	0	NA
4189	DNAJB9	0.91232	0.490627	0	NA
51167	CYB5R4	0.911696	0.22658	0	NA
1512	CTSH	0.911617	0.41781	24	15q24
51225	ABI3	0.91117	0.578391	0	NA
3654	IRAK1	0.910562	0.602763	0	NA
9922	IQSEC1	0.909339	0.554216	0	NA
55729	ATF7IP	0.907722	0.638155	0	NA
5008	OSM	0.90711	0.36304	17	22q12.2
841	CASP8	0.906496	0.443435	0	NA
7107	GPR137B	0.90622	0.692039	0	NA
3001	GZMA	0.904811	0.789403	0	NA
493	ATP2B4	0.904054	0.41458	0	NA
124944	C17orf49	0.903759	0.370391	0	NA
54480	CHPF2	0.902544	0.500019	0	NA
961	CD47	0.900742	0.729081	0	NA
8877	SPHK1	0.899185	0.310908	0	NA
55691	FRMD4A	0.898491	0.454264	0	NA
1116	CHI3L1	0.898372	0.544486	0	NA
5054	SERPINE1	0.896529	0.863514	0	NA
23034	SAMD4A	0.896175	0.498011	0	NA
3490	IGFBP7	0.894864	0.636205	0	NA
55337	C19orf66	0.893066	0.483639	22	19p13.2
10019	SH2B3	0.892955	0.385754	33	12q24.13
55619	DOCK10	0.89245	0.444523	0	NA
84734	FAM167B	0.891977	0.484704	0	NA
11118	BTN3A2	0.8913	0.588943	0	NA
9111	NMI	0.888577	0.640258	0	NA
6366	CCL21	0.888149	0.590945	0	NA
6678	SPARC	0.887811	0.552282	0	NA
3128	HLA-DRB6	0.887705	0.357991	20	6p21.3
80774	LIMD2	0.887539	0.707798	0	NA
221188	GPR114	0.885617	0.672626	0	NA
3459	IFNGR1	0.884819	0.525648	0	NA
5660	PSAP	0.884012	0.813359	0	NA
1380	CR2	0.883725	0.708267	0	NA
57580	PREX1	0.881829	0.762885	0	NA
8115	TCL1A	0.881465	0.56506	0	NA
50650	ARHGEF3	0.8814	0.550067	0	NA
157697	ERICH1	0.880456	0.911186	0	NA
51279	C1RL	0.878585	0.643965	0	NA
8740	TNFSF14	0.876549	0.386856	0	NA
5739	PTGIR	0.873884	0.939555	21	19q13.32
6367	CCL22	0.873591	0.557627	0	NA
1318	SLC31A2	0.872998	0.769605	0	NA
6303	SAT1	0.872229	0.332452	0	NA
3091	HIF1A	0.872003	0.354594	0	NA
374443	LOC374443	0.869905	0.801372	32	12p13.31
23207	PLEKHM2	0.869261	0.637285	0	NA
4217	MAP3K5	0.869085	0.400467	0	NA
64218	SEMA4A	0.869015	0.477296	0	NA
11120	BTN2A1	0.867904	0.65529	0	NA
26278	SACS	0.867106	0.551611	0	NA
7378	UPP1	0.867073	0.588503	0	NA
3135	HLA-G	0.866834	0.981271	0	NA
51312	SLC25A37	0.866539	0.313042	0	NA
1240	CMKLR1	0.866051	0.954222	0	NA
30008	EFEMP2	0.863801	0.316423	0	NA
8724	SNX3	0.86361	0.285847	0	NA
156	ADRBK1	0.86341	0.67276	0	NA
51466	EVL	0.863312	0.494626	0	NA
9647	PPM1F	0.862777	0.300071	0	NA
3120	HLA-DQB2	0.862487	0.494643	20	6p21.3
26277	TINF2	0.86223	0.42167	0	NA
5971	RELB	0.862022	0.513424	0	NA
11237	RNF24	0.860353	0.896609	0	NA
26279	PLA2G2D	0.85981	0.622723	0	NA
5360	PLTP	0.858389	0.759402	0	NA
92610	TIFA	0.857602	0.57819	0	NA
3512	IGJ	0.857519	0.35706	0	NA
5368	PNOC	0.857106	0.48356	0	NA
51291	GMIP	0.85589	0.774893	0	NA
56905	C15orf39	0.855457	0.526448	0	NA
116159	CYYR1	0.855299	0.249852	0	NA
9235	IL32	0.854931	0.62377	0	NA
25932	CLIC4	0.853375	0.459747	0	NA
4864	NPC1	0.852839	0.418022	0	NA
7763	ZFAND5	0.852697	0.370828	0	NA
10417	SPON2	0.851823	0.481806	0	NA
3716	JAK1	0.850544	0.429637	0	NA
4345	CD200	0.849918	0.339531	0	NA
9780	PIEZO1	0.849472	0.665905	0	NA
9236	CCPG1	0.849393	0.451528	0	NA
221037	JMJD1C	0.84911	0.349108	0	NA
6372	CXCL6	0.84883	0.60054	0	NA
123041	SLC24A4	0.846991	0.394588	0	NA
6782	HSPA13	0.846222	0.399088	0	NA
4016	LOXL1	0.846126	0.670004	0	NA
9711	KIAA0226	0.844992	0.286476	0	NA
359845	FAM101B	0.844884	0.615051	0	NA
25900	IFFO1	0.844748	0.752432	0	NA
5965	RECQL	0.843177	0.527489	0	NA
64780	MICAL1	0.841986	0.4017	0	NA
10855	HPSE	0.838995	0.32958	0	NA
24145	PANX1	0.838602	0.675746	0	NA
54436	SH3TC1	0.838452	0.427125	0	NA
6483	ST3GAL2	0.837455	0.781134	0	NA
64784	CRTC3	0.836764	0.495979	0	NA
6383	SDC2	0.83223	0.453508	0	NA
8543	LMO4	0.831662	0.62392	0	NA
10260	DENND4A	0.829938	0.394751	0	NA
79161	TMEM243	0.829071	0.40202	0	NA
10797	MTHFD2	0.828505	0.962171	0	NA
80821	DDHD1	0.828245	0.492401	0	NA
7832	BTG2	0.828008	0.601063	0	NA
55122	AKIRIN2	0.827634	0.384588	0	NA
55689	YEATS2	0.827411	0.487212	0	NA
1462	VCAN	0.8246	0.464415	0	NA
7942	TFEB	0.823966	0.304782	0	NA
22900	CARD8	0.823921	0.676165	0	NA
80228	ORAI2	0.822826	0.611514	0	NA
84870	RSPO3	0.822322	0.683849	0	NA
643	CXCR5	0.821691	0.673089	0	NA
4814	NINJ1	0.820004	0.869485	0	NA
8698	S1PR4	0.819771	0.837454	0	NA
5606	MAP2K3	0.817815	0.614011	0	NA
92797	HELB	0.817673	0.468574	0	NA
7030	TFE3	0.817382	0.618347	0	NA
79745	CLIP4	0.816476	0.458252	0	NA
3267	AGFG1	0.815783	0.612176	0	NA
157	ADRBK2	0.81439	0.625	0	NA
4627	MYH9	0.814383	0.448858	0	NA
4061	LY6E	0.813946	0.527695	0	NA
9662	CEP135	0.813728	0.475018	0	NA
7035	TFPI	0.813239	0.792531	0	NA
6875	TAF4B	0.813038	0.780592	0	NA
389289	ANXA2R	0.813006	0.544883	0	NA
3489	IGFBP6	0.812937	0.733392	0	NA
51363	CHST15	0.812444	0.682445	0	NA
344558	SH3RF3	0.812426	0.81557	0	NA
10402	ST3GAL6	0.812206	0.580891	0	NA
3075	CFH	0.811904	0.679415	0	NA
2532	ACKR1	0.81167	0.364334	0	NA
27299	ADAMDEC1	0.811538	0.798331	0	NA
1292	COL6A2	0.811232	0.425531	0	NA
85027	SMIM3	0.8102	0.528558	0	NA
83440	ADPGK	0.808924	0.897649	0	NA
2672	GFI1	0.807952	0.728025	0	NA
4354	MPP1	0.807643	0.412902	26	Xq28
9902	MRC2	0.807475	0.418984	0	NA
6507	SLC1A3	0.807453	0.608248	0	NA
2015	EMR1	0.806173	0.468779	0	NA
54541	DDIT4	0.805633	0.634869	0	NA
196383	RILPL2	0.805448	0.604925	0	NA
571	BACH1	0.805113	0.310524	0	NA
11186	RASSF1	0.804294	0.435366	0	NA
8454	CUL1	0.804227	0.387329	0	NA
861	RUNX1	0.803708	0.570986	0	NA
4363	ABCC1	0.803643	0.282128	0	NA
81565	NDEL1	0.803537	0.376997	0	NA
7106	TSPAN4	0.803252	0.959542	0	NA
5270	SERPINE2	0.801657	0.563631	0	NA
9985	REC8	0.80093	0.621566	0	NA
4327	MMP19	0.800708	0.494514	34	12q13.2
10516	FBLN5	0.800015	0.533989	0	NA
26147	PHF19	0.799987	0.228392	0	NA
604	BCL6	0.799622	0.888279	0	NA
283149	BCL9L	0.798726	0.591659	0	NA
140606	SELM	0.798028	0.769518	0	NA
79415	C17orf62	0.797078	0.467537	0	NA
2	A2M	0.795692	0.235694	32	12p13.31
645638	LOC645638	0.794976	0.625102	0	NA
2316	FLNA	0.794855	0.50294	26	Xq28
57205	ATP10D	0.794418	0.565901	0	NA
64175	LEPRE1	0.793449	0.775592	0	NA
150365	MEI1	0.792247	0.563425	0	NA
3934	LCN2	0.791511	0.648216	0	NA
8013	NR4A3	0.791369	0.487489	0	NA
113277	TMEM106A	0.791364	1.00702	0	NA
56548	CHST7	0.791083	0.284037	0	NA
6374	CXCL5	0.791036	0.30108	0	NA
152007	GLIPR2	0.790369	0.664465	0	NA
132160	PPM1M	0.790332	0.732457	0	NA
54918	CMTM6	0.790229	0.787833	0	NA
55281	TMEM140	0.790088	0.386945	0	NA
170384	FUT11	0.789323	0.931849	0	NA
1960	EGR3	0.789309	0.243829	0	NA
4815	NINJ2	0.788663	0.270238	0	NA
56913	C1GALT1	0.787905	0.835637	0	NA
259282	BOD1L1	0.787519	0.693266	0	NA
9448	MAP4K4	0.786946	0.556156	0	NA
143903	LAYN	0.785957	0.457098	0	NA
4321	MMP12	0.785603	0.755665	0	NA
5168	ENPP2	0.784888	0.414066	0	NA
10395	DLC1	0.784868	0.457651	0	NA
85464	SSH2	0.784342	0.412944	0	NA
2992	GYG1	0.783914	0.506767	0	NA
3106	HLA-B	0.780988	0.448519	0	NA
9420	CYP7B1	0.780699	0.469498	0	NA
55824	PAG1	0.780013	0.432835	0	NA
871	SERPINH1	0.779319	0.479424	0	NA
3782	KCNN3	0.778827	0.515612	0	NA
6999	TDO2	0.778592	0.395152	0	NA
10666	CD226	0.778092	0.696133	3	18q22.2
933	CD22	0.77718	0.325889	0	NA
9516	LITAF	0.777162	0.713962	0	NA
321	APBA2	0.77702	0.351719	0	NA
84941	HSH2D	0.774439	0.653686	0	NA
64386	MMP25	0.773356	0.53515	0	NA
195827	AAED1	0.773068	0.695204	0	NA
54498	SMOX	0.772551	0.395766	0	NA
51026	GOLT1B	0.772051	0.554071	0	NA
84658	EMR3	0.770277	0.361182	0	NA
10459	MAD2L2	0.769805	0.706187	0	NA
699	BUB1	0.768613	0.605787	0	NA
1285	COL4A3	0.767985	0.521422	0	NA
4940	OAS3	0.767978	0.596192	0	NA
11044	PAPD7	0.766671	0.452222	0	NA
64764	CREB3L2	0.76621	0.578232	0	NA
5361	PLXNA1	0.764984	0.7749	0	NA
2833	CXCR3	0.76492	0.804096	0	NA
10130	PDIA6	0.764348	0.511863	0	NA
79567	FAM65A	0.763769	0.383529	0	NA
9586	CREB5	0.763263	0.40905	0	NA
10964	IFI44L	0.760966	0.313635	0	NA
1969	EPHA2	0.760823	0.37021	0	NA
29802	VPREB3	0.760676	0.463439	0	NA
63916	ELMO2	0.758453	0.739777	0	NA
8578	SCARF1	0.755619	0.432638	0	NA
9466	IL27RA	0.755311	0.699265	0	NA
3824	KLRD1	0.754201	1.16338	0	NA
6624	FSCN1	0.753899	0.876441	0	NA
7094	TLN1	0.753796	0.311768	0	NA
1293	COL6A3	0.752087	0.667868	0	NA
118932	ANKRD22	0.751111	0.279729	35	10q23.31
212	ALAS2	0.75016	0.385128	0	NA
90634	N4BP2L1	0.749961	0.566263	0	NA
90701	SEC11C	0.749537	0.535579	0	NA
1284	COL4A2	0.747489	0.749151	0	NA
8930	MBD4	0.746298	0.409432	0	NA
2687	GGT5	0.745808	0.834357	0	NA
10630	PDPN	0.745725	0.505743	0	NA
22990	PCNX	0.74506	0.467309	0	NA
7538	ZFP36	0.741671	0.778029	0	NA
4222	MEOX1	0.741233	0.628705	0	NA
55593	OTUD5	0.740135	0.479171	0	NA
8554	PIAS1	0.740074	0.437265	0	NA
92017	SNX29	0.739429	0.485493	0	NA
5782	PTPN12	0.739313	0.649739	0	NA
23216	TBC1D1	0.738771	0.476765	0	NA
4647	MYO7A	0.738437	0.282687	0	NA
3631	INPP4A	0.738113	0.547738	0	NA
301	ANXA1	0.737333	0.54455	0	NA
3690	ITGB3	0.736543	0.247203	0	NA
6932	TCF7	0.736391	0.748809	0	NA
3433	IFIT2	0.73586	0.829811	0	NA
6376	CX3CL1	0.735269	0.446433	0	NA
6929	TCF3	0.734203	0.302926	0	NA
79670	ZCCHC6	0.734179	0.515556	0	NA
22809	ATF5	0.732982	0.726814	0	NA
2185	PTK2B	0.731901	0.812979	0	NA
5696	PSMB8	0.731874	0.60725	20	6p21.3
9168	TMSB10	0.731561	0.834753	0	NA
79652	TMEM204	0.731277	0.836309	0	NA
2201	FBN2	0.73116	0.51647	0	NA
896	CCND3	0.730198	0.374409	0	NA
6364	CCL20	0.730065	0.617769	0	NA
4860	PNP	0.729792	0.358242	0	NA
800	CALD1	0.72933	0.627534	0	NA
2200	FBN1	0.728167	0.791782	0	NA
5611	DNAJC3	0.728165	0.30737	0	NA
153830	RNF145	0.727682	0.506495	0	NA
684	BST2	0.72756	0.656229	0	NA
8682	PEA15	0.727123	0.355783	0	NA
7058	THBS2	0.72622	0.625385	0	NA
200916	RPL22L1	0.725525	0.581698	0	NA
5150	PDE7A	0.723708	0.214396	0	NA
79888	LPCAT1	0.723127	0.488146	0	NA
9454	HOMER3	0.722363	0.571042	0	NA
53826	FXYD6	0.722051	0.354171	0	NA
26271	FBXO5	0.7197	0.555751	0	NA
51317	PHF21A	0.719393	0.724962	0	NA
89932	PAPLN	0.718584	0.414569	0	NA
23228	PLCL2	0.718058	0.822968	0	NA
669	BPGM	0.717095	0.696471	0	NA
56895	AGPAT4	0.716029	0.418884	0	NA
55573	CDV3	0.714972	0.496749	0	NA
114882	OSBPL8	0.714554	0.6582	0	NA
8509	NDST2	0.714549	0.941816	0	NA
6556	SLC11A1	0.711748	0.355192	0	NA
862	RUNX1T1	0.711684	0.312308	0	NA
10184	LHFPL2	0.711515	0.608523	0	NA
51246	SHISA5	0.710831	0.609118	0	NA
10865	ARID5A	0.710437	0.608025	0	NA
56882	CDC42SE1	0.709481	0.581708	0	NA
133	ADM	0.709098	0.304913	0	NA
8850	KAT2B	0.709095	0.545817	0	NA
7077	TIMP2	0.707808	0.654356	0	NA
2530	FUT8	0.706749	0.753685	0	NA
23625	FAM89B	0.706648	0.612962	0	NA
9459	ARHGEF6	0.706355	0.376024	0	NA
6363	CCL19	0.706146	0.70664	0	NA
22846	VASH1	0.705023	0.356615	0	NA
23531	MMD	0.703764	0.552106	0	NA
11213	IRAK3	0.702644	0.282625	0	NA
1831	TSC22D3	0.701822	0.738914	0	NA
7075	TIE1	0.70171	0.3936	0	NA
7277	TUBA4A	0.699307	0.519981	0	NA
9590	AKAP12	0.699236	0.517709	0	NA
944	TNFSF8	0.698549	0.535177	0	NA
4921	DDR2	0.697204	0.783129	0	NA
79180	EFHD2	0.694447	0.358637	0	NA
23046	KIF21B	0.694386	0.386589	0	NA
6925	TCF4	0.694338	0.683098	0	NA
1513	CTSK	0.69427	0.735162	0	NA
9120	SLC16A6	0.694009	0.530153	0	NA
10333	TLR6	0.692452	0.740053	0	NA
1843	DUSP1	0.692308	0.653583	0	NA
26127	FGFR1OP2	0.691401	0.492547	0	NA
121457	IKBIP	0.691388	0.861255	0	NA
3720	JARID2	0.691347	0.608469	0	NA
55323	LARP6	0.689916	0.536055	0	NA
23215	PRRC2C	0.689782	0.711901	0	NA
5641	LGMN	0.687207	1.18351	0	NA
1052	CEBPD	0.686901	0.704367	0	NA
122786	FRMD6	0.686467	0.664543	0	NA
23064	SETX	0.685376	0.508916	0	NA
6283	S100A12	0.682696	0.499174	0	NA
79630	C1orf54	0.681783	0.423028	0	NA
284759	SIRPB2	0.681587	0.644247	27	20p13
3460	IFNGR2	0.681377	0.436572	0	NA
85453	TSPYL5	0.6791	0.441193	0	NA
2149	F2R	0.678319	0.815294	0	NA
8778	SIGLEC5	0.678198	0.362503	0	NA
7071	KLF10	0.677876	0.423711	0	NA
57333	RCN3	0.677634	0.624194	0	NA
2697	GJA1	0.677402	0.367191	0	NA
5351	PLOD1	0.677178	0.429765	0	NA
22856	CHSY1	0.676137	0.587318	0	NA
353376	TICAM2	0.676079	0.731697	0	NA
23433	RHOQ	0.675808	0.666971	0	NA
80216	ALPK1	0.675618	0.646989	0	NA
5771	PTPN2	0.675284	0.748382	6	18p11.21
9208	LRRFIP1	0.675254	0.278981	0	NA
10801	SEPT9	0.674949	0.400949	0	NA
56603	CYP26B1	0.674014	0.677183	0	NA
5290	PIK3CA	0.673461	0.378166	0	NA
347902	AMIGO2	0.671535	0.519949	0	NA
84174	SLA2	0.670562	0.710782	0	NA
23141	ANKLE2	0.669326	0.937186	0	NA
415116	PIM3	0.668565	0.517743	0	NA
9242	MSC	0.668411	0.444445	0	NA
11177	BAZ1A	0.668367	0.682915	0	NA
11278	KLF12	0.668255	0.83476	0	NA
274	BIN1	0.668189	0.392427	0	NA
6274	S100A3	0.66779	0.831172	0	NA
3570	IL6R	0.667683	0.446674	0	NA
4052	LTBP1	0.667213	0.649621	0	NA
57826	RAP2C	0.667112	0.451697	0	NA
586	BCAT1	0.665594	0.676376	0	NA
90102	PHLDB2	0.664013	0.755927	0	NA
91937	TIMD4	0.663883	0.503969	0	NA
5216	PFN1	0.663003	0.983392	0	NA
3624	INHBA	0.662509	0.412083	0	NA
5218	CDK14	0.662213	0.519007	0	NA
3084	NRG1	0.662203	0.715905	0	NA
84830	ADTRP	0.661895	0.722093	0	NA
10581	IFITM2	0.661862	0.754482	0	NA
23070	CMTR1	0.661732	0.790066	0	NA
84617	TUBB6	0.661498	0.509108	0	NA
5770	PTPN1	0.660698	0.669967	0	NA
9050	PSTPIP2	0.660306	0.395383	0	NA
11326	VSIG4	0.660267	0.63194	0	NA
58528	RRAGD	0.65963	0.481852	0	NA
813	CALU	0.658983	0.551221	0	NA
7043	TGFB3	0.658797	0.340318	0	NA
348094	ANKDD1A	0.657511	0.307437	0	NA
9508	ADAMTS3	0.656043	0.744178	0	NA
4237	MFAP2	0.655913	0.591146	0	NA
64857	PLEKHG2	0.655376	0.475741	0	NA
1356	CP	0.655153	0.353396	0	NA
22862	FNDC3A	0.65443	0.316559	0	NA
9452	ITM2A	0.65235	0.408813	0	NA
80325	ABTB1	0.652066	0.741524	0	NA
6387	CXCL12	0.651538	0.527228	0	NA
4323	MMP14	0.651276	0.835875	0	NA
9034	CCRL2	0.649767	0.464726	0	NA
56987	BBX	0.649438	0.513604	0	NA
25907	TMEM158	0.649429	0.516749	0	NA
1306	COL15A1	0.649356	0.702516	0	NA
4163	MCC	0.649187	1.05912	0	NA
29995	LMCD1	0.647167	0.516262	0	NA
57125	PLXDC1	0.645728	0.312755	31	17q12
2870	GRK6	0.645167	0.184005	0	NA
9411	ARHGAP29	0.643933	0.586395	0	NA
4208	MEF2C	0.643667	0.61522	0	NA
5315	PKM	0.6427	0.418807	0	NA
23166	STAB1	0.64237	0.477315	0	NA
2323	FLT3LG	0.642307	0.693904	0	NA
80727	TTYH3	0.641854	0.581973	0	NA
23213	SULF1	0.641545	0.802173	0	NA
83442	SH3BGRL3	0.641359	0.830486	0	NA
3014	H2AFX	0.640793	0.536491	0	NA
9023	CH25H	0.640766	0.430612	0	NA
23499	MACF1	0.640442	0.474113	0	NA
4214	MAP3K1	0.639648	0.547039	0	NA
5737	PTGFR	0.638399	0.512352	0	NA
4316	MMP7	0.637333	0.501412	0	NA
9966	TNFSF15	0.637301	0.362782	0	NA
1123	CHN1	0.636589	0.691375	0	NA
25902	MTHFD1L	0.6364	0.578541	0	NA
203328	SUSD3	0.635141	0.588516	0	NA
3107	HLA-C	0.63164	0.655402	0	NA
64761	PARP12	0.63009	0.797628	0	NA
6482	ST3GAL1	0.630083	0.688914	0	NA
9232	PTTG1	0.629233	0.557989	0	NA
911	CD1C	0.628901	0.642282	0	NA
23022	PALLD	0.628551	0.335824	0	NA
11156	PTP4A3	0.628533	0.571038	0	NA
3080	CFHR2	0.628473	0.321087	0	NA
9261	MAPKAPK2	0.628459	0.793467	1	1q32.1
115207	KCTD12	0.628316	0.389448	0	NA
7325	UBE2E2	0.627211	0.344546	0	NA
1291	COL6A1	0.626444	0.565103	0	NA
121260	SLC15A4	0.626405	0.705879	0	NA
84627	ZNF469	0.625427	0.468801	0	NA
23764	MAFF	0.624896	0.876124	0	NA
7291	TWIST1	0.624512	0.541987	0	NA
57489	ODF2L	0.62408	0.656746	0	NA
4314	MMP3	0.623795	0.724704	0	NA
23332	CLASP1	0.623764	0.276848	0	NA
2060	EPS15	0.623374	0.331114	0	NA
25975	EGFL6	0.623179	0.449589	0	NA
57048	PLSCR3	0.622407	0.572954	0	NA
28962	OSTM1	0.622108	0.755921	0	NA
134510	UBLCP1	0.621823	0.481298	0	NA
10212	DDX39A	0.621623	0.597439	0	NA
2535	FZD2	0.620866	0.810655	0	NA
8111	GPR68	0.620563	0.517806	0	NA
80119	PIF1	0.619584	0.878065	0	NA
2078	ERG	0.619502	0.713229	0	NA
2191	FAP	0.618982	0.467729	8	2q36-q37
84807	NFKBID	0.618423	0.675982	0	NA
83468	GLT8D2	0.617085	0.563169	0	NA
2669	GEM	0.61562	0.771008	0	NA
57018	CCNL1	0.614679	0.485559	0	NA
3371	TNC	0.613139	0.391205	0	NA
24141	LAMP5	0.612809	0.416978	0	NA
1200	TPP1	0.6125	0.607575	0	NA
387758	FIBIN	0.611712	0.722069	0	NA
389136	VGLL3	0.611259	0.463361	0	NA
2971	GTF3A	0.611013	0.624226	0	NA
8784	TNFRSF18	0.610689	0.435844	0	NA
3214	HOXB4	0.61027	0.533898	0	NA
5159	PDGFRB	0.610264	1.0338	0	NA
1909	EDNRA	0.610257	0.525193	0	NA
6277	S100A6	0.609989	0.361634	0	NA
9510	ADAMTS1	0.609667	0.601967	0	NA
6285	S100B	0.607758	0.447887	0	NA
65244	SPATS2	0.605653	0.968761	0	NA
389206	BEND4	0.604911	0.428531	0	NA
10268	RAMP3	0.604571	0.675928	0	NA
3162	HMOX1	0.603997	0.656296	0	NA
10392	NOD1	0.60367	0.693122	0	NA
3708	ITPR1	0.603468	0.779227	0	NA
6452	SH3BP2	0.602408	0.795067	0	NA
54443	ANLN	0.6022	0.620112	0	NA
83988	NCALD	0.601946	0.477906	0	NA
4017	LOXL2	0.601021	0.686917	0	NA
56670	SUCNR1	0.600594	0.349135	0	NA
143686	SESN3	0.599133	0.321341	0	NA
9958	USP15	0.598985	0.420655	0	NA
55165	CEP55	0.598117	0.606125	0	NA
81611	ANP32E	0.597625	0.630159	0	NA
103	ADAR	0.597111	0.417349	0	NA
9107	MTMR6	0.597078	0.681756	0	NA
440	ASNS	0.596148	0.772528	0	NA
1847	DUSP5	0.596039	0.499274	0	NA
3516	RBPJ	0.595884	0.294159	30	4p15.2
3853	KRT6A	0.59587	0.402018	0	NA
55106	SLFN12	0.595559	0.50251	0	NA
2162	F13A1	0.594792	0.401252	0	NA
22936	ELL2	0.594275	0.272073	0	NA
23175	LPIN1	0.593983	0.607872	0	NA
201176	ARHGAP27	0.592939	0.33595	0	NA
1466	CSRP2	0.592934	0.445257	0	NA
26002	MOXD1	0.591598	0.310496	0	NA
6723	SRM	0.590943	0.696368	0	NA
23683	PRKD3	0.590624	0.812958	0	NA
27286	SRPX2	0.589197	0.580949	0	NA
104	ADARB1	0.588782	0.47456	0	NA
358	AQP1	0.588781	0.495284	0	NA
23325	KIAA1033	0.588631	0.349728	0	NA
1521	CTSW	0.587731	0.442465	0	NA
113730	KLHDC7B	0.587716	0.777949	0	NA
23129	PLXND1	0.587672	0.387663	0	NA
348	APOE	0.587648	0.522394	0	NA
5066	PAM	0.586774	0.594538	0	NA
1490	CTGF	0.586108	0.60506	0	NA
2202	EFEMP1	0.585413	0.268959	0	NA
5062	PAK2	0.584847	0.490179	0	NA
23528	ZNF281	0.583958	0.832986	0	NA
3663	IRF5	0.58132	0.193855	0	NA
5966	REL	0.580103	0.444364	0	NA
7850	IL1R2	0.579907	0.549402	0	NA
23179	RGL1	0.57925	0.605386	0	NA
57480	PLEKHG1	0.578442	0.926094	0	NA
55248	TMEM206	0.577588	0.587181	0	NA
23586	DDX58	0.575415	0.659694	0	NA
5743	PTGS2	0.575326	0.665585	0	NA
3791	KDR	0.574993	0.671226	0	NA
10154	PLXNC1	0.574536	0.419927	0	NA
9388	LIPG	0.574468	0.545268	0	NA
7804	LRP8	0.571686	0.431955	0	NA
64411	ARAP3	0.571342	0.371701	0	NA
23135	KDM6B	0.571017	0.472684	0	NA
54106	TLR9	0.570218	0.565376	0	NA
3037	HAS2	0.569877	0.501577	0	NA
60436	TGIF2	0.569553	0.620231	0	NA
55209	SETD5	0.56881	0.491159	0	NA
4071	TM4SF1	0.567718	0.296658	0	NA
80176	SPSB1	0.5664	0.390503	0	NA
23318	ZCCHC11	0.56537	0.846348	0	NA
9697	TRAM2	0.565088	0.207613	0	NA
9957	HS3ST1	0.564443	0.811069	0	NA
3552	IL1A	0.564353	0.541647	0	NA
5366	PMAIP1	0.56381	0.730342	0	NA
9766	KIAA0247	0.562861	0.589442	0	NA
221935	SDK1	0.56192	0.844667	0	NA
1277	COL1A1	0.561089	0.618973	0	NA
51132	RLIM	0.56071	0.471079	0	NA
57616	TSHZ3	0.560557	0.970443	0	NA
1840	DTX1	0.560352	0.370522	0	NA
55741	EDEM2	0.560274	0.625429	0	NA
199675	MCEMP1	0.560122	0.632359	0	NA
26118	WSB1	0.559561	0.186896	0	NA
79884	MAP9	0.559407	0.746972	0	NA
6617	SNAPC1	0.558923	0.824763	0	NA
1633	DCK	0.558339	0.570933	0	NA
994	CDC25B	0.558236	0.754141	0	NA
121268	RHEBL1	0.558117	0.340301	0	NA
84168	ANTXR1	0.557034	0.464188	0	NA
65125	WNK1	0.556634	0.490969	0	NA
9961	MVP	0.556437	0.640982	0	NA
6829	SUPT5H	0.556197	0.433565	0	NA
2791	GNG11	0.555846	0.464116	0	NA
8404	SPARCL1	0.555322	0.538006	0	NA
9823	ARMCX2	0.555121	0.253765	0	NA
8761	PABPC4	0.555069	0.473019	0	NA
126917	IFFO2	0.555032	0.869797	0	NA
5138	PDE2A	0.553784	0.633653	0	NA
858	CAV2	0.553191	0.50588	0	NA
393	ARHGAP4	0.553004	0.253643	0	NA
6003	RGS13	0.552838	0.699033	0	NA
8907	AP1M1	0.552107	0.582639	0	NA
411	ARSB	0.552048	0.801513	0	NA
79139	DERL1	0.551647	0.332292	0	NA
6464	SHC1	0.551445	0.589921	0	NA
11322	TMC6	0.551177	0.826274	0	NA
10973	ASCC3	0.550152	0.244622	0	NA
27161	AGO2	0.549683	0.538918	0	NA
56935	SMCO4	0.54865	0.703836	0	NA
1875	E2F5	0.54855	0.287374	0	NA
1268	CNR1	0.547905	0.244141	0	NA
79827	CLMP	0.5469	0.882893	0	NA
51720	UIMC1	0.546489	0.430007	0	NA
3912	LAMB1	0.545676	0.294184	0	NA
2681	GGTA1P	0.545538	0.441474	0	NA
90273	CEACAM21	0.543776	0.60991	0	NA
2982	GUCY1A3	0.541949	0.751768	0	NA
8507	ENC1	0.541416	0.413989	0	NA
58494	JAM2	0.541039	0.323505	0	NA
10487	CAP1	0.539857	0.668077	0	NA
5128	CDK17	0.539822	0.446794	0	NA
975	CD81	0.538979	0.804422	2	11p15.5
9683	N4BP1	0.538314	0.880238	0	NA
167227	DCP2	0.538057	0.53244	0	NA
55858	TMEM165	0.537838	0.493696	0	NA
1809	DPYSL3	0.537776	0.58053	0	NA
348378	FAM159A	0.53754	0.648746	0	NA
2778	GNAS	0.536691	0.949502	0	NA
51192	CKLF	0.535409	0.677609	0	NA
84159	ARID5B	0.535338	0.603588	0	NA
304	ANXA2P2	0.535153	0.768455	0	NA
4162	MCAM	0.535125	0.756768	0	NA
7171	TPM4	0.534505	0.637461	0	NA
24138	IFIT5	0.534072	0.488446	0	NA
5920	RARRES3	0.532507	0.450148	0	NA
286410	ATP11C	0.532462	0.559659	0	NA
1687	DFNA5	0.531991	0.602734	0	NA
131544	CRYBG3	0.531056	0.171265	0	NA
197135	PATL2	0.530814	0.744773	0	NA
118429	ANTXR2	0.529747	0.623358	0	NA
7472	WNT2	0.528594	0.940783	0	NA
54149	C21orf91	0.528585	0.507575	0	NA
10460	TACC3	0.5285	0.927966	0	NA
26585	GREM1	0.528484	0.625988	0	NA
5998	RGS3	0.528265	0.434376	0	NA
4772	NFATC1	0.528157	0.896462	0	NA
57214	CEMIP	0.528018	0.499025	0	NA
1058	CENPA	0.527814	0.684747	0	NA
5732	PTGER2	0.527371	0.275205	0	NA
1299	COL9A3	0.527339	0.345612	0	NA
5214	PFKP	0.526932	0.750927	0	NA
144165	PRICKLE1	0.525798	0.233518	0	NA
146857	SLFN13	0.525679	0.527607	0	NA
2289	FKBP5	0.525362	0.453331	0	NA
55646	LYAR	0.525177	0.413475	0	NA
9934	P2RY14	0.524448	0.432143	0	NA
945	CD33	0.524313	0.749742	0	NA
8635	RNASET2	0.523209	0.314721	0	NA
7046	TGFBR1	0.522586	0.461075	0	NA
231	AKR1B1	0.521056	0.492719	0	NA
8717	TRADD	0.520981	0.838693	0	NA
1290	COL5A2	0.52095	0.326993	0	NA
56937	PMEPA1	0.520814	0.731474	0	NA
130814	PQLC3	0.516623	0.792137	0	NA
23266	LPHN2	0.515692	0.760472	0	NA
28986	MAGEH1	0.515406	0.420398	0	NA
79073	TMEM109	0.513867	0.507437	0	NA
64750	SMURF2	0.511526	0.476367	0	NA
84624	FNDC1	0.511263	0.641908	0	NA
9830	TRIM14	0.510264	0.276464	0	NA
8605	PLA2G4C	0.510166	0.593629	0	NA
3726	JUNB	0.50994	0.709364	0	NA
3423	IDS	0.508632	0.646406	0	NA
5156	PDGFRA	0.508493	0.693352	0	NA
5922	RASA2	0.508203	0.829619	0	NA
55841	WWC3	0.507333	0.553636	0	NA
375061	FAM89A	0.507174	0.678857	0	NA
84447	SYVN1	0.506011	0.694227	0	NA
83483	PLVAP	0.504967	0.792806	0	NA
6843	VAMP1	0.50491	0.277491	0	NA
91351	DDX60L	0.504568	0.507074	0	NA
5376	PMP22	0.5044	0.658176	0	NA
4054	LTBP3	0.503785	0.583784	0	NA
5621	PRNP	0.50362	0.512103	0	NA
50486	G0S2	0.503126	0.643848	0	NA
23645	PPP1R15A	0.50247	0.40929	0	NA
675	BRCA2	0.502457	0.643071	0	NA
10695	CNPY3	0.502303	0.457042	0	NA
10226	PLIN3	0.501556	0.64948	0	NA
4034	LRCH4	0.501254	0.639104	0	NA
84695	LOXL3	0.500867	0.36609	0	NA
7321	UBE2D1	0.50022	0.49783	0	NA
116985	ARAP1	0.500085	0.480737	0	NA
152926	PPM1K	0.499131	0.441437	0	NA
9402	GRAP2	0.498744	0.877745	0	NA
29080	CCDC59	0.49864	0.747574	0	NA
1634	DCN	0.49735	0.77311	0	NA
196527	ANO6	0.497115	0.680442	0	NA
10403	NDC80	0.495015	0.796335	0	NA
8572	PDLIM4	0.49464	1.01455	0	NA
187	APLNR	0.494561	0.553834	0	NA
4973	OLR1	0.493648	0.758429	0	NA
3606	IL18	0.492991	0.785346	0	NA
64421	DCLRE1C	0.492877	0.505538	0	NA
57488	ESYT2	0.492781	0.673916	0	NA
7100	TLR5	0.491179	0.6051	0	NA
60672	MIIP	0.490877	0.368625	0	NA
53917	RAB24	0.490573	0.720768	0	NA
283237	TTC9C	0.490539	0.479954	0	NA
602	BCL3	0.489036	0.800862	0	NA
80381	CD276	0.488986	0.521102	0	NA
55422	ZNF331	0.488929	0.572104	0	NA
1871	E2F3	0.488808	0.469763	0	NA
1894	ECT2	0.488021	0.881027	0	NA
91373	UAP1L1	0.487281	0.346428	0	NA
55076	TMEM45A	0.487236	0.287012	0	NA
51088	KLHL5	0.485804	0.476473	0	NA
2526	FUT4	0.485502	0.270263	0	NA
158830	CXorf65	0.484897	0.76034	0	NA
7450	VWF	0.484725	0.626834	0	NA
144423	GLT1D1	0.483876	0.566515	0	NA
10135	NAMPT	0.482964	0.390997	0	NA
23636	NUP62	0.482721	0.767729	0	NA
116071	BATF2	0.482128	0.720161	0	NA
165	AEBP1	0.481881	0.697117	0	NA
3992	FADS1	0.481683	0.549429	0	NA
57102	C12orf4	0.481248	0.771185	0	NA
25884	CHRDL2	0.481211	0.368155	0	NA
93035	PKHD1L1	0.479551	0.362041	0	NA
10285	SMNDC1	0.479456	0.659102	0	NA
199786	FAM129C	0.479447	0.263964	0	NA
5334	PLCL1	0.479385	0.57868	0	NA
7123	CLEC3B	0.477785	0.923444	0	NA
57124	CD248	0.47611	0.625024	0	NA
23178	PASK	0.476038	0.302509	0	NA
54386	TERF2IP	0.475432	0.607489	38	16q23.1
88745	RRP36	0.474786	0.546373	0	NA
51176	LEF1	0.474515	0.315021	0	NA
833	CARS	0.473858	0.5201	0	NA
9315	NREP	0.473581	0.384505	0	NA
29062	WDR91	0.469415	0.4607	0	NA
23601	CLEC5A	0.469068	0.621038	0	NA
23508	TTC9	0.468912	0.906974	0	NA
27143	PALD1	0.468814	0.429963	0	NA
81855	SFXN3	0.468143	0.619606	0	NA
57620	STIM2	0.467938	0.537315	0	NA
11344	TWF2	0.466932	0.440224	0	NA
9639	ARHGEF10	0.466592	0.473237	0	NA
91624	NEXN	0.465013	0.719943	0	NA
64167	ERAP2	0.464663	0.858056	0	NA
51703	ACSL5	0.464648	0.683085	0	NA
55131	RBM28	0.464345	0.745391	0	NA
26353	HSPB8	0.464176	0.18409	0	NA
8933	FAM127A	0.463885	0.522376	0	NA
4141	MARS	0.463609	0.294729	0	NA
9188	DDX21	0.462998	0.576986	0	NA
64651	CSRNP1	0.462037	0.663576	0	NA
5163	PDK1	0.461554	0.54653	0	NA
4288	MKI67	0.461484	0.62063	0	NA
2768	GNA12	0.46143	0.792859	0	NA
1848	DUSP6	0.461176	0.545931	0	NA
23224	SYNE2	0.46086	0.646503	0	NA
838	CASP5	0.458743	0.440093	0	NA
83854	ANGPTL6	0.458729	0.418159	22	19p13.2
129607	CMPK2	0.458054	0.606066	0	NA
23020	SNRNP200	0.456426	0.383431	0	NA
3985	LIMK2	0.455816	0.360919	0	NA
3910	LAMA4	0.454004	0.781121	0	NA
1303	COL12A1	0.45371	0.455889	0	NA
2701	GJA4	0.453011	0.966291	0	NA
92140	MTDH	0.452024	0.362951	0	NA
202	AIM1	0.45148	0.714656	0	NA
113791	PIK3IP1	0.451289	0.795274	0	NA
27	ABL2	0.450885	0.441363	0	NA
79839	CCDC102B	0.450456	0.756042	0	NA
51285	RASL12	0.449008	0.484017	0	NA
9641	IKBKE	0.448817	0.55958	0	NA
7050	TGIF1	0.448131	0.661795	0	NA
51061	TXNDC11	0.447707	0.30997	0	NA
145567	TTC7B	0.447575	0.533101	0	NA
10051	SMC4	0.446856	0.682135	0	NA
2857	GPR34	0.446711	0.254141	0	NA
9695	EDEM1	0.445008	0.409016	0	NA
131450	CD200R1	0.443723	0.588664	0	NA
113263	GLCCI1	0.443663	0.848121	0	NA
1009	CDH11	0.443412	0.465435	0	NA
5655	KLK10	0.443339	0.424494	0	NA
59	ACTA2	0.443298	0.248502	0	NA
90362	FAM110B	0.443225	0.640994	0	NA
8473	OGT	0.442546	0.380701	0	NA
25797	QPCT	0.441244	0.561563	0	NA
5690	PSMB2	0.441071	0.643098	0	NA
7057	THBS1	0.440811	0.468104	0	NA
30011	SH3KBP1	0.440664	0.92319	0	NA
51290	ERGIC2	0.439192	0.851736	0	NA
7837	PXDN	0.439025	0.490357	0	NA
3105	HLA-A	0.438922	0.818498	0	NA
91653	BOC	0.438681	0.358682	0	NA
1846	DUSP4	0.438472	0.530017	0	NA
64359	NXN	0.437968	1.01613	0	NA
26230	TIAM2	0.437177	0.466313	0	NA
57211	GPR126	0.436441	0.795877	0	NA
27106	ARRDC2	0.434116	0.578746	0	NA
8202	NCOA3	0.434111	0.564526	0	NA
6604	SMARCD3	0.433877	0.625867	0	NA
81873	ARPC5L	0.433851	0.198202	0	NA
3004	GZMM	0.433629	0.283449	0	NA
9123	SLC16A3	0.433424	0.457206	0	NA
26502	NARF	0.433188	0.661721	0	NA
23646	PLD3	0.431442	0.749564	0	NA
7846	TUBA1A	0.430839	0.710469	0	NA
9044	BTAF1	0.430688	0.397201	0	NA
2037	EPB41L2	0.430003	0.36055	0	NA
2625	GATA3	0.42961	0.78423	0	NA
832	CAPZB	0.429501	0.606755	0	NA
283298	OLFML1	0.428689	0.453585	0	NA
51141	INSIG2	0.428666	0.49982	0	NA
26973	CHORDC1	0.428277	0.57918	0	NA
202309	GAPT	0.427279	0.466549	0	NA
284013	VMO1	0.426962	0.809571	0	NA
64135	IFIH1	0.426656	0.462129	8	2q36-q37
5479	PPIB	0.425802	0.197948	0	NA
4946	OAZ1	0.424829	0.606519	0	NA
8418	CMAHP	0.424811	0.338346	0	NA
28232	SLCO3A1	0.424033	0.840825	0	NA
84898	PLXDC2	0.42365	0.481997	0	NA
23092	ARHGAP26	0.423435	0.369227	0	NA
79899	PRR5L	0.423238	0.489325	0	NA
3098	HK1	0.422813	0.817812	0	NA
2811	GP1BA	0.42268	0.731054	0	NA
10952	SEC61B	0.422489	0.767275	0	NA
1289	COL5A1	0.420945	0.880875	0	NA
79174	CRELD2	0.4207	0.535793	0	NA
814	CAMK4	0.420457	0.222849	0	NA
1440	CSF3	0.42027	0.752896	31	17q12
132320	SCLT1	0.42012	0.339598	0	NA
3475	IFRD1	0.419727	0.27261	0	NA
8038	ADAM12	0.419606	0.734386	0	NA
84649	DGAT2	0.419549	0.679071	0	NA
5734	PTGER4	0.41905	0.6487	0	NA
196743	PAOX	0.418662	0.36742	0	NA
9636	ISG15	0.418588	0.290506	0	NA
1997	ELF1	0.417443	0.415706	0	NA
7318	UBA7	0.41737	0.404239	0	NA
25777	SUN2	0.416236	0.301498	0	NA
89849	ATG16L2	0.416214	0.613481	0	NA
6195	RPS6KA1	0.415707	0.999745	0	NA
9122	SLC16A4	0.415703	0.560696	0	NA
10062	NR1H3	0.415225	0.422785	0	NA
2034	EPAS1	0.415163	0.756357	0	NA
2983	GUCY1B3	0.413584	0.375764	0	NA
25937	WWTR1	0.413202	0.496467	0	NA
3872	KRT17	0.412988	0.387654	0	NA
55640	FLVCR2	0.412516	0.697828	0	NA
1102	RCBTB2	0.412323	0.542651	0	NA
7078	TIMP3	0.411549	0.668081	0	NA
2000	ELF4	0.411289	0.555963	0	NA
2242	FES	0.411003	0.382786	0	NA
677	ZFP36L1	0.41025	0.533311	9	14q23-q24.1
23390	ZDHHC17	0.409539	0.79725	0	NA
3995	FADS3	0.409084	0.838092	0	NA
57722	IGDCC4	0.408988	0.774299	0	NA
9891	NUAK1	0.40895	0.356081	0	NA
55690	PACS1	0.408134	0.568696	0	NA
3696	ITGB8	0.405724	0.205811	0	NA
259230	SGMS1	0.405721	0.532102	0	NA
5252	PHF1	0.405696	0.479409	0	NA
29889	GNL2	0.404944	0.480809	0	NA
9079	LDB2	0.404472	0.711441	0	NA
6472	SHMT2	0.403869	0.408329	0	NA
23370	ARHGEF18	0.403764	0.294296	0	NA
4296	MAP3K11	0.403556	0.46264	0	NA
219931	TPCN2	0.403109	0.314925	0	NA
51278	IER5	0.402813	0.722991	0	NA
5768	QSOX1	0.402792	0.887795	0	NA
117581	TWIST2	0.402254	0.795455	0	NA
23015	GOLGA8A	0.401733	0.417706	0	NA
51742	ARID4B	0.401084	0.983414	0	NA
93487	MAPK1IP1L	0.400803	0.670141	0	NA
284	ANGPT1	0.400535	0.664408	0	NA
8821	INPP4B	0.400471	0.284681	0	NA
11234	HPS5	0.400466	0.77217	0	NA
89927	C16orf45	0.40045	0.601436	0	NA
1441	CSF3R	0.398071	0.992844	0	NA
8925	HERC1	0.397034	0.754458	0	NA
4690	NCK1	0.39685	0.748929	0	NA
5538	PPT1	0.396527	0.527295	0	NA
387763	C11orf96	0.396262	0.674008	0	NA
148867	SLC30A7	0.396095	0.459905	0	NA
2643	GCH1	0.395236	0.530744	0	NA
83478	ARHGAP24	0.394624	0.4195	0	NA
286527	TMSB15B	0.394525	0.558427	0	NA
51348	KLRF1	0.394386	0.584037	32	12p13.31
64220	STRA6	0.393818	0.606797	0	NA
27319	BHLHE22	0.393085	0.378317	0	NA
80380	PDCD1LG2	0.392786	0.448673	0	NA
23287	AGTPBP1	0.392758	0.228299	0	NA
117247	SLC16A10	0.392175	0.666024	0	NA
26286	ARFGAP3	0.392082	0.518443	0	NA
151556	GPR155	0.391698	0.53994	0	NA
2146	EZH2	0.39139	0.370621	0	NA
9180	OSMR	0.390073	0.777068	0	NA
285381	DPH3	0.389632	0.654862	0	NA
26234	FBXL5	0.389347	0.670285	0	NA
10549	PRDX4	0.389002	0.754994	0	NA
64766	S100PBP	0.38894	0.945935	0	NA
4319	MMP10	0.388227	0.411597	0	NA
11098	PRSS23	0.388098	0.180908	0	NA
90874	ZNF697	0.387958	0.839624	0	NA
5587	PRKD1	0.386043	0.549479	0	NA
5473	PPBP	0.38573	0.77779	0	NA
7132	TNFRSF1A	0.385013	0.34009	0	NA
54796	BNC2	0.383578	0.577261	0	NA
80162	ATHL1	0.383261	0.465637	0	NA
1282	COL4A1	0.382525	0.250554	0	NA
60675	PROK2	0.382181	0.902735	0	NA
51621	KLF13	0.382179	0.615449	0	NA
8073	PTP4A2	0.381935	0.802467	0	NA
81558	FAM117A	0.38125	0.556922	0	NA
22915	MMRN1	0.380961	1.01822	0	NA
8490	RGS5	0.380421	0.590921	0	NA
5604	MAP2K1	0.380149	0.414935	0	NA
94241	TP53INP1	0.377963	0.869813	0	NA
6651	SON	0.376477	0.452624	0	NA
3491	CYR61	0.37638	0.838056	0	NA
255919	CNEP1R1	0.37571	0.345421	0	NA
355	FAS	0.375572	0.357007	0	NA
4012	LNPEP	0.37546	0.37855	0	NA
80177	MYCT1	0.37493	0.701945	0	NA
80781	COL18A1	0.374752	0.723435	0	NA
11167	FSTL1	0.374528	0.792277	0	NA
58515	SELK	0.373977	0.485635	0	NA
8764	TNFRSF14	0.373916	0.601621	0	NA
57157	PHTF2	0.37204	0.280369	0	NA
2867	FFAR2	0.370944	0.691376	0	NA
23642	SNHG1	0.370074	0.568074	0	NA
171023	ASXL1	0.369916	0.376877	0	NA
126669	SHE	0.36885	0.460576	0	NA
10077	TSPAN32	0.367984	0.452533	2	11p15.5
57559	STAMBPL1	0.367877	0.490592	35	10q23.31
3925	STMN1	0.36752	0.491234	0	NA
10468	FST	0.365774	0.899101	0	NA
9320	TRIP12	0.365701	0.660592	0	NA
1810	DR1	0.365455	0.860987	0	NA
5196	PF4	0.364511	0.577039	0	NA
132720	C4orf32	0.36357	0.403393	0	NA
966	CD59	0.362896	0.568509	0	NA
54509	RHOF	0.362423	0.686541	0	NA
203259	FAM219A	0.361521	0.556749	0	NA
3096	HIVEP1	0.361404	0.634658	0	NA
219654	ZCCHC24	0.361169	0.625604	0	NA
6237	RRAS	0.360802	0.460247	0	NA
51667	NUB1	0.359608	0.518618	0	NA
23225	NUP210	0.359375	0.464605	0	NA
84935	MEDAG	0.35913	0.693587	0	NA
1606	DGKA	0.359085	0.5255	34	12q13.2
419	ART3	0.358419	0.565871	0	NA
84525	HOPX	0.357965	0.161788	0	NA
127544	RNF19B	0.357401	0.744184	0	NA
81624	DIAPH3	0.357289	0.620963	0	NA
3479	IGF1	0.356947	0.333134	0	NA
57659	ZBTB4	0.356576	0.666675	0	NA
79689	STEAP4	0.355556	0.872891	0	NA
8569	MKNK1	0.355495	0.55562	0	NA
56675	NRIP3	0.35415	0.409434	0	NA
7494	XBP1	0.354125	0.656664	0	NA
3685	ITGAV	0.353949	0.760608	0	NA
3965	LGALS9	0.35392	0.833536	0	NA
57198	ATP8B2	0.352718	0.348762	0	NA
27350	APOBEC3C	0.352307	0.664004	0	NA
1820	ARID3A	0.352246	0.71658	0	NA
26999	CYFIP2	0.351858	0.984043	0	NA
9181	ARHGEF2	0.351854	0.508677	0	NA
90952	ESAM	0.351743	0.632259	0	NA
10725	NFAT5	0.3513	0.351372	0	NA
3904	LAIR2	0.350709	0.730444	0	NA
10950	BTG3	0.350655	0.652623	0	NA
23603	CORO1C	0.350416	0.476042	0	NA
79649	MAP7D3	0.350093	0.386525	0	NA
80315	CPEB4	0.349733	0.57682	0	NA
56005	C19orf10	0.349548	0.658582	0	NA
4199	ME1	0.349544	0.234755	0	NA
140691	TRIM69	0.348484	0.58202	0	NA
4240	MFGE8	0.347265	0.774896	0	NA
54832	VPS13C	0.346609	0.616176	0	NA
4811	NID1	0.346321	0.464388	0	NA
6509	SLC1A4	0.344837	0.628324	0	NA
10926	DBF4	0.344382	0.459716	0	NA
2707	GJB3	0.344212	0.471197	0	NA
9990	SLC12A6	0.34393	0.56344	0	NA
1089	CEACAM4	0.343756	0.586713	0	NA
23380	SRGAP2	0.343448	0.379549	0	NA
5742	PTGS1	0.34315	0.828208	0	NA
11065	UBE2C	0.341141	0.566034	0	NA
8732	RNGTT	0.340977	0.694964	0	NA
641638	SNHG6	0.340836	0.457484	0	NA
23650	TRIM29	0.340765	0.408477	0	NA
912	CD1D	0.339119	0.624506	0	NA
23112	TNRC6B	0.338334	0.558013	0	NA
10979	FERMT2	0.337026	0.335412	0	NA
8087	FXR1	0.33545	0.39471	0	NA
6241	RRM2	0.335317	0.727051	0	NA
161198	CLEC14A	0.334811	1.00613	0	NA
54861	SNRK	0.334762	0.668635	0	NA
51676	ASB2	0.334608	0.512844	0	NA
6810	STX4	0.333669	0.427659	0	NA
79786	KLHL36	0.332854	0.529766	0	NA
160622	GRASP	0.332711	0.343438	0	NA
80351	TNKS2	0.332542	0.544078	0	NA
3854	KRT6B	0.33179	0.683681	0	NA
85460	ZNF518B	0.331728	0.388063	0	NA
6354	CCL7	0.331155	0.329556	0	NA
145508	CEP128	0.331063	0.530711	0	NA
83636	C19orf12	0.330856	0.443456	0	NA
83641	FAM107B	0.330716	0.697471	0	NA
302	ANXA2	0.329954	0.668447	0	NA
10827	FAM114A2	0.329565	0.90547	0	NA
256380	SCML4	0.329555	0.501373	0	NA
57134	MAN1C1	0.32951	0.552751	0	NA
167838	TXLNB	0.328328	0.661875	0	NA
220	ALDH1A3	0.328207	0.732111	0	NA
7980	TFPI2	0.327907	0.574938	0	NA
5330	PLCB2	0.327837	0.886566	0	NA
4045	LSAMP	0.327731	0.382907	0	NA
57007	ACKR3	0.327604	0.472956	0	NA
260436	FDCSP	0.327595	0.478969	0	NA
2878	GPX3	0.327153	0.765623	0	NA
6046	BRD2	0.326524	0.392035	20	6p21.3
11096	ADAMTS5	0.325967	0.91409	0	NA
5034	P4HB	0.325622	0.53442	0	NA
8140	SLC7A5	0.325223	0.791632	0	NA
65057	ACD	0.325213	0.448977	0	NA
26511	CHIC2	0.322988	0.389573	0	NA
80853	KDM7A	0.322465	0.558896	0	NA
55700	MAP7D1	0.322177	0.35055	0	NA
22872	SEC31A	0.321675	0.22966	0	NA
3070	HELLS	0.321328	0.36895	0	NA
2237	FEN1	0.321146	0.958492	0	NA
80790	CMIP	0.32103	0.384977	0	NA
51421	AMOTL2	0.320876	0.588361	0	NA
22950	SLC4A1AP	0.320395	0.667863	0	NA
124976	SPNS2	0.319515	0.395803	0	NA
6646	SOAT1	0.318635	0.666578	0	NA
57062	DDX24	0.31857	0.356928	0	NA
54623	PAF1	0.31835	0.536005	0	NA
2040	STOM	0.317617	0.73623	0	NA
114884	OSBPL10	0.3176	0.805842	0	NA
30846	EHD2	0.317501	0.54564	0	NA
50640	PNPLA8	0.316666	0.769936	0	NA
10635	RAD51AP1	0.316567	0.858294	0	NA
220002	CYB561A3	0.316525	0.589558	0	NA
3430	IFI35	0.31639	0.960977	0	NA
3801	KIFC3	0.31573	0.775321	0	NA
50863	NTM	0.315343	0.705505	0	NA
9735	KNTC1	0.315283	0.107099	0	NA
2120	ETV6	0.312883	0.864908	0	NA
1012	CDH13	0.312778	0.79937	0	NA
890	CCNA2	0.312532	0.428762	0	NA
91663	MYADM	0.310893	0.709373	0	NA
10838	ZNF275	0.310662	0.438123	0	NA
84243	ZDHHC18	0.310366	0.938777	0	NA
10525	HYOU1	0.310123	0.522503	0	NA
5464	PPA1	0.308822	0.639709	0	NA
54206	ERRFI1	0.308446	0.565589	0	NA
285203	EOGT	0.307936	0.766359	0	NA
3915	LAMC1	0.307398	0.525156	0	NA
2326	FMO1	0.307183	0.671192	0	NA
54923	LIME1	0.306771	0.448094	0	NA
874	CBR3	0.306111	0.714132	0	NA
55857	KIZ	0.305984	0.695742	0	NA
11015	KDELR3	0.305454	0.436525	0	NA
567	B2M	0.305036	0.647707	0	NA
4082	MARCKS	0.304832	0.917392	0	NA
10866	HCP5	0.303526	0.955952	0	NA
10627	MYL12A	0.303001	0.562978	0	NA
948	CD36	0.302949	0.502653	0	NA
445	ASS1	0.300905	0.54118	0	NA
9212	AURKB	0.300407	0.773182	0	NA
996	CDC27	0.300203	0.848065	0	NA
6748	SSR4	0.300034	0.344034	0	NA
28231	SLCO4A1	0.299858	0.414293	0	NA
51427	ZNF107	0.297627	0.339861	0	NA
10018	BCL2L11	0.296696	0.798772	0	NA
3487	IGFBP4	0.296377	0.67633	19	17q21.2
4053	LTBP2	0.296366	0.394543	0	NA
10636	RGS14	0.29596	0.529436	0	NA
5527	PPP2R5C	0.295585	0.503963	0	NA
5720	PSME1	0.295399	0.602072	0	NA
64121	RRAGC	0.29488	0.763291	0	NA
27010	TPK1	0.294493	0.866216	0	NA
5973	RENBP	0.294094	0.347509	0	NA
9592	IER2	0.293405	0.454027	0	NA
26270	FBXO6	0.292791	0.767832	0	NA
55180	LINS	0.292579	0.779608	0	NA
2826	CCR10	0.291796	0.417937	0	NA
3831	KLC1	0.291248	0.785257	0	NA
59274	MESDC1	0.291072	0.850348	0	NA
6948	TCN2	0.290802	0.641838	0	NA
8525	DGKZ	0.290674	1.0945	0	NA
10602	CDC42EP3	0.290513	0.48619	0	NA
53405	CLIC5	0.290486	0.550245	0	NA
10672	GNA13	0.290364	0.659322	0	NA
2152	F3	0.290287	0.868752	0	NA
863	CBFA2T3	0.290268	0.4837	0	NA
10906	TRAFD1	0.28959	0.596346	33	12q24.13
2069	EREG	0.289583	0.55744	0	NA
8600	TNFSF11	0.288839	0.500932	0	NA
55589	BMP2K	0.288042	0.640199	0	NA
23452	ANGPTL2	0.286622	0.374943	0	NA
23414	ZFPM2	0.286595	0.712585	0	NA
1265	CNN2	0.286206	0.181361	0	NA
81603	TRIM8	0.285938	0.844918	0	NA
10694	CCT8	0.285404	0.351625	0	NA
114793	FMNL2	0.285294	0.392689	0	NA
2734	GLG1	0.285113	0.601977	0	NA
53838	C11orf24	0.283816	0.782458	0	NA
22806	IKZF3	0.283397	0.608819	31	17q12
83852	SETDB2	0.28338	0.385508	0	NA
8828	NRP2	0.283274	0.316772	0	NA
6091	ROBO1	0.282943	0.370124	0	NA
10186	LHFP	0.282777	0.355833	0	NA
4670	HNRNPM	0.282077	0.696512	0	NA
57130	ATP13A1	0.281748	0.939262	0	NA
51309	ARMCX1	0.281517	0.320188	0	NA
8971	H1FX	0.281145	0.492276	0	NA
127943	FCRLB	0.28002	0.526411	0	NA
80169	CTC1	0.279814	0.466709	0	NA
56650	CLDND1	0.279731	0.561444	0	NA
203068	TUBB	0.27912	0.541004	0	NA
64943	NT5DC2	0.278732	0.510905	0	NA
1777	DNASE2	0.27792	0.864415	0	NA
129293	TRABD2A	0.277101	1.11395	0	NA
27436	EML4	0.276975	0.65001	0	NA
84933	C8orf76	0.276883	0.740389	0	NA
8516	ITGA8	0.276776	0.471042	0	NA
51009	DERL2	0.276316	0.626017	0	NA
5532	PPP3CB	0.275432	0.921534	0	NA
91289	LMF2	0.275244	0.353396	0	NA
26258	BLOC1S6	0.275111	0.759665	0	NA
23031	MAST3	0.274834	0.572919	0	NA
5918	RARRES1	0.273492	0.605876	0	NA
9949	AMMECR1	0.272616	0.451506	0	NA
9846	GAB2	0.272073	0.560773	0	NA
81575	APOLD1	0.271659	0.412032	0	NA
9749	PHACTR2	0.270767	0.685208	0	NA
55647	RAB20	0.27074	0.659644	0	NA
2961	GTF2E2	0.270504	0.485095	0	NA
10098	TSPAN5	0.270482	0.397678	0	NA
51561	IL23A	0.270351	0.391498	0	NA
127829	ARL8A	0.270038	0.689276	0	NA
1112	FOXN3	0.269887	0.366808	0	NA
340547	VSIG1	0.269824	0.561566	0	NA
6935	ZEB1	0.269492	0.705474	0	NA
2294	FOXF1	0.269485	0.684908	0	NA
375035	SFT2D2	0.268179	0.296871	0	NA
983	CDK1	0.267813	0.326812	0	NA
7408	VASP	0.267759	0.61597	0	NA
11067	C10orf10	0.267436	0.202783	0	NA
6304	SATB1	0.267161	0.43032	0	NA
124535	HSF5	0.266383	0.677655	0	NA
84689	MS4A14	0.265927	0.419109	0	NA
9659	PDE4DIP	0.265679	0.572577	0	NA
[truncated: 19,357 more rows]
