# Supplementary material for: Prioritizing causal disease genes using unbiased genomic features
Source: Genome Biol. 2014 Dec 3;15(12):3274. doi: 10.1186/s13059-014-0534-8 (PMC4279789; doi:10.1186/s13059-014-0534-8)
Supplement: Additional file 30: Table S34. — OPEN predictions for LDL-cholesterol. [file 13059_2014_534_MOESM30_ESM.xlsx]

## Sheet: HP_0008343_OPEN_predictions.txt
Entrez_ID	HGNC	Score	Stdev	GWAS Hit (loci are numbered, 0 = not within a GWAS locus)	Locus (NA = gene not within a GWAS locus)
7276	TTR	2.13188	0.30271	0	NA
7018	TF	1.98869	0.216655	0	NA
80339	PNPLA3	1.98516	0.151809	0	NA
183	AGT	1.97334	0.428919	0	NA
10840	ALDH1L1	1.97249	0.454627	0	NA
54884	RETSAT	1.96409	0.30077	0	NA
2153	F5	1.95634	0.402003	0	NA
866	SERPINA6	1.95136	0.492963	0	NA
3158	HMGCS2	1.94222	0.290219	0	NA
2159	F10	1.91329	0.100002	0	NA
5104	SERPINA5	1.90983	0.433787	0	NA
51156	SERPINA10	1.90809	0.330392	0	NA
8309	ACOX2	1.89414	0.519334	0	NA
2180	ACSL1	1.88027	0.224749	0	NA
2243	FGA	1.87788	0.231183	0	NA
197	AHSG	1.86709	0.159371	0	NA
433	ASGR2	1.86036	0.300124	40	17p13.1
84293	FAM213A	1.85332	0.36861	0	NA
2053	EPHX2	1.85034	0.33569	0	NA
4143	MAT1A	1.85003	0.376335	0	NA
6382	SDC1	1.8295	0.308649	0	NA
2147	F2	1.8292	0.48336	0	NA
5053	PAH	1.81995	0.319575	0	NA
51279	C1RL	1.81684	0.382983	0	NA
6256	RXRA	1.81584	0.31113	0	NA
2160	F11	1.80114	0.398081	0	NA
55825	PECR	1.78674	0.32166	0	NA
84649	DGAT2	1.78293	0.32604	0	NA
3242	HPD	1.78036	0.203599	0	NA
54988	ACSM5	1.77699	0.340999	0	NA
710	SERPING1	1.77499	0.215469	0	NA
2705	GJB1	1.7744	0.371129	0	NA
383	ARG1	1.75709	0.252727	0	NA
10924	SMPDL3A	1.75606	0.465699	0	NA
51	ACOX1	1.75257	0.279664	0	NA
3698	ITIH2	1.75249	0.477097	0	NA
140738	TMEM37	1.74405	0.491751	0	NA
5345	SERPINF2	1.73622	0.256616	0	NA
9563	H6PD	1.73406	0.385386	0	NA
3053	SERPIND1	1.72794	0.496581	0	NA
83938	C10orf11	1.72671	0.255892	0	NA
1593	CYP27A1	1.72311	0.13996	0	NA
6307	MSMO1	1.71724	0.2331	0	NA
51085	MLXIPL	1.71012	0.345665	0	NA
8987	STBD1	1.69403	0.415975	0	NA
1962	EHHADH	1.69089	0.480814	0	NA
51439	FAM8A1	1.6907	0.422745	0	NA
3026	HABP2	1.68906	0.220044	0	NA
10110	SGK2	1.68862	0.362086	0	NA
283	ANG	1.68162	0.494527	0	NA
3643	INSR	1.68142	0.557472	0	NA
5836	PYGL	1.67598	0.451112	0	NA
8431	NR0B2	1.65795	0.662301	41	1p36.11
12	SERPINA3	1.65754	0.345843	0	NA
7448	VTN	1.65623	0.458671	0	NA
732	C8B	1.65436	0.609173	0	NA
4128	MAOA	1.64571	0.439517	0	NA
196410	METTL7B	1.64566	0.454082	0	NA
2	A2M	1.64549	0.42698	0	NA
5627	PROS1	1.63904	0.253196	0	NA
717	C2	1.63485	0.263181	0	NA
5045	FURIN	1.63457	0.427495	0	NA
189	AGXT	1.63311	0.335954	0	NA
217	ALDH2	1.63225	0.4163	28	12q24.13
1244	ABCC2	1.62776	0.357775	0	NA
223	ALDH9A1	1.62477	0.4299	0	NA
25840	METTL7A	1.62425	0.21698	0	NA
6514	SLC2A2	1.62243	0.145786	0	NA
718	C3	1.61842	0.559486	0	NA
3263	HPX	1.61699	0.306346	0	NA
22949	PTGR1	1.61549	0.468354	0	NA
229	ALDOB	1.61391	0.307937	0	NA
1757	SARDH	1.61183	0.312379	0	NA
435	ASL	1.6114	0.406551	0	NA
3170	FOXA2	1.61123	0.443458	0	NA
350	APOH	1.60981	0.348749	48	17q24.2
462	SERPINC1	1.60907	0.615117	0	NA
27141	CIDEB	1.60857	0.58835	35	14q11.2
5447	POR	1.60857	0.216657	0	NA
5825	ABCD3	1.60365	0.446538	0	NA
1384	CRAT	1.60357	0.358298	0	NA
2052	EPHX1	1.60058	0.466759	0	NA
336	APOA2	1.60047	0.417268	0	NA
6554	SLC10A1	1.59783	0.47559	0	NA
366	AQP9	1.59707	0.485605	0	NA
3081	HGD	1.59448	0.233865	0	NA
348	APOE	1.59362	0.289219	52	19q13.2
4329	ALDH6A1	1.58741	0.650645	0	NA
5184	PEPD	1.58622	0.447381	0	NA
18	ABAT	1.58349	0.436844	0	NA
221749	PXDC1	1.58045	0.490047	0	NA
79589	RNF128	1.57673	0.51413	0	NA
7855	FZD5	1.57591	0.368515	0	NA
51449	PCYOX1	1.57487	0.365351	0	NA
64284	RAB17	1.57065	0.415172	0	NA
22928	SEPHS2	1.57054	0.62465	0	NA
1361	CPB2	1.56963	0.596874	0	NA
875	CBS	1.56757	0.333404	0	NA
9249	DHRS3	1.56745	0.556843	0	NA
3294	HSD17B2	1.5642	0.409307	0	NA
6608	SMO	1.55827	0.296987	0	NA
1551	CYP3A7	1.5549	0.615188	0	NA
92840	REEP6	1.55341	0.673416	0	NA
79774	GRTP1	1.55334	0.615103	0	NA
3273	HRG	1.55312	0.54726	0	NA
8722	CTSF	1.55234	0.381546	0	NA
3699	ITIH3	1.54762	0.314008	0	NA
257407	C2orf72	1.5473	0.250243	0	NA
727	C5	1.54607	0.687552	0	NA
1050	CEBPA	1.54592	0.468429	0	NA
2155	F7	1.54496	0.572739	0	NA
55902	ACSS2	1.54489	0.494935	0	NA
30	ACAA1	1.54467	0.331574	0	NA
55160	ARHGEF10L	1.54399	0.713072	0	NA
57715	SEMA4G	1.54287	0.270229	0	NA
6291	SAA4	1.54274	0.526689	0	NA
23516	SLC39A14	1.54106	0.517328	0	NA
29958	DMGDH	1.53744	0.73809	0	NA
3029	HAGH	1.5369	0.365284	0	NA
4129	MAOB	1.53629	0.464654	0	NA
23475	QPRT	1.53422	0.494141	0	NA
51390	AIG1	1.53411	0.361822	0	NA
5919	RARRES2	1.5316	0.635507	0	NA
1717	DHCR7	1.53059	0.402053	0	NA
9104	RGN	1.52804	0.420857	0	NA
10991	SLC38A3	1.52003	0.423071	0	NA
259	AMBP	1.51745	0.501088	0	NA
7844	RNF103	1.51547	0.378258	0	NA
670	BPHL	1.51517	0.636033	0	NA
9027	NAT8	1.50918	0.569314	0	NA
5444	PON1	1.50878	0.55088	0	NA
9936	CD302	1.5066	0.29309	0	NA
629	CFB	1.50523	0.302296	0	NA
51170	HSD17B11	1.50115	0.347534	0	NA
2677	GGCX	1.49576	0.261732	0	NA
3426	CFI	1.49576	0.480522	0	NA
5792	PTPRF	1.49523	0.253891	0	NA
716	C1S	1.49389	0.556796	0	NA
64757	MARC1	1.49217	0.612302	43	1q41
7036	TFR2	1.49175	0.315316	0	NA
64577	ALDH8A1	1.48888	0.717028	0	NA
3953	LEPR	1.48865	0.277527	0	NA
10468	FST	1.48805	0.533168	0	NA
13	AADAC	1.48643	0.352046	0	NA
213	ALB	1.48389	0.879714	0	NA
10367	MICU1	1.48305	0.435933	0	NA
55281	TMEM140	1.48209	0.279445	0	NA
9942	XYLB	1.48022	0.496382	0	NA
5648	MASP1	1.4786	0.410959	0	NA
54996	MARC2	1.47853	0.502544	43	1q41
1718	DHCR24	1.47735	0.313524	6	1p32.3
4258	MGST2	1.47716	0.501339	0	NA
2244	FGB	1.47606	0.44567	0	NA
7363	UGT2B4	1.47509	0.309589	0	NA
54206	ERRFI1	1.47103	0.204022	0	NA
3827	KNG1	1.46769	0.556966	0	NA
4924	NUCB1	1.46616	0.462096	0	NA
51084	CRYL1	1.46542	0.575453	0	NA
4547	MTTP	1.46395	0.848014	0	NA
1317	SLC31A1	1.46145	0.223119	0	NA
5340	PLG	1.46052	0.763153	0	NA
1508	CTSB	1.45953	0.533263	0	NA
3176	HNMT	1.45902	0.403536	0	NA
1577	CYP3A5	1.45877	0.298876	0	NA
3373	HYAL1	1.45571	0.614641	0	NA
58510	PRODH2	1.45319	0.446821	0	NA
64093	SMOC1	1.45319	0.317941	0	NA
51097	SCCPDH	1.45245	0.53752	0	NA
56994	CHPT1	1.45147	0.273886	0	NA
23371	TENC1	1.45071	0.464456	0	NA
5005	ORM2	1.44969	0.38532	0	NA
4257	MGST1	1.44952	0.439632	0	NA
290	ANPEP	1.44768	0.268679	0	NA
65124	SOWAHC	1.44602	0.732579	0	NA
148738	HFE2	1.44459	0.382261	0	NA
3295	HSD17B4	1.44437	0.329538	0	NA
2638	GC	1.44389	0.727635	0	NA
9971	NR1H4	1.44346	0.683533	0	NA
335	APOA1	1.44253	0.61741	3	11q23.3
116519	APOA5	1.4413	0.562634	3	11q23.3
5950	RBP4	1.44048	0.495055	0	NA
57447	NDRG2	1.4396	0.394328	0	NA
1644	DDC	1.43886	0.603491	0	NA
338	APOB	1.43856	0.68044	20	2p24.1
5867	RAB4A	1.43028	0.384742	0	NA
79639	TMEM53	1.42977	0.434552	0	NA
344	APOC2	1.42774	0.279905	52	19q13.2
3131	HLF	1.42769	0.442094	0	NA
3697	ITIH1	1.4275	0.369083	0	NA
210	ALAD	1.42663	0.349015	0	NA
55937	APOM	1.42527	0.38843	0	NA
10841	FTCD	1.42181	0.348435	0	NA
316	AOX1	1.42141	0.259064	0	NA
28970	C11orf54	1.41979	0.498687	0	NA
847	CAT	1.41905	0.546198	0	NA
1645	AKR1C1	1.41775	0.470099	0	NA
2330	FMO5	1.41693	0.377186	0	NA
6038	RNASE4	1.41301	0.492727	0	NA
2266	FGG	1.4116	0.203788	0	NA
8714	ABCC3	1.41121	0.315669	0	NA
731	C8A	1.41055	0.415862	0	NA
115	ADCY9	1.40922	0.794722	0	NA
4121	MAN1A1	1.40871	0.574372	0	NA
3417	IDH1	1.40811	0.510446	0	NA
2267	FGL1	1.40562	0.549251	0	NA
5364	PLXNB1	1.40417	0.389774	0	NA
10449	ACAA2	1.40412	0.587496	0	NA
5860	QDPR	1.4038	0.688652	0	NA
2690	GHR	1.40276	0.232035	0	NA
51268	PIPOX	1.401	0.633733	0	NA
55532	SLC30A10	1.39952	0.548721	0	NA
686	BTD	1.39874	0.582855	0	NA
64240	ABCG5	1.39801	0.642352	22	2p21
26471	NUPR1	1.39798	0.228193	0	NA
130	ADH6	1.39768	0.462258	0	NA
5265	SERPINA1	1.39462	0.279677	0	NA
6542	SLC7A2	1.39443	0.384481	0	NA
84952	CGNL1	1.39418	0.378272	0	NA
116151	FAM210B	1.39388	0.382358	0	NA
8470	SORBS2	1.39149	0.585299	0	NA
11309	SLCO2B1	1.39095	0.504783	0	NA
55020	TTC38	1.38406	0.459058	39	22q13.31
5351	PLOD1	1.38367	0.343075	0	NA
1832	DSP	1.38203	0.488688	0	NA
79602	ADIPOR2	1.382	0.555993	0	NA
19	ABCA1	1.38106	0.388702	0	NA
334	APLP2	1.3777	0.456019	0	NA
84818	IL17RC	1.37525	0.791171	0	NA
415	ARSE	1.37507	0.399141	0	NA
432	ASGR1	1.37307	0.417123	40	17p13.1
5446	PON3	1.37275	0.535192	0	NA
5004	ORM1	1.37273	0.374401	0	NA
345	APOC3	1.37256	0.489562	3	11q23.3
10413	YAP1	1.37017	0.695123	0	NA
5176	SERPINF1	1.36978	0.25061	0	NA
9060	PAPSS2	1.36879	0.435349	0	NA
5629	PROX1	1.36875	0.491327	0	NA
56935	SMCO4	1.36833	0.526869	0	NA
2730	GCLM	1.36437	0.292707	0	NA
6414	SEPP1	1.36269	0.420635	0	NA
10555	AGPAT2	1.36057	0.380766	0	NA
3034	HAL	1.35966	0.391433	0	NA
1356	CP	1.35957	0.326658	0	NA
65018	PINK1	1.35908	0.327167	0	NA
3920	LAMP2	1.35842	0.930627	0	NA
1369	CPN1	1.35694	0.803779	0	NA
55277	FGGY	1.35691	0.583731	0	NA
23541	SEC14L2	1.35625	0.647301	31	22q12.2
4774	NFIA	1.35566	0.763527	0	NA
55620	STAP2	1.35539	0.45375	0	NA
25759	SHC2	1.35523	0.467985	0	NA
1942	EFNA1	1.3535	0.518486	0	NA
8659	ALDH4A1	1.35315	0.50922	0	NA
7498	XDH	1.35263	0.639967	0	NA
6822	SULT2A1	1.35145	0.606793	0	NA
55890	GPRC5C	1.34844	0.393646	0	NA
3700	ITIH4	1.34762	0.67938	0	NA
5267	SERPINA4	1.34694	0.363257	0	NA
8777	MPDZ	1.34529	0.510697	0	NA
5095	PCCA	1.34515	0.382807	0	NA
4485	MST1	1.337	0.439868	0	NA
341	APOC1	1.3357	0.300813	52	19q13.2
6309	SC5D	1.33528	0.533518	0	NA
4153	MBL2	1.33306	0.302552	0	NA
64816	CYP3A43	1.33282	0.707333	0	NA
84706	GPT2	1.33035	0.406134	0	NA
55753	OGDHL	1.32926	0.591428	0	NA
9580	SOX13	1.32842	0.508535	0	NA
144193	AMDHD1	1.3282	0.2495	0	NA
1036	CDO1	1.32657	0.45584	0	NA
6926	TBX3	1.32494	0.424345	0	NA
10864	SLC22A7	1.32365	0.879741	0	NA
2261	FGFR3	1.32314	0.267667	0	NA
5256	PHKA2	1.3227	0.742659	0	NA
118471	PRAP1	1.32235	0.61408	0	NA
715	C1R	1.32108	0.46583	0	NA
1514	CTSL	1.3209	0.784665	0	NA
3818	KLKB1	1.31927	0.8727	0	NA
124	ADH1A	1.31909	0.592739	0	NA
2328	FMO3	1.31718	0.308107	0	NA
84572	GNPTG	1.31604	0.652281	0	NA
137872	ADHFE1	1.31451	0.384484	0	NA
115817	DHRS1	1.31449	0.237231	35	14q11.2
115548	FCHO2	1.31446	0.723902	0	NA
90634	N4BP2L1	1.31429	0.616134	14	13q13.1
22885	ABLIM3	1.314	0.650265	0	NA
10826	FAXDC2	1.31204	0.474738	0	NA
81031	SLC2A10	1.3089	0.352313	0	NA
23621	BACE1	1.30727	0.454179	0	NA
368	ABCC6	1.30161	0.725033	0	NA
2065	ERBB3	1.3016	0.376972	0	NA
22837	COBLL1	1.30045	0.734964	0	NA
55556	ENOSF1	1.29954	0.280404	0	NA
540	ATP7B	1.29931	0.231334	0	NA
23588	KLHDC2	1.29926	0.298232	0	NA
9380	GRHPR	1.29907	0.705556	0	NA
8801	SUCLG2	1.29794	0.447022	0	NA
26063	DECR2	1.29764	0.432069	0	NA
129807	NEU4	1.29689	0.541039	0	NA
3248	HPGD	1.29204	0.402854	0	NA
949	SCARB1	1.2919	0.335425	0	NA
5565	PRKAB2	1.29168	0.574672	0	NA
64787	EPS8L2	1.29137	0.472192	0	NA
10979	FERMT2	1.28998	0.413321	0	NA
79762	C1orf115	1.28633	0.531867	43	1q41
1191	CLU	1.28615	0.188879	0	NA
387263	C6orf120	1.2844	0.502584	0	NA
55224	ETNK2	1.28307	0.558041	0	NA
113235	SLC46A1	1.28223	0.545346	0	NA
9741	LAPTM4A	1.2822	0.45998	0	NA
1370	CPN2	1.28167	0.243473	0	NA
23189	KANK1	1.28033	0.615599	0	NA
3172	HNF4A	1.27954	0.48241	0	NA
9962	SLC23A2	1.27919	0.659831	0	NA
5465	PPARA	1.27875	0.346151	39	22q13.31
7132	TNFRSF1A	1.27789	0.258495	0	NA
119032	C10orf32	1.27674	0.2429	0	NA
2059	EPS8	1.27584	0.46259	0	NA
64080	RBKS	1.27543	0.659812	0	NA
185	AGTR1	1.27537	0.196861	0	NA
6567	SLC16A2	1.27475	0.69875	0	NA
4041	LRP5	1.27439	0.635224	0	NA
3249	HPN	1.27259	0.43135	0	NA
6506	SLC1A2	1.27228	0.340311	0	NA
3087	HHEX	1.27172	0.349933	0	NA
11231	SEC63	1.27154	0.533332	0	NA
133686	NADK2	1.27117	0.523014	0	NA
35	ACADS	1.27077	0.598352	33	12q24.31
28999	KLF15	1.26941	0.434338	0	NA
2335	FN1	1.2694	0.953438	7	2q34
10079	ATP9A	1.26797	0.448014	0	NA
3155	HMGCL	1.26527	0.810045	0	NA
54472	TOLLIP	1.2651	0.324669	0	NA
28234	SLCO1B3	1.26496	0.472947	0	NA
57136	APMAP	1.26448	0.681451	0	NA
80270	HSD3B7	1.26332	0.245134	0	NA
80762	NDFIP1	1.26319	0.687598	0	NA
57224	NHSL1	1.26237	0.546694	0	NA
6581	SLC22A3	1.26144	0.502193	44	6q25.3
123	PLIN2	1.26079	0.243159	0	NA
29956	CERS2	1.25994	0.551468	0	NA
10205	MPZL2	1.25959	0.858716	0	NA
8529	CYP4F2	1.25926	0.707213	0	NA
726	CAPN5	1.25681	0.663247	0	NA
4035	LRP1	1.25543	0.24805	0	NA
7803	PTP4A1	1.25433	0.302473	0	NA
116844	LRG1	1.25422	0.476163	0	NA
8856	NR1I2	1.25322	0.493752	0	NA
27232	GNMT	1.25245	0.372606	0	NA
2538	G6PC	1.25114	0.405634	0	NA
4594	MUT	1.25109	0.810411	0	NA
9615	GDA	1.25006	0.362454	0	NA
7105	TSPAN6	1.24767	0.520825	0	NA
55852	TEX2	1.2465	0.363579	0	NA
2803	GOLGA4	1.24641	0.340296	0	NA
6482	ST3GAL1	1.24365	0.593034	0	NA
1848	DUSP6	1.24246	0.416638	0	NA
3240	HP	1.24245	0.388629	51	16q22.2
6898	TAT	1.24145	0.49752	51	16q22.2
5105	PCK1	1.24073	0.512446	0	NA
219654	ZCCHC24	1.23926	0.306854	0	NA
7108	TM7SF2	1.23925	0.450138	0	NA
3485	IGFBP2	1.23789	0.527343	0	NA
6920	TCEA3	1.23714	0.403176	0	NA
25798	BRI3	1.23589	0.571352	0	NA
23670	TMEM2	1.23453	0.339973	0	NA
55244	SLC47A1	1.2321	0.730429	0	NA
80781	COL18A1	1.23128	0.428378	0	NA
54363	HAO1	1.22606	0.347064	0	NA
79754	ASB13	1.22489	0.317237	0	NA
2720	GLB1	1.22448	0.436092	0	NA
10788	IQGAP2	1.22358	0.42574	0	NA
6383	SDC2	1.22315	0.557771	0	NA
9562	MINPP1	1.22309	0.499629	0	NA
216	ALDH1A1	1.22304	0.494278	0	NA
84141	EVA1A	1.22285	0.582046	0	NA
64241	ABCG8	1.22252	0.697649	22	2p21
58488	PCTP	1.22207	0.401111	0	NA
10397	NDRG1	1.22169	0.441639	0	NA
440503	PLIN5	1.22052	0.501478	0	NA
10404	CPQ	1.22001	0.2065	0	NA
57700	FAM160B1	1.21992	0.560759	0	NA
1562	CYP2C18	1.21938	0.265716	0	NA
2203	FBP1	1.21622	0.501449	0	NA
10246	SLC17A2	1.21207	0.629918	45	6p22.2
64778	FNDC3B	1.21104	0.401757	0	NA
57678	GPAM	1.21029	0.414703	34	10q25.2
54757	FAM20A	1.21015	0.606634	0	NA
54858	PGPEP1	1.20975	0.47587	0	NA
9445	ITM2B	1.20851	0.382661	0	NA
7915	ALDH5A1	1.20745	0.466518	0	NA
7009	TMBIM6	1.20707	0.720447	0	NA
23593	HEBP2	1.20634	0.395209	0	NA
4669	NAGLU	1.20604	0.474991	0	NA
152189	CMTM8	1.20575	0.360084	13	3p22.3
7360	UGP2	1.20518	0.312852	0	NA
348093	RBPMS2	1.20398	0.299759	0	NA
5096	PCCB	1.20224	0.214759	0	NA
5819	PVRL2	1.20159	0.329532	52	19q13.2
57412	AS3MT	1.20077	0.655189	0	NA
8613	PPAP2B	1.20012	0.569573	0	NA
9970	NR1I3	1.19834	0.35916	0	NA
112483	SAT2	1.19777	0.793034	0	NA
3667	IRS1	1.19669	0.694427	0	NA
10954	PDIA5	1.19604	0.616382	0	NA
400916	CHCHD10	1.19553	0.552117	0	NA
10867	TSPAN9	1.19541	0.496533	0	NA
2040	STOM	1.19411	0.439439	0	NA
346	APOC4	1.194	0.572774	52	19q13.2
9032	TM4SF5	1.19262	0.693496	0	NA
64850	ETNPPL	1.19226	0.32581	0	NA
3597	IL13RA1	1.19003	0.418778	0	NA
2938	GSTA1	1.1889	0.663594	0	NA
1733	DIO1	1.18833	0.7054	0	NA
65084	TMEM135	1.18778	0.721967	0	NA
5624	PROC	1.1874	0.271184	0	NA
23743	BHMT2	1.18547	0.571721	0	NA
79814	AGMAT	1.18231	0.587732	0	NA
9375	TM9SF2	1.18138	0.45001	0	NA
127	ADH4	1.17942	0.642046	0	NA
2646	GCKR	1.17676	0.683471	0	NA
29974	A1CF	1.1765	0.724874	0	NA
25987	TSKU	1.17565	0.549677	0	NA
10957	PNRC1	1.17534	0.259502	0	NA
55365	TMEM176A	1.17528	0.45966	0	NA
414	ARSD	1.17481	0.403293	0	NA
83606	GUCD1	1.17438	0.364391	0	NA
11136	SLC7A9	1.17234	0.57179	0	NA
10249	GLYAT	1.17203	0.513013	0	NA
4357	MPST	1.17119	0.553753	0	NA
6799	SULT1A2	1.16967	0.37743	0	NA
84693	MCEE	1.16633	0.322548	0	NA
10162	LPCAT3	1.16554	0.660971	0	NA
48	ACO1	1.16526	0.514826	0	NA
6461	SHB	1.16487	0.341616	0	NA
563	AZGP1	1.16475	0.646714	0	NA
5207	PFKFB1	1.16459	0.651863	0	NA
570	BAAT	1.16118	0.494543	0	NA
5507	PPP1R3C	1.16102	0.47591	0	NA
283927	NUDT7	1.15773	0.603361	0	NA
83699	SH3BGRL2	1.1572	0.519314	0	NA
84954	MPND	1.1566	0.629699	0	NA
7494	XBP1	1.15615	0.569741	0	NA
80221	ACSF2	1.15612	0.371866	0	NA
6718	AKR1D1	1.1545	0.650531	0	NA
285343	TCAIM	1.15299	0.576653	0	NA
5091	PC	1.15284	0.584304	0	NA
6641	SNTB1	1.1523	0.573118	0	NA
57600	FNIP2	1.15171	0.259342	0	NA
3250	HPR	1.15164	0.547226	51	16q22.2
414328	IDNK	1.15102	0.466706	0	NA
6453	ITSN1	1.14931	0.293753	0	NA
285440	CYP4V2	1.14798	0.194661	0	NA
6817	SULT1A1	1.14561	0.313768	0	NA
166647	GPR125	1.14431	0.468801	0	NA
8416	ANXA9	1.14392	0.369293	2	1q21.3
8476	CDC42BPA	1.14109	0.600735	0	NA
1806	DPYD	1.14024	0.546318	0	NA
54898	ELOVL2	1.13828	0.512431	0	NA
8462	KLF11	1.13775	0.645891	0	NA
8455	ATRN	1.13642	0.69272	0	NA
65059	RAPH1	1.13188	0.49242	0	NA
1576	CYP3A4	1.13111	0.305979	0	NA
5352	PLOD2	1.1304	0.256393	0	NA
2819	GPD1	1.12886	0.360677	0	NA
2531	KDSR	1.12615	0.609263	0	NA
80262	C16orf70	1.12403	0.503241	0	NA
5986	RFNG	1.12244	0.600318	0	NA
55163	PNPO	1.12243	0.579794	0	NA
220323	OAF	1.12225	0.474338	0	NA
4482	MSRA	1.11987	0.703898	0	NA
28959	TMEM176B	1.11977	0.833784	0	NA
23530	NNT	1.119	0.502138	0	NA
50808	AK3	1.11857	0.25258	0	NA
6594	SMARCA1	1.11749	0.677179	0	NA
55256	ADI1	1.11733	0.451997	0	NA
166012	CHST13	1.11676	0.809869	0	NA
8608	RDH16	1.1166	0.661982	0	NA
10891	PPARGC1A	1.11474	0.532237	0	NA
89866	SEC16B	1.11277	0.352027	0	NA
2329	FMO4	1.11062	0.27447	0	NA
4835	NQO2	1.10992	0.631774	0	NA
81888	HYI	1.10887	0.434154	0	NA
2034	EPAS1	1.10882	0.427224	0	NA
80004	ESRP2	1.10815	0.296335	0	NA
201895	SMIM14	1.10684	0.6094	0	NA
8630	HSD17B6	1.10666	0.673167	0	NA
9663	LPIN2	1.10594	0.625633	0	NA
79746	ECHDC3	1.10553	0.392387	0	NA
80195	TMEM254	1.10518	0.581748	0	NA
94103	ORMDL3	1.10486	0.305658	0	NA
55366	LGR4	1.10353	0.608438	0	NA
6319	SCD	1.10236	0.572711	0	NA
5236	PGM1	1.09998	0.110977	0	NA
9076	CLDN1	1.09952	0.382502	0	NA
50717	DCAF8	1.0957	0.311473	0	NA
22936	ELL2	1.09495	0.712725	0	NA
445	ASS1	1.09481	0.534535	0	NA
9761	MLEC	1.09422	0.501052	0	NA
10587	TXNRD2	1.09389	0.561846	0	NA
26505	CNNM3	1.09281	0.470246	0	NA
5167	ENPP1	1.09193	0.399617	0	NA
10618	TGOLN2	1.09191	0.752463	0	NA
8804	CREG1	1.0913	0.465844	0	NA
252839	TMEM9	1.0891	0.267117	0	NA
4718	NDUFC2	1.08854	0.533724	0	NA
81889	FAHD1	1.08809	0.59053	0	NA
283375	SLC39A5	1.08747	0.456012	0	NA
25854	FAM149A	1.08578	0.54998	0	NA
7263	TST	1.08502	0.34573	0	NA
5372	PMM1	1.0849	0.528052	0	NA
339221	ENPP7	1.08486	0.55238	0	NA
36	ACADSB	1.08485	0.582798	0	NA
201931	TMEM192	1.08474	0.604116	0	NA
666	BOK	1.08396	0.701369	0	NA
6576	SLC25A1	1.08394	0.540099	0	NA
10809	STARD10	1.08392	0.372334	0	NA
64838	FNDC4	1.08388	0.738813	0	NA
2168	FABP1	1.08118	0.463247	0	NA
6580	SLC22A1	1.08081	0.714036	44	6q25.3
55450	CAMK2N1	1.08028	0.440366	0	NA
11057	ABHD2	1.07941	0.503478	0	NA
2184	FAH	1.07936	0.550925	0	NA
132158	GLYCTK	1.07936	0.593764	0	NA
5037	PEBP1	1.07819	0.246522	0	NA
53841	CDHR5	1.07698	0.32532	0	NA
10560	SLC19A2	1.07664	0.496036	0	NA
57515	SERINC1	1.07654	0.832216	0	NA
8824	CES2	1.07643	0.650909	0	NA
79962	DNAJC22	1.07613	0.209026	0	NA
114990	VASN	1.07604	0.556422	0	NA
5348	FXYD1	1.07573	0.350134	0	NA
55240	STEAP3	1.07547	0.251684	0	NA
2110	ETFDH	1.07372	0.464605	0	NA
11001	SLC27A2	1.07244	0.377569	0	NA
23710	GABARAPL1	1.07119	0.388259	0	NA
125488	TTC39C	1.071	0.520677	0	NA
283219	KCTD21	1.07087	0.618498	0	NA
635	BHMT	1.07047	0.447462	0	NA
549	AUH	1.06962	0.378763	0	NA
6385	SDC4	1.06925	0.581517	0	NA
6590	SLPI	1.06882	0.517599	0	NA
33	ACADL	1.06861	0.294149	0	NA
55819	RNF130	1.0682	0.409053	0	NA
7422	VEGFA	1.06642	0.363928	0	NA
10857	PGRMC1	1.0643	0.388464	0	NA
6694	SPP2	1.06352	0.841564	0	NA
1519	CTSO	1.06305	0.353852	0	NA
2542	SLC37A4	1.06302	0.526227	0	NA
3169	FOXA1	1.06254	0.32111	0	NA
2896	GRN	1.06243	0.460687	0	NA
200931	SLC51A	1.06232	0.472829	0	NA
127845	GOLT1A	1.06074	0.392455	0	NA
55827	DCAF6	1.05922	0.594462	0	NA
5313	PKLR	1.05839	0.815531	0	NA
23242	COBL	1.05767	0.562011	0	NA
53354	PANK1	1.0561	0.53897	0	NA
1209	CLPTM1	1.05441	0.453877	52	19q13.2
2852	GPER1	1.05353	0.440043	0	NA
950	SCARB2	1.05262	0.386709	0	NA
27329	ANGPTL3	1.05122	0.501064	0	NA
2109	ETFB	1.05084	0.495765	0	NA
8460	TPST1	1.05043	0.38147	0	NA
4338	MOCS2	1.05012	0.985366	0	NA
116842	LEAP2	1.04952	0.323096	0	NA
1373	CPS1	1.04811	0.280484	0	NA
26998	FETUB	1.04668	0.735798	0	NA
51181	DCXR	1.04601	0.350879	0	NA
5092	PCBD1	1.04587	0.706982	0	NA
1646	AKR1C2	1.04582	0.407607	0	NA
285362	SUMF1	1.04576	0.382038	0	NA
93664	CADPS2	1.04521	0.545046	0	NA
9429	ABCG2	1.0448	1.00261	0	NA
2593	GAMT	1.04362	0.528673	0	NA
8991	SELENBP1	1.04325	0.647366	0	NA
60370	AVPI1	1.04201	0.280706	0	NA
4037	LRP3	1.04172	0.504016	0	NA
1528	CYB5A	1.04167	0.296632	0	NA
51495	PTPLAD1	1.04099	0.40497	0	NA
977	CD151	1.04022	0.58464	0	NA
9368	SLC9A3R1	1.0395	0.399644	0	NA
2217	FCGRT	1.03757	0.309851	0	NA
57142	RTN4	1.03552	0.647135	0	NA
32	ACACB	1.03407	0.634492	0	NA
2161	F12	1.03394	0.870099	0	NA
283537	SLC46A3	1.03313	0.525969	0	NA
2729	GCLC	1.03279	0.725471	0	NA
284439	SLC25A42	1.02966	0.349556	30	19p13.11
375056	MIA3	1.02927	0.368646	0	NA
57509	MTUS1	1.02841	0.351715	0	NA
23498	HAAO	1.02802	0.400671	0	NA
5205	ATP8B1	1.02729	0.383208	0	NA
1845	DUSP3	1.02629	0.695082	0	NA
1582	CYP8B1	1.02423	0.5858	0	NA
1509	CTSD	1.02422	0.354778	0	NA
79629	OCEL1	1.02389	0.576203	0	NA
57761	TRIB3	1.02382	0.435258	0	NA
1101	CHAD	1.0236	0.587574	0	NA
7779	SLC30A1	1.02339	0.605329	0	NA
275	AMT	1.0233	0.248004	0	NA
4833	NME4	1.02244	0.282829	0	NA
358	AQP1	1.02179	0.293001	0	NA
340371	NRBP2	1.02139	0.351188	18	8q24.3
1647	GADD45A	1.0212	0.481204	0	NA
164656	TMPRSS6	1.02077	0.56943	0	NA
11041	B3GNT1	1.01969	0.706121	0	NA
10455	ECI2	1.01702	0.408946	0	NA
26039	SS18L1	1.01591	0.47242	0	NA
2746	GLUD1	1.01518	0.520002	0	NA
2582	GALE	1.01503	0.796079	0	NA
54894	RNF43	1.01484	0.458567	0	NA
23589	CARHSP1	1.0147	0.380575	0	NA
3570	IL6R	1.014	0.584604	0	NA
63891	RNF123	1.01391	0.453037	0	NA
79001	VKORC1	1.0139	0.396685	0	NA
2888	GRB14	1.01074	0.641798	0	NA
6647	SOD1	1.00964	0.558961	0	NA
114569	MAL2	1.00927	0.30219	0	NA
54981	NMRK1	1.00864	0.423446	0	NA
51733	UPB1	1.00793	0.462149	0	NA
1559	CYP2C9	1.00783	0.254859	0	NA
9673	SLC25A44	1.0076	0.650025	0	NA
388403	YPEL2	1.00699	0.444978	0	NA
2494	NR5A2	1.00645	0.323222	0	NA
1573	CYP2J2	1.00597	0.835304	0	NA
6299	SALL1	1.00597	0.590259	0	NA
6720	SREBF1	1.00442	0.433652	0	NA
11112	HIBADH	1.00433	0.389318	0	NA
388	RHOB	1.00425	0.764866	20	2p24.1
23142	DCUN1D4	1.0041	0.58199	0	NA
2181	ACSL3	1.00273	0.288819	0	NA
4647	MYO7A	1.00257	0.726282	0	NA
634	CEACAM1	1.0017	0.56009	0	NA
51643	TMBIM4	1.00124	0.248461	0	NA
3486	IGFBP3	1.00066	0.430413	0	NA
5962	RDX	1.00037	0.613516	0	NA
4091	SMAD6	1.00016	0.518944	0	NA
115290	FBXO17	0.998498	0.795368	0	NA
51107	APH1A	0.998394	0.385487	0	NA
55540	IL17RB	0.997008	0.36652	0	NA
171425	CLYBL	0.99668	0.579715	0	NA
6342	SCP2	0.994334	0.583492	0	NA
8165	AKAP1	0.993481	0.496601	0	NA
83862	TMEM120A	0.991896	0.5875	0	NA
8660	IRS2	0.989988	0.387095	0	NA
80298	MTERFD3	0.989405	0.548321	0	NA
284111	SLC13A5	0.988888	0.835258	0	NA
5861	RAB1A	0.988633	0.69495	0	NA
50999	TMED5	0.988259	0.626389	0	NA
4040	LRP6	0.987866	0.388061	0	NA
10611	PDLIM5	0.987732	0.676028	0	NA
2909	ARHGAP35	0.986533	0.735944	0	NA
1054	CEBPG	0.986384	0.813513	0	NA
11046	SLC35D2	0.985529	0.22064	0	NA
55107	ANO1	0.985196	0.374793	0	NA
10599	SLCO1B1	0.984553	0.737961	0	NA
66002	CYP4F12	0.983792	0.443917	0	NA
202243	CCDC125	0.983451	0.632873	0	NA
6322	SCML1	0.983369	0.541757	0	NA
83758	RBP5	0.982746	0.657767	0	NA
64065	PERP	0.982661	0.466127	0	NA
81932	HDHD3	0.981487	0.413003	0	NA
4837	NNMT	0.981309	0.419279	0	NA
725	C4BPB	0.976926	0.546765	0	NA
55640	FLVCR2	0.976914	0.395617	0	NA
23558	WBP2	0.97624	0.692997	0	NA
2590	GALNT2	0.974777	0.577473	0	NA
4601	MXI1	0.973172	0.596294	0	NA
548645	DNAJC25	0.973091	0.823361	0	NA
55260	TMEM143	0.972406	0.480131	0	NA
590	BCHE	0.971334	0.713791	0	NA
325	APCS	0.969614	0.435325	0	NA
54741	LEPROT	0.969465	0.555476	0	NA
1666	DECR1	0.969437	0.425861	0	NA
30061	SLC40A1	0.969402	0.484304	0	NA
58191	CXCL16	0.965776	0.363716	0	NA
64771	C6orf106	0.964295	0.515703	0	NA
51324	SPG21	0.963856	0.760413	0	NA
85415	RHPN2	0.963239	0.154246	0	NA
3664	IRF6	0.963132	0.630632	0	NA
51734	MSRB1	0.962911	0.549616	0	NA
84647	PLA2G12B	0.960162	0.818294	0	NA
6697	SPR	0.958707	0.209302	0	NA
2878	GPX3	0.958607	0.313097	0	NA
6675	UAP1	0.95757	0.687135	0	NA
5264	PHYH	0.957035	0.492284	0	NA
58480	RHOU	0.956513	0.540227	0	NA
3554	IL1R1	0.956023	0.38892	0	NA
2165	F13B	0.955164	0.488359	0	NA
221061	FAM171A1	0.951877	0.435505	0	NA
90523	MLIP	0.950971	0.599872	0	NA
28971	AAMDC	0.950054	0.458542	0	NA
1401	CRP	0.949553	0.479007	0	NA
9215	LARGE	0.948568	0.432229	0	NA
130013	ACMSD	0.947828	0.45237	0	NA
27348	TOR1B	0.946548	0.16912	0	NA
5833	PCYT2	0.946296	0.626917	0	NA
26577	PCOLCE2	0.945011	0.410492	0	NA
4853	NOTCH2	0.943876	0.731834	0	NA
645	BLVRB	0.943212	0.37324	0	NA
94097	SFXN5	0.942041	0.384182	0	NA
10058	ABCB6	0.942016	0.122557	0	NA
10020	GNE	0.941633	0.478069	0	NA
5106	PCK2	0.941466	0.357038	35	14q11.2
55788	LMBRD1	0.941171	0.277348	0	NA
10140	TOB1	0.940093	0.494882	0	NA
23051	ZHX3	0.940093	0.631462	53	20q12
722	C4BPA	0.939727	0.699572	0	NA
79054	TRPM8	0.938383	0.562875	0	NA
283464	GXYLT1	0.93773	0.670174	0	NA
65992	DDRGK1	0.936848	0.796702	0	NA
5858	PZP	0.936593	0.802004	0	NA
137075	CLDN23	0.936183	0.495883	0	NA
5358	PLS3	0.934428	0.434985	0	NA
79974	CPED1	0.932677	0.330362	0	NA
6097	RORC	0.932377	0.470003	0	NA
257364	SNX33	0.93178	0.382694	0	NA
4719	NDUFS1	0.931018	0.434305	0	NA
26503	SLC17A5	0.929678	0.511368	0	NA
90	ACVR1	0.928597	0.292154	0	NA
178	AGL	0.927811	0.639341	0	NA
3795	KHK	0.927367	0.650355	0	NA
7274	TTPA	0.92638	0.580243	0	NA
29948	OSGIN1	0.925638	0.491839	0	NA
92689	FAM114A1	0.925352	0.24303	0	NA
1466	CSRP2	0.924901	0.38226	0	NA
79660	PPP1R3B	0.924572	0.421249	25	8p23.1
5794	PTPRH	0.9245	0.446972	0	NA
3157	HMGCS1	0.924443	0.391316	0	NA
202018	TAPT1	0.923682	0.39183	0	NA
10467	ZNHIT1	0.920548	0.27396	0	NA
152503	SH3D19	0.918858	0.428081	0	NA
22933	SIRT2	0.917512	0.450419	0	NA
51302	CYP39A1	0.916259	0.247866	0	NA
7088	TLE1	0.915856	0.242568	0	NA
4534	MTM1	0.914666	0.598774	0	NA
6360	CCL16	0.914388	0.42816	0	NA
5445	PON2	0.913048	0.529237	0	NA
57088	PLSCR4	0.912008	0.241959	0	NA
6906	SERPINA7	0.910457	0.495789	0	NA
22982	DIP2C	0.909729	0.556901	0	NA
79903	NAA60	0.908874	0.851358	0	NA
3033	HADH	0.908571	0.730237	0	NA
10955	SERINC3	0.907999	0.547359	0	NA
26873	OPLAH	0.907895	0.571652	18	8q24.3
4598	MVK	0.907785	0.436268	0	NA
134549	SHROOM1	0.906831	0.258576	0	NA
344838	PAQR9	0.906325	0.598351	0	NA
9388	LIPG	0.905829	0.552455	0	NA
967	CD63	0.905495	0.550417	0	NA
2620	GAS2	0.902922	0.390116	0	NA
95	ACY1	0.901839	0.266869	0	NA
84749	USP30	0.90151	0.488885	0	NA
173	AFM	0.901047	0.510275	0	NA
56181	MTFR1L	0.901041	0.796347	42	1p36.11
3764	KCNJ8	0.900956	0.340635	0	NA
8863	PER3	0.900851	0.372148	0	NA
6821	SUOX	0.900394	0.553071	0	NA
7126	TNFAIP1	0.90019	0.275937	0	NA
5468	PPARG	0.899399	0.488512	0	NA
3915	LAMC1	0.898177	0.669971	0	NA
8738	CRADD	0.897776	0.769394	0	NA
125	ADH1B	0.89741	0.314653	0	NA
3075	CFH	0.89617	0.433361	0	NA
5412	UBL3	0.896012	0.39691	0	NA
1605	DAG1	0.895734	0.39515	0	NA
9411	ARHGAP29	0.892269	0.349296	0	NA
171546	SPTSSA	0.892019	0.468757	0	NA
23362	PSD3	0.891898	0.457153	0	NA
10493	VAT1	0.89151	0.398632	0	NA
6400	SEL1L	0.888119	0.411918	0	NA
84888	SPPL2A	0.887652	0.503403	0	NA
25844	YIPF3	0.887585	0.734383	0	NA
81494	CFHR5	0.88736	0.696186	0	NA
112	ADCY6	0.886706	0.524915	0	NA
64342	HS1BP3	0.886705	0.826725	20	2p24.1
3556	IL1RAP	0.884668	0.53265	0	NA
56898	BDH2	0.882507	0.671419	0	NA
5654	HTRA1	0.881299	0.390118	0	NA
6913	TBX15	0.881276	0.259882	0	NA
10723	SLC12A7	0.880412	0.547718	0	NA
345757	FAM174A	0.878976	0.228899	0	NA
2317	FLNB	0.878728	0.307025	0	NA
4817	NIT1	0.878521	0.643284	0	NA
1124	CHN2	0.878469	0.46109	0	NA
55286	C4orf19	0.878198	0.748601	0	NA
788	SLC25A20	0.875879	0.415373	0	NA
360	AQP3	0.875317	0.567017	0	NA
55258	THNSL2	0.874848	0.399259	0	NA
3487	IGFBP4	0.874384	0.482974	0	NA
3340	NDST1	0.873924	0.218889	0	NA
2632	GBE1	0.873873	0.368103	0	NA
9601	PDIA4	0.87345	0.447811	0	NA
54112	GPR88	0.872682	0.732881	0	NA
491	ATP2B2	0.871584	0.483235	0	NA
50848	F11R	0.871187	0.446289	0	NA
79611	ACSS3	0.870274	0.512214	0	NA
6836	SURF4	0.869556	0.484605	38	9q34.2
5034	P4HB	0.869278	0.494471	0	NA
64114	TMBIM1	0.86597	0.397365	0	NA
26959	HBP1	0.864492	0.451755	0	NA
8908	GYG2	0.863571	0.730479	0	NA
8858	PROZ	0.862477	0.4178	0	NA
873	CBR1	0.861747	0.498885	0	NA
6470	SHMT1	0.861502	0.36451	0	NA
57211	GPR126	0.86089	0.367318	0	NA
10165	SLC25A13	0.860095	0.436793	0	NA
7066	THPO	0.859864	0.638437	0	NA
1408	CRY2	0.859694	0.877459	0	NA
115330	GPR146	0.858508	0.367562	0	NA
5824	PEX19	0.858364	0.395431	0	NA
57406	ABHD6	0.857717	0.400001	0	NA
55034	MOCOS	0.857402	0.721824	0	NA
23788	MTCH2	0.857316	0.547796	0	NA
29775	CARD10	0.857263	0.446007	0	NA
10082	GPC6	0.857226	0.253551	0	NA
64902	AGXT2	0.857143	0.661861	0	NA
8508	NIPSNAP1	0.856242	0.44787	31	22q12.2
8611	PPAP2A	0.85402	0.549937	0	NA
211	ALAS1	0.853205	0.500168	0	NA
2584	GALK1	0.852728	0.400793	0	NA
55327	LIN7C	0.852288	0.522014	0	NA
1266	CNN3	0.851707	0.521903	0	NA
22977	AKR7A3	0.851262	0.707883	0	NA
10998	SLC27A5	0.85096	0.490485	0	NA
84988	PPP1R16A	0.850669	0.397466	0	NA
10013	HDAC6	0.849822	0.386343	0	NA
50865	HEBP1	0.849191	0.490654	0	NA
1955	MEGF9	0.848565	0.433895	0	NA
5635	PRPSAP1	0.848299	0.300748	0	NA
7384	UQCRC1	0.848073	0.411857	0	NA
54873	PALMD	0.847661	0.683355	0	NA
4255	MGMT	0.847395	0.56959	0	NA
140828	LINC00261	0.847388	0.703459	0	NA
23169	SLC35D1	0.847049	0.42674	0	NA
8544	PIR	0.846039	0.540247	0	NA
999	CDH1	0.845955	0.415199	0	NA
729359	PLIN4	0.845578	0.473617	0	NA
53	ACP2	0.84541	0.454341	0	NA
3484	IGFBP1	0.844482	0.767207	0	NA
9867	PJA2	0.843655	0.502059	0	NA
2548	GAA	0.842834	0.319431	0	NA
8459	TPST2	0.842807	0.437547	0	NA
79783	SUGCT	0.842328	0.358474	0	NA
79789	CLMN	0.842304	0.655606	0	NA
4811	NID1	0.84214	0.675275	0	NA
6238	RRBP1	0.841799	0.563292	37	20p12.1
84263	HSDL2	0.840539	0.469217	0	NA
221477	C6orf89	0.839942	0.31039	0	NA
151011	SEPT10	0.839773	0.748107	0	NA
22836	RHOBTB3	0.839659	0.579017	0	NA
7026	NR2F2	0.837169	0.593374	0	NA
1051	CEBPB	0.837119	0.755671	0	NA
94241	TP53INP1	0.835492	0.575164	0	NA
5007	OSBP	0.835434	0.838152	0	NA
23239	PHLPP1	0.833981	0.333796	0	NA
114770	PGLYRP2	0.833342	0.959138	0	NA
10400	PEMT	0.832911	0.379382	0	NA
6945	MLX	0.83287	0.617282	0	NA
10497	UNC13B	0.832729	0.913364	0	NA
197257	LDHD	0.832675	0.838014	0	NA
114908	TMEM123	0.832469	0.645417	0	NA
153562	MARVELD2	0.830537	0.425202	0	NA
6934	TCF7L2	0.830092	0.342181	0	NA
9588	PRDX6	0.829667	0.70742	0	NA
929	CD14	0.828891	0.367727	0	NA
91614	DEPDC7	0.828506	0.75389	0	NA
38	ACAT1	0.828365	0.360065	0	NA
4758	NEU1	0.827035	0.601383	0	NA
3929	LBP	0.825099	0.708453	0	NA
23500	DAAM2	0.824118	0.434828	0	NA
10588	MTHFS	0.822789	0.567458	0	NA
8694	DGAT1	0.822592	0.622068	0	NA
6780	STAU1	0.82126	0.502814	0	NA
883	CCBL1	0.819581	0.685627	0	NA
54885	TBC1D8B	0.819067	0.525641	0	NA
51703	ACSL5	0.818977	0.621252	34	10q25.2
64374	SIL1	0.817612	0.527538	0	NA
9788	MTSS1	0.817438	0.496034	0	NA
3479	IGF1	0.816557	0.725795	0	NA
112770	C1orf85	0.815817	0.375235	0	NA
1486	CTBS	0.815388	0.713908	0	NA
9963	SLC23A1	0.815223	0.596176	0	NA
4783	NFIL3	0.813931	0.288236	0	NA
10484	SEC23A	0.813092	0.338612	0	NA
3030	HADHA	0.812853	0.429027	0	NA
10580	SORBS1	0.811295	0.456224	0	NA
3988	LIPA	0.811111	0.424842	0	NA
51421	AMOTL2	0.810495	0.364539	0	NA
10993	SDS	0.810175	0.652189	0	NA
55268	ECHDC2	0.809626	0.700853	0	NA
10549	PRDX4	0.809619	0.500039	0	NA
8424	BBOX1	0.809171	0.456322	0	NA
4124	MAN2A1	0.808482	0.526255	0	NA
64225	ATL2	0.807821	0.590211	0	NA
9528	TMEM59	0.807556	0.527249	0	NA
2028	ENPEP	0.807307	0.872541	0	NA
255738	PCSK9	0.8068	0.403093	6	1p32.3
91947	ARRDC4	0.806325	0.584599	0	NA
64077	LHPP	0.806292	0.572819	0	NA
55647	RAB20	0.806133	0.489471	0	NA
1525	CXADR	0.805549	0.672108	0	NA
57572	DOCK6	0.805481	0.422585	32	19p13.2
1807	DPYS	0.803857	0.515213	0	NA
7172	TPMT	0.803667	0.448359	0	NA
64755	C16orf58	0.803639	0.474782	0	NA
3268	AGFG2	0.80273	0.537739	0	NA
5002	SLC22A18	0.801389	0.20405	0	NA
83752	LONP2	0.801059	0.66378	0	NA
800	CALD1	0.800906	0.423865	0	NA
57222	ERGIC1	0.799543	0.247487	0	NA
80704	SLC19A3	0.799522	0.442094	0	NA
11199	ANXA10	0.799467	0.674324	0	NA
9480	ONECUT2	0.798447	0.713228	0	NA
93058	COQ10A	0.797178	0.450575	0	NA
3005	H1F0	0.797083	0.518801	0	NA
224	ALDH3A2	0.795598	0.347215	0	NA
3977	LIFR	0.795557	0.454816	0	NA
90637	ZFAND2A	0.794482	0.830296	0	NA
7078	TIMP3	0.794373	0.599412	0	NA
6927	HNF1A	0.794081	0.732279	33	12q24.31
55089	SLC38A4	0.794045	0.727007	0	NA
10157	AASS	0.793725	0.770296	0	NA
282679	AQP11	0.792485	0.792959	0	NA
25924	MYRIP	0.792358	0.461848	0	NA
56606	SLC2A9	0.789379	0.453952	0	NA
957	ENTPD5	0.788788	0.519414	0	NA
55343	SLC35C1	0.788726	0.301783	0	NA
2195	FAT1	0.785517	0.45381	0	NA
3990	LIPC	0.785209	0.431931	0	NA
2512	FTL	0.784702	0.642027	0	NA
283600	SLC25A47	0.784587	0.544782	0	NA
7164	TPD52L1	0.784545	0.358442	0	NA
58476	TP53INP2	0.784202	0.324919	0	NA
284996	RNF149	0.783157	0.463181	0	NA
11067	C10orf10	0.782671	0.351747	0	NA
55701	ARHGEF40	0.782412	0.234807	0	NA
60685	ZFAND3	0.780232	0.4675	0	NA
91452	ACBD5	0.77876	0.417224	0	NA
4502	MT2A	0.777987	0.382758	0	NA
51128	SAR1B	0.777861	0.383717	0	NA
7008	TEF	0.777181	0.465231	0	NA
22849	CPEB3	0.776944	0.365273	0	NA
80344	DCAF11	0.776673	0.53596	35	14q11.2
116236	ABHD15	0.776367	0.343223	0	NA
9926	LPGAT1	0.776	0.684563	0	NA
10247	HRSP12	0.775032	0.350427	0	NA
2519	FUCA2	0.774168	0.74591	0	NA
4780	NFE2L2	0.773466	0.747358	0	NA
733	C8G	0.770887	0.266731	0	NA
7813	EVI5	0.770771	0.307652	0	NA
9069	CLDN12	0.770758	0.514692	0	NA
319	APOF	0.770505	0.706296	0	NA
5054	SERPINE1	0.770354	0.454657	0	NA
78987	CRELD1	0.770138	0.503323	0	NA
5878	RAB5C	0.769502	0.467672	0	NA
1543	CYP1A1	0.767989	0.410604	0	NA
8542	APOL1	0.767461	0.352384	0	NA
5244	ABCB4	0.767132	0.375722	0	NA
7069	THRSP	0.767069	0.591572	0	NA
3074	HEXB	0.766297	0.709056	0	NA
286101	ZNF252P	0.766079	0.466613	0	NA
10613	ERLIN1	0.761053	0.904817	0	NA
10351	ABCA8	0.760513	0.420693	0	NA
29058	TMEM230	0.760036	0.42178	0	NA
23174	ZCCHC14	0.759933	0.42803	0	NA
4094	MAF	0.759378	0.565705	0	NA
5414	SEPT4	0.758737	0.81452	0	NA
622	BDH1	0.757901	0.193396	0	NA
5151	PDE8A	0.757586	0.746163	0	NA
745	MYRF	0.757462	0.690252	4	11q12.2
83943	IMMP2L	0.75663	0.696735	0	NA
1595	CYP51A1	0.756464	0.467587	0	NA
5009	OTC	0.755946	0.70001	0	NA
1	A1BG	0.755835	0.463595	0	NA
6185	RPN2	0.755765	0.488396	0	NA
11145	PLA2G16	0.753055	0.499779	0	NA
11000	SLC27A3	0.752958	0.45081	0	NA
4059	BCAM	0.752014	0.342796	52	19q13.2
528	ATP6V1C1	0.751976	0.488321	0	NA
10970	CKAP4	0.750635	0.692461	0	NA
11343	MGLL	0.749751	0.435715	0	NA
3998	LMAN1	0.749303	0.526049	0	NA
10174	SORBS3	0.74836	0.684414	0	NA
367	AR	0.747956	0.520246	0	NA
390	RND3	0.747579	0.442324	0	NA
8408	ULK1	0.747026	0.51128	0	NA
284018	C17orf58	0.746017	0.510763	0	NA
4430	MYO1B	0.745099	0.513821	0	NA
11282	MGAT4B	0.743391	0.800926	0	NA
51024	FIS1	0.742914	0.463507	0	NA
9053	MAP7	0.742258	0.339878	0	NA
22931	RAB18	0.741598	0.404157	0	NA
57188	ADAMTSL3	0.741398	0.753796	0	NA
10160	FARP1	0.740049	0.38391	0	NA
89870	TRIM15	0.739686	0.722447	0	NA
1601	DAB2	0.738926	0.31027	0	NA
2131	EXT1	0.738853	0.214425	0	NA
7358	UGDH	0.738263	0.62119	0	NA
83549	UCK1	0.737006	0.393949	0	NA
57414	RHBDD2	0.735843	0.508689	0	NA
9236	CCPG1	0.735072	0.598198	0	NA
54682	MANSC1	0.734113	0.582656	0	NA
28992	MACROD1	0.733167	0.46779	0	NA
11342	RNF13	0.733108	0.751013	0	NA
3454	IFNAR1	0.732906	0.533823	0	NA
4781	NFIB	0.732554	0.436504	0	NA
3077	HFE	0.732518	0.432857	45	6p22.2
57619	SHROOM3	0.731836	0.19324	0	NA
23023	TMCC1	0.731592	0.297958	0	NA
10040	TOM1L1	0.730064	0.37841	0	NA
22926	ATF6	0.729724	0.681461	0	NA
2799	GNS	0.729706	0.566477	0	NA
56889	TM9SF3	0.72898	0.296235	0	NA
256764	WDR72	0.727835	0.582506	0	NA
282969	FUOM	0.727476	0.795589	0	NA
92305	TMEM129	0.727132	0.620698	0	NA
816	CAMK2B	0.726382	0.347234	0	NA
79696	ZC2HC1C	0.725896	0.686264	0	NA
23677	SH3BP4	0.725258	0.385825	0	NA
9538	EI24	0.725238	0.706381	0	NA
3791	KDR	0.724527	0.422132	0	NA
492311	IGIP	0.723506	0.531068	0	NA
8644	AKR1C3	0.723204	0.707615	0	NA
4779	NFE2L1	0.723193	0.568004	0	NA
56954	NIT2	0.72218	0.382251	0	NA
144363	LYRM5	0.721626	0.581175	0	NA
157506	RDH10	0.721507	0.733837	0	NA
4337	MOCS1	0.720807	0.68764	0	NA
84962	AJUBA	0.720164	0.731441	0	NA
2628	GATM	0.719113	0.534643	0	NA
83729	INHBE	0.718336	0.726138	0	NA
6519	SLC3A1	0.717862	0.801772	0	NA
4233	MET	0.717765	0.594092	0	NA
7035	TFPI	0.716041	0.574986	0	NA
26007	DAK	0.714965	0.623138	0	NA
11094	CACFD1	0.714172	0.730239	38	9q34.2
92154	MTSS1L	0.714039	0.652756	0	NA
6358	CCL14	0.713729	0.777907	0	NA
54893	MTMR10	0.71361	0.342866	0	NA
1892	ECHS1	0.713565	0.513513	0	NA
91894	C11orf52	0.713347	0.644362	0	NA
129804	FBLN7	0.711764	0.515958	0	NA
8835	SOCS2	0.711393	0.467131	0	NA
25966	C2CD2	0.711071	0.463648	0	NA
3685	ITGAV	0.710857	0.335967	0	NA
55652	SLC48A1	0.710602	0.795518	0	NA
158056	MAMDC4	0.710516	0.44025	0	NA
649	BMP1	0.71018	0.685348	0	NA
405	ARNT	0.709831	0.442014	0	NA
11014	KDELR2	0.70852	0.527191	0	NA
7466	WFS1	0.708236	0.329326	0	NA
3080	CFHR2	0.707869	0.511968	0	NA
84836	ABHD14B	0.707742	0.468692	0	NA
9037	SEMA5A	0.704697	0.502915	0	NA
112817	HOGA1	0.703337	0.533588	0	NA
6767	ST13	0.703058	0.628356	0	NA
10062	NR1H3	0.702558	0.713522	0	NA
3434	IFIT1	0.702531	0.266706	0	NA
83439	TCF7L1	0.701831	0.240503	0	NA
23562	CLDN14	0.701723	0.362071	0	NA
79777	ACBD4	0.70145	0.40161	0	NA
10424	PGRMC2	0.701113	0.430898	0	NA
5010	CLDN11	0.700408	0.435174	0	NA
9110	MTMR4	0.699714	0.386381	0	NA
23191	CYFIP1	0.699546	0.532145	0	NA
23316	CUX2	0.69888	0.469972	28	12q24.13
10516	FBLN5	0.697803	0.307722	0	NA
3626	INHBC	0.697444	0.649138	0	NA
7993	UBXN8	0.69709	0.673587	0	NA
1611	DAP	0.696579	0.333675	0	NA
1622	DBI	0.695979	0.356093	0	NA
2063	NR2F6	0.69356	0.675573	0	NA
8501	SLC43A1	0.693403	0.385237	0	NA
84909	C9orf3	0.693356	0.485886	0	NA
1612	DAPK1	0.693321	0.448117	0	NA
8878	SQSTM1	0.693224	0.461359	0	NA
1672	DEFB1	0.692611	0.367151	0	NA
57704	GBA2	0.692272	0.814323	0	NA
9185	REPS2	0.691892	0.564933	0	NA
23491	CES3	0.691737	0.800737	0	NA
10768	AHCYL1	0.691593	0.692974	0	NA
54762	GRAMD1C	0.691504	0.765972	0	NA
51635	DHRS7	0.689996	0.212177	0	NA
286097	MICU3	0.689872	0.353369	0	NA
199920	C1orf168	0.689758	0.248608	0	NA
23646	PLD3	0.687454	0.527889	0	NA
7068	THRB	0.687155	0.488515	0	NA
22874	PLEKHA6	0.687065	0.625598	0	NA
51226	COPZ2	0.685364	0.547771	0	NA
7447	VSNL1	0.685319	0.301026	0	NA
8406	SRPX	0.684718	0.578797	0	NA
5774	PTPN3	0.683987	0.32671	0	NA
4734	NEDD4	0.681841	0.626158	0	NA
58505	OSTC	0.680697	0.526326	0	NA
10670	RRAGA	0.679831	0.567743	0	NA
8942	KYNU	0.67963	0.498045	0	NA
2879	GPX4	0.679036	0.451545	0	NA
254427	PROSER2	0.677965	0.752806	0	NA
51599	LSR	0.677113	0.358164	0	NA
51144	HSD17B12	0.675997	0.574906	0	NA
27069	GHITM	0.675791	0.72109	0	NA
2936	GSR	0.674913	0.580393	0	NA
374882	TMEM205	0.673996	0.173749	32	19p13.2
6462	SHBG	0.673884	0.73307	0	NA
34	ACADM	0.673551	0.338164	0	NA
51004	COQ6	0.672895	0.587143	0	NA
22882	ZHX2	0.672797	0.326996	0	NA
112936	VPS26B	0.672763	0.392749	0	NA
51706	CYB5R1	0.672557	0.357703	0	NA
11244	ZHX1	0.671892	0.688778	0	NA
307	ANXA4	0.671781	0.459934	0	NA
10981	RAB32	0.67175	0.436106	0	NA
63895	PIEZO2	0.671436	0.629977	0	NA
5480	PPIC	0.66977	0.38732	50	5q23.2
3073	HEXA	0.669033	0.539066	0	NA
51380	CSAD	0.668577	0.463228	0	NA
481	ATP1B1	0.668019	0.618566	0	NA
94134	ARHGAP12	0.667859	0.422469	0	NA
83935	TMEM133	0.667389	0.720653	0	NA
664	BNIP3	0.66703	0.645365	0	NA
1200	TPP1	0.666514	0.339768	0	NA
4782	NFIC	0.665419	0.233109	0	NA
9754	STARD8	0.662275	0.382289	0	NA
126	ADH1C	0.661532	0.580397	0	NA
8836	GGH	0.661515	0.526158	0	NA
667	DST	0.659828	0.204743	0	NA
55650	PIGV	0.658017	0.366378	41	1p36.11
25874	MPC2	0.657121	0.440203	0	NA
6539	SLC6A12	0.657068	0.356448	0	NA
56927	GPR108	0.656159	0.755237	0	NA
27252	KLHL20	0.655435	0.758059	0	NA
6386	SDCBP	0.65542	0.456884	17	8q12
347735	SERINC2	0.655413	0.662989	0	NA
6480	ST6GAL1	0.655224	0.407501	0	NA
1581	CYP7A1	0.655176	0.63796	17	8q12
130589	GALM	0.655149	0.494629	0	NA
54708	MARCH5	0.65508	0.630378	0	NA
10402	ST3GAL6	0.654122	0.426206	0	NA
10994	ILVBL	0.653759	0.859763	0	NA
201266	SLC39A11	0.653284	0.425487	0	NA
1374	CPT1A	0.653	0.535828	0	NA
10747	MASP2	0.65251	0.590586	0	NA
64081	PBLD	0.652468	0.341119	0	NA
5797	PTPRM	0.652224	0.808958	0	NA
64759	TNS3	0.650701	0.703902	0	NA
2747	GLUD2	0.650648	0.264009	0	NA
1827	RCAN1	0.65028	0.245131	0	NA
91107	TRIM47	0.65004	0.713678	0	NA
3032	HADHB	0.649213	0.272192	0	NA
221294	NT5DC1	0.647106	0.321903	0	NA
10217	CTDSPL	0.646776	0.468011	0	NA
51088	KLHL5	0.646235	0.395787	0	NA
54825	CDHR2	0.645691	0.323233	0	NA
114926	SMIM19	0.645541	0.506892	0	NA
6505	SLC1A1	0.645305	0.284319	0	NA
147525	LINC00526	0.645163	0.734373	0	NA
3422	IDI1	0.644962	0.396	0	NA
6242	RTKN	0.643957	0.790064	0	NA
55876	GSDMB	0.643228	0.666406	0	NA
286343	LURAP1L	0.642663	0.613921	0	NA
6296	ACSM3	0.642417	0.582529	0	NA
729	C6	0.642395	0.579051	0	NA
4942	OAT	0.642205	0.410332	0	NA
28955	DEXI	0.641979	0.643434	0	NA
427	ASAH1	0.641069	0.446731	0	NA
89927	C16orf45	0.640048	0.356336	0	NA
51092	SIDT2	0.640015	0.411576	0	NA
80700	UBXN6	0.639299	0.510823	0	NA
51274	KLF3	0.63911	0.425498	0	NA
10159	ATP6AP2	0.63842	0.53417	0	NA
6988	TCTA	0.637402	0.536097	0	NA
56731	SLC2A4RG	0.636	0.634703	0	NA
7098	TLR3	0.635924	0.710924	0	NA
10150	MBNL2	0.635829	0.389405	0	NA
117153	MIA2	0.635754	0.817205	0	NA
6713	SQLE	0.635384	0.479028	0	NA
9771	RAPGEF5	0.634973	0.433757	0	NA
7586	ZKSCAN1	0.634094	0.435188	0	NA
1259	CNGA1	0.633507	0.660846	0	NA
114294	LACTB	0.633207	0.328533	0	NA
80148	PQLC1	0.633142	0.212337	0	NA
51429	SNX9	0.6324	0.402232	0	NA
114928	GPRASP2	0.631906	0.498747	0	NA
1471	CST3	0.631839	0.592091	0	NA
286144	TRIQK	0.630544	0.586179	0	NA
10682	EBP	0.628966	0.782878	0	NA
54732	TMED9	0.628821	0.441903	0	NA
10395	DLC1	0.628536	0.47395	0	NA
56894	AGPAT3	0.627898	0.411817	0	NA
4179	CD46	0.627749	0.840399	0	NA
55699	IARS2	0.627585	0.62281	0	NA
29071	C1GALT1C1	0.626846	0.388897	0	NA
2731	GLDC	0.626083	0.73796	0	NA
54764	ZRANB1	0.625781	0.539871	0	NA
342979	PALM3	0.625772	0.754653	0	NA
84879	MFSD2A	0.625305	0.748172	0	NA
91768	CABLES1	0.624978	0.483838	0	NA
51141	INSIG2	0.624622	0.378081	10	2q14.1
8692	HYAL2	0.624201	0.176116	0	NA
2176	FANCC	0.624164	0.622235	0	NA
154043	CNKSR3	0.623665	0.631202	0	NA
25897	RNF19A	0.623503	0.819055	0	NA
64847	SPATA20	0.623429	0.744882	0	NA
8555	CDC14B	0.621827	0.362656	0	NA
5295	PIK3R1	0.621301	0.350989	0	NA
55151	TMEM38B	0.621263	0.402127	0	NA
2264	FGFR4	0.621255	0.552124	0	NA
28972	SPCS1	0.620054	0.206208	0	NA
51099	ABHD5	0.620045	0.489866	0	NA
4018	LPA	0.619742	0.567282	0	NA
83452	RAB33B	0.61953	0.66092	0	NA
57662	CAMSAP3	0.619283	0.621157	0	NA
4324	MMP15	0.619219	1.02275	0	NA
81579	PLA2G12A	0.619093	0.388018	0	NA
284904	SEC14L4	0.618319	0.305521	0	NA
57127	RHBG	0.618307	0.472868	0	NA
7920	ABHD16A	0.618175	0.478815	0	NA
23417	MLYCD	0.617753	0.659647	0	NA
255043	TMEM86B	0.617522	0.516536	0	NA
163782	KANK4	0.616656	0.433567	0	NA
134147	CMBL	0.616447	0.504671	0	NA
26355	FAM162A	0.616434	0.143287	0	NA
7922	SLC39A7	0.616093	0.519776	0	NA
93129	ORAI3	0.615183	0.560626	0	NA
23543	RBFOX2	0.614915	0.609196	0	NA
55062	WIPI1	0.613973	0.598348	0	NA
28956	LAMTOR2	0.612833	0.777638	0	NA
501	ALDH7A1	0.611925	0.441936	0	NA
64743	WDR13	0.61188	0.36974	0	NA
1571	CYP2E1	0.61183	0.641028	0	NA
154810	AMOTL1	0.610921	0.610487	0	NA
10912	GADD45G	0.610224	0.765012	0	NA
64798	DEPTOR	0.608786	0.338263	0	NA
80273	GRPEL1	0.608345	0.485976	0	NA
154661	RUNDC3B	0.607758	0.473285	0	NA
351	APP	0.607348	0.262027	0	NA
84313	VPS25	0.607135	0.562897	0	NA
1545	CYP1B1	0.604805	0.729443	0	NA
10023	FRAT1	0.60479	0.432038	0	NA
55146	ZDHHC4	0.604698	0.285968	0	NA
79269	DCAF10	0.604317	0.522398	0	NA
8876	VNN1	0.602454	0.7064	0	NA
55022	PID1	0.602453	0.217846	0	NA
1052	CEBPD	0.602337	0.670245	0	NA
2770	GNAI1	0.601552	0.357722	0	NA
120224	TMEM45B	0.600243	0.379915	0	NA
604	BCL6	0.59848	0.361025	0	NA
25959	KANK2	0.598408	0.439256	32	19p13.2
8743	TNFSF10	0.597907	0.276425	0	NA
4814	NINJ1	0.597806	0.395829	0	NA
3083	HGFAC	0.597638	0.605601	11	4p16.3
3171	FOXA3	0.597441	0.434203	0	NA
5046	PCSK6	0.597263	0.42463	0	NA
4646	MYO6	0.597192	0.653804	0	NA
2767	GNA11	0.596998	0.671846	0	NA
3339	HSPG2	0.59659	0.830544	0	NA
9732	DOCK4	0.59644	0.558235	0	NA
326625	MMAB	0.596177	0.592672	0	NA
9709	HERPUD1	0.595877	0.451805	27	16q13
5660	PSAP	0.595682	0.630964	0	NA
254295	PHYHD1	0.595274	0.658377	0	NA
11059	WWP1	0.595186	0.473648	0	NA
23576	DDAH1	0.59457	0.486896	0	NA
51179	HAO2	0.594027	0.459805	0	NA
4902	NRTN	0.593684	0.546097	0	NA
8985	PLOD3	0.593523	0.581505	0	NA
27020	NPTN	0.593253	0.303164	0	NA
93100	NAPRT1	0.593227	0.288454	0	NA
57679	ALS2	0.59322	0.743609	0	NA
219	ALDH1B1	0.592506	0.639762	0	NA
51060	TXNDC12	0.592316	0.593498	0	NA
9811	CTIF	0.591964	0.360388	0	NA
1579	CYP4A11	0.590858	0.769548	0	NA
8736	MYOM1	0.590651	0.535035	0	NA
25961	NUDT13	0.590352	0.230997	0	NA
1109	AKR1C4	0.589502	0.651185	0	NA
11030	RBPMS	0.589437	0.394768	0	NA
54861	SNRK	0.58913	0.511994	0	NA
3628	INPP1	0.588625	0.482656	0	NA
25870	SUMF2	0.588443	0.512244	0	NA
5320	PLA2G2A	0.58802	0.452116	0	NA
64975	MRPL41	0.587582	0.611956	0	NA
83733	SLC25A18	0.587288	0.54328	0	NA
23401	FRAT2	0.586796	0.430773	0	NA
54677	CROT	0.585297	0.610273	0	NA
123355	LRRC28	0.584979	0.831372	0	NA
5016	OVGP1	0.584861	0.444108	0	NA
2592	GALT	0.584757	0.687767	0	NA
64359	NXN	0.584318	0.767902	0	NA
8802	SUCLG1	0.58368	0.714179	0	NA
150275	CCDC117	0.58018	0.346848	0	NA
133619	PRRC1	0.580101	0.950087	0	NA
79791	FBXO31	0.580056	0.310181	0	NA
51150	SDF4	0.579437	0.681824	0	NA
79603	CERS4	0.579288	0.642645	0	NA
3482	IGF2R	0.579227	0.616653	44	6q25.3
5547	PRCP	0.579133	0.549009	0	NA
6575	SLC20A2	0.579016	0.58406	0	NA
54675	CRLS1	0.578717	0.302379	0	NA
653808	ZG16	0.578626	0.562939	0	NA
9777	TM9SF4	0.57793	0.470026	0	NA
55312	RFK	0.577743	0.353958	0	NA
10313	RTN3	0.577573	0.853655	0	NA
3959	LGALS3BP	0.577265	0.389578	0	NA
260425	MAGI3	0.576996	0.484951	0	NA
51655	RASD1	0.576599	0.508295	0	NA
1363	CPE	0.576423	0.406093	0	NA
8031	NCOA4	0.576152	0.753906	0	NA
5738	PTGFRN	0.575984	0.337184	0	NA
55856	ACOT13	0.575941	0.584717	0	NA
126669	SHE	0.575722	0.376597	0	NA
10175	CNIH1	0.575673	0.729057	0	NA
7104	TM4SF4	0.575439	0.703236	0	NA
25901	CCDC28A	0.575332	0.375605	0	NA
29968	PSAT1	0.574987	0.668381	0	NA
6387	CXCL12	0.57478	0.74227	0	NA
23509	POFUT1	0.574568	0.401845	0	NA
3709	ITPR2	0.574027	0.334092	0	NA
27165	GLS2	0.573959	0.52417	0	NA
8939	FUBP3	0.573135	0.196586	0	NA
1548	CYP2A6	0.572692	0.655918	0	NA
2948	GSTM4	0.57267	0.772689	5	1p13.3
92960	PEX11G	0.570556	0.809622	0	NA
10553	HTATIP2	0.569512	0.502953	0	NA
2877	GPX2	0.569386	0.794561	0	NA
84272	YIPF4	0.569001	0.751551	0	NA
83692	CD99L2	0.567756	0.604173	0	NA
54935	DUSP23	0.5671	0.388695	0	NA
107	ADCY1	0.567086	0.215991	0	NA
2920	CXCL2	0.567029	0.485763	0	NA
130507	UBR3	0.566486	0.322847	0	NA
6734	SRPR	0.565395	0.488386	1	11q24.2
388886	LRRC75B	0.565291	0.546821	0	NA
4907	NT5E	0.565023	0.33786	0	NA
5795	PTPRJ	0.564929	0.317933	0	NA
8495	PPFIBP2	0.564919	0.477616	0	NA
79646	PANK3	0.563963	0.268364	0	NA
1428	CRYM	0.56356	0.15943	0	NA
1119	CHKA	0.563156	0.601438	0	NA
55691	FRMD4A	0.562923	0.635428	0	NA
26275	HIBCH	0.562669	0.526672	0	NA
155066	ATP6V0E2	0.562009	0.284914	0	NA
9455	HOMER2	0.561304	0.359999	0	NA
9922	IQSEC1	0.560989	0.910186	0	NA
2101	ESRRA	0.560773	0.437626	0	NA
4952	OCRL	0.560506	0.388143	0	NA
9420	CYP7B1	0.5603	0.672939	0	NA
4089	SMAD4	0.560133	0.460226	0	NA
150962	PUS10	0.559971	0.654606	0	NA
1429	CRYZ	0.559626	0.738162	0	NA
59338	PLEKHA1	0.558531	0.592994	0	NA
763	CA5A	0.558248	0.364704	0	NA
84919	PPP1R15B	0.557546	0.403249	0	NA
2222	FDFT1	0.557095	0.591265	0	NA
79086	SMIM7	0.556901	0.42804	0	NA
1891	ECH1	0.556607	0.658528	0	NA
2805	GOT1	0.556146	0.79771	0	NA
114793	FMNL2	0.555864	0.352326	0	NA
7003	TEAD1	0.555691	0.226525	0	NA
10299	MARCH6	0.554758	0.596441	0	NA
7923	HSD17B8	0.554152	0.455372	0	NA
1956	EGFR	0.553578	0.508802	0	NA
133688	UGT3A1	0.553436	0.555357	0	NA
23203	PMPCA	0.553256	0.51484	0	NA
5763	PTMS	0.553244	0.385306	0	NA
23446	SLC44A1	0.552519	0.368873	0	NA
10802	SEC24A	0.550996	0.377324	0	NA
9054	NFS1	0.550852	0.324872	0	NA
3949	LDLR	0.550846	0.231483	32	19p13.2
54749	EPDR1	0.550761	0.571755	0	NA
10461	MERTK	0.550056	0.620895	0	NA
2875	GPT	0.548696	0.513981	0	NA
140576	S100A16	0.54852	0.365037	0	NA
2158	F9	0.548166	0.818498	0	NA
10060	ABCC9	0.548088	0.587351	0	NA
56997	ADCK3	0.547362	0.67871	0	NA
196527	ANO6	0.545384	0.476742	0	NA
2710	GK	0.545327	0.351185	0	NA
56172	ANKH	0.544935	0.581591	0	NA
55200	PLEKHG6	0.544141	0.572184	0	NA
23042	PDXDC1	0.543444	0.586242	0	NA
84662	GLIS2	0.542444	0.328771	0	NA
127262	TPRG1L	0.541505	0.507996	0	NA
4147	MATN2	0.541463	0.61194	0	NA
5064	PALM	0.541442	0.451158	0	NA
128	ADH5	0.541337	0.686937	0	NA
122970	ACOT4	0.541108	0.561247	0	NA
5159	PDGFRB	0.53947	0.349347	0	NA
113675	SDSL	0.539328	0.605649	0	NA
5649	RELN	0.539211	0.665757	0	NA
3703	STT3A	0.537289	0.51066	0	NA
54499	TMCO1	0.536083	0.173597	0	NA
51027	BOLA1	0.535199	0.497166	0	NA
5164	PDK2	0.53264	0.815558	0	NA
6716	SRD5A2	0.531586	0.718115	0	NA
201161	CENPV	0.530823	0.558989	0	NA
174	AFP	0.530279	0.922763	0	NA
66005	CHID1	0.528852	0.655385	0	NA
79071	ELOVL6	0.528591	0.821246	0	NA
3557	IL1RN	0.52856	0.393267	0	NA
8848	TSC22D1	0.526306	0.489286	0	NA
9342	SNAP29	0.526177	0.776303	0	NA
55831	EMC3	0.525943	0.447361	0	NA
4864	NPC1	0.525907	0.499301	0	NA
1398	CRK	0.525026	0.311939	0	NA
6990	DYNLT3	0.523617	0.631784	0	NA
122622	ADSSL1	0.523083	0.661283	0	NA
55337	C19orf66	0.522967	0.472107	0	NA
7049	TGFBR3	0.522934	0.836879	0	NA
79796	ALG9	0.522759	0.899192	0	NA
55300	PI4K2B	0.522548	0.60805	0	NA
85461	TANC1	0.522347	0.697547	0	NA
1497	CTNS	0.521111	0.837281	0	NA
122664	TPPP2	0.520999	0.43836	0	NA
57231	SNX14	0.520512	0.348044	0	NA
2998	GYS2	0.520232	0.474953	0	NA
25953	PNKD	0.520142	0.220889	0	NA
55625	ZDHHC7	0.519973	0.548271	0	NA
148	ADRA1A	0.519928	0.58328	0	NA
7077	TIMP2	0.519874	0.836221	0	NA
10579	TACC2	0.519717	0.501722	0	NA
64400	AKTIP	0.519716	0.819793	0	NA
3895	KTN1	0.519695	0.271126	0	NA
8647	ABCB11	0.5196	0.740225	0	NA
825	CAPN3	0.518886	0.657036	0	NA
98	ACYP2	0.51885	0.864493	0	NA
63905	MANBAL	0.518581	0.29604	0	NA
4882	NPR2	0.518421	0.663212	0	NA
79836	LONRF3	0.517147	0.293337	0	NA
162427	FAM134C	0.516573	0.678881	0	NA
113220	KIF12	0.516533	0.631907	0	NA
2013	EMP2	0.516031	0.315245	0	NA
84826	SFT2D3	0.515183	0.422191	0	NA
373156	GSTK1	0.515157	0.660764	0	NA
56255	TMX4	0.514237	0.48301	0	NA
54956	PARP16	0.514126	0.396322	0	NA
22921	MSRB2	0.513811	0.44856	0	NA
23150	FRMD4B	0.513569	0.466872	0	NA
9154	SLC28A1	0.51342	1.02003	0	NA
4281	MID1	0.513176	0.526131	0	NA
27289	RND1	0.513065	0.763702	0	NA
25890	ABI3BP	0.51298	0.359666	0	NA
3309	HSPA5	0.512219	0.508413	0	NA
3483	IGFALS	0.5115	0.698503	0	NA
3290	HSD11B1	0.511092	0.504686	0	NA
7045	TGFBI	0.511092	0.293727	0	NA
3916	LAMP1	0.511033	0.61269	0	NA
813	CALU	0.51089	0.714509	0	NA
420	ART4	0.510641	0.296475	0	NA
23478	SEC11A	0.510529	0.868761	0	NA
80303	EFHD1	0.510417	0.489018	0	NA
5805	PTS	0.508667	0.498096	0	NA
80765	STARD5	0.506099	0.48424	0	NA
170392	OIT3	0.50603	0.484836	0	NA
29015	SLC43A3	0.505959	0.384381	0	NA
23596	OPN3	0.505951	0.586328	0	NA
1073	CFL2	0.505947	0.222764	0	NA
1491	CTH	0.505729	0.588958	0	NA
5168	ENPP2	0.505728	0.608286	0	NA
388335	TMEM220	0.50447	1.04504	0	NA
7145	TNS1	0.503822	0.387047	0	NA
11072	DUSP14	0.501651	0.38643	0	NA
10330	CNPY2	0.501635	0.634272	0	NA
79831	KDM8	0.501108	0.793384	0	NA
6390	SDHB	0.501044	0.660879	0	NA
2207	FCER1G	0.500776	0.581848	0	NA
55195	C14orf105	0.50045	0.902172	0	NA
1803	DPP4	0.50035	0.476297	0	NA
9446	GSTO1	0.50004	0.460794	0	NA
9374	PPT2	0.499871	0.251014	46	6p21.3
55508	SLC35E3	0.499802	0.276101	0	NA
2687	GGT5	0.499672	0.51957	0	NA
3728	JUP	0.499625	0.403354	0	NA
8996	NOL3	0.499386	0.539778	0	NA
7076	TIMP1	0.499351	0.316526	0	NA
1500	CTNND1	0.498577	0.631205	0	NA
162417	NAGS	0.498505	0.576686	0	NA
27089	UQCRQ	0.498064	0.505401	0	NA
978	CDA	0.497366	0.525562	0	NA
56998	CTNNBIP1	0.496338	0.427086	0	NA
37	ACADVL	0.496184	0.493969	40	17p13.1
8322	FZD4	0.496123	0.414031	0	NA
26018	LRIG1	0.496008	0.511698	0	NA
2822	GPLD1	0.495776	0.255083	0	NA
116255	MOGAT1	0.495299	0.777098	0	NA
51361	HOOK1	0.495058	0.530445	0	NA
55374	TMCO6	0.494478	0.335091	0	NA
2230	FDX1	0.494218	0.361709	0	NA
7095	SEC62	0.493895	0.483213	0	NA
400569	MED11	0.492447	0.611762	0	NA
4055	LTBR	0.491872	0.688631	0	NA
2644	GCHFR	0.491851	0.699174	0	NA
2495	FTH1	0.491834	0.601277	4	11q12.2
84886	C1orf198	0.491456	0.201032	0	NA
10956	OS9	0.49136	0.849374	0	NA
84987	COX14	0.49054	0.355645	0	NA
249	ALPL	0.490456	0.239278	0	NA
871	SERPINH1	0.490165	0.498103	0	NA
57817	HAMP	0.489674	0.656586	0	NA
475	ATOX1	0.489032	0.344452	0	NA
11018	TMED1	0.488587	0.569121	32	19p13.2
283638	CEP170B	0.488169	0.579524	0	NA
84279	PRADC1	0.487654	0.484834	0	NA
29984	RHOD	0.486699	0.558112	0	NA
23365	ARHGEF12	0.486288	0.285942	0	NA
1842	ECM2	0.4859	0.454504	0	NA
55760	DHX32	0.485036	0.678778	0	NA
214	ALCAM	0.484344	0.618711	0	NA
3156	HMGCR	0.484277	0.404332	9	5q13.3
3693	ITGB5	0.484096	0.13488	0	NA
85358	SHANK3	0.484086	0.486514	0	NA
10142	AKAP9	0.483753	0.497251	0	NA
8310	ACOX3	0.482969	0.419331	0	NA
51375	SNX7	0.482453	0.402986	0	NA
54838	WBP1L	0.481921	0.432589	0	NA
8100	IFT88	0.481679	0.564639	0	NA
148741	ANKRD35	0.481635	0.186606	0	NA
3992	FADS1	0.480991	0.457924	4	11q12.2
56977	STOX2	0.480719	0.390929	0	NA
5604	MAP2K1	0.480624	0.432954	0	NA
2621	GAS6	0.48055	0.405086	0	NA
4090	SMAD5	0.480264	0.609414	0	NA
3931	LCAT	0.480012	0.378248	0	NA
10423	CDIPT	0.479795	0.522322	0	NA
83604	TMEM47	0.479569	0.2757	0	NA
80830	APOL6	0.479483	0.687694	0	NA
593	BCKDHA	0.478951	0.629594	0	NA
51133	KCTD3	0.478641	0.530531	0	NA
6999	TDO2	0.478368	0.332928	0	NA
58190	CTDSP1	0.478255	0.6228	0	NA
124936	CYB5D2	0.478184	0.821973	0	NA
5981	RFC1	0.477742	0.704604	0	NA
1843	DUSP1	0.47755	0.962737	0	NA
283635	FAM177A1	0.477454	0.738041	0	NA
23385	NCSTN	0.477123	0.307886	0	NA
3460	IFNGR2	0.477095	0.33745	0	NA
5796	PTPRK	0.477009	0.311067	0	NA
1307	COL16A1	0.476369	0.402987	0	NA
8645	KCNK5	0.476188	0.16754	0	NA
10935	PRDX3	0.47612	0.563601	0	NA
55064	SPATA6L	0.4756	0.499793	0	NA
4189	DNAJB9	0.474466	0.310656	0	NA
79058	ASPSCR1	0.473618	0.6026	0	NA
286451	YIPF6	0.473495	0.796469	0	NA
9812	KIAA0141	0.473381	0.454065	0	NA
26061	HACL1	0.472671	0.590482	0	NA
114876	OSBPL1A	0.472428	0.499226	0	NA
26608	TBL2	0.472304	0.486054	0	NA
10267	RAMP1	0.472171	0.681429	0	NA
28958	COA3	0.471164	0.624552	0	NA
7103	TSPAN8	0.471145	0.626794	0	NA
51292	GMPR2	0.471105	0.431727	35	14q11.2
116254	GINM1	0.470815	0.321406	0	NA
8724	SNX3	0.469211	0.503231	0	NA
9685	CLINT1	0.469106	0.578876	0	NA
51669	TMEM66	0.469013	0.632601	0	NA
51109	RDH11	0.466584	0.349299	0	NA
1116	CHI3L1	0.466303	0.208874	0	NA
79038	ZFYVE21	0.466071	0.441988	0	NA
80014	WWC2	0.466013	0.502765	0	NA
81846	SBF2	0.465736	0.831235	0	NA
93587	TRMT10A	0.465176	0.184718	0	NA
54566	EPB41L4B	0.463477	0.681857	0	NA
488	ATP2A2	0.462403	0.635112	0	NA
84064	HDHD2	0.460787	0.464559	0	NA
93621	MRFAP1	0.460624	0.599667	0	NA
10135	NAMPT	0.459794	0.611239	0	NA
1635	DCTD	0.459604	0.371927	0	NA
57556	SEMA6A	0.459397	0.552156	0	NA
6324	SCN1B	0.459075	0.494985	0	NA
4245	MGAT1	0.458695	0.720849	0	NA
375757	SWI5	0.458302	0.312421	0	NA
754	PTTG1IP	0.458221	0.534166	0	NA
7102	TSPAN7	0.458149	0.381748	0	NA
119467	CLRN3	0.458	0.686482	0	NA
22881	ANKRD6	0.457898	0.47502	0	NA
9644	SH3PXD2A	0.457323	0.2873	0	NA
8412	BCAR3	0.457178	0.395404	0	NA
55572	FOXRED1	0.456554	0.386376	1	11q24.2
5549	PRELP	0.455948	0.545895	0	NA
100113407	TMEM170B	0.45568	0.589706	0	NA
54664	TMEM106B	0.45535	0.586296	0	NA
2706	GJB2	0.455231	0.555146	0	NA
133	ADM	0.454487	0.624152	0	NA
128637	TBC1D20	0.454154	0.591257	0	NA
25805	BAMBI	0.454151	0.399045	0	NA
8795	TNFRSF10B	0.452624	0.48707	0	NA
55177	RMDN3	0.452243	0.2878	0	NA
50486	G0S2	0.452128	0.384729	0	NA
9491	PSMF1	0.451989	0.272892	0	NA
9341	VAMP3	0.451975	0.76741	0	NA
84681	HINT2	0.451384	0.62951	0	NA
80347	COASY	0.451379	0.369431	0	NA
509	ATP5C1	0.451133	0.7311	0	NA
1512	CTSH	0.450422	0.649844	0	NA
56005	C19orf10	0.449707	0.652537	0	NA
284106	CISD3	0.447773	0.441611	0	NA
6478	SIAH2	0.447315	0.437831	0	NA
11162	NUDT6	0.447309	0.575246	0	NA
91461	PKDCC	0.447282	0.296218	0	NA
5360	PLTP	0.447195	0.269834	0	NA
84522	JAGN1	0.446642	0.792138	0	NA
5525	PPP2R5A	0.446045	0.664358	0	NA
4343	MOV10	0.445959	0.525447	0	NA
57648	KIAA1522	0.445026	0.474808	0	NA
28978	TMEM14A	0.444689	0.336374	0	NA
291	SLC25A4	0.444315	0.627154	0	NA
6364	CCL20	0.444248	0.424721	0	NA
10783	NEK6	0.444153	0.729884	0	NA
54751	FBLIM1	0.444152	0.451748	0	NA
55754	TMEM30A	0.443005	0.210805	0	NA
5003	SLC22A18AS	0.442862	0.477339	0	NA
1727	CYB5R3	0.442581	0.568596	0	NA
10	NAT2	0.44239	0.647761	0	NA
55679	LIMS2	0.442166	0.661354	0	NA
83643	CCDC3	0.441176	0.348936	0	NA
2263	FGFR2	0.441053	0.587895	0	NA
359948	IRF2BP2	0.440608	0.875522	8	1q42.3
6834	SURF1	0.440313	0.827624	38	9q34.2
80213	TM2D3	0.440303	0.481612	0	NA
84968	PNMA6A	0.440174	0.674164	0	NA
997	CDC34	0.439271	0.716595	0	NA
94121	SYTL4	0.438168	0.774265	0	NA
5194	PEX13	0.438105	0.653425	0	NA
10144	FAM13A	0.4378	0.486771	0	NA
27086	FOXP1	0.437386	0.327494	0	NA
1490	CTGF	0.437126	0.738863	0	NA
286319	TUSC1	0.437052	0.480861	0	NA
9695	EDEM1	0.436872	0.361792	0	NA
51114	ZDHHC9	0.436467	0.266062	0	NA
401152	C4orf3	0.43603	0.595079	0	NA
10221	TRIB1	0.435968	0.494511	0	NA
51166	AADAT	0.43561	0.483632	0	NA
10276	NET1	0.435605	0.574549	0	NA
7168	TPM1	0.434721	0.868927	0	NA
51523	CXXC5	0.434477	0.494484	0	NA
203111	ERICH5	0.434383	0.316325	0	NA
7111	TMOD1	0.434259	0.482371	0	NA
4026	LPP	0.434199	0.353806	0	NA
2224	FDPS	0.434035	0.226436	0	NA
57659	ZBTB4	0.433966	0.486303	0	NA
54940	OCIAD1	0.433915	0.510807	0	NA
26273	FBXO3	0.433631	0.484847	0	NA
23179	RGL1	0.433339	0.523107	0	NA
55742	PARVA	0.432486	0.444136	0	NA
6529	SLC6A1	0.431296	0.291787	0	NA
9701	PPP6R2	0.431248	0.522134	0	NA
4720	NDUFS2	0.431193	0.611526	0	NA
3141	HLCS	0.430534	0.556301	0	NA
84699	CREB3L3	0.430214	0.441714	0	NA
64801	ARV1	0.429727	0.406081	0	NA
1652	DDT	0.4297	0.52838	0	NA
493856	CISD2	0.428315	0.748319	0	NA
9077	DIRAS3	0.428156	0.236724	0	NA
3993	LLGL2	0.428131	0.698664	0	NA
2719	GPC3	0.42803	0.575994	0	NA
55238	SLC38A7	0.427758	0.517818	0	NA
22941	SHANK2	0.427504	0.373616	0	NA
221035	REEP3	0.427453	0.758206	0	NA
124997	WDR81	0.42706	0.544454	0	NA
6249	CLIP1	0.426983	0.422417	0	NA
51365	PLA1A	0.426926	0.539548	0	NA
51160	VPS28	0.426872	0.934889	0	NA
23408	SIRT5	0.42628	0.499284	0	NA
1650	DDOST	0.426143	0.489432	0	NA
26269	FBXO8	0.425694	0.414181	0	NA
79799	UGT2A3	0.425472	0.638095	0	NA
22858	ICK	0.425373	0.421706	0	NA
84129	ACAD11	0.424189	0.56502	12	3q22.1
1000	CDH2	0.423734	0.49033	0	NA
55796	MBNL3	0.422919	0.557539	0	NA
23580	CDC42EP4	0.422803	0.289255	0	NA
54810	GIPC2	0.422175	0.403734	0	NA
2050	EPHB4	0.421851	0.558775	0	NA
10897	YIF1A	0.421689	0.554212	0	NA
6653	SORL1	0.4214	0.61885	0	NA
54828	BCAS3	0.421052	0.594367	0	NA
3489	IGFBP6	0.420935	0.604855	0	NA
26022	TMEM98	0.420934	0.573653	0	NA
114883	OSBPL9	0.42005	0.558605	0	NA
196383	RILPL2	0.41976	0.630454	0	NA
5879	RAC1	0.4195	0.361352	0	NA
9902	MRC2	0.419479	0.606687	0	NA
60343	FAM3A	0.418527	0.608368	0	NA
63915	BLOC1S5	0.41702	0.620636	0	NA
5638	PRRG1	0.41667	0.536939	0	NA
5606	MAP2K3	0.413813	0.391852	0	NA
25912	C1orf43	0.413624	0.48828	0	NA
284129	SLC26A11	0.413353	0.608478	0	NA
1312	COMT	0.413083	0.555815	0	NA
687	KLF9	0.412406	0.550435	0	NA
138311	FAM69B	0.412282	0.921758	0	NA
1912	PHC2	0.412044	0.722721	0	NA
5228	PGF	0.412032	0.423676	0	NA
10398	MYL9	0.411348	0.283584	0	NA
83642	SELO	0.410869	0.512468	0	NA
10628	TXNIP	0.410483	0.726256	0	NA
90362	FAM110B	0.41037	0.608605	0	NA
23095	KIF1B	0.410089	0.415011	0	NA
55250	ELP2	0.409949	0.805462	0	NA
146223	CMTM4	0.409869	0.520741	0	NA
115701	ALPK2	0.408976	0.514504	0	NA
7982	ST7	0.408795	0.561767	0	NA
11160	ERLIN2	0.407527	0.360825	0	NA
10194	TSHZ1	0.40684	0.464555	0	NA
8976	WASL	0.406801	0.431046	0	NA
10166	SLC25A15	0.406083	0.771383	0	NA
594	BCKDHB	0.405937	0.404617	0	NA
7280	TUBB2A	0.404989	0.469783	0	NA
131118	DNAJC19	0.404959	0.399081	0	NA
8760	CDS2	0.404681	0.195307	0	NA
3679	ITGA7	0.404651	0.354098	0	NA
8615	USO1	0.40422	0.156318	0	NA
202915	TMEM184A	0.403814	0.398036	0	NA
2037	EPB41L2	0.403497	0.673563	0	NA
2941	GSTA4	0.402623	0.370419	0	NA
5830	PEX5	0.402546	0.561654	0	NA
9068	ANGPTL1	0.401892	0.637872	0	NA
51123	ZNF706	0.401734	0.4794	0	NA
55526	DHTKD1	0.401325	0.389662	0	NA
1649	DDIT3	0.401271	0.443284	0	NA
84133	ZNRF3	0.40069	0.793767	0	NA
79139	DERL1	0.400127	0.28438	0	NA
2752	GLUL	0.39985	0.606392	0	NA
58528	RRAGD	0.399793	0.363292	0	NA
5519	PPP2R1B	0.399533	0.388393	0	NA
25777	SUN2	0.3995	0.578781	0	NA
23235	SIK2	0.398979	0.46409	0	NA
11015	KDELR3	0.398161	0.590563	0	NA
2908	NR3C1	0.398063	0.485975	0	NA
23294	ANKS1A	0.397796	0.540086	0	NA
144577	C12orf66	0.397743	0.617538	0	NA
2739	GLO1	0.394999	0.414675	0	NA
6197	RPS6KA3	0.394681	0.671576	0	NA
162239	ZFP1	0.394129	0.603459	0	NA
2665	GDI2	0.39381	0.70996	0	NA
7429	VIL1	0.393789	0.59128	0	NA
58526	MID1IP1	0.393281	0.597538	0	NA
535	ATP6V0A1	0.392507	0.833351	0	NA
10974	ADIRF	0.392386	0.603059	0	NA
23363	OBSL1	0.391382	0.580005	0	NA
25837	RAB26	0.391048	0.626961	0	NA
7389	UROD	0.390984	0.246978	0	NA
91828	EXOC3L4	0.390071	0.776946	0	NA
400793	C1orf226	0.389574	0.638884	0	NA
9871	SEC24D	0.389451	0.261102	0	NA
51614	ERGIC3	0.389371	0.501093	0	NA
10550	ARL6IP5	0.388583	0.458681	0	NA
10284	SAP18	0.388286	0.378773	0	NA
1983	EIF5	0.38823	0.40022	0	NA
64924	SLC30A5	0.388134	0.333111	0	NA
1628	DBP	0.387671	0.568438	0	NA
4069	LYZ	0.386992	0.217864	0	NA
10350	ABCA9	0.386896	0.591689	0	NA
80854	SETD7	0.386866	0.430565	0	NA
9131	AIFM1	0.386081	0.537502	0	NA
134553	C5orf24	0.385771	0.676825	0	NA
2564	GABRE	0.38572	0.763541	0	NA
59307	SIGIRR	0.385322	0.347063	0	NA
51660	MPC1	0.384415	0.451673	0	NA
2806	GOT2	0.383412	0.393177	0	NA
7048	TGFBR2	0.383012	0.455919	0	NA
54874	FNBP1L	0.382972	0.316775	0	NA
4082	MARCKS	0.38294	0.360962	0	NA
2157	F8	0.382735	0.528855	0	NA
285550	FAM200B	0.382589	0.597628	0	NA
30815	ST6GALNAC6	0.382504	0.359302	0	NA
123016	TTC8	0.382437	0.499412	0	NA
118429	ANTXR2	0.381208	0.421796	0	NA
79630	C1orf54	0.380952	0.665588	0	NA
6564	SLC15A1	0.380808	1.00701	0	NA
6303	SAT1	0.380527	0.639782	0	NA
2861	GPR37	0.3804	0.659622	0	NA
5959	RDH5	0.379975	0.686477	0	NA
22937	SCAP	0.379469	0.713921	0	NA
54504	CPVL	0.379174	0.450054	0	NA
1468	SLC25A10	0.379015	0.274586	0	NA
1389	CREBL2	0.378927	0.331129	0	NA
9223	MAGI1	0.378861	0.496736	0	NA
51540	SCLY	0.378829	0.501063	0	NA
92292	GLYATL1	0.378647	0.389029	0	NA
2286	FKBP2	0.378626	0.383649	0	NA
221078	NSUN6	0.377895	0.780243	0	NA
57733	GBA3	0.3767	0.672529	0	NA
29841	GRHL1	0.376683	0.352457	0	NA
23659	PLA2G15	0.376348	0.45964	0	NA
64207	IRF2BPL	0.376028	0.620976	0	NA
56951	C5orf15	0.375758	0.531471	0	NA
80381	CD276	0.375512	0.370265	0	NA
6609	SMPD1	0.374919	0.547305	0	NA
10252	SPRY1	0.374699	0.370982	0	NA
3692	EIF6	0.373947	0.232444	0	NA
8805	TRIM24	0.373211	0.77859	0	NA
4047	LSS	0.372986	0.786227	0	NA
23301	EHBP1	0.372452	0.654915	15	2p15
2639	GCDH	0.372322	0.607499	0	NA
267	AMFR	0.372194	0.480523	0	NA
83547	RILP	0.37194	0.275877	0	NA
25891	PAMR1	0.371571	0.389236	0	NA
6272	SORT1	0.371387	0.843937	5	1p13.3
3632	INPP5A	0.37136	0.509585	0	NA
26073	POLDIP2	0.371222	0.614608	0	NA
2041	EPHA1	0.370932	0.835109	0	NA
51110	LACTB2	0.37084	0.748946	0	NA
4501	MT1X	0.369564	0.514147	0	NA
23461	ABCA5	0.36864	0.424007	0	NA
51360	MBTPS2	0.368293	0.584125	0	NA
7402	UTRN	0.368076	0.584043	0	NA
29881	NPC1L1	0.367997	0.611219	0	NA
3958	LGALS3	0.367942	0.50633	0	NA
10769	PLK2	0.367371	0.836806	0	NA
8763	CD164	0.367036	0.416959	0	NA
83666	PARP9	0.366783	0.340882	0	NA
8879	SGPL1	0.366085	0.623128	0	NA
6568	SLC17A1	0.366026	0.701787	45	6p22.2
10043	TOM1	0.365731	0.491503	0	NA
2907	GRINA	0.365431	0.539563	18	8q24.3
9903	KLHL21	0.364594	0.565839	0	NA
10614	HEXIM1	0.364558	0.350988	0	NA
8204	NRIP1	0.364017	0.490182	0	NA
131583	FAM43A	0.363923	0.609238	0	NA
3094	HINT1	0.36336	0.584499	0	NA
54928	IMPAD1	0.362816	0.959314	0	NA
87769	GGACT	0.362775	0.397317	0	NA
64856	VWA1	0.362761	0.338122	0	NA
26235	FBXL4	0.362385	0.648663	0	NA
3960	LGALS4	0.36235	0.729181	0	NA
124446	TMEM219	0.362214	0.363595	0	NA
9043	SPAG9	0.362205	0.344701	0	NA
51071	DERA	0.361614	0.467111	0	NA
9527	GOSR1	0.361347	0.329762	0	NA
5887	RAD23B	0.360514	0.481047	0	NA
55362	TMEM63B	0.360183	0.448305	0	NA
11212	PROSC	0.359944	0.407944	0	NA
9122	SLC16A4	0.359658	0.627504	0	NA
9653	HS2ST1	0.359649	0.699425	0	NA
55032	SLC35A5	0.359538	0.683498	0	NA
10106	CTDSP2	0.359305	0.500201	0	NA
54492	NEURL1B	0.359144	0.539385	0	NA
8850	KAT2B	0.35911	0.510815	0	NA
114299	PALM2	0.359088	0.229292	0	NA
59342	SCPEP1	0.358765	0.366312	0	NA
388323	GLTPD2	0.358445	0.678992	0	NA
132299	OCIAD2	0.357548	0.25204	0	NA
191	AHCY	0.357074	0.233449	0	NA
51094	ADIPOR1	0.357065	0.432816	0	NA
8639	AOC3	0.355618	0.682208	0	NA
3638	INSIG1	0.355534	0.279962	0	NA
55605	KIF21A	0.355516	0.638252	0	NA
3459	IFNGR1	0.355372	0.341748	0	NA
56892	C8orf4	0.355342	0.659616	0	NA
3105	HLA-A	0.35501	0.716616	0	NA
54964	C1orf56	0.354629	0.683177	0	NA
25814	ATXN10	0.354515	0.376891	0	NA
6788	STK3	0.354508	0.339998	0	NA
171586	ABHD3	0.354074	0.754906	0	NA
63910	SLC17A9	0.353945	0.493217	0	NA
2619	GAS1	0.35326	0.670195	0	NA
4296	MAP3K11	0.351512	0.617214	0	NA
8975	USP13	0.351477	0.555703	0	NA
11252	PACSIN2	0.35134	0.319397	0	NA
54578	UGT1A6	0.351027	0.308393	0	NA
2271	FH	0.350442	1.15218	0	NA
3775	KCNK1	0.350278	0.572736	0	NA
84619	ZGPAT	0.349949	0.548643	0	NA
4715	NDUFB9	0.349868	0.528186	0	NA
129303	TMEM150A	0.349556	0.495029	0	NA
39	ACAT2	0.34943	0.65464	0	NA
4891	SLC11A2	0.349193	1.06255	0	NA
131566	DCBLD2	0.348677	0.457497	0	NA
2589	GALNT1	0.347725	0.442217	0	NA
2114	ETS2	0.347229	0.583043	0	NA
10638	SPHAR	0.347151	0.611878	0	NA
85465	EPT1	0.345705	0.73496	0	NA
5346	PLIN1	0.345644	0.363512	0	NA
11264	PXMP4	0.34485	0.537071	0	NA
920	CD4	0.344694	0.328217	0	NA
84918	LRP11	0.344267	0.334446	0	NA
2288	FKBP4	0.34411	0.455392	0	NA
65983	GRAMD3	0.343419	0.54931	0	NA
64129	TINAGL1	0.343257	0.486174	0	NA
9950	GOLGA5	0.342936	0.611558	0	NA
55108	BSDC1	0.342874	0.401255	0	NA
10894	LYVE1	0.341956	0.88765	0	NA
1893	ECM1	0.341903	0.547613	2	1q21.3
116228	COX20	0.341374	0.666995	0	NA
9683	N4BP1	0.34137	0.410185	0	NA
1999	ELF3	0.341129	0.459833	0	NA
64786	TBC1D15	0.340081	0.507553	0	NA
343450	KCNT2	0.339531	0.351813	0	NA
2030	SLC29A1	0.338819	0.481371	0	NA
63941	NECAB3	0.338546	0.472356	0	NA
25934	NIPSNAP3A	0.338541	0.463739	0	NA
57610	RANBP10	0.33851	0.549041	0	NA
376267	RAB15	0.338154	0.482646	0	NA
8443	GNPAT	0.338017	0.483451	0	NA
114571	SLC22A9	0.33774	0.474533	0	NA
79443	FYCO1	0.336655	0.487356	0	NA
2057	EPOR	0.336465	0.498904	32	19p13.2
90864	SPSB3	0.336444	0.561996	0	NA
6566	SLC16A1	0.336084	0.491886	0	NA
10134	BCAP31	0.335866	0.400958	0	NA
497661	C18orf32	0.335789	0.448031	0	NA
9	NAT1	0.335385	0.596637	0	NA
81847	RNF146	0.334515	0.617386	0	NA
130617	ZFAND2B	0.33448	0.455453	0	NA
2331	FMOD	0.331424	0.74351	0	NA
5711	PSMD5	0.330206	0.659052	0	NA
3398	ID2	0.3301	0.297735	0	NA
5243	ABCB1	0.329968	0.634295	0	NA
51164	DCTN4	0.329868	0.676842	0	NA
339390	CLEC4G	0.32986	0.439805	0	NA
55829	VIMP	0.329846	0.661438	0	NA
57003	CCDC47	0.328987	0.896544	0	NA
54585	LZTFL1	0.328944	0.439976	0	NA
84869	CBR4	0.328882	0.607455	0	NA
118987	PDZD8	0.328825	0.249948	0	NA
200942	KLHDC8B	0.32829	0.383308	0	NA
54867	TMEM214	0.328123	0.536097	0	NA
51014	TMED7	0.327823	0.448351	0	NA
387640	SKIDA1	0.326762	0.361064	0	NA
7267	TTC3	0.326704	0.605696	0	NA
285761	DCBLD1	0.326551	0.399268	0	NA
5947	RBP1	0.32581	0.422825	0	NA
10458	BAIAP2	0.324897	0.44797	0	NA
56288	PARD3	0.32451	0.315378	0	NA
10499	NCOA2	0.324248	0.412414	0	NA
5166	PDK4	0.323831	0.351853	0	NA
9637	FEZ2	0.323653	0.349834	0	NA
56957	OTUD7B	0.323524	0.580538	0	NA
64215	DNAJC1	0.323499	0.621649	0	NA
9650	MTFR1	0.323466	0.66669	0	NA
200734	SPRED2	0.323057	0.495031	0	NA
2108	ETFA	0.322793	0.54269	0	NA
7107	GPR137B	0.322621	0.390678	0	NA
11185	INMT	0.321956	0.504442	0	NA
151393	RMDN2	0.321923	0.463684	0	NA
51171	HSD17B14	0.321876	0.648662	0	NA
84266	ALKBH7	0.321405	0.588514	0	NA
54502	RBM47	0.320782	0.291397	0	NA
2934	GSN	0.320745	0.664065	0	NA
5793	PTPRG	0.320587	0.626022	0	NA
54407	SLC38A2	0.320182	0.308382	0	NA
51205	ACP6	0.32007	0.516337	0	NA
79590	MRPL24	0.319963	0.386086	0	NA
23328	SASH1	0.319875	0.300869	0	NA
4286	MITF	0.319801	0.49192	0	NA
2887	GRB10	0.31924	0.619341	0	NA
1362	CPD	0.318645	0.612525	0	NA
2326	FMO1	0.318454	0.719261	0	NA
5894	RAF1	0.317881	0.577066	0	NA
972	CD74	0.317773	0.527567	0	NA
55109	AGGF1	0.317662	0.191219	0	NA
2804	GOLGB1	0.317327	0.612453	0	NA
54538	ROBO4	0.317267	0.6001	0	NA
9444	QKI	0.316829	0.495961	0	NA
760	CA2	0.316526	0.422184	0	NA
2647	BLOC1S1	0.316205	0.376752	0	NA
10280	SIGMAR1	0.315978	0.15619	0	NA
9423	NTN1	0.313974	0.604326	0	NA
1632	ECI1	0.313742	0.572799	0	NA
222389	BEND7	0.313568	0.725833	0	NA
4792	NFKBIA	0.31274	0.515769	0	NA
59277	NTN4	0.312211	0.529645	0	NA
153090	DAB2IP	0.312047	0.729552	0	NA
9804	TOMM20	0.311871	0.261448	0	NA
6876	TAGLN	0.311755	0.471466	0	NA
113419	TEX261	0.311681	0.680799	0	NA
283120	H19	0.311245	0.477765	0	NA
90410	IFT20	0.311177	0.283309	0	NA
6640	SNTA1	0.310763	0.698386	0	NA
5051	PAFAH2	0.310183	0.668175	0	NA
9019	MPZL1	0.309902	0.26852	0	NA
5434	POLR2E	0.309482	0.557859	0	NA
6649	SOD3	0.309478	0.34622	0	NA
200010	SLC5A9	0.308762	0.603394	0	NA
7412	VCAM1	0.307006	0.452129	0	NA
89932	PAPLN	0.306564	0.78915	0	NA
79087	ALG12	0.306491	0.354485	0	NA
51172	NAGPA	0.305852	0.928055	0	NA
85007	PHYKPL	0.305833	0.574927	0	NA
55129	ANO10	0.305773	0.588772	0	NA
79442	LRRC2	0.305479	0.532972	0	NA
29763	PACSIN3	0.305404	0.667503	0	NA
10129	FRY	0.305131	0.67433	0	NA
80824	DUSP16	0.304708	0.39429	0	NA
3107	HLA-C	0.304566	0.581845	0	NA
55793	FAM63A	0.304057	0.470718	0	NA
138716	RPP25L	0.30375	0.513392	0	NA
4335	MNT	0.302229	0.382528	0	NA
84418	CYSTM1	0.30195	0.78	0	NA
5129	CDK18	0.301592	0.727709	0	NA
6746	SSR2	0.300604	0.650778	0	NA
337867	UBAC2	0.300424	0.51541	0	NA
91	ACVR1B	0.300196	0.57198	0	NA
55576	STAB2	0.300191	0.38672	0	NA
54461	FBXW5	0.300173	0.39004	0	NA
51363	CHST15	0.300101	0.363102	0	NA
[truncated: 19,357 more rows]
