# Supplementary material for: Prioritizing causal disease genes using unbiased genomic features
Source: Genome Biol. 2014 Dec 3;15(12):3274. doi: 10.1186/s13059-014-0534-8 (PMC4279789; doi:10.1186/s13059-014-0534-8)
Supplement: Additional file 31: Table S35. — OPEN predictions for blood pressure phenotypes. [file 13059_2014_534_MOESM31_ESM.xlsx]

## Sheet: HP_0090007_OPEN_predictions.txt
Entrez_ID	HGNC	Score	Stdev	GWAS Hit (loci are numbered, 0 = not within a GWAS locus)	Locus (NA = gene not within a GWAS locus)
4781	NFIB	1.82301	0.274711	0	NA
862	RUNX1T1	1.80408	0.389708	0	NA
10395	DLC1	1.79772	0.407919	0	NA
650	BMP2	1.72563	0.366505	0	NA
6711	SPTBN1	1.69303	0.346438	0	NA
1756	DMD	1.68121	0.218649	0	NA
91584	PLXNA4	1.61961	0.374797	0	NA
83478	ARHGAP24	1.61696	0.367127	0	NA
1910	EDNRB	1.59314	0.780908	0	NA
4211	MEIS1	1.55825	0.319339	0	NA
114905	C1QTNF7	1.55295	0.428527	0	NA
23345	SYNE1	1.54855	0.469488	0	NA
4908	NTF3	1.53122	0.504544	0	NA
27303	RBMS3	1.50889	0.494462	0	NA
50863	NTM	1.50368	0.56825	0	NA
800	CALD1	1.4846	0.646143	0	NA
2034	EPAS1	1.47383	0.534433	0	NA
55075	UACA	1.45996	0.298857	0	NA
1634	DCN	1.45951	0.865931	0	NA
152503	SH3D19	1.45308	0.377573	0	NA
171024	SYNPO2	1.45106	0.571612	0	NA
79987	SVEP1	1.44331	0.463742	0	NA
8322	FZD4	1.44024	0.622422	0	NA
9353	SLIT2	1.4307	0.488271	0	NA
5142	PDE4B	1.42804	0.556484	0	NA
253827	MSRB3	1.42642	0.5709	0	NA
7424	VEGFC	1.41835	0.481719	0	NA
3908	LAMA2	1.40274	0.489658	0	NA
53405	CLIC5	1.40119	0.374146	0	NA
152330	CNTN4	1.38806	0.489771	0	NA
5332	PLCB4	1.38521	0.521752	0	NA
90627	STARD13	1.37781	0.31568	0	NA
5789	PTPRD	1.3612	0.387452	0	NA
54510	PCDH18	1.35991	0.528162	0	NA
26524	LATS2	1.35599	0.552572	0	NA
9839	ZEB2	1.35092	0.416942	0	NA
4281	MID1	1.34703	0.519705	0	NA
6586	SLIT3	1.3447	0.483179	0	NA
9732	DOCK4	1.34415	0.312022	0	NA
2078	ERG	1.34111	0.185425	0	NA
1837	DTNA	1.32679	0.359068	0	NA
3910	LAMA4	1.32597	0.407468	0	NA
26137	ZBTB20	1.32483	0.358792	0	NA
3909	LAMA3	1.31595	0.824322	0	NA
23576	DDAH1	1.31531	0.32083	0	NA
10580	SORBS1	1.31437	0.461395	0	NA
11069	RAPGEF4	1.31024	0.263362	0	NA
6546	SLC8A1	1.30686	0.367487	0	NA
948	CD36	1.29772	0.284899	0	NA
3977	LIFR	1.29319	0.250571	0	NA
10418	SPON1	1.29143	0.353716	0	NA
395	ARHGAP6	1.28659	0.483945	0	NA
284	ANGPT1	1.28572	0.385189	0	NA
57381	RHOJ	1.28208	0.305326	0	NA
83988	NCALD	1.28072	0.324244	0	NA
221037	JMJD1C	1.28042	0.623533	0	NA
6095	RORA	1.27931	0.354257	0	NA
8671	SLC4A4	1.27179	0.380337	0	NA
444	ASPH	1.2669	0.467902	0	NA
9510	ADAMTS1	1.26686	0.487843	0	NA
1770	DNAH9	1.26301	0.490803	0	NA
9586	CREB5	1.25882	0.442661	0	NA
80034	CSRNP3	1.25092	0.404074	0	NA
8626	TP63	1.25025	0.560409	0	NA
5468	PPARG	1.2451	0.510264	0	NA
8436	SDPR	1.24504	0.368324	0	NA
287	ANK2	1.2437	0.633841	0	NA
4638	MYLK	1.24364	0.512235	0	NA
2534	FYN	1.242	0.499327	0	NA
185	AGTR1	1.24151	0.475265	0	NA
744	MPPED2	1.23773	0.583352	0	NA
57224	NHSL1	1.23338	0.414454	0	NA
5787	PTPRB	1.23109	0.54671	0	NA
222166	MTURN	1.23081	0.513278	0	NA
9749	PHACTR2	1.23081	0.45806	0	NA
2099	ESR1	1.23029	0.579091	0	NA
23768	FLRT2	1.22801	0.364813	0	NA
9934	P2RY14	1.22469	0.37432	0	NA
55701	ARHGEF40	1.21868	0.546566	0	NA
80036	TRPM3	1.2158	0.511004	0	NA
22998	LIMCH1	1.21543	0.359635	0	NA
151887	CCDC80	1.21219	0.38323	0	NA
5137	PDE1C	1.20995	0.558257	0	NA
128553	TSHZ2	1.20965	0.607174	0	NA
5295	PIK3R1	1.20503	0.209324	0	NA
4026	LPP	1.198	0.305218	0	NA
6314	ATXN7	1.19689	0.430554	0	NA
1805	DPT	1.19065	0.636563	0	NA
7881	KCNAB1	1.18739	0.300238	0	NA
55214	LEPREL1	1.18522	0.416514	0	NA
7373	COL14A1	1.18449	0.265391	0	NA
6935	ZEB1	1.18167	0.255208	0	NA
7068	THRB	1.17869	0.449115	0	NA
254228	FAM26E	1.17699	0.167875	0	NA
1193	CLIC2	1.17204	0.518858	0	NA
169792	GLIS3	1.17151	0.779279	0	NA
114	ADCY8	1.1699	0.311026	0	NA
144165	PRICKLE1	1.16349	0.306357	0	NA
5063	PAK3	1.16317	0.429065	0	NA
91653	BOC	1.16298	0.365159	0	NA
2202	EFEMP1	1.15941	0.473495	0	NA
55790	CSGALNACT1	1.15798	0.366691	0	NA
4921	DDR2	1.15415	0.86276	0	NA
5998	RGS3	1.15116	0.226823	0	NA
4163	MCC	1.14233	0.2223	0	NA
1601	DAB2	1.13776	0.668466	0	NA
2104	ESRRG	1.13615	0.473439	0	NA
1602	DACH1	1.13544	0.318614	0	NA
4810	NHS	1.13512	0.661436	0	NA
55294	FBXW7	1.12998	0.286387	0	NA
1906	EDN1	1.12691	0.535646	0	NA
10046	MAMLD1	1.1262	0.267612	0	NA
5136	PDE1A	1.12357	0.429838	0	NA
463	ZFHX3	1.12329	0.367426	0	NA
23187	PHLDB1	1.12057	0.350541	0	NA
65983	GRAMD3	1.11825	0.199909	0	NA
55796	MBNL3	1.11768	0.651611	0	NA
2737	GLI3	1.11734	0.369261	0	NA
57556	SEMA6A	1.11584	0.629706	0	NA
367	AR	1.11513	0.775033	0	NA
387758	FIBIN	1.11386	0.299548	0	NA
6444	SGCD	1.10855	0.557197	0	NA
55068	ENOX1	1.10631	0.42264	0	NA
1827	RCAN1	1.10035	0.50671	0	NA
54331	GNG2	1.09719	0.422305	0	NA
80177	MYCT1	1.09697	0.382943	0	NA
3084	NRG1	1.09431	0.587429	0	NA
8516	ITGA8	1.08686	0.647916	0	NA
257019	FRMD3	1.08357	0.664621	0	NA
3269	HRH1	1.08349	0.565254	0	NA
23500	DAAM2	1.08273	0.618348	0	NA
154810	AMOTL1	1.07994	0.59693	0	NA
3764	KCNJ8	1.07985	0.447763	0	NA
133584	EGFLAM	1.07865	0.319729	0	NA
125	ADH1B	1.07639	0.710185	0	NA
4208	MEF2C	1.07625	0.455951	0	NA
4133	MAP2	1.07489	0.645771	0	NA
154	ADRB2	1.07371	0.669965	0	NA
6910	TBX5	1.07161	0.623204	0	NA
79974	CPED1	1.07051	0.233523	0	NA
5337	PLD1	1.06958	0.303013	0	NA
51474	LIMA1	1.06917	0.402915	0	NA
80333	KCNIP4	1.06839	0.378036	0	NA
7220	TRPC1	1.06566	0.41756	0	NA
2824	GPM6B	1.0652	0.452147	0	NA
22999	RIMS1	1.0645	0.318173	0	NA
10350	ABCA9	1.06371	0.31535	0	NA
4154	MBNL1	1.06284	0.552905	0	NA
54873	PALMD	1.0613	0.336169	0	NA
2823	GPM6A	1.05938	0.47293	0	NA
93986	FOXP2	1.05729	0.438519	0	NA
26577	PCOLCE2	1.05517	0.626764	0	NA
2	A2M	1.05458	0.639548	0	NA
2012	EMP1	1.05362	0.334931	0	NA
81035	COLEC12	1.05222	0.373434	0	NA
2791	GNG11	1.05201	0.552361	0	NA
6934	TCF7L2	1.05083	0.774042	0	NA
80760	ITIH5	1.05049	0.739801	0	NA
90102	PHLDB2	1.04683	0.293762	0	NA
4739	NEDD9	1.0442	0.393866	0	NA
6840	SVIL	1.04299	0.927881	0	NA
301	ANXA1	1.04038	0.616368	0	NA
4660	PPP1R12B	1.03834	0.265533	0	NA
25937	WWTR1	1.03719	0.761849	0	NA
7035	TFPI	1.03698	0.463062	0	NA
89796	NAV1	1.03679	0.42635	0	NA
9378	NRXN1	1.03596	0.532849	0	NA
9152	SLC6A5	1.03391	0.502254	0	NA
116159	CYYR1	1.03241	0.471997	0	NA
7145	TNS1	1.03178	0.516204	0	NA
55679	LIMS2	1.02428	0.660208	0	NA
118429	ANTXR2	1.0232	0.386831	45	4q21
54757	FAM20A	1.02307	0.356939	0	NA
8654	PDE5A	1.02216	0.391107	0	NA
3776	KCNK2	1.01962	0.565365	0	NA
56999	ADAMTS9	1.01543	0.396625	0	NA
9457	FHL5	1.01422	0.582387	0	NA
5764	PTN	1.00912	0.483038	0	NA
389432	SAMD5	1.00854	0.263244	0	NA
90293	KLHL13	1.00553	0.514115	0	NA
3791	KDR	1.00397	0.636244	0	NA
1112	FOXN3	1.00166	0.288923	0	NA
8470	SORBS2	1.00085	0.529757	0	NA
10186	LHFP	0.999496	0.616604	0	NA
51454	GULP1	0.999494	0.499482	0	NA
4883	NPR3	0.995705	0.434163	10	5p13.3
4487	MSX1	0.995289	0.541051	0	NA
284119	PTRF	0.994845	0.300457	0	NA
122786	FRMD6	0.993948	0.373523	0	NA
2122	MECOM	0.992693	0.333937	29	3q26.2
2532	ACKR1	0.988992	0.367898	0	NA
3400	ID4	0.988384	0.556742	0	NA
4919	ROR1	0.984882	0.448683	0	NA
51196	PLCE1	0.984415	0.554865	14	10q23.33
166336	PRICKLE2	0.982899	0.475101	0	NA
55281	TMEM140	0.982717	0.595112	0	NA
28513	CDH19	0.982641	0.591057	0	NA
23460	ABCA6	0.982484	0.308151	0	NA
3080	CFHR2	0.981601	0.158527	0	NA
2669	GEM	0.981453	0.347849	0	NA
30011	SH3KBP1	0.981248	0.50363	0	NA
5587	PRKD1	0.979622	0.540576	0	NA
23543	RBFOX2	0.977425	0.319386	0	NA
10082	GPC6	0.977358	0.175669	0	NA
3603	IL16	0.975282	0.34122	0	NA
6542	SLC7A2	0.974902	0.700329	0	NA
153090	DAB2IP	0.970055	0.35578	0	NA
858	CAV2	0.969189	0.578085	0	NA
54538	ROBO4	0.969106	0.477146	0	NA
54796	BNC2	0.961803	0.338957	0	NA
860	RUNX2	0.959504	0.479533	0	NA
57569	ARHGAP20	0.958967	0.553013	0	NA
23321	TRIM2	0.958503	0.756315	0	NA
114299	PALM2	0.957959	0.25951	0	NA
127435	PODN	0.956076	0.667261	0	NA
1278	COL1A2	0.954797	0.404952	0	NA
2028	ENPEP	0.953725	0.502914	26	4q25
5239	PGM5	0.951849	0.540153	0	NA
8555	CDC14B	0.94938	0.467664	0	NA
343450	KCNT2	0.948571	0.378464	0	NA
158326	FREM1	0.947449	0.417394	0	NA
7078	TIMP3	0.94358	0.607988	0	NA
54502	RBM47	0.942523	0.461401	0	NA
9627	SNCAIP	0.942302	0.42366	0	NA
2308	FOXO1	0.942004	0.487599	0	NA
861	RUNX1	0.94116	0.507244	0	NA
50940	PDE11A	0.940482	0.540985	0	NA
2042	EPHA3	0.938664	0.379772	0	NA
22837	COBLL1	0.936763	0.36212	0	NA
22885	ABLIM3	0.936759	0.343929	0	NA
79712	GTDC1	0.93644	0.611591	0	NA
9846	GAB2	0.936269	0.381148	0	NA
27086	FOXP1	0.935489	0.338858	0	NA
2252	FGF7	0.934017	0.262852	0	NA
6252	RTN1	0.933314	0.245645	0	NA
8490	RGS5	0.931656	0.56789	0	NA
2167	FABP4	0.931616	0.315046	0	NA
4286	MITF	0.931302	0.484294	0	NA
11099	PTPN21	0.93078	0.522907	0	NA
2273	FHL1	0.928677	0.288068	0	NA
26959	HBP1	0.924668	0.511937	0	NA
604	BCL6	0.924205	0.259326	0	NA
4684	NCAM1	0.924094	0.464102	0	NA
687	KLF9	0.921912	0.58269	0	NA
5376	PMP22	0.921672	0.57908	0	NA
10129	FRY	0.921421	0.486087	0	NA
4155	MBP	0.920978	0.424945	0	NA
5414	SEPT4	0.919764	0.416587	0	NA
1368	CPM	0.918748	0.499792	0	NA
5156	PDGFRA	0.918248	0.677617	41	4q12
11214	AKAP13	0.917899	0.614891	0	NA
27306	HPGDS	0.917787	0.723215	0	NA
11037	STON1	0.917616	0.611083	0	NA
6383	SDC2	0.916429	0.433878	0	NA
1373	CPS1	0.916404	0.330075	0	NA
8522	GAS7	0.915349	0.378649	0	NA
323	APBB2	0.915237	0.583871	0	NA
11030	RBPMS	0.91519	0.387335	0	NA
26353	HSPB8	0.915128	0.946697	0	NA
196527	ANO6	0.914843	0.444045	0	NA
135228	CD109	0.913564	0.456703	0	NA
3815	KIT	0.912738	0.442307	0	NA
2157	F8	0.91141	0.479479	0	NA
4327	MMP19	0.911105	0.39298	0	NA
3037	HAS2	0.908934	0.660522	0	NA
2257	FGF12	0.906555	0.606799	0	NA
5325	PLAGL1	0.904265	0.525997	0	NA
64123	ELTD1	0.903406	0.488612	0	NA
4052	LTBP1	0.902813	0.244279	0	NA
783	CACNB2	0.902157	0.319723	15	10p12.33
220929	ZNF438	0.900175	0.390445	0	NA
25890	ABI3BP	0.898882	0.442333	0	NA
6938	TCF12	0.898698	0.657033	0	NA
55970	GNG12	0.897688	0.494574	0	NA
221981	THSD7A	0.89635	0.29614	0	NA
1804	DPP6	0.895817	0.4422	0	NA
6867	TACC1	0.895512	0.735886	0	NA
316	AOX1	0.894655	0.633525	0	NA
4897	NRCAM	0.893431	0.293371	0	NA
2246	FGF1	0.891979	0.154182	0	NA
10979	FERMT2	0.886483	0.289768	0	NA
10529	NEBL	0.886437	0.500735	0	NA
5563	PRKAA2	0.88636	0.398591	0	NA
23057	NMNAT2	0.881631	0.202442	0	NA
285313	IGSF10	0.879621	0.499641	0	NA
23327	NEDD4L	0.878615	0.478716	0	NA
132864	CPEB2	0.877318	0.327956	0	NA
1306	COL15A1	0.876515	0.45261	0	NA
55303	GIMAP4	0.876257	0.679127	0	NA
58494	JAM2	0.876143	0.540647	0	NA
3082	HGF	0.873101	0.582237	0	NA
6660	SOX5	0.872979	0.663565	0	NA
79148	MMP28	0.872518	0.43954	0	NA
57477	SHROOM4	0.867775	0.250128	0	NA
23348	DOCK9	0.866921	0.36975	0	NA
54886	LPPR1	0.866386	0.414699	0	NA
306	ANXA3	0.866021	0.739712	0	NA
2549	GAB1	0.864579	0.520223	0	NA
2066	ERBB4	0.864338	0.497338	0	NA
9750	FAM65B	0.862467	0.302955	0	NA
3953	LEPR	0.859232	0.625804	0	NA
57493	HEG1	0.858425	0.551758	0	NA
23266	LPHN2	0.857193	0.613105	0	NA
23554	TSPAN12	0.856504	0.427414	0	NA
2060	EPS15	0.855933	0.644923	0	NA
25780	RASGRP3	0.854785	0.801358	0	NA
10891	PPARGC1A	0.853392	0.347385	0	NA
9910	RABGAP1L	0.853236	0.444256	0	NA
6422	SFRP1	0.853002	0.711525	0	NA
7122	CLDN5	0.852049	0.481713	0	NA
84230	LRRC8C	0.850316	0.833928	0	NA
627	BDNF	0.847887	0.313248	0	NA
89795	NAV3	0.84636	0.270219	0	NA
345557	PLCXD3	0.846097	0.498794	0	NA
54511	HMGCLL1	0.846085	0.37862	0	NA
4128	MAOA	0.844996	0.778522	0	NA
1466	CSRP2	0.844749	0.572249	0	NA
7056	THBD	0.84439	0.473394	0	NA
9369	NRXN3	0.843901	0.339863	0	NA
5649	RELN	0.84376	0.589395	0	NA
845	CASQ2	0.842698	0.723427	0	NA
2887	GRB10	0.842628	0.522429	0	NA
1009	CDH11	0.839208	0.393702	0	NA
22941	SHANK2	0.838568	0.593756	0	NA
7042	TGFB2	0.83819	0.452844	0	NA
9976	CLEC2B	0.837337	0.462151	0	NA
1806	DPYD	0.836159	0.787263	0	NA
29940	DSE	0.835675	0.292172	0	NA
84281	C2orf88	0.835168	0.58068	0	NA
953	ENTPD1	0.832289	0.523333	0	NA
3142	HLX	0.830266	0.615427	0	NA
2334	AFF2	0.828274	0.522467	0	NA
3773	KCNJ16	0.827608	0.804571	0	NA
121227	LRIG3	0.826949	0.409892	0	NA
55603	FAM46A	0.826854	0.645154	0	NA
57685	CACHD1	0.825411	0.604794	0	NA
8997	KALRN	0.824324	0.359514	0	NA
221935	SDK1	0.823184	0.615625	0	NA
6764	ST5	0.822211	0.411527	0	NA
5101	PCDH9	0.818554	0.769206	0	NA
8850	KAT2B	0.81854	0.161003	0	NA
4239	MFAP4	0.818331	0.440266	0	NA
5992	RFX4	0.818201	0.521976	0	NA
9844	ELMO1	0.818089	0.418938	0	NA
57616	TSHZ3	0.817935	0.41285	0	NA
10252	SPRY1	0.817735	0.538338	0	NA
220164	DOK6	0.8173	0.871963	0	NA
23499	MACF1	0.817284	0.697636	0	NA
3899	AFF3	0.816764	0.453159	0	NA
147372	CCBE1	0.816449	0.753931	0	NA
27253	PCDH17	0.814636	0.378703	0	NA
730	C7	0.814114	0.622468	0	NA
6591	SNAI2	0.814091	0.827258	0	NA
23228	PLCL2	0.814064	0.203493	0	NA
7091	TLE4	0.813008	0.514024	0	NA
11320	MGAT4A	0.812542	0.61328	0	NA
5358	PLS3	0.809979	0.523594	0	NA
2258	FGF13	0.809622	0.55932	0	NA
25960	GPR124	0.809229	0.61019	0	NA
84952	CGNL1	0.807856	0.264099	0	NA
6446	SGK1	0.807258	0.377453	0	NA
667	DST	0.807197	0.41625	0	NA
375449	MAST4	0.807053	0.514432	0	NA
5592	PRKG1	0.806359	0.498975	0	NA
6196	RPS6KA2	0.806232	0.391821	0	NA
10602	CDC42EP3	0.804673	0.539803	0	NA
9060	PAPSS2	0.804466	0.409661	0	NA
23493	HEY2	0.804412	0.604786	0	NA
5791	PTPRE	0.803155	0.248057	0	NA
6547	SLC8A3	0.802413	0.293569	0	NA
154796	AMOT	0.801553	0.531601	0	NA
2247	FGF2	0.799428	0.634849	0	NA
2294	FOXF1	0.797337	0.457577	0	NA
79838	TMC5	0.796869	0.423381	0	NA
9414	TJP2	0.795688	0.430492	0	NA
9863	MAGI2	0.795268	0.67568	0	NA
9452	ITM2A	0.79469	0.503375	0	NA
4071	TM4SF1	0.794207	0.357006	0	NA
4256	MGP	0.793716	0.449465	0	NA
729	C6	0.791626	0.50551	0	NA
7075	TIE1	0.791363	0.65721	0	NA
27115	PDE7B	0.788722	0.312205	0	NA
84913	ATOH8	0.78829	0.398844	0	NA
5209	PFKFB3	0.787614	0.45506	0	NA
9693	RAPGEF2	0.787452	0.384216	0	NA
23213	SULF1	0.786076	0.436053	0	NA
2115	ETV1	0.785425	0.442014	0	NA
56944	OLFML3	0.784998	0.503906	0	NA
2191	FAP	0.784656	0.696963	0	NA
2774	GNAL	0.78394	0.431284	0	NA
7412	VCAM1	0.781458	0.462898	0	NA
9722	NOS1AP	0.781377	0.312479	0	NA
5937	RBMS1	0.780818	0.375945	0	NA
5507	PPP1R3C	0.779062	0.653423	0	NA
660	BMX	0.774352	0.795566	0	NA
115290	FBXO17	0.774213	0.778135	0	NA
11096	ADAMTS5	0.773604	0.419115	0	NA
57509	MTUS1	0.772964	0.200306	0	NA
3290	HSD11B1	0.771781	0.679149	0	NA
25925	ZNF521	0.771704	0.566699	0	NA
6335	SCN9A	0.770968	0.57743	0	NA
80144	FRAS1	0.770812	0.46759	0	NA
29995	LMCD1	0.770695	0.487135	0	NA
7227	TRPS1	0.768853	0.686904	0	NA
115677	NOSTRIN	0.768106	0.382853	0	NA
4299	AFF1	0.768064	0.329684	0	NA
10451	VAV3	0.767468	0.476361	0	NA
2641	GCG	0.766571	0.442725	0	NA
59	ACTA2	0.766213	0.768726	0	NA
775	CACNA1C	0.765761	0.54946	0	NA
115265	DDIT4L	0.764685	0.572327	0	NA
2138	EYA1	0.76348	0.357401	0	NA
2897	GRIK1	0.763452	0.942701	0	NA
2259	FGF14	0.762405	0.483585	0	NA
221395	GPR116	0.76233	0.413263	0	NA
414899	BLID	0.760646	0.582585	0	NA
64067	NPAS3	0.760057	0.473012	0	NA
2152	F3	0.757922	0.316401	0	NA
26040	SETBP1	0.757083	0.392013	0	NA
6397	SEC14L1	0.756922	0.326325	0	NA
130399	ACVR1C	0.756027	0.44438	0	NA
58499	ZNF462	0.755608	0.502091	0	NA
4929	NR4A2	0.754473	0.418869	0	NA
1410	CRYAB	0.754184	0.626407	0	NA
23034	SAMD4A	0.754162	0.88263	0	NA
7003	TEAD1	0.753982	0.687345	0	NA
64399	HHIP	0.750745	0.546106	0	NA
84159	ARID5B	0.749818	0.564778	13	10q21.2
55777	MBD5	0.748552	0.356362	0	NA
285195	SLC9A9	0.747332	0.494283	0	NA
84171	LOXL4	0.746327	0.524004	0	NA
10659	CELF2	0.745891	0.482782	0	NA
4311	MME	0.745553	0.639318	0	NA
26230	TIAM2	0.744673	0.519942	0	NA
8828	NRP2	0.744598	0.23393	0	NA
23432	GPR161	0.744484	0.619212	0	NA
55504	TNFRSF19	0.738633	0.364815	0	NA
2100	ESR2	0.738379	0.627278	0	NA
23026	MYO16	0.738354	0.685307	0	NA
22849	CPEB3	0.737908	0.53867	0	NA
4313	MMP2	0.737837	0.455969	0	NA
84168	ANTXR1	0.737045	0.415405	0	NA
196740	VSTM4	0.736407	0.457841	0	NA
256691	MAMDC2	0.735203	0.270679	0	NA
163175	LGI4	0.734581	0.474132	0	NA
23224	SYNE2	0.733677	0.507987	0	NA
4969	OGN	0.732872	0.683205	0	NA
23533	PIK3R5	0.732678	0.293544	0	NA
30061	SLC40A1	0.731904	0.407369	0	NA
2908	NR3C1	0.73177	0.646991	0	NA
9890	LPPR4	0.731694	0.801908	0	NA
11010	GLIPR1	0.729944	0.544136	0	NA
22795	NID2	0.725856	0.33316	0	NA
57631	LRCH2	0.725701	0.506772	0	NA
57484	RNF150	0.725037	0.361732	0	NA
8793	TNFRSF10D	0.724597	0.505961	0	NA
114876	OSBPL1A	0.721934	0.280274	0	NA
124	ADH1A	0.721868	0.410403	0	NA
3572	IL6ST	0.721393	0.506115	0	NA
10335	MRVI1	0.720302	0.489095	1	11p15.4
216	ALDH1A1	0.719625	0.508143	0	NA
412	STS	0.716025	0.448566	0	NA
5166	PDK4	0.715086	0.423967	0	NA
10516	FBLN5	0.714956	0.742623	0	NA
91624	NEXN	0.714866	0.651741	0	NA
9754	STARD8	0.714279	0.742983	0	NA
947	CD34	0.71316	0.470671	0	NA
9853	RUSC2	0.712309	0.678964	0	NA
50650	ARHGEF3	0.710344	0.442311	0	NA
79899	PRR5L	0.710178	0.748253	0	NA
55714	TENM3	0.708106	0.258307	0	NA
55824	PAG1	0.70741	0.616689	0	NA
9037	SEMA5A	0.707349	0.248822	0	NA
56892	C8orf4	0.706836	0.542768	0	NA
340273	ABCB5	0.705193	0.473887	0	NA
220323	OAF	0.704546	0.476262	0	NA
60468	BACH2	0.704216	0.456704	0	NA
653	BMP5	0.703684	0.29294	0	NA
1956	EGFR	0.702329	0.565924	0	NA
54843	SYTL2	0.701923	0.404295	0	NA
25891	PAMR1	0.701263	0.334844	0	NA
81624	DIAPH3	0.700636	0.737998	0	NA
54741	LEPROT	0.699711	0.627332	0	NA
6678	SPARC	0.698317	0.862081	0	NA
25927	CNRIP1	0.697804	0.704493	0	NA
3824	KLRD1	0.6972	0.57459	0	NA
8910	SGCE	0.696313	0.804588	0	NA
54532	USP53	0.695995	0.620096	0	NA
288	ANK3	0.695066	0.498626	0	NA
83857	TMTC1	0.693727	0.440615	0	NA
64759	TNS3	0.693598	0.536567	0	NA
220972	MARCH8	0.692374	0.280823	0	NA
6310	ATXN1	0.691595	0.484155	0	NA
4121	MAN1A1	0.691184	0.469461	0	NA
23022	PALLD	0.691084	0.444481	0	NA
79839	CCDC102B	0.690782	0.345345	0	NA
122060	SLAIN1	0.690369	0.810607	0	NA
5218	CDK14	0.688675	0.486623	0	NA
5745	PTH1R	0.688486	0.807332	0	NA
9182	RASSF9	0.688204	0.666389	0	NA
387763	C11orf96	0.688039	0.746598	0	NA
131566	DCBLD2	0.687963	0.239325	0	NA
7021	TFAP2B	0.687331	0.541829	0	NA
390	RND3	0.68702	0.465458	0	NA
8848	TSC22D1	0.686474	0.620592	0	NA
2919	CXCL1	0.686065	0.411017	0	NA
221749	PXDC1	0.685628	0.529784	0	NA
23414	ZFPM2	0.684336	0.421161	0	NA
4881	NPR1	0.683453	0.287519	0	NA
23670	TMEM2	0.682794	0.357713	0	NA
55074	OXR1	0.68274	0.414829	0	NA
2487	FRZB	0.682039	0.49864	0	NA
29951	PDZRN4	0.681158	0.307823	0	NA
8321	FZD1	0.680431	0.577424	0	NA
1948	EFNB2	0.680193	0.537794	0	NA
2934	GSN	0.678678	0.379809	0	NA
8082	SSPN	0.678475	0.575551	0	NA
7456	WIPF1	0.67825	0.610731	0	NA
57538	ALPK3	0.677855	0.387848	0	NA
827	CAPN6	0.677354	0.686891	0	NA
1946	EFNA5	0.676971	0.384004	0	NA
85458	DIXDC1	0.676084	0.54419	0	NA
33	ACADL	0.675379	0.663607	0	NA
151531	UPP2	0.675318	0.662011	0	NA
51422	PRKAG2	0.675186	0.466409	0	NA
84708	LNX1	0.674565	0.342871	0	NA
4081	MAB21L1	0.673724	0.689842	0	NA
166614	DCLK2	0.672903	0.574898	0	NA
55243	KIRREL	0.671754	0.450411	0	NA
151126	ZNF385B	0.67023	0.39787	0	NA
221391	OPN5	0.670225	0.848677	0	NA
57161	PELI2	0.66897	0.624959	0	NA
651	BMP3	0.668071	0.423489	0	NA
90952	ESAM	0.667808	0.554363	0	NA
145581	LRFN5	0.667661	0.370543	0	NA
83875	BCO2	0.667314	0.483362	0	NA
7057	THBS1	0.666928	0.396916	0	NA
4337	MOCS1	0.666398	0.767694	0	NA
5352	PLOD2	0.666374	0.210246	0	NA
27145	FILIP1	0.664812	0.283868	0	NA
114800	CCDC85A	0.664321	0.273314	0	NA
7048	TGFBR2	0.664278	0.522131	0	NA
1303	COL12A1	0.664061	0.519995	0	NA
85477	SCIN	0.663391	0.841012	0	NA
23371	TENC1	0.663094	0.736219	0	NA
84631	SLITRK2	0.661609	0.254912	0	NA
5915	RARB	0.660269	0.692667	0	NA
5288	PIK3C2G	0.660173	0.728841	0	NA
153222	CREBRF	0.660018	0.76557	0	NA
219972	MPEG1	0.659742	0.715217	0	NA
1831	TSC22D3	0.659386	0.208616	0	NA
23024	PDZRN3	0.659044	0.490057	0	NA
54756	IL17RD	0.658804	0.512074	0	NA
51705	EMCN	0.658761	0.396526	0	NA
6480	ST6GAL1	0.658482	0.600855	0	NA
139818	DOCK11	0.658261	1.14061	0	NA
3983	ABLIM1	0.658015	0.342417	0	NA
5125	PCSK5	0.657941	0.310525	0	NA
3491	CYR61	0.657779	0.355604	0	NA
114883	OSBPL9	0.656273	0.211772	0	NA
161198	CLEC14A	0.655422	0.798413	0	NA
63027	SLC22A23	0.655033	0.514245	0	NA
89797	NAV2	0.654247	0.55313	0	NA
8425	LTBP4	0.653451	0.946208	0	NA
8476	CDC42BPA	0.653434	0.420419	0	NA
80332	ADAM33	0.652035	0.555957	0	NA
2114	ETS2	0.651788	0.523757	0	NA
83700	JAM3	0.651425	0.521842	0	NA
114897	C1QTNF1	0.65134	0.340629	0	NA
6403	SELP	0.650403	0.47967	0	NA
7049	TGFBR3	0.649589	0.41656	0	NA
5800	PTPRO	0.649466	0.430183	0	NA
5144	PDE4D	0.649265	0.742362	0	NA
9201	DCLK1	0.647223	0.398146	0	NA
7855	FZD5	0.64691	0.314549	0	NA
9886	RHOBTB1	0.646753	0.58453	0	NA
9444	QKI	0.64596	0.657489	0	NA
7991	TUSC3	0.645322	0.263529	0	NA
27147	DENND2A	0.645264	0.583726	0	NA
2949	GSTM5	0.645191	0.978273	0	NA
6414	SEPP1	0.644831	0.617711	0	NA
51566	ARMCX3	0.644571	0.508251	0	NA
3488	IGFBP5	0.644304	0.664836	0	NA
22862	FNDC3A	0.644138	0.265562	0	NA
9068	ANGPTL1	0.6441	0.555896	0	NA
374378	GALNT18	0.64382	0.431645	0	NA
9096	TBX18	0.643616	0.503959	0	NA
5743	PTGS2	0.643094	0.368986	0	NA
122953	JDP2	0.642892	0.680728	0	NA
79776	ZFHX4	0.641454	0.329452	0	NA
11309	SLCO2B1	0.641215	0.509629	0	NA
84460	ZMAT1	0.640605	0.627668	0	NA
2562	GABRB3	0.639975	0.532026	0	NA
25849	PARM1	0.639177	0.279118	0	NA
57520	HECW2	0.638185	0.34999	0	NA
1824	DSC2	0.637168	0.293762	0	NA
10085	EDIL3	0.636559	0.330699	0	NA
5196	PF4	0.635711	0.394124	0	NA
473	RERE	0.63427	0.264762	0	NA
23127	COLGALT2	0.634135	0.368393	0	NA
9071	CLDN10	0.633825	0.577484	0	NA
2702	GJA5	0.633324	0.817122	0	NA
2006	ELN	0.632968	0.692387	0	NA
187	APLNR	0.632026	0.256601	0	NA
80310	PDGFD	0.631701	0.646725	0	NA
1030	CDKN2B	0.630599	0.270194	0	NA
5153	PDE1B	0.629762	0.275202	0	NA
6387	CXCL12	0.629506	0.611574	0	NA
7010	TEK	0.629493	0.544383	0	NA
64778	FNDC3B	0.628347	0.313982	0	NA
4091	SMAD6	0.626639	0.412512	0	NA
2254	FGF9	0.62592	0.187984	0	NA
716	C1S	0.62552	0.679282	0	NA
8777	MPDZ	0.625494	0.441763	0	NA
4139	MARK1	0.623614	0.450477	0	NA
51294	PCDH12	0.623446	0.869916	0	NA
51435	SCARA3	0.62277	0.448376	0	NA
114907	FBXO32	0.622578	0.259649	0	NA
2318	FLNC	0.622237	0.632423	0	NA
51762	RAB8B	0.620703	0.506816	0	NA
6913	TBX15	0.619959	0.322397	0	NA
2494	NR5A2	0.619946	0.328321	0	NA
79772	MCTP1	0.619831	0.343552	0	NA
3915	LAMC1	0.619419	0.292857	0	NA
4482	MSRA	0.61875	0.40371	0	NA
5362	PLXNA2	0.617126	0.477742	0	NA
26257	NKX2-8	0.617021	0.674707	0	NA
56034	PDGFC	0.616462	0.411528	0	NA
1909	EDNRA	0.616256	0.56045	0	NA
6909	TBX2	0.615058	0.493538	0	NA
401265	KLHL31	0.612879	0.547354	0	NA
3075	CFH	0.612596	0.605306	0	NA
7102	TSPAN7	0.612139	0.548436	0	NA
56956	LHX9	0.610928	0.678821	0	NA
54212	SNTG1	0.610547	0.82936	0	NA
5552	SRGN	0.610307	0.302898	0	NA
1842	ECM2	0.609565	0.821025	0	NA
202559	KHDRBS2	0.60917	0.694376	0	NA
2983	GUCY1B3	0.608934	0.316276	19	4q32.1
114786	XKR4	0.608667	0.625539	0	NA
11228	RASSF8	0.608421	0.3382	0	NA
7077	TIMP2	0.608232	0.391388	0	NA
4205	MEF2A	0.608092	0.505183	0	NA
8676	STX11	0.608059	0.714712	0	NA
9413	FAM189A2	0.606776	0.423469	0	NA
1129	CHRM2	0.606755	0.65455	0	NA
83690	CRISPLD1	0.606316	0.254662	0	NA
55366	LGR4	0.606261	0.446785	0	NA
3235	HOXD9	0.605988	0.682593	0	NA
57088	PLSCR4	0.605556	0.344709	0	NA
2561	GABRB2	0.605268	0.698755	0	NA
10742	RAI2	0.604074	0.44982	0	NA
654	BMP6	0.603934	0.702628	0	NA
117583	PARD3B	0.603631	0.606268	0	NA
5926	ARID4A	0.602892	0.725789	0	NA
10217	CTDSPL	0.60222	0.685505	0	NA
55638	SYBU	0.601942	0.547423	0	NA
23362	PSD3	0.601903	0.506658	0	NA
9429	ABCG2	0.600511	0.511521	0	NA
83595	SOX7	0.600248	0.681789	0	NA
3479	IGF1	0.600205	0.551571	0	NA
6092	ROBO2	0.599906	0.475264	0	NA
663	BNIP2	0.598861	0.522509	0	NA
577	BAI3	0.598659	0.629982	0	NA
23365	ARHGEF12	0.598114	0.161006	0	NA
53829	P2RY13	0.596168	0.352459	0	NA
126669	SHE	0.59584	0.747405	0	NA
84530	SRRM4	0.595503	0.527041	0	NA
11167	FSTL1	0.59513	0.660138	0	NA
8613	PPAP2B	0.594188	0.523196	0	NA
7082	TJP1	0.59414	0.247105	0	NA
168667	BMPER	0.593701	0.516223	0	NA
10351	ABCA8	0.593562	0.595637	0	NA
182	JAG1	0.593495	0.546872	33	20p12.1-p11.23
4008	LMO7	0.593479	0.252747	0	NA
6505	SLC1A1	0.592676	0.6812	0	NA
79632	FAM184A	0.592298	0.367692	0	NA
6474	SHOX2	0.590786	0.346594	0	NA
1000	CDH2	0.590483	0.510883	0	NA
443	ASPA	0.590273	0.600672	0	NA
140	ADORA3	0.589591	0.360891	0	NA
55273	TMEM100	0.589583	0.495029	0	NA
81029	WNT5B	0.589146	0.436648	0	NA
130497	OSR1	0.588855	0.305424	0	NA
6751	SSTR1	0.587713	0.40568	0	NA
4023	LPL	0.586288	0.437314	0	NA
64900	LPIN3	0.585914	0.694499	0	NA
2069	EREG	0.585825	0.353223	0	NA
55691	FRMD4A	0.58475	0.331251	0	NA
3912	LAMB1	0.58432	0.575869	0	NA
10253	SPRY2	0.583724	0.321261	0	NA
80031	SEMA6D	0.583441	0.697293	0	NA
51222	ZNF219	0.582532	0.250434	0	NA
5581	PRKCE	0.581087	0.311415	0	NA
5069	PAPPA	0.578935	0.1633	0	NA
3741	KCNA5	0.578822	0.438813	0	NA
59277	NTN4	0.578408	0.295143	0	NA
56171	DNAH7	0.578372	0.684403	0	NA
221692	PHACTR1	0.577919	0.412303	0	NA
130271	PLEKHH2	0.577232	0.584389	0	NA
5138	PDE2A	0.57596	0.433949	0	NA
55553	SOX6	0.575331	0.942306	4	11p15.3
9358	ITGBL1	0.574971	0.343119	0	NA
6439	SFTPB	0.574386	0.505524	0	NA
4629	MYH11	0.573787	0.625499	0	NA
23086	EXPH5	0.573587	0.471828	0	NA
83698	CALN1	0.573095	0.578369	0	NA
4656	MYOG	0.572954	0.791357	0	NA
2262	GPC5	0.572477	0.377133	0	NA
104	ADARB1	0.57239	0.46954	0	NA
1280	COL2A1	0.571475	0.591869	0	NA
57142	RTN4	0.571375	0.395938	0	NA
7225	TRPC6	0.571346	0.527752	0	NA
286	ANK1	0.571287	0.787002	0	NA
222223	KIAA1324L	0.569281	0.564689	0	NA
10060	ABCC9	0.566957	0.384781	0	NA
6530	SLC6A2	0.566726	0.443293	0	NA
64097	EPB41L4A	0.566038	0.335532	0	NA
10391	CORO2B	0.565358	0.710973	0	NA
5243	ABCB1	0.56509	0.658985	0	NA
23705	CADM1	0.564966	0.341241	0	NA
1297	COL9A1	0.56455	0.508099	0	NA
25959	KANK2	0.564498	0.781103	0	NA
93166	PRDM6	0.564211	0.280994	0	NA
94	ACVRL1	0.563922	0.426393	0	NA
1282	COL4A1	0.563821	0.209618	0	NA
115111	SLC26A7	0.563675	0.27929	0	NA
4129	MAOB	0.563653	0.432059	0	NA
2701	GJA4	0.563253	0.200953	0	NA
586	BCAT1	0.562434	0.387744	0	NA
10203	CALCRL	0.561077	0.699796	0	NA
1124	CHN2	0.560866	0.531117	0	NA
7052	TGM2	0.559636	0.458667	0	NA
5728	PTEN	0.559452	0.415928	0	NA
54798	DCHS2	0.558787	0.657499	0	NA
84141	EVA1A	0.557822	0.262907	0	NA
9469	CHST3	0.557756	0.608989	0	NA
9699	RIMS2	0.557488	0.405227	0	NA
9099	USP2	0.557411	0.182761	0	NA
66000	TMEM108	0.556115	0.711217	0	NA
57162	PELI1	0.555736	0.462532	0	NA
79750	ZNF385D	0.555668	0.391514	0	NA
1268	CNR1	0.555448	0.235911	0	NA
7025	NR2F1	0.555099	0.629203	0	NA
11259	FILIP1L	0.552736	0.307473	0	NA
63876	PKNOX2	0.55234	0.785535	0	NA
203522	DDX26B	0.552142	0.66823	0	NA
4053	LTBP2	0.551873	0.314118	0	NA
474344	GIMAP6	0.551131	0.446364	0	NA
55137	FIGN	0.550842	0.453879	7	2q24.3
10579	TACC2	0.550839	0.261111	0	NA
8809	IL18R1	0.550825	0.478648	0	NA
23111	SPG20	0.54863	0.771079	0	NA
387357	THEMIS	0.548252	0.634216	0	NA
2200	FBN1	0.546041	0.213488	0	NA
8854	ALDH1A2	0.545963	0.687412	0	NA
55351	STK32B	0.545953	0.657885	0	NA
1959	EGR2	0.54576	0.678498	0	NA
64072	CDH23	0.545279	0.4744	0	NA
1288	COL4A6	0.544612	0.945082	0	NA
64129	TINAGL1	0.544588	0.379595	0	NA
23001	WDFY3	0.544572	0.501138	0	NA
7148	TNXB	0.544416	0.767457	37	6p21.3
9173	IL1RL1	0.543867	0.468334	0	NA
23112	TNRC6B	0.543432	0.316603	0	NA
161357	MDGA2	0.542917	0.23468	0	NA
4013	VWA5A	0.542172	0.474446	0	NA
857	CAV1	0.541641	0.489194	0	NA
1305	COL13A1	0.541165	0.338865	0	NA
130132	RFTN2	0.541021	0.865866	0	NA
5602	MAPK10	0.540925	0.432264	0	NA
54674	LRRN3	0.540512	0.362254	0	NA
11185	INMT	0.540175	0.902478	0	NA
56670	SUCNR1	0.53911	0.496512	0	NA
120892	LRRK2	0.538982	0.402599	0	NA
1123	CHN1	0.538967	0.569199	0	NA
51776	ZAK	0.538363	0.570482	0	NA
26224	FBXL3	0.53793	0.278478	0	NA
9104	RGN	0.536505	0.452643	0	NA
2119	ETV5	0.536383	0.68436	0	NA
2327	FMO2	0.536262	0.52882	0	NA
54715	RBFOX1	0.535899	0.472987	0	NA
2892	GRIA3	0.53529	0.720031	0	NA
9312	KCNB2	0.53509	0.680251	0	NA
9462	RASAL2	0.534345	0.50038	0	NA
2674	GFRA1	0.53422	0.283604	0	NA
5646	PRSS3	0.533459	0.833506	0	NA
23114	NFASC	0.533436	0.682556	0	NA
145781	GCOM1	0.533367	0.698109	0	NA
6347	CCL2	0.533264	0.527088	0	NA
5734	PTGER4	0.533225	0.441575	0	NA
10231	RCAN2	0.532536	0.572729	0	NA
2335	FN1	0.531546	0.530898	0	NA
9467	SH3BP5	0.531245	0.361216	0	NA
2687	GGT5	0.531182	0.829493	0	NA
8829	NRP1	0.530779	0.482852	0	NA
140733	MACROD2	0.530376	0.475937	0	NA
160492	LMNTD1	0.529591	0.465696	0	NA
8395	PIP5K1B	0.529534	0.69287	0	NA
91133	L3MBTL4	0.529418	0.51023	0	NA
1008	CDH10	0.529176	0.539706	0	NA
5341	PLEK	0.528814	0.404847	0	NA
8987	STBD1	0.528427	0.362954	0	NA
53826	FXYD6	0.528193	0.445307	0	NA
781	CACNA2D1	0.528135	0.195945	0	NA
10266	RAMP2	0.527857	0.56491	0	NA
54947	LPCAT2	0.5275	0.673518	0	NA
23245	ASTN2	0.526658	0.405686	0	NA
825	CAPN3	0.526461	0.245273	0	NA
3046	HBE1	0.52587	0.763228	0	NA
3426	CFI	0.525537	0.580672	0	NA
23258	DENND5A	0.525496	0.425644	0	NA
144402	CPNE8	0.525424	0.341089	0	NA
1404	HAPLN1	0.524862	0.391739	0	NA
10144	FAM13A	0.524695	0.609684	0	NA
1191	CLU	0.524516	0.446901	0	NA
81553	FAM49A	0.524182	0.763443	0	NA
1996	ELAVL4	0.523337	0.601229	0	NA
55885	LMO3	0.523314	0.772836	0	NA
3696	ITGB8	0.523133	0.39028	0	NA
9638	FEZ1	0.523094	0.27907	0	NA
164284	APCDD1L	0.523094	0.30816	0	NA
132204	SYNPR	0.521745	0.859446	0	NA
60482	SLC5A7	0.520288	0.733652	0	NA
79625	NDNF	0.519978	0.774782	0	NA
56978	PRDM8	0.519387	0.740843	45	4q21
56243	KIAA1217	0.519386	0.262563	0	NA
5473	PPBP	0.519292	0.487147	0	NA
22915	MMRN1	0.517913	0.434774	0	NA
5583	PRKCH	0.51712	0.327077	0	NA
23390	ZDHHC17	0.516868	0.555634	0	NA
60676	PAPPA2	0.515837	0.415241	0	NA
639	PRDM1	0.515811	0.467865	0	NA
257194	NEGR1	0.515761	0.611146	0	NA
22918	CD93	0.515495	0.651725	0	NA
23194	FBXL7	0.515015	0.57821	0	NA
119587	CPXM2	0.514947	0.666717	0	NA
9050	PSTPIP2	0.513907	0.65102	0	NA
57007	ACKR3	0.513801	0.470183	0	NA
2274	FHL2	0.51326	0.467603	0	NA
83872	HMCN1	0.512702	0.496285	0	NA
2621	GAS6	0.510865	0.849901	0	NA
5793	PTPRG	0.510388	0.601947	0	NA
5801	PTPRR	0.508721	0.436413	0	NA
4300	MLLT3	0.507378	0.218948	0	NA
2113	ETS1	0.507142	0.593522	0	NA
389136	VGLL3	0.506077	0.738615	0	NA
90362	FAM110B	0.505352	0.531839	0	NA
55323	LARP6	0.504863	0.227189	0	NA
64377	CHST8	0.504492	0.274551	0	NA
25932	CLIC4	0.504385	0.331312	0	NA
1902	LPAR1	0.50386	0.180234	0	NA
624	BDKRB2	0.503816	0.5371	0	NA
79785	RERGL	0.502594	0.633355	0	NA
7080	NKX2-1	0.502531	0.670874	0	NA
79849	PDZD3	0.501234	0.476583	0	NA
1630	DCC	0.500998	0.428533	0	NA
3913	LAMB2	0.500421	0.640126	0	NA
2295	FOXF2	0.500204	0.716592	0	NA
8325	FZD8	0.498631	0.254968	0	NA
51285	RASL12	0.498052	0.617529	0	NA
1285	COL4A3	0.498035	0.717658	0	NA
54996	MARC2	0.497942	0.695627	0	NA
3987	LIMS1	0.497275	0.258678	0	NA
51274	KLF3	0.497262	0.91699	0	NA
79689	STEAP4	0.497207	0.481888	0	NA
1536	CYBB	0.497203	0.28105	0	NA
54463	FAM134B	0.495534	0.248971	0	NA
2131	EXT1	0.4949	0.468875	0	NA
22906	TRAK1	0.494322	0.406785	28	3p22.1
114757	CYGB	0.493959	0.753938	0	NA
29953	TRHDE	0.493139	0.430871	0	NA
28514	DLL1	0.492216	0.359986	0	NA
10814	CPLX2	0.492078	0.716611	0	NA
64764	CREB3L2	0.490882	0.521793	0	NA
6334	SCN8A	0.490653	0.481535	0	NA
55704	CCDC88A	0.490586	0.730855	0	NA
91694	LONRF1	0.489704	0.459811	0	NA
1813	DRD2	0.489704	0.706458	0	NA
26027	ACOT11	0.489627	0.387359	0	NA
27319	BHLHE22	0.489398	0.647925	0	NA
4855	NOTCH4	0.489304	0.364006	37	6p21.3
57636	ARHGAP23	0.48904	0.369737	0	NA
6376	CX3CL1	0.487727	0.364843	0	NA
6401	SELE	0.487709	0.624181	0	NA
358	AQP1	0.486638	0.954813	0	NA
57158	JPH2	0.486023	0.541407	0	NA
10154	PLXNC1	0.485924	0.459615	0	NA
54762	GRAMD1C	0.485727	0.461693	0	NA
1997	ELF1	0.485716	0.586081	0	NA
56129	PCDHB7	0.485561	0.47528	0	NA
114815	SORCS1	0.485305	0.850288	0	NA
1889	ECE1	0.485091	0.519567	0	NA
9073	CLDN8	0.484686	0.332843	0	NA
81578	COL21A1	0.484619	0.553915	0	NA
5523	PPP2R3A	0.484555	0.480266	0	NA
79870	BAALC	0.484349	0.524204	0	NA
337	APOA4	0.483469	0.746654	0	NA
3236	HOXD10	0.483436	0.484137	0	NA
222255	ATXN7L1	0.482797	0.407101	0	NA
163782	KANK4	0.482125	0.715966	0	NA
92126	DSEL	0.482096	0.34263	0	NA
79616	CCNJL	0.481817	0.5311	0	NA
55422	ZNF331	0.481569	0.733814	0	NA
57863	CADM3	0.480999	0.420171	0	NA
11095	ADAMTS8	0.480781	0.461603	8	11q25
1290	COL5A2	0.479954	0.427731	0	NA
64805	P2RY12	0.479807	0.327921	0	NA
57537	SORCS2	0.479677	0.541608	0	NA
1901	S1PR1	0.479669	0.757975	0	NA
11067	C10orf10	0.479577	0.600162	0	NA
23382	AHCYL2	0.479083	0.700802	0	NA
2169	FABP2	0.478451	0.77155	0	NA
80323	CCDC68	0.478267	0.70148	0	NA
377677	CA13	0.476663	0.759666	0	NA
9874	TLK1	0.476095	0.511244	0	NA
2267	FGL1	0.474387	0.592509	0	NA
55576	STAB2	0.474294	0.52888	0	NA
266722	HS6ST3	0.474249	0.641623	0	NA
32	ACACB	0.473919	0.662101	0	NA
63971	KIF13A	0.473863	0.625457	0	NA
7431	VIM	0.473799	0.415061	0	NA
55640	FLVCR2	0.47355	0.527065	0	NA
94031	HTRA3	0.473499	0.45358	0	NA
10413	YAP1	0.47322	0.223174	0	NA
7045	TGFBI	0.473027	0.497386	0	NA
51088	KLHL5	0.472351	0.33526	0	NA
6622	SNCA	0.472321	0.503448	0	NA
1490	CTGF	0.472294	0.407357	0	NA
6925	TCF4	0.472287	0.606692	0	NA
29091	STXBP6	0.471682	0.531161	0	NA
9023	CH25H	0.471313	0.574223	0	NA
55024	BANK1	0.470871	0.326105	25	4q22-q24
84570	COL25A1	0.470336	1.05504	0	NA
8013	NR4A3	0.469961	0.632998	0	NA
129446	XIRP2	0.469642	0.561808	0	NA
117154	DACH2	0.468647	0.522984	0	NA
1612	DAPK1	0.468015	0.276911	0	NA
1016	CDH18	0.467748	0.700671	0	NA
9508	ADAMTS3	0.467536	0.253699	0	NA
3201	HOXA4	0.467105	0.529945	22	7p15.2
51046	ST8SIA3	0.466932	0.42996	0	NA
4674	NAP1L2	0.466675	0.470496	0	NA
8807	IL18RAP	0.466618	0.497775	0	NA
225689	MAPK15	0.466446	0.726814	0	NA
53358	SHC3	0.466294	0.569112	0	NA
3772	KCNJ15	0.466085	0.393826	0	NA
10170	DHRS9	0.465938	0.656842	0	NA
56139	PCDHA10	0.463216	0.282532	0	NA
8787	RGS9	0.463135	0.405697	0	NA
768211	RELL1	0.463064	0.711504	0	NA
126393	HSPB6	0.462687	0.686101	0	NA
2192	FBLN1	0.462563	0.406257	0	NA
2675	GFRA2	0.462124	0.341664	0	NA
338328	GPIHBP1	0.462027	0.657394	0	NA
169611	OLFML2A	0.461872	0.590033	0	NA
5950	RBP4	0.461829	0.294749	0	NA
23189	KANK1	0.461535	0.334658	0	NA
320	APBA1	0.461493	0.494608	0	NA
51299	NRN1	0.461399	0.629233	0	NA
6655	SOS2	0.461188	0.390723	0	NA
4481	MSR1	0.460642	0.484574	0	NA
9938	ARHGAP25	0.459908	0.4808	0	NA
4092	SMAD7	0.459838	0.616111	0	NA
375033	PEAR1	0.459796	0.670166	0	NA
137835	TMEM71	0.459315	0.242042	0	NA
30846	EHD2	0.458728	1.07377	0	NA
7570	ZNF22	0.458346	0.676108	0	NA
161742	SPRED1	0.457811	0.326276	0	NA
26011	TENM4	0.457661	0.316349	0	NA
2331	FMOD	0.457578	0.338901	0	NA
23075	SWAP70	0.457381	0.471646	1	11p15.4
6366	CCL21	0.456939	0.624053	0	NA
10003	NAALAD2	0.456878	0.884502	0	NA
1998	ELF2	0.456695	0.583497	0	NA
81704	DOCK8	0.456494	0.392339	0	NA
84870	RSPO3	0.455094	0.427387	21	6q22.33
126	ADH1C	0.455004	0.452274	0	NA
942	CD86	0.45496	0.574751	0	NA
6304	SATB1	0.454886	0.433983	0	NA
7798	LUZP1	0.454775	0.526745	0	NA
761	CA3	0.454632	0.449221	0	NA
7447	VSNL1	0.454261	0.258255	0	NA
2043	EPHA4	0.454211	0.337301	0	NA
114784	CSMD2	0.453932	0.776663	0	NA
4978	OPCML	0.453108	0.34352	0	NA
57545	CC2D2A	0.452851	0.16773	0	NA
4651	MYO10	0.452785	0.323098	0	NA
57514	ARHGAP31	0.452762	0.47537	0	NA
253559	CADM2	0.451773	0.609218	0	NA
80731	THSD7B	0.451684	0.384682	0	NA
3918	LAMC2	0.451581	0.275417	0	NA
2255	FGF10	0.451545	0.545714	0	NA
7903	ST8SIA4	0.451543	0.361886	0	NA
6330	SCN4B	0.451303	0.61388	0	NA
13	AADAC	0.450794	0.618684	0	NA
84529	C15orf41	0.450703	0.698475	0	NA
4212	MEIS2	0.450606	0.55462	0	NA
80816	ASXL3	0.450581	0.711602	0	NA
84417	C2orf40	0.450356	0.190191	0	NA
1740	DLG2	0.450081	0.504567	0	NA
1674	DES	0.449896	0.679048	0	NA
221895	JAZF1	0.449863	0.490032	0	NA
2651	GCNT2	0.449628	0.213628	0	NA
29970	SCHIP1	0.449492	0.421262	0	NA
1408	CRY2	0.449124	0.518195	0	NA
51086	TNNI3K	0.448994	0.30832	0	NA
283298	OLFML1	0.448824	0.831938	0	NA
1301	COL11A1	0.448562	0.601704	0	NA
2289	FKBP5	0.447869	0.557284	0	NA
9021	SOCS3	0.447842	0.353692	0	NA
4289	MKLN1	0.447624	0.481021	0	NA
4088	SMAD3	0.446987	0.29556	0	NA
3475	IFRD1	0.446663	0.893445	0	NA
3679	ITGA7	0.446432	0.507931	0	NA
55906	ZC4H2	0.446366	0.457356	0	NA
55600	ITLN1	0.446356	0.335523	0	NA
652	BMP4	0.445903	0.540422	0	NA
84162	KIAA1109	0.445848	0.46347	0	NA
57528	KCTD16	0.445608	0.40069	0	NA
6943	TCF21	0.445016	0.6317	0	NA
57717	PCDHB16	0.444819	0.934476	0	NA
55529	TMEM55A	0.444777	0.58831	0	NA
166824	RASSF6	0.444775	0.484146	0	NA
84867	PTPN5	0.444303	0.485254	0	NA
140578	CHODL	0.444209	0.376526	0	NA
8543	LMO4	0.443278	0.285393	0	NA
27129	HSPB7	0.443184	0.502538	0	NA
10810	WASF3	0.44291	0.419909	0	NA
23077	MYCBP2	0.442505	0.5558	0	NA
5997	RGS2	0.442399	0.686073	0	NA
7799	PRDM2	0.441866	0.405825	0	NA
4804	NGFR	0.441665	0.333107	35	17q21.32
85464	SSH2	0.441621	0.285637	0	NA
114805	GALNT13	0.44129	0.34307	0	NA
2828	GPR4	0.440716	0.675325	0	NA
4135	MAP6	0.440322	0.193719	0	NA
147495	APCDD1	0.43962	0.594607	0	NA
259173	ALS2CL	0.439214	0.570615	0	NA
23562	CLDN14	0.437723	0.7073	0	NA
5797	PTPRM	0.437399	0.590919	0	NA
2615	LRRC32	0.43733	0.227332	0	NA
7512	XPNPEP2	0.437321	0.241098	0	NA
23331	TTC28	0.437099	0.341281	0	NA
1545	CYP1B1	0.436784	0.536414	0	NA
50507	NOX4	0.436438	0.768655	0	NA
5923	RASGRF1	0.436374	0.4067	0	NA
9064	MAP3K6	0.432758	0.343732	0	NA
256949	KANK3	0.431417	0.647553	0	NA
57205	ATP10D	0.431289	0.318268	0	NA
143686	SESN3	0.43074	0.522726	0	NA
79582	SPAG16	0.428782	0.295671	0	NA
4915	NTRK2	0.428543	0.857846	0	NA
136895	C7orf31	0.428504	0.488469	0	NA
10752	CHL1	0.428464	0.385536	0	NA
8224	SYN3	0.42841	0.742025	0	NA
3340	NDST1	0.427812	0.369308	0	NA
83714	NRIP2	0.427343	0.502303	0	NA
10365	KLF2	0.426461	0.821871	0	NA
6326	SCN2A	0.426275	0.374629	0	NA
11057	ABHD2	0.425984	0.563757	0	NA
51666	ASB4	0.424398	0.54044	0	NA
29969	MDFIC	0.423927	0.417955	0	NA
10873	ME3	0.423906	0.501332	0	NA
135112	NCOA7	0.423286	0.352203	0	NA
10242	KCNMB2	0.423274	0.685368	0	NA
1004	CDH6	0.422671	0.414449	0	NA
256435	ST6GALNAC3	0.422508	0.210465	0	NA
10157	AASS	0.422246	0.447088	0	NA
23096	IQSEC2	0.422119	0.372828	0	NA
51312	SLC25A37	0.42162	0.686037	0	NA
22854	NTNG1	0.421586	0.429776	0	NA
57568	SIPA1L2	0.421469	0.215801	0	NA
1435	CSF1	0.421157	0.608647	0	NA
9595	CYTIP	0.420659	0.446401	0	NA
29761	USP25	0.42046	0.747029	0	NA
7450	VWF	0.420408	0.837702	0	NA
4803	NGF	0.420089	0.564623	0	NA
49855	SCAPER	0.419574	0.236297	0	NA
169966	FAM46D	0.419406	0.888771	0	NA
551	AVP	0.418439	0.741509	0	NA
84101	USP44	0.418432	0.662135	0	NA
2770	GNAI1	0.418195	0.713271	0	NA
25928	SOSTDC1	0.418108	0.406003	0	NA
135138	PACRG	0.417674	0.481433	0	NA
286343	LURAP1L	0.417096	0.417729	0	NA
1003	CDH5	0.416811	0.560328	0	NA
51266	CLEC1B	0.416443	0.501752	0	NA
79742	CXorf36	0.416244	0.789893	0	NA
55742	PARVA	0.41557	0.313795	0	NA
165631	PARP15	0.415525	0.232142	0	NA
759	CA1	0.415494	0.419577	0	NA
10930	APOBEC2	0.415196	0.595398	0	NA
7275	TUB	0.414732	0.32526	0	NA
56963	RGMA	0.414517	0.472234	0	NA
23673	STX12	0.41442	0.958775	0	NA
116835	HSPA12B	0.414202	0.542103	0	NA
116154	PHACTR3	0.414008	0.76293	0	NA
22903	BTBD3	0.413895	0.784659	0	NA
2744	GLS	0.413585	0.390501	0	NA
2920	CXCL2	0.412923	0.381397	0	NA
253738	EBF3	0.412888	0.695013	0	NA
8496	PPFIBP1	0.412732	0.600625	0	NA
169026	SLC30A8	0.412515	1.04799	0	NA
3624	INHBA	0.412346	0.604076	0	NA
23284	LPHN3	0.412033	0.787413	0	NA
54464	XRN1	0.411665	0.316761	0	NA
5549	PRELP	0.410917	1.1758	0	NA
3339	HSPG2	0.410776	0.380554	0	NA
5567	PRKACB	0.410748	0.761841	0	NA
4617	MYF5	0.410191	0.824559	0	NA
3176	HNMT	0.409479	0.401908	0	NA
7026	NR2F2	0.407902	0.482712	0	NA
5737	PTGFR	0.407576	0.617966	0	NA
57449	PLEKHG5	0.407164	0.590496	0	NA
2564	GABRE	0.406661	0.685895	0	NA
84251	SGIP1	0.406374	0.419667	0	NA
4734	NEDD4	0.406109	0.362917	0	NA
2554	GABRA1	0.405543	0.476455	0	NA
285220	EPHA6	0.405086	0.868325	0	NA
5463	POU6F1	0.40489	0.586732	0	NA
4316	MMP7	0.404778	0.322562	0	NA
10371	SEMA3A	0.404701	0.389974	0	NA
89927	C16orf45	0.404659	0.742444	0	NA
55220	KLHDC8A	0.404267	0.498149	0	NA
167691	LCA5	0.404192	0.513023	0	NA
3991	LIPE	0.404027	0.2822	0	NA
79192	IRX1	0.403977	0.592834	0	NA
541565	C8orf58	0.403745	0.377847	0	NA
148741	ANKRD35	0.40332	0.388092	0	NA
8874	ARHGEF7	0.402792	0.408944	0	NA
51311	TLR8	0.400316	0.761546	0	NA
3363	HTR7	0.399103	0.63038	0	NA
9079	LDB2	0.397954	0.610397	0	NA
23158	TBC1D9	0.396609	0.295442	0	NA
5796	PTPRK	0.39637	0.266705	0	NA
55788	LMBRD1	0.396233	0.400585	0	NA
79875	THSD4	0.395943	0.572406	0	NA
9644	SH3PXD2A	0.395791	0.468952	0	NA
9659	PDE4DIP	0.395582	0.48166	0	NA
1073	CFL2	0.395468	0.45326	0	NA
5627	PROS1	0.395132	0.632948	0	NA
10894	LYVE1	0.394316	0.434334	1	11p15.4
23243	ANKRD28	0.393563	0.294081	0	NA
439921	MXRA7	0.393394	0.218234	0	NA
3202	HOXA5	0.393285	0.561436	22	7p15.2
51421	AMOTL2	0.393217	0.572458	0	NA
4853	NOTCH2	0.393067	0.486431	0	NA
5774	PTPN3	0.392567	0.807034	0	NA
2913	GRM3	0.392514	0.374281	0	NA
81617	CAB39L	0.391195	0.415159	0	NA
55286	C4orf19	0.391193	0.472567	0	NA
7046	TGFBR1	0.390917	0.364619	0	NA
6332	SCN7A	0.390904	0.749858	0	NA
56952	PRTFDC1	0.390455	0.261592	0	NA
130	ADH6	0.389172	0.636208	0	NA
9464	HAND2	0.388339	0.357231	0	NA
2199	FBLN2	0.388229	0.572721	0	NA
54832	VPS13C	0.388228	0.713226	0	NA
3131	HLF	0.387789	0.506364	0	NA
7837	PXDN	0.387665	0.586462	0	NA
8499	PPFIA2	0.387454	0.279272	0	NA
3215	HOXB5	0.387444	0.347649	0	NA
3459	IFNGR1	0.386497	0.276651	0	NA
220965	FAM13C	0.385957	0.591347	0	NA
10982	MAPRE2	0.385562	0.551316	0	NA
8935	SKAP2	0.385512	0.701424	0	NA
63982	ANO3	0.385117	0.531799	0	NA
4837	NNMT	0.38508	0.273964	0	NA
55924	FAM212B	0.384736	0.873317	0	NA
6344	SCTR	0.38454	0.293611	0	NA
84858	ZNF503	0.384504	0.287939	0	NA
55534	MAML3	0.38416	0.560694	0	NA
79026	AHNAK	0.38364	0.658114	0	NA
1809	DPYSL3	0.383473	0.757337	0	NA
7099	TLR4	0.383129	0.647406	0	NA
3490	IGFBP7	0.383071	0.376739	0	NA
91461	PKDCC	0.382839	0.389334	0	NA
284252	KCTD1	0.382557	0.263368	0	NA
57716	PRX	0.382465	0.641663	0	NA
83660	TLN2	0.382135	0.445727	0	NA
27255	CNTN6	0.381311	0.584997	0	NA
2662	GDF10	0.381213	0.39347	0	NA
1300	COL10A1	0.381129	0.713375	0	NA
7132	TNFRSF1A	0.380774	0.594437	0	NA
23643	LY96	0.380066	0.710995	0	NA
1284	COL4A2	0.380047	0.5229	0	NA
54922	RASIP1	0.379517	0.4523	0	NA
6453	ITSN1	0.37922	0.401769	0	NA
219654	ZCCHC24	0.378917	1.05575	0	NA
1272	CNTN1	0.378603	0.396954	0	NA
154661	RUNDC3B	0.377899	0.720626	0	NA
4886	NPY1R	0.377431	0.43253	0	NA
7273	TTN	0.376727	0.352283	0	NA
64388	GREM2	0.376697	0.0699853	0	NA
114781	BTBD9	0.376491	0.52069	0	NA
9322	TRIP10	0.3762	0.58301	0	NA
121273	C12orf54	0.375753	0.575906	0	NA
116984	ARAP2	0.375721	0.711882	0	NA
762	CA4	0.375572	0.879658	0	NA
3762	KCNJ5	0.375216	0.664976	0	NA
57708	MIER1	0.374982	0.499562	0	NA
4430	MYO1B	0.37469	0.662609	0	NA
9936	CD302	0.37463	0.292447	0	NA
112849	L3HYPDH	0.37428	0.396766	0	NA
92999	ZBTB47	0.374268	0.761049	0	NA
6860	SYT4	0.374206	0.577961	0	NA
23281	MTUS2	0.373993	0.410453	0	NA
317649	EIF4E3	0.373459	0.376473	0	NA
3730	KAL1	0.373202	0.410499	0	NA
5321	PLA2G4A	0.373048	0.622858	0	NA
140738	TMEM37	0.37287	0.54226	0	NA
64407	RGS18	0.372004	0.723538	0	NA
90139	TSPAN18	0.371062	0.355859	0	NA
1326	MAP3K8	0.370948	0.649146	0	NA
10769	PLK2	0.370691	0.491734	0	NA
56849	TCEAL7	0.370456	0.838876	0	NA
92	ACVR2A	0.370324	0.42574	0	NA
2819	GPD1	0.368827	0.725511	0	NA
284654	RSPO1	0.36793	0.539792	0	NA
79365	BHLHE41	0.367783	0.168623	0	NA
22898	DENND3	0.367718	0.195563	0	NA
54893	MTMR10	0.367655	0.629751	0	NA
51257	MARCH2	0.367364	0.407823	0	NA
85445	CNTNAP4	0.367206	0.261152	0	NA
10325	RRAGB	0.365589	0.419087	0	NA
83483	PLVAP	0.36476	0.409983	0	NA
3745	KCNB1	0.364411	0.356824	0	NA
571	BACH1	0.364349	0.291896	0	NA
202018	TAPT1	0.363621	0.441054	0	NA
3625	INHBB	0.362999	0.668238	0	NA
50486	G0S2	0.361718	0.538115	0	NA
3678	ITGA5	0.359613	0.632489	0	NA
4907	NT5E	0.359343	0.313725	0	NA
6098	ROS1	0.359342	0.499917	0	NA
84803	AGPAT9	0.357415	0.392423	0	NA
64411	ARAP3	0.35679	1.00258	0	NA
2354	FOSB	0.356729	0.488085	0	NA
223117	SEMA3D	0.356574	0.621794	0	NA
27	ABL2	0.356405	0.551994	0	NA
10123	ARL4C	0.356107	0.360174	0	NA
9032	TM4SF5	0.355876	0.412923	0	NA
6710	SPTB	0.355481	0.436394	0	NA
58158	NEUROD4	0.355276	0.439691	0	NA
4916	NTRK3	0.354593	0.643842	0	NA
6781	STC1	0.354416	0.731488	0	NA
11170	FAM107A	0.3542	0.312027	0	NA
1281	COL3A1	0.354196	0.678357	0	NA
10218	ANGPTL7	0.353275	0.312002	0	NA
5179	PENK	0.352805	0.367971	0	NA
6424	SFRP4	0.352708	0.128829	0	NA
80256	FAM214B	0.352572	0.354337	0	NA
55160	ARHGEF10L	0.351438	0.527302	0	NA
1141	CHRNB2	0.351117	0.677542	0	NA
9468	PCYT1B	0.350508	0.419536	0	NA
160428	ALDH1L2	0.350127	0.480974	0	NA
7168	TPM1	0.349678	0.550846	0	NA
9770	RASSF2	0.349458	0.443949	0	NA
79971	WLS	0.349273	0.455422	0	NA
11155	LDB3	0.349229	0.633391	0	NA
51129	ANGPTL4	0.349181	0.525889	0	NA
558	AXL	0.347477	0.775366	0	NA
85360	SYDE1	0.347202	0.350797	0	NA
55754	TMEM30A	0.346944	0.27823	0	NA
4209	MEF2D	0.346913	0.417523	0	NA
10402	ST3GAL6	0.346205	0.488011	0	NA
80854	SETD7	0.345644	0.454465	0	NA
4248	MGAT3	0.345564	0.663072	0	NA
8648	NCOA1	0.345297	0.520859	0	NA
54875	CNTLN	0.344798	0.365718	0	NA
1803	DPP4	0.34442	0.134013	0	NA
23462	HEY1	0.344268	0.643066	0	NA
1390	CREM	0.34366	0.668394	0	NA
57688	ZSWIM6	0.343511	0.721344	0	NA
54838	WBP1L	0.342806	0.826105	12	10q24.32
1730	DIAPH2	0.342789	0.690724	0	NA
2300	FOXL1	0.341707	0.908396	0	NA
4217	MAP3K5	0.341664	0.662306	0	NA
55973	BCAP29	0.341416	0.406651	0	NA
1287	COL4A5	0.341237	0.701864	0	NA
10100	TSPAN2	0.341062	0.711878	0	NA
132430	PABPC4L	0.340738	0.709981	0	NA
3781	KCNN2	0.340711	0.350847	0	NA
166929	SGMS2	0.340689	0.408196	0	NA
85461	TANC1	0.340611	0.179112	0	NA
10462	CLEC10A	0.340458	0.602047	0	NA
6443	SGCB	0.340283	0.501333	0	NA
5742	PTGS1	0.340194	0.539172	0	NA
8642	DCHS1	0.340049	0.756456	0	NA
168850	ZNF800	0.340027	0.834968	0	NA
10590	SCGN	0.33997	0.65061	38	6p22.1
23452	ANGPTL2	0.339916	0.359763	0	NA
54363	HAO1	0.339815	0.557486	0	NA
10656	KHDRBS3	0.339356	0.754542	0	NA
10863	ADAM28	0.339308	0.579523	0	NA
57406	ABHD6	0.338714	0.35645	0	NA
753	LDLRAD4	0.338308	0.643995	0	NA
11074	TRIM31	0.33828	0.496429	0	NA
27031	NPHP3	0.338213	0.497987	0	NA
259232	NALCN	0.33796	0.556587	0	NA
4856	NOV	0.337628	0.427584	32	8q24.1
94121	SYTL4	0.33753	0.577215	0	NA
6886	TAL1	0.337366	0.405128	0	NA
64092	SAMSN1	0.337188	0.73031	0	NA
9628	RGS6	0.336777	0.681051	0	NA
1912	PHC2	0.336467	0.557004	0	NA
4233	MET	0.336467	0.228438	0	NA
8404	SPARCL1	0.336241	0.210936	0	NA
10763	NES	0.336109	0.473827	0	NA
55117	SLC6A15	0.335765	0.290537	0	NA
174	AFP	0.334634	0.519938	0	NA
56898	BDH2	0.334492	0.747406	0	NA
1580	CYP4B1	0.334449	0.438799	0	NA
4689	NCF4	0.334229	0.89282	0	NA
1879	EBF1	0.334081	0.321586	9	5q34
5733	PTGER3	0.334049	0.699437	0	NA
84662	GLIS2	0.334002	0.385809	0	NA
3995	FADS3	0.333944	0.710655	0	NA
5159	PDGFRB	0.33394	0.391901	0	NA
165904	XIRP1	0.333829	0.54408	0	NA
5168	ENPP2	0.333802	0.335516	32	8q24.1
10867	TSPAN9	0.332401	0.461679	0	NA
5154	PDGFA	0.332353	0.17282	0	NA
8875	VNN2	0.331325	0.389834	0	NA
119385	AGAP11	0.331	0.457261	0	NA
10398	MYL9	0.330886	0.285974	0	NA
23704	KCNE4	0.330488	0.235318	0	NA
3554	IL1R1	0.330106	0.574353	0	NA
9223	MAGI1	0.328756	0.58001	0	NA
79901	CYBRD1	0.328453	0.651852	0	NA
57579	FAM135A	0.328369	0.43959	0	NA
114880	OSBPL6	0.328183	0.648138	0	NA
115123	MARCH3	0.328091	0.544096	0	NA
113612	CYP2U1	0.327751	0.867976	0	NA
11076	TPPP	0.327065	0.637464	0	NA
51309	ARMCX1	0.32697	0.440773	0	NA
8618	CADPS	0.326956	0.487864	0	NA
7041	TGFB1I1	0.325523	0.502265	0	NA
10673	TNFSF13B	0.325407	0.482347	0	NA
22955	SCMH1	0.32518	0.355569	0	NA
8440	NCK2	0.324811	0.406067	0	NA
55628	ZNF407	0.324673	0.474544	0	NA
8202	NCOA3	0.324661	0.163544	0	NA
3097	HIVEP2	0.324656	0.581928	0	NA
4958	OMD	0.323328	0.900048	0	NA
5033	P4HA1	0.323117	0.430615	0	NA
57211	GPR126	0.322835	0.498826	0	NA
4323	MMP14	0.322193	0.683631	0	NA
4045	LSAMP	0.321937	0.331527	0	NA
1859	DYRK1A	0.321769	0.558449	0	NA
7432	VIP	0.321664	0.457362	0	NA
23428	SLC7A8	0.321485	0.684906	0	NA
5784	PTPN14	0.321302	0.315223	0	NA
8785	MATN4	0.321107	0.660404	0	NA
7368	UGT8	0.32043	0.448726	0	NA
3547	IGSF1	0.320351	0.350303	0	NA
5569	PKIA	0.319716	0.360984	0	NA
10631	POSTN	0.31925	0.925601	0	NA
1958	EGR1	0.319186	0.66672	0	NA
84898	PLXDC2	0.319181	0.615297	0	NA
2313	FLI1	0.31781	0.763746	0	NA
5079	PAX5	0.317736	0.430972	0	NA
84239	ATP13A4	0.317506	0.606169	0	NA
8639	AOC3	0.3167	0.653794	0	NA
6775	STAT4	0.316604	0.774836	0	NA
57731	SPTBN4	0.315019	0.603554	0	NA
4776	NFATC4	0.315009	0.359732	0	NA
6563	SLC14A1	0.314472	0.612491	0	NA
8941	CDK5R2	0.314265	0.725704	0	NA
4094	MAF	0.314089	0.814312	0	NA
57101	ANO2	0.314051	0.624748	0	NA
6744	SSFA2	0.313822	0.561663	0	NA
8406	SRPX	0.313532	0.313455	0	NA
54520	CCDC93	0.313496	0.648046	0	NA
51050	PI15	0.313366	0.542327	0	NA
8549	LGR5	0.313098	0.669319	0	NA
10249	GLYAT	0.312913	0.395188	0	NA
57188	ADAMTSL3	0.312713	0.498767	0	NA
2307	FOXS1	0.312556	0.48906	0	NA
2268	FGR	0.311186	0.255489	0	NA
81575	APOLD1	0.310685	0.626267	0	NA
266977	GPR110	0.310513	0.441414	0	NA
57575	PCDH10	0.310043	0.373607	0	NA
3801	KIFC3	0.309813	0.550672	0	NA
10133	OPTN	0.309474	0.367665	0	NA
8925	HERC1	0.30933	0.581486	0	NA
10044	SH2D3C	0.309082	0.505142	0	NA
29119	CTNNA3	0.308858	0.605164	0	NA
3316	HSPB2	0.30884	0.323724	0	NA
54329	GPR85	0.308115	0.393883	0	NA
22861	NLRP1	0.308022	0.522417	0	NA
1105	CHD1	0.307945	0.517532	0	NA
1907	EDN2	0.307635	0.461351	0	NA
115827	RAB3C	0.307472	0.521224	0	NA
40	ASIC2	0.306798	0.630834	0	NA
4325	MMP16	0.306099	0.126165	0	NA
364	AQP7	0.305966	0.556321	0	NA
27122	DKK3	0.305263	0.650685	0	NA
115330	GPR146	0.30511	0.311586	0	NA
64859	NABP1	0.305088	0.364719	0	NA
26289	AK5	0.304905	0.597858	0	NA
1006	CDH8	0.304512	0.51673	0	NA
167681	PRSS35	0.303503	0.341545	0	NA
19	ABCA1	0.302864	0.424027	0	NA
83699	SH3BGRL2	0.302393	0.339931	0	NA
283600	SLC25A47	0.302052	0.624705	0	NA
9459	ARHGEF6	0.302046	0.65631	0	NA
23767	FLRT3	0.302011	0.389325	0	NA
4126	MANBA	0.301766	1.00027	0	NA
6493	SIM2	0.301577	0.600156	0	NA
3756	KCNH1	0.301285	0.681012	0	NA
649	BMP1	0.301135	0.376212	0	NA
120066	OR5P3	0.300795	0.804253	0	NA
23236	PLCB1	0.300548	0.858413	0	NA
64641	EBF2	0.300487	0.502846	0	NA
5836	PYGL	0.300408	0.407462	0	NA
84249	PSD2	0.300249	0.435183	0	NA
3172	HNF4A	0.300112	0.749563	0	NA
100130733	LRRC70	0.299846	0.583585	0	NA
56920	SEMA3G	0.299781	0.827072	0	NA
23621	BACE1	0.299773	0.371388	0	NA
5375	PMP2	0.299288	0.346251	0	NA
9481	SLC25A27	0.29911	0.460342	0	NA
10758	TRAF3IP2	0.298856	0.529495	0	NA
8578	SCARF1	0.298785	0.507782	0	NA
8492	PRSS12	0.298531	0.495701	0	NA
55784	MCTP2	0.298263	0.589246	0	NA
54800	KLHL24	0.298223	0.431166	0	NA
151393	RMDN2	0.298044	0.380657	0	NA
83593	RASSF5	0.296839	0.727439	0	NA
6753	SSTR3	0.296529	1.11185	0	NA
26045	LRRTM2	0.296519	0.448821	0	NA
51334	PRR16	0.294448	0.523729	0	NA
22891	ZNF365	0.294422	0.619432	0	NA
10584	COLEC10	0.294345	0.521092	0	NA
10411	RAPGEF3	0.294243	0.417656	0	NA
85450	ITPRIP	0.293882	0.532285	0	NA
120114	FAT3	0.293311	0.414698	0	NA
3690	ITGB3	0.293245	0.813488	39	17q21.32
55022	PID1	0.293199	0.618501	0	NA
9402	GRAP2	0.292207	0.520309	0	NA
57559	STAMBPL1	0.291803	0.680161	0	NA
108	ADCY2	0.291705	0.529774	0	NA
51232	CRIM1	0.290592	0.830467	0	NA
5212	VIT	0.290489	0.580934	0	NA
57628	DPP10	0.290216	0.453099	0	NA
343	AQP8	0.28972	0.683576	0	NA
6649	SOD3	0.289698	0.711368	0	NA
23164	MPRIP	0.28928	0.693867	0	NA
1184	CLCN5	0.288998	0.294419	0	NA
133558	MROH2B	0.288528	1.03689	0	NA
11075	STMN2	0.288277	0.456417	0	NA
64231	MS4A6A	0.288264	0.364242	0	NA
22846	VASH1	0.288161	0.579621	0	NA
92949	ADAMTSL1	0.287879	0.479406	0	NA
64788	LMF1	0.287606	0.666435	0	NA
3356	HTR2A	0.287563	0.346543	0	NA
79589	RNF128	0.287535	0.346052	0	NA
79745	CLIP4	0.287343	0.45875	0	NA
1052	CEBPD	0.286941	0.568224	0	NA
3360	HTR4	0.286694	1.02172	0	NA
4038	LRP4	0.286557	0.697411	0	NA
6645	SNTB2	0.286493	0.358634	0	NA
23235	SIK2	0.286324	0.762787	0	NA
9945	GFPT2	0.285871	0.561358	0	NA
146395	GSG1L	0.285321	0.623857	0	NA
5099	PCDH7	0.284846	0.432426	0	NA
23325	KIAA1033	0.284536	0.638625	0	NA
25822	DNAJB5	0.284298	0.627705	0	NA
3600	IL15	0.284101	0.372194	0	NA
9766	KIAA0247	0.283732	0.367818	0	NA
23405	DICER1	0.282645	0.484373	0	NA
219770	GJD4	0.282353	0.411635	0	NA
4147	MATN2	0.282116	0.623925	0	NA
65012	SLC26A10	0.281754	0.483713	0	NA
55904	KMT2E	0.280698	0.771039	0	NA
7439	BEST1	0.280686	0.618456	0	NA
6461	SHB	0.280207	0.511255	0	NA
5350	PLN	0.279847	0.702637	0	NA
85004	RERG	0.27974	0.160478	0	NA
22832	CEP162	0.279401	0.514075	0	NA
80303	EFHD1	0.279219	0.458651	0	NA
8444	DYRK3	0.279017	0.566012	0	NA
23596	OPN3	0.278894	0.38754	0	NA
81491	GPR63	0.278885	0.591384	0	NA
64582	GPR135	0.278264	0.539675	0	NA
8412	BCAR3	0.277391	0.638891	0	NA
4223	MEOX2	0.277168	0.483299	0	NA
152137	CCDC50	0.276775	0.368491	0	NA
5617	PRL	0.275898	0.400658	0	NA
3248	HPGD	0.275579	0.439957	0	NA
51302	CYP39A1	0.27502	0.227938	0	NA
7128	TNFAIP3	0.27478	0.502186	0	NA
114990	VASN	0.274762	0.308071	0	NA
140856	SCP2D1	0.274312	0.307578	0	NA
840	CASP7	0.274288	0.45189	0	NA
90355	C5orf30	0.274053	0.33983	0	NA
30819	KCNIP2	0.272998	0.290255	0	NA
128025	WDR64	0.272706	0.6354	0	NA
23328	SASH1	0.271836	0.968014	0	NA
2921	CXCL3	0.271825	0.626413	0	NA
9208	LRRFIP1	0.271582	0.362975	0	NA
4033	LRMP	0.271417	0.663037	0	NA
7096	TLR1	0.271342	0.265476	0	NA
221476	PI16	0.271321	0.546955	0	NA
11227	GALNT5	0.271162	0.439035	0	NA
25816	TNFAIP8	0.270544	0.533305	0	NA
10468	FST	0.270271	0.563937	0	NA
10864	SLC22A7	0.269869	0.320394	0	NA
9806	SPOCK2	0.269694	0.709291	0	NA
6769	STAC	0.269376	0.478803	0	NA
92521	SPECC1	0.268739	0.570565	0	NA
80704	SLC19A3	0.268644	0.515601	0	NA
9723	SEMA3E	0.26847	0.60426	0	NA
5152	PDE9A	0.268347	0.459655	0	NA
5744	PTHLH	0.268237	0.50392	0	NA
27252	KLHL20	0.267921	0.574507	0	NA
4162	MCAM	0.267739	0.493389	0	NA
57574	MARCH4	0.267392	0.640976	0	NA
286097	MICU3	0.267374	0.76161	0	NA
28232	SLCO3A1	0.26737	0.678816	0	NA
4036	LRP2	0.267152	0.541666	0	NA
8324	FZD7	0.26644	0.640402	0	NA
4435	CITED1	0.266122	0.558596	0	NA
57502	NLGN4X	0.266055	0.388546	0	NA
4478	MSN	0.265706	0.733316	0	NA
1264	CNN1	0.265594	0.849007	0	NA
5064	PALM	0.26529	0.336709	0	NA
6091	ROBO1	0.265029	0.36646	0	NA
7482	WNT2B	0.264689	0.625157	5	1p13.2
3958	LGALS3	0.26374	0.414236	0	NA
57515	SERINC1	0.263426	0.628191	0	NA
9404	LPXN	0.26312	0.967175	0	NA
2889	RAPGEF1	0.263096	0.540307	0	NA
53346	TM6SF1	0.262863	0.807754	0	NA
27445	PCLO	0.26229	0.575516	0	NA
6594	SMARCA1	0.262258	0.56445	0	NA
1310	COL19A1	0.261507	0.665916	0	NA
2353	FOS	0.261239	0.644837	0	NA
5054	SERPINE1	0.261034	0.427189	0	NA
1160	CKMT2	0.261033	0.380501	0	NA
1489	CTF1	0.260873	0.434402	0	NA
81501	DCSTAMP	0.260463	0.209023	0	NA
6572	SLC18A3	0.260444	0.428296	0	NA
154043	CNKSR3	0.260066	0.580039	0	NA
22871	NLGN1	0.259211	0.644604	0	NA
259217	HSPA12A	0.25917	0.545271	0	NA
8864	PER2	0.259169	0.903586	0	NA
23002	DAAM1	0.258806	0.450297	0	NA
167465	ZNF366	0.258785	0.393668	0	NA
58189	WFDC1	0.258759	0.636916	0	NA
23507	LRRC8B	0.258717	0.549897	0	NA
9902	MRC2	0.258356	0.42452	0	NA
23301	EHBP1	0.257936	0.427526	0	NA
91404	SESTD1	0.25743	0.648963	0	NA
64283	ARHGEF28	0.257164	0.33625	0	NA
6331	SCN5A	0.257101	0.392657	0	NA
190	NR0B1	0.256888	0.236587	0	NA
6358	CCL14	0.256208	0.514247	0	NA
4336	MOBP	0.255606	0.646025	0	NA
8905	AP1S2	0.255225	0.523846	0	NA
5357	PLS1	0.25511	0.750628	0	NA
11221	DUSP10	0.254741	0.877364	0	NA
121601	ANO4	0.253712	0.532804	0	NA
3759	KCNJ2	0.25359	0.508376	0	NA
10486	CAP2	0.253359	0.694514	0	NA
868	CBLB	0.253145	0.377701	0	NA
27152	INTU	0.252928	0.528736	0	NA
5999	RGS4	0.2523	0.677561	0	NA
4060	LUM	0.252125	0.351005	0	NA
4753	NELL2	0.251877	0.498336	0	NA
57626	KLHL1	0.251349	0.7796	0	NA
200734	SPRED2	0.250616	0.515419	0	NA
285513	GPRIN3	0.250399	0.38524	0	NA
55314	TMEM144	0.250123	0.441962	0	NA
3601	IL15RA	0.250075	0.449727	0	NA
4882	NPR2	0.249617	0.753468	0	NA
57194	ATP10A	0.249324	0.443869	0	NA
256714	MAP7D2	0.249211	0.628574	0	NA
3725	JUN	0.2492	0.49059	0	NA
54206	ERRFI1	0.248746	0.286073	0	NA
9935	MAFB	0.248429	0.580845	0	NA
85027	SMIM3	0.248365	0.403984	0	NA
6733	SRPK2	0.248359	0.799235	0	NA
4240	MFGE8	0.248148	0.461514	0	NA
3386	ICAM4	0.248036	0.60785	0	NA
8973	CHRNA6	0.247649	0.983621	0	NA
6887	TAL2	0.247646	0.709225	0	NA
253512	SLC25A30	0.247418	0.248443	0	NA
6487	ST3GAL3	0.247371	0.485819	0	NA
2869	GRK5	0.246775	0.435991	0	NA
8622	PDE8B	0.246628	0.459287	0	NA
79400	NOX5	0.245899	0.722329	0	NA
23503	ZFYVE26	0.245802	0.669339	0	NA
10404	CPQ	0.245689	0.380578	0	NA
2328	FMO3	0.245435	0.521448	0	NA
83741	TFAP2D	0.244769	0.464976	0	NA
3750	KCND1	0.244725	0.478494	0	NA
6578	SLCO2A1	0.244119	0.566978	0	NA
51170	HSD17B11	0.243573	0.82957	0	NA
23250	ATP11A	0.243411	0.615325	0	NA
114818	KLHL29	0.243323	0.685124	0	NA
57396	CLK4	0.2429	0.684987	0	NA
9590	AKAP12	0.242883	0.488847	0	NA
4616	GADD45B	0.242651	0.246434	0	NA
633	BGN	0.242284	0.247606	0	NA
29126	CD274	0.241963	0.725562	0	NA
6041	RNASEL	0.241743	0.811174	0	NA
84886	C1orf198	0.241635	0.347455	0	NA
223075	CCDC129	0.241	0.55027	0	NA
7849	PAX8	0.240767	0.476371	0	NA
590	BCHE	0.240506	0.683196	0	NA
84976	DISP1	0.240242	0.726287	0	NA
4131	MAP1B	0.239887	0.290708	0	NA
83604	TMEM47	0.239876	0.476484	0	NA
23612	PHLDA3	0.239341	0.687767	0	NA
55800	SCN3B	0.239236	0.45213	0	NA
5167	ENPP1	0.239179	0.342338	0	NA
3280	HES1	0.239149	0.593267	0	NA
477	ATP1A2	0.238902	0.520204	0	NA
8839	WISP2	0.238775	0.426851	0	NA
5732	PTGER2	0.238508	0.390359	0	NA
83716	CRISPLD2	0.238224	0.755169	0	NA
6503	SLA	0.23821	0.702657	0	NA
6003	RGS13	0.238049	0.27374	0	NA
130733	TMEM178A	0.238031	0.620719	0	NA
10512	SEMA3C	0.237987	0.445395	0	NA
27286	SRPX2	0.237678	0.528641	0	NA
117581	TWIST2	0.23753	0.456075	0	NA
2982	GUCY1A3	0.23748	0.504393	19	4q32.1
3516	RBPJ	0.237147	0.264355	0	NA
55667	DENND4C	0.236728	0.618333	0	NA
6532	SLC6A4	0.236622	0.560692	0	NA
2719	GPC3	0.236252	0.409065	0	NA
2619	GAS1	0.236213	0.288964	0	NA
387856	CCDC184	0.236195	0.425445	0	NA
55328	RNLS	0.236082	0.454386	0	NA
786	CACNG1	0.235899	0.549155	0	NA
11326	VSIG4	0.235714	0.31207	0	NA
1947	EFNB1	0.235586	0.304319	0	NA
131873	COL6A6	0.235502	0.407088	0	NA
7850	IL1R2	0.235212	0.338677	0	NA
4593	MUSK	0.235047	0.458788	0	NA
23179	RGL1	0.234614	0.490388	0	NA
10290	SPEG	0.234302	0.39391	0	NA
59269	HIVEP3	0.233919	0.404282	0	NA
80243	PREX2	0.233736	0.579842	0	NA
2059	EPS8	0.232584	0.37502	0	NA
203523	ZNF449	0.232367	0.455995	0	NA
5521	PPP2R2B	0.232233	0.607057	0	NA
6507	SLC1A3	0.231748	0.321817	0	NA
419	ART3	0.23173	0.358918	0	NA
256302	NATD1	0.23169	0.413467	0	NA
11341	SCRG1	0.231682	0.338447	0	NA
57633	LRRN1	0.23163	0.533577	0	NA
23043	TNIK	0.231391	0.57236	0	NA
55619	DOCK10	0.231204	0.753271	0	NA
6623	SNCG	0.230038	0.597538	0	NA
55071	C9orf40	0.229959	0.560856	0	NA
9848	MFAP3L	0.229019	0.388528	0	NA
5806	PTX3	0.228835	0.191276	0	NA
1240	CMKLR1	0.228464	0.569835	0	NA
66036	MTMR9	0.228279	0.345415	0	NA
90993	CREB3L1	0.228237	0.503658	0	NA
116496	FAM129A	0.228001	0.545345	0	NA
84830	ADTRP	0.227336	0.498331	0	NA
57016	AKR1B10	0.226958	0.340784	0	NA
2690	GHR	0.226943	0.631185	0	NA
26249	KLHL3	0.226932	0.362498	0	NA
256076	COL6A5	0.226881	0.603281	0	NA
4811	NID1	0.226857	0.425808	0	NA
817	CAMK2D	0.226595	0.402763	0	NA
1235	CCR6	0.22626	0.347946	0	NA
5873	RAB27A	0.226199	0.565317	0	NA
4632	MYL1	0.226179	0.770587	0	NA
401494	PTPLAD2	0.226175	0.289501	0	NA
23743	BHMT2	0.225892	0.52278	0	NA
6004	RGS16	0.225526	0.161072	0	NA
9811	CTIF	0.225437	0.701518	0	NA
922	CD5L	0.225228	0.599934	0	NA
84909	C9orf3	0.224845	0.399188	0	NA
3373	HYAL1	0.224758	0.307347	0	NA
2849	GPR26	0.224755	0.241838	0	NA
176	ACAN	0.224611	0.470903	0	NA
57507	ZNF608	0.22461	0.459845	0	NA
92293	TMEM132C	0.224543	0.510203	0	NA
467	ATF3	0.224511	0.634106	0	NA
2070	EYA4	0.224479	0.489419	0	NA
54941	RNF125	0.223733	0.74568	0	NA
5132	PDC	0.223161	1.18056	0	NA
3575	IL7R	0.223007	0.781113	0	NA
25840	METTL7A	0.222839	0.564827	0	NA
3200	HOXA3	0.222493	0.539679	22	7p15.2
255877	BCL6B	0.222332	0.564846	0	NA
200132	TCTEX1D1	0.222314	0.539821	0	NA
1286	COL4A4	0.221779	0.320358	0	NA
10178	TENM1	0.221672	0.400939	0	NA
6783	SULT1E1	0.221324	0.94144	0	NA
10318	TNIP1	0.2212	0.513798	0	NA
57018	CCNL1	0.220645	0.413781	0	NA
3675	ITGA3	0.220631	0.685846	0	NA
51696	HECA	0.220553	0.538214	0	NA
374864	CCDC178	0.220504	0.428562	0	NA
10368	CACNG3	0.220433	0.463829	0	NA
134265	AFAP1L1	0.220361	0.531131	0	NA
3709	ITPR2	0.220349	0.400713	0	NA
134	ADORA1	0.220154	0.443941	0	NA
27283	TINAG	0.219997	0.669126	0	NA
92689	FAM114A1	0.219772	0.446283	0	NA
22990	PCNX	0.219599	0.607959	0	NA
7802	DNALI1	0.219546	0.713041	0	NA
10611	PDLIM5	0.219113	0.347049	0	NA
81846	SBF2	0.218993	0.530389	1	11p15.4
286133	SCARA5	0.218742	0.734385	0	NA
6869	TACR1	0.218679	0.837733	0	NA
1029	CDKN2A	0.218565	0.512842	0	NA
9058	SLC13A2	0.218313	0.610888	0	NA
126374	WTIP	0.218272	0.334186	0	NA
26468	LHX6	0.218099	0.705716	0	NA
313	AOAH	0.218088	0.590657	0	NA
57458	TMCC3	0.217433	0.700618	0	NA
8644	AKR1C3	0.217395	0.912819	0	NA
1825	DSC3	0.217237	0.650665	0	NA
6876	TAGLN	0.217097	0.683138	0	NA
8076	MFAP5	0.217036	0.782813	0	NA
92737	DNER	0.217009	0.268049	0	NA
2160	F11	0.216937	0.525369	0	NA
138639	PTPDC1	0.216743	0.609326	0	NA
25897	RNF19A	0.216274	0.325522	0	NA
3371	TNC	0.216149	0.510809	0	NA
9229	DLGAP1	0.215717	0.514239	0	NA
57608	KIAA1462	0.215439	0.464014	0	NA
51085	MLXIPL	0.215019	0.876141	0	NA
3976	LIF	0.214643	0.240006	0	NA
27133	KCNH5	0.214565	0.558107	0	NA
114898	C1QTNF2	0.214557	0.36613	0	NA
5446	PON3	0.214258	0.320965	0	NA
22797	TFEC	0.214131	0.500826	0	NA
57818	G6PC2	0.214025	0.658743	0	NA
4017	LOXL2	0.213917	0.355786	0	NA
51267	CLEC1A	0.213676	0.224924	0	NA
79057	PRRG3	0.213657	0.315791	0	NA
613212	CTXN3	0.213565	0.735526	0	NA
51704	GPRC5B	0.213432	0.36102	0	NA
51564	HDAC7	0.213361	0.615588	0	NA
54207	KCNK10	0.213353	0.860785	0	NA
22839	DLGAP4	0.21301	0.637552	0	NA
5570	PKIB	0.2129	0.356278	0	NA
5067	CNTN3	0.21277	0.57238	0	NA
60681	FKBP10	0.212356	0.337739	0	NA
57182	ANKRD50	0.212001	0.601431	0	NA
2159	F10	0.211873	0.329902	0	NA
2888	GRB14	0.21113	0.654238	0	NA
7403	KDM6A	0.210971	0.899045	0	NA
25802	LMOD1	0.210293	0.522404	0	NA
151011	SEPT10	0.209926	1.05741	0	NA
79684	MSANTD2	0.209688	0.635744	0	NA
347344	ZNF81	0.209357	0.523984	0	NA
200150	PLD5	0.208762	0.237694	0	NA
23090	ZNF423	0.208569	0.577814	0	NA
2124	EVI2B	0.208274	0.461649	0	NA
196	AHR	0.208264	0.429007	0	NA
55917	CTTNBP2NL	0.208044	0.543317	5	1p13.2
4035	LRP1	0.207741	0.442164	0	NA
1999	ELF3	0.207727	0.504589	0	NA
72	ACTG2	0.207558	0.375348	0	NA
727	C5	0.207506	0.525956	0	NA
3708	ITPR1	0.206978	0.622921	0	NA
23015	GOLGA8A	0.206894	0.380952	0	NA
29113	C6orf15	0.206871	0.386882	0	NA
2890	GRIA1	0.206643	0.596079	0	NA
284366	KLK9	0.206565	1.04427	0	NA
57623	ZFAT	0.206558	0.551619	0	NA
3350	HTR1A	0.205705	0.682872	0	NA
6247	RS1	0.205536	0.785819	0	NA
65989	DLK2	0.20547	0.674242	0	NA
715	C1R	0.205099	0.31295	0	NA
4826	NNAT	0.205024	0.449551	0	NA
8572	PDLIM4	0.20448	0.528913	0	NA
57619	SHROOM3	0.204265	0.503279	0	NA
4009	LMX1A	0.203822	0.690737	0	NA
3456	IFNB1	0.203665	0.478271	0	NA
50856	CLEC4A	0.203521	0.296595	0	NA
5077	PAX3	0.203305	0.943848	0	NA
6374	CXCL5	0.203114	0.164142	0	NA
122525	C14orf28	0.203096	0.832146	0	NA
55816	DOK5	0.203074	0.586537	0	NA
2326	FMO1	0.202937	0.554342	0	NA
139716	GAB3	0.202789	0.387992	0	NA
1793	DOCK1	0.202764	0.43876	0	NA
1144	CHRND	0.202473	0.788535	0	NA
2290	FOXG1	0.202415	0.556279	0	NA
23389	MED13L	0.202313	0.713142	0	NA
387119	CEP85L	0.201657	0.79355	0	NA
56475	RPRM	0.201534	0.680671	0	NA
81849	ST6GALNAC5	0.200886	0.517157	0	NA
11117	EMILIN1	0.200791	0.415841	0	NA
9686	VGLL4	0.200654	0.433677	0	NA
871	SERPINH1	0.200429	0.735984	0	NA
4601	MXI1	0.200399	0.467111	0	NA
89932	PAPLN	0.200181	0.609498	0	NA
253461	ZBTB38	0.200043	0.495279	0	NA
83643	CCDC3	0.199994	0.584735	0	NA
6345	SRL	0.19968	0.553308	0	NA
57172	CAMK1G	0.199502	0.500293	0	NA
27284	SULT1B1	0.199259	0.489243	0	NA
55026	TMEM255A	0.19904	0.429488	0	NA
22996	TTC39A	0.19901	0.869565	0	NA
5396	PRRX1	0.198536	0.416438	0	NA
6855	SYP	0.198272	0.335374	0	NA
1012	CDH13	0.197311	0.237281	24	16q23.3
56062	KLHL4	0.197196	0.429199	0	NA
8796	SCEL	0.196509	0.635222	0	NA
799	CALCR	0.19609	0.66264	0	NA
4852	NPY	0.195694	0.633656	0	NA
2846	LPAR4	0.195647	0.567367	0	NA
81565	NDEL1	0.195638	0.528377	0	NA
3782	KCNN3	0.195534	0.640541	0	NA
219348	PLAC9	0.195114	0.908715	0	NA
3738	KCNA3	0.194964	0.198864	0	NA
168537	GIMAP7	0.194588	0.440555	0	NA
121391	KRT74	0.194408	0.80428	0	NA
7204	TRIO	0.19437	0.383316	0	NA
29935	RPA4	0.194205	0.509158	0	NA
93663	ARHGAP18	0.19334	0.663714	0	NA
347730	LRRTM1	0.193149	0.375708	0	NA
145501	ISM2	0.193078	0.560446	0	NA
57700	FAM160B1	0.193047	0.510984	0	NA
9265	CYTH3	0.19303	0.474899	0	NA
10981	RAB32	0.192464	0.362307	0	NA
1903	S1PR3	0.192259	0.688282	0	NA
27295	PDLIM3	0.191774	0.549344	0	NA
57669	EPB41L5	0.191763	0.184513	0	NA
64651	CSRNP1	0.191739	0.571641	0	NA
131177	FAM3D	0.19107	0.385383	0	NA
728819	LOC728819	0.191064	0.335021	0	NA
7039	TGFA	0.190936	0.63525	0	NA
2260	FGFR1	0.190543	0.267277	0	NA
51338	MS4A4A	0.190448	0.789345	0	NA
719	C3AR1	0.190093	0.548291	0	NA
26064	RAI14	0.190083	0.349828	0	NA
10392	NOD1	0.189576	0.706091	0	NA
9142	TMEM257	0.189148	0.686343	0	NA
84698	CAPS2	0.188998	0.363411	0	NA
3818	KLKB1	0.188797	0.276605	0	NA
51201	ZDHHC2	0.188772	0.597837	0	NA
117248	GALNT15	0.18845	0.557036	0	NA
79758	DHRS12	0.188152	0.579644	0	NA
1488	CTBP2	0.188058	0.621272	0	NA
5493	PPL	0.187866	0.281036	0	NA
27123	DKK2	0.187832	0.406368	0	NA
114088	TRIM9	0.187685	0.352139	0	NA
83547	RILP	0.187429	0.465249	0	NA
8710	SERPINB7	0.186929	0.773978	0	NA
221472	FGD2	0.186785	0.608277	0	NA
3237	HOXD11	0.186549	0.530631	0	NA
831	CAST	0.185613	0.591487	0	NA
7378	UPP1	0.185531	0.600988	0	NA
26002	MOXD1	0.185485	0.44265	0	NA
23531	MMD	0.185349	0.587491	0	NA
91947	ARRDC4	0.185184	0.451568	0	NA
7869	SEMA3B	0.185131	0.426562	0	NA
51365	PLA1A	0.184881	0.503906	0	NA
54810	GIPC2	0.184159	0.5683	0	NA
81615	TMEM163	0.184043	0.465168	0	NA
9712	USP6NL	0.183866	0.230254	0	NA
200504	GKN2	0.183788	0.718835	0	NA
4214	MAP3K1	0.18363	0.382692	0	NA
91768	CABLES1	0.1836	0.351202	0	NA
2570	GABRR2	0.18277	0.245041	0	NA
10397	NDRG1	0.18261	0.371044	0	NA
8842	PROM1	0.182461	0.352471	0	NA
6709	SPTAN1	0.182395	0.507797	0	NA
8128	ST8SIA2	0.182375	0.354247	0	NA
219681	ARMC3	0.182189	0.366664	0	NA
116	ADCYAP1	0.181957	0.518727	0	NA
3820	KLRB1	0.181814	0.960719	0	NA
2256	FGF11	0.181683	0.316292	0	NA
7020	TFAP2A	0.18163	0.453389	0	NA
2162	F13A1	0.181396	0.473103	0	NA
80301	PLEKHO2	0.181173	0.416257	0	NA
84189	SLITRK6	0.181145	0.791464	0	NA
22841	RAB11FIP2	0.180955	0.350551	0	NA
6926	TBX3	0.180444	0.353149	43	12q24.21
11078	TRIOBP	0.18038	0.494524	0	NA
84925	DIRC2	0.179885	0.576129	0	NA
11279	KLF8	0.17984	0.425753	0	NA
80315	CPEB4	0.179839	0.38791	0	NA
283316	CD163L1	0.179751	0.471897	0	NA
57864	SLC46A2	0.179363	0.612744	0	NA
29775	CARD10	0.179303	0.487462	0	NA
9745	ZNF536	0.178934	0.655535	0	NA
4857	NOVA1	0.178499	0.691867	0	NA
84647	PLA2G12B	0.178498	0.414892	0	NA
54413	NLGN3	0.178474	0.532123	0	NA
161176	SYNE3	0.177244	0.344017	0	NA
137872	ADHFE1	0.177194	0.690047	0	NA
3090	HIC1	0.176963	0.608346	0	NA
389336	C5orf46	0.176378	0.663636	0	NA
9940	DLEC1	0.176063	0.68062	0	NA
132720	C4orf32	0.17587	0.639953	0	NA
7472	WNT2	0.175475	0.524977	0	NA
92421	CHMP4C	0.174667	0.290376	0	NA
9423	NTN1	0.174483	0.689405	0	NA
4613	MYCN	0.174444	0.654219	0	NA
900	CCNG1	0.173957	0.742577	0	NA
8434	RECK	0.173787	0.58837	0	NA
1359	CPA3	0.17354	0.164513	0	NA
81698	LINC00597	0.172901	0.656044	0	NA
6327	SCN2B	0.172163	0.436256	0	NA
339768	ESPNL	0.171617	0.88048	0	NA
325	APCS	0.171497	0.443713	0	NA
51655	RASD1	0.171464	0.283343	0	NA
1848	DUSP6	0.171335	0.467102	42	12q21.33
1393	CRHBP	0.171188	0.347777	0	NA
8817	FGF18	0.171095	0.414963	0	NA
2045	EPHA7	0.170874	0.629426	0	NA
966	CD59	0.170827	0.620752	0	NA
50807	ASAP1	0.170674	0.694213	0	NA
1259	CNGA1	0.170471	0.539668	0	NA
2681	GGTA1P	0.170404	0.80491	0	NA
338811	FAM19A2	0.169999	0.694159	0	NA
151354	FAM84A	0.169999	0.716408	0	NA
10896	OCLM	0.169647	1.01061	0	NA
7097	TLR2	0.169639	0.613991	0	NA
143903	LAYN	0.16943	0.355501	0	NA
63924	CIDEC	0.169369	0.429228	0	NA
154214	RNF217	0.16922	0.922578	0	NA
1511	CTSG	0.169107	0.627318	0	NA
1208	CLPS	0.16876	0.812859	0	NA
2185	PTK2B	0.16798	0.427414	0	NA
57462	KIAA1161	0.167899	0.516133	0	NA
8029	CUBN	0.167818	0.345568	0	NA
9420	CYP7B1	0.167732	0.333811	0	NA
116255	MOGAT1	0.167526	0.400632	0	NA
3556	IL1RAP	0.167436	0.468545	0	NA
2324	FLT4	0.167271	0.502403	0	NA
9397	NMT2	0.1672	0.901909	0	NA
7127	TNFAIP2	0.167018	0.400185	0	NA
83543	AIF1L	0.166939	0.381785	0	NA
1953	MEGF6	0.166937	0.399396	0	NA
375287	RBM43	0.166912	0.583022	0	NA
3680	ITGA9	0.166911	0.611078	0	NA
4295	MLN	0.166614	0.671794	0	NA
3751	KCND2	0.166323	0.770303	0	NA
4082	MARCKS	0.166243	0.232095	0	NA
2098	ESD	0.165911	0.708007	0	NA
348801	LNP1	0.165788	0.560636	0	NA
80014	WWC2	0.165786	0.63924	0	NA
79812	MMRN2	0.165772	0.715667	0	NA
10345	TRDN	0.165385	0.311066	0	NA
25975	EGFL6	0.16526	0.48414	0	NA
23150	FRMD4B	0.164373	0.440248	0	NA
1441	CSF3R	0.164316	0.422518	0	NA
5939	RBMS2	0.164053	0.532996	0	NA
1969	EPHA2	0.163835	0.299647	0	NA
51439	FAM8A1	0.163615	0.210617	0	NA
2263	FGFR2	0.163539	0.22625	0	NA
4659	PPP1R12A	0.163063	0.603398	0	NA
57408	LRTM1	0.1629	0.621894	0	NA
56994	CHPT1	0.162564	0.543326	0	NA
6382	SDC1	0.162427	0.236475	0	NA
157869	SBSPON	0.161356	0.445592	0	NA
5013	OTX1	0.161073	0.934948	0	NA
5126	PCSK2	0.160742	0.810497	0	NA
54899	PXK	0.160269	0.625769	0	NA
143425	SYT9	0.160159	0.565218	0	NA
154743	C7orf60	0.160027	0.343334	0	NA
9348	NDST3	0.159571	0.527146	0	NA
64344	HIF3A	0.159348	0.391071	0	NA
645090	CXorf30	0.159336	0.343572	0	NA
116443	GRIN3A	0.158722	0.453022	0	NA
135932	TMEM139	0.158672	0.172289	0	NA
140706	CCM2L	0.158156	0.618459	0	NA
3394	IRF8	0.158128	0.691338	0	NA
11251	PTGDR2	0.157999	0.682713	0	NA
694	BTG1	0.15789	0.447001	0	NA
80832	APOL4	0.157733	0.583518	0	NA
5948	RBP2	0.157625	0.616208	0	NA
4851	NOTCH1	0.157564	0.528836	0	NA
25854	FAM149A	0.157523	0.486329	0	NA
6236	RRAD	0.157271	0.217206	0	NA
56172	ANKH	0.156845	0.415652	0	NA
5740	PTGIS	0.156745	0.619199	0	NA
5172	SLC26A4	0.15662	0.561334	0	NA
116039	OSR2	0.156558	0.634189	0	NA
5654	HTRA1	0.156227	0.325756	0	NA
8972	MGAM	0.156147	0.222036	0	NA
23023	TMCC1	0.156047	0.401339	0	NA
2134	EXTL1	0.155889	0.686894	0	NA
388951	TSPYL6	0.155764	0.859065	0	NA
9356	SLC22A6	0.155072	0.222072	0	NA
57728	WDR19	0.154598	0.457321	0	NA
343990	KIAA1211L	0.154578	0.648799	0	NA
270	AMPD1	0.154445	0.679969	0	NA
6658	SOX3	0.154433	0.918107	0	NA
785	CACNB4	0.153935	0.996908	0	NA
55	ACPP	0.15358	0.229289	0	NA
9200	PTPLA	0.153438	0.396393	0	NA
[truncated: 19,357 more rows]
