# Supplementary material for: Prioritizing causal disease genes using unbiased genomic features
Source: Genome Biol. 2014 Dec 3;15(12):3274. doi: 10.1186/s13059-014-0534-8 (PMC4279789; doi:10.1186/s13059-014-0534-8)
Supplement: Additional file 32: Table S36. — OPEN predictions for triglycerides. [file 13059_2014_534_MOESM32_ESM.xlsx]

## Sheet: HP_0090008_OPEN_predictions.txt
Entrez_ID	HGNC	Score	Stdev	GWAS Hit (loci are numbered, 0 = not within a GWAS locus)	Locus (NA = gene not within a GWAS locus)
283	ANG	1.87454	0.334564	0	NA
2052	EPHX1	1.78372	0.522001	0	NA
4129	MAOB	1.73489	0.395311	0	NA
366	AQP9	1.73459	0.42057	11	15q
4258	MGST2	1.69539	0.297683	0	NA
28999	KLF15	1.68444	0.163837	0	NA
7018	TF	1.66938	0.510956	0	NA
217	ALDH2	1.65794	0.29224	0	NA
5446	PON3	1.65288	0.435212	0	NA
84649	DGAT2	1.65106	0.35147	0	NA
1593	CYP27A1	1.64824	0.430315	0	NA
10404	CPQ	1.64739	0.278302	0	NA
55240	STEAP3	1.6233	0.366276	0	NA
221749	PXDC1	1.62325	0.386485	0	NA
718	C3	1.61918	0.454824	0	NA
1191	CLU	1.60824	0.345708	0	NA
686	BTD	1.59336	0.533164	0	NA
10788	IQGAP2	1.59304	0.501736	0	NA
51	ACOX1	1.57407	0.270113	0	NA
4811	NID1	1.56608	0.390034	0	NA
4357	MPST	1.56058	0.558882	0	NA
5950	RBP4	1.53809	0.49531	0	NA
79589	RNF128	1.53791	0.505314	0	NA
51733	UPB1	1.53664	0.321392	0	NA
196410	METTL7B	1.53465	0.5423	0	NA
51084	CRYL1	1.52395	0.456247	0	NA
2159	F10	1.52039	0.417612	0	NA
6383	SDC2	1.51591	0.435656	0	NA
8613	PPAP2B	1.50475	0.312984	0	NA
2819	GPD1	1.50312	0.462965	0	NA
9032	TM4SF5	1.50242	0.546166	0	NA
25840	METTL7A	1.49137	0.390784	0	NA
11309	SLCO2B1	1.47498	0.511363	0	NA
3795	KHK	1.46711	0.178161	6	2p23.3
18	ABAT	1.46138	0.456963	0	NA
2147	F2	1.45513	0.46601	0	NA
2632	GBE1	1.44363	0.339568	0	NA
462	SERPINC1	1.44188	0.612935	0	NA
788	SLC25A20	1.44152	0.389811	0	NA
9249	DHRS3	1.43555	0.272635	0	NA
5184	PEPD	1.41818	0.594966	30	19q13.11
3249	HPN	1.41657	0.513348	0	NA
6514	SLC2A2	1.41581	0.483302	0	NA
2180	ACSL1	1.41363	0.229722	0	NA
6821	SUOX	1.40881	0.304832	0	NA
55244	SLC47A1	1.4069	0.571159	0	NA
3764	KCNJ8	1.40188	0.270452	0	NA
7360	UGP2	1.39847	0.368554	0	NA
432	ASGR1	1.39388	0.572907	0	NA
23301	EHBP1	1.39057	0.387013	0	NA
5091	PC	1.38977	0.424305	0	NA
732	C8B	1.3882	0.318028	0	NA
19	ABCA1	1.38387	0.744502	0	NA
2729	GCLC	1.37878	0.420292	0	NA
5836	PYGL	1.37506	0.759953	0	NA
55890	GPRC5C	1.37085	0.12369	0	NA
3081	HGD	1.36571	0.442204	0	NA
5624	PROC	1.36201	0.315933	0	NA
949	SCARB1	1.35978	0.497474	0	NA
5265	SERPINA1	1.35768	0.573778	0	NA
116844	LRG1	1.35752	0.36972	0	NA
23371	TENC1	1.35752	0.444734	0	NA
1317	SLC31A1	1.35418	0.708961	0	NA
368	ABCC6	1.35321	0.266864	0	NA
3426	CFI	1.35225	0.46578	0	NA
1471	CST3	1.35039	0.59224	0	NA
2677	GGCX	1.3502	0.374213	0	NA
11138	TBC1D8	1.34948	0.38329	0	NA
10924	SMPDL3A	1.34333	0.462624	0	NA
6836	SURF4	1.34258	0.442513	0	NA
54757	FAM20A	1.34096	0.438031	0	NA
715	C1R	1.33951	0.249947	0	NA
257407	C2orf72	1.33755	0.504367	0	NA
2620	GAS2	1.33633	0.366931	0	NA
7276	TTR	1.33579	0.599627	0	NA
3131	HLF	1.33384	0.316898	0	NA
6539	SLC6A12	1.33379	0.208255	0	NA
183	AGT	1.33303	0.134785	0	NA
7803	PTP4A1	1.32954	0.529021	0	NA
48	ACO1	1.3266	0.4965	0	NA
433	ASGR2	1.32231	0.585432	0	NA
84141	EVA1A	1.32129	0.168418	0	NA
254295	PHYHD1	1.32097	0.438763	0	NA
2109	ETFB	1.32038	0.2912	0	NA
55365	TMEM176A	1.31797	0.62944	0	NA
4128	MAOA	1.31738	0.514484	0	NA
1528	CYB5A	1.31564	0.335499	0	NA
29015	SLC43A3	1.31523	0.515178	0	NA
6913	TBX15	1.31416	0.480092	0	NA
119032	C10orf32	1.31319	0.461826	0	NA
2160	F11	1.31226	0.333031	0	NA
950	SCARB2	1.31055	0.648166	0	NA
350	APOH	1.30981	0.65269	0	NA
2822	GPLD1	1.29827	0.383626	0	NA
629	CFB	1.29144	0.403825	0	NA
79762	C1orf115	1.29094	0.438427	0	NA
1718	DHCR24	1.28684	0.493349	0	NA
5445	PON2	1.27727	0.388206	0	NA
224	ALDH3A2	1.27592	0.459056	0	NA
10082	GPC6	1.27376	0.200373	0	NA
64838	FNDC4	1.27116	0.531278	6	2p23.3
185	AGTR1	1.27074	0.71624	0	NA
5860	QDPR	1.26679	0.288117	0	NA
716	C1S	1.26642	0.64491	0	NA
51170	HSD17B11	1.26624	0.273871	27	4q22.1
57447	NDRG2	1.2662	0.639512	0	NA
3373	HYAL1	1.26596	0.369257	0	NA
9936	CD302	1.26208	0.57664	0	NA
23543	RBFOX2	1.26176	0.696263	0	NA
84706	GPT2	1.25994	0.360645	0	NA
5264	PHYH	1.25781	0.626398	0	NA
29948	OSGIN1	1.25757	0.344823	0	NA
26063	DECR2	1.25582	0.556261	0	NA
1244	ABCC2	1.25165	0.374836	0	NA
929	CD14	1.25108	0.225502	0	NA
2	A2M	1.25053	0.455622	0	NA
5340	PLG	1.25005	0.26834	0	NA
58480	RHOU	1.24956	0.413745	0	NA
9970	NR1I3	1.24848	0.328897	0	NA
275	AMT	1.24699	0.443051	0	NA
2878	GPX3	1.2436	0.482347	0	NA
54996	MARC2	1.24212	0.481271	0	NA
57600	FNIP2	1.24089	0.225648	0	NA
634	CEACAM1	1.23904	0.580128	0	NA
30	ACAA1	1.23632	0.531951	0	NA
2053	EPHX2	1.23228	0.410408	0	NA
57515	SERINC1	1.22917	0.19899	0	NA
54873	PALMD	1.22895	0.413464	0	NA
10165	SLC25A13	1.22847	0.428226	0	NA
55163	PNPO	1.22822	0.547039	0	NA
130	ADH6	1.22732	0.712269	0	NA
3172	HNF4A	1.22385	0.646824	0	NA
84952	CGNL1	1.22375	0.519038	0	NA
348	APOE	1.22245	0.526118	44	19q13.2
1508	CTSB	1.22081	0.348505	0	NA
8659	ALDH4A1	1.22054	0.536009	0	NA
3697	ITIH1	1.21268	0.208273	0	NA
80339	PNPLA3	1.20731	0.441489	0	NA
22936	ELL2	1.20717	0.378093	0	NA
5648	MASP1	1.20666	0.577529	0	NA
1389	CREBL2	1.20548	0.46392	0	NA
5176	SERPINF1	1.20299	0.550898	0	NA
35	ACADS	1.20292	0.494324	0	NA
326625	MMAB	1.20062	0.291404	0	NA
10105	PPIF	1.19388	0.514635	0	NA
152503	SH3D19	1.19318	0.30353	0	NA
189	AGXT	1.19307	0.637665	0	NA
8309	ACOX2	1.19189	0.261488	0	NA
5167	ENPP1	1.18954	0.505686	0	NA
4720	NDUFS2	1.18918	0.523094	0	NA
3240	HP	1.18711	0.407392	0	NA
10455	ECI2	1.18649	0.80532	0	NA
65018	PINK1	1.18506	0.554993	0	NA
23621	BACE1	1.18176	0.453447	32	11q23.3
3263	HPX	1.18061	0.47677	0	NA
1356	CP	1.17701	0.553128	0	NA
54206	ERRFI1	1.17553	0.179711	0	NA
2705	GJB1	1.17503	0.775748	0	NA
5267	SERPINA4	1.17223	0.426808	0	NA
140738	TMEM37	1.17126	0.641706	0	NA
10468	FST	1.16362	0.541234	0	NA
23239	PHLPP1	1.16254	0.300467	0	NA
10110	SGK2	1.16248	0.408816	0	NA
79629	OCEL1	1.16217	0.69406	0	NA
1491	CTH	1.16032	0.350771	0	NA
3554	IL1R1	1.15637	0.521553	0	NA
2155	F7	1.15463	0.538627	0	NA
112483	SAT2	1.15373	0.217753	0	NA
79754	ASB13	1.15106	0.552776	0	NA
25854	FAM149A	1.14907	0.380912	0	NA
114883	OSBPL9	1.14848	0.234231	0	NA
3597	IL13RA1	1.14737	0.535664	0	NA
6480	ST6GAL1	1.14273	0.399865	0	NA
259	AMBP	1.14084	0.523896	0	NA
5236	PGM1	1.13741	0.701235	0	NA
125	ADH1B	1.13615	0.478204	0	NA
6038	RNASE4	1.1353	0.510802	0	NA
5348	FXYD1	1.13233	0.34256	0	NA
11136	SLC7A9	1.12919	0.364878	0	NA
334	APLP2	1.1248	0.305798	0	NA
5162	PDHB	1.12346	0.727436	0	NA
10841	FTCD	1.12312	0.45697	0	NA
51085	MLXIPL	1.12261	0.422767	33	7q11.23
57406	ABHD6	1.12039	0.471724	0	NA
8501	SLC43A1	1.11997	0.552248	0	NA
79746	ECHDC3	1.11895	0.534032	0	NA
2938	GSTA1	1.1173	0.585024	0	NA
23516	SLC39A14	1.11583	0.448195	0	NA
7448	VTN	1.114	0.534471	0	NA
11001	SLC27A2	1.11215	0.44066	0	NA
51141	INSIG2	1.11211	0.519535	0	NA
56935	SMCO4	1.11181	0.354877	0	NA
10991	SLC38A3	1.11145	0.403261	0	NA
10449	ACAA2	1.11133	0.542611	0	NA
800	CALD1	1.10731	0.313145	0	NA
5092	PCBD1	1.10567	0.671504	0	NA
6256	RXRA	1.10454	0.675847	0	NA
1512	CTSH	1.10122	0.700814	0	NA
1666	DECR1	1.10074	0.536438	0	NA
8987	STBD1	1.10069	0.589165	0	NA
6291	SAA4	1.10018	0.587153	0	NA
283600	SLC25A47	1.09784	0.494541	0	NA
3158	HMGCS2	1.0971	0.57804	0	NA
5345	SERPINF2	1.09592	0.726744	0	NA
670	BPHL	1.0957	0.46385	0	NA
717	C2	1.09493	0.691849	0	NA
2330	FMO5	1.09481	0.338556	0	NA
5649	RELN	1.09451	0.471452	0	NA
8777	MPDZ	1.09399	0.607982	0	NA
3250	HPR	1.09342	0.490029	0	NA
11014	KDELR2	1.09301	0.664954	0	NA
8555	CDC14B	1.0906	0.485552	0	NA
6307	MSMO1	1.08851	0.383471	0	NA
213	ALB	1.08836	0.498498	0	NA
116151	FAM210B	1.08666	0.538758	0	NA
10954	PDIA5	1.08447	0.462974	0	NA
83938	C10orf11	1.08128	0.548935	0	NA
6382	SDC1	1.07998	0.835154	0	NA
57509	MTUS1	1.07989	0.464275	0	NA
3570	IL6R	1.07879	0.525099	0	NA
79974	CPED1	1.07787	0.683729	0	NA
1429	CRYZ	1.07524	0.697187	0	NA
1361	CPB2	1.07481	0.260456	0	NA
290	ANPEP	1.07232	0.293392	0	NA
6342	SCP2	1.0719	0.485673	0	NA
23365	ARHGEF12	1.07107	0.507526	0	NA
727	C5	1.06856	0.575315	0	NA
847	CAT	1.06602	0.477312	0	NA
8829	NRP1	1.06597	0.289108	0	NA
5002	SLC22A18	1.065	0.579602	0	NA
128	ADH5	1.06198	0.214634	0	NA
1036	CDO1	1.06106	0.375908	0	NA
9637	FEZ2	1.05996	0.617873	0	NA
79789	CLMN	1.05959	0.59949	0	NA
4143	MAT1A	1.05871	0.798566	0	NA
220323	OAF	1.05471	0.562028	0	NA
63898	SH2D4A	1.0527	0.582667	0	NA
11057	ABHD2	1.05182	0.525302	0	NA
57412	AS3MT	1.05081	0.476329	0	NA
2153	F5	1.05034	0.396104	0	NA
55256	ADI1	1.05012	0.347209	0	NA
55852	TEX2	1.04702	0.932858	0	NA
7009	TMBIM6	1.04661	0.407916	0	NA
383	ARG1	1.04601	0.730084	0	NA
5313	PKLR	1.04445	0.557972	0	NA
1582	CYP8B1	1.04436	0.572104	0	NA
26503	SLC17A5	1.04416	0.811738	0	NA
6097	RORC	1.04331	0.370871	0	NA
2542	SLC37A4	1.04247	0.653348	0	NA
3155	HMGCL	1.04235	0.511906	0	NA
8856	NR1I2	1.04203	0.392188	0	NA
23554	TSPAN12	1.04146	0.532951	0	NA
10424	PGRMC2	1.03735	0.301338	0	NA
666	BOK	1.03645	0.558396	0	NA
9027	NAT8	1.03463	0.542986	0	NA
5288	PIK3C2G	1.03457	0.667105	0	NA
7035	TFPI	1.03307	0.351875	0	NA
5009	OTC	1.03164	0.389159	0	NA
6898	TAT	1.03071	0.470737	0	NA
55788	LMBRD1	1.02929	0.760085	0	NA
54884	RETSAT	1.0287	0.384604	0	NA
3087	HHEX	1.0285	0.664702	22	10q23.33
28234	SLCO1B3	1.02791	0.527347	0	NA
3698	ITIH2	1.02741	0.589333	0	NA
13	AADAC	1.02695	0.324179	0	NA
957	ENTPD5	1.02632	0.449804	0	NA
2034	EPAS1	1.02482	0.174123	0	NA
2243	FGA	1.02363	0.26024	0	NA
2184	FAH	1.02269	0.454597	0	NA
6400	SEL1L	1.02202	0.296418	0	NA
90634	N4BP2L1	1.02199	0.615073	0	NA
5629	PROX1	1.02194	0.585499	0	NA
2646	GCKR	1.0212	0.282582	6	2p23.3
166647	GPR125	1.02058	0.759376	0	NA
9663	LPIN2	1.01776	0.651099	0	NA
115290	FBXO17	1.01536	0.473077	0	NA
10580	SORBS1	1.01517	0.495163	0	NA
1369	CPN1	1.01432	0.574166	0	NA
50865	HEBP1	1.01402	0.442631	0	NA
23189	KANK1	1.01251	0.454465	0	NA
10461	MERTK	1.01225	0.553723	0	NA
9562	MINPP1	1.01208	0.438486	0	NA
1827	RCAN1	1.01205	0.309676	0	NA
25987	TSKU	1.01164	0.446937	0	NA
34	ACADM	1.01118	0.923493	0	NA
10327	AKR1A1	1.0111	0.504578	0	NA
7855	FZD5	1.01094	0.236398	0	NA
5138	PDE2A	1.00946	0.31451	0	NA
25953	PNKD	1.00881	0.404446	0	NA
51279	C1RL	1.00854	0.129468	0	NA
1312	COMT	1.007	0.327618	0	NA
729	C6	1.00674	0.274356	0	NA
54472	TOLLIP	1.00426	0.399205	0	NA
7779	SLC30A1	1.00369	0.644313	0	NA
7494	XBP1	1.00244	0.520267	0	NA
10402	ST3GAL6	1.00146	0.368652	0	NA
200010	SLC5A9	1.00036	0.690312	0	NA
127845	GOLT1A	0.998055	0.460238	0	NA
55902	ACSS2	0.997298	0.542797	0	NA
10783	NEK6	0.995944	0.481831	0	NA
5792	PTPRF	0.995923	0.463327	0	NA
3920	LAMP2	0.995107	0.527883	0	NA
1644	DDC	0.993906	0.26778	0	NA
29974	A1CF	0.993352	0.559924	0	NA
445	ASS1	0.992352	0.544541	0	NA
92840	REEP6	0.991966	0.850883	0	NA
51390	AIG1	0.99185	0.299575	0	NA
55281	TMEM140	0.991538	0.386931	0	NA
54886	LPPR1	0.99145	0.577622	0	NA
64757	MARC1	0.990473	0.636179	0	NA
1573	CYP2J2	0.989761	0.24465	0	NA
2267	FGL1	0.987703	0.551616	0	NA
1050	CEBPA	0.986464	0.703415	30	19q13.11
196527	ANO6	0.985803	0.34597	0	NA
64080	RBKS	0.985073	0.42266	6	2p23.3
84818	IL17RC	0.984477	0.549321	0	NA
94103	ORMDL3	0.984079	0.622222	0	NA
5479	PPIB	0.983782	0.327043	0	NA
1124	CHN2	0.981358	0.692431	0	NA
4835	NQO2	0.981132	0.504709	0	NA
2731	GLDC	0.979058	0.298198	0	NA
5244	ABCB4	0.977991	0.679504	0	NA
10840	ALDH1L1	0.977306	0.318691	0	NA
3929	LBP	0.97544	0.716881	0	NA
387263	C6orf120	0.970407	0.350223	0	NA
4257	MGST1	0.969973	0.45445	0	NA
55819	RNF130	0.969787	0.613399	0	NA
10867	TSPAN9	0.967539	0.582406	0	NA
5447	POR	0.967205	0.323224	0	NA
6581	SLC22A3	0.967158	0.518762	0	NA
8476	CDC42BPA	0.96671	0.574136	0	NA
127262	TPRG1L	0.966555	0.479053	0	NA
25994	HIGD1A	0.966387	0.566493	0	NA
3643	INSR	0.965441	0.475056	20	19p13.2
54940	OCIAD1	0.965402	0.419821	0	NA
115330	GPR146	0.96452	0.782626	0	NA
9732	DOCK4	0.963804	0.241984	0	NA
9104	RGN	0.963465	0.683881	0	NA
3295	HSD17B4	0.962556	0.513116	0	NA
6238	RRBP1	0.962134	0.415491	0	NA
79603	CERS4	0.961997	0.741734	0	NA
3290	HSD11B1	0.96078	0.563681	0	NA
5037	PEBP1	0.960144	0.661835	0	NA
3699	ITIH3	0.959644	0.284428	0	NA
80014	WWC2	0.95892	0.350778	0	NA
90293	KLHL13	0.958918	0.53013	0	NA
8322	FZD4	0.958217	0.458932	0	NA
1601	DAB2	0.957282	0.545335	0	NA
667	DST	0.956065	0.492794	0	NA
5502	PPP1R1A	0.955073	0.58534	0	NA
219654	ZCCHC24	0.954399	0.413015	0	NA
51439	FAM8A1	0.954019	0.644336	0	NA
284904	SEC14L4	0.952714	0.301622	0	NA
710	SERPING1	0.952554	0.669011	0	NA
8722	CTSF	0.950844	0.516996	0	NA
57088	PLSCR4	0.949821	0.82186	0	NA
80148	PQLC1	0.949261	0.50625	0	NA
4924	NUCB1	0.94923	0.457164	0	NA
4329	ALDH6A1	0.947709	0.68248	0	NA
549	AUH	0.945598	0.659633	0	NA
79611	ACSS3	0.945542	0.418726	0	NA
4547	MTTP	0.944828	0.805073	0	NA
2335	FN1	0.942985	0.491524	0	NA
570	BAAT	0.942962	0.576669	0	NA
1266	CNN3	0.940225	0.282926	0	NA
23743	BHMT2	0.939932	0.406262	0	NA
60370	AVPI1	0.939727	0.511258	0	NA
64284	RAB17	0.939427	0.601244	0	NA
6453	ITSN1	0.939139	0.72727	0	NA
5256	PHKA2	0.937088	0.567321	0	NA
94097	SFXN5	0.935082	0.577102	0	NA
23589	CARHSP1	0.934918	0.526427	0	NA
9446	GSTO1	0.934202	0.546005	0	NA
435	ASL	0.932816	0.850456	0	NA
284111	SLC13A5	0.932007	0.404642	0	NA
8801	SUCLG2	0.931731	0.746	0	NA
9060	PAPSS2	0.931133	0.477573	0	NA
4121	MAN1A1	0.928801	0.496875	0	NA
5351	PLOD1	0.928374	0.529811	0	NA
56994	CHPT1	0.927703	0.365342	0	NA
283927	NUDT7	0.926505	0.488355	0	NA
92292	GLYATL1	0.925293	0.716731	0	NA
5547	PRCP	0.923102	0.578063	0	NA
4430	MYO1B	0.920587	0.402721	0	NA
83758	RBP5	0.920485	0.543396	0	NA
79777	ACBD4	0.92005	0.613445	0	NA
10171	RCL1	0.91868	0.29296	0	NA
80781	COL18A1	0.918556	0.306269	0	NA
316	AOX1	0.91846	0.422928	0	NA
10013	HDAC6	0.917799	0.881731	0	NA
8470	SORBS2	0.917613	0.469878	0	NA
664	BNIP3	0.916483	0.746509	0	NA
282969	FUOM	0.915885	0.583826	0	NA
64093	SMOC1	0.913823	0.390345	0	NA
4774	NFIA	0.913597	0.426647	0	NA
5919	RARRES2	0.913242	0.37316	0	NA
91768	CABLES1	0.912614	0.502323	0	NA
51015	ISOC1	0.912452	0.580661	0	NA
3340	NDST1	0.911446	0.831665	0	NA
10549	PRDX4	0.90992	0.554679	0	NA
2217	FCGRT	0.909042	0.762439	0	NA
554235	ASPDH	0.908423	0.548982	0	NA
65084	TMEM135	0.905845	0.461128	0	NA
8714	ABCC3	0.905372	0.270356	0	NA
123	PLIN2	0.904899	0.591516	0	NA
4647	MYO7A	0.903408	0.390365	0	NA
211	ALAS1	0.9034	0.5502	0	NA
7088	TLE1	0.901311	0.80576	0	NA
3005	H1F0	0.900265	0.545433	0	NA
10826	FAXDC2	0.899571	0.445003	0	NA
6567	SLC16A2	0.898278	0.842748	0	NA
722	C4BPA	0.894346	0.520701	0	NA
161247	FITM1	0.89401	0.528725	0	NA
1962	EHHADH	0.893744	0.670194	0	NA
57211	GPR126	0.892168	0.290707	0	NA
2266	FGG	0.889904	0.579649	0	NA
3294	HSD17B2	0.88965	0.734048	0	NA
8824	CES2	0.889539	0.450104	0	NA
4781	NFIB	0.888585	0.749014	0	NA
23710	GABARAPL1	0.888571	0.522207	0	NA
55825	PECR	0.888471	0.539927	0	NA
9154	SLC28A1	0.888406	0.786798	0	NA
4833	NME4	0.888076	0.548558	0	NA
1428	CRYM	0.887767	0.346983	0	NA
8031	NCOA4	0.885848	0.580445	0	NA
55286	C4orf19	0.885739	0.489328	0	NA
8754	ADAM9	0.884912	0.724978	0	NA
118471	PRAP1	0.884838	0.260676	0	NA
89797	NAV2	0.884278	0.706741	0	NA
10400	PEMT	0.884145	0.504131	0	NA
10613	ERLIN1	0.883345	0.520331	0	NA
115817	DHRS1	0.882801	0.497972	0	NA
116842	LEAP2	0.880877	0.78412	0	NA
113235	SLC46A1	0.880844	0.750274	0	NA
54494	C11orf71	0.880715	0.579212	0	NA
341	APOC1	0.878944	0.435963	44	19q13.2
210	ALAD	0.878415	0.397635	0	NA
375346	TMEM110	0.876535	0.52014	0	NA
90102	PHLDB2	0.876359	0.168311	0	NA
3479	IGF1	0.8743	0.481855	0	NA
5825	ABCD3	0.874249	0.820412	0	NA
29956	CERS2	0.873965	0.573839	0	NA
2230	FDX1	0.873151	0.541415	0	NA
80270	HSD3B7	0.872346	0.539623	43	16p11.2
5053	PAH	0.871841	0.503523	0	NA
55679	LIMS2	0.870885	0.71762	0	NA
388335	TMEM220	0.868938	0.776052	0	NA
64850	ETNPPL	0.86845	0.723193	0	NA
84293	FAM213A	0.866911	0.340347	0	NA
388886	LRRC75B	0.866467	0.464257	0	NA
4598	MVK	0.863846	0.416691	0	NA
6999	TDO2	0.863067	0.469997	0	NA
81693	AMN	0.862458	0.506958	0	NA
9375	TM9SF2	0.860693	0.369133	0	NA
1200	TPP1	0.860214	0.667231	0	NA
80273	GRPEL1	0.859868	0.723662	0	NA
5007	OSBP	0.859476	0.833695	0	NA
336	APOA2	0.85895	0.795093	0	NA
8424	BBOX1	0.858789	0.639592	0	NA
5016	OVGP1	0.85855	0.39769	0	NA
4124	MAN2A1	0.858385	0.415279	0	NA
55638	SYBU	0.858318	0.344824	0	NA
55856	ACOT13	0.856836	0.406417	0	NA
63891	RNF123	0.8565	0.346913	0	NA
220001	VWCE	0.855009	0.286104	0	NA
8908	GYG2	0.854843	0.49681	0	NA
11067	C10orf10	0.854495	0.499941	0	NA
64816	CYP3A43	0.853397	0.539667	0	NA
51071	DERA	0.853052	0.481056	0	NA
7263	TST	0.851793	0.835569	0	NA
9590	AKAP12	0.851592	0.471493	0	NA
291	SLC25A4	0.850885	0.458575	0	NA
56892	C8orf4	0.849821	0.44182	0	NA
51156	SERPINA10	0.848949	0.493455	0	NA
6482	ST3GAL1	0.848343	0.504713	0	NA
2644	GCHFR	0.84774	0.684406	0	NA
64240	ABCG5	0.847563	0.574818	0	NA
53354	PANK1	0.846193	0.614703	0	NA
5824	PEX19	0.84619	0.656712	0	NA
645	BLVRB	0.845516	0.660998	0	NA
3977	LIFR	0.843839	0.244587	0	NA
98	ACYP2	0.84258	0.525905	0	NA
55160	ARHGEF10L	0.840938	0.453267	0	NA
4594	MUT	0.837598	0.447384	0	NA
85358	SHANK3	0.837275	0.683618	0	NA
134147	CMBL	0.836443	0.259744	0	NA
91614	DEPDC7	0.835203	0.558824	0	NA
26007	DAK	0.833599	0.287434	0	NA
2114	ETS2	0.833276	0.455127	0	NA
79086	SMIM7	0.833217	0.596665	0	NA
55315	SLC29A3	0.833059	0.602875	0	NA
5627	PROS1	0.83288	0.454	0	NA
27141	CIDEB	0.831766	0.662	0	NA
481	ATP1B1	0.831597	0.750465	0	NA
118788	PIK3AP1	0.831048	0.452289	0	NA
129303	TMEM150A	0.83064	0.522227	0	NA
6927	HNF1A	0.830423	0.391591	0	NA
197	AHSG	0.830121	0.385968	0	NA
3484	IGFBP1	0.829877	0.639167	0	NA
51449	PCYOX1	0.829013	0.542422	0	NA
4522	MTHFD1	0.828668	0.467671	0	NA
3033	HADH	0.828619	0.474243	0	NA
4337	MOCS1	0.827469	0.424023	0	NA
80762	NDFIP1	0.82739	0.640591	0	NA
114990	VASN	0.827144	0.618516	0	NA
6319	SCD	0.82649	0.32914	0	NA
2040	STOM	0.826036	0.522009	0	NA
57715	SEMA4G	0.825489	1.07958	0	NA
10246	SLC17A2	0.8249	0.513701	0	NA
23417	MLYCD	0.824546	0.351188	0	NA
55754	TMEM30A	0.82348	0.410839	0	NA
58488	PCTP	0.823465	0.927014	0	NA
731	C8A	0.821152	0.52945	0	NA
5046	PCSK6	0.819751	0.593294	0	NA
4718	NDUFC2	0.819673	0.709634	0	NA
84879	MFSD2A	0.819428	0.683439	0	NA
3162	HMOX1	0.819412	0.212647	0	NA
84647	PLA2G12B	0.819334	0.790319	0	NA
3176	HNMT	0.818343	0.547045	0	NA
1645	AKR1C1	0.818198	0.43595	13	10p15.1
1622	DBI	0.817306	0.479265	0	NA
3781	KCNN2	0.816489	0.548555	0	NA
25759	SHC2	0.816039	0.669211	0	NA
2770	GNAI1	0.816025	0.507044	0	NA
7068	THRB	0.815838	0.237501	0	NA
3026	HABP2	0.815648	0.859399	0	NA
124	ADH1A	0.812636	0.715366	0	NA
388	RHOB	0.812633	0.608648	0	NA
9971	NR1H4	0.812564	0.623071	0	NA
112817	HOGA1	0.812331	0.609219	0	NA
346	APOC4	0.811556	0.673878	44	19q13.2
201895	SMIM14	0.810132	0.278219	0	NA
58476	TP53INP2	0.809256	0.7978	0	NA
28959	TMEM176B	0.809088	0.223882	0	NA
23327	NEDD4L	0.807577	0.412828	0	NA
360	AQP3	0.807185	0.430107	0	NA
1727	CYB5R3	0.806894	0.387348	0	NA
11160	ERLIN2	0.806676	0.837448	0	NA
57486	NLN	0.806347	0.295369	0	NA
7982	ST7	0.806225	0.41987	41	7q31.2
5635	PRPSAP1	0.805003	0.847305	0	NA
1373	CPS1	0.804817	0.799132	0	NA
8876	VNN1	0.804297	0.699094	0	NA
5004	ORM1	0.803927	0.547186	0	NA
9741	LAPTM4A	0.803693	0.357797	0	NA
81031	SLC2A10	0.803007	0.445121	0	NA
5005	ORM2	0.802689	0.481084	0	NA
83699	SH3BGRL2	0.802123	0.777238	0	NA
22933	SIRT2	0.801571	0.519859	0	NA
563	AZGP1	0.799157	0.260761	0	NA
4837	NNMT	0.798997	0.59598	0	NA
687	KLF9	0.798638	0.434426	0	NA
134526	ACOT12	0.798455	0.777521	0	NA
2593	GAMT	0.79699	0.496463	0	NA
84418	CYSTM1	0.796304	0.484097	0	NA
1717	DHCR7	0.795527	0.834358	0	NA
23705	CADM1	0.795248	0.366925	0	NA
5465	PPARA	0.794834	0.514836	0	NA
5819	PVRL2	0.79266	0.825189	44	19q13.2
6296	ACSM3	0.792533	0.684579	0	NA
200931	SLC51A	0.792362	0.472197	0	NA
78987	CRELD1	0.79152	0.542865	0	NA
6322	SCML1	0.791451	0.453527	0	NA
6767	ST13	0.790205	0.474103	0	NA
6576	SLC25A1	0.789524	0.513323	0	NA
5106	PCK2	0.788727	0.700193	0	NA
1486	CTBS	0.787543	0.349072	0	NA
729359	PLIN4	0.787308	0.429683	0	NA
54504	CPVL	0.787302	0.332462	0	NA
1577	CYP3A5	0.78628	0.56673	0	NA
3273	HRG	0.785792	0.556134	0	NA
22928	SEPHS2	0.785733	0.379876	43	16p11.2
1776	DNASE1L3	0.784186	0.575194	0	NA
29958	DMGDH	0.783817	0.42093	0	NA
3074	HEXB	0.783568	0.534211	0	NA
763	CA5A	0.78346	0.471463	0	NA
116519	APOA5	0.782771	0.694006	2	11q23.3
64283	ARHGEF28	0.782759	0.562259	0	NA
56606	SLC2A9	0.782748	0.217902	0	NA
9215	LARGE	0.782461	0.330576	0	NA
51643	TMBIM4	0.780787	0.474981	0	NA
23541	SEC14L2	0.780208	0.462718	0	NA
8639	AOC3	0.780006	0.725558	0	NA
54893	MTMR10	0.779897	0.27743	0	NA
340371	NRBP2	0.778864	0.425767	0	NA
3998	LMAN1	0.778836	0.66147	0	NA
6799	SULT1A2	0.777576	0.714176	0	NA
338	APOB	0.775481	0.41697	8	2p24.1
5193	PEX12	0.775355	0.488783	0	NA
9236	CCPG1	0.775324	0.667045	0	NA
10891	PPARGC1A	0.77502	0.543399	0	NA
8455	ATRN	0.774419	0.802317	0	NA
6948	TCN2	0.772999	0.276297	0	NA
7045	TGFBI	0.772929	0.649065	0	NA
9963	SLC23A1	0.772922	0.553166	0	NA
22977	AKR7A3	0.771793	0.61929	0	NA
9411	ARHGAP29	0.77142	0.601292	0	NA
84693	MCEE	0.77118	0.540208	0	NA
7743	ZNF189	0.770495	0.431185	0	NA
1544	CYP1A2	0.769774	0.400203	0	NA
420	ART4	0.768859	0.347501	0	NA
7363	UGT2B4	0.768671	0.505258	0	NA
64771	C6orf106	0.768629	0.720454	0	NA
548645	DNAJC25	0.767738	0.271362	0	NA
30061	SLC40A1	0.767316	0.523542	0	NA
2108	ETFA	0.767261	0.568084	0	NA
2494	NR5A2	0.766553	0.398754	0	NA
132158	GLYCTK	0.76623	0.475525	0	NA
10670	RRAGA	0.765965	0.314218	0	NA
1109	AKR1C4	0.765441	0.563906	13	10p15.1
3034	HAL	0.764789	0.376462	0	NA
875	CBS	0.76468	0.385298	0	NA
63910	SLC17A9	0.764423	0.224695	0	NA
11343	MGLL	0.764377	0.671564	0	NA
3053	SERPIND1	0.761615	1.02838	0	NA
5164	PDK2	0.761541	0.418117	0	NA
50999	TMED5	0.761443	0.293935	0	NA
4482	MSRA	0.760802	0.368424	0	NA
79882	ZC3H14	0.760592	0.538998	0	NA
55753	OGDHL	0.760437	0.416767	0	NA
1376	CPT2	0.760077	0.583094	0	NA
6920	TCEA3	0.759857	0.586129	0	NA
5104	SERPINA5	0.759686	0.55323	0	NA
10979	FERMT2	0.758135	0.391811	0	NA
10413	YAP1	0.758106	0.608008	0	NA
11231	SEC63	0.757813	0.527799	0	NA
115	ADCY9	0.757324	0.357212	0	NA
23491	CES3	0.757042	0.211698	0	NA
1362	CPD	0.756852	0.343621	0	NA
54867	TMEM214	0.756637	0.569541	6	2p23.3
1259	CNGA1	0.75509	0.694473	0	NA
1514	CTSL	0.755062	0.295183	0	NA
196	AHR	0.754879	0.590667	0	NA
53	ACP2	0.754643	0.409203	0	NA
55022	PID1	0.754597	0.482567	0	NA
3077	HFE	0.754543	0.500664	0	NA
126669	SHE	0.754479	0.719078	0	NA
23321	TRIM2	0.753986	0.448585	0	NA
23588	KLHDC2	0.752975	0.535962	0	NA
64114	TMBIM1	0.752868	0.931286	0	NA
335	APOA1	0.752709	0.706116	2	11q23.3
51129	ANGPTL4	0.751966	0.456844	0	NA
64077	LHPP	0.750329	0.400323	0	NA
10955	SERINC3	0.75	0.523771	0	NA
201931	TMEM192	0.749851	0.329511	0	NA
3626	INHBC	0.749794	0.437807	42	12q13.3
54988	ACSM5	0.74971	0.73151	0	NA
174	AFP	0.749487	0.500945	0	NA
4071	TM4SF1	0.748063	0.475548	0	NA
1000	CDH2	0.746776	0.4057	0	NA
8795	TNFRSF10B	0.746299	0.7377	0	NA
54502	RBM47	0.746179	0.365842	0	NA
22872	SEC31A	0.745703	0.438972	0	NA
2805	GOT1	0.745562	0.57778	0	NA
4669	NAGLU	0.745337	0.454442	0	NA
147525	LINC00526	0.745199	0.150985	0	NA
12	SERPINA3	0.744514	0.469647	0	NA
3953	LEPR	0.74404	0.645567	0	NA
7049	TGFBR3	0.743886	0.505446	0	NA
4696	NDUFA3	0.743806	0.754589	0	NA
9380	GRHPR	0.743409	0.55039	0	NA
5444	PON1	0.743068	0.238144	0	NA
51218	GLRX5	0.741221	0.360193	0	NA
7915	ALDH5A1	0.741088	0.643631	0	NA
6414	SEPP1	0.740139	0.209222	0	NA
83752	LONP2	0.739797	0.738085	0	NA
6386	SDCBP	0.739787	0.419819	0	NA
7844	RNF103	0.739487	0.512733	0	NA
8991	SELENBP1	0.739485	0.998336	0	NA
28970	C11orf54	0.739451	0.582203	0	NA
1806	DPYD	0.739257	0.491018	0	NA
23475	QPRT	0.738777	0.489011	0	NA
8165	AKAP1	0.737738	0.394367	0	NA
8416	ANXA9	0.737524	0.332471	0	NA
83943	IMMP2L	0.736637	0.421641	0	NA
1384	CRAT	0.736141	0.345089	0	NA
285362	SUMF1	0.735966	0.661312	0	NA
2852	GPER1	0.735224	0.429175	0	NA
5959	RDH5	0.735089	0.576231	0	NA
51226	COPZ2	0.732204	0.934594	0	NA
7048	TGFBR2	0.731459	0.499591	0	NA
55647	RAB20	0.730801	0.761932	0	NA
2157	F8	0.730601	0.402249	0	NA
9580	SOX13	0.729136	0.575793	0	NA
7095	SEC62	0.729113	0.610993	0	NA
9922	IQSEC1	0.727549	0.652295	0	NA
10618	TGOLN2	0.727088	0.647038	0	NA
23632	CA14	0.727069	0.571643	0	NA
284273	ZADH2	0.726949	0.753326	0	NA
11212	PROSC	0.726174	0.865118	0	NA
2582	GALE	0.725767	0.384655	0	NA
25864	ABHD14A	0.724975	0.598654	0	NA
83439	TCF7L1	0.72485	0.624261	0	NA
200734	SPRED2	0.724675	0.577225	0	NA
729970	LOC729970	0.723896	0.928191	0	NA
38	ACAT1	0.723841	0.973468	0	NA
5168	ENPP2	0.723025	0.288284	0	NA
3556	IL1RAP	0.722785	0.687401	0	NA
3483	IGFALS	0.722767	0.664902	0	NA
91461	PKDCC	0.722125	0.665621	0	NA
1370	CPN2	0.722042	0.496567	0	NA
36	ACADSB	0.720762	0.83765	0	NA
79639	TMEM53	0.720544	0.674887	0	NA
593	BCKDHA	0.719992	0.47134	0	NA
7113	TMPRSS2	0.719359	0.461687	0	NA
23150	FRMD4B	0.719088	0.381611	0	NA
2998	GYS2	0.718986	0.566751	0	NA
9526	MPDU1	0.718535	0.808006	0	NA
7498	XDH	0.718434	0.208793	0	NA
51421	AMOTL2	0.717104	0.558954	0	NA
3030	HADHA	0.716457	0.623967	0	NA
8743	TNFSF10	0.716364	0.321939	0	NA
414328	IDNK	0.71624	0.862522	0	NA
79814	AGMAT	0.716	0.601151	0	NA
1398	CRK	0.715181	0.351978	0	NA
22862	FNDC3A	0.715067	0.191954	0	NA
5151	PDE8A	0.714962	0.379667	0	NA
22982	DIP2C	0.714831	0.538217	0	NA
2059	EPS8	0.714808	0.282675	0	NA
80854	SETD7	0.714505	0.337678	0	NA
162417	NAGS	0.714404	0.481433	29	17q21.31
229	ALDOB	0.712451	0.624883	0	NA
2710	GK	0.711841	0.374059	0	NA
1652	DDT	0.710254	0.674669	0	NA
2628	GATM	0.710209	0.648539	0	NA
55034	MOCOS	0.709999	0.372021	0	NA
144193	AMDHD1	0.709663	0.303735	0	NA
7132	TNFRSF1A	0.70936	0.482774	0	NA
9563	H6PD	0.70897	0.679576	0	NA
5797	PTPRM	0.708657	0.399189	0	NA
725	C4BPB	0.708409	0.413131	0	NA
622	BDH1	0.707939	0.374462	0	NA
130589	GALM	0.70769	0.598187	0	NA
1733	DIO1	0.707531	0.640917	0	NA
33	ACADL	0.70674	0.658268	0	NA
1892	ECHS1	0.706335	0.696131	0	NA
51150	SDF4	0.706179	0.944294	0	NA
590	BCHE	0.705938	0.431092	0	NA
80262	C16orf70	0.705342	0.585375	0	NA
3628	INPP1	0.705326	0.819652	0	NA
7111	TMOD1	0.704553	0.449694	0	NA
79831	KDM8	0.703939	0.587758	0	NA
10020	GNE	0.703206	0.646282	0	NA
6542	SLC7A2	0.702996	0.825131	0	NA
5140	PDE3B	0.701989	0.435705	0	NA
3931	LCAT	0.701142	0.598204	0	NA
4189	DNAJB9	0.701027	0.375271	0	NA
51088	KLHL5	0.700682	0.621996	0	NA
32	ACACB	0.700487	0.422514	0	NA
9131	AIFM1	0.700334	0.400356	0	NA
5105	PCK1	0.700095	0.618785	0	NA
2690	GHR	0.700027	0.515957	0	NA
4783	NFIL3	0.699744	0.504356	0	NA
79763	ISOC2	0.696401	0.84829	0	NA
26275	HIBCH	0.696171	0.532189	0	NA
80303	EFHD1	0.695791	0.449344	0	NA
4907	NT5E	0.695746	0.352256	0	NA
374882	TMEM205	0.69505	0.54795	0	NA
81579	PLA2G12A	0.69503	0.510213	0	NA
51660	MPC1	0.694691	0.666552	0	NA
64902	AGXT2	0.694275	0.706181	0	NA
714	C1QC	0.692977	0.679212	0	NA
7589	ZSCAN21	0.692891	0.417941	0	NA
5412	UBL3	0.69237	0.635529	0	NA
64215	DNAJC1	0.692315	0.377739	0	NA
1555	CYP2B6	0.692215	0.546515	0	NA
8804	CREG1	0.6918	0.332376	0	NA
3417	IDH1	0.691616	0.516501	0	NA
1983	EIF5	0.691316	0.287079	0	NA
8436	SDPR	0.691008	0.59624	0	NA
84675	TRIM55	0.6896	0.358873	0	NA
26284	ERAL1	0.689483	0.576782	0	NA
440503	PLIN5	0.689256	0.500219	0	NA
5507	PPP1R3C	0.688751	0.52046	0	NA
283537	SLC46A3	0.688702	0.598385	0	NA
6641	SNTB1	0.688362	0.488658	0	NA
54566	EPB41L4B	0.688047	0.321534	0	NA
152137	CCDC50	0.68788	0.513281	0	NA
10897	YIF1A	0.687289	0.595819	0	NA
1845	DUSP3	0.684267	0.389286	29	17q21.31
81846	SBF2	0.683994	0.27565	0	NA
51768	TM7SF3	0.683684	0.413579	0	NA
10611	PDLIM5	0.682804	0.429916	0	NA
5243	ABCB1	0.679857	0.675864	0	NA
866	SERPINA6	0.678461	0.647412	0	NA
1466	CSRP2	0.678208	0.456032	0	NA
1942	EFNA1	0.677703	0.606926	0	NA
7102	TSPAN7	0.677504	0.934004	0	NA
28512	NKIRAS1	0.676954	0.4614	0	NA
23078	VWA8	0.676663	0.359144	0	NA
153090	DAB2IP	0.67614	0.318432	0	NA
26273	FBXO3	0.675627	0.40658	0	NA
55937	APOM	0.675626	0.438562	35	6p21.3
26137	ZBTB20	0.674107	0.559506	0	NA
1562	CYP2C18	0.673548	0.544984	0	NA
2519	FUCA2	0.672864	0.671228	0	NA
10268	RAMP3	0.672138	0.839604	0	NA
22837	COBLL1	0.672068	0.697639	7	2q24.3
9867	PJA2	0.671732	0.933688	0	NA
112849	L3HYPDH	0.670672	0.420045	0	NA
23677	SH3BP4	0.670625	0.470226	0	NA
2879	GPX4	0.670053	0.208037	0	NA
26073	POLDIP2	0.669459	0.526354	0	NA
6568	SLC17A1	0.669064	0.418845	0	NA
10166	SLC25A15	0.669007	0.34914	0	NA
55532	SLC30A10	0.668858	0.480852	0	NA
178	AGL	0.668754	0.747374	0	NA
2013	EMP2	0.668401	0.599864	0	NA
1757	SARDH	0.66785	0.399505	0	NA
83643	CCDC3	0.66726	0.720891	0	NA
6906	SERPINA7	0.667231	0.492973	0	NA
7172	TPMT	0.667221	0.482205	0	NA
27295	PDLIM3	0.666665	0.164906	0	NA
1647	GADD45A	0.666345	0.45789	0	NA
3667	IRS1	0.666111	0.509191	16	2q36
5538	PPT1	0.665766	0.33604	0	NA
2638	GC	0.665762	0.670564	0	NA
7126	TNFAIP1	0.665382	0.531818	0	NA
1956	EGFR	0.665364	0.837014	0	NA
4495	MT1G	0.665292	0.609394	0	NA
2909	ARHGAP35	0.665018	0.549889	0	NA
1848	DUSP6	0.664756	0.355395	0	NA
79774	GRTP1	0.663476	0.314298	0	NA
54677	CROT	0.663008	0.614834	0	NA
23266	LPHN2	0.66209	0.592078	0	NA
8879	SGPL1	0.662038	0.558304	0	NA
2730	GCLM	0.661716	0.65915	0	NA
219	ALDH1B1	0.661486	0.545494	0	NA
343450	KCNT2	0.661407	0.463259	0	NA
1955	MEGF9	0.660785	0.502353	0	NA
114789	SLC25A25	0.66066	0.471639	0	NA
8611	PPAP2A	0.66062	0.693068	0	NA
1559	CYP2C9	0.660347	0.738067	0	NA
3242	HPD	0.659255	0.630249	0	NA
79836	LONRF3	0.659129	0.310239	0	NA
6462	SHBG	0.659113	0.460566	0	NA
91133	L3MBTL4	0.658377	0.406385	0	NA
138716	RPP25L	0.657753	0.560569	0	NA
144363	LYRM5	0.657377	0.583568	0	NA
6718	AKR1D1	0.657268	1.02997	0	NA
10144	FAM13A	0.657201	0.296647	0	NA
151011	SEPT10	0.656836	0.270068	0	NA
55640	FLVCR2	0.65663	0.437364	0	NA
22885	ABLIM3	0.656052	0.431842	0	NA
10367	MICU1	0.654711	0.468839	0	NA
10809	STARD10	0.654579	0.569863	0	NA
56927	GPR108	0.652092	0.422327	0	NA
6505	SLC1A1	0.651741	0.702667	0	NA
80298	MTERFD3	0.651212	0.61896	0	NA
51091	SEPSECS	0.649652	0.279206	0	NA
51128	SAR1B	0.649152	0.321965	0	NA
54898	ELOVL2	0.648762	0.573166	0	NA
2803	GOLGA4	0.648281	0.54383	0	NA
286097	MICU3	0.648072	0.509735	0	NA
9601	PDIA4	0.647577	0.33397	0	NA
23580	CDC42EP4	0.646767	0.467859	0	NA
10252	SPRY1	0.646234	0.684243	0	NA
6780	STAU1	0.646099	0.689498	0	NA
6376	CX3CL1	0.645299	0.258864	0	NA
55366	LGR4	0.644777	0.615138	0	NA
344838	PAQR9	0.644536	0.819547	0	NA
53343	NUDT9	0.643982	0.449966	27	4q22.1
84681	HINT2	0.643671	0.470443	0	NA
83729	INHBE	0.643515	0.497549	42	12q13.3
3028	HSD17B10	0.643201	0.725226	0	NA
6716	SRD5A2	0.642969	0.291354	0	NA
54363	HAO1	0.642892	0.324514	0	NA
58510	PRODH2	0.642653	0.526944	0	NA
7296	TXNRD1	0.641821	0.589021	0	NA
93058	COQ10A	0.641641	0.444208	0	NA
126	ADH1C	0.641519	0.711896	0	NA
28955	DEXI	0.641398	0.348661	0	NA
1203	CLN5	0.641255	0.429099	0	NA
5034	P4HB	0.640403	0.300159	0	NA
57136	APMAP	0.639956	0.728128	0	NA
22836	RHOBTB3	0.639719	0.456309	0	NA
80004	ESRP2	0.639056	0.393015	0	NA
1605	DAG1	0.638682	0.712197	0	NA
10243	GPHN	0.638667	0.291294	0	NA
8660	IRS2	0.637792	0.451476	0	NA
1576	CYP3A4	0.636401	0.589579	0	NA
51365	PLA1A	0.635492	0.482277	0	NA
23786	BCL2L13	0.635437	0.297562	0	NA
3912	LAMB1	0.63481	0.362212	0	NA
187	APLNR	0.63416	0.201767	0	NA
54810	GIPC2	0.63379	0.442752	0	NA
54858	PGPEP1	0.633649	0.701505	0	NA
3029	HAGH	0.632985	0.532859	0	NA
11145	PLA2G16	0.632967	0.331077	0	NA
10294	DNAJA2	0.632942	0.464953	0	NA
415	ARSE	0.632718	0.38997	0	NA
444	ASPH	0.632667	0.464327	0	NA
9429	ABCG2	0.631709	0.46088	0	NA
9076	CLDN1	0.631552	0.573151	0	NA
57222	ERGIC1	0.630955	0.213516	0	NA
7003	TEAD1	0.630605	0.195242	0	NA
5468	PPARG	0.629281	0.595195	0	NA
9079	LDB2	0.629127	0.6671	0	NA
5493	PPL	0.628528	0.533951	0	NA
85414	SLC45A3	0.628442	0.656762	0	NA
10390	CEPT1	0.628347	0.833392	0	NA
223	ALDH9A1	0.628286	0.477689	0	NA
64081	PBLD	0.627443	0.660999	0	NA
55796	MBNL3	0.627331	0.487549	0	NA
55739	CARKD	0.626872	0.894931	0	NA
22949	PTGR1	0.626802	0.555509	0	NA
23408	SIRT5	0.626536	0.622571	0	NA
166012	CHST13	0.626502	1.18466	0	NA
54885	TBC1D8B	0.626035	0.582828	0	NA
1832	DSP	0.625827	0.636451	0	NA
23169	SLC35D1	0.62566	0.676173	0	NA
129807	NEU4	0.624056	0.599999	0	NA
11142	PKIG	0.623913	0.779007	0	NA
348093	RBPMS2	0.623873	0.728392	0	NA
9388	LIPG	0.623805	0.294707	0	NA
64975	MRPL41	0.623667	0.674162	0	NA
3486	IGFBP3	0.622674	0.882276	0	NA
11112	HIBADH	0.622436	0.389576	0	NA
8985	PLOD3	0.621987	0.353037	0	NA
2747	GLUD2	0.620656	0.505565	0	NA
388503	C3P1	0.619135	0.479584	0	NA
125488	TTC39C	0.619068	0.378098	0	NA
255738	PCSK9	0.618889	0.639775	0	NA
25798	BRI3	0.618789	0.403118	0	NA
6360	CCL16	0.61868	0.35909	0	NA
652	BMP4	0.618357	0.294398	0	NA
84836	ABHD14B	0.617979	0.456785	0	NA
8630	HSD17B6	0.617929	0.930235	0	NA
4245	MGAT1	0.617775	0.231912	0	NA
84129	ACAD11	0.616918	0.534985	0	NA
79896	THNSL1	0.616747	0.640027	0	NA
26873	OPLAH	0.615711	0.612944	0	NA
28958	COA3	0.615201	0.703318	0	NA
3709	ITPR2	0.615026	0.589713	0	NA
3990	LIPC	0.61467	0.719781	11	15q
81562	LMAN2L	0.614289	0.481873	0	NA
3915	LAMC1	0.613965	0.272339	0	NA
966	CD59	0.61311	0.428055	0	NA
9124	PDLIM1	0.612662	0.269371	0	NA
6385	SDC4	0.612567	0.470815	0	NA
140828	LINC00261	0.612379	0.379621	0	NA
84699	CREB3L3	0.612064	0.513248	0	NA
2329	FMO4	0.611918	0.601243	0	NA
64759	TNS3	0.610386	0.691734	0	NA
10079	ATP9A	0.609101	0.872668	0	NA
6364	CCL20	0.609074	0.641158	0	NA
285440	CYP4V2	0.609074	0.583932	0	NA
83636	C19orf12	0.608697	0.753923	0	NA
83452	RAB33B	0.607887	0.667367	0	NA
1891	ECH1	0.607782	0.466981	0	NA
56034	PDGFC	0.607778	0.737959	0	NA
10280	SIGMAR1	0.607601	0.576436	0	NA
4212	MEIS2	0.606751	0.617674	0	NA
6392	SDHD	0.606413	0.500973	0	NA
51268	PIPOX	0.606193	0.528738	0	NA
83692	CD99L2	0.605866	0.351973	0	NA
79660	PPP1R3B	0.605321	0.568639	0	NA
6594	SMARCA1	0.604941	0.263043	0	NA
6675	UAP1	0.604698	0.216326	0	NA
51227	PIGP	0.60431	0.466657	0	NA
80704	SLC19A3	0.603343	0.681428	0	NA
10162	LPCAT3	0.603148	0.2772	0	NA
6387	CXCL12	0.603111	0.49342	0	NA
1497	CTNS	0.603086	0.6831	0	NA
8412	BCAR3	0.602985	0.277265	0	NA
10157	AASS	0.602384	0.908757	0	NA
90701	SEC11C	0.602175	0.395049	0	NA
90411	MCFD2	0.601667	0.402942	0	NA
22941	SHANK2	0.601531	0.312397	0	NA
55224	ETNK2	0.601504	0.742931	0	NA
93129	ORAI3	0.601375	0.682971	43	16p11.2
8644	AKR1C3	0.600656	0.324704	13	10p15.1
4638	MYLK	0.600414	0.232999	0	NA
286343	LURAP1L	0.599828	0.654046	0	NA
8508	NIPSNAP1	0.59977	0.341622	0	NA
93664	CADPS2	0.599627	0.456791	0	NA
64231	MS4A6A	0.597644	0.398809	0	NA
1410	CRYAB	0.597081	0.742768	0	NA
200942	KLHDC8B	0.596804	0.655077	0	NA
5787	PTPRB	0.595951	0.36656	0	NA
84191	FAM96A	0.595806	0.322714	0	NA
2746	GLUD1	0.595518	0.141304	0	NA
8997	KALRN	0.595492	0.240994	0	NA
171425	CLYBL	0.595385	0.460508	0	NA
7069	THRSP	0.595273	0.462001	0	NA
81567	TXNDC5	0.595044	0.532362	0	NA
30001	ERO1L	0.594842	0.245583	0	NA
2948	GSTM4	0.594774	0.453896	0	NA
55859	BEX1	0.594443	0.437577	0	NA
2028	ENPEP	0.593697	0.514916	0	NA
64065	PERP	0.593561	0.529917	0	NA
3712	IVD	0.59276	0.54752	0	NA
89927	C16orf45	0.592643	0.396606	0	NA
51655	RASD1	0.592578	0.773362	0	NA
55089	SLC38A4	0.592343	0.620718	0	NA
7078	TIMP3	0.592322	0.524655	0	NA
599	BCL2L2	0.592172	0.278925	0	NA
85458	DIXDC1	0.591237	0.224757	0	NA
283219	KCTD21	0.590811	0.555738	0	NA
5118	PCOLCE	0.590645	0.523633	0	NA
254013	METTL20	0.590481	0.484084	0	NA
64288	ZSCAN31	0.590456	0.658161	0	NA
1632	ECI1	0.590409	0.562295	0	NA
6237	RRAS	0.590318	0.208802	0	NA
5033	P4HA1	0.588954	0.439533	0	NA
978	CDA	0.588515	0.640194	0	NA
11102	RPP14	0.588379	0.362357	0	NA
5962	RDX	0.586317	0.296958	0	NA
5228	PGF	0.585836	0.782928	0	NA
2395	FXN	0.5855	0.940758	0	NA
54749	EPDR1	0.585279	0.505723	0	NA
11221	DUSP10	0.585119	0.427426	0	NA
115416	MALSU1	0.584656	0.615228	0	NA
2263	FGFR2	0.584628	0.476576	0	NA
28992	MACROD1	0.58413	0.504162	0	NA
54764	ZRANB1	0.583833	0.337538	0	NA
7103	TSPAN8	0.583445	0.602862	0	NA
27034	ACAD8	0.58329	0.821229	0	NA
151126	ZNF385B	0.582877	0.53286	0	NA
55830	GLT8D1	0.582681	0.75911	0	NA
23596	OPN3	0.58267	0.421866	0	NA
55973	BCAP29	0.582423	0.653674	0	NA
57142	RTN4	0.582285	0.440194	0	NA
7008	TEF	0.581277	0.57583	0	NA
161	AP2A2	0.581184	0.283946	0	NA
6988	TCTA	0.580462	0.565474	0	NA
23258	DENND5A	0.579299	0.469074	0	NA
9342	SNAP29	0.578388	0.333154	0	NA
1803	DPP4	0.577825	0.456021	0	NA
84263	HSDL2	0.577267	0.701744	0	NA
51181	DCXR	0.576723	0.417956	0	NA
1051	CEBPB	0.575676	0.553546	0	NA
112	ADCY6	0.575541	0.531251	0	NA
143941	TTC36	0.575258	0.624928	0	NA
173	AFM	0.574554	0.537774	0	NA
91828	EXOC3L4	0.57408	0.388724	0	NA
6640	SNTA1	0.573	0.323582	0	NA
80824	DUSP16	0.572972	0.0990572	0	NA
133308	SLC9B2	0.572687	0.854424	0	NA
9518	GDF15	0.572617	0.508114	0	NA
5763	PTMS	0.572075	0.423339	0	NA
84869	CBR4	0.571827	0.680968	0	NA
214	ALCAM	0.571679	0.586413	0	NA
163782	KANK4	0.571248	0.64415	5	1p31.3
55930	MYO5C	0.569025	0.62437	0	NA
558	AXL	0.568669	0.486053	0	NA
81537	SGPP1	0.56772	0.478704	0	NA
131118	DNAJC19	0.566558	0.693405	0	NA
9110	MTMR4	0.56573	0.680183	0	NA
84266	ALKBH7	0.565366	1.0451	0	NA
2022	ENG	0.565315	0.584251	0	NA
22824	HSPA4L	0.565268	0.349658	0	NA
55132	LARP1B	0.564626	0.779032	0	NA
540	ATP7B	0.564114	0.492011	0	NA
5095	PCCA	0.5639	0.657143	0	NA
81932	HDHD3	0.56349	0.664362	0	NA
317649	EIF4E3	0.563002	0.229336	0	NA
7512	XPNPEP2	0.56295	0.500752	0	NA
56898	BDH2	0.562843	0.42442	0	NA
64241	ABCG8	0.560479	0.378686	0	NA
23498	HAAO	0.560432	0.925904	0	NA
345757	FAM174A	0.559592	0.489909	0	NA
3818	KLKB1	0.559558	0.836276	0	NA
9638	FEZ1	0.559444	0.435238	0	NA
4153	MBL2	0.559427	0.564245	0	NA
817	CAMK2D	0.558016	0.429907	0	NA
379	ARL4D	0.558001	1.08619	0	NA
79001	VKORC1	0.557191	0.718903	43	16p11.2
55450	CAMK2N1	0.557183	0.602043	0	NA
133686	NADK2	0.557175	0.430363	0	NA
2799	GNS	0.557133	0.718054	0	NA
5867	RAB4A	0.556292	0.731286	0	NA
339390	CLEC4G	0.556021	0.28517	0	NA
10559	SLC35A1	0.555852	0.566116	0	NA
3339	HSPG2	0.554944	0.671362	0	NA
84171	LOXL4	0.554304	0.484149	0	NA
130013	ACMSD	0.55428	0.643744	0	NA
3006	HIST1H1C	0.553213	0.402539	0	NA
8936	WASF1	0.552777	0.380835	0	NA
79071	ELOVL6	0.552336	1.00207	0	NA
3268	AGFG2	0.551387	0.960999	0	NA
5805	PTS	0.550882	0.437355	0	NA
10457	GPNMB	0.550672	0.528838	0	NA
443	ASPA	0.549557	0.481577	0	NA
23670	TMEM2	0.549404	0.326324	0	NA
7923	HSD17B8	0.549071	0.307148	0	NA
57127	RHBG	0.548888	0.373635	0	NA
56894	AGPAT3	0.548443	0.477828	0	NA
154043	CNKSR3	0.547761	0.453869	0	NA
2861	GPR37	0.547268	0.473609	0	NA
7168	TPM1	0.54707	0.250719	0	NA
7066	THPO	0.546678	0.424803	0	NA
10671	DCTN6	0.546482	0.489936	0	NA
154791	C7orf55	0.546335	0.287404	0	NA
84913	ATOH8	0.546239	0.637528	0	NA
26227	PHGDH	0.545873	0.448227	0	NA
2875	GPT	0.545688	0.810156	0	NA
4494	MT1F	0.545562	0.28399	0	NA
8490	RGS5	0.545561	0.456727	0	NA
4232	MEST	0.545514	0.428517	0	NA
5045	FURIN	0.545479	0.227532	0	NA
7105	TSPAN6	0.545312	0.567306	0	NA
6783	SULT1E1	0.545154	0.782183	0	NA
79568	C2orf47	0.545014	0.636091	0	NA
1807	DPYS	0.54456	0.386401	0	NA
2065	ERBB3	0.543523	0.390617	0	NA
90	ACVR1	0.541436	0.526331	0	NA
51760	SYT17	0.541035	0.243037	0	NA
25912	C1orf43	0.540849	0.427968	0	NA
8760	CDS2	0.539505	0.667976	0	NA
1519	CTSO	0.539488	0.599543	0	NA
29968	PSAT1	0.539478	0.731566	0	NA
3459	IFNGR1	0.539177	0.59545	0	NA
8536	CAMK1	0.539172	0.352398	0	NA
4281	MID1	0.538997	0.522771	0	NA
7280	TUBB2A	0.537755	0.694017	0	NA
9315	NREP	0.537615	0.423365	0	NA
3454	IFNAR1	0.537269	0.888674	0	NA
2538	G6PC	0.537111	0.785236	0	NA
23562	CLDN14	0.536807	0.596843	0	NA
4035	LRP1	0.535245	0.908361	42	12q13.3
10395	DLC1	0.535221	0.299673	0	NA
25828	TXN2	0.534032	0.428442	0	NA
3397	ID1	0.533939	0.718937	0	NA
51734	MSRB1	0.533675	0.699776	0	NA
90488	TMEM263	0.533224	0.502541	0	NA
1646	AKR1C2	0.53237	0.70979	13	10p15.1
23387	SIK3	0.531118	0.45481	2	11q23.3
389203	SMIM20	0.531078	0.310865	0	NA
10423	CDIPT	0.530736	0.677269	0	NA
23242	COBL	0.530733	0.542781	0	NA
79962	DNAJC22	0.53046	0.85566	0	NA
367	AR	0.530117	0.697492	0	NA
4037	LRP3	0.528566	0.384981	30	19q13.11
948	CD36	0.528376	0.674668	0	NA
7586	ZKSCAN1	0.528349	0.338931	0	NA
131870	NUDT16	0.528276	0.443148	0	NA
10194	TSHZ1	0.528088	0.612506	0	NA
57026	PDXP	0.527893	0.58636	0	NA
79694	MANEA	0.527159	0.387522	0	NA
1073	CFL2	0.526903	0.32328	0	NA
10060	ABCC9	0.526787	0.467213	0	NA
51060	TXNDC12	0.526276	0.701237	0	NA
2592	GALT	0.526111	0.63509	0	NA
254427	PROSER2	0.525854	0.720058	0	NA
3170	FOXA2	0.525711	0.479432	0	NA
4502	MT2A	0.525703	0.328591	0	NA
116255	MOGAT1	0.525363	0.736662	0	NA
79783	SUGCT	0.524802	0.536442	0	NA
4645	MYO5B	0.524743	0.484891	0	NA
6822	SULT2A1	0.523551	0.83441	0	NA
216	ALDH1A1	0.522095	0.505417	0	NA
27289	RND1	0.52197	0.784317	0	NA
3032	HADHB	0.520641	0.666386	0	NA
7041	TGFB1I1	0.519846	0.581678	43	16p11.2
162073	ITPRIPL2	0.519348	0.543497	0	NA
400916	CHCHD10	0.519111	0.881097	0	NA
107	ADCY1	0.518448	0.494299	0	NA
55701	ARHGEF40	0.518337	0.261948	0	NA
3827	KNG1	0.517981	1.00869	0	NA
84873	GPR128	0.517968	0.630313	0	NA
22874	PLEKHA6	0.517801	0.502992	0	NA
51014	TMED7	0.517383	0.526784	0	NA
125150	ZSWIM7	0.516046	0.232419	0	NA
2627	GATA6	0.515051	0.330606	0	NA
150962	PUS10	0.515035	0.395408	0	NA
11244	ZHX1	0.515007	0.812176	0	NA
5295	PIK3R1	0.514759	0.395245	0	NA
2050	EPHB4	0.514739	0.355196	0	NA
51179	HAO2	0.513615	0.813025	0	NA
8837	CFLAR	0.512996	0.870926	0	NA
9444	QKI	0.512962	0.411833	0	NA
220965	FAM13C	0.512908	0.561504	0	NA
84061	MAGT1	0.512239	0.687077	0	NA
11069	RAPGEF4	0.512149	0.641249	0	NA
11046	SLC35D2	0.511896	0.506394	0	NA
121227	LRIG3	0.51159	0.557715	0	NA
1119	CHKA	0.51136	0.426733	0	NA
64976	MRPL40	0.511268	0.379692	0	NA
5833	PCYT2	0.510601	0.539049	0	NA
3398	ID2	0.510345	0.556032	0	NA
8529	CYP4F2	0.509772	0.419735	0	NA
427	ASAH1	0.509363	0.645839	26	8p22
221294	NT5DC1	0.508789	1.03108	0	NA
29841	GRHL1	0.508704	0.255189	0	NA
1543	CYP1A1	0.508384	0.648368	0	NA
26471	NUPR1	0.507862	0.672829	0	NA
11116	FGFR1OP	0.507494	0.360912	0	NA
6575	SLC20A2	0.507162	0.370359	0	NA
10555	AGPAT2	0.506398	0.588886	0	NA
8079	MLF2	0.505904	0.507694	0	NA
10467	ZNHIT1	0.505828	0.684373	0	NA
3485	IGFBP2	0.504741	0.414444	0	NA
26123	TCTN3	0.504329	0.378816	0	NA
1039	CDR2	0.504076	0.532565	0	NA
64225	ATL2	0.503876	0.23245	0	NA
9	NAT1	0.503734	0.55439	26	8p22
2639	GCDH	0.503431	0.6455	0	NA
9746	CLSTN3	0.503368	0.349927	0	NA
4052	LTBP1	0.503168	0.275939	0	NA
113675	SDSL	0.503005	0.446434	0	NA
5525	PPP2R5A	0.501953	0.536274	0	NA
6764	ST5	0.501853	0.48301	0	NA
23345	SYNE1	0.501832	0.634322	0	NA
27242	TNFRSF21	0.500535	0.666808	0	NA
55757	UGGT2	0.500213	0.220168	0	NA
1551	CYP3A7	0.499861	0.752391	0	NA
7076	TIMP1	0.499749	0.539186	0	NA
1408	CRY2	0.499727	0.520286	0	NA
148738	HFE2	0.499637	0.770663	0	NA
114571	SLC22A9	0.498735	0.261422	0	NA
2701	GJA4	0.498547	0.516579	0	NA
23331	TTC28	0.498505	0.758723	0	NA
22981	NINL	0.497395	0.514008	0	NA
9332	CD163	0.497317	0.524143	0	NA
10802	SEC24A	0.497116	0.487998	0	NA
51114	ZDHHC9	0.497011	0.61335	0	NA
10516	FBLN5	0.496872	0.54254	0	NA
1436	CSF1R	0.496868	0.382808	0	NA
10587	TXNRD2	0.496858	0.412539	0	NA
1368	CPM	0.496757	0.476427	0	NA
11282	MGAT4B	0.496309	0.470132	0	NA
23220	DTX4	0.495862	0.363546	0	NA
3700	ITIH4	0.494737	0.521158	0	NA
10276	NET1	0.494282	0.579046	13	10p15.1
56997	ADCK3	0.494159	0.652357	0	NA
813	CALU	0.493993	0.639147	0	NA
4704	NDUFA9	0.493962	0.543907	0	NA
7036	TFR2	0.493163	0.770927	0	NA
1490	CTGF	0.493039	0.652332	0	NA
55540	IL17RB	0.492941	0.318331	0	NA
27248	ERLEC1	0.492813	0.808936	0	NA
95	ACY1	0.492184	0.50409	0	NA
51061	TXNDC11	0.491292	0.285499	0	NA
85365	ALG2	0.491233	0.396062	0	NA
83547	RILP	0.490989	0.756478	0	NA
2331	FMOD	0.490557	0.559873	0	NA
148	ADRA1A	0.490415	0.694621	0	NA
2823	GPM6A	0.490148	0.249483	0	NA
51144	HSD17B12	0.489925	0.748113	0	NA
10484	SEC23A	0.489903	0.81119	0	NA
10497	UNC13B	0.489717	0.4957	0	NA
319	APOF	0.489388	0.512656	0	NA
286451	YIPF6	0.489243	0.59604	0	NA
80323	CCDC68	0.488704	0.565761	0	NA
26515	TIMM10B	0.488637	0.517139	0	NA
1525	CXADR	0.48841	0.197723	0	NA
10175	CNIH1	0.487963	0.225209	0	NA
9848	MFAP3L	0.487792	0.461924	0	NA
8692	HYAL2	0.487643	0.479317	0	NA
10351	ABCA8	0.487577	0.748471	0	NA
1910	EDNRB	0.486797	0.721671	0	NA
10769	PLK2	0.486756	0.327833	0	NA
3988	LIPA	0.486526	0.882068	0	NA
10786	SLC17A3	0.486519	0.40933	0	NA
51186	WBP5	0.486389	0.607912	0	NA
6734	SRPR	0.485674	0.923788	0	NA
11275	KLHL2	0.485003	0.452226	0	NA
1509	CTSD	0.485002	0.593677	0	NA
220296	HEPACAM	0.484802	0.748542	0	NA
80760	ITIH5	0.484274	0.382875	0	NA
137872	ADHFE1	0.483048	0.629785	0	NA
2168	FABP1	0.482836	0.794193	0	NA
5519	PPP2R1B	0.482661	0.683882	0	NA
900	CCNG1	0.482545	0.428808	0	NA
90627	STARD13	0.482332	0.552851	0	NA
23460	ABCA6	0.482166	0.327052	0	NA
54187	NANS	0.482093	0.53397	0	NA
55062	WIPI1	0.481934	0.349923	0	NA
51380	CSAD	0.481907	0.569951	0	NA
375033	PEAR1	0.481243	0.481653	0	NA
53826	FXYD6	0.481166	0.930222	32	11q23.3
6609	SMPD1	0.480244	0.633562	0	NA
8495	PPFIBP2	0.479999	0.287258	0	NA
2261	FGFR3	0.479544	0.501774	0	NA
84447	SYVN1	0.478162	0.422042	0	NA
1738	DLD	0.47745	0.536547	0	NA
6934	TCF7L2	0.477106	0.711719	0	NA
4724	NDUFS4	0.477068	0.587892	0	NA
2896	GRN	0.477067	0.346413	0	NA
399726	CASC10	0.476705	0.509704	0	NA
55847	CISD1	0.476636	0.423719	0	NA
7075	TIE1	0.476563	0.427759	0	NA
5245	PHB	0.476473	0.595861	0	NA
6876	TAGLN	0.476388	0.422345	0	NA
84899	TMTC4	0.4763	0.387622	0	NA
57679	ALS2	0.475925	0.411354	0	NA
10040	TOM1L1	0.475805	0.276934	0	NA
7184	HSP90B1	0.475564	0.46793	0	NA
7429	VIL1	0.475313	0.365177	0	NA
54414	SIAE	0.474362	0.37035	0	NA
11117	EMILIN1	0.473973	0.30395	6	2p23.3
83597	RTP3	0.472716	0.455181	0	NA
134549	SHROOM1	0.472313	0.579181	0	NA
59277	NTN4	0.47231	0.252629	0	NA
284439	SLC25A42	0.472045	0.601269	19	19p13.11
10998	SLC27A5	0.471959	0.602153	0	NA
23600	AMACR	0.470597	0.688536	0	NA
3572	IL6ST	0.470274	0.453804	0	NA
6580	SLC22A1	0.469766	0.905598	0	NA
79799	UGT2A3	0.469758	0.637935	0	NA
64577	ALDH8A1	0.46942	0.740367	0	NA
199920	C1orf168	0.469297	0.69592	0	NA
5217	PFN2	0.468562	0.491611	0	NA
282679	AQP11	0.468276	0.654248	0	NA
23362	PSD3	0.467938	0.534438	26	8p22
84327	ZBED3	0.467686	0.578312	0	NA
8459	TPST2	0.46729	0.572572	0	NA
5318	PKP2	0.467122	0.550869	0	NA
6817	SULT1A1	0.466514	0.565001	0	NA
9501	RPH3AL	0.466012	0.618376	0	NA
5283	PIGH	0.465596	0.469569	0	NA
7358	UGDH	0.465542	0.345884	0	NA
7424	VEGFC	0.465535	0.439912	0	NA
29881	NPC1L1	0.465302	0.338844	0	NA
4289	MKLN1	0.465276	0.478791	0	NA
2244	FGB	0.465187	0.562801	0	NA
26608	TBL2	0.465159	1.07323	33	7q11.23
26240	FAM50B	0.464886	0.71096	0	NA
8528	DDO	0.464479	0.633938	0	NA
2317	FLNB	0.464238	0.441807	0	NA
23294	ANKS1A	0.463964	0.404238	0	NA
2745	GLRX	0.46391	0.664796	0	NA
10398	MYL9	0.463857	0.704059	0	NA
10810	WASF3	0.463633	0.236299	0	NA
122622	ADSSL1	0.463487	0.668077	0	NA
112770	C1orf85	0.463468	0.197825	0	NA
3908	LAMA2	0.463257	0.614869	0	NA
117153	MIA2	0.463101	0.685078	0	NA
760	CA2	0.462852	0.654337	0	NA
11041	B3GNT1	0.462702	1.00495	0	NA
127	ADH4	0.462057	0.735067	0	NA
166785	MMAA	0.461952	0.574073	0	NA
25874	MPC2	0.461937	0.72327	0	NA
64787	EPS8L2	0.461177	0.716095	0	NA
5646	PRSS3	0.460985	0.486391	0	NA
10723	SLC12A7	0.460726	0.456779	0	NA
9512	PMPCB	0.460719	0.473526	0	NA
11199	ANXA10	0.459551	0.650479	0	NA
5827	PXMP2	0.459142	0.776178	0	NA
5337	PLD1	0.458062	0.52459	0	NA
26064	RAI14	0.457468	0.805098	0	NA
3093	UBE2K	0.456265	0.55877	0	NA
9223	MAGI1	0.456184	0.209981	0	NA
5358	PLS3	0.455367	0.593918	0	NA
10588	MTHFS	0.454761	0.848033	0	NA
57817	HAMP	0.454535	0.273283	0	NA
85440	DOCK7	0.454405	0.324316	5	1p31.3
54587	MXRA8	0.454262	0.309774	0	NA
9068	ANGPTL1	0.453577	0.34612	0	NA
2673	GFPT1	0.453571	0.424713	0	NA
1612	DAPK1	0.45332	0.525057	0	NA
64083	GOLPH3	0.453194	0.484944	0	NA
7106	TSPAN4	0.453119	0.919443	0	NA
230	ALDOC	0.452586	0.734756	0	NA
22809	ATF5	0.45243	0.794433	0	NA
9701	PPP6R2	0.452412	0.656454	0	NA
81888	HYI	0.45214	0.696753	0	NA
9868	TOMM70A	0.451243	0.323791	0	NA
4628	MYH10	0.450905	0.734245	0	NA
10993	SDS	0.450697	0.460281	0	NA
84102	SLC41A2	0.4504	0.544548	0	NA
79613	TANGO6	0.45028	0.271104	0	NA
6450	SH3BGR	0.450274	0.908855	0	NA
23500	DAAM2	0.450091	0.654017	0	NA
5573	PRKAR1A	0.449574	0.444916	0	NA
2923	PDIA3	0.449303	0.283143	14	15q15.3
389084	C2orf82	0.449143	0.370366	0	NA
78992	YIPF2	0.448511	0.580792	0	NA
55343	SLC35C1	0.448107	0.583437	0	NA
5325	PLAGL1	0.448063	0.46991	0	NA
9812	KIAA0141	0.447833	0.494683	0	NA
6299	SALL1	0.447777	0.665596	0	NA
3611	ILK	0.447565	0.611935	0	NA
712	C1QA	0.447493	0.420872	0	NA
286144	TRIQK	0.447177	0.400833	0	NA
754	PTTG1IP	0.447036	0.663014	0	NA
9926	LPGAT1	0.446629	0.562645	0	NA
5364	PLXNB1	0.446597	0.664127	0	NA
6461	SHB	0.446489	0.583058	0	NA
6324	SCN1B	0.446317	0.263089	0	NA
4233	MET	0.446284	0.349608	41	7q31.2
387640	SKIDA1	0.446089	0.669632	0	NA
1842	ECM2	0.445887	0.595877	0	NA
51097	SCCPDH	0.445573	0.359783	0	NA
4692	NDN	0.445259	0.71642	0	NA
132	ADK	0.445118	0.220401	0	NA
92960	PEX11G	0.444599	0.333708	0	NA
26260	FBXO25	0.444426	0.299336	0	NA
9844	ELMO1	0.44354	0.562231	0	NA
8460	TPST1	0.443097	0.581731	0	NA
501	ALDH7A1	0.443069	0.637998	0	NA
4712	NDUFB6	0.442754	0.647753	0	NA
2353	FOS	0.442614	0.405649	0	NA
84133	ZNRF3	0.442304	0.345017	0	NA
53838	C11orf24	0.442245	0.732708	0	NA
6358	CCL14	0.442164	0.578023	0	NA
3625	INHBB	0.442099	0.329731	0	NA
892	CCNC	0.441266	0.640736	0	NA
55177	RMDN3	0.440593	0.656458	0	NA
9962	SLC23A2	0.440367	0.46738	0	NA
9538	EI24	0.440229	0.645036	0	NA
7301	TYRO3	0.439556	0.552201	0	NA
405	ARNT	0.439058	0.482314	0	NA
55742	PARVA	0.438242	0.258593	0	NA
84572	GNPTG	0.437668	0.48281	0	NA
9480	ONECUT2	0.436526	0.404816	0	NA
164656	TMPRSS6	0.435241	0.780435	0	NA
1997	ELF1	0.435129	0.279113	0	NA
55222	LRRC20	0.434855	0.519254	0	NA
10845	CLPX	0.434822	0.640765	0	NA
51703	ACSL5	0.433599	0.478312	0	NA
51274	KLF3	0.433547	0.725503	0	NA
10284	SAP18	0.433534	0.676042	0	NA
2132	EXT2	0.433429	0.816611	0	NA
140576	S100A16	0.433274	0.482769	0	NA
873	CBR1	0.432863	0.720977	0	NA
51573	GDE1	0.432642	0.501375	0	NA
221443	OARD1	0.432566	0.529045	0	NA
3280	HES1	0.431589	0.574345	0	NA
2647	BLOC1S1	0.431584	0.754072	0	NA
7813	EVI5	0.430645	0.657094	0	NA
256764	WDR72	0.430537	0.657333	0	NA
6554	SLC10A1	0.430514	0.516762	0	NA
54874	FNBP1L	0.430388	0.574116	0	NA
57149	LYRM1	0.430375	0.544056	0	NA
2027	ENO3	0.429466	0.172358	0	NA
977	CD151	0.42882	0.732789	0	NA
6990	DYNLT3	0.428651	0.514762	0	NA
83935	TMEM133	0.428494	0.64275	0	NA
3487	IGFBP4	0.428464	0.746799	0	NA
55715	DOK4	0.428464	0.376472	0	NA
5207	PFKFB1	0.427708	0.510572	0	NA
359948	IRF2BP2	0.42721	0.485368	0	NA
50848	F11R	0.426538	0.466059	0	NA
821	CANX	0.426028	0.584912	0	NA
55374	TMCO6	0.425884	0.443083	0	NA
50808	AK3	0.425875	0.691392	0	NA
56172	ANKH	0.425647	0.242539	0	NA
23142	DCUN1D4	0.424676	0.708829	0	NA
29887	SNX10	0.42454	1.02901	39	7p15.2
6694	SPP2	0.424051	1.0344	0	NA
29995	LMCD1	0.423938	0.233335	0	NA
26022	TMEM98	0.423789	0.559744	0	NA
5879	RAC1	0.423277	0.488256	0	NA
4615	MYD88	0.422513	0.52638	0	NA
10560	SLC19A2	0.422281	0.451716	0	NA
55129	ANO10	0.422174	0.405372	0	NA
22926	ATF6	0.42217	0.527672	0	NA
10961	ERP29	0.421993	0.490614	0	NA
58475	MS4A7	0.421816	0.67577	0	NA
389434	IYD	0.421702	0.509975	0	NA
85465	EPT1	0.421447	0.4039	0	NA
3083	HGFAC	0.42129	0.532051	25	4p16.3
6309	SC5D	0.421115	0.635508	0	NA
2954	GSTZ1	0.420493	0.993026	0	NA
51304	ZDHHC3	0.420465	0.641855	0	NA
23493	HEY2	0.420172	0.462024	0	NA
5414	SEPT4	0.420007	0.812245	0	NA
11072	DUSP14	0.419973	0.255147	0	NA
5434	POLR2E	0.419917	0.404957	0	NA
4094	MAF	0.419689	0.58193	0	NA
83604	TMEM47	0.419172	0.401862	0	NA
2941	GSTA4	0.418927	0.474312	0	NA
25837	RAB26	0.418841	0.394518	0	NA
83862	TMEM120A	0.418153	0.724267	0	NA
114299	PALM2	0.417948	0.323669	0	NA
8848	TSC22D1	0.417897	0.432954	0	NA
2806	GOT2	0.417656	0.719974	0	NA
10638	SPHAR	0.417624	0.474559	0	NA
55304	SPTLC3	0.41722	0.643774	0	NA
84064	HDHD2	0.41696	0.370564	0	NA
7993	UBXN8	0.416584	0.438471	0	NA
60592	SCOC	0.415288	0.43245	0	NA
54675	CRLS1	0.414568	0.62457	0	NA
116254	GINM1	0.414433	0.702939	0	NA
7447	VSNL1	0.414393	0.713399	0	NA
4739	NEDD9	0.413702	0.462122	0	NA
27315	PGAP2	0.413121	0.489032	0	NA
79699	ZYG11B	0.412696	0.486691	0	NA
1581	CYP7A1	0.412531	0.550358	0	NA
307	ANXA4	0.412031	0.593226	0	NA
284119	PTRF	0.411681	0.832484	0	NA
54407	SLC38A2	0.409609	0.306295	0	NA
57537	SORCS2	0.408611	0.234478	0	NA
7123	CLEC3B	0.407967	0.520255	0	NA
83641	FAM107B	0.407854	0.446502	0	NA
2037	EPB41L2	0.406648	0.587913	0	NA
115286	SLC25A26	0.406584	0.567792	0	NA
9588	PRDX6	0.406377	0.743791	0	NA
51495	PTPLAD1	0.406272	0.388092	0	NA
51110	LACTB2	0.406136	0.563696	0	NA
140462	ASB9	0.405631	0.326276	0	NA
23203	PMPCA	0.404263	0.597753	0	NA
122786	FRMD6	0.403046	0.350199	0	NA
10266	RAMP2	0.402097	0.607302	0	NA
10912	GADD45G	0.401254	0.568449	0	NA
2161	F12	0.400883	0.318647	0	NA
5376	PMP22	0.400756	0.53786	0	NA
9175	MAP3K13	0.399653	0.372584	0	NA
57224	NHSL1	0.399201	0.711872	0	NA
440026	TMEM41B	0.398935	0.43426	0	NA
29775	CARD10	0.398796	0.732536	0	NA
23002	DAAM1	0.397668	0.548439	0	NA
364	AQP7	0.396895	0.267128	0	NA
23576	DDAH1	0.396493	0.323962	0	NA
6303	SAT1	0.396211	0.404629	0	NA
54861	SNRK	0.396042	0.510124	0	NA
8702	B4GALT4	0.3957	0.541129	0	NA
3248	HPGD	0.395592	0.416056	0	NA
221395	GPR116	0.395265	0.440033	0	NA
3692	EIF6	0.39518	0.63449	0	NA
51280	GOLM1	0.395078	0.945708	0	NA
80195	TMEM254	0.395043	0.945665	0	NA
26998	FETUB	0.394838	0.759589	0	NA
414	ARSD	0.394637	0.72464	0	NA
4643	MYO1E	0.394453	0.476709	0	NA
54987	C1orf123	0.394307	0.371985	0	NA
604	BCL6	0.393866	0.527433	0	NA
27333	GOLIM4	0.393633	0.4379	0	NA
57820	CCNB1IP1	0.392754	0.824412	0	NA
3703	STT3A	0.392698	0.575714	0	NA
55831	EMC3	0.392574	0.447361	0	NA
4338	MOCS2	0.392477	0.320209	0	NA
122664	TPPP2	0.392321	0.311628	0	NA
2720	GLB1	0.392193	0.83728	0	NA
124637	CYB5D1	0.392148	0.499329	0	NA
57134	MAN1C1	0.391519	0.634326	0	NA
523	ATP6V1A	0.39134	0.647835	0	NA
57179	KIAA1191	0.391099	0.692702	0	NA
8615	USO1	0.390924	0.44663	0	NA
10342	TFG	0.390628	0.645196	0	NA
79602	ADIPOR2	0.390515	0.42968	0	NA
5420	PODXL	0.390349	0.429284	0	NA
7957	EPM2A	0.390158	0.40619	0	NA
5051	PAFAH2	0.38992	0.618566	0	NA
79054	TRPM8	0.38992	0.51116	0	NA
4902	NRTN	0.389591	0.352418	0	NA
56929	FEM1C	0.389518	0.490404	0	NA
6648	SOD2	0.389489	0.727513	0	NA
92	ACVR2A	0.389364	0.680395	0	NA
345	APOC3	0.388832	0.815684	2	11q23.3
9420	CYP7B1	0.388311	0.855441	0	NA
90196	SYS1	0.388235	0.765695	0	NA
6396	SEC13	0.388029	0.403938	0	NA
5320	PLA2G2A	0.387738	0.45166	0	NA
56181	MTFR1L	0.387631	0.679677	0	NA
308	ANXA5	0.386888	0.886458	0	NA
83606	GUCD1	0.386607	0.840665	0	NA
390	RND3	0.385885	0.533886	0	NA
254863	TMEM256	0.385431	0.440849	0	NA
10678	B3GNT2	0.385045	0.367647	0	NA
152189	CMTM8	0.384957	0.300683	0	NA
2888	GRB14	0.384577	0.776987	7	2q24.3
375484	SIMC1	0.384391	0.464413	0	NA
3791	KDR	0.383861	0.464467	0	NA
23530	NNT	0.38386	0.456382	0	NA
811	CALR	0.383753	0.271098	0	NA
355	FAS	0.38368	0.410801	0	NA
4664	NAB1	0.383452	0.50666	0	NA
7104	TM4SF4	0.383245	0.550581	0	NA
29988	SLC2A8	0.382785	0.708542	0	NA
726	CAPN5	0.3821	0.475511	0	NA
2887	GRB10	0.38182	0.413515	0	NA
8723	SNX4	0.381766	0.661013	0	NA
133688	UGT3A1	0.381764	0.913654	0	NA
23471	TRAM1	0.38166	0.489854	0	NA
4779	NFE2L1	0.381436	0.309164	0	NA
23286	WWC1	0.381324	0.421739	0	NA
2495	FTH1	0.380903	0.525034	1	11q12.2
9069	CLDN12	0.380801	0.491442	0	NA
51706	CYB5R1	0.380442	0.630699	0	NA
51292	GMPR2	0.379892	0.227473	0	NA
2332	FMR1	0.379802	0.414592	0	NA
9180	OSMR	0.379681	0.327903	0	NA
4485	MST1	0.379056	0.714636	0	NA
5372	PMM1	0.378425	0.425319	0	NA
80344	DCAF11	0.378386	0.531798	0	NA
80381	CD276	0.378209	0.358022	0	NA
4947	OAZ2	0.378155	0.807195	0	NA
91452	ACBD5	0.377693	0.23858	0	NA
10935	PRDX3	0.377397	0.890616	0	NA
4780	NFE2L2	0.37739	0.588598	0	NA
162239	ZFP1	0.376652	0.661092	0	NA
25831	HECTD1	0.376089	0.800401	0	NA
8411	EEA1	0.375858	0.169306	0	NA
9306	SOCS6	0.375833	0.155672	0	NA
55076	TMEM45A	0.375784	0.405696	0	NA
6185	RPN2	0.375474	0.399575	0	NA
64949	MRPS26	0.375367	0.556554	0	NA
83715	ESPN	0.375357	0.882287	0	NA
55020	TTC38	0.374197	0.588058	0	NA
9650	MTFR1	0.374076	0.5461	0	NA
145226	RDH12	0.373988	0.383295	0	NA
6653	SORL1	0.373226	0.518502	0	NA
84619	ZGPAT	0.372874	0.430764	0	NA
5704	PSMC4	0.372708	0.451723	0	NA
2719	GPC3	0.371932	0.546704	0	NA
387763	C11orf96	0.371747	0.329874	0	NA
23731	TMEM245	0.371232	0.351735	0	NA
8574	AKR7A2	0.371114	0.528873	0	NA
80177	MYCT1	0.371112	0.57436	0	NA
9942	XYLB	0.368839	0.378078	0	NA
54732	TMED9	0.368483	0.494382	0	NA
10437	IFI30	0.368479	0.395071	0	NA
4758	NEU1	0.368378	0.362172	0	NA
4126	MANBA	0.367355	0.565015	0	NA
57700	FAM160B1	0.366801	0.616053	0	NA
27089	UQCRQ	0.366745	0.565603	0	NA
78989	COLEC11	0.366464	0.675656	0	NA
64374	SIL1	0.366444	0.929918	0	NA
57583	TMEM181	0.365188	0.443659	0	NA
63924	CIDEC	0.363935	0.602243	0	NA
55827	DCAF6	0.363564	0.403952	0	NA
9615	GDA	0.363491	0.664774	0	NA
1	A1BG	0.36218	0.578588	0	NA
8694	DGAT1	0.36215	0.600418	0	NA
2517	FUCA1	0.362127	0.241883	0	NA
55969	C20orf24	0.362126	0.587423	0	NA
8608	RDH16	0.361916	0.683913	42	12q13.3
4008	LMO7	0.361046	0.558897	0	NA
344	APOC2	0.360107	0.405884	44	19q13.2
2273	FHL1	0.35905	0.557225	0	NA
10857	PGRMC1	0.35869	0.591925	0	NA
10656	KHDRBS3	0.358223	0.591113	0	NA
283635	FAM177A1	0.358201	0.453683	0	NA
79726	WDR59	0.357975	0.478854	0	NA
80775	TMEM177	0.356401	0.459089	0	NA
155066	ATP6V0E2	0.356297	0.387745	0	NA
114770	PGLYRP2	0.355942	0.682912	0	NA
4886	NPY1R	0.355676	0.379739	0	NA
8564	KMO	0.355231	0.621021	0	NA
202018	TAPT1	0.35492	0.278813	0	NA
2110	ETFDH	0.354792	0.494104	0	NA
51166	AADAT	0.354362	0.56646	0	NA
27122	DKK3	0.353922	0.393031	0	NA
6035	RNASE1	0.353762	0.606716	0	NA
64744	SMAP2	0.3537	0.757437	0	NA
286410	ATP11C	0.353638	0.514546	0	NA
56951	C5orf15	0.352932	0.495492	0	NA
51540	SCLY	0.352838	0.869611	0	NA
1978	EIF4EBP1	0.352834	0.269699	0	NA
8942	KYNU	0.352084	0.681726	0	NA
64123	ELTD1	0.351666	0.529991	0	NA
51604	PIGT	0.35161	0.608441	0	NA
54894	RNF43	0.351436	0.801449	0	NA
92181	UBTD2	0.351401	0.44247	0	NA
148741	ANKRD35	0.351345	0.614313	0	NA
10864	SLC22A7	0.350869	0.510976	0	NA
5947	RBP1	0.350656	0.30848	0	NA
51103	NDUFAF1	0.350182	0.671979	0	NA
64397	ZNF106	0.349897	0.178767	0	NA
1549	CYP2A7	0.349481	0.608546	0	NA
84299	MIEN1	0.349364	0.95811	0	NA
57678	GPAM	0.349234	0.581239	0	NA
114876	OSBPL1A	0.349022	0.4887	0	NA
191	AHCY	0.348829	0.532201	0	NA
3959	LGALS3BP	0.347754	0.641902	0	NA
8542	APOL1	0.347238	0.230759	0	NA
55347	ABHD10	0.346607	0.683261	0	NA
7084	TK2	0.346296	0.674424	0	NA
7025	NR2F1	0.346123	0.406298	0	NA
6472	SHMT2	0.346048	0.287488	42	12q13.3
25793	FBXO7	0.34581	0.460866	0	NA
26577	PCOLCE2	0.345232	0.440908	0	NA
7389	UROD	0.344883	0.498102	0	NA
285521	COX18	0.34465	0.65929	0	NA
328	APEX1	0.344191	0.434529	0	NA
1556	CYP2B7P	0.343883	0.549696	0	NA
8685	MARCO	0.343846	0.432325	0	NA
2271	FH	0.343761	0.484195	0	NA
140706	CCM2L	0.343567	0.700975	0	NA
9368	SLC9A3R1	0.342648	0.349347	0	NA
157567	ANKRD46	0.34193	0.695175	0	NA
5858	PZP	0.341588	0.608103	0	NA
2063	NR2F6	0.341111	0.621037	0	NA
51705	EMCN	0.341101	0.425336	0	NA
54741	LEPROT	0.341092	0.560118	0	NA
6304	SATB1	0.340808	0.439948	0	NA
55362	TMEM63B	0.339885	0.702114	0	NA
5796	PTPRK	0.33836	0.524545	0	NA
6697	SPR	0.338117	0.435681	0	NA
11318	GPR182	0.338035	0.595084	42	12q13.3
23788	MTCH2	0.337572	0.325298	0	NA
8738	CRADD	0.336871	0.7332	0	NA
10249	GLYAT	0.335763	0.320486	0	NA
51726	DNAJB11	0.335732	0.474445	0	NA
51056	LAP3	0.335123	0.678273	0	NA
594	BCKDHB	0.335064	0.513385	0	NA
115548	FCHO2	0.335012	0.362098	0	NA
124936	CYB5D2	0.334931	1.12622	0	NA
1979	EIF4EBP2	0.334898	0.54073	0	NA
8682	PEA15	0.334619	0.681278	0	NA
4086	SMAD1	0.334251	0.460363	0	NA
23328	SASH1	0.333936	0.318512	0	NA
4782	NFIC	0.333541	0.899662	0	NA
64756	ATPAF1	0.332844	0.611419	0	NA
5709	PSMD3	0.332733	0.203259	0	NA
37	ACADVL	0.331452	0.774326	0	NA
23174	ZCCHC14	0.331202	0.505658	0	NA
51253	MRPL37	0.330995	0.704918	0	NA
23042	PDXDC1	0.33092	0.694652	4	16p13.12
51184	GPN3	0.330882	0.853218	0	NA
8671	SLC4A4	0.330707	0.480917	0	NA
10010	TANK	0.33044	0.438607	0	NA
2258	FGF13	0.329596	0.534262	0	NA
2920	CXCL2	0.328998	0.306023	0	NA
7905	REEP5	0.328924	0.630332	0	NA
10579	TACC2	0.328594	0.367026	0	NA
10205	MPZL2	0.328404	0.257083	0	NA
55691	FRMD4A	0.328382	0.361663	0	NA
9685	CLINT1	0.327655	0.480545	0	NA
3384	ICAM2	0.327059	0.379745	0	NA
57171	DOLPP1	0.326857	0.670409	0	NA
285386	TPRG1	0.326791	0.48665	0	NA
8576	STK16	0.326502	0.375588	0	NA
862	RUNX1T1	0.326032	0.791074	0	NA
7466	WFS1	0.325709	0.560172	0	NA
66002	CYP4F12	0.325563	0.97455	0	NA
10099	TSPAN3	0.325146	0.841179	0	NA
56961	SHD	0.32404	0.54209	0	NA
11162	NUDT6	0.323322	0.612517	0	NA
3490	IGFBP7	0.323218	0.578891	0	NA
2908	NR3C1	0.323129	0.926624	0	NA
94134	ARHGAP12	0.322932	0.368482	0	NA
51109	RDH11	0.32277	0.387795	0	NA
8310	ACOX3	0.322702	0.380218	0	NA
2584	GALK1	0.322555	0.293418	0	NA
2195	FAT1	0.322531	0.18015	0	NA
55273	TMEM100	0.322074	0.781086	0	NA
11093	ADAMTS13	0.320984	0.555292	0	NA
9415	FADS2	0.320572	0.431601	1	11q12.2
2274	FHL2	0.320194	0.369201	0	NA
5311	PKD2	0.31997	0.422313	0	NA
9754	STARD8	0.319707	0.380982	0	NA
56944	OLFML3	0.319662	0.620952	0	NA
5066	PAM	0.319093	0.592567	0	NA
56005	C19orf10	0.318579	0.592181	0	NA
9465	AKAP7	0.318482	0.365942	0	NA
55605	KIF21A	0.318276	0.677383	0	NA
64087	MCCC2	0.318082	0.874435	0	NA
79876	UBA5	0.318055	0.687107	0	NA
3075	CFH	0.317873	0.756202	0	NA
8099	CDK2AP1	0.317769	0.70539	0	NA
123355	LRRC28	0.317748	0.573009	0	NA
3422	IDI1	0.317385	0.5599	0	NA
10	NAT2	0.317299	0.622019	26	8p22
4147	MATN2	0.316695	0.554349	0	NA
134548	SOWAHA	0.315632	0.541274	0	NA
4668	NAGA	0.315401	0.707718	0	NA
3588	IL10RB	0.315338	0.337348	0	NA
6584	SLC22A5	0.315037	0.375911	0	NA
79683	ZDHHC14	0.314498	0.460841	0	NA
55219	TMEM57	0.314162	0.296962	0	NA
10231	RCAN2	0.313777	0.425802	0	NA
25924	MYRIP	0.313504	0.712007	0	NA
53918	PELO	0.313254	0.543539	0	NA
11342	RNF13	0.313103	0.207937	0	NA
10160	FARP1	0.313059	0.289451	0	NA
57017	COQ9	0.312698	0.446183	0	NA
340348	TSPAN33	0.312641	0.244503	0	NA
5110	PCMT1	0.31115	0.436669	0	NA
11326	VSIG4	0.311105	0.52644	0	NA
421	ARVCF	0.310936	0.455972	0	NA
4255	MGMT	0.310176	0.335195	0	NA
11059	WWP1	0.309723	0.428764	0	NA
11099	PTPN21	0.308963	0.417726	0	NA
9553	MRPL33	0.308597	0.373392	6	2p23.3
139322	APOOL	0.308469	0.356499	0	NA
2289	FKBP5	0.307798	0.502032	0	NA
498	ATP5A1	0.307423	0.421446	0	NA
6391	SDHC	0.306724	0.763493	0	NA
463	ZFHX3	0.306495	0.323973	0	NA
3895	KTN1	0.306226	0.605562	0	NA
54432	YIPF1	0.305874	0.66618	0	NA
6867	TACC1	0.305772	0.661686	0	NA
84968	PNMA6A	0.30576	0.348092	0	NA
55312	RFK	0.304809	0.34073	0	NA
58191	CXCL16	0.304269	0.429271	0	NA
10062	NR1H3	0.303596	0.65025	0	NA
2590	GALNT2	0.303489	0.95664	3	1q42.13
1290	COL5A2	0.303287	0.450408	0	NA
59338	PLEKHA1	0.303192	0.564893	0	NA
8800	PEX11A	0.303163	0.740159	0	NA
26959	HBP1	0.302873	0.396809	0	NA
79624	C6orf211	0.302795	0.666208	0	NA
2328	FMO3	0.302788	0.45573	0	NA
2135	EXTL2	0.302696	0.835146	0	NA
114569	MAL2	0.302596	0.650504	0	NA
4552	MTRR	0.301616	0.429749	0	NA
29924	EPN1	0.301127	0.554767	0	NA
10203	CALCRL	0.299624	0.54763	0	NA
23473	CAPN7	0.299553	0.445779	0	NA
492311	IGIP	0.299081	0.274481	0	NA
150684	COMMD1	0.298853	0.663614	0	NA
1184	CLCN5	0.298615	0.417872	0	NA
55137	FIGN	0.298607	0.583436	0	NA
83854	ANGPTL6	0.298267	0.426429	0	NA
81889	FAHD1	0.298094	0.678585	0	NA
1278	COL1A2	0.297851	0.72449	0	NA
1756	DMD	0.297444	0.7211	0	NA
9500	MAGED1	0.29723	0.65271	0	NA
51300	TIMMDC1	0.296961	0.857302	0	NA
146456	TMED6	0.296834	0.668346	0	NA
2030	SLC29A1	0.296563	0.296288	0	NA
55323	LARP6	0.296069	0.427669	0	NA
84988	PPP1R16A	0.295716	0.684039	0	NA
57451	TENM2	0.295447	0.401339	0	NA
9777	TM9SF4	0.295411	0.392269	0	NA
5194	PEX13	0.295335	0.599834	0	NA
28976	ACAD9	0.295204	0.394114	0	NA
861	RUNX1	0.295102	0.323431	0	NA
6647	SOD1	0.294932	0.719523	0	NA
339804	C2orf74	0.294845	0.708875	0	NA
1363	CPE	0.294546	0.372333	0	NA
114793	FMNL2	0.293854	0.741389	0	NA
151531	UPP2	0.293615	0.829177	0	NA
325	APCS	0.293528	0.735509	0	NA
4259	MGST3	0.29338	0.693389	0	NA
83875	BCO2	0.293064	0.648007	0	NA
3557	IL1RN	0.292833	0.532513	0	NA
56943	ENY2	0.292727	0.493149	0	NA
56204	FAM214A	0.292355	0.800163	0	NA
252839	TMEM9	0.292069	0.450729	0	NA
10113	PREB	0.291955	0.655365	6	2p23.3
81847	RNF146	0.291745	0.558382	36	6q22.33
81533	ITFG1	0.29158	0.460764	0	NA
3491	CYR61	0.29135	0.371944	0	NA
8802	SUCLG1	0.291184	0.481683	0	NA
3080	CFHR2	0.291049	0.678096	0	NA
5464	PPA1	0.29096	0.593869	0	NA
10140	TOB1	0.290329	0.59391	0	NA
116159	CYYR1	0.290174	0.822789	0	NA
26010	SPATS2L	0.289977	0.352644	0	NA
6470	SHMT1	0.289756	0.612531	0	NA
221061	FAM171A1	0.289708	0.559663	0	NA
28978	TMEM14A	0.289552	0.702758	0	NA
23593	HEBP2	0.289344	0.452862	0	NA
8836	GGH	0.289018	0.580934	0	NA
5565	PRKAB2	0.288931	0.475226	0	NA
3171	FOXA3	0.288806	0.522824	0	NA
5435	POLR2F	0.288633	1.02537	0	NA
3836	KPNA1	0.288581	0.243886	0	NA
64116	SLC39A8	0.288181	0.470629	0	NA
253558	LCLAT1	0.287823	0.475217	0	NA
10295	BCKDK	0.287716	0.830345	43	16p11.2
857	CAV1	0.287267	0.657339	41	7q31.2
116236	ABHD15	0.287156	0.848357	0	NA
283377	SPRYD4	0.287077	0.732085	0	NA
342979	PALM3	0.286853	0.665397	0	NA
4043	LRPAP1	0.286577	0.47062	25	4p16.3
6564	SLC15A1	0.28631	0.800749	0	NA
55161	TMEM33	0.285846	0.408537	0	NA
255520	ELMOD2	0.285551	0.435831	0	NA
9695	EDEM1	0.285302	0.30887	0	NA
25974	MMACHC	0.285232	0.263724	0	NA
64207	IRF2BPL	0.284966	0.573048	0	NA
4715	NDUFB9	0.284578	0.274487	0	NA
9371	KIF3B	0.284482	0.553464	0	NA
922	CD5L	0.284435	0.456433	0	NA
9475	ROCK2	0.284293	0.523616	0	NA
3301	DNAJA1	0.284185	0.459419	0	NA
10972	TMED10	0.284089	0.657389	0	NA
55300	PI4K2B	0.284087	0.351928	0	NA
1476	CSTB	0.283095	0.408891	0	NA
2762	GMDS	0.28273	0.359431	0	NA
91663	MYADM	0.282702	0.430334	0	NA
1558	CYP2C8	0.282365	0.763856	0	NA
6284	S100A13	0.281781	0.399603	0	NA
1672	DEFB1	0.280843	0.494474	0	NA
6660	SOX5	0.280681	0.631905	0	NA
4053	LTBP2	0.280474	0.591512	0	NA
23228	PLCL2	0.279765	0.426519	0	NA
79038	ZFYVE21	0.279678	0.792822	0	NA
6446	SGK1	0.279651	0.301881	0	NA
56889	TM9SF3	0.279218	0.549677	0	NA
85025	TMEM60	0.278203	0.651212	0	NA
51661	FKBP7	0.277889	0.366929	0	NA
84168	ANTXR1	0.276701	0.538367	0	NA
84883	AIFM2	0.276689	0.562568	0	NA
6596	HLTF	0.276659	0.268142	0	NA
117247	SLC16A10	0.276541	0.385254	0	NA
2165	F13B	0.275836	0.463875	0	NA
51065	RPS27L	0.275781	0.527343	0	NA
94241	TP53INP1	0.275696	0.702165	0	NA
4501	MT1X	0.275695	0.352794	0	NA
389058	SP5	0.275684	0.218711	0	NA
80235	PIGZ	0.274628	0.78606	0	NA
57658	CALCOCO1	0.273556	0.751651	0	NA
635	BHMT	0.273548	0.598995	0	NA
57016	AKR1B10	0.273092	0.278184	0	NA
23155	CLCC1	0.272736	0.608801	0	NA
8431	NR0B2	0.272093	0.701447	45	1p36.11
29979	UBQLN1	0.271936	0.349368	0	NA
5346	PLIN1	0.271529	0.850366	0	NA
5652	PRSS8	0.271223	0.64374	43	16p11.2
84962	AJUBA	0.271173	0.933621	0	NA
27329	ANGPTL3	0.270438	0.374899	5	1p31.3
154810	AMOTL1	0.26959	0.757553	0	NA
1571	CYP2E1	0.269428	0.666541	0	NA
8858	PROZ	0.268961	1.04321	0	NA
285672	SREK1IP1	0.268451	0.408107	0	NA
27115	PDE7B	0.267474	0.687746	0	NA
8825	LIN7A	0.267474	0.452207	0	NA
10591	DNPH1	0.267047	0.41205	0	NA
7920	ABHD16A	0.267027	0.679546	35	6p21.3
10272	FSTL3	0.266726	0.470305	0	NA
54762	GRAMD1C	0.265427	0.630682	0	NA
9761	MLEC	0.265388	0.307182	0	NA
2264	FGFR4	0.265149	0.848515	0	NA
124997	WDR81	0.265055	0.737851	0	NA
8209	C21orf33	0.265004	0.401926	0	NA
114908	TMEM123	0.26492	0.535646	0	NA
28956	LAMTOR2	0.262888	0.630169	0	NA
7485	WRB	0.262768	0.400329	0	NA
10894	LYVE1	0.262647	0.616232	0	NA
6608	SMO	0.262625	0.544484	0	NA
8291	DYSF	0.262267	0.516175	0	NA
145482	PTGR2	0.261896	0.332148	0	NA
83877	TM2D2	0.261896	0.671044	0	NA
51124	IER3IP1	0.261188	0.81676	0	NA
8933	FAM127A	0.260306	0.989117	0	NA
166815	TIGD2	0.259427	0.434102	0	NA
133	ADM	0.259159	0.22624	0	NA
9935	MAFB	0.258885	0.293198	0	NA
25901	CCDC28A	0.258782	0.669629	0	NA
5793	PTPRG	0.258724	0.456282	0	NA
65059	RAPH1	0.258401	0.689458	0	NA
2643	GCH1	0.258092	0.364812	0	NA
586	BCAT1	0.257817	0.416018	0	NA
51523	CXXC5	0.257745	0.650794	0	NA
358	AQP1	0.25771	0.444358	0	NA
11252	PACSIN2	0.257624	0.409561	0	NA
57733	GBA3	0.257312	0.409365	0	NA
64969	MRPS5	0.256386	0.328904	0	NA
92806	CENPBD1	0.255592	0.689729	0	NA
80267	EDEM3	0.255406	0.196381	0	NA
80765	STARD5	0.255096	0.373497	0	NA
5597	MAPK6	0.255071	0.46544	0	NA
157506	RDH10	0.254318	0.618134	0	NA
92689	FAM114A1	0.253575	0.675386	0	NA
4711	NDUFB5	0.253443	0.431222	0	NA
8803	SUCLA2	0.253331	0.35795	0	NA
23464	GCAT	0.253303	0.515314	0	NA
9322	TRIP10	0.253119	0.749149	0	NA
64963	MRPS11	0.253005	0.498499	0	NA
10253	SPRY2	0.252884	0.529967	0	NA
310	ANXA7	0.252559	0.548097	0	NA
10247	HRSP12	0.252409	0.383017	0	NA
5887	RAD23B	0.252357	0.569087	0	NA
7980	TFPI2	0.252328	0.802461	0	NA
26234	FBXL5	0.25167	0.65371	0	NA
55246	CCDC25	0.251388	0.750576	0	NA
733	C8G	0.251192	0.756463	0	NA
84557	MAP1LC3A	0.251001	0.373562	0	NA
56940	DUSP22	0.250828	0.960255	0	NA
11135	CDC42EP1	0.25074	0.876251	0	NA
6359	CCL15	0.25068	0.484094	0	NA
23022	PALLD	0.250223	0.385417	0	NA
353189	SLCO4C1	0.250038	0.448095	0	NA
9516	LITAF	0.249952	0.602856	0	NA
10058	ABCB6	0.249279	0.205805	0	NA
4247	MGAT2	0.249075	0.710715	0	NA
114294	LACTB	0.248293	0.431884	0	NA
199857	ALG14	0.248232	0.337431	0	NA
55107	ANO1	0.248085	0.481268	0	NA
9510	ADAMTS1	0.247988	0.732547	0	NA
1843	DUSP1	0.247733	0.430954	0	NA
51776	ZAK	0.247402	0.772628	0	NA
2936	GSR	0.246712	0.602679	0	NA
6643	SNX2	0.246644	0.338598	0	NA
114134	SLC2A13	0.246454	0.481888	0	NA
389	RHOC	0.246158	0.384561	0	NA
57698	KIAA1598	0.246047	0.963926	0	NA
497661	C18orf32	0.245886	0.716007	0	NA
285761	DCBLD1	0.245734	0.638571	0	NA
4060	LUM	0.245469	0.627303	0	NA
2752	GLUL	0.245306	0.431707	0	NA
6696	SPP1	0.245286	0.532203	0	NA
63895	PIEZO2	0.243975	0.763604	0	NA
7163	TPD52	0.243659	0.251091	0	NA
11259	FILIP1L	0.243546	0.310401	0	NA
10174	SORBS3	0.243504	0.488513	0	NA
9950	GOLGA5	0.243105	0.672531	0	NA
7077	TIMP2	0.243045	0.437525	0	NA
9414	TJP2	0.243037	0.351399	0	NA
27351	DESI1	0.242883	0.197386	0	NA
9749	PHACTR2	0.242218	0.523891	0	NA
7145	TNS1	0.242038	0.479805	0	NA
746	TMEM258	0.24198	0.499278	1	11q12.2
25939	SAMHD1	0.241848	0.721887	0	NA
54112	GPR88	0.241837	0.588434	0	NA
10209	EIF1	0.241622	0.442933	0	NA
26291	FGF21	0.241466	0.611806	0	NA
1307	COL16A1	0.24124	0.423716	0	NA
22929	SEPHS1	0.24105	0.474101	0	NA
3927	LASP1	0.241007	0.22537	0	NA
9832	JAKMIP2	0.240935	0.331555	0	NA
79058	ASPSCR1	0.24092	0.371968	0	NA
[truncated: 19,357 more rows]
