# Supplementary material for: Prioritizing causal disease genes using unbiased genomic features
Source: Genome Biol. 2014 Dec 3;15(12):3274. doi: 10.1186/s13059-014-0534-8 (PMC4279789; doi:10.1186/s13059-014-0534-8)
Supplement: Additional file 33: Table S37. — OPEN predictions for multiple sclerosis. [file 13059_2014_534_MOESM33_ESM.xlsx]

## Sheet: HP_0090009_OPEN_predictions.txt
Entrez_ID	HGNC	Score	Stdev	GWAS Hit (loci are numbered, 0 = not within a GWAS locus)	Locus (NA = gene not within a GWAS locus)
1236	CCR7	2.66289	0.128577	0	NA
3937	LCP2	2.64102	0.0864408	0	NA
219972	MPEG1	2.59361	0.144311	0	NA
914	CD2	2.59222	0.111085	3	1p13.1
5341	PLEK	2.57356	0.0983437	19	2p13.3
7133	TNFRSF1B	2.56408	0.0863765	0	NA
1794	DOCK2	2.55112	0.059378	0	NA
9595	CYTIP	2.53693	0.165949	0	NA
6351	CCL4	2.5248	0.141286	0	NA
1536	CYBB	2.52148	0.12025	0	NA
7096	TLR1	2.51901	0.0651197	0	NA
117289	TAGAP	2.51252	0.13926	42	6q25.3
597	BCL2A1	2.50418	0.135115	0	NA
9473	THEMIS2	2.50026	0.182496	0	NA
92241	RCSD1	2.48272	0.2068	0	NA
313	AOAH	2.48037	0.252659	0	NA
2124	EVI2B	2.47697	0.175586	0	NA
962	CD48	2.47237	0.173888	0	NA
3683	ITGAL	2.47126	0.235242	0	NA
3687	ITGAX	2.46819	0.169255	0	NA
4242	MFNG	2.46713	0.302228	0	NA
4688	NCF2	2.46549	0.169204	0	NA
10870	HCST	2.46099	0.207504	0	NA
3059	HCLS1	2.45724	0.103438	0	NA
1043	CD52	2.4572	0.247325	0	NA
942	CD86	2.45124	0.144725	50	3q13.33
54440	SASH3	2.45106	0.187163	0	NA
963	CD53	2.45002	0.123648	0	NA
9938	ARHGAP25	2.44769	0.0932155	19	2p13.3
3702	ITK	2.44373	0.221145	0	NA
64092	SAMSN1	2.44102	0.120734	0	NA
3394	IRF8	2.43058	0.111899	49	16q24.1
8477	GPR65	2.42807	0.121561	24	14q31.3
6404	SELPLG	2.42745	0.228284	0	NA
3109	HLA-DMB	2.42731	0.254845	46	6p21.3
3055	HCK	2.42639	0.234927	0	NA
10320	IKZF1	2.41649	0.145146	0	NA
3587	IL10RA	2.41534	0.16741	0	NA
7535	ZAP70	2.41434	0.341105	0	NA
149628	PYHIN1	2.41276	0.228903	0	NA
79037	PVRIG	2.41263	0.438152	0	NA
10261	IGSF6	2.4114	0.205015	0	NA
5788	PTPRC	2.40949	0.0838412	0	NA
7097	TLR2	2.40611	0.291896	0	NA
7185	TRAF1	2.40608	0.134069	0	NA
3689	ITGB2	2.40518	0.267032	0	NA
3560	IL2RB	2.40498	0.101313	0	NA
3635	INPP5D	2.40365	0.136749	0	NA
939	CD27	2.40037	0.204555	32	12p13.31
3071	NCKAP1L	2.39195	0.17181	0	NA
60489	APOBEC3G	2.38843	0.189737	0	NA
3113	HLA-DPA1	2.38158	0.221036	46	6p21.3
3119	HLA-DQB1	2.38067	0.131861	46	6p21.3
3115	HLA-DPB1	2.38054	0.190381	46	6p21.3
27334	P2RY10	2.37897	0.144824	0	NA
3003	GZMK	2.37527	0.183881	0	NA
9051	PSTPIP1	2.3719	0.233155	0	NA
56253	CRTAM	2.36391	0.235393	0	NA
969	CD69	2.36311	0.221556	28	12p13.31
55843	ARHGAP15	2.36216	0.239344	0	NA
2841	GPR18	2.36034	0.108017	0	NA
55303	GIMAP4	2.35833	0.1185	0	NA
2123	EVI2A	2.35514	0.141414	0	NA
151888	BTLA	2.35484	0.160103	0	NA
51411	BIN2	2.35131	0.279326	0	NA
3936	LCP1	2.3486	0.181825	0	NA
4067	LYN	2.34123	0.395441	0	NA
1880	GPR183	2.34083	0.335536	0	NA
3620	IDO1	2.3408	0.258932	0	NA
952	CD38	2.33938	0.328795	0	NA
7940	LST1	2.33909	0.375323	0	NA
441168	FAM26F	2.3389	0.304056	0	NA
5724	PTAFR	2.33799	0.130131	0	NA
2533	FYB	2.33741	0.446719	0	NA
915	CD3D	2.3373	0.238816	0	NA
864	RUNX3	2.3368	0.298862	0	NA
80342	TRAF3IP3	2.33598	0.333237	0	NA
474344	GIMAP6	2.33518	0.0873202	0	NA
399	RHOH	2.33387	0.136043	0	NA
57823	SLAMF7	2.33341	0.431343	0	NA
26157	GIMAP2	2.32723	0.192879	0	NA
330	BIRC3	2.32321	0.179647	0	NA
3561	IL2RG	2.31812	0.128891	0	NA
6775	STAT4	2.31718	0.253299	0	NA
29121	CLEC2D	2.3144	0.199062	28	12p13.31
5552	SRGN	2.31333	0.187057	0	NA
55340	GIMAP5	2.31188	0.31072	0	NA
7456	WIPF1	2.31108	0.230028	0	NA
8530	CST7	2.31005	0.211833	0	NA
6352	CCL5	2.30934	0.271713	0	NA
4542	MYO1F	2.30923	0.178203	0	NA
3122	HLA-DRA	2.30821	0.245965	46	6p21.3
3627	CXCL10	2.30735	0.170494	0	NA
83706	FERMT3	2.30724	0.259868	0	NA
11262	SP140	2.30627	0.308231	9	2q37.1
919	CD247	2.30391	0.425021	0	NA
2268	FGR	2.30024	0.1366	0	NA
56833	SLAMF8	2.29992	0.331426	0	NA
64333	ARHGAP9	2.28825	0.176393	48	12q13.3
118788	PIK3AP1	2.28784	0.249752	0	NA
1520	CTSS	2.28045	0.218437	0	NA
10068	IL18BP	2.27926	0.384145	0	NA
9046	DOK2	2.27495	0.291832	0	NA
3108	HLA-DMA	2.27429	0.278702	46	6p21.3
23643	LY96	2.27413	0.118182	0	NA
115362	GBP5	2.2741	0.197247	0	NA
241	ALOX5AP	2.27341	0.193486	0	NA
84166	NLRC5	2.27324	0.221561	0	NA
64581	CLEC7A	2.26986	0.408047	0	NA
3111	HLA-DOA	2.26941	0.30834	46	6p21.3
972	CD74	2.26521	0.283572	0	NA
9267	CYTH1	2.26482	0.195655	0	NA
5790	PTPRCAP	2.25964	0.225883	0	NA
168537	GIMAP7	2.25781	0.260503	0	NA
2357	FPR1	2.25645	0.249583	0	NA
9404	LPXN	2.25372	0.222294	0	NA
4332	MNDA	2.25311	0.180987	0	NA
7805	LAPTM5	2.25215	0.191738	0	NA
1890	TYMP	2.25083	0.2496	52	22q13.33
1234	CCR5	2.24225	0.270217	0	NA
4689	NCF4	2.23936	0.273459	0	NA
3659	IRF1	2.23624	0.231412	0	NA
51338	MS4A4A	2.23479	0.304013	0	NA
5551	PRF1	2.23325	0.184237	0	NA
51296	SLC15A3	2.23006	0.243556	4	11q12.2
3669	ISG20	2.22971	0.252022	0	NA
10673	TNFSF13B	2.22902	0.316395	0	NA
7852	CXCR4	2.22885	0.169263	0	NA
64098	PARVG	2.22758	0.0535354	0	NA
8320	EOMES	2.22571	0.334875	38	3p24.1
5880	RAC2	2.22476	0.236302	0	NA
639	PRDM1	2.21928	0.213215	0	NA
9214	FAIM3	2.21915	0.383769	0	NA
10346	TRIM22	2.21786	0.353436	0	NA
53829	P2RY13	2.2145	0.285642	0	NA
5293	PIK3CD	2.21415	0.195855	0	NA
79958	DENND1C	2.21408	0.345657	17	19p13.3
55824	PAG1	2.21347	0.180899	0	NA
29909	GPR171	2.21335	0.243988	0	NA
79713	IGFLR1	2.21299	0.140217	0	NA
11151	CORO1A	2.21267	0.188045	0	NA
10866	HCP5	2.21153	0.322949	0	NA
3575	IL7R	2.21105	0.317808	7	5p13.2
9535	GMFG	2.20982	0.306506	0	NA
951	CD37	2.20791	0.268448	51	19q13.33
83593	RASSF5	2.20754	0.266998	0	NA
2207	FCER1G	2.2022	0.287815	0	NA
128346	C1orf162	2.20129	0.371542	0	NA
11010	GLIPR1	2.2011	0.23574	0	NA
80709	AKNA	2.19939	0.186904	0	NA
7409	VAV1	2.19766	0.193702	17	19p13.3
54625	PARP14	2.19649	0.196456	0	NA
5778	PTPN7	2.19347	0.315549	0	NA
283897	C16orf54	2.19339	0.314911	0	NA
170575	GIMAP1	2.19284	0.187044	0	NA
5996	RGS1	2.18947	0.42656	1	1q31.2
50852	TRAT1	2.18895	0.273981	0	NA
3932	LCK	2.18854	0.108234	0	NA
3001	GZMA	2.1845	0.360289	0	NA
54518	APBB1IP	2.18385	0.154374	0	NA
5579	PRKCB	2.18223	0.355839	0	NA
139716	GAB3	2.18004	0.179232	0	NA
89790	SIGLEC10	2.17608	0.129089	0	NA
50856	CLEC4A	2.17497	0.351094	0	NA
255231	MCOLN2	2.17189	0.237376	0	NA
197358	NLRC3	2.17066	0.453445	0	NA
931	MS4A1	2.1697	0.403781	0	NA
9450	LY86	2.16934	0.457618	0	NA
3903	LAIR1	2.16809	0.315531	0	NA
6793	STK10	2.16416	0.339852	0	NA
5699	PSMB10	2.15974	0.557935	0	NA
80833	APOL3	2.1596	0.287178	0	NA
51311	TLR8	2.15932	0.448796	0	NA
55707	NECAP2	2.15776	0.217325	0	NA
374403	TBC1D10C	2.15505	0.478617	0	NA
284021	MILR1	2.14917	0.279417	0	NA
27240	SIT1	2.14633	0.387528	0	NA
23157	SEPT6	2.14369	0.269709	0	NA
29851	ICOS	2.1432	0.139528	0	NA
4818	NKG7	2.14229	0.268065	0	NA
2634	GBP2	2.1408	0.342914	0	NA
256236	NAPSB	2.14072	0.282294	0	NA
3002	GZMB	2.13822	0.222401	0	NA
6001	RGS10	2.13081	0.251661	0	NA
94240	EPSTI1	2.12958	0.17779	0	NA
6402	SELL	2.12531	0.147355	0	NA
201633	TIGIT	2.12528	0.301579	0	NA
6890	TAP1	2.12436	0.405862	46	6p21.3
11119	BTN3A1	2.12434	0.304828	0	NA
113	ADCY7	2.12266	0.398291	0	NA
10385	BTN2A2	2.12252	0.253975	0	NA
259307	IL4I1	2.12251	0.280608	0	NA
57705	WDFY4	2.12135	0.262339	0	NA
2999	GZMH	2.12051	0.419148	0	NA
26191	PTPN22	2.11864	0.208476	0	NA
2633	GBP1	2.11639	0.472334	0	NA
7462	LAT2	2.11285	0.465715	0	NA
7305	TYROBP	2.11056	0.36691	0	NA
10019	SH2B3	2.11009	0.235608	0	NA
170954	PPP1R18	2.10865	0.389103	0	NA
91523	PCED1B	2.10779	0.316813	0	NA
55423	SIRPG	2.10718	0.194413	0	NA
3133	HLA-E	2.10697	0.419635	0	NA
79626	TNFAIP8L2	2.10395	0.185594	0	NA
4064	CD180	2.10392	0.360052	0	NA
200315	APOBEC3A	2.10178	0.123786	0	NA
960	CD44	2.10098	0.304537	0	NA
199	AIF1	2.09969	0.308131	0	NA
3112	HLA-DOB	2.09769	0.343446	46	6p21.3
64005	MYO1G	2.09686	0.232863	0	NA
27071	DAPP1	2.09575	0.269032	0	NA
84329	HVCN1	2.0955	0.28127	0	NA
54504	CPVL	2.09493	0.254471	0	NA
3123	HLA-DRB1	2.09454	0.454371	46	6p21.3
1540	CYLD	2.09299	0.406081	0	NA
3684	ITGAM	2.092	0.364466	0	NA
375387	NRROS	2.0911	0.228689	0	NA
1326	MAP3K8	2.09005	0.420268	0	NA
51177	PLEKHO1	2.08942	0.296236	0	NA
64407	RGS18	2.08404	0.21957	0	NA
2219	FCN1	2.08365	0.256623	0	NA
2213	FCGR2B	2.08307	0.215245	0	NA
27074	LAMP3	2.08142	0.270816	0	NA
145864	HAPLN3	2.07989	0.309483	0	NA
25939	SAMHD1	2.07466	0.22613	0	NA
53347	UBASH3A	2.07422	0.202612	0	NA
51284	TLR7	2.07364	0.2753	0	NA
6776	STAT5A	2.07244	0.175286	47	17q21
6504	SLAMF1	2.07049	0.447897	0	NA
11184	MAP4K1	2.07046	0.304017	0	NA
9262	STK17B	2.06989	0.289361	0	NA
139818	DOCK11	2.0684	0.249696	0	NA
729230	CCR2	2.06817	0.260129	0	NA
10859	LILRB1	2.06667	0.245301	0	NA
2359	FPR3	2.06657	0.36468	0	NA
4600	MX2	2.06434	0.43465	0	NA
929	CD14	2.06406	0.32707	0	NA
9770	RASSF2	2.05432	0.263738	0	NA
7128	TNFAIP3	2.04993	0.258301	45	6q23.3
4283	CXCL9	2.04949	0.291729	0	NA
391	RHOG	2.0492	0.200541	0	NA
25816	TNFAIP8	2.04398	0.387051	0	NA
6503	SLA	2.04278	0.291636	0	NA
114769	CARD16	2.03933	0.342129	0	NA
1230	CCR1	2.03735	0.365295	0	NA
23526	HMHA1	2.03698	0.347519	0	NA
80301	PLEKHO2	2.03686	0.390714	0	NA
6039	RNASE6	2.03359	0.364353	0	NA
5698	PSMB9	2.02994	0.447447	46	6p21.3
64761	PARP12	2.02934	0.450817	0	NA
440823	MIAT	2.02831	0.0948803	0	NA
712	C1QA	2.02761	0.281299	0	NA
257106	ARHGAP30	2.02704	0.437366	0	NA
55619	DOCK10	2.02629	0.289867	0	NA
10507	SEMA4D	2.02455	0.221298	0	NA
93349	SP140L	2.02304	0.507498	9	2q37.1
3134	HLA-F	2.02286	0.402854	27	6p21.3
11314	CD300A	2.02274	0.718981	0	NA
397	ARHGDIB	2.02175	0.288533	0	NA
89857	KLHL6	2.01981	0.236977	0	NA
917	CD3G	2.0181	0.269202	0	NA
79668	PARP8	2.01683	0.546834	0	NA
51816	CECR1	2.01497	0.233004	0	NA
9447	AIM2	2.01329	0.361811	0	NA
6347	CCL2	2.01296	0.356058	0	NA
29992	PILRA	2.01195	0.424202	0	NA
5272	SERPINB9	2.00773	0.373327	0	NA
834	CASP1	2.00685	0.387131	0	NA
81704	DOCK8	2.00661	0.247737	0	NA
10225	CD96	2.00424	0.351498	0	NA
10791	VAMP5	2.00088	0.225839	0	NA
9750	FAM65B	2.00009	0.469434	0	NA
9873	FCHSD2	1.99652	0.220127	0	NA
8875	VNN2	1.99635	0.252955	0	NA
2113	ETS1	1.99615	0.440994	0	NA
81553	FAM49A	1.99586	0.14856	0	NA
10312	TCIRG1	1.99584	0.377142	0	NA
974	CD79B	1.99556	0.530862	0	NA
1193	CLIC2	1.99153	0.259969	0	NA
5696	PSMB8	1.99047	0.503844	46	6p21.3
254102	EHBP1L1	1.99031	0.358966	0	NA
10800	CYSLTR1	1.9903	0.11894	0	NA
976	CD97	1.98942	0.221089	0	NA
81030	ZBP1	1.98927	0.347592	0	NA
695	BTK	1.98864	0.553263	0	NA
11040	PIM2	1.98811	0.413055	0	NA
29969	MDFIC	1.98772	0.346683	0	NA
221472	FGD2	1.98062	0.470715	0	NA
54900	LAX1	1.9748	0.344218	0	NA
7453	WARS	1.97392	0.211255	0	NA
10044	SH2D3C	1.97033	0.470065	0	NA
971	CD72	1.96613	0.523594	0	NA
3717	JAK2	1.96384	0.461723	0	NA
6362	CCL18	1.96161	0.343212	0	NA
64231	MS4A6A	1.96148	0.312021	0	NA
6772	STAT1	1.96083	0.215424	0	NA
120425	AMICA1	1.95904	0.374165	0	NA
10154	PLXNC1	1.95791	0.492669	0	NA
6850	SYK	1.95714	0.321845	0	NA
7903	ST8SIA4	1.95544	0.33584	0	NA
958	CD40	1.95543	0.253448	23	20q13.12
2313	FLI1	1.95399	0.307761	0	NA
9459	ARHGEF6	1.95251	0.544823	0	NA
79651	RHBDF2	1.95236	0.153129	0	NA
3458	IFNG	1.94798	0.53436	0	NA
4794	NFKBIE	1.94569	0.357314	0	NA
5450	POU2AF1	1.94524	0.262031	0	NA
240	ALOX5	1.94473	0.24206	0	NA
219285	SAMD9L	1.94462	0.491532	0	NA
23180	RFTN1	1.94356	0.372543	0	NA
8764	TNFRSF14	1.94325	0.176225	15	1p36.32
5175	PECAM1	1.94261	0.357144	0	NA
123920	CMTM3	1.94155	0.511654	0	NA
84034	EMILIN2	1.94144	0.338197	0	NA
10125	RASGRP1	1.94055	0.453778	0	NA
64919	BCL11B	1.9398	0.321734	0	NA
64127	NOD2	1.93787	0.14656	0	NA
5777	PTPN6	1.93738	0.208085	0	NA
83440	ADPGK	1.93652	0.501477	0	NA
57580	PREX1	1.93616	0.428236	0	NA
3603	IL16	1.9316	0.345258	0	NA
137835	TMEM71	1.93034	0.299629	0	NA
3135	HLA-G	1.92818	0.437577	27	6p21.3
116984	ARAP2	1.9279	0.644426	0	NA
92610	TIFA	1.92709	0.274869	0	NA
79961	DENND2D	1.9256	0.523844	0	NA
9332	CD163	1.92498	0.308436	0	NA
7941	PLA2G7	1.92371	0.41595	0	NA
4069	LYZ	1.9222	0.413667	0	NA
80183	KIAA0226L	1.92157	0.197041	0	NA
6891	TAP2	1.92119	0.304746	46	6p21.3
285195	SLC9A9	1.91585	0.255821	0	NA
5294	PIK3CG	1.91583	0.32891	0	NA
7318	UBA7	1.91454	0.288196	0	NA
155038	GIMAP8	1.91116	0.428181	0	NA
64780	MICAL1	1.90824	0.257406	0	NA
3695	ITGB7	1.90818	0.39675	0	NA
8809	IL18R1	1.90723	0.318083	0	NA
10537	UBD	1.90511	0.407575	27	6p21.3
11309	SLCO2B1	1.90265	0.294731	0	NA
23347	SMCHD1	1.90153	0.364719	0	NA
114836	SLAMF6	1.89245	0.271729	0	NA
100	ADA	1.89021	0.253704	0	NA
10308	ZNF267	1.88924	0.3193	0	NA
58475	MS4A7	1.88921	0.262989	0	NA
89846	FGD3	1.88707	0.386279	0	NA
10875	FGL2	1.88675	0.497881	0	NA
920	CD4	1.88544	0.406216	0	NA
973	CD79A	1.88515	0.232949	0	NA
916	CD3E	1.88468	0.298528	0	NA
132160	PPM1M	1.88463	0.371447	0	NA
115361	GBP4	1.88411	0.33845	0	NA
4650	MYO9B	1.88271	0.278993	0	NA
713	C1QB	1.88247	0.19878	0	NA
54331	GNG2	1.88229	0.437714	0	NA
80830	APOL6	1.88228	0.302062	0	NA
7099	TLR4	1.88091	0.41658	0	NA
925	CD8A	1.87948	0.246717	0	NA
3604	TNFRSF9	1.87891	0.191045	0	NA
4615	MYD88	1.87442	0.375323	0	NA
1436	CSF1R	1.87287	0.441408	0	NA
27299	ADAMDEC1	1.87218	0.773681	0	NA
50615	IL21R	1.87126	0.353797	0	NA
3824	KLRD1	1.86958	0.131384	0	NA
203522	DDX26B	1.86901	0.127775	0	NA
5583	PRKCH	1.86715	0.368594	0	NA
84541	KBTBD8	1.86649	0.255908	0	NA
6494	SIPA1	1.86607	0.354406	0	NA
3431	SP110	1.86088	0.237241	9	2q37.1
55589	BMP2K	1.85933	0.372682	0	NA
22914	KLRK1	1.85799	0.317988	0	NA
10437	IFI30	1.85715	0.289063	36	19p13.11
10663	CXCR6	1.85564	0.420929	0	NA
694	BTG1	1.84944	0.619776	0	NA
57674	RNF213	1.84936	0.236319	0	NA
80216	ALPK1	1.8465	0.236353	0	NA
4939	OAS2	1.84594	0.288734	0	NA
10123	ARL4C	1.84566	0.38538	0	NA
4065	LY75	1.84547	0.453559	0	NA
27128	CYTH4	1.84085	0.332389	0	NA
3716	JAK1	1.83953	0.255865	0	NA
8542	APOL1	1.8395	0.368066	0	NA
6355	CCL8	1.8333	0.456908	0	NA
10392	NOD1	1.83185	0.35364	0	NA
9695	EDEM1	1.83073	0.330141	0	NA
55196	KIAA1551	1.82652	0.12522	0	NA
3676	ITGA4	1.82536	0.191125	0	NA
5734	PTGER4	1.82451	0.429838	21	5p13.1
6789	STK4	1.82433	0.28095	0	NA
11182	SLC2A6	1.82329	0.290342	0	NA
9047	SH2D2A	1.82235	0.296441	0	NA
924	CD7	1.82115	0.456898	0	NA
59339	PLEKHA2	1.82108	0.355795	0	NA
11064	CNTRL	1.82004	0.0967075	0	NA
6614	SIGLEC1	1.81897	0.276361	0	NA
6515	SLC2A3	1.81556	0.559381	0	NA
5873	RAB27A	1.81293	0.368728	0	NA
3601	IL15RA	1.81184	0.497716	40	10p15.1
717	C2	1.80963	0.456303	0	NA
4068	SH2D1A	1.80913	0.304028	0	NA
8635	RNASET2	1.80627	0.16892	0	NA
9111	NMI	1.80522	0.472858	0	NA
719	C3AR1	1.80366	0.399666	0	NA
8837	CFLAR	1.8019	0.339074	0	NA
10288	LILRB2	1.79483	0.520179	0	NA
1535	CYBA	1.79481	0.511345	0	NA
84230	LRRC8C	1.79466	0.339973	0	NA
55080	TAPBPL	1.79171	0.459167	32	12p13.31
10384	BTN3A3	1.78558	0.401702	0	NA
84243	ZDHHC18	1.78543	0.33191	0	NA
4050	LTB	1.78538	0.27823	0	NA
8832	CD84	1.78456	0.360264	0	NA
256586	LYSMD2	1.78345	0.27087	0	NA
9263	STK17A	1.78246	0.528128	0	NA
10943	MSL3	1.77999	0.189449	0	NA
50515	CHST11	1.7778	0.359743	0	NA
5368	PNOC	1.77749	0.42197	0	NA
4170	MCL1	1.77679	0.366522	0	NA
51316	PLAC8	1.77422	0.289751	0	NA
26112	CCDC69	1.77345	0.167775	0	NA
80231	CXorf21	1.77118	0.141635	0	NA
2833	CXCR3	1.76709	0.457381	0	NA
91607	SLFN11	1.76662	0.465002	0	NA
1959	EGR2	1.76638	0.21208	0	NA
5305	PIP4K2A	1.76192	0.49471	0	NA
23307	FKBP15	1.75862	0.166946	0	NA
387357	THEMIS	1.75726	0.415023	43	6q22.33
3310	HSPA6	1.75544	0.409857	0	NA
3106	HLA-B	1.75487	0.128117	0	NA
3902	LAG3	1.75127	0.191944	0	NA
55577	NAGK	1.74992	0.358088	0	NA
2014	EMP3	1.74925	0.316195	0	NA
115992	RNF166	1.74916	0.455996	0	NA
8631	SKAP1	1.74907	0.324549	0	NA
51379	CRLF3	1.74885	0.309984	0	NA
1796	DOK1	1.74738	0.296266	0	NA
10659	CELF2	1.74606	0.349788	0	NA
51696	HECA	1.74437	0.53473	0	NA
50619	DEF6	1.74088	0.10732	0	NA
3594	IL12RB1	1.74002	0.234026	36	19p13.11
10538	BATF	1.73498	0.419569	16	14q24.3
3455	IFNAR2	1.73492	0.481116	0	NA
4318	MMP9	1.73488	0.457009	23	20q13.12
1493	CTLA4	1.73361	0.445517	0	NA
10365	KLF2	1.73313	0.414437	0	NA
10563	CXCL13	1.73309	0.566271	0	NA
10148	EBI3	1.73219	0.30526	0	NA
5533	PPP3CC	1.73137	0.622382	0	NA
9246	UBE2L6	1.73021	0.236892	0	NA
51466	EVL	1.72441	0.299958	0	NA
152007	GLIPR2	1.72171	0.524809	0	NA
10487	CAP1	1.72164	0.203506	0	NA
3566	IL4R	1.72133	0.216987	0	NA
81606	LBH	1.71746	0.372929	0	NA
912	CD1D	1.71698	0.429235	0	NA
567	B2M	1.715	0.45628	0	NA
51063	CALHM2	1.71399	0.327701	0	NA
140885	SIRPA	1.71332	0.318488	0	NA
5966	REL	1.71235	0.324109	0	NA
53827	FXYD5	1.7111	0.780563	0	NA
79156	PLEKHF1	1.71044	0.568142	0	NA
953	ENTPD1	1.70766	0.433387	0	NA
6916	TBXAS1	1.70741	0.342576	0	NA
4125	MAN2B1	1.7074	0.423171	0	NA
4277	MICB	1.69974	0.345029	0	NA
6892	TAPBP	1.69834	0.303466	0	NA
5026	P2RX5	1.69763	0.400814	0	NA
2769	GNA15	1.69621	0.350873	0	NA
1844	DUSP2	1.69434	0.367707	0	NA
64744	SMAP2	1.6926	0.572333	0	NA
51762	RAB8B	1.68639	0.310725	0	NA
8869	ST3GAL5	1.68449	0.205213	0	NA
5359	PLSCR1	1.68402	0.260329	0	NA
1992	SERPINB1	1.68314	0.249567	0	NA
22898	DENND3	1.68197	0.256365	0	NA
91526	ANKRD44	1.6803	0.241191	0	NA
3428	IFI16	1.68	0.757587	0	NA
921	CD5	1.67757	0.511492	4	11q12.2
64135	IFIH1	1.67728	0.23258	0	NA
3107	HLA-C	1.677	0.361845	0	NA
2885	GRB2	1.67656	0.348967	0	NA
1051	CEBPB	1.6751	0.416797	0	NA
355	FAS	1.67479	0.471212	0	NA
728	C5AR1	1.67295	0.377615	0	NA
64859	NABP1	1.66835	0.407542	0	NA
11322	TMC6	1.66678	0.518306	0	NA
10235	RASGRP2	1.6657	0.236084	0	NA
2120	ETV6	1.66541	0.390707	0	NA
197259	MLKL	1.66485	0.153619	0	NA
10095	ARPC1B	1.66475	0.313182	0	NA
7351	UCP2	1.6631	0.271077	0	NA
10462	CLEC10A	1.66297	0.48452	0	NA
10863	ADAM28	1.66261	0.323961	0	NA
4063	LY9	1.65963	0.428067	0	NA
55013	CCDC109B	1.65676	0.406986	0	NA
1731	SEPT1	1.65627	0.51479	0	NA
3384	ICAM2	1.65552	0.307395	0	NA
54491	FAM105A	1.65543	0.164531	0	NA
57655	GRAMD1A	1.65189	0.222987	0	NA
1475	CSTA	1.64975	0.383236	50	3q13.33
94120	SYTL3	1.64903	0.235952	42	6q25.3
5920	RARRES3	1.64822	0.520193	0	NA
23240	KIAA0922	1.64751	0.17	0	NA
64108	RTP4	1.64365	0.240203	0	NA
393	ARHGAP4	1.6435	0.28427	0	NA
8569	MKNK1	1.64192	0.240404	0	NA
9910	RABGAP1L	1.64189	0.409656	0	NA
710	SERPING1	1.63655	0.41306	0	NA
58191	CXCL16	1.6363	0.298096	0	NA
79890	RIN3	1.63495	0.483065	0	NA
9516	LITAF	1.63315	0.305298	0	NA
3105	HLA-A	1.63185	0.505601	27	6p21.3
926	CD8B	1.62842	0.294344	0	NA
9935	MAFB	1.62824	0.270726	0	NA
56990	CDC42SE2	1.62675	0.397241	0	NA
55509	BATF3	1.62459	0.402093	0	NA
352961	HCG26	1.62218	0.297173	0	NA
2316	FLNA	1.62112	0.405915	0	NA
837	CASP4	1.62008	0.319882	0	NA
11118	BTN3A2	1.6187	0.330996	0	NA
2771	GNAI2	1.61695	0.588192	0	NA
55803	ADAP2	1.61646	0.462567	0	NA
286336	FAM78A	1.61633	0.473122	0	NA
2000	ELF4	1.61465	0.461874	0	NA
5730	PTGDS	1.6142	0.290769	0	NA
8905	AP1S2	1.61377	0.300303	0	NA
9839	ZEB2	1.61369	0.258212	0	NA
27040	LAT	1.61293	0.423237	0	NA
472	ATM	1.60764	0.265786	0	NA
84433	CARD11	1.60745	0.46084	0	NA
51703	ACSL5	1.60572	0.354165	0	NA
3128	HLA-DRB6	1.60338	0.385342	46	6p21.3
54809	SAMD9	1.60248	0.512869	0	NA
5142	PDE4B	1.59892	0.243558	0	NA
3120	HLA-DQB2	1.59777	0.53899	46	6p21.3
10287	RGS19	1.59614	0.163559	0	NA
91351	DDX60L	1.59478	0.269058	0	NA
409	ARRB2	1.59298	0.465507	0	NA
6303	SAT1	1.59287	0.265502	0	NA
54847	SIDT1	1.5913	0.500097	0	NA
51571	FAM49B	1.59102	0.54536	0	NA
10561	IFI44	1.59052	0.281797	0	NA
3965	LGALS9	1.59008	0.220175	0	NA
10957	PNRC1	1.58957	0.563898	0	NA
3383	ICAM1	1.58952	0.389177	0	NA
80853	KDM7A	1.5895	0.433701	0	NA
10010	TANK	1.58908	0.24667	0	NA
4046	LSP1	1.58784	0.380157	0	NA
3600	IL15	1.58728	0.638547	0	NA
11120	BTN2A1	1.58431	0.190381	0	NA
4245	MGAT1	1.58321	0.584693	0	NA
9881	TRANK1	1.58231	0.434457	0	NA
4154	MBNL1	1.57747	0.248561	0	NA
23048	FNBP1	1.57328	0.686532	0	NA
7048	TGFBR2	1.57281	0.343973	0	NA
1901	S1PR1	1.57061	0.358119	2	1p21
3660	IRF2	1.56644	0.203838	0	NA
6275	S100A4	1.56482	0.365387	0	NA
968	CD68	1.56429	0.418211	0	NA
2760	GM2A	1.56378	0.521951	0	NA
54464	XRN1	1.55949	0.380284	0	NA
6373	CXCL11	1.55916	0.524508	0	NA
11031	RAB31	1.55773	0.422151	0	NA
7431	VIM	1.5574	0.441747	0	NA
3820	KLRB1	1.55656	0.462281	28	12p13.31
10695	CNPY3	1.5557	0.391437	0	NA
2681	GGTA1P	1.55553	0.494469	0	NA
26270	FBXO6	1.55551	0.566584	0	NA
10865	ARID5A	1.55034	0.304489	0	NA
5912	RAP2B	1.54944	0.30786	0	NA
160364	CLEC12A	1.54912	0.457814	28	12p13.31
57169	ZNFX1	1.54882	0.361084	0	NA
9909	DENND4B	1.54792	0.187641	0	NA
637	BID	1.54607	0.432334	0	NA
54509	RHOF	1.54522	0.422033	0	NA
30817	EMR2	1.54442	0.35303	0	NA
118932	ANKRD22	1.53854	0.675825	0	NA
84689	MS4A14	1.53818	0.278839	0	NA
23765	IL17RA	1.53739	0.315425	0	NA
9050	PSTPIP2	1.53502	0.358702	0	NA
8740	TNFSF14	1.53325	0.629225	17	19p13.3
4791	NFKB2	1.53324	0.200409	0	NA
3140	MR1	1.53241	0.285585	0	NA
663	BNIP2	1.53207	0.489033	0	NA
4033	LRMP	1.53119	0.360888	0	NA
6507	SLC1A3	1.53059	0.438621	0	NA
22918	CD93	1.52645	0.436337	0	NA
9815	GIT2	1.52619	0.499166	0	NA
5329	PLAUR	1.52616	0.41892	0	NA
3665	IRF7	1.52398	0.305489	0	NA
22900	CARD8	1.52212	0.600697	0	NA
1445	CSK	1.51839	0.2558	0	NA
64115	C10orf54	1.51546	0.727028	0	NA
29015	SLC43A3	1.51542	0.202515	0	NA
6688	SPI1	1.51468	0.458712	0	NA
146722	CD300LF	1.51304	0.457257	0	NA
1521	CTSW	1.51008	0.46226	0	NA
1075	CTSC	1.50787	0.426513	0	NA
3738	KCNA3	1.50718	0.48722	0	NA
9641	IKBKE	1.50646	0.63722	0	NA
1378	CR1	1.50518	0.123067	0	NA
9235	IL32	1.50198	0.553015	0	NA
129607	CMPK2	1.49834	0.385833	0	NA
121260	SLC15A4	1.49117	0.395139	0	NA
51167	CYB5R4	1.4911	0.442786	0	NA
9934	P2RY14	1.48956	0.498171	0	NA
25900	IFFO1	1.48678	0.336508	32	12p13.31
5937	RBMS1	1.48625	0.358929	0	NA
5720	PSME1	1.48538	0.264548	0	NA
353376	TICAM2	1.48459	0.509622	0	NA
4792	NFKBIA	1.48402	0.49555	0	NA
22861	NLRP1	1.47975	0.361411	0	NA
5791	PTPRE	1.47598	0.284255	0	NA
57559	STAMBPL1	1.47271	0.473308	0	NA
3459	IFNGR1	1.47068	0.514741	34	6q23.3
3433	IFIT2	1.46974	0.477637	0	NA
10533	ATG7	1.4695	0.434014	0	NA
10964	IFI44L	1.46913	0.341104	0	NA
945	CD33	1.46906	0.271712	0	NA
2215	FCGR3B	1.46856	0.50221	0	NA
79670	ZCCHC6	1.46702	0.477726	0	NA
23231	SEL1L3	1.46701	0.486955	0	NA
51393	TRPV2	1.46692	0.336026	0	NA
221188	GPR114	1.46645	0.229707	0	NA
284759	SIRPB2	1.46489	0.216531	0	NA
9034	CCRL2	1.46317	0.307825	0	NA
83416	FCRL5	1.46165	0.158949	0	NA
714	C1QC	1.4601	0.484794	0	NA
64926	RASAL3	1.46004	0.559906	0	NA
4215	MAP3K3	1.45807	0.298188	0	NA
6672	SP100	1.4569	0.548853	9	2q37.1
51131	PHF11	1.45639	0.583474	0	NA
1606	DGKA	1.45569	0.304107	0	NA
29760	BLNK	1.45456	0.299838	0	NA
135	ADORA2A	1.45346	0.397077	0	NA
57162	PELI1	1.45292	0.30108	0	NA
3101	HK3	1.45138	0.564369	0	NA
25903	OLFML2B	1.44743	0.467493	0	NA
113791	PIK3IP1	1.44508	0.76	0	NA
83666	PARP9	1.44436	0.315229	0	NA
6398	SECTM1	1.44391	0.507935	0	NA
389289	ANXA2R	1.44368	0.409123	0	NA
10906	TRAFD1	1.44295	0.32768	0	NA
10578	GNLY	1.44174	0.527266	0	NA
374443	LOC374443	1.44095	0.335328	28	12p13.31
51667	NUB1	1.43951	0.443217	0	NA
196	AHR	1.43259	0.555528	0	NA
197135	PATL2	1.4309	0.208657	0	NA
79630	C1orf54	1.4293	0.449943	0	NA
156	ADRBK1	1.42812	0.31115	0	NA
2908	NR3C1	1.42801	0.572313	0	NA
3142	HLX	1.42288	0.499756	0	NA
6689	SPIB	1.41835	0.393661	0	NA
64747	MFSD1	1.41795	0.374689	0	NA
55024	BANK1	1.41743	0.366628	0	NA
7412	VCAM1	1.41128	0.404411	2	1p21
284996	RNF149	1.40954	0.596561	0	NA
123036	TC2N	1.40929	0.357994	0	NA
3087	HHEX	1.40925	0.459364	35	10q23.33
26301	GBGT1	1.40907	0.471958	0	NA
23166	STAB1	1.40837	0.551077	0	NA
51199	NIN	1.40812	0.472988	0	NA
684	BST2	1.40692	0.381159	0	NA
6925	TCF4	1.40346	0.385132	0	NA
6648	SOD2	1.40014	0.471976	0	NA
841	CASP8	1.39966	0.257976	0	NA
54149	C21orf91	1.39805	0.303536	0	NA
55337	C19orf66	1.39717	0.508771	0	NA
54739	XAF1	1.39523	0.514092	0	NA
30844	EHD4	1.39362	0.391385	0	NA
9363	RAB33A	1.39332	0.51219	0	NA
3430	IFI35	1.39294	0.47922	47	17q21
9844	ELMO1	1.39005	0.313028	0	NA
1960	EGR3	1.38408	0.583207	0	NA
152789	JAKMIP1	1.38358	0.308428	0	NA
11177	BAZ1A	1.37895	0.703808	0	NA
1235	CCR6	1.37823	0.369595	0	NA
9711	KIAA0226	1.37698	0.328922	0	NA
4599	MX1	1.37495	0.387265	0	NA
85450	ITPRIP	1.37309	0.530775	0	NA
29940	DSE	1.3706	0.259946	0	NA
159013	CXorf38	1.37051	0.548367	0	NA
54918	CMTM6	1.36933	0.273971	0	NA
3551	IKBKB	1.36725	0.713276	0	NA
489	ATP2A3	1.36698	0.502241	0	NA
11021	RAB35	1.36093	0.388913	0	NA
83605	CCM2	1.36041	0.314292	0	NA
79415	C17orf62	1.36026	0.479801	0	NA
8519	IFITM1	1.35424	0.461996	0	NA
10184	LHFPL2	1.35346	0.516434	0	NA
930	CD19	1.35272	0.235737	0	NA
25865	PRKD2	1.34852	0.333128	0	NA
715	C1R	1.34788	0.426738	0	NA
3559	IL2RA	1.34277	0.462173	40	10p15.1
53831	GPR84	1.33899	0.552981	0	NA
1441	CSF3R	1.33882	0.464043	0	NA
6386	SDCBP	1.3387	0.567751	0	NA
10181	RBM5	1.33811	0.408458	0	NA
9976	CLEC2B	1.33728	0.540033	28	12p13.31
2857	GPR34	1.33681	0.291726	0	NA
9997	SCO2	1.33507	0.537456	52	22q13.33
5027	P2RX7	1.33191	0.519943	0	NA
112616	CMTM7	1.33168	0.698131	0	NA
678	ZFP36L2	1.33136	0.647782	44	2p22.3-p21
10096	ACTR3	1.3293	0.38965	0	NA
57018	CCNL1	1.32927	0.409607	0	NA
30011	SH3KBP1	1.32818	0.268246	0	NA
3553	IL1B	1.32783	0.386358	0	NA
5993	RFX5	1.32592	0.539217	0	NA
91010	FMNL3	1.32578	0.470956	0	NA
3097	HIVEP2	1.32323	0.54929	0	NA
7444	VRK2	1.32247	0.499248	0	NA
202309	GAPT	1.32205	0.304723	0	NA
54941	RNF125	1.31835	0.353711	0	NA
3588	IL10RB	1.31722	0.635676	0	NA
1130	LYST	1.31706	0.508575	0	NA
940	CD28	1.31499	0.61361	0	NA
5660	PSAP	1.31446	0.533907	0	NA
30061	SLC40A1	1.31432	0.359571	0	NA
23102	TBC1D2B	1.31269	0.528709	0	NA
1389	CREBL2	1.31222	0.446438	0	NA
55743	CHFR	1.31108	0.378105	0	NA
5971	RELB	1.30795	0.289182	0	NA
51347	TAOK3	1.30748	0.254091	0	NA
4790	NFKB1	1.30446	0.527883	0	NA
57121	LPAR5	1.30289	0.324949	32	12p13.31
867	CBL	1.30238	0.268613	0	NA
3930	LBR	1.30226	0.528303	0	NA
23129	PLXND1	1.30174	0.350489	0	NA
2870	GRK6	1.30023	0.42937	0	NA
50650	ARHGEF3	1.29974	0.40382	0	NA
961	CD47	1.29957	0.65515	0	NA
113730	KLHDC7B	1.29841	0.395973	52	22q13.33
4478	MSN	1.29648	0.278518	0	NA
162394	SLFN5	1.29574	0.516166	0	NA
8767	RIPK2	1.29504	0.60466	0	NA
4815	NINJ2	1.29401	0.682905	0	NA
89849	ATG16L2	1.2934	0.280093	0	NA
326624	RAB37	1.29301	0.523647	0	NA
157	ADRBK2	1.29231	0.599378	0	NA
2323	FLT3LG	1.29229	0.488647	51	19q13.33
3759	KCNJ2	1.29184	0.602298	0	NA
1316	KLF6	1.28992	0.519579	0	NA
91353	IGLL3P	1.28734	0.336563	0	NA
6693	SPN	1.28614	0.638559	0	NA
158830	CXorf65	1.28445	0.552262	0	NA
80821	DDHD1	1.28413	0.45817	0	NA
3726	JUNB	1.28001	0.471965	0	NA
55601	DDX60	1.27663	0.304245	0	NA
2920	CXCL2	1.27548	0.411718	0	NA
9435	CHST2	1.27104	0.336137	0	NA
6774	STAT3	1.27089	0.517265	47	17q21
608	TNFRSF17	1.26969	0.668941	0	NA
2015	EMR1	1.26397	0.279739	0	NA
167153	PAPD4	1.26395	0.466957	0	NA
7127	TNFAIP2	1.26356	0.331141	0	NA
341	APOC1	1.26353	0.44184	0	NA
91543	RSAD2	1.26118	0.538034	0	NA
4481	MSR1	1.26113	0.350374	0	NA
4316	MMP7	1.25927	0.373367	0	NA
51744	CD244	1.25311	0.478439	0	NA
51291	GMIP	1.25204	0.37135	0	NA
7321	UBE2D1	1.24875	0.562555	0	NA
3606	IL18	1.24582	0.257519	0	NA
1997	ELF1	1.24532	0.634106	0	NA
115004	MB21D1	1.24413	0.459013	0	NA
29887	SNX10	1.24348	0.567707	0	NA
6777	STAT5B	1.23907	0.565452	47	17q21
84958	SYTL1	1.23891	0.679657	0	NA
4345	CD200	1.23796	0.720432	0	NA
6737	TRIM21	1.23404	0.543958	0	NA
896	CCND3	1.23403	0.407307	0	NA
51465	UBE2J1	1.23322	0.578046	0	NA
5062	PAK2	1.23154	0.434298	0	NA
11213	IRAK3	1.23087	0.504324	0	NA
3385	ICAM3	1.22594	0.432551	0	NA
57480	PLEKHG1	1.22546	0.489415	0	NA
51056	LAP3	1.22536	0.616913	0	NA
340061	TMEM173	1.22446	0.66452	0	NA
4217	MAP3K5	1.22415	0.552357	34	6q23.3
26578	OSTF1	1.22369	0.305763	0	NA
55573	CDV3	1.22101	0.573938	0	NA
4627	MYH9	1.221	0.709986	0	NA
3904	LAIR2	1.2186	0.413337	0	NA
64421	DCLRE1C	1.21651	0.240495	0	NA
26253	CLEC4E	1.21442	0.319307	0	NA
23075	SWAP70	1.21244	0.448649	0	NA
64167	ERAP2	1.20775	0.684593	0	NA
4863	NPAT	1.20692	0.454338	0	NA
54813	KLHL28	1.20645	0.540487	0	NA
5771	PTPN2	1.20436	0.606457	0	NA
79158	GNPTAB	1.20262	0.384901	0	NA
3460	IFNGR2	1.19854	0.451426	0	NA
8473	OGT	1.19636	0.689164	0	NA
64778	FNDC3B	1.19549	0.58352	0	NA
822	CAPG	1.19547	0.635898	0	NA
863	CBFA2T3	1.19455	0.427166	0	NA
1009	CDH11	1.19369	1.07202	0	NA
9448	MAP4K4	1.18894	0.45322	0	NA
2869	GRK5	1.18842	0.467767	0	NA
220002	CYB561A3	1.18648	0.419254	4	11q12.2
356	FASLG	1.18605	0.405442	0	NA
5732	PTGER2	1.18567	0.296717	0	NA
6363	CCL19	1.18553	0.633582	0	NA
6280	S100A9	1.18476	0.585426	0	NA
64170	CARD9	1.18443	0.42568	0	NA
83442	SH3BGRL3	1.18226	0.430156	0	NA
8797	TNFRSF10A	1.18209	0.536857	0	NA
11326	VSIG4	1.17737	0.389825	0	NA
2350	FOLR2	1.17734	0.545425	0	NA
27010	TPK1	1.17688	0.291727	0	NA
58472	SQRDL	1.1767	0.318428	0	NA
653390	RRN3P2	1.17572	0.849588	0	NA
3988	LIPA	1.17488	0.508331	0	NA
51278	IER5	1.17465	0.380216	0	NA
2995	GYPC	1.17283	0.544291	0	NA
7091	TLE4	1.17055	0.415452	0	NA
10457	GPNMB	1.16762	0.308586	0	NA
128611	ZNF831	1.16575	0.605773	0	NA
90865	IL33	1.16566	0.23576	0	NA
9603	NFE2L3	1.16359	0.48327	0	NA
941	CD80	1.16159	0.283792	39	3q13.33
1806	DPYD	1.16135	0.776829	0	NA
10109	ARPC2	1.16104	0.302096	0	NA
55114	ARHGAP17	1.16103	0.420463	0	NA
64174	DPEP2	1.16101	0.362183	0	NA
50807	ASAP1	1.15695	0.515769	0	NA
9144	SYNGR2	1.15514	0.60938	0	NA
832	CAPZB	1.15449	0.473957	0	NA
10577	NPC2	1.15161	0.501886	0	NA
53916	RAB4B	1.15141	0.620296	0	NA
63940	GPSM3	1.15094	0.570055	46	6p21.3
2896	GRN	1.15032	0.330595	0	NA
571	BACH1	1.1501	0.533238	0	NA
8821	INPP4B	1.14955	0.561391	0	NA
51192	CKLF	1.14911	0.847641	0	NA
3148	HMGB2	1.14857	0.486176	0	NA
23597	ACOT9	1.14772	0.445721	0	NA
9840	TESPA1	1.14637	0.285237	0	NA
27106	ARRDC2	1.14611	0.296467	36	19p13.11
115207	KCTD12	1.14533	0.537978	0	NA
11214	AKAP13	1.14441	0.601927	0	NA
1633	DCK	1.14325	0.321077	0	NA
3437	IFIT3	1.14238	0.869488	0	NA
9749	PHACTR2	1.14183	0.453964	0	NA
23208	SYT11	1.1391	0.518366	0	NA
26277	TINF2	1.13662	0.432016	0	NA
80264	ZNF430	1.13624	0.409671	0	NA
10379	IRF9	1.13609	0.700025	0	NA
8682	PEA15	1.13297	0.703219	0	NA
92799	SHKBP1	1.13271	0.376082	0	NA
23092	ARHGAP26	1.12913	0.554172	0	NA
51735	RAPGEF6	1.12669	0.388159	0	NA
11221	DUSP10	1.12403	0.367674	0	NA
90634	N4BP2L1	1.1218	0.560056	0	NA
10077	TSPAN32	1.12175	0.57128	0	NA
3512	IGJ	1.11742	0.222293	0	NA
10170	DHRS9	1.11638	0.278671	0	NA
5965	RECQL	1.1155	0.408554	0	NA
6810	STX4	1.11442	0.225466	0	NA
9589	WTAP	1.11439	0.475926	0	NA
7130	TNFAIP6	1.11386	0.403932	0	NA
9424	KCNK6	1.11217	0.389487	0	NA
4208	MEF2C	1.11151	0.396507	0	NA
6279	S100A8	1.11017	0.395541	0	NA
8728	ADAM19	1.10953	0.845993	0	NA
84868	HAVCR2	1.10665	0.783197	0	NA
7090	TLE3	1.10641	0.611726	0	NA
9760	TOX	1.10439	0.678811	0	NA
160365	CLECL1	1.10258	0.401542	28	12p13.31
8935	SKAP2	1.09972	0.335136	0	NA
84824	FCRLA	1.09814	0.160038	0	NA
10097	ACTR2	1.09559	0.561498	0	NA
301	ANXA1	1.09414	0.548903	0	NA
10981	RAB32	1.09203	0.542254	0	NA
201799	TMEM154	1.08522	0.3326	0	NA
3956	LGALS1	1.08457	0.417919	0	NA
604	BCL6	1.08149	0.329063	0	NA
140947	C5orf20	1.08127	0.570707	0	NA
23360	FNBP4	1.08089	0.353757	0	NA
716	C1S	1.0807	0.571743	0	NA
116985	ARAP1	1.08066	0.448032	0	NA
9466	IL27RA	1.07973	0.401421	0	NA
9679	FAM53B	1.07971	0.231464	0	NA
4753	NELL2	1.07925	0.27288	0	NA
29082	CHMP4A	1.0779	0.409622	0	NA
7046	TGFBR1	1.0769	0.442902	0	NA
56940	DUSP22	1.07486	0.558971	0	NA
130814	PQLC3	1.07345	0.702822	0	NA
116496	FAM129A	1.06983	0.273106	0	NA
23550	PSD4	1.06689	0.749489	0	NA
23064	SETX	1.06597	0.646612	0	NA
84674	CARD6	1.06546	0.161048	0	NA
8743	TNFSF10	1.06469	0.161628	0	NA
84695	LOXL3	1.06394	0.367647	0	NA
22846	VASH1	1.06391	0.299919	0	NA
81873	ARPC5L	1.06064	0.387441	0	NA
2532	ACKR1	1.05869	0.293954	0	NA
7832	BTG2	1.05599	0.438722	0	NA
51365	PLA1A	1.05535	0.591115	39	3q13.33
8073	PTP4A2	1.05496	0.694141	0	NA
51363	CHST15	1.05358	0.621498	0	NA
283316	CD163L1	1.05263	0.46614	0	NA
54103	GSAP	1.05249	0.459327	0	NA
9020	MAP3K14	1.05139	0.512129	0	NA
6004	RGS16	1.05139	0.707291	0	NA
3663	IRF5	1.05128	0.473506	0	NA
3569	IL6	1.05118	0.971328	0	NA
7538	ZFP36	1.05042	0.243595	0	NA
8202	NCOA3	1.04988	0.685007	0	NA
9958	USP15	1.04886	0.48253	0	NA
200916	RPL22L1	1.04648	0.369746	0	NA
5366	PMAIP1	1.04525	0.518731	0	NA
140	ADORA3	1.04472	0.406306	0	NA
29108	PYCARD	1.04281	0.330553	0	NA
4946	OAZ1	1.04133	0.416713	0	NA
865	CBFB	1.04045	0.824406	0	NA
10666	CD226	1.04024	0.727802	0	NA
154141	MBOAT1	1.04023	0.600172	0	NA
55106	SLFN12	1.03838	0.402763	0	NA
154	ADRB2	1.03783	0.441406	0	NA
9744	ACAP1	1.03686	0.454229	0	NA
55294	FBXW7	1.0363	0.757719	0	NA
22856	CHSY1	1.03432	0.603952	0	NA
150372	NFAM1	1.03288	0.51939	0	NA
629	CFB	1.03223	0.370715	0	NA
27350	APOBEC3C	1.0318	0.532385	0	NA
9208	LRRFIP1	1.0314	0.32652	0	NA
8379	MAD1L1	1.03046	0.448565	0	NA
868	CBLB	1.02639	0.731602	30	3q13.11
84678	KDM2B	1.02417	0.775419	0	NA
25801	GCA	1.02173	0.378452	0	NA
11344	TWF2	1.01764	0.379937	0	NA
7791	ZYX	1.01585	0.876749	0	NA
91319	DERL3	1.01567	0.555056	0	NA
10602	CDC42EP3	1.01542	0.612988	0	NA
1293	COL6A3	1.01527	0.454483	0	NA
911	CD1C	1.01499	0.455699	0	NA
54480	CHPF2	1.01467	0.262798	0	NA
7764	ZNF217	1.01231	0.349006	0	NA
23258	DENND5A	1.00658	0.718418	0	NA
128338	DRAM2	1.00444	0.627597	0	NA
994	CDC25B	1.00315	0.488956	0	NA
4938	OAS1	1.00276	0.376483	0	NA
10672	GNA13	1.00221	0.576949	0	NA
2242	FES	1.00221	0.431774	0	NA
348094	ANKDD1A	1.00125	0.494754	0	NA
79705	LRRK1	0.998777	0.375847	0	NA
923	CD6	0.997171	0.348489	4	11q12.2
55911	APOBR	0.9955	0.598326	0	NA
153830	RNF145	0.995339	0.342072	18	5q33.3
22838	RNF44	0.995015	0.589994	0	NA
79180	EFHD2	0.993407	0.415774	0	NA
9452	ITM2A	0.990914	0.302105	0	NA
94039	ZNF101	0.990448	0.320019	0	NA
10260	DENND4A	0.990052	0.498488	0	NA
257144	GCSAM	0.989759	0.454738	0	NA
4066	LYL1	0.989295	0.449319	0	NA
51135	IRAK4	0.989188	0.606234	0	NA
440836	ODF3B	0.988829	0.523372	52	22q13.33
4683	NBN	0.98647	0.492154	0	NA
6489	ST8SIA1	0.98638	0.34697	0	NA
79441	HAUS3	0.986022	0.420879	0	NA
10161	LPAR6	0.985646	0.581457	0	NA
57118	CAMK1D	0.984961	0.333907	0	NA
5900	RALGDS	0.983395	0.398867	0	NA
894	CCND2	0.982689	0.744163	0	NA
27250	PDCD4	0.982679	0.672487	0	NA
11234	HPS5	0.980933	0.292404	0	NA
4200	ME2	0.979474	0.75058	0	NA
55608	ANKRD10	0.97856	0.560189	0	NA
5292	PIM1	0.978051	0.539279	0	NA
64332	NFKBIZ	0.976462	0.546283	31	3q12.3
25797	QPCT	0.974316	0.255284	0	NA
53346	TM6SF1	0.973277	0.441835	0	NA
57699	CPNE5	0.969863	0.236975	0	NA
2553	GABPB1	0.969737	0.488813	0	NA
8509	NDST2	0.968379	0.677803	0	NA
54832	VPS13C	0.962188	0.679071	0	NA
5199	CFP	0.962122	0.493181	0	NA
55332	DRAM1	0.960564	0.504693	0	NA
165	AEBP1	0.96054	0.652884	0	NA
5216	PFN1	0.960388	0.302272	0	NA
3597	IL13RA1	0.959424	0.824491	0	NA
124944	C17orf49	0.958928	0.507531	0	NA
10717	AP4B1	0.958764	0.592285	0	NA
118429	ANTXR2	0.95788	0.496906	0	NA
2672	GFI1	0.957216	0.347439	5	1p22.1
2149	F2R	0.955699	0.572567	0	NA
30009	TBX21	0.953536	0.452205	0	NA
126308	MOB3A	0.95266	0.69163	0	NA
1105	CHD1	0.951021	0.529906	0	NA
26279	PLA2G2D	0.949998	0.392665	0	NA
10409	BASP1	0.948868	0.71271	0	NA
8522	GAS7	0.948573	0.571353	0	NA
7045	TGFBI	0.948507	0.568036	0	NA
55603	FAM46A	0.948304	0.316607	0	NA
1052	CEBPD	0.947602	0.366866	0	NA
6197	RPS6KA3	0.947156	0.42447	0	NA
79663	HSPBAP1	0.946588	0.543883	0	NA
10855	HPSE	0.943505	0.35088	0	NA
55501	CHST12	0.94301	0.353741	0	NA
23636	NUP62	0.94237	0.94602	0	NA
9123	SLC16A3	0.94222	0.311467	0	NA
6843	VAMP1	0.941355	0.433528	32	12p13.31
7702	ZNF143	0.940579	0.410076	0	NA
11126	CD160	0.940274	0.42784	0	NA
8454	CUL1	0.937991	0.606197	0	NA
57125	PLXDC1	0.937577	0.361809	0	NA
23603	CORO1C	0.936578	0.466512	0	NA
23515	MORC3	0.934813	0.692026	0	NA
9636	ISG15	0.934515	0.546993	0	NA
23424	TDRD7	0.933944	0.557897	0	NA
2022	ENG	0.933365	0.250204	0	NA
56905	C15orf39	0.931453	0.399554	0	NA
3779	KCNMB1	0.930902	0.263171	0	NA
359845	FAM101B	0.929361	0.227986	0	NA
26118	WSB1	0.927735	0.5	0	NA
7188	TRAF5	0.926774	0.594101	0	NA
81688	C6orf62	0.924528	0.373365	0	NA
9057	SLC7A6	0.92388	0.414616	0	NA
10163	WASF2	0.92374	0.477165	0	NA
4772	NFATC1	0.923453	0.243001	0	NA
9766	KIAA0247	0.922502	0.726772	0	NA
59345	GNB4	0.922449	0.637895	0	NA
9957	HS3ST1	0.922317	0.236825	0	NA
51303	FKBP11	0.921874	0.628107	0	NA
23527	ACAP2	0.920413	0.416598	0	NA
2919	CXCL1	0.919735	0.174794	0	NA
26034	IPCEF1	0.914861	0.369826	0	NA
55236	UBA6	0.913971	0.314182	0	NA
256364	EML3	0.913585	0.713799	0	NA
51444	RNF138	0.90958	0.516659	0	NA
161742	SPRED1	0.908955	0.711279	0	NA
1847	DUSP5	0.908864	0.508498	0	NA
9732	DOCK4	0.904431	0.702594	0	NA
91300	R3HDM4	0.901595	0.488276	0	NA
79888	LPCAT1	0.900469	0.738137	0	NA
79609	VCPKMT	0.899659	0.43423	0	NA
4174	MCM5	0.897772	0.748786	0	NA
157285	SGK223	0.897417	0.591811	0	NA
3656	IRAK2	0.895545	0.146046	0	NA
56938	ARNTL2	0.895156	0.704572	0	NA
114908	TMEM123	0.894902	0.740096	0	NA
23175	LPIN1	0.894434	0.556533	0	NA
8807	IL18RAP	0.892489	0.506245	0	NA
7597	ZBTB25	0.891451	0.382893	0	NA
1265	CNN2	0.887278	0.627272	0	NA
28988	DBNL	0.885894	0.403292	0	NA
9619	ABCG1	0.885661	0.276872	0	NA
56265	CPXM1	0.884379	0.608562	0	NA
58527	ABRACL	0.88334	0.544175	0	NA
79899	PRR5L	0.882191	0.634159	0	NA
103	ADAR	0.882112	0.283697	0	NA
147138	TMC8	0.881644	0.697914	0	NA
23214	XPO6	0.879623	0.459561	0	NA
24138	IFIT5	0.878685	0.606108	0	NA
79027	ZNF655	0.877937	0.61164	0	NA
9697	TRAM2	0.876759	0.838628	0	NA
11006	LILRB4	0.876505	0.258418	0	NA
4214	MAP3K1	0.876013	0.487367	0	NA
6036	RNASE2	0.875795	0.767301	0	NA
3661	IRF3	0.874546	0.551719	51	19q13.33
4609	MYC	0.873694	0.431691	14	-
91775	NXPE3	0.873551	0.602893	31	3q12.3
55119	PRPF38B	0.870546	0.593595	0	NA
3275	PRMT2	0.869264	0.508599	0	NA
5918	RARRES1	0.868366	0.22477	0	NA
7378	UPP1	0.867335	0.698141	0	NA
8638	OASL	0.863442	0.374919	0	NA
8784	TNFRSF18	0.863052	0.306848	0	NA
87	ACTN1	0.862087	0.558588	25	14q22-q24
8535	CBX4	0.861759	0.454475	0	NA
6999	TDO2	0.86173	0.502973	0	NA
4057	LTF	0.860574	0.546021	0	NA
11117	EMILIN1	0.859845	0.624967	0	NA
23046	KIF21B	0.859072	0.625909	6	1q32.1
6932	TCF7	0.857842	0.442585	0	NA
56650	CLDND1	0.857551	0.304326	0	NA
4690	NCK1	0.856548	0.581141	0	NA
84513	PPAPDC1B	0.85645	0.679397	0	NA
9846	GAB2	0.855335	0.435902	0	NA
8605	PLA2G4C	0.855311	0.267257	0	NA
26136	TES	0.855235	0.424909	0	NA
1462	VCAN	0.853585	0.932639	0	NA
5687	PSMA6	0.851351	0.625918	0	NA
10892	MALT1	0.850427	0.266775	13	18q21.31
5925	RB1	0.850142	0.594904	0	NA
5128	CDK17	0.849595	0.680188	0	NA
51676	ASB2	0.849401	0.34901	0	NA
65056	GPBP1	0.849285	0.351274	0	NA
3678	ITGA5	0.846421	0.862029	0	NA
113802	HENMT1	0.842526	0.227457	0	NA
5031	P2RY6	0.841545	0.634262	0	NA
64863	METTL4	0.841163	0.44447	0	NA
5532	PPP3CB	0.840739	0.46594	0	NA
167227	DCP2	0.840584	0.323346	0	NA
2650	GCNT1	0.839922	0.5283	0	NA
56937	PMEPA1	0.839111	0.247338	0	NA
6483	ST3GAL2	0.83865	0.441575	0	NA
4126	MANBA	0.837367	0.565161	0	NA
2752	GLUL	0.837357	0.434127	0	NA
55711	FAR2	0.835792	0.368572	0	NA
203197	C9orf91	0.835074	0.464021	0	NA
284611	FAM102B	0.835025	0.780757	0	NA
7076	TIMP1	0.834164	0.53216	0	NA
220929	ZNF438	0.834152	0.995834	0	NA
1604	CD55	0.833788	0.679683	0	NA
81671	VMP1	0.833155	0.641013	0	NA
2526	FUT4	0.832755	0.305168	0	NA
29982	NRBF2	0.832325	0.521879	0	NA
4222	MEOX1	0.83029	0.532508	0	NA
55320	MIS18BP1	0.829901	0.56702	0	NA
1359	CPA3	0.827061	0.386759	0	NA
79019	CENPM	0.826239	0.420154	0	NA
8877	SPHK1	0.826072	0.416635	0	NA
1786	DNMT1	0.82546	0.428296	0	NA
56985	ADPRM	0.825167	0.603766	0	NA
55700	MAP7D1	0.824867	0.574473	0	NA
1195	CLK1	0.822859	0.715441	0	NA
3075	CFH	0.821547	0.502664	0	NA
120892	LRRK2	0.816401	0.368086	0	NA
57590	WDFY1	0.815932	0.335652	0	NA
23081	KDM4C	0.815175	0.39087	0	NA
7494	XBP1	0.815132	0.262545	0	NA
3423	IDS	0.813819	0.576577	0	NA
64783	RBM15	0.813558	0.241841	0	NA
4837	NNMT	0.812436	0.631349	0	NA
8737	RIPK1	0.810426	0.438672	0	NA
1356	CP	0.809491	0.614559	0	NA
2882	GPX7	0.809354	0.326293	0	NA
2162	F13A1	0.808217	0.400464	0	NA
80012	PHC3	0.808132	0.802295	0	NA
874	CBR3	0.805677	0.656279	0	NA
11276	SYNRG	0.803894	0.695494	0	NA
10473	HMGN4	0.800793	0.562939	0	NA
9138	ARHGEF1	0.800786	0.513446	0	NA
1385	CREB1	0.800398	0.543226	0	NA
57489	ODF2L	0.799952	0.237607	0	NA
7342	UBP1	0.799337	0.40608	0	NA
60	ACTB	0.798382	0.518745	0	NA
1545	CYP1B1	0.797128	0.545001	0	NA
55704	CCDC88A	0.796444	0.349617	0	NA
2534	FYN	0.795682	0.26763	0	NA
79174	CRELD2	0.794918	0.57262	0	NA
10797	MTHFD2	0.793711	0.574772	0	NA
10635	RAD51AP1	0.793642	1.00078	0	NA
8771	TNFRSF6B	0.792755	0.405624	0	NA
5770	PTPN1	0.792502	0.43219	0	NA
8726	EED	0.78948	0.515204	0	NA
64645	HIAT1	0.788927	0.524666	0	NA
10926	DBF4	0.788309	0.479228	0	NA
90701	SEC11C	0.787369	0.411868	0	NA
4853	NOTCH2	0.787333	0.285659	0	NA
2308	FOXO1	0.786682	0.906983	0	NA
115426	UHRF2	0.786646	0.413975	0	NA
83879	CDCA7	0.784574	0.336038	0	NA
55082	ARGLU1	0.783695	0.512539	0	NA
54557	SGTB	0.783014	0.440517	0	NA
26278	SACS	0.782653	0.552257	0	NA
347902	AMIGO2	0.780738	0.412273	0	NA
440	ASNS	0.780459	0.381159	0	NA
6397	SEC14L1	0.780057	0.453139	0	NA
6237	RRAS	0.779573	0.551629	51	19q13.33
4082	MARCKS	0.779009	0.55023	0	NA
3987	LIMS1	0.778032	0.662297	0	NA
4005	LMO2	0.777084	0.675941	0	NA
79895	ATP8B4	0.776537	0.47014	0	NA
641	BLM	0.774914	0.629477	0	NA
753	LDLRAD4	0.772507	0.495954	0	NA
255919	CNEP1R1	0.772446	0.619858	0	NA
7177	TPSAB1	0.77105	0.562166	0	NA
9806	SPOCK2	0.770063	0.540126	0	NA
7450	VWF	0.769429	0.501328	32	12p13.31
266747	RGL4	0.767617	0.587752	0	NA
51752	ERAP1	0.767013	0.515027	0	NA
109	ADCY3	0.766213	0.340892	0	NA
3181	HNRNPA2B1	0.764603	0.219204	0	NA
9168	TMSB10	0.764097	0.780022	0	NA
23586	DDX58	0.764031	0.548071	0	NA
9584	RBM39	0.76382	0.650411	0	NA
127703	C1orf216	0.763458	0.85082	0	NA
10396	ATP8A1	0.761532	0.535002	0	NA
7124	TNF	0.760596	0.6858	0	NA
10092	ARPC5	0.760509	0.584383	0	NA
9444	QKI	0.758873	0.563463	0	NA
1513	CTSK	0.757394	0.853521	0	NA
3662	IRF4	0.756912	0.603002	0	NA
54454	ATAD2B	0.75476	0.428124	0	NA
1846	DUSP4	0.75278	0.508489	0	NA
5538	PPT1	0.752693	0.466211	0	NA
6252	RTN1	0.752598	0.264648	0	NA
143684	FAM76B	0.751521	0.350073	0	NA
11035	RIPK3	0.751314	0.263182	0	NA
51719	CAB39	0.750729	0.663451	0	NA
51313	FAM198B	0.749744	0.827271	0	NA
4001	LMNB1	0.746539	0.606726	0	NA
5567	PRKACB	0.746488	0.639618	0	NA
84124	ZNF394	0.744638	0.573115	0	NA
718	C3	0.74431	1.01053	17	19p13.3
3831	KLC1	0.744237	0.588552	0	NA
81793	TLR10	0.741678	0.567581	0	NA
9936	CD302	0.741567	0.420547	0	NA
58480	RHOU	0.739345	0.168298	0	NA
6624	FSCN1	0.739152	0.819846	0	NA
8418	CMAHP	0.738433	0.667477	0	NA
5396	PRRX1	0.737063	0.741199	0	NA
11186	RASSF1	0.7367	0.632421	0	NA
60468	BACH2	0.735541	0.32623	26	6q15
10460	TACC3	0.735268	0.425152	0	NA
1808	DPYSL2	0.734485	0.620356	0	NA
9960	USP3	0.734045	0.148168	0	NA
10006	ABI1	0.734004	0.547059	0	NA
23531	MMD	0.733941	0.699015	0	NA
84419	C15orf48	0.733283	0.313855	0	NA
26051	PPP1R16B	0.732875	0.606368	0	NA
55281	TMEM140	0.731748	0.864053	0	NA
6314	ATXN7	0.729471	0.565732	0	NA
5058	PAK1	0.729348	0.346677	0	NA
55180	LINS	0.729321	0.50947	0	NA
1848	DUSP6	0.729215	0.340643	0	NA
7132	TNFRSF1A	0.727343	0.655265	32	12p13.31
4644	MYO5A	0.727103	0.587137	0	NA
10990	LILRB5	0.72702	0.739803	0	NA
201176	ARHGAP27	0.724504	0.451879	0	NA
51092	SIDT2	0.723996	0.357535	0	NA
8459	TPST2	0.721632	0.520913	0	NA
8439	NSMAF	0.719609	0.414228	0	NA
836	CASP3	0.719563	0.455756	0	NA
4602	MYB	0.719212	0.578364	29	6q23.3
9159	PCSK7	0.718065	0.691394	0	NA
79868	ALG13	0.717101	0.594195	0	NA
113263	GLCCI1	0.715044	0.586058	0	NA
8705	B3GALT4	0.714793	0.510047	0	NA
114885	OSBPL11	0.711576	0.480175	0	NA
126364	LRRC25	0.710781	0.469761	36	19p13.11
401494	PTPLAD2	0.709014	0.299613	0	NA
7052	TGM2	0.708629	0.635002	0	NA
3574	IL7	0.708328	0.577352	0	NA
2960	GTF2E1	0.707045	0.751804	0	NA
11067	C10orf10	0.706379	0.399559	0	NA
6480	ST6GAL1	0.706273	0.524194	0	NA
91663	MYADM	0.706135	0.659795	0	NA
65264	UBE2Z	0.701476	0.541177	0	NA
51320	MEX3C	0.700195	0.811426	0	NA
79413	ZBED2	0.698862	0.758853	0	NA
196383	RILPL2	0.697881	0.484181	0	NA
56882	CDC42SE1	0.697725	0.45294	0	NA
25948	KBTBD2	0.697369	0.572519	0	NA
23225	NUP210	0.697138	0.588893	0	NA
5371	PML	0.697038	0.868268	0	NA
5613	PRKX	0.695951	0.0744094	0	NA
8407	TAGLN2	0.694519	0.44791	0	NA
493861	EID3	0.694473	0.89897	0	NA
23253	ANKRD12	0.693084	0.537949	0	NA
113402	SFT2D1	0.692773	0.762363	0	NA
51317	PHF21A	0.692713	0.457124	0	NA
51176	LEF1	0.69251	0.604136	0	NA
8930	MBD4	0.69165	0.412565	0	NA
153222	CREBRF	0.691431	0.658387	0	NA
9489	PGS1	0.690472	0.59975	0	NA
23082	PPRC1	0.690033	0.681328	0	NA
3796	KIF2A	0.689967	0.444752	0	NA
23218	NBEAL2	0.689022	0.525029	0	NA
57102	C12orf4	0.687975	0.552779	0	NA
2921	CXCL3	0.685528	0.144871	0	NA
10228	STX6	0.684049	0.516198	0	NA
3624	INHBA	0.683313	0.621187	0	NA
22823	MTF2	0.682423	0.610223	5	1p22.1
6357	CCL13	0.680422	0.564867	0	NA
1820	ARID3A	0.680138	0.42248	0	NA
123803	NTAN1	0.678933	0.400059	0	NA
11168	PSIP1	0.678057	0.420406	0	NA
3091	HIF1A	0.677409	0.337948	0	NA
57493	HEG1	0.676372	0.504616	0	NA
51100	SH3GLB1	0.675646	0.804688	0	NA
142	PARP1	0.674686	0.455974	0	NA
64766	S100PBP	0.674356	0.515979	0	NA
1026	CDKN1A	0.674133	0.249161	0	NA
23344	ESYT1	0.673344	0.410445	0	NA
64784	CRTC3	0.673067	0.505733	0	NA
10581	IFITM2	0.672655	0.264267	0	NA
84969	TOX2	0.672623	0.722565	0	NA
9683	N4BP1	0.672486	0.558523	0	NA
706	TSPO	0.672025	0.187698	0	NA
2191	FAP	0.672017	0.276469	0	NA
56605	ERO1LB	0.671734	0.350122	0	NA
26286	ARFGAP3	0.671433	0.390113	0	NA
285237	C3orf38	0.670003	0.617718	0	NA
29978	UBQLN2	0.668838	0.314066	0	NA
7294	TXK	0.665294	0.527898	0	NA
84945	ABHD13	0.664969	0.558322	0	NA
4205	MEF2A	0.664142	0.637305	0	NA
23471	TRAM1	0.663958	0.229528	0	NA
23158	TBC1D9	0.661455	0.248308	0	NA
6224	RPS20	0.661432	0.595057	0	NA
1192	CLIC1	0.661353	0.582202	0	NA
24141	LAMP5	0.661273	0.407252	0	NA
272	AMPD3	0.661188	0.602053	0	NA
115908	CTHRC1	0.660445	0.921165	0	NA
493	ATP2B4	0.660433	0.654298	0	NA
143689	PIWIL4	0.659439	0.630173	0	NA
6464	SHC1	0.65898	0.273835	0	NA
51765	MST4	0.658793	0.538872	0	NA
5163	PDK1	0.657918	0.413081	0	NA
129531	MITD1	0.657857	0.66553	0	NA
9467	SH3BP5	0.657826	0.729405	0	NA
94241	TP53INP1	0.657687	0.707645	0	NA
2035	EPB41	0.657119	0.643219	0	NA
9140	ATG12	0.65698	0.458356	0	NA
79003	MIS12	0.652882	0.698415	0	NA
10219	KLRG1	0.652775	0.315085	28	12p13.31
6867	TACC1	0.652751	0.434505	0	NA
6773	STAT2	0.652055	0.705706	0	NA
2335	FN1	0.651348	0.46655	0	NA
1050	CEBPA	0.650394	0.486972	0	NA
23351	KHNYN	0.650182	0.558664	0	NA
54020	SLC37A1	0.649488	0.369153	0	NA
153241	CEP120	0.64851	0.518406	0	NA
79573	TTC13	0.646468	0.312523	0	NA
387521	TMEM189	0.646159	0.343965	0	NA
25873	RPL36	0.646127	0.571955	0	NA
9184	BUB3	0.645969	0.269964	0	NA
1277	COL1A1	0.642234	0.545126	0	NA
121457	IKBIP	0.641795	0.282887	0	NA
54997	TESC	0.639671	0.520588	0	NA
54442	KCTD5	0.638967	0.465923	0	NA
57620	STIM2	0.638654	0.685524	0	NA
8676	STX11	0.636226	0.672105	0	NA
304	ANXA2P2	0.635065	0.634731	0	NA
23670	TMEM2	0.634643	0.69069	0	NA
2992	GYG1	0.634387	0.682935	0	NA
63901	FAM111A	0.630868	0.523274	0	NA
1777	DNASE2	0.630783	0.443061	0	NA
57396	CLK4	0.630182	0.76552	0	NA
51306	FAM13B	0.629717	0.504847	0	NA
79872	CBLL1	0.628428	0.292881	0	NA
51742	ARID4B	0.628402	0.431185	0	NA
4048	LTA4H	0.628276	0.515832	0	NA
5495	PPM1B	0.628237	0.375207	0	NA
23683	PRKD3	0.627818	0.556395	0	NA
6091	ROBO1	0.62746	0.390605	0	NA
1390	CREM	0.627449	0.661612	0	NA
57048	PLSCR3	0.627108	0.723955	0	NA
29933	GPR132	0.625233	0.524677	0	NA
23406	COTL1	0.624727	0.9444	0	NA
201627	DENND6A	0.6238	0.589856	0	NA
54819	ZCCHC10	0.622272	0.372816	0	NA
200424	TET3	0.621195	0.851948	0	NA
7562	ZNF708	0.620025	0.721788	0	NA
54495	TMX3	0.618854	0.650357	0	NA
3554	IL1R1	0.618478	0.426157	0	NA
1200	TPP1	0.61724	0.365026	0	NA
677838	SNORA61	0.616655	0.482194	0	NA
9948	WDR1	0.611053	0.485219	0	NA
171586	ABHD3	0.61059	0.259346	0	NA
10781	ZNF266	0.61005	0.732216	0	NA
23521	RPL13A	0.609844	0.624882	51	19q13.33
6122	RPL3	0.607611	0.797949	0	NA
10550	ARL6IP5	0.603407	0.536416	0	NA
4247	MGAT2	0.603196	0.85114	0	NA
11167	FSTL1	0.602282	0.551694	0	NA
84807	NFKBID	0.601046	0.534921	0	NA
7171	TPM4	0.600415	0.484922	0	NA
55770	EXOC2	0.600317	0.350684	0	NA
302	ANXA2	0.598718	0.486703	0	NA
56925	LXN	0.595179	0.93378	0	NA
10241	CALCOCO2	0.593319	0.455075	0	NA
26511	CHIC2	0.592326	0.247163	0	NA
79690	GAL3ST4	0.591882	0.672347	0	NA
6035	RNASE1	0.591804	0.487188	0	NA
10135	NAMPT	0.590535	0.480387	0	NA
94015	TTYH2	0.588849	0.55592	0	NA
23043	TNIK	0.588072	0.464171	0	NA
10628	TXNIP	0.586878	0.511606	0	NA
9991	PTBP3	0.586407	0.240293	0	NA
644353	ZCCHC18	0.585572	0.80683	0	NA
58533	SNX6	0.585145	0.638668	0	NA
23625	FAM89B	0.584698	0.505903	0	NA
81622	UNC93B1	0.58365	0.496576	0	NA
4973	OLR1	0.581504	0.536339	0	NA
6509	SLC1A4	0.58139	0.604617	0	NA
4176	MCM7	0.581318	0.556753	0	NA
3004	GZMM	0.581137	0.606241	0	NA
140606	SELM	0.580446	0.589996	0	NA
134510	UBLCP1	0.579956	0.53635	18	5q33.3
387882	C12orf75	0.579259	0.755	0	NA
154075	SAMD3	0.578116	0.352007	0	NA
81831	NETO2	0.576639	0.865107	0	NA
7402	UTRN	0.576142	0.488236	0	NA
1058	CENPA	0.576099	0.585778	0	NA
2146	EZH2	0.575695	0.460623	0	NA
23484	LEPROTL1	0.575364	0.315916	0	NA
80003	PCNXL2	0.574307	0.453631	0	NA
9592	IER2	0.573382	0.521927	0	NA
101	ADAM8	0.572943	0.49732	0	NA
84959	UBASH3B	0.569595	0.422504	0	NA
80169	CTC1	0.56936	0.457926	0	NA
5479	PPIB	0.56905	0.32462	0	NA
6745	SSR1	0.568892	0.392098	0	NA
6646	SOAT1	0.566652	0.595598	0	NA
8445	DYRK2	0.566192	0.57359	0	NA
965	CD58	0.565388	0.282643	3	1p13.1
8826	IQGAP1	0.564251	0.681089	0	NA
56261	GPCPD1	0.563443	0.808001	0	NA
64224	HERPUD2	0.563006	0.518749	0	NA
4060	LUM	0.562984	0.560982	0	NA
10475	TRIM38	0.562134	0.400871	0	NA
55768	NGLY1	0.561364	0.635803	0	NA
5927	KDM5A	0.561356	0.528603	0	NA
84617	TUBB6	0.561203	0.690673	0	NA
23646	PLD3	0.560527	0.769893	0	NA
152137	CCDC50	0.558484	0.769727	0	NA
1616	DAXX	0.558345	0.441233	0	NA
84146	ZNF644	0.557421	0.22063	0	NA
9702	CEP57	0.55669	0.240438	0	NA
2197	FAU	0.555434	0.324008	0	NA
26502	NARF	0.554362	0.393979	0	NA
5504	PPP1R2	0.552153	0.322917	0	NA
9712	USP6NL	0.550793	0.721211	0	NA
94101	ORMDL1	0.547957	0.571721	0	NA
51669	TMEM66	0.547922	0.393556	0	NA
116442	RAB39B	0.547838	0.570927	0	NA
10801	SEPT9	0.547789	0.566018	0	NA
57168	ASPHD2	0.5477	0.506801	0	NA
8664	EIF3D	0.547264	0.294604	0	NA
25957	PNISR	0.547198	0.804571	0	NA
11329	STK38	0.544713	0.197848	0	NA
80008	TMEM156	0.544008	0.517275	0	NA
9076	CLDN1	0.543073	0.980798	0	NA
7056	THBD	0.542703	0.386799	0	NA
2697	GJA1	0.541907	0.620857	0	NA
22797	TFEC	0.540974	0.681049	0	NA
6451	SH3BGRL	0.540786	0.586506	0	NA
6574	SLC20A1	0.540418	0.612188	0	NA
9871	SEC24D	0.538876	0.373386	0	NA
9044	BTAF1	0.537319	0.61912	0	NA
3959	LGALS3BP	0.537202	0.556503	0	NA
23141	ANKLE2	0.537011	0.473131	0	NA
64218	SEMA4A	0.536504	0.300144	0	NA
9814	SFI1	0.535637	0.695312	0	NA
7100	TLR5	0.53309	0.378425	0	NA
7074	TIAM1	0.532992	0.479405	0	NA
57409	MIF4GD	0.532992	0.519954	0	NA
4603	MYBL1	0.530444	0.357857	0	NA
80025	PANK2	0.524191	0.54729	0	NA
195827	AAED1	0.524162	0.41409	0	NA
203100	HTRA4	0.521798	0.662734	0	NA
3344	FOXN2	0.521467	0.254506	0	NA
7357	UGCG	0.520438	0.684192	0	NA
7040	TGFB1	0.520159	0.53208	0	NA
11266	DUSP12	0.519701	0.558837	0	NA
26973	CHORDC1	0.519562	0.348563	0	NA
2	A2M	0.518948	0.777732	28	12p13.31
1396	CRIP1	0.518272	0.461102	0	NA
975	CD81	0.517819	0.347538	0	NA
55904	KMT2E	0.516756	0.642502	0	NA
64422	ATG3	0.516683	0.461304	0	NA
23215	PRRC2C	0.516643	0.384554	0	NA
7408	VASP	0.515166	0.413692	0	NA
57103	C12orf5	0.514149	0.229966	0	NA
6205	RPS11	0.513151	0.451892	51	19q13.33
1655	DDX5	0.512028	0.663945	0	NA
23077	MYCBP2	0.511424	0.93351	0	NA
148932	MOB3C	0.509986	0.336774	0	NA
10212	DDX39A	0.509754	0.836096	0	NA
203228	C9orf72	0.509092	0.676285	0	NA
51203	NUSAP1	0.508838	0.364736	0	NA
79368	FCRL2	0.508116	0.445924	0	NA
90427	BMF	0.507069	0.551582	0	NA
83852	SETDB2	0.506875	0.537697	0	NA
7293	TNFRSF4	0.506531	1.01136	0	NA
3185	HNRNPF	0.506062	0.697474	0	NA
26255	PTTG3P	0.505999	0.328683	0	NA
6285	S100B	0.505648	0.487052	0	NA
4016	LOXL1	0.504919	0.609847	0	NA
5360	PLTP	0.504815	0.212985	23	20q13.12
6181	RPLP2	0.50375	0.50946	0	NA
9212	AURKB	0.502885	0.506621	0	NA
6748	SSR4	0.502257	0.583061	0	NA
8564	KMO	0.500256	0.920536	0	NA
379025	FLJ31306	0.498796	0.543756	0	NA
10938	EHD1	0.498356	0.597397	0	NA
55686	MREG	0.497486	0.447562	0	NA
80896	NPL	0.49379	0.678114	0	NA
22882	ZHX2	0.492953	0.576629	0	NA
640	BLK	0.490691	0.413116	0	NA
23318	ZCCHC11	0.490585	0.409427	0	NA
10285	SMNDC1	0.4899	0.8358	0	NA
80380	PDCD1LG2	0.489751	0.732832	0	NA
11027	LILRA2	0.488944	0.760983	0	NA
5355	PLP2	0.488515	0.522097	0	NA
3628	INPP1	0.487812	0.819213	0	NA
10970	CKAP4	0.48781	0.372097	0	NA
121355	GTSF1	0.484788	0.727726	0	NA
80765	STARD5	0.48377	0.291803	0	NA
10326	SIRPB1	0.478547	0.731988	0	NA
6434	TRA2B	0.478243	0.543519	0	NA
2643	GCH1	0.476685	0.787367	0	NA
8036	SHOC2	0.476408	0.731505	0	NA
1263	PLK3	0.475795	0.695426	0	NA
5795	PTPRJ	0.475559	0.664931	0	NA
80196	RNF34	0.475473	0.580983	0	NA
246175	CNOT6L	0.475117	0.491776	0	NA
10643	IGF2BP3	0.474832	0.565334	0	NA
9582	APOBEC3B	0.47437	0.450232	0	NA
114823	LENG8	0.474243	0.954241	0	NA
8718	TNFRSF25	0.473668	0.382851	0	NA
22913	RALY	0.472719	0.577597	0	NA
84986	ARHGAP19	0.472642	0.547646	0	NA
9451	EIF2AK3	0.471836	0.38849	0	NA
1522	CTSZ	0.471362	0.353697	0	NA
136319	MTPN	0.470908	0.49019	0	NA
3964	LGALS8	0.470638	0.62978	0	NA
11054	OGFR	0.469474	0.534042	0	NA
8554	PIAS1	0.469301	0.34564	0	NA
26228	STAP1	0.469068	0.701575	0	NA
116071	BATF2	0.467435	0.644541	0	NA
10318	TNIP1	0.465516	0.699583	0	NA
219654	ZCCHC24	0.465379	0.597734	41	10q22.3
84333	PCGF5	0.465351	0.829865	0	NA
7454	WAS	0.46363	0.942945	0	NA
5594	MAPK1	0.46276	0.430459	37	22q11.21
1106	CHD2	0.462638	0.654701	0	NA
55841	WWC3	0.462514	0.564511	0	NA
8879	SGPL1	0.462454	0.662381	0	NA
4521	NUDT1	0.462221	0.654737	0	NA
114548	NLRP3	0.461311	0.644684	0	NA
9555	H2AFY	0.46095	0.883765	0	NA
30001	ERO1L	0.459727	0.594056	0	NA
645638	LOC645638	0.459115	0.923663	0	NA
113763	ZBED6CL	0.458869	0.781553	0	NA
84941	HSH2D	0.45635	0.853627	0	NA
29802	VPREB3	0.456201	0.468751	0	NA
79892	MCMBP	0.455876	0.760291	0	NA
8578	SCARF1	0.453989	0.645455	0	NA
23312	DMXL2	0.452903	0.277301	0	NA
55829	VIMP	0.452886	0.542423	0	NA
79161	TMEM243	0.452611	0.503023	0	NA
23649	POLA2	0.45221	0.706979	0	NA
8971	H1FX	0.452095	0.308046	0	NA
5042	PABPC3	0.451554	0.902946	0	NA
3188	HNRNPH2	0.45095	0.549569	0	NA
9023	CH25H	0.450759	0.555972	0	NA
2185	PTK2B	0.449929	0.476428	0	NA
22990	PCNX	0.448831	0.267079	0	NA
2889	RAPGEF1	0.448638	0.423214	0	NA
1471	CST3	0.447752	0.743929	0	NA
10443	N4BP2L2	0.446834	0.647056	0	NA
9337	CNOT8	0.443709	0.558525	0	NA
4820	NKTR	0.443504	0.692793	0	NA
285513	GPRIN3	0.442692	0.629648	0	NA
4199	ME1	0.442524	0.72706	0	NA
3099	HK2	0.441986	0.477408	0	NA
5997	RGS2	0.440756	0.778923	1	1q31.2
23012	STK38L	0.43994	0.579443	0	NA
83937	RASSF4	0.437983	0.859784	0	NA
9929	JOSD1	0.437465	0.623984	0	NA
7799	PRDM2	0.437014	0.592138	0	NA
8302	KLRC4	0.434815	0.602672	0	NA
2060	EPS15	0.434555	0.479312	0	NA
199713	NLRP7	0.434396	0.474997	0	NA
54877	ZCCHC2	0.434067	0.628637	0	NA
8527	DGKD	0.433194	0.622316	0	NA
51246	SHISA5	0.433119	0.722848	0	NA
10093	ARPC4	0.432461	0.26782	0	NA
55133	SRBD1	0.431856	0.433889	0	NA
85236	HIST1H2BK	0.430967	0.482867	0	NA
88455	ANKRD13A	0.430792	0.541058	0	NA
84174	SLA2	0.430757	0.284273	0	NA
143903	LAYN	0.430662	0.454235	0	NA
23313	KIAA0930	0.429956	0.636882	0	NA
9308	CD83	0.428159	0.823723	0	NA
913	CD1E	0.428123	0.469059	0	NA
114793	FMNL2	0.427301	0.210386	0	NA
92344	GORAB	0.426427	0.345274	0	NA
5739	PTGIR	0.425622	0.47644	0	NA
440193	CCDC88C	0.425427	0.857244	0	NA
5719	PSMD13	0.425305	0.424698	0	NA
79627	OGFRL1	0.425295	0.28832	0	NA
113115	MTFR2	0.425092	0.207305	0	NA
51026	GOLT1B	0.425036	0.537339	0	NA
22821	RASA3	0.424185	0.489999	0	NA
55454	CSGALNACT2	0.423456	0.6969	0	NA
63916	ELMO2	0.422392	0.432158	0	NA
9980	DOPEY2	0.421918	0.242669	0	NA
5336	PLCG2	0.421604	0.7281	0	NA
23433	RHOQ	0.421158	0.709032	0	NA
23304	UBR2	0.419789	0.42908	0	NA
53335	BCL11A	0.419681	0.355581	0	NA
1810	DR1	0.419539	0.662407	0	NA
8651	SOCS1	0.417154	0.53498	20	16p13.13
159090	FAM122B	0.416385	0.673546	0	NA
5376	PMP22	0.415969	0.51788	0	NA
221184	CPNE2	0.41539	0.404908	0	NA
55122	AKIRIN2	0.413693	0.696142	0	NA
2635	GBP3	0.413018	0.414554	0	NA
3117	HLA-DQA1	0.411403	0.591893	46	6p21.3
23533	PIK3R5	0.41091	0.499561	0	NA
64151	NCAPG	0.409079	0.605011	0	NA
26509	MYOF	0.407589	0.499557	0	NA
283991	UBALD2	0.406528	0.508906	0	NA
54863	TOR4A	0.406314	0.564622	0	NA
4864	NPC1	0.405272	0.50906	0	NA
752	FMNL1	0.404532	0.914301	0	NA
3096	HIVEP1	0.403842	0.615256	0	NA
132320	SCLT1	0.403053	0.274183	0	NA
140775	SMCR8	0.402244	0.499038	0	NA
22870	PPP6R1	0.401992	0.282969	0	NA
3586	IL10	0.401288	0.71851	0	NA
9674	KIAA0040	0.401261	0.434486	0	NA
9857	CEP350	0.399595	0.417962	0	NA
7533	YWHAH	0.399138	0.534285	0	NA
84641	HIATL1	0.398945	0.856973	0	NA
123041	SLC24A4	0.398516	0.434031	0	NA
9988	DMTF1	0.398368	0.415168	0	NA
22858	ICK	0.39741	0.477555	0	NA
92140	MTDH	0.39653	0.693959	0	NA
23601	CLEC5A	0.39612	0.718317	0	NA
4149	MAX	0.395801	0.349795	0	NA
57461	ISY1	0.39568	0.643212	0	NA
57035	RSRP1	0.395495	0.592317	0	NA
23207	PLEKHM2	0.394755	0.667145	0	NA
6251	RSU1	0.394602	0.573949	0	NA
5782	PTPN12	0.39411	0.418679	0	NA
8994	LIMD1	0.393585	0.498803	0	NA
23049	SMG1	0.392557	0.525373	0	NA
23213	SULF1	0.391787	0.324787	0	NA
4288	MKI67	0.389056	0.831236	0	NA
10972	TMED10	0.388417	0.297729	0	NA
80325	ABTB1	0.388158	0.526084	0	NA
401115	C4orf48	0.387212	0.357108	0	NA
497189	TIFAB	0.38704	0.449507	0	NA
5806	PTX3	0.386448	0.763116	0	NA
64062	RBM26	0.385133	0.829023	0	NA
159091	FAM122C	0.384966	0.452063	0	NA
23545	ATP6V0A2	0.384623	0.46886	0	NA
55729	ATF7IP	0.383683	0.71473	0	NA
8673	VAMP8	0.383613	0.83006	0	NA
5729	PTGDR	0.38248	0.610384	0	NA
2535	FZD2	0.382432	0.530897	0	NA
5054	SERPINE1	0.38204	0.377056	0	NA
54838	WBP1L	0.381715	0.711818	0	NA
81567	TXNDC5	0.381231	0.468369	0	NA
23499	MACF1	0.380363	0.584137	0	NA
10226	PLIN3	0.37991	0.4402	0	NA
1906	EDN1	0.378673	0.482288	0	NA
4175	MCM6	0.378596	0.698506	0	NA
6102	RP2	0.376711	0.5912	0	NA
4085	MAD2L1	0.376459	0.383605	0	NA
140739	UBE2F	0.375711	0.500073	0	NA
55695	NSUN5	0.374126	0.401879	0	NA
57708	MIER1	0.373649	0.417965	0	NA
9021	SOCS3	0.372789	0.541577	0	NA
6491	STIL	0.37276	0.750787	0	NA
55578	SUPT20H	0.372655	0.474162	0	NA
27086	FOXP1	0.372066	0.767341	0	NA
29844	TFPT	0.371811	0.423542	0	NA
558	AXL	0.370835	0.73183	0	NA
7182	NR2C2	0.369903	0.501975	0	NA
3570	IL6R	0.369785	0.522746	0	NA
10982	MAPRE2	0.368851	0.424259	0	NA
5090	PBX3	0.368482	0.598513	0	NA
2339	FNTA	0.36809	0.323574	0	NA
27230	SERP1	0.368088	0.313986	0	NA
60559	SPCS3	0.367946	0.789895	0	NA
7846	TUBA1A	0.367217	0.363614	0	NA
23179	RGL1	0.36714	0.750452	0	NA
79101	TAF1D	0.366975	0.651495	0	NA
51279	C1RL	0.366671	0.457656	0	NA
890	CCNA2	0.366572	0.844201	0	NA
155060	LOC155060	0.36618	0.720779	33	7q36.1
253461	ZBTB38	0.365026	0.547345	0	NA
23753	SDF2L1	0.364832	0.887951	37	22q11.21
55876	GSDMB	0.364614	0.586424	0	NA
840	CASP7	0.364545	0.586207	0	NA
115273	RAB42	0.363891	0.314515	0	NA
6124	RPL4	0.362071	0.658084	0	NA
84525	HOPX	0.361404	0.837427	0	NA
4739	NEDD9	0.360408	0.506511	0	NA
3290	HSD11B1	0.359722	0.787794	0	NA
10541	ANP32B	0.35851	0.545384	0	NA
9709	HERPUD1	0.358445	0.650491	0	NA
602	BCL3	0.357042	0.677839	0	NA
259266	ASPM	0.356653	0.498539	0	NA
8525	DGKZ	0.356401	0.59311	0	NA
2200	FBN1	0.356237	0.585535	0	NA
57205	ATP10D	0.356176	0.518846	0	NA
2114	ETS2	0.355473	0.350002	0	NA
8925	HERC1	0.355318	0.664915	0	NA
162073	ITPRIPL2	0.354237	0.616606	0	NA
1027	CDKN1B	0.354227	0.308417	0	NA
79139	DERL1	0.354205	0.302907	0	NA
80774	LIMD2	0.353899	0.677493	0	NA
6430	SRSF5	0.353191	0.503408	0	NA
317	APAF1	0.352717	0.606153	0	NA
308	ANXA5	0.351658	0.622128	0	NA
231	AKR1B1	0.35092	0.449102	0	NA
23163	GGA3	0.350789	0.674767	0	NA
60386	SLC25A19	0.349388	0.636345	0	NA
6241	RRM2	0.349125	0.601326	0	NA
4673	NAP1L1	0.34882	0.548545	0	NA
51191	HERC5	0.346824	0.538689	0	NA
23063	WAPAL	0.345953	0.509595	0	NA
6670	SP3	0.343059	0.769107	0	NA
1240	CMKLR1	0.342895	0.45271	0	NA
92797	HELB	0.342894	0.315309	0	NA
387	RHOA	0.341476	0.392145	0	NA
7050	TGIF1	0.341285	0.407585	0	NA
7174	TPP2	0.341259	0.72394	0	NA
9170	LPAR2	0.340992	0.686885	0	NA
5118	PCOLCE	0.340209	0.304596	0	NA
58508	KMT2C	0.339832	0.832078	0	NA
29110	TBK1	0.339675	0.403068	0	NA
56983	POGLUT1	0.337691	0.579131	39	3q13.33
9968	MED12	0.337471	0.446793	0	NA
4054	LTBP3	0.336454	0.668753	0	NA
5999	RGS4	0.336097	1.03979	0	NA
64105	CENPK	0.334483	0.714875	0	NA
55167	MSL2	0.334311	0.593013	0	NA
55646	LYAR	0.330844	0.411089	0	NA
55790	CSGALNACT1	0.330647	0.677833	0	NA
53981	CPSF2	0.330105	0.740376	0	NA
84901	NFATC2IP	0.329122	0.879815	0	NA
11000	SLC27A3	0.328784	0.676518	0	NA
285203	EOGT	0.328088	0.319246	0	NA
9833	MELK	0.32745	0.471278	0	NA
84875	PARP10	0.326762	0.688078	0	NA
54855	FAM46C	0.326537	0.675197	0	NA
162966	ZNF600	0.325065	0.424239	0	NA
2319	FLOT2	0.322213	0.517331	0	NA
8819	SAP30	0.321511	0.583051	0	NA
641638	SNHG6	0.318687	0.277038	0	NA
10627	MYL12A	0.318435	0.280766	0	NA
55785	FGD6	0.317577	0.427394	0	NA
5550	PREP	0.317467	0.570539	0	NA
1524	CX3CR1	0.317456	0.469688	0	NA
1831	TSC22D3	0.316134	0.660323	0	NA
84265	POLR3GL	0.315969	0.498447	0	NA
9654	TTLL4	0.315579	0.633024	0	NA
29904	EEF2K	0.315429	0.866282	0	NA
51809	GALNT7	0.313167	0.311128	0	NA
6304	SATB1	0.313014	0.664723	0	NA
51225	ABI3	0.311797	0.84617	0	NA
57763	ANKRA2	0.311551	0.61916	0	NA
55269	PSPC1	0.31109	0.712756	0	NA
29126	CD274	0.311081	0.60529	0	NA
255488	RNF144B	0.310372	0.537444	0	NA
8458	TTF2	0.309926	0.382096	0	NA
79709	COLGALT1	0.30924	0.499057	0	NA
79621	RNASEH2B	0.308672	0.568308	0	NA
285381	DPH3	0.308593	0.568982	0	NA
9601	PDIA4	0.307287	0.336433	0	NA
55035	NOL8	0.307204	0.39218	0	NA
387103	CENPW	0.306356	0.628127	0	NA
7086	TKT	0.30568	0.713816	0	NA
27	ABL2	0.305448	0.628239	0	NA
57097	PARP11	0.305034	0.478885	0	NA
408	ARRB1	0.304783	0.673058	0	NA
10130	PDIA6	0.30453	0.807457	0	NA
9181	ARHGEF2	0.304262	0.467768	0	NA
8572	PDLIM4	0.302708	0.675608	0	NA
10051	SMC4	0.302577	0.754574	0	NA
2961	GTF2E2	0.30161	0.636073	0	NA
4321	MMP12	0.301555	0.764323	0	NA
150275	CCDC117	0.301351	0.779153	0	NA
1278	COL1A2	0.301162	0.448306	0	NA
8481	OFD1	0.301128	0.803781	0	NA
10403	NDC80	0.299841	0.430303	0	NA
3710	ITPR3	0.299767	0.488095	0	NA
9180	OSMR	0.299362	0.446071	0	NA
7292	TNFSF4	0.299157	0.343687	0	NA
26271	FBXO5	0.298676	0.670854	0	NA
677	ZFP36L1	0.297741	0.783333	25	14q22-q24
11226	GALNT6	0.297616	0.374264	0	NA
7695	ZNF136	0.297395	1.11964	0	NA
3454	IFNAR1	0.29627	0.451706	0	NA
60672	MIIP	0.295779	0.364641	0	NA
1902	LPAR1	0.295405	0.528358	0	NA
23585	TMEM50A	0.29526	0.551998	0	NA
9107	MTMR6	0.295162	0.716461	0	NA
6876	TAGLN	0.294479	0.878626	0	NA
10186	LHFP	0.292861	0.531486	0	NA
79596	RNF219	0.292017	0.761123	0	NA
55276	PGM2	0.290238	0.335651	0	NA
80124	VCPIP1	0.290161	0.527222	0	NA
6156	RPL30	0.289677	0.441784	0	NA
644	BLVRA	0.289358	0.462575	0	NA
9787	DLGAP5	0.288678	0.780197	0	NA
989	SEPT7	0.288325	0.412996	0	NA
4084	MXD1	0.287975	0.277165	0	NA
3783	KCNN4	0.286475	0.598812	0	NA
5330	PLCB2	0.286345	0.536099	0	NA
9510	ADAMTS1	0.285616	0.476774	0	NA
9922	IQSEC1	0.285498	0.466896	0	NA
64222	TOR3A	0.285011	0.599746	0	NA
6310	ATXN1	0.284051	0.706101	0	NA
5684	PSMA3	0.283412	0.669701	0	NA
25897	RNF19A	0.283263	0.563399	0	NA
7913	DEK	0.282895	0.652909	0	NA
8732	RNGTT	0.282619	0.55086	0	NA
6935	ZEB1	0.282133	0.656118	0	NA
3958	LGALS3	0.281981	0.413515	0	NA
8761	PABPC4	0.280589	0.767376	0	NA
23760	PITPNB	0.279278	0.307782	0	NA
80714	PBX4	0.278847	0.323555	0	NA
57680	CHD8	0.278151	0.432675	0	NA
125488	TTC39C	0.27808	0.232635	0	NA
54807	ZNF586	0.277792	0.596526	0	NA
7072	TIA1	0.27759	0.377435	0	NA
80306	MED28	0.277403	0.219269	0	NA
10417	SPON2	0.276921	0.668232	0	NA
84188	FAR1	0.276717	0.593749	0	NA
7919	DDX39B	0.276256	0.352815	0	NA
10376	TUBA1B	0.276162	0.561511	0	NA
9792	SERTAD2	0.275566	0.330586	0	NA
29997	GLTSCR2	0.275438	0.431928	0	NA
23380	SRGAP2	0.274782	0.839294	0	NA
55116	TMEM39B	0.274026	0.413963	0	NA
23761	PISD	0.273511	0.511077	0	NA
29896	TRA2A	0.270967	0.554593	0	NA
201895	SMIM14	0.270633	0.697042	0	NA
5159	PDGFRB	0.270447	0.642894	0	NA
6903	TBCC	0.270247	0.598897	0	NA
4034	LRCH4	0.26918	0.639133	0	NA
7057	THBS1	0.26872	0.440676	0	NA
79778	MICALL2	0.268624	0.595064	0	NA
10802	SEC24A	0.26855	0.489112	0	NA
6603	SMARCD2	0.267747	0.574664	0	NA
54757	FAM20A	0.266996	0.553159	0	NA
3070	HELLS	0.266882	0.614211	0	NA
27352	SGSM3	0.266628	0.322939	0	NA
80335	WDR82	0.266488	0.967394	0	NA
9830	TRIM14	0.263591	0.697889	0	NA
9780	PIEZO1	0.263475	0.460769	0	NA
136895	C7orf31	0.261455	0.759804	0	NA
221955	DAGLB	0.260389	0.764587	0	NA
3357	HTR2B	0.26021	0.472997	0	NA
7405	UVRAG	0.259553	0.444833	0	NA
27036	SIGLEC7	0.258805	0.790043	0	NA
5378	PMS1	0.257629	0.602911	0	NA
586	BCAT1	0.256443	0.364435	0	NA
26354	GNL3	0.255501	0.698436	0	NA
5433	POLR2D	0.254459	0.722927	0	NA
25780	RASGRP3	0.252393	0.578749	0	NA
51514	DTL	0.251225	0.712726	0	NA
80346	REEP4	0.251086	0.633811	0	NA
3823	KLRC3	0.251046	0.392819	0	NA
79657	RPAP3	0.250982	0.361264	0	NA
93953	ACRC	0.250703	0.759586	0	NA
1196	CLK2	0.250699	0.714671	0	NA
3159	HMGA1	0.249764	0.544701	0	NA
55593	OTUD5	0.249424	0.563243	0	NA
55233	MOB1A	0.248106	0.435545	0	NA
6446	SGK1	0.247962	0.492292	0	NA
8565	YARS	0.247891	0.766488	0	NA
51274	KLF3	0.247139	0.655548	0	NA
7763	ZFAND5	0.247096	0.404259	0	NA
1120	CHKB	0.245731	0.637503	52	22q13.33
1281	COL3A1	0.243862	0.403971	0	NA
5604	MAP2K1	0.242699	0.76167	0	NA
55791	LRIF1	0.24128	0.461581	0	NA
2237	FEN1	0.239644	0.605091	0	NA
23228	PLCL2	0.239333	0.809144	0	NA
3927	LASP1	0.23911	0.758969	0	NA
4361	MRE11A	0.238808	0.513319	0	NA
23036	ZNF292	0.237878	0.714653	0	NA
55038	CDCA4	0.237627	0.244597	0	NA
1612	DAPK1	0.237268	0.753158	0	NA
65220	NADK	0.235945	0.389987	0	NA
813	CALU	0.23548	0.616809	0	NA
27433	TOR2A	0.235415	0.487263	0	NA
10023	FRAT1	0.235164	0.718929	0	NA
79931	TNIP3	0.234793	0.561565	0	NA
23151	GRAMD4	0.234366	0.518068	0	NA
3832	KIF11	0.234071	0.723638	35	10q23.33
6046	BRD2	0.234027	0.503424	46	6p21.3
11156	PTP4A3	0.233637	0.41903	0	NA
6165	RPL35A	0.233049	0.592027	0	NA
26147	PHF19	0.232789	0.594198	0	NA
54976	C20orf27	0.232765	0.32897	0	NA
4668	NAGA	0.231851	0.13372	0	NA
25966	C2CD2	0.231559	0.460369	0	NA
23178	PASK	0.231273	0.523571	0	NA
5265	SERPINA1	0.229779	0.739767	0	NA
967	CD63	0.229436	0.394024	0	NA
9764	KIAA0513	0.228986	0.661762	0	NA
4940	OAS3	0.228865	0.379498	0	NA
9124	PDLIM1	0.227874	0.468738	0	NA
56654	NPDC1	0.227433	0.594995	0	NA
22992	KDM2A	0.227112	0.873423	0	NA
23594	ORC6	0.22701	0.491423	0	NA
1476	CSTB	0.226775	0.271892	0	NA
23200	ATP11B	0.224493	0.458499	0	NA
6223	RPS19	0.223274	0.74103	0	NA
285533	RNF175	0.222948	0.621594	0	NA
81542	TMX1	0.221988	0.514042	0	NA
5922	RASA2	0.221962	0.346495	0	NA
81619	TSPAN14	0.22171	0.253287	0	NA
3631	INPP4A	0.220964	0.807184	0	NA
22803	XRN2	0.220824	0.548643	0	NA
1936	EEF1D	0.220045	0.905015	0	NA
10923	SUB1	0.219215	0.551531	0	NA
5279	PIGC	0.218316	0.790002	0	NA
26088	GGA1	0.218094	0.379923	0	NA
8666	EIF3G	0.217083	0.598065	0	NA
29028	ATAD2	0.216349	0.451649	0	NA
1117	CHI3L2	0.21599	0.683824	0	NA
65108	MARCKSL1	0.213072	0.448816	0	NA
50485	SMARCAL1	0.212726	0.587479	0	NA
6427	SRSF2	0.212704	0.568333	0	NA
8507	ENC1	0.211506	0.588514	0	NA
22806	IKZF3	0.211282	0.457141	0	NA
2982	GUCY1A3	0.210465	0.357116	0	NA
9092	SART1	0.209721	0.386508	0	NA
132720	C4orf32	0.208686	0.623619	0	NA
123720	WHAMM	0.208412	0.82223	0	NA
80198	MUS81	0.208244	0.637495	0	NA
55696	RBM22	0.207563	0.613955	0	NA
81539	SLC38A1	0.207027	0.483507	0	NA
55819	RNF130	0.2065	0.728115	0	NA
3646	EIF3E	0.206253	0.508481	0	NA
7994	KAT6A	0.205602	0.598378	0	NA
128989	TANGO2	0.205578	0.459314	0	NA
3675	ITGA3	0.204899	0.742773	0	NA
746	TMEM258	0.204319	0.758204	0	NA
9519	TBPL1	0.203054	0.581189	0	NA
5934	RBL2	0.202634	0.906496	0	NA
283989	TSEN54	0.199539	0.644157	0	NA
23642	SNHG1	0.198916	0.440979	0	NA
4670	HNRNPM	0.19799	0.491226	0	NA
10189	ALYREF	0.197699	0.716022	0	NA
23645	PPP1R15A	0.19768	0.524516	0	NA
59342	SCPEP1	0.197614	0.587587	0	NA
6502	SKP2	0.1976	0.322134	7	5p13.2
284367	SIGLEC17P	0.196567	0.436025	0	NA
3267	AGFG1	0.196062	0.425603	0	NA
11004	KIF2C	0.195952	0.515581	0	NA
3371	TNC	0.192998	0.763302	0	NA
7155	TOP2B	0.191538	0.688378	0	NA
254531	LPCAT4	0.191464	0.268582	0	NA
6372	CXCL6	0.189777	0.584693	0	NA
22904	SBNO2	0.189674	0.25269	0	NA
4218	RAB8A	0.189279	0.464697	0	NA
8317	CDC7	0.187932	0.785257	0	NA
23505	TMEM131	0.187778	0.537268	0	NA
11216	AKAP10	0.187208	0.391165	0	NA
6885	MAP3K7	0.186821	0.804167	0	NA
55008	HERC6	0.18636	0.700465	0	NA
22950	SLC4A1AP	0.185251	0.4433	0	NA
6376	CX3CL1	0.184346	0.356872	0	NA
5580	PRKCD	0.183966	0.500024	0	NA
284004	HEXDC	0.18361	0.600556	0	NA
466	ATF1	0.183171	0.611674	0	NA
64318	NOC3L	0.182826	0.429536	0	NA
526	ATP6V1B2	0.18127	1.06375	0	NA
55069	TMEM248	0.179731	0.915774	0	NA
1003	CDH5	0.179102	0.508115	0	NA
80208	SPG11	0.179048	0.597383	0	NA
57621	ZBTB2	0.178736	0.596928	0	NA
54106	TLR9	0.178192	0.572302	0	NA
7106	TSPAN4	0.177822	0.399256	0	NA
54737	MPHOSPH8	0.177143	0.601378	0	NA
56005	C19orf10	0.177133	0.824617	0	NA
57514	ARHGAP31	0.176803	0.865438	39	3q13.33
79155	TNIP2	0.176672	0.562074	0	NA
6364	CCL20	0.17506	0.704697	0	NA
10993	SDS	0.174874	0.60878	0	NA
4155	MBP	0.17487	0.358429	0	NA
55769	ZNF83	0.17434	0.382341	0	NA
7570	ZNF22	0.174033	0.390688	0	NA
23070	CMTR1	0.173041	0.606547	0	NA
23112	TNRC6B	0.171632	0.535436	0	NA
7187	TRAF3	0.17127	0.528084	0	NA
2669	GEM	0.170988	0.998121	0	NA
8870	IER3	0.170468	0.283966	0	NA
9169	SCAF11	0.169065	0.545839	0	NA
55661	DDX27	0.16848	0.368661	0	NA
7262	PHLDA2	0.16687	0.586953	0	NA
5685	PSMA4	0.16651	0.70274	0	NA
1292	COL6A2	0.16497	0.912572	0	NA
6403	SELP	0.16447	0.589155	0	NA
6942	TCF20	0.164126	0.653115	0	NA
79982	DNAJB14	0.164011	0.356469	0	NA
140801	RPL10L	0.163009	0.467134	0	NA
10018	BCL2L11	0.162974	0.494264	0	NA
80119	PIF1	0.16117	0.579539	0	NA
90488	TMEM263	0.160387	0.629967	0	NA
1282	COL4A1	0.159756	0.460998	0	NA
8906	AP1G2	0.158047	0.596101	0	NA
9735	KNTC1	0.157829	0.534156	0	NA
51136	RNFT1	0.156817	0.609818	0	NA
10762	NUP50	0.156232	0.745962	0	NA
1397	CRIP2	0.155418	0.336158	0	NA
831	CAST	0.154882	0.569197	0	NA
10769	PLK2	0.154538	0.393567	0	NA
580	BARD1	0.154268	0.451658	0	NA
54431	DNAJC10	0.153906	0.988558	0	NA
79792	GSDMD	0.15357	0.603963	0	NA
[truncated: 19,357 more rows]
