# Supplementary material for: Prioritizing causal disease genes using unbiased genomic features
Source: Genome Biol. 2014 Dec 3;15(12):3274. doi: 10.1186/s13059-014-0534-8 (PMC4279789; doi:10.1186/s13059-014-0534-8)
Supplement: Additional file 34: Table S38. — OPEN predictions for QRS duration. [file 13059_2014_534_MOESM34_ESM.xlsx]

## Sheet: HP_1000012_OPEN_predictions.txt
Entrez_ID	HGNC	Score	Stdev	GWAS Hit (loci are numbered, 0 = not within a GWAS locus)	Locus (NA = gene not within a GWAS locus)
84168	ANTXR1	1.4483	0.271311	0	NA
4908	NTF3	1.30955	0.483312	0	NA
79776	ZFHX4	1.27068	0.289738	0	NA
4233	MET	1.21779	0.403816	0	NA
9037	SEMA5A	1.21567	0.352823	0	NA
2250	FGF5	1.20407	0.47426	0	NA
862	RUNX1T1	1.20308	0.623344	0	NA
25891	PAMR1	1.18836	0.570083	0	NA
6444	SGCD	1.13922	0.40244	0	NA
57381	RHOJ	1.13142	0.359774	0	NA
23576	DDAH1	1.12971	0.525795	0	NA
8654	PDE5A	1.1295	0.370605	0	NA
56034	PDGFC	1.11095	0.408227	0	NA
5480	PPIC	1.09485	0.465625	0	NA
2122	MECOM	1.08674	0.502139	0	NA
11099	PTPN21	1.08402	0.578415	0	NA
6387	CXCL12	1.08262	0.364909	0	NA
9353	SLIT2	1.06687	0.341487	0	NA
11259	FILIP1L	1.06158	0.55181	0	NA
51196	PLCE1	1.05459	0.275122	0	NA
51421	AMOTL2	1.04922	0.300547	0	NA
55742	PARVA	1.04829	0.555286	0	NA
1009	CDH11	1.04657	0.40133	0	NA
3084	NRG1	1.04121	0.257605	0	NA
25937	WWTR1	1.0407	0.392095	0	NA
2246	FGF1	1.03934	0.741965	0	NA
131566	DCBLD2	1.03185	0.631367	0	NA
133584	EGFLAM	1.02583	0.461964	0	NA
56172	ANKH	1.02515	0.353	0	NA
4093	SMAD9	1.02493	0.494961	0	NA
3910	LAMA4	1.02474	0.680048	0	NA
2621	GAS6	1.0193	0.524901	0	NA
2668	GDNF	1.01766	0.499218	0	NA
10924	SMPDL3A	1.01598	0.401775	0	NA
9358	ITGBL1	1.01341	0.186246	0	NA
7472	WNT2	0.999638	0.38964	0	NA
57188	ADAMTSL3	0.993389	0.307035	0	NA
1303	COL12A1	0.985599	0.460315	0	NA
4734	NEDD4	0.981747	0.328505	0	NA
5649	RELN	0.981006	0.435665	0	NA
7042	TGFB2	0.977168	0.526352	0	NA
4212	MEIS2	0.977068	0.64748	0	NA
7026	NR2F2	0.972467	0.288916	0	NA
8322	FZD4	0.972056	0.38904	0	NA
84141	EVA1A	0.970971	0.227752	0	NA
8476	CDC42BPA	0.970335	0.396153	0	NA
6492	SIM1	0.962646	0.35272	0	NA
1956	EGFR	0.960995	0.444145	0	NA
627	BDNF	0.948386	0.548326	0	NA
5396	PRRX1	0.944248	0.516111	0	NA
2737	GLI3	0.943579	0.559746	0	NA
4781	NFIB	0.942186	0.370059	0	NA
4862	NPAS2	0.938098	0.677551	0	NA
93166	PRDM6	0.937447	0.315831	0	NA
154810	AMOTL1	0.93713	0.406558	0	NA
284	ANGPT1	0.930116	0.453166	0	NA
55075	UACA	0.923832	0.594205	0	NA
6474	SHOX2	0.918168	0.212003	0	NA
22941	SHANK2	0.912705	0.553666	0	NA
10468	FST	0.910883	0.416377	0	NA
800	CALD1	0.908547	0.634848	0	NA
55790	CSGALNACT1	0.9035	0.308272	0	NA
143903	LAYN	0.896451	0.696393	0	NA
171024	SYNPO2	0.891609	0.397672	0	NA
5787	PTPRB	0.891141	0.556395	0	NA
3488	IGFBP5	0.88294	0.315878	0	NA
688	KLF5	0.878905	0.582017	0	NA
5733	PTGER3	0.87875	0.616329	0	NA
1805	DPT	0.878613	0.611555	0	NA
652	BMP4	0.872177	0.226896	0	NA
57569	ARHGAP20	0.871246	0.430575	0	NA
9457	FHL5	0.869803	0.387661	0	NA
54510	PCDH18	0.868497	0.395503	0	NA
4313	MMP2	0.867407	0.468198	0	NA
3908	LAMA2	0.865297	0.299736	0	NA
10580	SORBS1	0.86298	0.46542	0	NA
9096	TBX18	0.858588	0.368942	0	NA
83660	TLN2	0.857897	0.297452	0	NA
10186	LHFP	0.857299	0.536774	0	NA
5137	PDE1C	0.848671	0.426169	0	NA
4091	SMAD6	0.847837	0.411774	0	NA
8671	SLC4A4	0.844676	0.704335	0	NA
26002	MOXD1	0.842013	0.568929	0	NA
22885	ABLIM3	0.839158	0.636257	0	NA
8406	SRPX	0.838176	0.516455	0	NA
57158	JPH2	0.836946	0.28598	0	NA
83604	TMEM47	0.834992	0.300449	0	NA
5239	PGM5	0.833849	0.510498	0	NA
27303	RBMS3	0.832647	0.651602	0	NA
667	DST	0.828206	0.469081	0	NA
2669	GEM	0.828131	0.513992	0	NA
64388	GREM2	0.827659	0.516676	0	NA
1307	COL16A1	0.826995	0.612256	0	NA
84858	ZNF503	0.825536	0.661659	0	NA
6495	SIX1	0.822855	0.512657	0	NA
4131	MAP1B	0.822428	0.706619	0	NA
3236	HOXD10	0.819172	0.469	0	NA
10413	YAP1	0.816219	0.308426	0	NA
23236	PLCB1	0.81452	0.525368	0	NA
5468	PPARG	0.814357	0.269613	0	NA
11149	BVES	0.810934	0.577882	0	NA
5592	PRKG1	0.81037	0.595323	0	NA
9223	MAGI1	0.80537	0.266418	0	NA
8828	NRP2	0.803144	0.39984	0	NA
55638	SYBU	0.802608	0.581537	0	NA
23024	PDZRN3	0.802008	0.541311	0	NA
253738	EBF3	0.800843	0.465707	0	NA
4325	MMP16	0.800352	0.401367	0	NA
11167	FSTL1	0.798831	0.623199	0	NA
130497	OSR1	0.797196	0.503219	0	NA
7025	NR2F1	0.797143	0.287886	0	NA
6586	SLIT3	0.796632	0.434419	0	NA
1404	HAPLN1	0.796406	1.03324	0	NA
3764	KCNJ8	0.796194	0.532223	0	NA
2564	GABRE	0.794902	0.254304	0	NA
359	AQP2	0.794401	0.499624	0	NA
57511	COG6	0.792468	0.716793	0	NA
4811	NID1	0.791796	0.445186	0	NA
27115	PDE7B	0.785885	0.770453	0	NA
5362	PLXNA2	0.785792	0.717014	0	NA
84251	SGIP1	0.78535	0.611993	0	NA
83700	JAM3	0.784631	0.328705	0	NA
1750	DLX6	0.782527	0.582962	0	NA
114815	SORCS1	0.780419	0.366491	0	NA
23500	DAAM2	0.778742	0.774277	0	NA
57142	RTN4	0.778199	0.370157	0	NA
2273	FHL1	0.777323	0.550552	0	NA
26289	AK5	0.77624	0.439091	0	NA
10265	IRX5	0.77573	0.723323	0	NA
2619	GAS1	0.775329	0.604043	0	NA
7003	TEAD1	0.771909	0.563005	0	NA
64283	ARHGEF28	0.770737	0.63885	0	NA
90102	PHLDB2	0.768789	0.335695	0	NA
8854	ALDH1A2	0.766717	0.556382	0	NA
84159	ARID5B	0.765895	0.606202	0	NA
5507	PPP1R3C	0.765588	0.509398	0	NA
9369	NRXN3	0.765221	0.372997	0	NA
5069	PAPPA	0.765159	0.54837	0	NA
4053	LTBP2	0.765	0.86042	0	NA
122786	FRMD6	0.763765	0.493152	0	NA
23768	FLRT2	0.760712	0.557104	0	NA
26137	ZBTB20	0.758965	0.519757	0	NA
22801	ITGA11	0.758316	0.492187	0	NA
81501	DCSTAMP	0.755719	0.735578	0	NA
6493	SIM2	0.754384	0.39944	0	NA
93663	ARHGAP18	0.753527	0.922418	0	NA
4008	LMO7	0.752907	0.569625	0	NA
7078	TIMP3	0.74793	0.586889	0	NA
4487	MSX1	0.747537	0.484546	0	NA
185	AGTR1	0.746755	0.467335	0	NA
6840	SVIL	0.744153	0.409747	0	NA
358	AQP1	0.742109	0.561673	0	NA
22999	RIMS1	0.741166	0.389773	0	NA
22998	LIMCH1	0.741146	0.209749	0	NA
127435	PODN	0.735518	0.564106	0	NA
59277	NTN4	0.734787	0.53211	0	NA
79642	ARSJ	0.734701	0.883384	0	NA
58499	ZNF462	0.73341	0.816305	0	NA
55800	SCN3B	0.732974	0.582371	0	NA
79739	TTLL7	0.731231	0.634107	0	NA
130271	PLEKHH2	0.73119	0.373215	0	NA
93986	FOXP2	0.730263	0.283293	0	NA
3202	HOXA5	0.728854	0.332493	0	NA
831	CAST	0.728539	0.457234	0	NA
4883	NPR3	0.727716	0.463983	0	NA
3235	HOXD9	0.724731	0.2557	0	NA
79987	SVEP1	0.722833	0.553177	0	NA
64641	EBF2	0.721511	0.625882	0	NA
4256	MGP	0.720816	0.229584	0	NA
114299	PALM2	0.720532	0.542437	0	NA
6913	TBX15	0.718463	0.648954	0	NA
56944	OLFML3	0.718163	0.441612	0	NA
9378	NRXN1	0.716337	0.382572	0	NA
253827	MSRB3	0.714497	1.09112	0	NA
23414	ZFPM2	0.714488	0.39405	0	NA
7991	TUSC3	0.713553	0.72884	0	NA
23194	FBXL7	0.713488	0.583278	0	NA
1948	EFNB2	0.712304	0.320418	0	NA
3909	LAMA3	0.712277	0.303213	0	NA
3914	LAMB3	0.712148	0.485337	0	NA
1016	CDH18	0.709766	0.767197	0	NA
3670	ISL1	0.7078	0.567151	0	NA
7020	TFAP2A	0.707252	0.639387	0	NA
339855	KY	0.707064	0.541137	0	NA
220164	DOK6	0.705544	0.265293	0	NA
8626	TP63	0.703895	0.54324	0	NA
4638	MYLK	0.701007	0.814544	0	NA
6310	ATXN1	0.694683	0.546447	0	NA
56978	PRDM8	0.694478	0.354869	0	NA
1634	DCN	0.69342	0.644575	0	NA
2167	FABP4	0.69156	0.430996	0	NA
57522	SRGAP1	0.688315	0.209239	0	NA
9464	HAND2	0.687035	0.424138	0	NA
9853	RUSC2	0.684685	0.802237	0	NA
23114	NFASC	0.683303	0.591598	0	NA
259232	NALCN	0.682223	0.512987	0	NA
10085	EDIL3	0.682015	0.272859	0	NA
9154	SLC28A1	0.681059	0.541799	0	NA
151887	CCDC80	0.680342	0.783021	0	NA
23213	SULF1	0.680168	0.532091	0	NA
8840	WISP1	0.679714	0.46634	0	NA
164284	APCDD1L	0.679242	0.564891	0	NA
145581	LRFN5	0.678749	0.393554	0	NA
80235	PIGZ	0.678375	0.712836	0	NA
4613	MYCN	0.677594	0.464692	0	NA
4128	MAOA	0.676983	0.165002	0	NA
1006	CDH8	0.676968	0.540511	0	NA
7057	THBS1	0.676651	0.480031	0	NA
9060	PAPSS2	0.675305	0.705552	0	NA
79611	ACSS3	0.67351	0.409919	0	NA
196051	PPAPDC1A	0.673399	0.530349	0	NA
3778	KCNMA1	0.67162	0.373882	0	NA
89866	SEC16B	0.671466	0.260414	0	NA
2006	ELN	0.671159	0.568766	0	NA
3624	INHBA	0.671119	0.609169	0	NA
163259	DENND2C	0.669859	0.359214	0	NA
2813	GP2	0.669587	0.633888	0	NA
132671	SPATA18	0.669194	0.483453	0	NA
4921	DDR2	0.668418	0.578953	0	NA
11174	ADAMTS6	0.668095	0.550435	0	NA
84935	MEDAG	0.667734	0.420183	0	NA
147949	ZNF583	0.666898	0.618825	0	NA
1946	EFNA5	0.666757	0.501481	0	NA
84624	FNDC1	0.666408	0.369696	0	NA
6530	SLC6A2	0.666177	0.486381	0	NA
10335	MRVI1	0.664659	0.443482	0	NA
10060	ABCC9	0.66304	0.142511	0	NA
5099	PCDH7	0.662764	0.279911	0	NA
639	PRDM1	0.662005	0.415409	0	NA
4915	NTRK2	0.661121	0.629688	0	NA
6546	SLC8A1	0.660353	0.505737	0	NA
859	CAV3	0.660067	0.585005	0	NA
4684	NCAM1	0.658277	0.594357	0	NA
81035	COLEC12	0.657829	0.732631	0	NA
8622	PDE8B	0.657633	1.04207	0	NA
4776	NFATC4	0.656253	0.827841	0	NA
94	ACVRL1	0.653716	0.725401	0	NA
51705	EMCN	0.653687	0.443253	0	NA
6443	SGCB	0.653475	0.347862	0	NA
25878	MXRA5	0.653119	0.485816	0	NA
260425	MAGI3	0.651858	0.19936	0	NA
51776	ZAK	0.651736	0.58275	0	NA
395	ARHGAP6	0.650044	0.492079	0	NA
2624	GATA2	0.646612	0.257034	0	NA
8829	NRP1	0.645918	0.668984	0	NA
55076	TMEM45A	0.645326	0.879315	0	NA
25802	LMOD1	0.644968	0.628659	0	NA
1842	ECM2	0.644886	0.245274	0	NA
3791	KDR	0.644586	0.391242	0	NA
10098	TSPAN5	0.643845	0.347011	0	NA
23302	WSCD1	0.643503	0.599169	0	NA
203447	NRK	0.642814	0.514186	0	NA
9469	CHST3	0.638992	0.627073	0	NA
56704	JPH1	0.638113	0.216724	0	NA
125	ADH1B	0.638065	0.53618	0	NA
57575	PCDH10	0.637935	0.631422	0	NA
2690	GHR	0.635605	0.397759	0	NA
2274	FHL2	0.634783	0.435853	0	NA
2259	FGF14	0.633847	0.664813	0	NA
23371	TENC1	0.63256	0.285335	0	NA
2770	GNAI1	0.632403	0.656641	0	NA
10631	POSTN	0.631788	0.320136	0	NA
2335	FN1	0.631286	0.406239	0	NA
2295	FOXF2	0.630905	0.699949	0	NA
1746	DLX2	0.630182	0.446683	0	NA
27255	CNTN6	0.629895	0.307409	0	NA
2104	ESRRG	0.628717	0.247614	0	NA
8710	SERPINB7	0.627225	0.455623	0	NA
152330	CNTN4	0.626525	0.37714	0	NA
2200	FBN1	0.621556	0.661458	0	NA
2487	FRZB	0.620668	0.456693	0	NA
7482	WNT2B	0.620408	0.360195	0	NA
25758	KIAA1549L	0.619865	0.483294	0	NA
57574	MARCH4	0.619796	0.717964	0	NA
22982	DIP2C	0.619472	0.742718	0	NA
6869	TACR1	0.618737	0.224375	0	NA
2192	FBLN1	0.617674	0.602551	0	NA
54843	SYTL2	0.616167	0.456677	0	NA
222537	HS3ST5	0.616008	0.265253	0	NA
1278	COL1A2	0.615059	0.940364	0	NA
30811	HUNK	0.614605	0.860894	0	NA
338785	KRT79	0.609427	0.51631	0	NA
1277	COL1A1	0.607813	0.186882	0	NA
117248	GALNT15	0.606737	0.656566	0	NA
132200	C3orf49	0.606721	0.298434	0	NA
129804	FBLN7	0.606593	0.427167	0	NA
57509	MTUS1	0.605566	0.424261	0	NA
55970	GNG12	0.600317	0.472832	0	NA
11069	RAPGEF4	0.600253	0.595406	0	NA
57205	ATP10D	0.599591	0.276628	0	NA
59	ACTA2	0.598896	0.370583	0	NA
3556	IL1RAP	0.598877	0.140656	0	NA
375449	MAST4	0.598671	0.252626	0	NA
55806	HR	0.598474	0.821959	0	NA
8436	SDPR	0.597615	0.428248	0	NA
29995	LMCD1	0.596318	0.370299	0	NA
79974	CPED1	0.59542	0.584198	0	NA
10642	IGF2BP1	0.595148	0.60294	0	NA
9068	ANGPTL1	0.593544	0.559828	0	NA
3215	HOXB5	0.59348	0.529487	0	NA
6095	RORA	0.593314	0.532413	0	NA
140862	ISM1	0.593112	0.719045	0	NA
7102	TSPAN7	0.5928	0.295428	0	NA
7091	TLE4	0.591509	0.745669	0	NA
220965	FAM13C	0.591181	0.781439	0	NA
196740	VSTM4	0.589853	0.596197	0	NA
85458	DIXDC1	0.587759	0.314712	0	NA
2735	GLI1	0.585776	0.632304	0	NA
1906	EDN1	0.585064	0.468006	0	NA
9635	CLCA2	0.584503	0.661649	0	NA
27286	SRPX2	0.582491	0.558029	0	NA
26224	FBXL3	0.58121	0.764349	0	NA
3269	HRH1	0.577791	0.36024	0	NA
10769	PLK2	0.576775	0.356315	0	NA
11015	KDELR3	0.575279	0.642382	0	NA
2662	GDF10	0.574831	0.304695	0	NA
56243	KIAA1217	0.574762	0.255026	0	NA
114800	CCDC85A	0.57275	0.606845	0	NA
54715	RBFOX1	0.572698	0.44624	0	NA
6010	RHO	0.572075	0.606548	0	NA
440087	SMCO3	0.570972	0.875521	0	NA
55323	LARP6	0.570689	0.60671	0	NA
51454	GULP1	0.570286	0.335941	0	NA
558	AXL	0.570241	0.761232	0	NA
55973	BCAP29	0.570099	0.661882	0	NA
124359	CDYL2	0.569209	0.463852	0	NA
5999	RGS4	0.567594	0.677144	0	NA
463	ZFHX3	0.567504	0.506631	0	NA
80332	ADAM33	0.56739	0.634426	0	NA
7128	TNFAIP3	0.566252	0.726878	0	NA
7424	VEGFC	0.565386	0.410781	0	NA
50940	PDE11A	0.565314	0.497031	0	NA
145864	HAPLN3	0.564901	0.308163	0	NA
2700	GJA3	0.564537	0.387819	0	NA
23328	SASH1	0.564314	0.335741	0	NA
2674	GFRA1	0.563674	0.472226	0	NA
1289	COL5A1	0.563587	0.705795	0	NA
9536	PTGES	0.562979	0.519601	0	NA
4036	LRP2	0.562527	0.280288	0	NA
283659	PRTG	0.56202	0.360306	0	NA
151126	ZNF385B	0.5619	0.446547	0	NA
161198	CLEC14A	0.561856	0.597275	0	NA
3671	ISLR	0.561734	0.63334	0	NA
2863	GPR39	0.561385	0.387809	0	NA
10974	ADIRF	0.560269	0.494287	0	NA
1825	DSC3	0.560161	0.496101	0	NA
23365	ARHGEF12	0.559656	0.825491	0	NA
1879	EBF1	0.559653	0.488295	0	NA
3360	HTR4	0.559576	0.653479	0	NA
2627	GATA6	0.55826	0.604515	0	NA
152503	SH3D19	0.557176	0.5514	0	NA
128553	TSHZ2	0.556131	0.561908	0	NA
9644	SH3PXD2A	0.55605	0.532883	0	NA
2152	F3	0.556019	0.396153	0	NA
157869	SBSPON	0.55534	0.530981	0	NA
6563	SLC14A1	0.553688	0.279946	0	NA
3082	HGF	0.553686	0.465957	0	NA
1440	CSF3	0.552418	0.423485	0	NA
4088	SMAD3	0.551158	0.632271	0	NA
1490	CTGF	0.55099	0.568197	0	NA
796	CALCA	0.550662	0.428338	0	NA
1806	DPYD	0.548073	0.751214	0	NA
11185	INMT	0.547649	0.631222	0	NA
3201	HOXA4	0.547568	0.719448	0	NA
166336	PRICKLE2	0.546851	0.789202	0	NA
337876	CHSY3	0.545436	0.561774	0	NA
771	CA12	0.545308	0.611609	0	NA
768211	RELL1	0.544993	0.40447	0	NA
64123	ELTD1	0.544163	0.431909	0	NA
10290	SPEG	0.543554	0.574736	0	NA
2191	FAP	0.543496	0.181957	0	NA
3199	HOXA2	0.543417	0.470423	0	NA
6555	SLC10A2	0.543245	0.545702	0	NA
4857	NOVA1	0.542252	0.469271	0	NA
1827	RCAN1	0.54223	0.393218	0	NA
3977	LIFR	0.542005	0.452027	0	NA
1004	CDH6	0.541933	0.402202	0	NA
57630	SH3RF1	0.541918	0.300222	0	NA
6578	SLCO2A1	0.541425	0.289007	0	NA
4137	MAPT	0.541206	0.508155	0	NA
5446	PON3	0.541091	0.690797	0	NA
1021	CDK6	0.541082	0.320117	0	NA
2535	FZD2	0.540358	0.476735	0	NA
5740	PTGIS	0.539563	0.428186	0	NA
80031	SEMA6D	0.537572	0.297663	0	NA
8038	ADAM12	0.537126	0.729473	0	NA
11096	ADAMTS5	0.536419	0.423856	0	NA
4892	NRAP	0.53638	0.645434	0	NA
1080	CFTR	0.534454	0.11287	0	NA
768	CA9	0.534027	0.539162	0	NA
64344	HIF3A	0.533919	0.738256	0	NA
444	ASPH	0.533137	0.618645	0	NA
54855	FAM46C	0.532914	0.345926	0	NA
48	ACO1	0.531953	0.737169	0	NA
4482	MSRA	0.53189	0.424608	0	NA
114905	C1QTNF7	0.531091	0.657661	0	NA
6591	SNAI2	0.531044	0.633691	0	NA
1601	DAB2	0.530518	0.566579	0	NA
8324	FZD7	0.528997	0.593509	0	NA
624	BDKRB2	0.528914	0.762586	0	NA
1012	CDH13	0.528061	0.514889	0	NA
1591	CYP24A1	0.527426	0.466845	0	NA
114788	CSMD3	0.527296	0.732428	0	NA
119548	PNLIPRP3	0.527115	0.411373	0	NA
5602	MAPK10	0.525936	0.859248	0	NA
2934	GSN	0.525836	0.404842	0	NA
27063	ANKRD1	0.524924	0.607037	0	NA
168850	ZNF800	0.524923	0.650775	0	NA
343450	KCNT2	0.52476	0.879346	0	NA
3958	LGALS3	0.52322	0.462843	0	NA
84171	LOXL4	0.522815	0.483807	0	NA
783	CACNB2	0.52219	0.693827	0	NA
9152	SLC6A5	0.52125	0.358277	0	NA
30846	EHD2	0.520062	0.652432	0	NA
8516	ITGA8	0.519593	0.732402	0	NA
8863	PER3	0.519363	0.391067	0	NA
26499	PLEK2	0.518583	0.480286	0	NA
9510	ADAMTS1	0.51829	0.631277	0	NA
23097	CDK19	0.517473	0.431865	0	NA
4824	NKX3-1	0.516909	0.544779	0	NA
1141	CHRNB2	0.516903	0.685132	0	NA
3554	IL1R1	0.516293	0.530739	0	NA
8492	PRSS12	0.515299	0.356071	0	NA
120892	LRRK2	0.514084	0.283728	0	NA
51226	COPZ2	0.513951	0.691255	0	NA
50511	SYCP3	0.513285	0.519923	0	NA
9628	RGS6	0.512097	0.744073	17	14q24.2
2132	EXT2	0.511631	0.722126	0	NA
23345	SYNE1	0.511444	0.801263	0	NA
6540	SLC6A13	0.511255	0.654733	0	NA
316	AOX1	0.511037	0.663353	0	NA
2897	GRIK1	0.51073	0.686053	0	NA
54894	RNF43	0.510564	0.392589	0	NA
79442	LRRC2	0.508424	0.335828	0	NA
57758	SCUBE2	0.507988	0.598518	0	NA
221662	RBM24	0.506492	0.30518	0	NA
55752	SEPT11	0.505373	0.293102	0	NA
54212	SNTG1	0.505213	0.53156	0	NA
81617	CAB39L	0.505124	0.769671	0	NA
3200	HOXA3	0.505098	0.605221	0	NA
221391	OPN5	0.504366	0.648316	0	NA
147372	CCBE1	0.503241	0.287317	0	NA
50507	NOX4	0.502106	0.457755	0	NA
56751	BARHL1	0.501987	0.472854	0	NA
9180	OSMR	0.501534	0.408321	0	NA
80263	TRIM45	0.500883	0.435384	0	NA
1804	DPP6	0.500102	0.4138	0	NA
57528	KCTD16	0.499295	0.569782	0	NA
221749	PXDC1	0.498254	0.746867	0	NA
1281	COL3A1	0.498063	0.450929	0	NA
54796	BNC2	0.49803	0.460039	0	NA
729	C6	0.4976	0.534965	0	NA
57584	ARHGAP21	0.497308	0.28269	0	NA
79625	NDNF	0.497274	0.498389	0	NA
6909	TBX2	0.495803	0.559119	0	NA
8460	TPST1	0.495397	0.76272	0	NA
168667	BMPER	0.495335	0.377643	0	NA
57616	TSHZ3	0.495056	0.616427	0	NA
8853	ASAP2	0.494596	0.767599	0	NA
7291	TWIST1	0.493347	0.586537	0	NA
7162	TPBG	0.493176	0.858181	0	NA
51666	ASB4	0.492733	0.472389	0	NA
266727	MDGA1	0.491586	0.81803	0	NA
27086	FOXP1	0.49152	0.392762	0	NA
5087	PBX1	0.491239	0.439136	0	NA
25884	CHRDL2	0.489635	0.476317	0	NA
9472	AKAP6	0.487761	0.48131	0	NA
54464	XRN1	0.48713	0.700521	0	NA
3572	IL6ST	0.486994	0.400838	0	NA
3131	HLF	0.486392	0.322514	0	NA
117583	PARD3B	0.48617	0.762649	0	NA
2049	EPHB3	0.486105	0.399008	0	NA
23650	TRIM29	0.485533	0.747815	0	NA
1301	COL11A1	0.485386	0.436628	0	NA
27123	DKK2	0.485378	0.299086	0	NA
205428	C3orf58	0.484762	0.317943	0	NA
4988	OPRM1	0.484566	0.603984	0	NA
552	AVPR1A	0.483712	0.593635	0	NA
285761	DCBLD1	0.482051	0.557435	0	NA
92949	ADAMTSL1	0.481296	0.579489	0	NA
60482	SLC5A7	0.480968	0.455897	0	NA
5075	PAX1	0.480425	0.941403	0	NA
1284	COL4A2	0.480311	0.304993	0	NA
6382	SDC1	0.477831	0.303465	0	NA
6446	SGK1	0.477387	0.445591	0	NA
2296	FOXC1	0.477313	0.560934	0	NA
57493	HEG1	0.475805	0.844136	0	NA
1901	S1PR1	0.475804	0.500671	0	NA
63970	TP53AIP1	0.475163	0.583916	0	NA
5126	PCSK2	0.473443	0.779842	0	NA
5167	ENPP1	0.473379	0.507604	0	NA
255394	TCP11L2	0.473089	0.429643	0	NA
94121	SYTL4	0.472299	0.226046	0	NA
54873	PALMD	0.472107	0.668169	0	NA
6876	TAGLN	0.471535	0.429349	0	NA
553	AVPR1B	0.471514	0.503154	0	NA
6506	SLC1A2	0.470596	0.260592	0	NA
387758	FIBIN	0.47051	0.384806	0	NA
254228	FAM26E	0.469794	0.315425	0	NA
5010	CLDN11	0.469721	0.575304	0	NA
5142	PDE4B	0.469385	0.626545	0	NA
108	ADCY2	0.468344	0.600742	0	NA
57451	TENM2	0.467889	0.30333	0	NA
284119	PTRF	0.465498	0.653497	0	NA
6928	HNF1B	0.464754	0.63429	0	NA
9891	NUAK1	0.46468	0.563749	0	NA
1293	COL6A3	0.464637	0.61574	0	NA
401265	KLHL31	0.46417	0.265273	0	NA
11227	GALNT5	0.464099	0.716396	0	NA
59269	HIVEP3	0.462312	0.590761	0	NA
160851	DGKH	0.461603	0.574756	0	NA
3569	IL6	0.461154	0.918041	0	NA
2823	GPM6A	0.460841	0.792368	0	NA
51696	HECA	0.460763	0.60783	0	NA
10536	LEPREL2	0.460158	0.70802	0	NA
257194	NEGR1	0.460032	0.402123	0	NA
5678	PSG9	0.459358	0.623816	0	NA
5166	PDK4	0.45851	0.639812	0	NA
389136	VGLL3	0.458102	0.739962	0	NA
4790	NFKB1	0.457911	0.475003	0	NA
84281	C2orf88	0.457415	0.534193	0	NA
90952	ESAM	0.457323	0.324724	0	NA
55504	TNFRSF19	0.457278	0.670427	0	NA
10979	FERMT2	0.456436	0.405736	0	NA
1363	CPE	0.455461	0.436755	0	NA
7035	TFPI	0.455032	0.542527	0	NA
147906	DACT3	0.455015	0.433082	0	NA
7058	THBS2	0.454783	0.393556	0	NA
9249	DHRS3	0.454177	0.248677	0	NA
55117	SLC6A15	0.453748	0.360525	0	NA
65266	WNK4	0.453657	0.541897	0	NA
5784	PTPN14	0.453374	0.316568	0	NA
4882	NPR2	0.452497	0.34252	0	NA
91653	BOC	0.452481	0.312067	0	NA
320	APBA1	0.450372	0.730655	0	NA
23677	SH3BP4	0.449418	0.557565	0	NA
5980	REV3L	0.448819	0.857911	0	NA
5523	PPP2R3A	0.448632	0.37923	0	NA
55914	ERBB2IP	0.44852	0.67369	0	NA
83478	ARHGAP24	0.448198	0.32235	0	NA
623	BDKRB1	0.447507	0.611154	0	NA
85004	RERG	0.447445	0.314048	0	NA
3371	TNC	0.447432	0.720226	0	NA
10114	HIPK3	0.446968	0.366621	0	NA
1073	CFL2	0.446739	0.723801	0	NA
3225	HOXC9	0.446044	0.651721	0	NA
22844	FRMPD1	0.445854	0.32894	0	NA
25841	ABTB2	0.445823	0.558921	0	NA
658	BMPR1B	0.445806	0.487444	0	NA
1602	DACH1	0.445406	0.281132	0	NA
732	C8B	0.444902	0.264307	0	NA
3227	HOXC11	0.444309	0.340642	0	NA
2530	FUT8	0.443754	0.521244	0	NA
6751	SSTR1	0.443288	0.640591	0	NA
113451	ADC	0.438989	0.349095	0	NA
55450	CAMK2N1	0.438412	0.644898	0	NA
79901	CYBRD1	0.438294	0.515988	0	NA
2202	EFEMP1	0.43695	0.393271	0	NA
6196	RPS6KA2	0.436832	0.636963	0	NA
84441	MAML2	0.436477	0.49263	0	NA
128344	PIFO	0.436396	0.534899	0	NA
57669	EPB41L5	0.436133	0.524276	0	NA
54463	FAM134B	0.435925	0.343042	0	NA
775	CACNA1C	0.435203	0.350015	0	NA
3239	HOXD13	0.43495	0.459433	0	NA
54602	NDFIP2	0.434751	0.486405	0	NA
166614	DCLK2	0.434089	0.460791	0	NA
23704	KCNE4	0.433734	0.561687	0	NA
355	FAS	0.433347	0.874939	0	NA
9182	RASSF9	0.433307	0.529644	0	NA
8490	RGS5	0.432857	0.533697	0	NA
3479	IGF1	0.432421	0.763395	0	NA
1756	DMD	0.432311	0.828166	0	NA
3229	HOXC13	0.432237	0.434569	0	NA
7082	TJP1	0.431776	0.25364	0	NA
165215	FAM171B	0.431253	0.326884	0	NA
65983	GRAMD3	0.431118	0.390798	0	NA
1734	DIO2	0.430829	0.519249	0	NA
3888	KRT82	0.430715	0.729334	0	NA
89797	NAV2	0.430525	0.319781	0	NA
8714	ABCC3	0.430059	0.809195	0	NA
23321	TRIM2	0.429306	0.570665	0	NA
3746	KCNC1	0.429283	0.607499	0	NA
4739	NEDD9	0.42905	0.434082	0	NA
2947	GSTM3	0.428607	0.606398	0	NA
11098	PRSS23	0.428503	0.445611	0	NA
220	ALDH1A3	0.428004	0.397459	0	NA
5077	PAX3	0.427174	0.552958	0	NA
2895	GRID2	0.426184	0.468443	0	NA
344558	SH3RF3	0.425751	0.936684	0	NA
24	ABCA4	0.424995	0.243065	0	NA
4783	NFIL3	0.424863	0.779521	0	NA
646	BNC1	0.424085	0.641973	0	NA
4653	MYOC	0.423685	0.619926	0	NA
64093	SMOC1	0.423486	0.662004	0	NA
9728	SECISBP2L	0.423446	0.546739	0	NA
6854	SYN2	0.423374	0.796748	0	NA
604	BCL6	0.422938	0.644955	0	NA
158219	TTC39B	0.42261	0.697121	0	NA
5654	HTRA1	0.422608	0.515179	0	NA
1745	DLX1	0.422251	0.483142	0	NA
80323	CCDC68	0.422038	0.44183	0	NA
27314	RAB30	0.421646	0.720262	0	NA
203102	ADAM32	0.421454	0.478932	0	NA
2070	EYA4	0.420745	0.451996	0	NA
53358	SHC3	0.420422	0.510135	0	NA
219681	ARMC3	0.420302	0.416642	0	NA
3234	HOXD8	0.42022	0.412759	0	NA
3737	KCNA2	0.420065	0.418047	0	NA
92154	MTSS1L	0.419528	0.331004	0	NA
26074	C20orf26	0.419211	0.638981	0	NA
23543	RBFOX2	0.419203	0.685879	0	NA
2327	FMO2	0.419105	0.663014	0	NA
126393	HSPB6	0.418331	0.834025	0	NA
2113	ETS1	0.417662	0.460265	0	NA
63898	SH2D4A	0.417416	0.568544	0	NA
1545	CYP1B1	0.416866	0.208466	0	NA
5915	RARB	0.416566	0.459261	0	NA
649	BMP1	0.416041	0.563435	0	NA
146395	GSG1L	0.415592	0.74649	0	NA
2995	GYPC	0.414176	0.528704	0	NA
11221	DUSP10	0.41407	0.374543	0	NA
83468	GLT8D2	0.4134	0.521782	0	NA
5179	PENK	0.413222	0.460122	0	NA
55679	LIMS2	0.412974	0.575822	0	NA
55754	TMEM30A	0.4122	0.510664	0	NA
729830	FAM160A1	0.412069	0.210125	0	NA
8777	MPDZ	0.41125	0.466641	0	NA
8871	SYNJ2	0.410484	0.431853	0	NA
134526	ACOT12	0.410351	0.878395	0	NA
1949	EFNB3	0.41018	0.581849	0	NA
4281	MID1	0.410124	0.653166	0	NA
404093	CUEDC1	0.409445	0.239644	0	NA
23314	SATB2	0.409439	0.389748	0	NA
119395	CALHM3	0.408799	0.410298	0	NA
5295	PIK3R1	0.408741	0.744209	0	NA
56999	ADAMTS9	0.408415	0.601006	0	NA
817	CAMK2D	0.408235	0.897127	0	NA
7227	TRPS1	0.407961	0.439958	0	NA
5673	PSG5	0.40782	0.720075	0	NA
23034	SAMD4A	0.407738	0.785288	0	NA
4804	NGFR	0.407143	0.519474	0	NA
7068	THRB	0.406854	0.735039	0	NA
5071	PARK2	0.406801	0.621273	0	NA
55603	FAM46A	0.40679	0.324477	0	NA
91351	DDX60L	0.406639	0.511602	0	NA
5144	PDE4D	0.405462	0.535572	0	NA
3855	KRT7	0.405288	0.416967	0	NA
84675	TRIM55	0.404246	0.618139	0	NA
121551	BTBD11	0.403755	0.448612	0	NA
3675	ITGA3	0.40342	0.772622	0	NA
4784	NFIX	0.401904	0.818446	0	NA
58158	NEUROD4	0.400496	0.52093	0	NA
81029	WNT5B	0.40047	0.609663	0	NA
8549	LGR5	0.399868	0.604888	0	NA
3340	NDST1	0.399841	0.324378	0	NA
64097	EPB41L4A	0.399722	0.785904	0	NA
65061	CDK15	0.399427	0.490315	0	NA
8092	ALX1	0.399208	0.751764	0	NA
4920	ROR2	0.399204	0.509911	0	NA
55107	ANO1	0.398971	0.850128	0	NA
1644	DDC	0.398867	0.415727	0	NA
6536	SLC6A9	0.398412	0.567876	0	NA
2066	ERBB4	0.39733	0.767172	0	NA
25976	TIPARP	0.396976	0.526521	0	NA
6926	TBX3	0.396939	0.594728	12	12q24.21
6547	SLC8A3	0.39525	0.409953	0	NA
23301	EHBP1	0.394368	0.380865	0	NA
1346	COX7A1	0.394092	0.386232	0	NA
79815	NIPAL2	0.394066	0.610495	0	NA
6532	SLC6A4	0.393952	1.01114	0	NA
2774	GNAL	0.393842	0.436184	0	NA
54886	LPPR1	0.393724	0.22191	0	NA
3097	HIVEP2	0.393598	0.554307	0	NA
6383	SDC2	0.392974	0.886921	0	NA
84913	ATOH8	0.392798	0.51111	0	NA
79710	MORC4	0.39237	0.460959	0	NA
167691	LCA5	0.391236	0.656967	0	NA
5670	PSG2	0.390918	0.175189	0	NA
5789	PTPRD	0.390566	0.72158	0	NA
786	CACNG1	0.390466	0.900991	0	NA
10602	CDC42EP3	0.389423	0.345277	0	NA
7474	WNT5A	0.389268	0.920356	0	NA
8470	SORBS2	0.389102	0.572494	0	NA
6694	SPP2	0.387614	0.373498	0	NA
30820	KCNIP1	0.387192	0.699925	0	NA
229	ALDOB	0.38663	0.503972	0	NA
6505	SLC1A1	0.386499	0.695629	0	NA
715	C1R	0.385841	0.407787	0	NA
56892	C8orf4	0.385202	0.432352	0	NA
22891	ZNF365	0.384944	0.669637	0	NA
2784	GNB3	0.38414	0.607619	0	NA
1081	CGA	0.384096	0.424267	0	NA
4337	MOCS1	0.383157	0.62121	0	NA
160428	ALDH1L2	0.382252	0.492158	0	NA
5737	PTGFR	0.38153	0.485281	0	NA
6925	TCF4	0.381281	0.635926	0	NA
29091	STXBP6	0.381115	0.529614	0	NA
10020	GNE	0.380945	0.707518	0	NA
1300	COL10A1	0.380557	0.521265	0	NA
56648	EIF5A2	0.380267	0.407697	0	NA
2562	GABRB3	0.379154	0.447613	0	NA
114818	KLHL29	0.379026	0.583294	0	NA
3549	IHH	0.379012	0.843154	0	NA
8555	CDC14B	0.378962	0.512424	0	NA
3491	CYR61	0.378911	0.792378	0	NA
80816	ASXL3	0.377967	0.604388	0	NA
22841	RAB11FIP2	0.377919	0.893564	0	NA
7275	TUB	0.377692	0.734996	0	NA
10930	APOBEC2	0.377615	0.429298	0	NA
23362	PSD3	0.377285	0.528541	0	NA
1501	CTNND2	0.376727	0.375981	0	NA
2019	EN1	0.376698	0.539891	0	NA
10079	ATP9A	0.376405	0.705556	0	NA
7799	PRDM2	0.376189	0.661477	0	NA
7223	TRPC4	0.375985	0.477758	0	NA
5325	PLAGL1	0.37598	0.440954	0	NA
27333	GOLIM4	0.375509	0.449719	0	NA
2180	ACSL1	0.373722	0.686155	0	NA
390	RND3	0.373284	0.43727	0	NA
114880	OSBPL6	0.37296	0.520061	0	NA
55243	KIRREL	0.372837	0.480599	0	NA
85360	SYDE1	0.372689	0.53926	0	NA
57619	SHROOM3	0.372148	0.428799	0	NA
83881	MIXL1	0.371546	0.566276	0	NA
23327	NEDD4L	0.371037	0.618229	0	NA
80036	TRPM3	0.37058	0.612592	0	NA
2267	FGL1	0.370473	0.627454	0	NA
1645	AKR1C1	0.370462	0.468565	0	NA
92565	FANK1	0.370286	0.599702	0	NA
6335	SCN9A	0.368701	0.691144	0	NA
5865	RAB3B	0.368031	0.596347	0	NA
3204	HOXA7	0.367177	0.313575	0	NA
25925	ZNF521	0.367052	0.512979	0	NA
5806	PTX3	0.366624	0.488938	0	NA
3321	IGSF3	0.366591	0.565544	0	NA
10826	FAXDC2	0.366055	0.304432	0	NA
1373	CPS1	0.366055	0.299697	0	NA
57608	KIAA1462	0.366002	0.484648	0	NA
55294	FBXW7	0.365982	0.633424	0	NA
8987	STBD1	0.365891	0.746936	0	NA
134265	AFAP1L1	0.365719	0.531904	0	NA
284716	RIMKLA	0.364347	0.736741	0	NA
9021	SOCS3	0.364232	0.320559	0	NA
474	ATOH1	0.363927	0.306963	0	NA
6920	TCEA3	0.363226	0.647878	0	NA
6445	SGCG	0.362939	0.855486	0	NA
2201	FBN2	0.36244	0.69919	0	NA
2159	F10	0.361713	0.612343	0	NA
2138	EYA1	0.359102	0.691297	0	NA
2318	FLNC	0.358185	0.501314	0	NA
394	ARHGAP5	0.358136	0.382026	0	NA
9819	TSC22D2	0.357836	0.452254	0	NA
84530	SRRM4	0.35769	0.568772	0	NA
57586	SYT13	0.357466	0.412038	0	NA
8614	STC2	0.357422	0.740757	0	NA
11057	ABHD2	0.357329	0.928625	0	NA
70	ACTC1	0.355842	0.685843	0	NA
1809	DPYSL3	0.355678	0.526578	0	NA
2131	EXT1	0.35561	0.320613	0	NA
23245	ASTN2	0.355556	0.64839	0	NA
57369	GJD2	0.353021	0.595312	0	NA
23169	SLC35D1	0.352826	0.433286	0	NA
1282	COL4A1	0.352232	0.68056	0	NA
8848	TSC22D1	0.352203	0.414603	0	NA
2151	F2RL2	0.352179	0.426626	0	NA
83982	IFI27L2	0.352143	0.324888	0	NA
2904	GRIN2B	0.351861	0.630065	0	NA
51646	YPEL5	0.351719	0.721581	0	NA
80014	WWC2	0.351601	0.414578	0	NA
169792	GLIS3	0.351452	0.373745	0	NA
57172	CAMK1G	0.351421	0.510475	0	NA
80760	ITIH5	0.351408	0.295144	0	NA
4017	LOXL2	0.350375	0.392213	0	NA
1311	COMP	0.350261	0.575151	0	NA
26260	FBXO25	0.34969	0.580151	0	NA
3690	ITGB3	0.349377	0.495962	8	17q21.32
6405	SEMA3F	0.34861	0.267266	0	NA
8618	CADPS	0.348479	0.31762	0	NA
9194	SLC16A7	0.347672	0.299125	0	NA
288	ANK3	0.347533	0.416076	0	NA
2615	LRRC32	0.346753	0.537127	0	NA
1280	COL2A1	0.346589	0.297173	0	NA
89927	C16orf45	0.346021	0.733287	0	NA
10274	STAG1	0.345992	0.486051	0	NA
83872	HMCN1	0.345906	0.635124	0	NA
5066	PAM	0.345623	0.869212	0	NA
145407	C14orf37	0.34542	0.492703	0	NA
64478	CSMD1	0.34508	0.416441	0	NA
3760	KCNJ3	0.344713	0.497023	0	NA
283987	HID1	0.344483	0.581732	0	NA
8826	IQGAP1	0.343638	0.331228	0	NA
2303	FOXC2	0.343186	0.594965	0	NA
654	BMP6	0.34269	0.686961	0	NA
6092	ROBO2	0.342317	0.556592	0	NA
80176	SPSB1	0.342173	0.632498	0	NA
7032	TFF2	0.341693	0.374381	0	NA
23389	MED13L	0.341573	0.353982	0	NA
60312	AFAP1	0.34146	0.850255	0	NA
285704	RGMB	0.340336	0.409555	0	NA
23452	ANGPTL2	0.33942	0.764437	0	NA
81565	NDEL1	0.338837	0.870629	0	NA
10350	ABCA9	0.338313	0.382373	0	NA
611	OPN1SW	0.338003	0.573876	0	NA
116835	HSPA12B	0.337494	0.580392	0	NA
7069	THRSP	0.337344	0.653014	0	NA
7122	CLDN5	0.337322	0.304552	0	NA
266722	HS6ST3	0.33719	0.71599	0	NA
5587	PRKD1	0.337072	0.396782	0	NA
2625	GATA3	0.337014	0.701223	0	NA
8013	NR4A3	0.336542	0.581735	0	NA
9863	MAGI2	0.336297	0.681202	0	NA
9846	GAB2	0.336122	0.523123	0	NA
221895	JAZF1	0.336017	0.603905	0	NA
29953	TRHDE	0.335894	0.578359	0	NA
7021	TFAP2B	0.335891	0.456219	0	NA
2098	ESD	0.335325	0.716265	0	NA
25992	SNED1	0.335082	0.514151	0	NA
1947	EFNB1	0.335006	0.367039	0	NA
6360	CCL16	0.334781	0.726434	0	NA
51232	CRIM1	0.334622	0.582505	19	2p22.2
2899	GRIK3	0.334173	0.763614	0	NA
5046	PCSK6	0.333996	0.425935	0	NA
716	C1S	0.333553	0.551177	0	NA
89795	NAV3	0.333384	0.194775	0	NA
51200	CPA4	0.333296	0.777238	0	NA
6236	RRAD	0.333077	0.359392	0	NA
91050	CCDC149	0.333046	0.268305	0	NA
104	ADARB1	0.332975	0.59747	0	NA
60685	ZFAND3	0.332136	0.744225	0	NA
429	ASCL1	0.332023	0.598683	0	NA
7052	TGM2	0.331663	0.650532	0	NA
23336	SYNM	0.330873	0.510562	0	NA
57818	G6PC2	0.330275	0.444329	0	NA
165904	XIRP1	0.329909	0.631584	0	NA
84870	RSPO3	0.329892	0.726971	0	NA
7010	TEK	0.329886	0.741186	0	NA
4300	MLLT3	0.329779	0.623428	0	NA
163404	LPPR5	0.329499	0.423816	0	NA
2919	CXCL1	0.329476	0.575917	0	NA
55031	USP47	0.328162	0.804774	0	NA
26064	RAI14	0.328113	0.615967	0	NA
84230	LRRC8C	0.327314	0.530818	0	NA
27035	NOX1	0.326941	0.634537	0	NA
55701	ARHGEF40	0.326438	0.289578	0	NA
56853	CELF4	0.326266	0.408856	0	NA
1843	DUSP1	0.325933	0.399899	0	NA
118738	ZNF488	0.325631	0.361726	0	NA
65268	WNK2	0.325622	0.314319	0	NA
93664	CADPS2	0.325596	0.140856	0	NA
3316	HSPB2	0.325534	0.493964	0	NA
9886	RHOBTB1	0.325192	0.266418	0	NA
1620	BRINP1	0.32501	0.535547	0	NA
8412	BCAR3	0.324984	0.790496	0	NA
90362	FAM110B	0.324958	0.254984	0	NA
388610	TRNP1	0.324884	0.626349	0	NA
143888	KDELC2	0.324642	0.627248	0	NA
83592	AKR1E2	0.324637	0.365434	0	NA
158158	RASEF	0.324082	0.490403	0	NA
81846	SBF2	0.323706	0.394251	0	NA
1392	CRH	0.32355	0.478434	0	NA
8974	P4HA2	0.323534	0.915342	0	NA
7070	THY1	0.323242	0.648269	0	NA
65997	RASL11B	0.323078	0.781138	0	NA
51375	SNX7	0.322988	0.44123	0	NA
54790	TET2	0.322967	0.459067	0	NA
27253	PCDH17	0.32225	0.61217	0	NA
91584	PLXNA4	0.321475	0.630216	0	NA
22836	RHOBTB3	0.321155	0.621023	0	NA
163486	DENND1B	0.320395	0.289616	0	NA
5212	VIT	0.319845	0.167748	19	2p22.2
153020	RASGEF1B	0.319332	0.677072	0	NA
219902	TMEM136	0.318411	0.370181	0	NA
90627	STARD13	0.318382	0.4571	0	NA
3976	LIF	0.317879	0.3021	0	NA
1029	CDKN2A	0.317271	0.243558	0	NA
283208	P4HA3	0.31724	0.487445	0	NA
7432	VIP	0.317209	0.636335	0	NA
7168	TPM1	0.317167	0.195638	0	NA
1961	EGR4	0.316783	0.385206	0	NA
3196	TLX2	0.316754	0.574105	0	NA
3400	ID4	0.316248	0.495348	0	NA
5327	PLAT	0.316157	0.425233	0	NA
10418	SPON1	0.315987	0.59129	0	NA
139411	PTCHD1	0.315619	0.42698	0	NA
4286	MITF	0.315511	0.27156	0	NA
2355	FOSL2	0.315374	0.436608	0	NA
8029	CUBN	0.315227	0.639176	0	NA
349565	NMNAT3	0.314981	0.523614	0	NA
1907	EDN2	0.314756	0.42469	0	NA
10891	PPARGC1A	0.314287	0.512325	0	NA
80310	PDGFD	0.313047	0.554923	0	NA
162514	TRPV3	0.312636	0.924564	0	NA
2534	FYN	0.31189	0.614503	0	NA
57556	SEMA6A	0.31111	0.28168	0	NA
401	PHOX2A	0.311094	0.363947	0	NA
57545	CC2D2A	0.310394	0.429451	0	NA
2300	FOXL1	0.310244	0.730187	0	NA
2977	GUCY1A2	0.309986	0.516983	0	NA
64137	ABCG4	0.309918	0.706639	0	NA
4026	LPP	0.308619	0.791542	0	NA
312	ANXA13	0.307959	0.524862	0	NA
24147	FJX1	0.307804	0.223248	0	NA
2869	GRK5	0.307686	0.344739	0	NA
11166	SOX21	0.307636	0.372772	0	NA
11122	PTPRT	0.307234	0.802921	0	NA
339366	ADAMTSL5	0.306988	0.511904	0	NA
9926	LPGAT1	0.306807	0.625733	0	NA
3788	KCNS2	0.306573	1.00011	0	NA
10472	ZBTB18	0.306264	0.3959	0	NA
1005	CDH7	0.305103	0.577903	0	NA
80206	FHOD3	0.304884	0.329644	0	NA
8313	AXIN2	0.304814	0.406293	0	NA
948	CD36	0.304781	0.512217	0	NA
23432	GPR161	0.304649	0.553682	0	NA
5533	PPP3CC	0.304463	0.63852	0	NA
121643	FOXN4	0.304359	0.468533	0	NA
222663	SCUBE3	0.304267	0.742323	0	NA
53919	SLCO1C1	0.304141	0.511631	0	NA
1646	AKR1C2	0.304044	0.697336	0	NA
126069	ZNF491	0.303968	0.435588	0	NA
58538	MPP4	0.303144	0.208204	0	NA
160298	C11orf42	0.303121	0.472697	0	NA
2004	ELK3	0.302783	0.551152	0	NA
55553	SOX6	0.302684	0.510697	0	NA
4978	OPCML	0.302495	0.709941	0	NA
858	CAV2	0.302481	0.722984	0	NA
1747	DLX3	0.301255	0.413146	0	NA
5626	PROP1	0.301115	0.544463	0	NA
54532	USP53	0.300956	0.626417	0	NA
27329	ANGPTL3	0.300278	0.467564	0	NA
5332	PLCB4	0.299815	0.774017	0	NA
3598	IL13RA2	0.299073	0.540127	0	NA
165	AEBP1	0.29842	0.466585	0	NA
28966	SNX24	0.298226	0.384583	0	NA
57157	PHTF2	0.297942	0.606838	0	NA
3223	HOXC6	0.297144	0.60068	0	NA
7056	THBD	0.297023	0.600191	0	NA
22955	SCMH1	0.296608	0.426474	0	NA
3263	HPX	0.296592	0.467977	0	NA
5376	PMP22	0.296503	0.566122	0	NA
4314	MMP3	0.296433	0.333643	0	NA
5136	PDE1A	0.296185	0.289547	0	NA
55034	MOCOS	0.295957	0.514237	0	NA
131583	FAM43A	0.295575	0.677016	0	NA
84107	ZIC4	0.295472	0.60163	0	NA
56244	BTNL2	0.29532	0.906538	0	NA
5549	PRELP	0.294671	0.328909	0	NA
4081	MAB21L1	0.294484	0.755232	0	NA
133558	MROH2B	0.29442	0.595286	0	NA
89853	MVB12B	0.294064	0.242093	0	NA
57124	CD248	0.293897	0.438808	0	NA
3231	HOXD1	0.293521	0.353851	0	NA
10867	TSPAN9	0.293441	0.839924	0	NA
1000	CDH2	0.292978	0.423113	0	NA
5646	PRSS3	0.29289	0.343622	0	NA
79443	FYCO1	0.292298	0.638572	0	NA
245806	VGLL2	0.292111	0.431041	0	NA
4982	TNFRSF11B	0.291419	0.485269	0	NA
25827	FBXL2	0.290953	0.396396	0	NA
11136	SLC7A9	0.290574	0.973404	0	NA
6788	STK3	0.290249	0.564206	0	NA
5159	PDGFRB	0.289992	0.74442	0	NA
8999	CDKL2	0.289527	0.801433	0	NA
116969	ART5	0.289381	0.742451	0	NA
10194	TSHZ1	0.288491	0.678279	0	NA
2039	DMTN	0.28838	0.532169	0	NA
3363	HTR7	0.288288	0.729834	0	NA
10391	CORO2B	0.287708	0.375281	0	NA
257313	UTS2B	0.287665	0.624678	0	NA
2042	EPHA3	0.286983	0.762461	0	NA
54829	ASPN	0.286931	0.581913	0	NA
4135	MAP6	0.285766	0.295569	0	NA
11341	SCRG1	0.284037	0.973689	0	NA
1902	LPAR1	0.283405	0.785412	0	NA
56241	SUSD2	0.28331	0.668424	0	NA
9462	RASAL2	0.283291	0.184299	0	NA
9722	NOS1AP	0.283252	0.850398	0	NA
7220	TRPC1	0.283206	0.880366	0	NA
4154	MBNL1	0.283116	0.706943	0	NA
8727	CTNNAL1	0.282842	0.318136	0	NA
114907	FBXO32	0.282753	0.668107	0	NA
64399	HHIP	0.282664	0.5454	0	NA
4211	MEIS1	0.282639	0.763066	0	NA
23580	CDC42EP4	0.281721	0.2505	0	NA
3036	HAS1	0.281655	0.634915	0	NA
4435	CITED1	0.281469	0.279714	0	NA
154091	SLC2A12	0.281467	0.40965	0	NA
3158	HMGCS2	0.280872	0.475959	0	NA
1464	CSPG4	0.280617	0.314306	0	NA
29969	MDFIC	0.280137	0.709017	0	NA
6595	SMARCA2	0.278233	0.529485	0	NA
3486	IGFBP3	0.277934	0.77966	21	7p13-p12
79827	CLMP	0.277829	0.546813	0	NA
57214	CEMIP	0.277795	0.487846	0	NA
3745	KCNB1	0.27779	0.632834	0	NA
200172	SLFNL1	0.277773	0.249248	0	NA
4958	OMD	0.277758	0.332312	0	NA
2658	GDF2	0.277564	0.632307	0	NA
8471	IRS4	0.277484	0.471442	0	NA
3216	HOXB6	0.277378	0.828888	0	NA
8444	DYRK3	0.277292	0.317238	0	NA
79659	DYNC2H1	0.275926	0.709633	0	NA
5618	PRLR	0.275923	0.40119	0	NA
399694	SHC4	0.275875	0.759221	0	NA
9760	TOX	0.275806	0.457197	0	NA
2034	EPAS1	0.275496	0.574481	0	NA
6604	SMARCD3	0.275384	0.470098	0	NA
374654	KIF7	0.275258	0.310724	0	NA
1306	COL15A1	0.275231	0.322882	0	NA
4162	MCAM	0.274267	0.610077	0	NA
3280	HES1	0.273806	0.568917	0	NA
51389	RWDD1	0.273089	0.698771	0	NA
785	CACNB4	0.271449	0.213405	0	NA
51274	KLF3	0.271409	0.356354	0	NA
126820	WDR63	0.271234	0.490644	0	NA
10614	HEXIM1	0.271057	0.737408	0	NA
5764	PTN	0.271048	0.371371	0	NA
493	ATP2B4	0.27103	0.673259	0	NA
25960	GPR124	0.27037	0.345373	0	NA
9741	LAPTM4A	0.270024	0.409409	0	NA
114781	BTBD9	0.269905	0.432175	0	NA
140689	CBLN4	0.269184	0.452819	0	NA
3915	LAMC1	0.268863	0.483453	0	NA
84951	TNS4	0.268435	0.544831	0	NA
51313	FAM198B	0.267929	0.537275	0	NA
56135	PCDHAC1	0.267928	0.469673	0	NA
9173	IL1RL1	0.267289	0.485381	0	NA
1909	EDNRA	0.267187	0.565177	0	NA
163479	FNDC7	0.266896	0.641155	0	NA
2263	FGFR2	0.266883	0.310925	0	NA
79742	CXorf36	0.266701	0.742082	0	NA
3673	ITGA2	0.26624	0.525956	0	NA
3037	HAS2	0.265489	0.459491	0	NA
30819	KCNIP2	0.265398	0.580223	0	NA
374786	EFCAB5	0.264699	0.535664	0	NA
119587	CPXM2	0.264224	0.609851	0	NA
84909	C9orf3	0.263991	0.690822	0	NA
841	CASP8	0.263669	0.474578	0	NA
222166	MTURN	0.263467	0.534506	0	NA
4856	NOV	0.262864	0.769607	0	NA
6567	SLC16A2	0.262359	0.583332	0	NA
158326	FREM1	0.26202	0.255166	0	NA
200150	PLD5	0.260574	0.594342	0	NA
7276	TTR	0.260359	0.728216	0	NA
375033	PEAR1	0.260112	0.677953	0	NA
2018	EMX2	0.259671	0.577755	0	NA
2009	EML1	0.258908	0.419966	0	NA
143379	C10orf82	0.25882	0.411985	0	NA
5101	PCDH9	0.258202	0.797121	0	NA
5629	PROX1	0.257602	0.623468	0	NA
5866	RAB3IL1	0.257554	0.441309	0	NA
26056	RAB11FIP5	0.257468	0.223826	0	NA
5333	PLCD1	0.25726	0.68658	0	NA
7844	RNF103	0.257058	0.31643	0	NA
8997	KALRN	0.256951	0.529486	0	NA
6121	RPE65	0.256745	0.407002	0	NA
10559	SLC35A1	0.25631	0.899866	0	NA
64855	FAM129B	0.255298	0.533064	0	NA
10690	FUT9	0.255267	0.664548	0	NA
64839	FBXL17	0.254788	0.745238	0	NA
1130	LYST	0.254239	0.416729	0	NA
3075	CFH	0.254182	0.592737	0	NA
8522	GAS7	0.254035	0.712655	0	NA
255743	NPNT	0.253645	0.64617	0	NA
65012	SLC26A10	0.253389	0.931715	0	NA
6943	TCF21	0.25303	0.713215	0	NA
3361	HTR5A	0.252745	0.661081	0	NA
3772	KCNJ15	0.252296	0.492002	0	NA
2626	GATA4	0.25186	0.696979	0	NA
23052	ENDOD1	0.250876	0.408077	0	NA
5241	PGR	0.250812	0.655452	0	NA
26280	IL1RAPL2	0.250551	0.638354	0	NA
115701	ALPK2	0.25041	0.694802	0	NA
922	CD5L	0.250016	0.935739	0	NA
51062	ATL1	0.249726	0.810094	0	NA
3709	ITPR2	0.249683	0.783986	0	NA
2247	FGF2	0.248346	0.496762	0	NA
1308	COL17A1	0.248342	0.529059	0	NA
2294	FOXF1	0.247971	0.573428	0	NA
9261	MAPKAPK2	0.247652	0.672606	0	NA
7103	TSPAN8	0.247524	0.182013	0	NA
1577	CYP3A5	0.247512	0.602491	0	NA
10231	RCAN2	0.247147	0.730714	0	NA
6304	SATB1	0.247005	0.639798	0	NA
93649	MYOCD	0.246611	0.569464	0	NA
9411	ARHGAP29	0.246166	0.591421	0	NA
10818	FRS2	0.246117	0.278687	0	NA
1576	CYP3A4	0.246019	0.386424	0	NA
50937	CDON	0.245921	0.422678	0	NA
220323	OAF	0.245429	0.263845	0	NA
6568	SLC17A1	0.244518	0.428251	0	NA
30011	SH3KBP1	0.244051	0.294984	0	NA
10551	AGR2	0.243766	0.464364	0	NA
3762	KCNJ5	0.243198	0.639704	0	NA
305	ANXA2P3	0.243163	0.273987	0	NA
51252	FAM178B	0.242877	0.754273	0	NA
201134	CEP112	0.242736	0.739295	9	17q24.2
9659	PDE4DIP	0.24196	0.285726	0	NA
7299	TYR	0.241065	0.796291	0	NA
577	BAI3	0.240955	0.536081	0	NA
6649	SOD3	0.24079	0.674623	0	NA
63876	PKNOX2	0.24043	1.08186	0	NA
9265	CYTH3	0.240391	0.562566	0	NA
54798	DCHS2	0.239582	0.386891	0	NA
51066	SSUH2	0.239534	0.939073	0	NA
287	ANK2	0.238922	0.455437	0	NA
1188	CLCNKB	0.238791	0.409994	0	NA
23471	TRAM1	0.238735	0.381292	0	NA
273	AMPH	0.238717	0.424653	0	NA
5858	PZP	0.23865	0.580441	0	NA
9023	CH25H	0.238631	0.385722	0	NA
6764	ST5	0.238624	0.366023	0	NA
440699	LRRC52	0.238095	0.691298	0	NA
1288	COL4A6	0.237717	0.390561	0	NA
79846	C7orf63	0.237334	0.64743	0	NA
5271	SERPINB8	0.236324	0.39192	0	NA
366	AQP9	0.236054	0.237206	0	NA
1635	DCTD	0.235555	0.756045	0	NA
57636	ARHGAP23	0.235177	0.382338	0	NA
5358	PLS3	0.234599	0.930078	0	NA
10160	FARP1	0.234574	0.642976	0	NA
4756	NEO1	0.234467	0.407817	0	NA
6358	CCL14	0.234067	0.322789	0	NA
3738	KCNA3	0.233932	0.419046	0	NA
1896	EDA	0.233866	0.587093	0	NA
9627	SNCAIP	0.233352	0.72346	0	NA
79674	VEPH1	0.233272	0.188326	0	NA
3899	AFF3	0.233162	0.755486	0	NA
30813	VSX1	0.232903	0.706021	0	NA
342667	STAC2	0.232842	0.966903	0	NA
2115	ETV1	0.232497	0.538551	0	NA
3169	FOXA1	0.232149	0.363052	0	NA
3751	KCND2	0.232043	0.402962	0	NA
164656	TMPRSS6	0.231734	0.587021	0	NA
8091	HMGA2	0.231564	0.404845	0	NA
4660	PPP1R12B	0.231522	0.498862	0	NA
5796	PTPRK	0.231255	0.793816	0	NA
79365	BHLHE41	0.231076	0.281346	0	NA
51334	PRR16	0.230875	0.489023	0	NA
202333	CMYA5	0.230844	0.707159	0	NA
25959	KANK2	0.230794	0.375366	0	NA
8239	USP9X	0.230765	0.336535	0	NA
10699	CORIN	0.230626	0.460666	0	NA
64208	POPDC3	0.230132	0.355571	0	NA
5744	PTHLH	0.230097	0.360747	0	NA
6935	ZEB1	0.229533	0.550583	0	NA
7412	VCAM1	0.229247	0.437544	0	NA
633	BGN	0.229087	0.37057	0	NA
5063	PAK3	0.228979	0.704074	0	NA
117581	TWIST2	0.228514	0.375675	0	NA
728215	FAM155A	0.228432	0.438077	0	NA
219793	TBATA	0.228294	1.11349	0	NA
2078	ERG	0.228267	0.627492	0	NA
10103	TSPAN1	0.228065	0.55023	0	NA
286343	LURAP1L	0.22802	0.294307	0	NA
130399	ACVR1C	0.227965	0.233075	0	NA
6769	STAC	0.227942	0.371798	0	NA
131177	FAM3D	0.227854	0.94166	0	NA
51151	SLC45A2	0.227834	0.816024	0	NA
9811	CTIF	0.226705	0.8137	0	NA
53405	CLIC5	0.226237	0.585762	0	NA
131578	LRRC15	0.226216	0.375183	0	NA
26269	FBXO8	0.225735	0.371251	0	NA
7045	TGFBI	0.225594	0.693408	0	NA
7373	COL14A1	0.225242	0.527236	0	NA
1266	CNN3	0.225232	0.575271	0	NA
4842	NOS1	0.225061	0.379009	0	NA
126	ADH1C	0.224717	0.703082	0	NA
27032	ATP2C1	0.224473	0.703173	0	NA
4774	NFIA	0.224272	0.557744	3	1p31.3-p31.2
1045	CDX2	0.223897	0.294023	0	NA
3912	LAMB1	0.223425	0.380178	0	NA
27020	NPTN	0.223425	0.403744	0	NA
4094	MAF	0.223406	0.551702	0	NA
132864	CPEB2	0.223111	0.376908	0	NA
222546	RFX6	0.223014	0.308847	0	NA
212	ALAS2	0.222492	0.648274	0	NA
3226	HOXC10	0.221938	0.382981	0	NA
5033	P4HA1	0.221735	0.924424	0	NA
3752	KCND3	0.221391	0.372152	0	NA
2791	GNG11	0.220566	0.879012	0	NA
134187	POU5F2	0.220207	0.511218	0	NA
57523	NYNRIN	0.219886	0.466152	0	NA
27295	PDLIM3	0.21965	0.594066	0	NA
113235	SLC46A1	0.219331	0.428297	0	NA
860	RUNX2	0.219231	0.383935	0	NA
51661	FKBP7	0.21881	0.650674	0	NA
65009	NDRG4	0.217691	0.769942	0	NA
3026	HABP2	0.217613	0.571949	0	NA
3142	HLX	0.217519	0.740645	0	NA
356	FASLG	0.216849	0.498089	0	NA
571	BACH1	0.216568	0.375453	0	NA
9290	GPR55	0.21646	0.594344	0	NA
2119	ETV5	0.216168	0.597699	0	NA
22837	COBLL1	0.215798	0.26912	0	NA
2707	GJB3	0.215596	0.700405	0	NA
55532	SLC30A10	0.215473	0.543086	0	NA
23111	SPG20	0.215466	0.357683	0	NA
81796	SLCO5A1	0.21536	0.28699	0	NA
170622	COMMD6	0.215335	0.265712	0	NA
11248	NXPH3	0.215289	0.827535	0	NA
759	CA1	0.214543	0.585696	0	NA
65989	DLK2	0.214408	0.571304	0	NA
4239	MFAP4	0.214174	0.632119	0	NA
7837	PXDN	0.214145	0.372371	0	NA
323	APBB2	0.214036	0.881611	0	NA
54538	ROBO4	0.213008	0.537356	0	NA
3198	HOXA1	0.212691	0.653268	0	NA
81031	SLC2A10	0.212489	0.770745	0	NA
85450	ITPRIP	0.211251	0.263353	0	NA
23348	DOCK9	0.21069	0.642279	0	NA
79962	DNAJC22	0.210653	0.334773	0	NA
169044	COL22A1	0.210643	0.296151	0	NA
3950	LECT2	0.210407	0.631794	0	NA
284252	KCTD1	0.208388	0.608988	0	NA
10512	SEMA3C	0.208309	0.451035	0	NA
80824	DUSP16	0.208257	0.748767	0	NA
10798	OR5I1	0.207977	0.346014	0	NA
26027	ACOT11	0.207536	0.524195	0	NA
1582	CYP8B1	0.207131	0.595004	0	NA
284111	SLC13A5	0.206771	0.363193	0	NA
1859	DYRK1A	0.206528	0.501774	0	NA
54738	FEV	0.206465	0.268039	0	NA
55118	CRTAC1	0.206462	0.343226	0	NA
84059	GPR98	0.206221	0.430858	0	NA
9293	GPR52	0.206158	0.778261	0	NA
10325	RRAGB	0.205976	0.632682	0	NA
4241	MFI2	0.205975	0.220366	0	NA
9312	KCNB2	0.205971	0.745631	0	NA
493869	GPX8	0.205953	0.595671	0	NA
6608	SMO	0.205674	0.467529	0	NA
4986	OPRK1	0.205641	0.489667	0	NA
1268	CNR1	0.205537	0.508676	0	NA
3339	HSPG2	0.205529	0.673464	0	NA
126353	MISP	0.205475	0.285671	0	NA
257019	FRMD3	0.204917	0.746284	0	NA
10123	ARL4C	0.204686	0.383824	0	NA
5337	PLD1	0.203438	0.35091	0	NA
54885	TBC1D8B	0.202865	0.50249	0	NA
3485	IGFBP2	0.202729	0.695241	0	NA
3233	HOXD4	0.202481	0.708005	0	NA
3603	IL16	0.202353	0.481296	0	NA
81832	NETO1	0.202175	0.500322	0	NA
27283	TINAG	0.20208	0.486659	0	NA
259285	TAS2R39	0.20207	0.581151	0	NA
80704	SLC19A3	0.201803	0.692147	0	NA
1259	CNGA1	0.201658	0.444307	0	NA
9945	GFPT2	0.201572	0.654775	0	NA
169026	SLC30A8	0.201517	0.683885	0	NA
4907	NT5E	0.201397	0.738884	0	NA
79627	OGFRL1	0.201235	0.293621	0	NA
219855	SLC37A2	0.201101	0.638457	0	NA
2892	GRIA3	0.200621	0.390907	0	NA
285382	C3orf70	0.200531	0.503612	0	NA
23710	GABARAPL1	0.199553	0.485447	0	NA
57221	KIAA1244	0.199474	0.808135	0	NA
80333	KCNIP4	0.198919	0.346091	0	NA
128646	SIRPD	0.198444	0.329937	0	NA
5672	PSG4	0.198067	0.469239	0	NA
25890	ABI3BP	0.197636	0.404582	0	NA
7171	TPM4	0.197608	0.534772	0	NA
28513	CDH19	0.197137	0.284723	0	NA
9287	TAAR2	0.197048	0.206866	0	NA
80144	FRAS1	0.19679	0.355909	0	NA
56256	SERTAD4	0.196572	0.783601	0	NA
23200	ATP11B	0.196341	0.651752	0	NA
1793	DOCK1	0.196196	0.715266	0	NA
1482	NKX2-5	0.19613	0.305507	0	NA
200403	VWA3B	0.196064	0.75859	0	NA
9052	GPRC5A	0.195973	0.534213	0	NA
83896	KRTAP3-1	0.195326	1.00279	0	NA
6538	SLC6A11	0.195005	0.665185	0	NA
374864	CCDC178	0.19474	0.357772	0	NA
2701	GJA4	0.194658	0.642441	0	NA
9848	MFAP3L	0.194568	0.643958	0	NA
4254	KITLG	0.19413	0.419917	0	NA
85445	CNTNAP4	0.19356	0.431093	0	NA
1124	CHN2	0.193441	0.391759	0	NA
3172	HNF4A	0.193375	0.744155	0	NA
4000	LMNA	0.192497	0.630409	0	NA
55619	DOCK10	0.192481	0.459578	0	NA
23022	PALLD	0.192405	0.519583	0	NA
3257	HPS1	0.192142	0.296263	0	NA
5739	PTGIR	0.191547	0.654092	0	NA
5314	PKHD1	0.190823	0.474354	0	NA
22927	HABP4	0.190563	0.558102	0	NA
4209	MEF2D	0.190446	0.954467	0	NA
64321	SOX17	0.190422	0.64376	0	NA
2852	GPER1	0.190394	0.657567	0	NA
54832	VPS13C	0.19023	0.775159	0	NA
23189	KANK1	0.190146	0.211822	0	NA
266812	NAP1L5	0.190111	0.435727	0	NA
7222	TRPC3	0.190034	0.639046	0	NA
56098	PCDHGC4	0.189682	0.595764	0	NA
258	AMBN	0.189222	0.642416	0	NA
9079	LDB2	0.189143	0.502365	0	NA
51289	RXFP3	0.189055	0.839159	0	NA
252995	FNDC5	0.188549	0.396115	0	NA
8995	TNFSF18	0.188549	0.664182	0	NA
22873	DZIP1	0.188514	0.527339	0	NA
7145	TNS1	0.18832	0.63269	0	NA
4015	LOX	0.188102	0.44369	0	NA
4488	MSX2	0.187707	0.596679	0	NA
3775	KCNK1	0.187562	0.254675	0	NA
6326	SCN2A	0.187487	0.740494	0	NA
1290	COL5A2	0.187265	0.46075	0	NA
26959	HBP1	0.187	0.65055	0	NA
5891	MOK	0.186213	0.988838	0	NA
57715	SEMA4G	0.186129	0.343836	0	NA
130	ADH6	0.186127	0.519587	0	NA
8309	ACOX2	0.18612	0.363122	0	NA
9522	SCAMP1	0.186097	0.475605	0	NA
8411	EEA1	0.18608	0.758419	0	NA
54764	ZRANB1	0.186054	0.447237	0	NA
11107	PRDM5	0.185716	0.678897	0	NA
5104	SERPINA5	0.185485	0.335438	0	NA
93034	NT5C1B	0.185413	0.392988	0	NA
115557	ARHGEF25	0.185282	0.277395	0	NA
673	BRAF	0.185214	0.752695	0	NA
8200	GDF5	0.18499	0.779349	0	NA
282763	OR51B5	0.184383	0.297749	0	NA
4130	MAP1A	0.18416	0.69819	0	NA
6711	SPTBN1	0.1837	0.164486	0	NA
196	AHR	0.183569	0.523207	0	NA
55788	LMBRD1	0.183238	0.93565	0	NA
825	CAPN3	0.18248	0.641697	0	NA
55198	APPL2	0.182383	0.484935	0	NA
3998	LMAN1	0.181972	1.0173	0	NA
2297	FOXD1	0.18158	0.270466	0	NA
10810	WASF3	0.181325	0.319289	0	NA
4151	MB	0.181253	0.429645	0	NA
3206	HOXA10	0.18113	0.516802	0	NA
124872	B4GALNT2	0.180798	0.865925	0	NA
81578	COL21A1	0.180451	0.550404	0	NA
49861	CLDN20	0.180421	0.295079	0	NA
50863	NTM	0.18012	0.74116	0	NA
364	AQP7	0.180069	0.380482	0	NA
83988	NCALD	0.179983	0.640137	0	NA
348938	NIPAL4	0.17977	0.38482	0	NA
80320	SP6	0.179534	0.520262	0	NA
11043	MID2	0.179137	0.500577	0	NA
26471	NUPR1	0.178988	0.791628	0	NA
11061	LECT1	0.178973	0.413513	0	NA
9444	QKI	0.178597	0.307268	0	NA
5311	PKD2	0.178209	0.659833	0	NA
6865	TACR2	0.177815	0.477208	0	NA
150572	SMYD1	0.177811	0.574346	0	NA
1144	CHRND	0.177674	0.54204	0	NA
140578	CHODL	0.177442	0.55392	0	NA
2908	NR3C1	0.176846	0.900007	0	NA
84867	PTPN5	0.176727	0.362716	0	NA
22936	ELL2	0.176722	0.748619	0	NA
9935	MAFB	0.176492	0.325623	0	NA
182	JAG1	0.176237	0.545906	0	NA
5581	PRKCE	0.175827	0.538123	0	NA
10725	NFAT5	0.175697	0.495176	0	NA
4925	NUCB2	0.175606	1.01003	0	NA
442213	PTCHD4	0.175465	0.72098	0	NA
51199	NIN	0.175169	0.478531	0	NA
245972	ATP6V0D2	0.174805	0.258426	0	NA
10736	SIX2	0.174689	0.445947	0	NA
7043	TGFB3	0.174681	0.622309	0	NA
59353	TMEM35	0.174364	0.250653	0	NA
8076	MFAP5	0.173946	0.711543	0	NA
10106	CTDSP2	0.173817	0.321894	0	NA
2888	GRB14	0.173497	0.574583	0	NA
89796	NAV1	0.173484	0.475042	0	NA
5139	PDE3A	0.173479	0.577565	0	NA
3801	KIFC3	0.172873	0.611294	0	NA
3212	HOXB2	0.172779	0.542594	0	NA
2670	GFAP	0.172578	0.805962	0	NA
80309	SPHKAP	0.172008	0.916905	0	NA
5937	RBMS1	0.171791	0.332755	0	NA
2898	GRIK2	0.171472	0.37299	0	NA
7473	WNT3	0.170946	0.536309	8	17q21.32
55137	FIGN	0.170768	0.646668	0	NA
4759	NEU2	0.170441	0.657626	0	NA
660	BMX	0.17032	0.664129	0	NA
79875	THSD4	0.170234	0.556847	0	NA
11230	PRAF2	0.170209	0.782599	0	NA
130132	RFTN2	0.169955	0.195785	0	NA
56667	MUC13	0.169928	0.649474	0	NA
26047	CNTNAP2	0.169785	0.357885	0	NA
595	CCND1	0.169524	0.394879	0	NA
9376	SLC22A8	0.168968	0.618329	0	NA
150709	ANKAR	0.168856	0.409264	0	NA
338	APOB	0.168855	0.47121	0	NA
10018	BCL2L11	0.168647	0.577362	0	NA
55906	ZC4H2	0.168584	0.642457	0	NA
55328	RNLS	0.168583	0.526578	0	NA
56606	SLC2A9	0.167782	0.578471	0	NA
6525	SMTN	0.167398	0.414119	0	NA
7414	VCL	0.167381	0.307143	0	NA
1465	CSRP1	0.167298	0.484732	0	NA
286676	ILDR1	0.167107	0.12499	0	NA
8988	HSPB3	0.166448	0.715492	0	NA
5465	PPARA	0.166276	0.720207	0	NA
11095	ADAMTS8	0.166175	0.55571	0	NA
152573	SHISA3	0.166127	0.356638	0	NA
5098	PCDHGC3	0.166092	0.51586	0	NA
655	BMP7	0.16574	0.477494	0	NA
26994	RNF11	0.165686	0.394715	7	1p32.3
1046	CDX4	0.165296	0.601955	0	NA
3953	LEPR	0.165287	0.630791	0	NA
51285	RASL12	0.164121	0.236304	0	NA
2020	EN2	0.16387	0.480139	0	NA
197	AHSG	0.163841	0.372284	0	NA
55083	KIF26B	0.163675	0.54734	0	NA
284217	LAMA1	0.163542	0.354478	0	NA
10249	GLYAT	0.162949	0.673248	0	NA
79683	ZDHHC14	0.162892	0.507997	0	NA
114112	TXNRD3	0.162788	0.581437	0	NA
84767	TRIM51	0.162659	0.430528	0	NA
30061	SLC40A1	0.1626	0.712138	0	NA
8153	RND2	0.162383	0.372408	0	NA
22795	NID2	0.162379	0.527328	0	NA
79574	EPS8L3	0.16237	0.61072	0	NA
10970	CKAP4	0.162158	0.428794	0	NA
150696	PROM2	0.161253	0.497559	0	NA
3081	HGD	0.161199	0.46162	0	NA
4919	ROR1	0.160943	0.401087	0	NA
814	CAMK4	0.160187	0.591858	0	NA
3643	INSR	0.160126	0.579079	0	NA
3222	HOXC5	0.159927	0.575706	0	NA
92369	SPSB4	0.159837	0.694035	0	NA
10144	FAM13A	0.15965	0.448743	0	NA
3763	KCNJ6	0.159582	0.306434	0	NA
3268	AGFG2	0.159431	0.636327	0	NA
55282	LRRC36	0.158939	0.383874	0	NA
7980	TFPI2	0.158748	0.379611	0	NA
54207	KCNK10	0.158685	0.337776	0	NA
3232	HOXD3	0.158606	0.593938	0	NA
56776	FMN2	0.158457	0.667856	0	NA
84952	CGNL1	0.158271	0.50756	0	NA
25806	VAX2	0.158023	0.509123	0	NA
3091	HIF1A	0.157971	0.475593	0	NA
151278	CCDC140	0.157658	0.832146	0	NA
9374	PPT2	0.157515	0.687836	0	NA
4929	NR4A2	0.157463	0.231879	0	NA
857	CAV1	0.157144	0.451451	0	NA
3284	HSD3B2	0.157031	0.375041	0	NA
731	C8A	0.156941	0.659808	0	NA
9242	MSC	0.156923	0.543514	0	NA
7049	TGFBR3	0.156887	0.472916	0	NA
56994	CHPT1	0.156488	0.828343	0	NA
7105	TSPAN6	0.156484	0.598554	0	NA
79812	MMRN2	0.156241	0.496403	0	NA
11030	RBPMS	0.156186	0.828185	0	NA
22822	PHLDA1	0.155845	0.601657	0	NA
1008	CDH10	0.155388	0.449943	0	NA
6641	SNTB1	0.155381	0.609076	0	NA
284612	SYPL2	0.155135	0.567782	0	NA
202018	TAPT1	0.15506	0.616612	0	NA
113791	PIK3IP1	0.154997	0.584106	0	NA
2686	GGT7	0.154854	0.445339	0	NA
1592	CYP26A1	0.154837	0.777707	0	NA
285203	EOGT	0.154546	0.559181	0	NA
5873	RAB27A	0.154441	0.917313	0	NA
7041	TGFB1I1	0.154214	0.841316	0	NA
135228	CD109	0.153989	0.477189	0	NA
727	C5	0.153901	0.251535	0	NA
7490	WT1	0.15386	0.527229	0	NA
2001	ELF5	0.153846	0.311443	0	NA
9314	KLF4	0.153695	0.625499	0	NA
1903	S1PR3	0.153491	0.575814	0	NA
359948	IRF2BP2	0.153246	0.511548	0	NA
881	CCIN	0.153214	0.494411	0	NA
27122	DKK3	0.15306	0.762452	0	NA
81491	GPR63	0.152766	0.409777	0	NA
23529	CLCF1	0.152541	0.277761	0	NA
121227	LRIG3	0.152409	0.499821	0	NA
56101	PCDHGB5	0.152257	0.736244	0	NA
327657	SERPINA9	0.152251	0.78924	0	NA
11072	DUSP14	0.152195	0.42435	0	NA
4948	OCA2	0.152043	0.595694	0	NA
9244	CRLF1	0.15193	0.44684	0	NA
55811	ADCY10	0.151596	0.66298	0	NA
25932	CLIC4	0.151388	0.52234	0	NA
10234	LRRC17	0.150728	0.383471	0	NA
84466	MEGF10	0.150489	0.477123	0	NA
196477	CCER1	0.149877	0.893373	0	NA
154043	CNKSR3	0.149652	0.626137	0	NA
79092	CARD14	0.149618	0.460564	0	NA
866	SERPINA6	0.149563	0.610353	0	NA
25825	BACE2	0.14942	0.740188	0	NA
1832	DSP	0.149358	0.50802	0	NA
59339	PLEKHA2	0.149105	0.351074	0	NA
124	ADH1A	0.149078	0.413109	0	NA
57396	CLK4	0.148951	0.442572	0	NA
87	ACTN1	0.148803	0.774707	0	NA
9697	TRAM2	0.148356	0.284033	0	NA
253461	ZBTB38	0.148295	0.543642	0	NA
5138	PDE2A	0.148187	0.752133	0	NA
93164	HTR7P1	0.147727	0.454192	0	NA
343990	KIAA1211L	0.147485	0.471831	0	NA
1316	KLF6	0.147347	0.637256	0	NA
51208	CLDN18	0.147281	0.475873	0	NA
5753	PTK6	0.147055	0.373677	0	NA
7484	WNT9B	0.146938	0.439146	8	17q21.32
51213	LUZP4	0.14649	0.364162	0	NA
64859	NABP1	0.145995	0.627067	0	NA
92	ACVR2A	0.145919	0.456267	0	NA
7169	TPM2	0.145625	0.27748	0	NA
57125	PLXDC1	0.144657	0.581126	0	NA
6588	SLN	0.144446	0.624247	0	NA
347	APOD	0.143773	0.639497	0	NA
5502	PPP1R1A	0.142939	0.661333	0	NA
10655	DMRT2	0.142919	0.583058	0	NA
1137	CHRNA4	0.142907	0.819214	0	NA
887	CCKBR	0.142898	0.215859	0	NA
26286	ARFGAP3	0.142773	0.759837	0	NA
2176	FANCC	0.142521	0.623757	0	NA
10894	LYVE1	0.142302	0.654722	0	NA
4199	ME1	0.14182	0.640901	0	NA
2	A2M	0.141584	0.32542	0	NA
1647	GADD45A	0.14142	0.58459	0	NA
2040	STOM	0.141332	0.569639	0	NA
128954	GAB4	0.141284	0.586896	0	NA
131368	ZPLD1	0.141105	0.637969	0	NA
11275	KLHL2	0.141018	0.638677	0	NA
81027	TUBB1	0.140944	0.607035	0	NA
257	ALX3	0.140889	0.92596	0	NA
7225	TRPC6	0.140447	0.621253	0	NA
55214	LEPREL1	0.140308	0.820912	0	NA
6938	TCF12	0.140162	1.01808	0	NA
2028	ENPEP	0.13965	0.357896	0	NA
126374	WTIP	0.139235	0.36982	0	NA
84812	PLCD4	0.139139	0.755212	0	NA
57182	ANKRD50	0.138729	0.254581	0	NA
2254	FGF9	0.138637	0.731515	0	NA
960	CD44	0.138567	0.719905	0	NA
27254	CSDC2	0.138127	0.872692	0	NA
10666	CD226	0.137777	0.351565	0	NA
116154	PHACTR3	0.137761	0.413518	0	NA
7422	VEGFA	0.137735	0.640516	0	NA
55827	DCAF6	0.137711	0.962629	0	NA
3214	HOXB4	0.137631	0.313439	0	NA
2980	GUCA2A	0.137594	0.673693	0	NA
50809	HP1BP3	0.137351	0.862157	0	NA
143686	SESN3	0.136932	0.654285	0	NA
5168	ENPP2	0.136785	0.438994	0	NA
653	BMP5	0.136717	0.416273	0	NA
85440	DOCK7	0.136623	0.620248	0	NA
10786	SLC17A3	0.136407	0.779874	0	NA
254428	SLC41A1	0.136335	0.684567	0	NA
54716	SLC6A20	0.136226	0.635892	0	NA
55890	GPRC5C	0.136164	0.558305	0	NA
871	SERPINH1	0.136151	0.73962	0	NA
1846	DUSP4	0.135863	0.709315	0	NA
8462	KLF11	0.135787	0.571951	0	NA
5947	RBP1	0.135715	0.365363	0	NA
125965	COX6B2	0.13546	0.831818	0	NA
2661	GDF9	0.1354	0.320723	0	NA
2069	EREG	0.135386	0.464104	0	NA
5228	PGF	0.135042	0.528747	0	NA
55531	ELMOD1	0.134977	0.510756	0	NA
55917	CTTNBP2NL	0.134919	0.447023	0	NA
157506	RDH10	0.134899	0.505825	0	NA
10529	NEBL	0.134115	0.81119	0	NA
3273	HRG	0.134097	0.587738	0	NA
6660	SOX5	0.133628	0.488047	0	NA
5797	PTPRM	0.133448	0.905382	0	NA
1803	DPP4	0.133396	0.723804	0	NA
57624	NYAP2	0.133333	0.495869	0	NA
8572	PDLIM4	0.133165	0.370609	0	NA
92104	TTC30A	0.13283	0.600254	0	NA
3090	HIC1	0.132653	0.466637	0	NA
57060	PCBP4	0.132477	0.436359	0	NA
4082	MARCKS	0.132362	0.775689	0	NA
5923	RASGRF1	0.132353	0.441956	0	NA
83546	RTBDN	0.132288	0.734627	0	NA
6558	SLC12A2	0.131986	0.299225	0	NA
55102	ATG2B	0.131843	0.627845	0	NA
79899	PRR5L	0.131822	0.797813	0	NA
83550	GPR101	0.131597	0.554199	0	NA
10913	EDAR	0.13159	0.386271	0	NA
3792	KEL	0.131507	0.623209	0	NA
64332	NFKBIZ	0.131487	0.60185	0	NA
10039	PARP3	0.131185	0.679015	0	NA
9496	TBX4	0.13083	0.860502	0	NA
93082	NEURL3	0.129977	0.693749	0	NA
51778	MYOZ2	0.12983	0.399542	0	NA
11155	LDB3	0.129533	0.70336	0	NA
140732	SUN5	0.129528	0.371152	0	NA
1395	CRHR2	0.12951	0.35626	0	NA
222553	SLC35F1	0.12932	0.807696	0	NA
23179	RGL1	0.129176	0.525486	0	NA
2331	FMOD	0.128553	0.519104	0	NA
8424	BBOX1	0.128315	0.750822	0	NA
23286	WWC1	0.128058	0.559805	0	NA
79400	NOX5	0.128005	0.716588	0	NA
4544	MTNR1B	0.127925	0.636128	0	NA
6461	SHB	0.127665	0.941851	0	NA
126520	PLK5	0.127485	0.655714	0	NA
219899	TBCEL	0.127425	0.259683	0	NA
9075	CLDN2	0.127156	0.405808	0	NA
5145	PDE6A	0.126712	0.243981	0	NA
55879	GABRQ	0.126676	0.837254	0	NA
9663	LPIN2	0.126189	0.553269	0	NA
2803	GOLGA4	0.126135	0.497846	0	NA
56341	PRMT8	0.12595	0.933524	0	NA
25780	RASGRP3	0.125309	0.497871	0	NA
64398	MPP5	0.12484	0.948356	0	NA
10082	GPC6	0.124719	0.465893	0	NA
23554	TSPAN12	0.124022	0.604332	0	NA
10579	TACC2	0.1238	0.547503	0	NA
6507	SLC1A3	0.123723	0.508302	0	NA
4121	MAN1A1	0.123649	0.497495	0	NA
22807	IKZF2	0.123522	0.584263	0	NA
92689	FAM114A1	0.123123	0.439327	0	NA
90	ACVR1	0.12291	1.08626	0	NA
63982	ANO3	0.122883	0.894629	0	NA
163589	TDRD5	0.122618	0.425346	0	NA
121256	TMEM132D	0.122616	0.809029	0	NA
136259	KLF14	0.12251	0.686655	0	NA
285126	DNAJC5G	0.122385	0.585518	0	NA
116135	LRRC3B	0.122088	0.48612	0	NA
115908	CTHRC1	0.122088	0.683385	0	NA
2354	FOSB	0.122054	0.187569	0	NA
23158	TBC1D9	0.122038	0.794468	0	NA
51068	NMD3	0.12202	0.53119	0	NA
148867	SLC30A7	0.122015	0.248769	0	NA
56475	RPRM	0.12191	0.375346	0	NA
57453	DSCAML1	0.121883	0.331548	0	NA
54329	GPR85	0.121572	0.379863	0	NA
374655	ZNF710	0.121299	0.355107	0	NA
163590	TOR1AIP2	0.121289	0.614639	0	NA
79589	RNF128	0.12128	0.497064	0	NA
187	APLNR	0.121261	0.864935	0	NA
10395	DLC1	0.12074	0.452835	0	NA
1101	CHAD	0.120412	0.516732	0	NA
6344	SCTR	0.120094	0.596357	0	NA
1687	DFNA5	0.120069	0.647246	0	NA
6695	SPOCK1	0.119726	0.883518	0	NA
57864	SLC46A2	0.119548	0.714634	0	NA
84766	EFCAB4B	0.119421	0.504243	0	NA
85329	LGALS12	0.119393	0.601927	0	NA
256646	NUTM1	0.119387	0.402213	0	NA
9241	NOG	0.119326	0.24645	0	NA
4763	NF1	0.119081	0.599127	0	NA
6900	CNTN2	0.118965	0.787684	0	NA
7782	SLC30A4	0.11892	0.734704	0	NA
11309	SLCO2B1	0.11867	0.343773	0	NA
2065	ERBB3	0.118604	0.582591	0	NA
1003	CDH5	0.118096	0.578187	0	NA
1514	CTSL	0.11758	0.168504	0	NA
27237	ARHGEF16	0.117529	0.535012	0	NA
4803	NGF	0.117371	0.95707	0	NA
90853	SPOCD1	0.117209	0.700936	0	NA
3756	KCNH1	0.116954	0.893323	0	NA
10003	NAALAD2	0.116745	0.60099	0	NA
196527	ANO6	0.116658	0.540015	0	NA
1540	CYLD	0.116101	0.451553	0	NA
9509	ADAMTS2	0.116089	0.568007	0	NA
9910	RABGAP1L	0.116062	0.729221	0	NA
3773	KCNJ16	0.116007	0.505895	0	NA
6781	STC1	0.115519	0.665456	0	NA
56171	DNAH7	0.115464	0.290441	0	NA
148534	TMEM56	0.115088	0.332374	0	NA
646962	HRCT1	0.114918	0.457769	0	NA
9071	CLDN10	0.1148	0.417624	0	NA
54437	SEMA5B	0.114701	0.420616	0	NA
145173	B3GALTL	0.114401	0.61468	0	NA
6423	SFRP2	0.114005	0.685643	0	NA
145270	PRIMA1	0.113738	0.334727	0	NA
57863	CADM3	0.11359	0.492211	0	NA
162394	SLFN5	0.113181	0.529016	0	NA
10848	PPP1R13L	0.113138	0.400356	0	NA
6855	SYP	0.113102	0.650403	0	NA
1993	ELAVL2	0.11309	0.393673	0	NA
3238	HOXD12	0.112807	0.476347	0	NA
22906	TRAK1	0.112677	0.62677	0	NA
2864	FFAR1	0.112387	0.850409	0	NA
22862	FNDC3A	0.112212	0.338562	0	NA
6678	SPARC	0.112151	0.642099	0	NA
8676	STX11	0.112137	0.495385	0	NA
4481	MSR1	0.111974	0.335953	0	NA
781	CACNA2D1	0.11183	0.826085	0	NA
3203	HOXA6	0.111764	0.232903	0	NA
255738	PCSK9	0.111713	0.561614	0	NA
116372	LYPD1	0.111538	0.479282	0	NA
3590	IL11RA	0.11143	0.312832	0	NA
79825	EFCC1	0.111342	0.490768	0	NA
22903	BTBD3	0.110794	0.710404	0	NA
171019	ADAMTS19	0.110415	0.449376	0	NA
813	CALU	0.110359	0.608492	0	NA
3725	JUN	0.109877	0.299153	0	NA
149018	LELP1	0.109823	0.59072	0	NA
443	ASPA	0.109723	0.830948	0	NA
389058	SP5	0.10968	0.709566	0	NA
9953	HS3ST3B1	0.109523	0.553414	0	NA
25943	C20orf194	0.1095	0.574409	0	NA
347902	AMIGO2	0.109464	0.469332	0	NA
84959	UBASH3B	0.109219	0.480582	0	NA
30062	RAX	0.109202	0.46695	0	NA
116443	GRIN3A	0.108956	0.527797	0	NA
23251	KIAA1024	0.108898	0.90004	0	NA
55867	SLC22A11	0.108889	0.832958	0	NA
3077	HFE	0.108881	0.491489	0	NA
5638	PRRG1	0.108506	0.364364	0	NA
79191	IRX3	0.108351	0.546694	0	NA
2309	FOXO3	0.108337	0.826008	0	NA
22871	NLGN1	0.108187	0.362157	0	NA
3219	HOXB9	0.108117	0.378698	0	NA
3776	KCNK2	0.108071	0.312466	0	NA
8633	UNC5C	0.107803	0.526489	0	NA
9064	MAP3K6	0.107674	0.296044	0	NA
414328	IDNK	0.107642	0.846629	0	NA
10873	ME3	0.10729	0.496333	0	NA
2590	GALNT2	0.107112	1.02123	0	NA
3434	IFIT1	0.107029	0.215166	0	NA
1135	CHRNA2	0.106409	0.45426	0	NA
83849	SYT15	0.105642	0.720052	0	NA
51026	GOLT1B	0.105636	0.720631	0	NA
4632	MYL1	0.105496	0.57787	0	NA
6314	ATXN7	0.105361	0.681998	0	NA
79750	ZNF385D	0.104833	0.453379	0	NA
283358	B4GALNT3	0.104804	0.943687	0	NA
2139	EYA2	0.10471	0.308385	0	NA
200312	RNF215	0.103853	0.716974	0	NA
10404	CPQ	0.103533	0.340804	0	NA
8643	PTCH2	0.103387	0.525805	0	NA
50805	IRX4	0.102531	0.609827	0	NA
130574	LYPD6	0.102484	0.512368	0	NA
3707	ITPKB	0.101965	0.365906	0	NA
3489	IGFBP6	0.101848	0.642918	0	NA
3069	HDLBP	0.101641	0.650219	0	NA
2921	CXCL3	0.101502	0.526509	0	NA
1418	CRYGA	0.101082	0.348918	0	NA
57484	RNF150	0.100905	0.552111	0	NA
6038	RNASE4	0.100642	0.64459	0	NA
5288	PIK3C2G	0.100385	0.584737	0	NA
126669	SHE	0.100363	0.525103	0	NA
1437	CSF2	0.100119	0.573237	0	NA
3781	KCNN2	0.0999963	0.531849	0	NA
10161	LPAR6	0.0997946	0.447157	0	NA
2677	GGCX	0.099697	0.667472	0	NA
916	CD3E	0.0995612	0.394622	0	NA
22839	DLGAP4	0.0994682	0.523279	0	NA
131544	CRYBG3	0.0992081	0.418749	0	NA
80303	EFHD1	0.0990912	0.278875	0	NA
9414	TJP2	0.0989916	0.514287	0	NA
5742	PTGS1	0.0989428	0.690783	0	NA
6623	SNCG	0.098884	0.710034	0	NA
3490	IGFBP7	0.0987465	0.870062	0	NA
81888	HYI	0.0987404	0.537848	0	NA
148930	KNCN	0.0982029	0.19485	0	NA
57460	PPM1H	0.0979623	0.251114	0	NA
8646	CHRD	0.0979152	0.749968	0	NA
2048	EPHB2	0.0978158	0.880725	0	NA
27	ABL2	0.0977669	0.274108	0	NA
3787	KCNS1	0.0976774	0.653613	0	NA
9200	PTPLA	0.0974754	0.523846	0	NA
3892	KRT86	0.0970629	0.564142	0	NA
79656	BEND5	0.0969254	0.255188	0	NA
324	APC	0.0961903	0.804	0	NA
2568	GABRP	0.0961767	0.547924	0	NA
162461	TMEM92	0.0961272	0.298516	0	NA
868	CBLB	0.0960523	0.457281	0	NA
1852	DUSP9	0.0959477	0.409538	0	NA
5909	RAP1GAP	0.0955268	0.496818	0	NA
6334	SCN8A	0.0955176	0.266478	0	NA
56899	ANKS1B	0.0954423	0.660516	0	NA
1291	COL6A1	0.0953669	0.468722	0	NA
6698	SPRR1A	0.0951904	0.511681	0	NA
79977	GRHL2	0.095086	0.7058	0	NA
115207	KCTD12	0.0946786	0.626472	0	NA
10683	DLL3	0.094564	0.585816	0	NA
26585	GREM1	0.0938365	0.443602	0	NA
8808	IL1RL2	0.0936749	0.513487	0	NA
2796	GNRH1	0.0931724	0.334565	0	NA
3170	FOXA2	0.0931279	0.345446	0	NA
10586	MAB21L2	0.0925599	0.581461	0	NA
118429	ANTXR2	0.0925214	0.653174	0	NA
2583	B4GALNT1	0.0924358	0.567802	0	NA
116519	APOA5	0.0923798	0.743737	0	NA
4100	MAGEA1	0.0923055	0.406805	0	NA
27154	BRPF3	0.0922985	0.270456	0	NA
6886	TAL1	0.0919289	0.794391	0	NA
23266	LPHN2	0.0917451	0.526502	0	NA
57688	ZSWIM6	0.0915068	0.272206	0	NA
55084	SOBP	0.0913937	0.623454	0	NA
143662	MUC15	0.0912956	0.4247	0	NA
81544	GDPD5	0.0912653	0.541659	0	NA
2252	FGF7	0.091049	0.601269	0	NA
283298	OLFML1	0.0910268	0.4207	0	NA
10481	HOXB13	0.0909636	0.412616	0	NA
54587	MXRA8	0.09058	0.507517	0	NA
2780	GNAT2	0.0903783	0.418794	0	NA
7301	TYRO3	0.0901608	0.653248	0	NA
83595	SOX7	0.0899922	0.283193	0	NA
387119	CEP85L	0.0899453	0.622324	1	6q22.31
60681	FKBP10	0.0898918	0.726684	0	NA
3209	HOXA13	0.0896274	0.594415	0	NA
11211	FZD10	0.0889018	0.593278	0	NA
55812	SPATA7	0.0885783	0.157682	0	NA
7077	TIMP2	0.0884722	0.710614	0	NA
10370	CITED2	0.0882925	0.252525	0	NA
5728	PTEN	0.0880971	0.58473	0	NA
4601	MXI1	0.0870688	0.714697	0	NA
85352	KIAA1644	0.0869277	0.776418	0	NA
1410	CRYAB	0.086805	0.626155	0	NA
3005	H1F0	0.0866491	0.501629	0	NA
9671	WSCD2	0.0865495	0.686751	0	NA
7093	TLL2	0.086439	0.655631	0	NA
90355	C5orf30	0.0863634	0.646796	0	NA
8910	SGCE	0.0859345	0.52516	0	NA
80315	CPEB4	0.0856638	0.520032	0	NA
4852	NPY	0.0855446	0.365391	0	NA
286183	NKAIN3	0.0851093	0.647893	0	NA
83439	TCF7L1	0.0847138	0.381324	0	NA
4090	SMAD5	0.0844751	0.50485	0	NA
55796	MBNL3	0.0843898	0.554104	0	NA
767	CA8	0.0842908	0.576495	0	NA
1770	DNAH9	0.0842022	0.410094	0	NA
388662	SLC6A17	0.0839997	0.445983	0	NA
3857	KRT9	0.0837397	0.458753	0	NA
84552	PARD6G	0.083407	0.394026	0	NA
55576	STAB2	0.0833519	0.456137	0	NA
139716	GAB3	0.0828414	0.448127	0	NA
135112	NCOA7	0.082614	0.425194	0	NA
29986	SLC39A2	0.0823113	0.353611	0	NA
1573	CYP2J2	0.0821012	0.41572	0	NA
83657	DYNLRB2	0.0820916	0.729878	0	NA
11244	ZHX1	0.0820865	0.443291	0	NA
3680	ITGA9	0.0820255	0.764449	0	NA
7038	TG	0.0819956	0.278463	0	NA
50617	ATP6V0A4	0.0817696	0.478371	0	NA
10157	AASS	0.0816901	0.804845	0	NA
1511	CTSG	0.0814067	0.645399	0	NA
10002	NR2E3	0.0813939	0.638799	0	NA
26092	TOR1AIP1	0.0813159	0.979979	0	NA
32	ACACB	0.0808303	0.408665	0	NA
286097	MICU3	0.0804327	0.544726	0	NA
26577	PCOLCE2	0.0803874	0.47092	0	NA
11148	HHLA2	0.080344	0.434286	0	NA
22925	PLA2R1	0.0799525	0.339852	0	NA
63950	DMRTA2	0.0799266	0.542075	7	1p32.3
2922	GRP	0.0799194	0.557636	0	NA
22989	MYH15	0.0796534	0.513046	0	NA
64420	SUSD1	0.0796185	0.358509	0	NA
84886	C1orf198	0.0796026	0.648745	0	NA
133690	CAPSL	0.0794554	0.352658	0	NA
25859	PART1	0.0793542	0.738831	0	NA
4991	OR1D2	0.0791798	0.48179	0	NA
26153	KIF26A	0.0790466	0.777625	0	NA
57537	SORCS2	0.0783434	0.837224	0	NA
11343	MGLL	0.0780889	0.416124	0	NA
130752	MDH1B	0.0780532	0.204531	0	NA
33	ACADL	0.0780326	0.470492	0	NA
57520	HECW2	0.077934	0.471361	0	NA
121274	ZNF641	0.0775059	0.497699	0	NA
54714	CNGB3	0.0773851	0.972939	0	NA
149345	SHISA4	0.0771955	0.356869	0	NA
7732	RNF112	0.0770127	0.452198	0	NA
51059	FAM135B	0.0769983	0.712263	0	NA
3759	KCNJ2	0.0768646	0.495589	0	NA
138639	PTPDC1	0.0766155	0.528531	0	NA
54511	HMGCLL1	0.0764903	0.825541	0	NA
54893	MTMR10	0.0762781	0.562553	0	NA
4217	MAP3K5	0.076224	0.332177	0	NA
55074	OXR1	0.0758283	0.699306	0	NA
22986	SORCS3	0.0756978	0.786263	0	NA
114990	VASN	0.0756764	0.531498	0	NA
631	BFSP1	0.0753706	0.484886	0	NA
160492	LMNTD1	0.0752729	0.368015	0	NA
133	ADM	0.0748227	0.504466	0	NA
6783	SULT1E1	0.0744281	0.493578	0	NA
23254	KAZN	0.0743298	0.78809	0	NA
10417	SPON2	0.0743282	0.571019	0	NA
85480	TSLP	0.0739155	0.268199	0	NA
22854	NTNG1	0.0738454	0.33857	0	NA
5028	P2RY1	0.0737704	0.780782	0	NA
5335	PLCG1	0.0736799	0.348869	0	NA
23224	SYNE2	0.0727472	0.389187	0	NA
8538	BARX2	0.0725973	0.652431	0	NA
222484	LNX2	0.0722915	0.812709	0	NA
5090	PBX3	0.0721252	0.494123	0	NA
83857	TMTC1	0.0720783	0.437485	0	NA
27284	SULT1B1	0.0720062	0.734305	0	NA
57194	ATP10A	0.0717306	0.311079	0	NA
64220	STRA6	0.0714935	0.676549	0	NA
538	ATP7A	0.0714111	0.668283	0	NA
80790	CMIP	0.0713013	0.791739	0	NA
85477	SCIN	0.0711463	0.693344	0	NA
9515	STXBP5L	0.0711237	0.466773	0	NA
51350	KRT76	0.0707733	0.47097	0	NA
7547	ZIC3	0.0705847	1.04563	0	NA
83690	CRISPLD1	0.0703582	0.838169	0	NA
5308	PITX2	0.069981	0.502981	0	NA
8506	CNTNAP1	0.0693938	0.788426	0	NA
10864	SLC22A7	0.0693656	0.462186	0	NA
3356	HTR2A	0.0692544	0.514627	0	NA
168975	CNBD1	0.0692464	0.452954	0	NA
9468	PCYT1B	0.069159	0.803876	0	NA
8989	TRPA1	0.0690079	0.61893	0	NA
9693	RAPGEF2	0.0686159	0.461865	0	NA
55068	ENOX1	0.0685949	0.724345	0	NA
4810	NHS	0.068557	0.934321	0	NA
81539	SLC38A1	0.068445	0.388301	0	NA
10886	NPFFR2	0.0682949	0.284316	0	NA
6708	SPTA1	0.068045	0.441057	0	NA
10692	RRH	0.068026	0.15876	0	NA
1889	ECE1	0.0678718	0.392297	0	NA
4122	MAN2A2	0.0677706	0.403056	0	NA
220213	OTUD1	0.0677086	0.48726	0	NA
2705	GJB1	0.067621	0.444965	0	NA
140606	SELM	0.0675584	0.701227	0	NA
8660	IRS2	0.0673871	0.603256	0	NA
55356	SLC22A15	0.0672735	0.697562	6	1p13.1
55613	MTMR8	0.0670748	0.940924	0	NA
27445	PCLO	0.0669736	0.374898	0	NA
554235	ASPDH	0.0668571	0.636596	0	NA
11031	RAB31	0.0668044	0.384238	0	NA
5348	FXYD1	0.0666683	0.489414	0	NA
5207	PFKFB1	0.0664786	0.497601	0	NA
2257	FGF12	0.0662446	0.404615	0	NA
8537	BCAS1	0.0661623	0.875685	0	NA
2894	GRID1	0.0661232	0.427967	0	NA
3351	HTR1B	0.0660525	0.899821	0	NA
85291	KRTAP4-2	0.0658699	0.687965	0	NA
57211	GPR126	0.0657606	0.405817	0	NA
123591	C15orf27	0.0656326	0.626872	0	NA
6793	STK10	0.0650889	0.580966	0	NA
132789	GNPDA2	0.0649963	0.872128	0	NA
8913	CACNA1G	0.0649244	0.412259	0	NA
4889	NPY5R	0.0646854	0.21505	0	NA
140576	S100A16	0.0638899	0.136947	0	NA
91768	CABLES1	0.0636936	0.684607	0	NA
84456	L3MBTL3	0.0635527	0.900527	0	NA
81706	PPP1R14C	0.0634805	0.174112	0	NA
8323	FZD6	0.0630928	0.542767	0	NA
284297	SSC5D	0.0630706	0.354149	0	NA
5055	SERPINB2	0.0630516	0.529161	0	NA
89778	SERPINB11	0.0630132	0.274863	0	NA
154	ADRB2	0.0629315	0.476903	0	NA
727936	GXYLT2	0.062814	0.490615	0	NA
8325	FZD8	0.0625621	0.129536	0	NA
1407	CRY1	0.062534	0.559848	0	NA
92017	SNX29	0.0623638	0.735406	0	NA
1908	EDN3	0.0620972	0.665226	0	NA
222389	BEND7	0.0616665	0.344862	0	NA
2264	FGFR4	0.0616063	0.362958	0	NA
7429	VIL1	0.0615427	0.500643	0	NA
10801	SEPT9	0.0610768	0.373894	0	NA
4837	NNMT	0.0607667	0.634284	0	NA
10590	SCGN	0.0607601	0.514057	0	NA
9867	PJA2	0.0606301	0.658841	0	NA
53904	MYO3A	0.0605741	0.506897	0	NA
4617	MYF5	0.0605481	0.333694	0	NA
23085	ERC1	0.0604571	0.534556	0	NA
57449	PLEKHG5	0.0604388	0.571213	0	NA
8082	SSPN	0.0604123	0.789134	0	NA
51702	PADI3	0.0603672	0.584666	0	NA
116441	TM4SF18	0.0602617	0.337041	0	NA
3991	LIPE	0.0598305	0.667035	0	NA
4059	BCAM	0.0596614	0.296523	0	NA
9315	NREP	0.0593667	0.610934	0	NA
80329	ULBP1	0.0591502	0.522402	0	NA
2880	GPX5	0.0590859	0.615694	0	NA
120935	CCDC38	0.0589797	0.378597	0	NA
4056	LTC4S	0.0588335	0.469506	0	NA
3373	HYAL1	0.0587009	0.270439	0	NA
10272	FSTL3	0.0584417	0.536683	0	NA
4009	LMX1A	0.0583894	0.359821	0	NA
116039	OSR2	0.0583218	0.211675	0	NA
55351	STK32B	0.058303	0.563158	0	NA
1473	CST5	0.0582178	0.479477	0	NA
145501	ISM2	0.0578236	0.997923	0	NA
56914	OTOR	0.0575808	0.508989	0	NA
360023	ZBTB41	0.0575699	0.84012	0	NA
5463	POU6F1	0.0574535	0.427369	0	NA
947	CD34	0.0572855	0.487921	0	NA
53616	ADAM22	0.0570671	0.680601	0	NA
1048	CEACAM5	0.0569505	0.432993	0	NA
84548	TMEM185A	0.0568974	0.555325	0	NA
25803	SPDEF	0.0568793	0.216522	0	NA
80820	EEPD1	0.0567316	0.330879	0	NA
50651	SLC45A1	0.0566432	0.818344	0	NA
23498	HAAO	0.0565994	0.583048	0	NA
5015	OTX2	0.056499	0.587526	0	NA
1326	MAP3K8	0.0564306	0.463742	0	NA
139081	MAGEC3	0.0561397	0.501007	0	NA
1831	TSC22D3	0.0560819	0.57231	0	NA
60495	HPSE2	0.0560789	0.59701	0	NA
25816	TNFAIP8	0.0558104	0.392158	0	NA
10825	NEU3	0.0556982	0.942065	0	NA
5914	RARA	0.0555712	0.64168	0	NA
79838	TMC5	0.0555205	0.301811	0	NA
58503	PROL1	0.0554512	0.490283	0	NA
79836	LONRF3	0.0554493	0.740445	0	NA
3456	IFNB1	0.0551233	0.134386	0	NA
1408	CRY2	0.054879	0.587978	0	NA
80321	CEP70	0.0548496	0.625064	0	NA
254827	NAALADL2	0.0548098	0.576058	0	NA
136371	ASB10	0.0545454	0.871002	0	NA
84239	ATP13A4	0.0545012	0.517192	0	NA
9508	ADAMTS3	0.0542208	0.748843	0	NA
[truncated: 19,357 more rows]
