# Supplementary material for: Prioritizing causal disease genes using unbiased genomic features
Source: Genome Biol. 2014 Dec 3;15(12):3274. doi: 10.1186/s13059-014-0534-8 (PMC4279789; doi:10.1186/s13059-014-0534-8)
Supplement: Additional file 35: Table S39. — OPEN predictions for heart rate. [file 13059_2014_534_MOESM35_ESM.xlsx]

## Sheet: HP_1000013_OPEN_predictions.txt
Entrez_ID	HGNC	Score	Stdev	GWAS Hit (loci are numbered, 0 = not within a GWAS locus)	Locus (NA = gene not within a GWAS locus)
26002	MOXD1	1.20218	0.381587	0	NA
9457	FHL5	1.19633	0.425299	0	NA
5136	PDE1A	1.17825	0.71039	0	NA
25890	ABI3BP	1.1555	0.52777	0	NA
1278	COL1A2	1.15035	0.397475	0	NA
2690	GHR	1.13958	0.191549	0	NA
1009	CDH11	1.1395	0.801905	0	NA
4060	LUM	1.11378	0.537124	0	NA
2200	FBN1	1.09546	0.457116	0	NA
80816	ASXL3	1.07778	0.396625	0	NA
3791	KDR	1.06339	0.405263	0	NA
343450	KCNT2	1.04881	0.539718	0	NA
5789	PTPRD	1.0464	0.510392	0	NA
221981	THSD7A	1.03507	0.59895	0	NA
1290	COL5A2	1.03493	0.488382	0	NA
129684	CNTNAP5	1.03452	0.578774	0	NA
3977	LIFR	0.986197	0.60595	0	NA
54511	HMGCLL1	0.984603	0.589497	0	NA
3037	HAS2	0.97828	0.333159	0	NA
50507	NOX4	0.976216	0.473817	0	NA
27123	DKK2	0.967131	0.283553	0	NA
285671	RNF180	0.957418	0.57569	0	NA
9734	HDAC9	0.954323	0.338231	0	NA
23266	LPHN2	0.950451	0.61255	0	NA
3082	HGF	0.948071	0.388472	0	NA
9955	HS3ST3A1	0.94068	0.572942	0	NA
10350	ABCA9	0.93513	0.786845	0	NA
6591	SNAI2	0.92829	0.618365	0	NA
56961	SHD	0.926508	0.479552	0	NA
54510	PCDH18	0.915851	0.772539	0	NA
8654	PDE5A	0.908837	0.417595	0	NA
4803	NGF	0.89776	0.487345	0	NA
650	BMP2	0.892961	0.375894	0	NA
1281	COL3A1	0.878576	0.587156	0	NA
145581	LRFN5	0.87844	0.350632	0	NA
2202	EFEMP1	0.87791	0.448072	0	NA
83478	ARHGAP24	0.874074	0.430982	0	NA
11167	FSTL1	0.871516	0.330621	0	NA
5999	RGS4	0.861342	0.392341	0	NA
6546	SLC8A1	0.859278	0.349262	0	NA
83872	HMCN1	0.853126	0.358728	0	NA
84623	KIRREL3	0.852867	0.467156	0	NA
7291	TWIST1	0.850531	0.50539	0	NA
57631	LRCH2	0.843279	0.266948	0	NA
84457	PHYHIPL	0.84118	0.552305	0	NA
26585	GREM1	0.840018	0.246315	0	NA
5028	P2RY1	0.839598	0.334477	0	NA
2247	FGF2	0.835966	0.686357	0	NA
7035	TFPI	0.833972	0.342084	0	NA
219770	GJD4	0.831601	0.582463	0	NA
7424	VEGFC	0.830691	0.260629	0	NA
1879	EBF1	0.827643	0.588702	0	NA
2892	GRIA3	0.824408	0.456611	0	NA
4921	DDR2	0.823055	0.590891	0	NA
80896	NPL	0.822389	0.295851	0	NA
91752	ZNF804A	0.820702	0.410487	0	NA
9510	ADAMTS1	0.813887	0.578899	0	NA
152573	SHISA3	0.813301	0.680395	0	NA
64399	HHIP	0.809048	0.378578	0	NA
1749	DLX5	0.808519	0.551337	0	NA
81578	COL21A1	0.808491	0.386967	0	NA
6095	RORA	0.803791	0.487691	0	NA
6751	SSTR1	0.794314	0.71115	0	NA
586	BCAT1	0.793774	0.511153	4	12p12.1
4015	LOX	0.793038	0.33192	0	NA
3730	KAL1	0.786166	0.398699	0	NA
7412	VCAM1	0.784798	0.193638	0	NA
3696	ITGB8	0.781576	0.407228	0	NA
2741	GLRA1	0.777899	0.261067	0	NA
577	BAI3	0.77757	0.426651	0	NA
170302	ARX	0.777441	0.578075	0	NA
79742	CXorf36	0.773456	0.653915	0	NA
4969	OGN	0.769172	0.47918	0	NA
90627	STARD13	0.76736	0.4808	0	NA
8828	NRP2	0.76708	0.488936	0	NA
115207	KCTD12	0.761964	0.454993	0	NA
91624	NEXN	0.761511	0.501748	0	NA
25925	ZNF521	0.761297	0.404435	0	NA
5168	ENPP2	0.758982	0.682173	0	NA
6869	TACR1	0.756023	0.434488	0	NA
9839	ZEB2	0.753149	0.284974	0	NA
84168	ANTXR1	0.75263	0.651975	0	NA
3400	ID4	0.752568	0.471538	0	NA
22866	CNKSR2	0.749024	0.208604	0	NA
395	ARHGAP6	0.746967	0.681325	0	NA
6444	SGCD	0.744983	0.442399	0	NA
23493	HEY2	0.744452	0.307235	0	NA
5069	PAPPA	0.744054	0.408149	0	NA
2250	FGF5	0.743924	0.648404	0	NA
3899	AFF3	0.743056	0.200771	0	NA
1809	DPYSL3	0.742078	0.682684	0	NA
92949	ADAMTSL1	0.739371	0.367957	0	NA
11095	ADAMTS8	0.734414	0.695472	0	NA
8829	NRP1	0.734064	0.413585	0	NA
862	RUNX1T1	0.734048	0.714196	0	NA
2122	MECOM	0.733873	0.354806	0	NA
660	BMX	0.733245	0.449381	0	NA
55068	ENOX1	0.724671	0.445277	0	NA
5126	PCSK2	0.724386	0.312222	0	NA
5649	RELN	0.723789	0.492245	0	NA
6487	ST3GAL3	0.722886	0.739634	0	NA
11141	IL1RAPL1	0.72187	0.284586	0	NA
219429	OR4C11	0.721572	0.428313	0	NA
4256	MGP	0.719632	0.503251	0	NA
922	CD5L	0.715175	1.12018	0	NA
55214	LEPREL1	0.713872	0.778001	0	NA
2824	GPM6B	0.712764	0.715379	0	NA
3360	HTR4	0.712233	0.393826	0	NA
4811	NID1	0.711588	0.719671	0	NA
9723	SEMA3E	0.711554	0.459885	0	NA
389136	VGLL3	0.707619	0.518741	0	NA
5729	PTGDR	0.704152	0.693688	0	NA
26189	OR1A2	0.704073	0.597149	0	NA
8406	SRPX	0.703158	0.260938	0	NA
8436	SDPR	0.702756	0.607913	0	NA
23213	SULF1	0.70169	0.4055	0	NA
2303	FOXC2	0.700902	0.449457	0	NA
28513	CDH19	0.700365	0.762426	0	NA
23414	ZFPM2	0.698843	0.20382	0	NA
9464	HAND2	0.697834	0.538961	0	NA
730	C7	0.6973	0.479069	0	NA
5166	PDK4	0.693969	0.374177	0	NA
10186	LHFP	0.69336	0.429209	0	NA
114905	C1QTNF7	0.691839	0.602699	0	NA
2565	GABRG1	0.691683	0.559638	0	NA
51285	RASL12	0.691329	0.447637	0	NA
57161	PELI2	0.690733	0.682976	0	NA
53405	CLIC5	0.687576	0.673722	0	NA
320	APBA1	0.685636	0.384281	0	NA
120892	LRRK2	0.685371	0.634393	0	NA
50486	G0S2	0.684226	0.312362	0	NA
2982	GUCY1A3	0.683828	0.475538	0	NA
26281	FGF20	0.682347	0.578649	0	NA
1634	DCN	0.68155	0.590616	0	NA
158326	FREM1	0.681465	0.307185	0	NA
3556	IL1RAP	0.680068	0.34984	0	NA
53942	CNTN5	0.678301	0.520521	0	NA
4281	MID1	0.677601	0.515558	0	NA
857	CAV1	0.671988	0.524993	0	NA
7058	THBS2	0.670368	0.863466	0	NA
2619	GAS1	0.668437	0.411398	0	NA
4223	MEOX2	0.666756	0.588654	0	NA
203447	NRK	0.665743	0.630604	0	NA
23768	FLRT2	0.664684	0.423515	5	14q24-q32
70	ACTC1	0.663305	0.476624	0	NA
947	CD34	0.662591	0.387186	7	1q32
9421	HAND1	0.662038	0.562639	0	NA
2258	FGF13	0.6598	0.253585	0	NA
221391	OPN5	0.656199	0.361742	0	NA
3908	LAMA2	0.655497	0.5606	0	NA
153	ADRB1	0.651942	0.503987	0	NA
1268	CNR1	0.651109	0.831665	0	NA
146395	GSG1L	0.651088	0.828597	0	NA
84251	SGIP1	0.651028	0.218123	0	NA
222894	FERD3L	0.650895	0.217901	0	NA
5784	PTPN14	0.647928	0.562344	0	NA
9358	ITGBL1	0.647097	0.40399	0	NA
7080	NKX2-1	0.646864	0.517184	0	NA
23024	PDZRN3	0.646537	0.397059	0	NA
8082	SSPN	0.645678	0.385193	0	NA
2919	CXCL1	0.645041	0.390481	0	NA
5144	PDE4D	0.643638	0.275134	0	NA
3486	IGFBP3	0.642698	0.65578	0	NA
2313	FLI1	0.639352	0.475829	0	NA
3371	TNC	0.636891	0.410665	0	NA
2170	FABP3	0.636771	0.446751	0	NA
9444	QKI	0.636568	0.572641	0	NA
5099	PCDH7	0.63286	0.288913	0	NA
202309	GAPT	0.632629	0.358906	0	NA
1756	DMD	0.631985	0.707416	0	NA
5239	PGM5	0.631142	0.473815	0	NA
4211	MEIS1	0.631038	0.493205	0	NA
1827	RCAN1	0.630543	0.370594	0	NA
152330	CNTN4	0.629783	0.551258	0	NA
53358	SHC3	0.628365	0.909647	0	NA
23432	GPR161	0.627998	0.418461	0	NA
221692	PHACTR1	0.627477	0.441153	0	NA
27115	PDE7B	0.624016	0.384768	0	NA
140578	CHODL	0.623161	0.398346	0	NA
9060	PAPSS2	0.620408	0.485185	0	NA
167838	TXLNB	0.620198	0.317501	0	NA
148	ADRA1A	0.620046	0.880533	0	NA
7292	TNFSF4	0.619515	0.860289	0	NA
6096	RORB	0.619473	0.462726	0	NA
5294	PIK3CG	0.61892	0.710084	0	NA
57818	G6PC2	0.618626	0.431084	0	NA
158763	ARHGAP36	0.618361	0.260178	0	NA
79611	ACSS3	0.617428	0.400648	0	NA
27319	BHLHE22	0.617267	0.362308	0	NA
2983	GUCY1B3	0.6162	0.555811	0	NA
5654	HTRA1	0.615235	0.565601	0	NA
84530	SRRM4	0.613728	0.437149	0	NA
56914	OTOR	0.61131	0.883242	0	NA
3690	ITGB3	0.610848	0.413951	0	NA
6664	SOX11	0.609341	0.465924	0	NA
441932	OR2W5	0.6079	0.542993	0	NA
827	CAPN6	0.607166	0.346974	0	NA
5456	POU3F4	0.606502	0.51268	0	NA
5332	PLCB4	0.60556	0.487895	0	NA
2737	GLI3	0.60549	0.634879	0	NA
2487	FRZB	0.603604	0.735785	0	NA
4225	MEP1B	0.601542	0.41036	0	NA
93649	MYOCD	0.599996	0.339973	0	NA
7025	NR2F1	0.599336	0.422372	0	NA
9699	RIMS2	0.595445	0.256896	0	NA
1740	DLG2	0.595418	0.451976	0	NA
1806	DPYD	0.595092	0.4173	0	NA
132204	SYNPR	0.593897	0.606752	0	NA
1901	S1PR1	0.593589	0.27754	0	NA
114907	FBXO32	0.59324	0.437921	0	NA
79843	FAM124B	0.592283	0.301816	0	NA
121214	SDR9C7	0.590442	0.687857	0	NA
55603	FAM46A	0.588651	0.46443	0	NA
26998	FETUB	0.587608	0.741139	0	NA
2191	FAP	0.587429	0.376251	0	NA
55790	CSGALNACT1	0.587239	0.528357	0	NA
6660	SOX5	0.587173	0.603862	4	12p12.1
3764	KCNJ8	0.585455	0.570887	0	NA
2890	GRIA1	0.585065	0.729615	0	NA
8322	FZD4	0.584061	0.374759	0	NA
285195	SLC9A9	0.581734	0.647862	0	NA
23180	RFTN1	0.58172	0.45422	0	NA
6785	ELOVL4	0.580534	0.36676	0	NA
2849	GPR26	0.579576	0.29817	0	NA
154214	RNF217	0.578162	0.24697	0	NA
5167	ENPP1	0.578044	0.584532	0	NA
9353	SLIT2	0.575115	0.608986	0	NA
2830	GPR6	0.574457	0.29605	0	NA
9381	OTOF	0.574438	0.403783	0	NA
80243	PREX2	0.573025	0.479597	0	NA
54329	GPR85	0.572802	0.723651	0	NA
6542	SLC7A2	0.572574	0.329983	0	NA
7068	THRB	0.571624	0.537791	0	NA
5648	MASP1	0.569989	0.637707	0	NA
166752	FREM3	0.569673	0.715436	0	NA
26301	GBGT1	0.569672	0.815535	0	NA
27145	FILIP1	0.568845	0.666522	0	NA
5396	PRRX1	0.568077	0.397818	0	NA
117154	DACH2	0.568005	0.701586	0	NA
4684	NCAM1	0.566776	0.511672	0	NA
23194	FBXL7	0.566488	0.332136	0	NA
5218	CDK14	0.565878	0.477625	0	NA
116093	DIRC1	0.562979	0.947251	0	NA
2981	GUCA2B	0.562644	0.423478	0	NA
2120	ETV6	0.562582	0.445524	0	NA
57554	LRRC7	0.561398	0.859072	0	NA
161753	ODF3L1	0.560223	0.711655	0	NA
5346	PLIN1	0.560155	0.709941	0	NA
5063	PAK3	0.556386	0.578277	0	NA
23312	DMXL2	0.555735	0.308593	0	NA
26289	AK5	0.552457	0.541186	0	NA
89886	SLAMF9	0.552326	0.300298	0	NA
30010	NXPH1	0.551646	0.62158	0	NA
57626	KLHL1	0.551317	0.546238	0	NA
133584	EGFLAM	0.550511	0.421871	0	NA
57569	ARHGAP20	0.550397	0.498239	0	NA
1008	CDH10	0.549731	0.557506	0	NA
125	ADH1B	0.548928	0.488691	0	NA
1404	HAPLN1	0.548873	0.574759	0	NA
9350	CER1	0.548854	0.60198	0	NA
2059	EPS8	0.548703	0.634347	0	NA
3586	IL10	0.548614	0.302247	0	NA
558	AXL	0.546879	0.332529	0	NA
118429	ANTXR2	0.54499	0.554196	0	NA
7180	CRISP2	0.544595	0.575811	0	NA
3788	KCNS2	0.543491	0.499738	0	NA
4920	ROR2	0.542041	0.556748	0	NA
4314	MMP3	0.541443	0.543205	0	NA
50859	SPOCK3	0.541283	0.698306	0	NA
55016	MARCH1	0.541233	0.747306	0	NA
3671	ISLR	0.540676	0.501386	0	NA
57381	RHOJ	0.540625	0.524996	0	NA
137392	FAM92A1	0.539898	0.494566	0	NA
4908	NTF3	0.538813	0.56261	0	NA
5733	PTGER3	0.538601	0.38376	0	NA
84239	ATP13A4	0.537905	0.219456	0	NA
5949	RBP3	0.537765	0.589953	0	NA
5563	PRKAA2	0.536446	0.463847	0	NA
4233	MET	0.535381	0.140689	0	NA
50863	NTM	0.535362	0.792482	0	NA
5101	PCDH9	0.535336	0.665015	0	NA
245806	VGLL2	0.535	0.598117	0	NA
367	AR	0.534757	0.537471	0	NA
54873	PALMD	0.533874	0.490567	0	NA
9079	LDB2	0.532748	0.672452	0	NA
10242	KCNMB2	0.532503	0.533809	0	NA
55137	FIGN	0.532337	0.688127	0	NA
51705	EMCN	0.532124	0.483013	0	NA
54886	LPPR1	0.531083	0.730397	0	NA
51454	GULP1	0.531051	0.612752	0	NA
53826	FXYD6	0.529922	0.350463	0	NA
9722	NOS1AP	0.529761	0.41404	0	NA
1301	COL11A1	0.529169	0.720695	0	NA
259232	NALCN	0.528778	0.58042	0	NA
5159	PDGFRB	0.528758	0.65563	0	NA
1490	CTGF	0.528103	0.546491	0	NA
5793	PTPRG	0.527154	0.586129	0	NA
6658	SOX3	0.526287	0.599089	0	NA
5592	PRKG1	0.525711	0.542999	0	NA
57710	KIAA1614	0.525481	0.501349	0	NA
25878	MXRA5	0.525343	0.646934	0	NA
7545	ZIC1	0.524767	0.437182	0	NA
3339	HSPG2	0.524455	0.539111	0	NA
55075	UACA	0.524329	0.522657	0	NA
2669	GEM	0.523859	0.454526	0	NA
5744	PTHLH	0.523455	0.415416	0	NA
23439	ATP1B4	0.523054	0.379326	0	NA
4897	NRCAM	0.522214	0.603808	0	NA
3773	KCNJ16	0.52153	0.432198	0	NA
9902	MRC2	0.520094	0.537603	0	NA
89795	NAV3	0.518478	0.494621	0	NA
9180	OSMR	0.518339	0.243715	0	NA
130399	ACVR1C	0.517551	0.308431	0	NA
81563	C1orf21	0.516838	0.444533	0	NA
84435	GPR123	0.515699	0.33595	0	NA
10203	CALCRL	0.515532	0.487636	0	NA
4128	MAOA	0.515503	0.672223	0	NA
84870	RSPO3	0.514938	0.58534	0	NA
6586	SLIT3	0.513912	0.566863	0	NA
1261	CNGA3	0.513402	0.515326	0	NA
2668	GDNF	0.512375	0.195891	0	NA
29119	CTNNA3	0.511233	0.484132	0	NA
29967	LRP12	0.51088	0.304194	0	NA
4212	MEIS2	0.510548	0.410424	0	NA
7057	THBS1	0.510487	0.687505	0	NA
286	ANK1	0.508104	0.620728	0	NA
64131	XYLT1	0.507251	0.562409	0	NA
3238	HOXD12	0.507212	0.955471	0	NA
341880	SLC35F4	0.506703	0.518262	0	NA
6299	SALL1	0.506503	0.515989	0	NA
4883	NPR3	0.506184	0.507355	0	NA
1285	COL4A3	0.50598	0.384346	0	NA
286097	MICU3	0.505881	0.323662	0	NA
79785	RERGL	0.505307	0.234369	0	NA
5212	VIT	0.504731	0.230387	0	NA
80177	MYCT1	0.504655	0.331825	0	NA
9758	FRMPD4	0.504439	0.419495	0	NA
90634	N4BP2L1	0.504142	0.3547	0	NA
84684	INSM2	0.503973	0.518416	0	NA
3479	IGF1	0.503152	0.765165	0	NA
132884	EVC2	0.503017	0.949381	0	NA
7373	COL14A1	0.502318	0.301314	0	NA
7145	TNS1	0.500916	0.45462	0	NA
8499	PPFIA2	0.497142	0.526513	0	NA
55998	NXF5	0.496953	0.545186	0	NA
3554	IL1R1	0.496689	0.533534	0	NA
58538	MPP4	0.496501	0.54447	0	NA
10371	SEMA3A	0.496283	0.589172	0	NA
5125	PCSK5	0.495727	0.422855	0	NA
4094	MAF	0.495183	0.427068	0	NA
9037	SEMA5A	0.494576	0.379587	0	NA
221935	SDK1	0.494563	0.781009	0	NA
1501	CTNND2	0.494079	0.754257	0	NA
10411	RAPGEF3	0.493872	0.549416	0	NA
6489	ST8SIA1	0.493574	0.397646	0	NA
90293	KLHL13	0.492449	0.215711	0	NA
79776	ZFHX4	0.491401	0.517893	0	NA
56034	PDGFC	0.490952	0.586061	0	NA
114897	C1QTNF1	0.49029	0.52299	0	NA
2115	ETV1	0.490051	0.479643	0	NA
154810	AMOTL1	0.489047	0.603848	0	NA
9627	SNCAIP	0.488166	0.648048	0	NA
202559	KHDRBS2	0.487808	0.911985	0	NA
116159	CYYR1	0.48748	0.423994	0	NA
860	RUNX2	0.487472	0.383506	0	NA
4208	MEF2C	0.487423	0.345225	0	NA
27334	P2RY10	0.485902	0.520137	0	NA
54502	RBM47	0.484941	0.494906	0	NA
667	DST	0.483383	0.262929	0	NA
56892	C8orf4	0.483252	0.382337	0	NA
2078	ERG	0.482544	0.856813	0	NA
1004	CDH6	0.481721	0.496566	0	NA
84466	MEGF10	0.480124	0.677943	0	NA
4481	MSR1	0.479523	0.939546	0	NA
79820	CATSPERB	0.479198	0.49684	0	NA
4319	MMP10	0.478973	0.675281	0	NA
2846	LPAR4	0.478861	0.502411	0	NA
11098	PRSS23	0.478559	0.487103	0	NA
6332	SCN7A	0.478266	0.555511	0	NA
8905	AP1S2	0.477541	0.488515	0	NA
6495	SIX1	0.477185	0.423195	0	NA
22797	TFEC	0.476273	0.159658	0	NA
5173	PDYN	0.476217	0.694205	0	NA
4036	LRP2	0.475431	0.387296	0	NA
10584	COLEC10	0.475359	0.50197	0	NA
1909	EDNRA	0.474831	0.477856	0	NA
114134	SLC2A13	0.474616	0.564457	0	NA
219527	LRRC55	0.47457	0.859875	0	NA
287	ANK2	0.474557	0.183412	0	NA
57616	TSHZ3	0.474163	0.440263	0	NA
9499	MYOT	0.473327	0.615404	0	NA
221395	GPR116	0.473113	0.497611	0	NA
3075	CFH	0.471992	0.296575	0	NA
11069	RAPGEF4	0.471918	0.538888	0	NA
5010	CLDN11	0.471898	0.467367	0	NA
390	RND3	0.471579	0.311241	0	NA
160428	ALDH1L2	0.47151	0.720332	0	NA
10846	PDE10A	0.47044	0.280866	0	NA
1300	COL10A1	0.469224	0.657226	0	NA
8647	ABCB11	0.468038	0.427665	0	NA
10718	NRG3	0.467957	0.751108	0	NA
10082	GPC6	0.467366	0.430434	0	NA
4026	LPP	0.46734	0.698488	0	NA
3228	HOXC12	0.467205	0.393989	0	NA
83700	JAM3	0.467197	0.310839	0	NA
7162	TPBG	0.46672	0.299669	0	NA
25927	CNRIP1	0.466711	0.48712	0	NA
4634	MYL3	0.466668	0.4644	0	NA
124783	SPATA32	0.466074	0.575381	0	NA
84766	EFCAB4B	0.465746	0.570562	0	NA
2167	FABP4	0.465267	0.686048	0	NA
390616	ANKRD34C	0.464218	0.58482	0	NA
5414	SEPT4	0.464153	0.421812	0	NA
7092	TLL1	0.463466	0.488073	0	NA
6588	SLN	0.46272	0.454393	0	NA
225	ABCD2	0.462477	0.402469	0	NA
55714	TENM3	0.462454	0.75406	0	NA
79689	STEAP4	0.461997	0.295778	0	NA
4760	NEUROD1	0.461515	0.452389	0	NA
108	ADCY2	0.461249	0.449329	0	NA
387104	SOGA3	0.460521	0.418398	0	NA
58158	NEUROD4	0.459389	0.66752	0	NA
22871	NLGN1	0.458673	0.721348	0	NA
347902	AMIGO2	0.457765	0.618701	0	NA
27063	ANKRD1	0.457324	0.412937	0	NA
9228	DLGAP2	0.453805	0.7371	0	NA
93986	FOXP2	0.452107	0.233652	0	NA
171024	SYNPO2	0.451927	0.281021	0	NA
2557	GABRA4	0.451874	0.484952	0	NA
9038	TAAR5	0.451561	0.748709	0	NA
653	BMP5	0.451431	0.847429	0	NA
1448	CSN3	0.451239	0.419725	0	NA
220965	FAM13C	0.451163	0.414625	0	NA
4593	MUSK	0.451159	0.388935	0	NA
57575	PCDH10	0.450875	0.53143	0	NA
6363	CCL19	0.450342	0.670026	0	NA
64092	SAMSN1	0.449986	0.654927	0	NA
22999	RIMS1	0.449609	0.833022	0	NA
136371	ASB10	0.44946	0.497198	0	NA
56479	KCNQ5	0.448309	0.527074	0	NA
94	ACVRL1	0.447427	0.570874	0	NA
4885	NPTX2	0.447337	0.669629	0	NA
4988	OPRM1	0.446606	0.392652	0	NA
9542	NRG2	0.446499	0.623597	0	NA
5376	PMP22	0.446335	0.57589	0	NA
2534	FYN	0.445351	0.198982	0	NA
3739	KCNA4	0.445205	0.580278	0	NA
10231	RCAN2	0.444084	0.572547	0	NA
810	CALML3	0.443859	0.34264	0	NA
2121	EVC	0.443777	0.552336	0	NA
55203	LGI2	0.442939	0.955801	0	NA
9899	SV2B	0.442847	0.535685	0	NA
7432	VIP	0.442544	0.829086	0	NA
5919	RARRES2	0.441966	0.312097	0	NA
84541	KBTBD8	0.441894	0.56937	0	NA
7881	KCNAB1	0.441321	0.274617	0	NA
54757	FAM20A	0.44006	0.212786	0	NA
56129	PCDHB7	0.439379	0.534441	0	NA
4781	NFIB	0.438857	0.710099	0	NA
5618	PRLR	0.438332	0.598293	0	NA
4990	SIX6	0.43828	0.536992	0	NA
4331	MNAT1	0.437203	0.451557	0	NA
55195	C14orf105	0.437178	0.466613	0	NA
169792	GLIS3	0.43493	0.467388	0	NA
2300	FOXL1	0.434091	0.421351	0	NA
639	PRDM1	0.433969	0.608989	0	NA
51744	CD244	0.433787	0.497736	0	NA
80114	BICC1	0.433702	0.552957	0	NA
170825	GSX2	0.433614	0.386767	0	NA
6101	RP1	0.432989	0.323867	0	NA
151887	CCDC80	0.432927	0.469213	0	NA
54798	DCHS2	0.432061	0.418456	0	NA
56154	TEX15	0.430917	0.596937	0	NA
3232	HOXD3	0.430852	0.45672	0	NA
29969	MDFIC	0.430221	0.480401	0	NA
4982	TNFRSF11B	0.429084	0.193691	0	NA
51196	PLCE1	0.428507	0.5907	0	NA
3886	KRT35	0.42814	0.927707	0	NA
10395	DLC1	0.427687	0.664641	0	NA
2019	EN1	0.426858	0.363107	0	NA
84898	PLXDC2	0.426356	0.561586	0	NA
56956	LHX9	0.42533	0.520712	0	NA
11346	SYNPO	0.422596	0.692435	0	NA
2791	GNG11	0.422478	0.771775	15	7q21.3
4330	MN1	0.422163	0.481979	0	NA
166824	RASSF6	0.421237	0.288752	0	NA
7075	TIE1	0.420625	0.431494	0	NA
54453	RIN2	0.420429	0.713846	0	NA
56287	GKN1	0.420279	0.646393	0	NA
8470	SORBS2	0.420268	0.597455	0	NA
5066	PAM	0.419902	0.605758	0	NA
23114	NFASC	0.419439	0.378387	0	NA
51352	WT1-AS	0.419252	0.41962	0	NA
440270	GOLGA8B	0.418899	0.307089	0	NA
1295	COL8A1	0.418822	0.630688	0	NA
4131	MAP1B	0.418812	0.775975	0	NA
6357	CCL13	0.418489	0.923643	0	NA
57829	ZP4	0.418272	0.79252	0	NA
4155	MBP	0.4171	0.744952	0	NA
203430	ZCCHC5	0.416979	0.924491	0	NA
221823	PRPS1L1	0.41695	0.690477	0	NA
337876	CHSY3	0.416688	0.403507	0	NA
256536	TCERG1L	0.416035	0.453672	0	NA
3234	HOXD8	0.414766	0.845129	0	NA
83992	CTTNBP2	0.414048	0.343881	0	NA
2255	FGF10	0.413607	0.629095	0	NA
23531	MMD	0.413276	0.341074	0	NA
63978	PRDM14	0.412688	0.440441	0	NA
84814	PPAPDC3	0.412546	0.578601	0	NA
56833	SLAMF8	0.412378	0.282054	0	NA
163404	LPPR5	0.412207	0.751988	0	NA
5179	PENK	0.412057	0.38129	0	NA
5350	PLN	0.411658	0.988075	21	6q22.31
27295	PDLIM3	0.411573	0.120708	0	NA
51655	RASD1	0.411188	0.438692	0	NA
5156	PDGFRA	0.409967	0.86597	0	NA
51661	FKBP7	0.408905	0.906964	8	2q31.2
2257	FGF12	0.406494	0.438569	0	NA
57565	KLHL14	0.406271	0.615582	0	NA
219972	MPEG1	0.405898	0.45103	0	NA
59	ACTA2	0.405894	0.576412	0	NA
9705	ST18	0.405374	0.468261	0	NA
22807	IKZF2	0.405299	0.641966	0	NA
338645	LUZP2	0.405084	0.402652	0	NA
29851	ICOS	0.404754	0.435446	0	NA
1807	DPYS	0.404316	0.642353	0	NA
84102	SLC41A2	0.404073	0.523356	0	NA
143903	LAYN	0.40403	0.777242	0	NA
23187	PHLDB1	0.403843	0.575996	0	NA
9590	AKAP12	0.403309	0.733581	0	NA
64321	SOX17	0.403035	0.469758	0	NA
8522	GAS7	0.402464	0.283171	0	NA
285761	DCBLD1	0.402132	0.558522	0	NA
6716	SRD5A2	0.400839	0.672955	0	NA
4915	NTRK2	0.398958	0.386803	0	NA
81285	OR51E2	0.398852	0.534766	0	NA
9242	MSC	0.398768	0.502986	0	NA
26278	SACS	0.398537	0.59124	0	NA
10800	CYSLTR1	0.398292	0.381897	0	NA
55328	RNLS	0.397657	0.608985	0	NA
859	CAV3	0.397431	0.556321	0	NA
6446	SGK1	0.397234	0.547406	0	NA
6121	RPE65	0.396834	0.38216	0	NA
6792	CDKL5	0.396431	0.247079	0	NA
119692	OR51S1	0.396132	0.734425	0	NA
79987	SVEP1	0.395531	0.446613	0	NA
1601	DAB2	0.395289	0.478376	0	NA
1669	DEFA4	0.395102	0.73609	0	NA
50511	SYCP3	0.392981	0.513139	0	NA
6649	SOD3	0.392811	0.454218	0	NA
150921	TCF23	0.392675	0.607642	0	NA
79633	FAT4	0.392458	1.00478	0	NA
57758	SCUBE2	0.392397	0.531952	0	NA
4804	NGFR	0.391215	0.436619	0	NA
4734	NEDD4	0.391013	0.581945	0	NA
270	AMPD1	0.390909	0.534496	0	NA
1421	CRYGD	0.390787	0.428223	0	NA
4093	SMAD9	0.390274	0.579161	0	NA
6383	SDC2	0.390098	0.46329	0	NA
27129	HSPB7	0.390019	0.445486	0	NA
8707	B3GALT2	0.389631	0.615911	0	NA
219959	OR1S1	0.389127	0.650543	0	NA
10631	POSTN	0.388851	0.659376	0	NA
83604	TMEM47	0.388751	0.621299	0	NA
6252	RTN1	0.388557	0.674467	0	NA
10752	CHL1	0.388445	0.651515	0	NA
140625	ACTRT2	0.388443	0.618039	0	NA
83595	SOX7	0.387803	0.638948	0	NA
134187	POU5F2	0.387801	0.712383	0	NA
4082	MARCKS	0.387384	0.464865	0	NA
2770	GNAI1	0.386232	0.487785	0	NA
8445	DYRK2	0.386231	0.822304	0	NA
9886	RHOBTB1	0.385687	0.459675	0	NA
6354	CCL7	0.385633	0.534757	0	NA
4856	NOV	0.385463	0.181134	0	NA
6196	RPS6KA2	0.38497	0.605268	0	NA
57821	CCDC181	0.384829	0.512761	0	NA
91851	CHRDL1	0.384495	0.443734	0	NA
337963	KRTAP23-1	0.384372	0.814556	0	NA
79674	VEPH1	0.384303	0.519822	0	NA
1030	CDKN2B	0.383841	0.516843	0	NA
199221	DZIP1L	0.382908	0.652011	0	NA
9749	PHACTR2	0.382285	0.358905	0	NA
51050	PI15	0.382243	0.690392	0	NA
3737	KCNA2	0.381461	0.500796	0	NA
338661	TMEM225	0.380706	0.424777	0	NA
1993	ELAVL2	0.380262	0.419908	0	NA
60482	SLC5A7	0.380183	0.482303	0	NA
1303	COL12A1	0.379785	0.429793	0	NA
3489	IGFBP6	0.379652	0.480733	0	NA
58494	JAM2	0.3793	0.924894	0	NA
2042	EPHA3	0.378614	0.413855	0	NA
9462	RASAL2	0.377697	0.684222	0	NA
1080	CFTR	0.377596	0.312496	0	NA
861	RUNX1	0.376833	0.396388	0	NA
7299	TYR	0.376588	0.535433	0	NA
7091	TLE4	0.376151	0.525823	0	NA
7045	TGFBI	0.375915	0.596538	0	NA
201633	TIGIT	0.375477	0.311135	0	NA
1208	CLPS	0.375301	0.368694	0	NA
9865	TRIL	0.375267	0.476948	0	NA
23630	KCNE1L	0.374694	0.278816	0	NA
11010	GLIPR1	0.374603	0.325217	0	NA
51146	A4GNT	0.372331	0.576776	0	NA
79974	CPED1	0.371542	0.868306	0	NA
164312	LRRN4	0.371157	1.00335	0	NA
8368	HIST1H4L	0.37112	0.568794	0	NA
64123	ELTD1	0.370847	0.486579	0	NA
11075	STMN2	0.370612	0.30707	0	NA
54112	GPR88	0.370498	0.459705	0	NA
200315	APOBEC3A	0.370217	0.299645	0	NA
22936	ELL2	0.370115	0.732367	0	NA
286343	LURAP1L	0.37004	0.838483	0	NA
22915	MMRN1	0.368944	0.772209	0	NA
79971	WLS	0.368477	0.60987	0	NA
23336	SYNM	0.368165	0.379522	0	NA
114899	C1QTNF3	0.367843	0.174531	0	NA
7837	PXDN	0.366959	0.625865	0	NA
63974	NEUROD6	0.366866	0.497092	0	NA
90134	KCNH7	0.366273	0.55576	0	NA
313	AOAH	0.366187	0.191767	0	NA
3824	KLRD1	0.366184	0.64547	0	NA
340156	MYLK4	0.365938	0.416455	0	NA
1012	CDH13	0.364659	0.198494	0	NA
8839	WISP2	0.364579	0.558996	0	NA
4919	ROR1	0.364539	0.643711	0	NA
219654	ZCCHC24	0.363613	0.790917	0	NA
57835	SLC4A5	0.363482	0.433197	0	NA
2128	EVX1	0.363276	0.605635	0	NA
4585	MUC4	0.363056	0.412951	0	NA
7046	TGFBR1	0.363009	0.510907	0	NA
2564	GABRE	0.362763	0.545266	0	NA
5288	PIK3C2G	0.362743	0.553568	0	NA
11228	RASSF8	0.362608	0.610998	0	NA
5340	PLG	0.36258	0.433251	0	NA
343472	BARHL2	0.362447	0.666524	0	NA
284252	KCTD1	0.362153	0.549543	0	NA
285382	C3orf70	0.361247	0.570033	0	NA
131450	CD200R1	0.359262	0.632199	0	NA
284119	PTRF	0.358054	0.506646	0	NA
56853	CELF4	0.357811	0.384459	0	NA
51294	PCDH12	0.3577	0.62111	0	NA
114800	CCDC85A	0.357404	0.75284	0	NA
3236	HOXD10	0.357146	0.377132	0	NA
3912	LAMB1	0.356618	0.282286	0	NA
30062	RAX	0.356549	0.877457	0	NA
89796	NAV1	0.355705	0.894503	0	NA
196051	PPAPDC1A	0.354923	0.331701	0	NA
221895	JAZF1	0.354681	0.29452	0	NA
255101	CCDC108	0.354601	0.322642	0	NA
116534	MRGPRE	0.354413	0.476515	0	NA
8633	UNC5C	0.354173	0.503302	0	NA
2904	GRIN2B	0.353928	0.213712	0	NA
147409	DSG4	0.353901	0.696572	0	NA
131096	KCNH8	0.35385	0.411031	0	NA
6910	TBX5	0.353299	0.830015	0	NA
1440	CSF3	0.352961	0.668844	0	NA
84077	C3orf20	0.352912	0.470793	0	NA
25797	QPCT	0.352514	0.590161	0	NA
1734	DIO2	0.352502	0.462337	0	NA
3685	ITGAV	0.352282	0.614696	0	NA
90139	TSPAN18	0.352116	0.607997	0	NA
538	ATP7A	0.351855	0.485036	0	NA
26257	NKX2-8	0.351651	0.525241	0	NA
4313	MMP2	0.350374	0.682986	0	NA
120400	NXPE1	0.350338	0.522047	0	NA
140862	ISM1	0.349747	0.5219	0	NA
4308	TRPM1	0.348976	0.586838	0	NA
7275	TUB	0.34894	0.62712	0	NA
1462	VCAN	0.348714	0.646029	0	NA
79192	IRX1	0.348123	0.280784	0	NA
139221	MUM1L1	0.347017	0.328552	0	NA
8821	INPP4B	0.346654	0.483294	0	NA
4081	MAB21L1	0.346579	0.529599	0	NA
5075	PAX1	0.346383	0.593507	0	NA
716	C1S	0.346146	0.284827	0	NA
23732	FRRS1L	0.345962	0.820944	0	NA
1750	DLX6	0.344834	0.812029	0	NA
7360	UGP2	0.344619	0.69761	0	NA
284274	SMIM21	0.344234	0.63587	0	NA
5122	PCSK1	0.344015	0.740242	0	NA
1015	CDH17	0.343647	0.839567	0	NA
11082	ESM1	0.343247	0.381343	0	NA
151112	ZSWIM2	0.342729	0.450367	0	NA
8840	WISP1	0.342278	0.867825	0	NA
83468	GLT8D2	0.342237	0.720613	0	NA
27283	TINAG	0.342196	0.379059	0	NA
10090	UST	0.341707	0.452406	0	NA
3910	LAMA4	0.341581	0.751545	0	NA
6999	TDO2	0.341486	0.60165	0	NA
51232	CRIM1	0.34083	0.56814	0	NA
222537	HS3ST5	0.340573	0.871483	0	NA
253738	EBF3	0.340128	0.392343	0	NA
50508	NOX3	0.339999	0.931827	0	NA
2173	FABP7	0.339279	0.475475	0	NA
3760	KCNJ3	0.338694	0.369	0	NA
66000	TMEM108	0.337847	0.343731	0	NA
122876	GPHB5	0.337488	0.570315	0	NA
2012	EMP1	0.337295	0.605532	0	NA
55351	STK32B	0.337181	0.749153	0	NA
92126	DSEL	0.336839	0.731618	0	NA
200132	TCTEX1D1	0.336765	0.867399	0	NA
25802	LMOD1	0.336269	0.60385	0	NA
56907	SPIRE1	0.336061	0.431864	0	NA
63976	PRDM16	0.335548	0.490194	0	NA
63895	PIEZO2	0.335457	0.233355	0	NA
858	CAV2	0.335409	0.436924	0	NA
11174	ADAMTS6	0.33523	0.500759	0	NA
2	A2M	0.334824	0.520129	0	NA
168667	BMPER	0.334179	0.483128	0	NA
1075	CTSC	0.334165	0.796756	0	NA
1466	CSRP2	0.333959	0.696354	0	NA
3170	FOXA2	0.333702	0.433754	0	NA
22891	ZNF365	0.333208	0.715483	0	NA
118856	MMP21	0.333176	0.537779	0	NA
161357	MDGA2	0.333101	0.289365	0	NA
10930	APOBEC2	0.333034	0.529322	0	NA
5142	PDE4B	0.332961	0.752726	0	NA
58504	ARHGAP22	0.332168	0.513922	0	NA
23200	ATP11B	0.332133	0.494342	0	NA
84141	EVA1A	0.331817	0.579166	0	NA
27303	RBMS3	0.331532	0.503822	0	NA
113220	KIF12	0.331201	0.432533	0	NA
7078	TIMP3	0.331165	0.733093	0	NA
9496	TBX4	0.331034	0.586318	0	NA
399694	SHC4	0.330079	0.305067	0	NA
11155	LDB3	0.330076	0.239953	0	NA
126868	MAB21L3	0.329892	0.545581	0	NA
11278	KLF12	0.329719	0.436041	0	NA
9508	ADAMTS3	0.329664	0.481242	0	NA
2259	FGF14	0.329352	0.403847	0	NA
23460	ABCA6	0.328563	0.658764	0	NA
4114	MAGEB3	0.328173	0.790543	0	NA
1288	COL4A6	0.327735	0.433407	0	NA
8323	FZD6	0.327142	0.576123	0	NA
2893	GRIA4	0.326892	0.81348	0	NA
81832	NETO1	0.326476	0.836772	0	NA
11166	SOX21	0.326382	0.645998	0	NA
8555	CDC14B	0.326092	0.511317	0	NA
338773	TMEM119	0.325594	0.724949	0	NA
159963	SLC5A12	0.325567	0.844362	0	NA
57125	PLXDC1	0.32544	0.706557	0	NA
4756	NEO1	0.324807	0.665024	0	NA
148753	FAM163A	0.32461	0.321015	0	NA
10060	ABCC9	0.324037	0.676343	0	NA
26137	ZBTB20	0.323953	0.300783	0	NA
26115	TANC2	0.323679	0.289688	0	NA
7007	TECTA	0.322811	0.526042	0	NA
6547	SLC8A3	0.322809	0.400187	0	NA
54829	ASPN	0.322308	0.911504	0	NA
8092	ALX1	0.322221	0.302436	0	NA
10891	PPARGC1A	0.322052	0.504788	0	NA
4071	TM4SF1	0.321636	0.378201	0	NA
2674	GFRA1	0.320661	0.711959	0	NA
220323	OAF	0.319851	0.365766	0	NA
140807	KRT72	0.319777	0.558031	0	NA
22918	CD93	0.319421	0.497562	0	NA
23321	TRIM2	0.319028	0.785242	0	NA
5788	PTPRC	0.31862	0.647846	0	NA
84171	LOXL4	0.318524	0.57596	0	NA
200403	VWA3B	0.318441	0.481483	0	NA
125111	GJD3	0.318405	0.73808	0	NA
80055	PGAP1	0.318305	0.328076	0	NA
83439	TCF7L1	0.318177	0.516404	0	NA
64097	EPB41L4A	0.317883	0.306732	0	NA
10326	SIRPB1	0.317176	0.378444	0	NA
7472	WNT2	0.316847	0.378275	0	NA
91653	BOC	0.316683	0.664225	0	NA
1272	CNTN1	0.316591	0.495853	0	NA
54413	NLGN3	0.3163	0.527063	0	NA
51778	MYOZ2	0.316258	0.560192	0	NA
3914	LAMB3	0.316196	0.444134	0	NA
26064	RAI14	0.315835	0.425162	0	NA
4810	NHS	0.315364	0.609485	0	NA
166863	RBM46	0.315303	0.741862	0	NA
93109	TMEM44	0.315213	0.236793	0	NA
2998	GYS2	0.315201	0.549083	0	NA
26285	CLDN17	0.315157	0.487806	0	NA
9607	CARTPT	0.314772	0.652589	0	NA
286133	SCARA5	0.314541	0.414976	0	NA
100169989	DBIL5P2	0.314054	0.425158	0	NA
2897	GRIK1	0.313893	0.307163	0	NA
135228	CD109	0.313617	0.402452	0	NA
55081	IFT57	0.313396	0.713302	0	NA
56923	NMUR2	0.312892	0.583341	0	NA
5743	PTGS2	0.312669	0.131216	0	NA
28999	KLF15	0.312621	0.403051	0	NA
339302	CPLX4	0.311977	0.684495	0	NA
8577	TMEFF1	0.31169	0.380918	0	NA
50515	CHST11	0.309838	0.652259	0	NA
55062	WIPI1	0.309586	0.387164	0	NA
222642	TSPO2	0.308745	0.691128	0	NA
1837	DTNA	0.308654	0.742538	0	NA
53346	TM6SF1	0.308644	0.332888	0	NA
54861	SNRK	0.308006	0.434121	0	NA
80310	PDGFD	0.307502	0.56959	0	NA
84059	GPR98	0.307296	0.376033	0	NA
182	JAG1	0.306788	0.351092	0	NA
84620	ST6GAL2	0.306219	0.599494	0	NA
1539	CYLC2	0.305758	0.55366	0	NA
91179	SCARF2	0.305512	0.372807	0	NA
23040	MYT1L	0.304577	0.54222	0	NA
404201	WDFY3-AS2	0.304271	0.570315	0	NA
22885	ABLIM3	0.303699	0.568929	0	NA
53353	LRP1B	0.303567	0.140062	0	NA
7957	EPM2A	0.303243	0.494696	0	NA
56157	TEX13A	0.303023	0.720511	0	NA
3909	LAMA3	0.302957	0.268903	0	NA
4084	MXD1	0.302664	0.348573	0	NA
114571	SLC22A9	0.302396	0.561194	0	NA
22865	SLITRK3	0.302194	0.447605	0	NA
4159	MC3R	0.302138	0.58579	0	NA
2028	ENPEP	0.302121	0.351817	0	NA
3355	HTR1F	0.302105	0.491449	0	NA
57633	LRRN1	0.301853	0.651154	0	NA
3676	ITGA4	0.301435	0.461634	0	NA
7730	ZNF177	0.301027	0.589023	0	NA
5161	PDHA2	0.300902	0.849682	0	NA
6347	CCL2	0.300837	0.646428	0	NA
64478	CSMD1	0.300644	0.427534	0	NA
2566	GABRG2	0.3006	0.516843	0	NA
2328	FMO3	0.300422	0.588363	0	NA
9628	RGS6	0.299666	0.594357	0	NA
115677	NOSTRIN	0.299573	0.37991	0	NA
2744	GLS	0.299509	0.488713	0	NA
8997	KALRN	0.29932	0.44783	0	NA
121601	ANO4	0.299147	0.615125	0	NA
3673	ITGA2	0.298852	0.560415	0	NA
121391	KRT74	0.297911	0.664662	0	NA
948	CD36	0.297622	0.450376	0	NA
6236	RRAD	0.296995	0.688786	0	NA
55799	CACNA2D3	0.296978	0.799168	0	NA
55076	TMEM45A	0.296497	0.501279	0	NA
6925	TCF4	0.29646	0.310944	0	NA
55704	CCDC88A	0.296296	0.441082	0	NA
4889	NPY5R	0.295999	0.398828	0	NA
219578	ZNF804B	0.295906	0.652213	0	NA
113612	CYP2U1	0.295808	0.554307	0	NA
23584	VSIG2	0.295761	0.496805	0	NA
5644	PRSS1	0.29547	0.703927	0	NA
115330	GPR146	0.295131	0.718454	0	NA
56253	CRTAM	0.294852	0.580105	0	NA
4620	MYH2	0.294646	0.884127	0	NA
170850	KCNG3	0.294402	0.403338	0	NA
55752	SEPT11	0.293856	0.611608	0	NA
63982	ANO3	0.293731	0.626044	0	NA
55304	SPTLC3	0.293382	0.374664	0	NA
80863	PRRT1	0.291269	0.581946	0	NA
8403	SOX14	0.290943	0.486698	0	NA
22837	COBLL1	0.290941	0.308524	0	NA
152007	GLIPR2	0.289086	0.724897	0	NA
283208	P4HA3	0.288872	0.393516	0	NA
284759	SIRPB2	0.288831	0.429503	0	NA
11037	STON1	0.288483	0.312527	0	NA
8001	GLRA3	0.287896	0.716225	0	NA
81448	OR6K2	0.287809	0.701803	0	NA
5800	PTPRO	0.287427	0.635779	0	NA
128553	TSHZ2	0.286337	0.554176	0	NA
5671	PSG3	0.28625	0.870309	0	NA
2687	GGT5	0.285815	0.623048	0	NA
90737	PAGE5	0.28554	0.448274	0	NA
25789	TMEM59L	0.284949	0.385484	0	NA
56203	LMOD3	0.284884	0.449027	0	NA
347731	LRRTM3	0.284849	0.760181	0	NA
50840	TAS2R14	0.284532	0.6113	0	NA
442213	PTCHD4	0.284233	0.493526	0	NA
7135	TNNI1	0.283667	0.45038	0	NA
4325	MMP16	0.283551	0.406541	0	NA
151393	RMDN2	0.282809	0.299557	0	NA
51422	PRKAG2	0.281464	0.603862	0	NA
8029	CUBN	0.281106	0.62903	0	NA
114294	LACTB	0.281085	0.375706	0	NA
53940	FTHL17	0.280924	0.638655	0	NA
9211	LGI1	0.279703	0.265634	0	NA
2555	GABRA2	0.279491	0.448538	0	NA
8302	KLRC4	0.278883	0.720374	0	NA
169044	COL22A1	0.277987	0.188478	0	NA
116068	LYSMD3	0.277966	0.720331	0	NA
54714	CNGB3	0.277308	0.560998	0	NA
5737	PTGFR	0.276771	0.23531	0	NA
9075	CLDN2	0.276635	0.32664	0	NA
65012	SLC26A10	0.276397	0.22046	0	NA
22846	VASH1	0.276212	0.504834	0	NA
4139	MARK1	0.276105	0.372659	0	NA
223117	SEMA3D	0.275981	0.751038	0	NA
1306	COL15A1	0.275835	0.476962	0	NA
55267	PRR34	0.275165	0.78153	0	NA
55117	SLC6A15	0.274474	0.440616	0	NA
114786	XKR4	0.274401	0.236202	0	NA
9752	PCDHA9	0.274212	0.522533	0	NA
55906	ZC4H2	0.27396	0.631321	0	NA
145946	SPATA8	0.273943	0.685766	0	NA
254268	AKNAD1	0.273635	0.657887	0	NA
121227	LRIG3	0.27351	0.258814	0	NA
4886	NPY1R	0.273486	0.22075	0	NA
10810	WASF3	0.272756	0.426045	0	NA
3576	CXCL8	0.272743	0.575594	0	NA
6342	SCP2	0.272297	0.303708	0	NA
23236	PLCB1	0.2722	0.540825	0	NA
3142	HLX	0.271924	0.645628	0	NA
1902	LPAR1	0.270869	0.782964	0	NA
143872	ARHGAP42	0.270731	0.638428	0	NA
116135	LRRC3B	0.270524	0.612795	0	NA
136991	ASZ1	0.270174	0.399625	0	NA
25763	HYPM	0.270131	0.495738	0	NA
9770	RASSF2	0.269707	0.379881	0	NA
4163	MCC	0.269526	0.475033	0	NA
114788	CSMD3	0.269375	0.415286	0	NA
105	ADARB2	0.269194	0.79614	0	NA
9370	ADIPOQ	0.268872	0.282392	0	NA
132332	TMEM155	0.26879	0.248767	0	NA
5593	PRKG2	0.26876	0.621073	0	NA
51334	PRR16	0.268616	0.684432	0	NA
2335	FN1	0.268493	0.485431	0	NA
79589	RNF128	0.268466	0.453929	0	NA
2980	GUCA2A	0.267788	0.391371	0	NA
112464	PRKCDBP	0.267471	0.553006	0	NA
4129	MAOB	0.267189	0.550746	0	NA
340419	RSPO2	0.267011	0.616796	0	NA
139105	BEND2	0.266543	0.895056	0	NA
5137	PDE1C	0.266262	0.49098	0	NA
5229	PGGT1B	0.266099	0.411747	0	NA
441061	MARCH11	0.26605	0.631099	0	NA
63876	PKNOX2	0.266018	0.355234	0	NA
50832	TAS2R4	0.265901	0.711787	0	NA
5308	PITX2	0.265691	0.351729	0	NA
9068	ANGPTL1	0.26515	0.744149	0	NA
5542	PRB1	0.264805	0.461763	0	NA
11096	ADAMTS5	0.264645	0.236293	0	NA
3827	KNG1	0.264632	0.867399	0	NA
11025	LILRB3	0.264615	0.409683	0	NA
2621	GAS6	0.264347	0.503944	0	NA
157869	SBSPON	0.264093	0.515479	0	NA
64067	NPAS3	0.26396	0.667937	0	NA
256076	COL6A5	0.263735	0.70275	0	NA
7903	ST8SIA4	0.263458	0.51645	0	NA
27253	PCDH17	0.263389	0.553414	0	NA
4888	NPY6R	0.263173	0.677619	0	NA
4986	OPRK1	0.262812	0.505899	0	NA
85480	TSLP	0.262762	0.595229	0	NA
389336	C5orf46	0.26248	0.299979	0	NA
10335	MRVI1	0.262185	0.524223	0	NA
1287	COL4A5	0.262091	0.247905	0	NA
28232	SLCO3A1	0.261935	0.636342	0	NA
10249	GLYAT	0.261566	0.496279	0	NA
50616	IL22	0.261358	0.636247	0	NA
8516	ITGA8	0.260914	0.673102	0	NA
23562	CLDN14	0.260648	0.431266	0	NA
115111	SLC26A7	0.260457	0.643897	0	NA
284185	LINC00482	0.260194	0.395885	0	NA
7139	TNNT2	0.259019	0.413835	0	NA
2702	GJA5	0.25868	0.312166	0	NA
79722	ANKRD55	0.258266	0.339675	0	NA
8989	TRPA1	0.257798	0.296568	0	NA
2894	GRID1	0.257675	0.384542	0	NA
54796	BNC2	0.257394	0.536405	0	NA
9935	MAFB	0.257051	0.33043	0	NA
26524	LATS2	0.256274	0.489003	0	NA
115265	DDIT4L	0.255957	0.444011	0	NA
389658	FAM150A	0.254922	0.558916	0	NA
8048	CSRP3	0.254893	0.694718	0	NA
8706	B3GALNT1	0.254491	0.400089	0	NA
3746	KCNC1	0.25445	0.246875	0	NA
6374	CXCL5	0.254373	0.497845	0	NA
4359	MPZ	0.254265	0.694844	0	NA
83881	MIXL1	0.254188	0.721515	0	NA
2099	ESR1	0.254125	0.575371	0	NA
1363	CPE	0.253999	0.465559	0	NA
83869	TTTY14	0.253555	0.880372	0	NA
651	BMP3	0.253489	0.323176	0	NA
51046	ST8SIA3	0.253479	0.692932	0	NA
353149	TBC1D26	0.253315	0.492421	0	NA
6387	CXCL12	0.252992	0.619717	0	NA
127534	GJB4	0.252356	0.539902	0	NA
57110	HRASLS	0.252273	0.308341	0	NA
4133	MAP2	0.252061	0.43689	0	NA
6899	TBX1	0.251993	0.339666	0	NA
574484	MIR520G	0.251981	0.285314	0	NA
28965	SLC27A6	0.251454	0.409826	0	NA
956	ENTPD3	0.250384	0.660563	0	NA
79899	PRR5L	0.250303	0.699904	0	NA
25937	WWTR1	0.250147	0.442262	0	NA
3593	IL12B	0.250093	0.765506	0	NA
114798	SLITRK1	0.249952	0.563568	0	NA
26060	APPL1	0.249897	0.743821	0	NA
100130733	LRRC70	0.249798	0.422319	0	NA
845	CASQ2	0.249286	0.532187	0	NA
57824	HMHB1	0.249222	0.530926	0	NA
222545	GPRC6A	0.24921	0.640938	0	NA
9639	ARHGEF10	0.248944	0.46463	0	NA
1003	CDH5	0.248754	0.644233	0	NA
8848	TSC22D1	0.248196	0.630568	0	NA
3915	LAMC1	0.248007	0.456965	0	NA
10905	MAN1A2	0.247991	0.704735	0	NA
389206	BEND4	0.247913	0.901458	0	NA
5948	RBP2	0.247664	0.505364	0	NA
9750	FAM65B	0.246874	0.572771	0	NA
2895	GRID2	0.246545	0.421	0	NA
23591	FAM215A	0.246168	0.614129	0	NA
201595	STT3B	0.245719	0.787401	0	NA
800	CALD1	0.245646	0.54583	0	NA
149281	METTL11B	0.245467	0.454373	0	NA
7021	TFAP2B	0.245124	0.421531	0	NA
84449	ZNF333	0.244935	0.4958	0	NA
4618	MYF6	0.244788	0.451017	0	NA
27036	SIGLEC7	0.244712	0.480774	0	NA
440699	LRRC52	0.244592	0.463014	0	NA
56121	PCDHB15	0.244525	0.319451	0	NA
256130	TMEM196	0.244243	0.71598	0	NA
161198	CLEC14A	0.243802	0.511252	0	NA
2034	EPAS1	0.24345	0.387418	0	NA
59277	NTN4	0.243437	0.736098	0	NA
3568	IL5RA	0.243293	0.29157	0	NA
123970	C16orf78	0.243177	0.565626	0	NA
1833	EPYC	0.243018	0.882248	0	NA
5241	PGR	0.242689	0.408309	0	NA
1357	CPA1	0.24241	0.319683	0	NA
3890	KRT84	0.242375	0.762049	0	NA
216	ALDH1A1	0.242359	0.656683	0	NA
6782	HSPA13	0.242033	0.544498	0	NA
53829	P2RY13	0.241652	0.59238	0	NA
84107	ZIC4	0.241322	0.426625	0	NA
3780	KCNN1	0.241273	0.407258	0	NA
159296	NKX2-3	0.241269	0.368281	0	NA
1006	CDH8	0.241138	0.498598	0	NA
2676	GFRA3	0.241074	0.733753	0	NA
56849	TCEAL7	0.241069	0.686146	0	NA
55512	SMPD3	0.240677	0.363147	0	NA
57514	ARHGAP31	0.240184	0.656411	0	NA
729475	RAD51AP2	0.239922	0.489051	0	NA
80315	CPEB4	0.23926	0.706386	0	NA
10316	NMUR1	0.239041	0.731887	16	2q37.1
5965	RECQL	0.238819	0.524097	0	NA
23127	COLGALT2	0.238682	0.781987	0	NA
7220	TRPC1	0.237484	0.373245	0	NA
6594	SMARCA1	0.237342	0.529912	0	NA
84779	NAA11	0.237228	0.528414	0	NA
144402	CPNE8	0.236525	0.605412	13	12q12
27324	TOX3	0.236422	0.352787	0	NA
51375	SNX7	0.236277	0.517186	0	NA
7484	WNT9B	0.23619	0.42543	0	NA
4205	MEF2A	0.236081	0.627818	0	NA
92552	ATXN3L	0.235773	0.404722	0	NA
5507	PPP1R3C	0.235433	0.984793	0	NA
9142	TMEM257	0.235368	0.624301	0	NA
134526	ACOT12	0.235269	0.383464	0	NA
3269	HRH1	0.235055	0.360798	0	NA
2318	FLNC	0.234666	0.248427	0	NA
2899	GRIK3	0.23449	0.678198	0	NA
23136	EPB41L3	0.234227	0.311643	0	NA
1073	CFL2	0.234119	0.148766	0	NA
9271	PIWIL1	0.233668	0.570857	0	NA
6860	SYT4	0.233657	0.467069	0	NA
84689	MS4A14	0.233336	0.71765	0	NA
345557	PLCXD3	0.233306	0.343331	0	NA
255394	TCP11L2	0.233156	0.671322	0	NA
4012	LNPEP	0.232599	0.685726	0	NA
90665	TBL1Y	0.232593	0.522267	0	NA
255877	BCL6B	0.23243	0.456546	0	NA
10394	PRG3	0.232407	0.50514	0	NA
57574	MARCH4	0.232354	0.682905	0	NA
55314	TMEM144	0.231906	0.51411	0	NA
5740	PTGIS	0.231231	0.269104	0	NA
6476	SI	0.231132	0.401823	0	NA
114898	C1QTNF2	0.230833	0.601418	0	NA
2201	FBN2	0.230722	0.386262	0	NA
10392	NOD1	0.230669	0.453299	0	NA
10321	CRISP3	0.230616	0.432374	0	NA
1135	CHRNA2	0.230356	0.597421	0	NA
7018	TF	0.230323	0.456066	0	NA
2009	EML1	0.22979	0.333707	0	NA
342538	NACA2	0.229755	0.673996	0	NA
9719	ADAMTSL2	0.229587	0.522105	0	NA
26050	SLITRK5	0.22953	0.394856	0	NA
56934	CA10	0.229151	0.617097	0	NA
9910	RABGAP1L	0.228995	0.310739	0	NA
199920	C1orf168	0.228985	0.38578	0	NA
140432	RNF113B	0.228843	0.642489	0	NA
5797	PTPRM	0.228467	0.487439	0	NA
84668	FAM126A	0.228412	0.489236	0	NA
55742	PARVA	0.228028	0.467418	0	NA
779	CACNA1S	0.227683	0.221798	0	NA
55824	PAG1	0.227573	0.444595	0	NA
3002	GZMB	0.227542	0.808064	0	NA
6744	SSFA2	0.227456	0.364708	0	NA
419	ART3	0.227356	0.443667	0	NA
8929	PHOX2B	0.227329	0.649713	0	NA
83900	KRTAP9-3	0.227252	0.858095	0	NA
23325	KIAA1033	0.227223	0.297521	0	NA
55086	CXorf57	0.227106	0.47594	0	NA
64377	CHST8	0.227077	0.375468	0	NA
64091	POPDC2	0.226993	0.571059	0	NA
23301	EHBP1	0.226883	0.624039	0	NA
5673	PSG5	0.226399	0.712309	0	NA
115908	CTHRC1	0.225705	0.589421	0	NA
55323	LARP6	0.225694	0.491104	0	NA
261729	STEAP2	0.225579	0.715233	0	NA
23576	DDAH1	0.224855	0.505279	0	NA
11030	RBPMS	0.224485	0.459229	0	NA
3172	HNF4A	0.224164	0.322023	0	NA
5730	PTGDS	0.224113	0.655018	0	NA
116496	FAM129A	0.224033	0.530316	0	NA
9096	TBX18	0.223964	0.507602	0	NA
80760	ITIH5	0.223893	0.798714	0	NA
11249	NXPH2	0.223515	0.85043	0	NA
9436	NCR2	0.223273	0.802072	0	NA
10050	SLC17A4	0.223155	0.472666	0	NA
24147	FJX1	0.223061	0.662394	0	NA
29930	PCDHB1	0.222794	0.618524	0	NA
8325	FZD8	0.222426	0.624598	0	NA
399979	SNX19	0.221904	0.269375	0	NA
347730	LRRTM1	0.22174	0.548421	0	NA
1889	ECE1	0.2213	0.791761	0	NA
23111	SPG20	0.220939	0.615092	0	NA
81029	WNT5B	0.220639	0.516735	0	NA
1486	CTBS	0.220613	0.543784	0	NA
2645	GCK	0.220498	0.234671	0	NA
11326	VSIG4	0.220477	0.278634	0	NA
9947	MAGEC1	0.220356	0.656658	0	NA
5764	PTN	0.220305	0.507862	0	NA
3084	NRG1	0.219869	0.571813	0	NA
285313	IGSF10	0.219368	0.623222	0	NA
343930	MSGN1	0.219046	0.482495	0	NA
2253	FGF8	0.218955	0.306192	0	NA
55888	ZKSCAN7	0.218946	0.463531	0	NA
286183	NKAIN3	0.218741	0.704139	0	NA
266727	MDGA1	0.21859	0.740618	0	NA
1828	DSG1	0.218286	0.62132	0	NA
222553	SLC35F1	0.217844	0.718635	0	NA
9379	NRXN2	0.217611	0.462479	0	NA
338811	FAM19A2	0.217554	0.795191	0	NA
55827	DCAF6	0.217143	0.60494	0	NA
89932	PAPLN	0.216972	0.309478	0	NA
117248	GALNT15	0.21662	0.404299	0	NA
711	ERC2-IT1	0.216619	0.434234	0	NA
1803	DPP4	0.216463	0.350161	0	NA
885	CCK	0.216038	0.569096	0	NA
3381	IBSP	0.215987	0.666486	0	NA
6474	SHOX2	0.215293	0.549005	0	NA
5672	PSG4	0.215164	0.132753	0	NA
57718	PPP4R4	0.214701	0.803785	0	NA
79365	BHLHE41	0.214536	0.249648	0	NA
25884	CHRDL2	0.21344	0.366711	0	NA
7070	THY1	0.212921	0.637628	0	NA
654	BMP6	0.212772	0.375603	0	NA
9452	ITM2A	0.212756	0.46977	0	NA
23284	LPHN3	0.212545	0.6569	0	NA
4745	NELL1	0.212461	0.392111	0	NA
2266	FGG	0.212377	0.465229	0	NA
64135	IFIH1	0.212323	0.867068	0	NA
1307	COL16A1	0.212127	0.362982	0	NA
55554	KLK15	0.212113	0.507671	0	NA
55273	TMEM100	0.211891	0.296099	0	NA
11107	PRDM5	0.211659	0.499023	0	NA
2694	GIF	0.211314	0.925579	0	NA
256979	SUN3	0.211287	0.375456	0	NA
401548	SNX30	0.210808	0.212298	0	NA
131544	CRYBG3	0.210707	0.614822	0	NA
7010	TEK	0.210628	0.522442	0	NA
27133	KCNH5	0.210467	0.510429	0	NA
3358	HTR2C	0.210254	0.68631	0	NA
339976	TRIML1	0.208917	0.3384	0	NA
7003	TEAD1	0.208721	0.697236	0	NA
8455	ATRN	0.208642	0.496768	0	NA
3356	HTR2A	0.208323	0.727738	0	NA
148811	PM20D1	0.208237	0.468077	0	NA
205428	C3orf58	0.207944	0.393146	0	NA
2774	GNAL	0.207502	0.612639	0	NA
2045	EPHA7	0.207157	0.37686	0	NA
375449	MAST4	0.207027	0.137264	0	NA
401265	KLHL31	0.206995	0.624186	0	NA
2246	FGF1	0.206647	0.361892	0	NA
329	BIRC2	0.206065	0.468898	0	NA
89797	NAV2	0.205402	0.419236	0	NA
7368	UGT8	0.205056	0.378705	0	NA
4852	NPY	0.205019	0.524712	0	NA
55515	ASIC4	0.205007	0.630399	0	NA
7431	VIM	0.20459	0.618931	0	NA
54102	CLIC6	0.204185	0.394588	0	NA
7042	TGFB2	0.204135	0.238664	0	NA
1674	DES	0.204008	0.662255	0	NA
23704	KCNE4	0.203871	0.661185	0	NA
1687	DFNA5	0.203769	0.38175	0	NA
54848	ARHGEF38	0.203531	0.475453	0	NA
10686	CLDN16	0.203447	0.642912	0	NA
283297	OR10A4	0.203362	0.667314	0	NA
55511	SAGE1	0.203278	0.673316	0	NA
9187	SLC24A1	0.203163	0.386907	0	NA
57211	GPR126	0.202973	0.518156	0	NA
5587	PRKD1	0.202801	0.863979	0	NA
3080	CFHR2	0.202726	0.379941	0	NA
166614	DCLK2	0.20263	0.510736	0	NA
8618	CADPS	0.202622	0.687974	0	NA
257194	NEGR1	0.202591	0.293646	0	NA
10117	ENAM	0.202531	0.537313	0	NA
84631	SLITRK2	0.202355	0.604981	0	NA
4286	MITF	0.202285	0.298165	0	NA
6885	MAP3K7	0.202238	0.574265	0	NA
366	AQP9	0.202112	0.543368	0	NA
10225	CD96	0.201674	0.4857	0	NA
347516	DGAT2L6	0.201609	0.684391	0	NA
63904	DUSP21	0.201399	0.848405	0	NA
10345	TRDN	0.201178	0.440207	0	NA
93034	NT5C1B	0.200924	0.318885	0	NA
7128	TNFAIP3	0.200858	0.344241	0	NA
79827	CLMP	0.200845	0.427391	0	NA
57586	SYT13	0.200822	0.63483	0	NA
140689	CBLN4	0.200648	0.30353	0	NA
127833	SYT2	0.200434	0.301145	0	NA
9697	TRAM2	0.200393	0.459214	0	NA
25928	SOSTDC1	0.200217	0.323216	0	NA
2841	GPR18	0.200051	0.320774	0	NA
23671	TMEFF2	0.199815	0.856534	0	NA
84628	NTNG2	0.199739	0.412047	0	NA
151278	CCDC140	0.199497	0.540723	0	NA
9843	HEPH	0.199414	0.500939	0	NA
28983	TMPRSS11E	0.199391	0.82062	0	NA
10642	IGF2BP1	0.199365	0.372862	0	NA
10085	EDIL3	0.198772	0.378602	0	NA
676	BRDT	0.198732	0.11128	0	NA
825	CAPN3	0.197969	0.210225	0	NA
29951	PDZRN4	0.197833	0.24744	0	NA
9982	FGFBP1	0.197705	0.600098	0	NA
2162	F13A1	0.197532	0.594803	0	NA
2627	GATA6	0.197443	0.523957	0	NA
27299	ADAMDEC1	0.197423	0.208223	0	NA
91584	PLXNA4	0.19719	0.510836	0	NA
79799	UGT2A3	0.197011	0.386852	0	NA
79642	ARSJ	0.196919	0.560795	0	NA
9420	CYP7B1	0.19659	0.286833	0	NA
114876	OSBPL1A	0.196535	0.367155	0	NA
81035	COLEC12	0.19644	0.582367	0	NA
57088	PLSCR4	0.19622	0.517928	0	NA
2703	GJA8	0.195288	0.48168	0	NA
5787	PTPRB	0.195275	0.485769	0	NA
30011	SH3KBP1	0.195115	0.369554	0	NA
1310	COL19A1	0.19439	0.875238	0	NA
54900	LAX1	0.194375	0.306556	0	NA
551	AVP	0.194361	0.852096	0	NA
9294	S1PR2	0.194266	0.479277	0	NA
5569	PKIA	0.194254	0.543104	0	NA
1464	CSPG4	0.194226	0.511521	0	NA
719	C3AR1	0.194189	0.549898	0	NA
6091	ROBO1	0.19384	0.550335	0	NA
1947	EFNB1	0.193615	0.276585	0	NA
8995	TNFSF18	0.193478	0.438537	0	NA
25758	KIAA1549L	0.193295	0.391209	0	NA
151742	PPM1L	0.193105	0.404294	0	NA
1770	DNAH9	0.192759	0.679519	0	NA
2492	FSHR	0.192708	0.815112	0	NA
27199	OXGR1	0.192601	0.684114	0	NA
5579	PRKCB	0.19221	0.625835	0	NA
4626	MYH8	0.192187	0.575702	0	NA
5071	PARK2	0.191854	0.67915	0	NA
9863	MAGI2	0.191655	0.366841	0	NA
2159	F10	0.191619	0.523044	0	NA
79712	GTDC1	0.191617	0.421846	0	NA
3755	KCNG1	0.190871	0.332963	0	NA
4660	PPP1R12B	0.190867	0.736357	0	NA
10656	KHDRBS3	0.190768	0.721494	0	NA
29126	CD274	0.190675	0.570628	0	NA
1816	DRD5	0.190257	0.396058	0	NA
4643	MYO1E	0.190248	0.352216	0	NA
2069	EREG	0.189767	0.439462	0	NA
5937	RBMS1	0.189735	1.04007	0	NA
154043	CNKSR3	0.189057	0.597489	0	NA
6913	TBX15	0.188711	0.429999	0	NA
55061	SUSD4	0.18785	0.639767	0	NA
116328	C8orf34	0.18784	0.660933	0	NA
23520	ANP32C	0.18778	0.511811	0	NA
54532	USP53	0.187646	0.294647	0	NA
55118	CRTAC1	0.187608	0.702599	0	NA
27333	GOLIM4	0.187588	0.226403	0	NA
57282	SLC4A10	0.187067	0.657327	0	NA
128859	BPIFB6	0.186928	0.633496	0	NA
136263	SSMEM1	0.186583	0.555752	0	NA
80036	TRPM3	0.186363	0.483327	0	NA
57608	KIAA1462	0.186179	0.417316	0	NA
80854	SETD7	0.186074	0.790499	0	NA
1356	CP	0.185905	0.564331	0	NA
960	CD44	0.185466	0.475507	0	NA
10402	ST3GAL6	0.185466	0.54027	0	NA
55509	BATF3	0.184927	0.362122	0	NA
389432	SAMD5	0.184914	0.534561	0	NA
3491	CYR61	0.184861	0.703258	0	NA
3678	ITGA5	0.184461	0.490272	0	NA
81833	SPACA1	0.184348	0.532133	0	NA
6862	T	0.184026	0.53055	0	NA
55243	KIRREL	0.183865	0.793841	0	NA
23022	PALLD	0.183418	0.686193	0	NA
57597	BAHCC1	0.183368	0.506025	0	NA
4703	NEB	0.183247	0.669015	0	NA
57507	ZNF608	0.182974	0.427323	0	NA
260436	FDCSP	0.182862	0.505997	0	NA
5067	CNTN3	0.182858	0.293035	0	NA
26952	SMR3A	0.182844	0.738909	0	NA
397	ARHGDIB	0.182676	0.64286	0	NA
23316	CUX2	0.182543	0.527017	0	NA
22925	PLA2R1	0.18253	0.370129	0	NA
28	ABO	0.181892	0.608217	0	NA
6801	STRN	0.18174	0.590602	0	NA
3363	HTR7	0.181676	0.367686	0	NA
2994	GYPB	0.181545	0.749239	0	NA
10936	GPR75	0.181444	0.820132	0	NA
150244	ZDHHC8P1	0.181337	0.98916	0	NA
844	CASQ1	0.181253	0.169466	0	NA
55074	OXR1	0.180995	0.482759	0	NA
81849	ST6GALNAC5	0.180878	0.447499	0	NA
1435	CSF1	0.180508	0.623279	0	NA
1193	CLIC2	0.18048	0.86065	0	NA
4829	NMBR	0.180005	0.786704	0	NA
85004	RERG	0.17979	0.6707	0	NA
912	CD1D	0.179661	0.867094	0	NA
477	ATP1A2	0.179445	0.431617	0	NA
3765	KCNJ9	0.178641	0.907282	0	NA
23105	FSTL4	0.178464	0.646435	0	NA
10673	TNFSF13B	0.178083	0.331257	0	NA
6698	SPRR1A	0.177964	0.65177	0	NA
1289	COL5A1	0.177913	0.69123	0	NA
80014	WWC2	0.177831	0.299625	0	NA
10666	CD226	0.177762	0.660806	0	NA
56917	MEIS3	0.177713	0.537728	0	NA
2535	FZD2	0.177681	0.507936	0	NA
7482	WNT2B	0.177626	0.60399	0	NA
910	CD1B	0.177606	0.701732	0	NA
6568	SLC17A1	0.177466	0.312487	0	NA
55600	ITLN1	0.177154	0.617711	0	NA
403244	OR2T35	0.176776	0.524099	0	NA
2620	GAS2	0.1765	0.723988	0	NA
8710	SERPINB7	0.176287	0.452014	0	NA
79812	MMRN2	0.17626	0.768813	0	NA
4109	MAGEA10	0.176094	0.365088	0	NA
403277	OR5K3	0.176093	0.58223	0	NA
163747	C1orf177	0.17525	0.599299	0	NA
5021	OXTR	0.175008	0.352755	0	NA
10266	RAMP2	0.174934	0.660265	0	NA
54715	RBFOX1	0.174646	0.561925	0	NA
3087	HHEX	0.174604	0.585502	0	NA
58511	DNASE2B	0.174298	0.467824	0	NA
79057	PRRG3	0.174264	0.68062	0	NA
2798	GNRHR	0.174131	0.733933	0	NA
2921	CXCL3	0.173953	0.687373	0	NA
283298	OLFML1	0.173517	0.652989	0	NA
169693	TMEM252	0.17198	0.754735	0	NA
57224	NHSL1	0.17159	0.965926	0	NA
127435	PODN	0.171457	0.441917	0	NA
374	AREG	0.171403	0.740269	0	NA
6699	SPRR1B	0.171346	0.435587	0	NA
744	MPPED2	0.17123	0.520606	0	NA
4544	MTNR1B	0.171208	0.541362	0	NA
26468	LHX6	0.170976	0.612884	0	NA
139065	SLITRK4	0.170438	0.358007	0	NA
1359	CPA3	0.170308	0.481152	0	NA
1956	EGFR	0.170097	0.42147	0	NA
114900	C1QTNF4	0.169979	0.449796	0	NA
147011	PROCA1	0.169804	0.419984	0	NA
8204	NRIP1	0.169782	0.53105	0	NA
205717	KIAA2018	0.169661	0.372183	0	NA
26095	PTPN20B	0.169548	0.505501	0	NA
8838	WISP3	0.168938	0.616709	0	NA
27314	RAB30	0.168871	0.528906	0	NA
92369	SPSB4	0.168735	0.526895	0	NA
8601	RGS20	0.168384	0.697347	0	NA
2615	LRRC32	0.168381	0.388808	0	NA
57700	FAM160B1	0.168318	0.826224	0	NA
26059	ERC2	0.167865	0.534669	0	NA
56603	CYP26B1	0.167807	0.420469	0	NA
79442	LRRC2	0.167142	0.469672	0	NA
6529	SLC6A1	0.166933	0.61901	0	NA
55294	FBXW7	0.166731	0.259645	0	NA
7512	XPNPEP2	0.166087	0.6572	0	NA
8912	CACNA1H	0.165811	0.475759	0	NA
3738	KCNA3	0.165195	0.688168	0	NA
8547	FCN3	0.164822	0.504849	0	NA
4052	LTBP1	0.164259	0.704618	0	NA
390174	OR9G1	0.164227	0.570709	0	NA
5621	PRNP	0.16406	0.384788	0	NA
325	APCS	0.16377	0.189222	0	NA
255928	SYT14	0.163742	0.551029	0	NA
3987	LIMS1	0.163692	0.728563	0	NA
5197	PF4V1	0.163639	0.645824	0	NA
58499	ZNF462	0.163582	0.479467	0	NA
284521	OR2L13	0.163494	0.704581	0	NA
2596	GAP43	0.163299	0.7514	0	NA
136227	COL26A1	0.163115	0.502378	12	7q22
8476	CDC42BPA	0.163046	0.345342	0	NA
165215	FAM171B	0.162838	0.492573	0	NA
54538	ROBO4	0.162615	0.87878	0	NA
83417	FCRL4	0.162586	0.564468	0	NA
6492	SIM1	0.162349	0.658481	0	NA
4013	VWA5A	0.162305	0.361911	0	NA
10586	MAB21L2	0.162223	0.438387	0	NA
51806	CALML5	0.162186	0.2367	0	NA
7130	TNFAIP6	0.162097	0.616685	0	NA
6870	TACR3	0.162092	0.632521	0	NA
5915	RARB	0.16204	0.510824	0	NA
969	CD69	0.161794	0.608177	0	NA
64221	ROBO3	0.161674	0.51539	0	NA
23095	KIF1B	0.160943	0.52302	0	NA
5502	PPP1R1A	0.160911	0.361409	0	NA
116535	MRGPRF	0.160899	0.737745	0	NA
5992	RFX4	0.159712	0.662966	14	12q23.3
11320	MGAT4A	0.159533	0.696732	0	NA
1641	DCX	0.15951	0.576642	0	NA
10840	ALDH1L1	0.159084	0.459706	0	NA
10736	SIX2	0.158551	0.533039	0	NA
51439	FAM8A1	0.158529	0.611955	0	NA
91351	DDX60L	0.15852	0.432425	0	NA
23678	SGK3	0.158514	0.565033	0	NA
6356	CCL11	0.158424	0.394741	0	NA
4009	LMX1A	0.158035	0.694772	0	NA
2254	FGF9	0.158026	0.649608	0	NA
56832	IFNK	0.157902	0.382104	0	NA
285016	FAM150B	0.157771	0.500568	0	NA
4005	LMO2	0.157503	0.58506	0	NA
84969	TOX2	0.157457	0.4155	0	NA
346606	MOGAT3	0.157129	0.61982	12	7q22
10019	SH2B3	0.157031	0.620094	0	NA
221223	CES5A	0.156841	0.655572	0	NA
51267	CLEC1A	0.156112	0.826441	0	NA
341568	OR8S1	0.15545	0.83556	0	NA
8320	EOMES	0.155447	0.435118	0	NA
3456	IFNB1	0.155421	0.460948	0	NA
64101	LRRC4	0.155181	0.378963	0	NA
2334	AFF2	0.155175	0.578971	0	NA
6480	ST6GAL1	0.155124	0.322825	0	NA
4887	NPY2R	0.15494	0.377117	0	NA
646658	SYNDIG1L	0.154504	0.547101	0	NA
154872	LOC154872	0.154343	0.362038	0	NA
26492	OR8G2	0.153877	0.541092	0	NA
8690	JRKL	0.153705	0.561364	0	NA
51738	GHRL	0.1537	0.247191	0	NA
57822	GRHL3	0.153574	0.512901	0	NA
11099	PTPN21	0.153508	0.341256	0	NA
131368	ZPLD1	0.15345	0.975111	0	NA
1995	ELAVL3	0.153114	0.708056	0	NA
4199	ME1	0.153093	0.442283	0	NA
4495	MT1G	0.153034	0.441049	0	NA
56944	OLFML3	0.152711	0.682876	0	NA
219681	ARMC3	0.152694	0.651357	0	NA
8817	FGF18	0.15266	0.815504	0	NA
3781	KCNN2	0.152655	0.675341	0	NA
54546	RNF186	0.152431	0.746398	0	NA
54207	KCNK10	0.151843	0.578287	0	NA
391112	OR6Y1	0.151786	0.650744	0	NA
23362	PSD3	0.151401	0.462775	0	NA
5337	PLD1	0.151039	0.513533	11	3q26.31
6251	RSU1	0.150892	0.571205	0	NA
793	CALB1	0.150613	0.8673	0	NA
10655	DMRT2	0.15052	0.4605	0	NA
3231	HOXD1	0.150075	0.856843	0	NA
4862	NPAS2	0.149703	0.457801	0	NA
54345	SOX18	0.149694	0.237551	0	NA
139324	HDX	0.149437	0.534739	0	NA
4914	NTRK1	0.149233	1.04583	0	NA
112885	PHF21B	0.149139	0.508425	0	NA
5079	PAX5	0.148778	0.483702	0	NA
479	ATP12A	0.148649	0.530518	0	NA
245928	DEFB114	0.148335	0.43805	0	NA
5947	RBP1	0.148324	0.175482	0	NA
259217	HSPA12A	0.14803	0.546799	0	NA
22876	INPP5F	0.148025	0.865752	0	NA
9949	AMMECR1	0.147773	0.205808	0	NA
9760	TOX	0.147546	0.369931	0	NA
84812	PLCD4	0.147154	0.553151	0	NA
2842	GPR19	0.147055	0.444658	0	NA
112487	DTD2	0.146957	0.543657	0	NA
10003	NAALAD2	0.146939	0.740797	0	NA
56884	FSTL5	0.14686	0.453538	0	NA
84529	C15orf41	0.146579	0.679479	0	NA
202151	RANBP3L	0.146576	0.419108	0	NA
56999	ADAMTS9	0.146571	0.557199	0	NA
50833	TAS2R16	0.146473	0.480313	0	NA
1021	CDK6	0.146434	0.910325	0	NA
11254	SLC6A14	0.145998	0.868657	0	NA
220164	DOK6	0.145856	0.644706	0	NA
85460	ZNF518B	0.145676	0.385336	0	NA
1805	DPT	0.14557	0.525703	0	NA
85464	SSH2	0.145261	0.651807	0	NA
253461	ZBTB38	0.144906	0.545213	0	NA
7223	TRPC4	0.144878	0.539469	0	NA
5738	PTGFRN	0.144703	0.655288	0	NA
148823	GCSAML	0.144372	0.420133	0	NA
7547	ZIC3	0.144368	0.584147	0	NA
442721	LMOD2	0.14429	0.707889	0	NA
80341	BPIFB2	0.14402	0.587168	0	NA
56158	TEX12	0.143928	0.378846	0	NA
79627	OGFRL1	0.143862	0.74499	0	NA
25903	OLFML2B	0.143859	0.413055	0	NA
7077	TIMP2	0.143704	0.758447	0	NA
5327	PLAT	0.143603	0.74366	0	NA
1589	CYP21A2	0.143536	0.710416	0	NA
610	HCN2	0.143513	0.725545	0	NA
10991	SLC38A3	0.143466	0.528366	0	NA
27233	SULT1C4	0.143419	0.397955	0	NA
5732	PTGER2	0.14333	0.540075	0	NA
887	CCKBR	0.143098	0.709819	0	NA
10979	FERMT2	0.142794	0.44907	0	NA
5276	SERPINI2	0.142557	0.600992	0	NA
152816	C4orf26	0.142391	0.819175	0	NA
4675	NAP1L3	0.14223	0.41152	0	NA
23143	LRCH1	0.14217	0.375724	0	NA
203859	ANO5	0.142114	0.691103	0	NA
116931	MED12L	0.142069	0.832469	0	NA
1511	CTSG	0.141894	0.593673	0	NA
259240	WFDC9	0.141347	0.35958	0	NA
92999	ZBTB47	0.140868	0.522924	0	NA
55853	IDI2-AS1	0.140762	0.471041	0	NA
5523	PPP2R3A	0.140684	0.351701	0	NA
64093	SMOC1	0.140659	0.308468	0	NA
5454	POU3F2	0.140354	0.427043	0	NA
1842	ECM2	0.14025	0.595261	0	NA
81794	ADAMTS10	0.140225	0.704296	0	NA
9162	DGKI	0.140157	0.910125	0	NA
220107	DLEU7	0.139802	0.617783	0	NA
258	AMBN	0.139799	0.705702	0	NA
4750	NEK1	0.139775	0.507443	0	NA
341350	OVCH1	0.139597	0.598891	0	NA
10349	ABCA10	0.139446	0.690164	0	NA
79804	HAND2-AS1	0.139212	0.656984	0	NA
286410	ATP11C	0.139059	0.78353	0	NA
131873	COL6A6	0.138762	0.69983	0	NA
3569	IL6	0.138705	0.486621	0	NA
3575	IL7R	0.138695	0.582589	0	NA
136259	KLF14	0.138521	0.806043	0	NA
54626	HES2	0.137989	0.487627	0	NA
84675	TRIM55	0.137549	0.871224	0	NA
715	C1R	0.136854	0.780491	0	NA
84000	TMPRSS13	0.13603	0.790188	0	NA
10457	GPNMB	0.136005	0.498483	0	NA
54622	ARL15	0.135935	0.427493	0	NA
60494	CCDC81	0.135768	0.85378	0	NA
10873	ME3	0.13574	0.53755	0	NA
8835	SOCS2	0.135733	0.54009	0	NA
79747	ADGB	0.135414	0.567893	0	NA
23643	LY96	0.135284	0.358739	0	NA
116443	GRIN3A	0.134627	0.245029	0	NA
4659	PPP1R12A	0.134586	0.353458	0	NA
10100	TSPAN2	0.134471	0.341576	0	NA
50837	TAS2R7	0.134299	0.802542	0	NA
5322	PLA2G5	0.133675	0.611209	0	NA
29906	ST8SIA5	0.133444	0.455401	0	NA
6326	SCN2A	0.133019	0.466594	0	NA
59345	GNB4	0.132913	0.210972	9	3q26.33
2168	FABP1	0.132899	0.184125	0	NA
9046	DOK2	0.132836	0.234325	0	NA
114805	GALNT13	0.132763	0.482809	0	NA
5139	PDE3A	0.132581	0.363531	0	NA
4821	NKX2-2	0.132577	0.495654	0	NA
6285	S100B	0.132295	0.810007	0	NA
92737	DNER	0.131721	0.43019	0	NA
56751	BARHL1	0.13152	0.939398	0	NA
6425	SFRP5	0.131321	0.454535	0	NA
3747	KCNC2	0.131319	0.435746	0	NA
23026	MYO16	0.131251	0.193125	0	NA
389177	TMEM212	0.131101	0.36434	11	3q26.31
4430	MYO1B	0.131058	0.752423	0	NA
56475	RPRM	0.130876	0.524823	0	NA
55454	CSGALNACT2	0.13086	0.755095	0	NA
79750	ZNF385D	0.130829	0.457385	0	NA
90070	LACRT	0.130713	0.60764	0	NA
126820	WDR63	0.13033	0.444604	0	NA
60495	HPSE2	0.130072	0.838854	0	NA
10769	PLK2	0.129605	0.51518	0	NA
552	AVPR1A	0.129023	0.478046	0	NA
146167	SLC38A8	0.128985	0.473715	0	NA
26010	SPATS2L	0.128587	0.593936	0	NA
138009	DCAF4L2	0.128152	0.7433	0	NA
22872	SEC31A	0.127558	0.424929	0	NA
574463	MIR519E	0.127507	0.433256	0	NA
92344	GORAB	0.126731	0.553199	0	NA
6003	RGS13	0.125374	0.684155	0	NA
134728	IRAK1BP1	0.125313	0.543231	0	NA
3354	HTR1E	0.125191	0.579031	0	NA
84935	MEDAG	0.12515	0.763976	0	NA
10875	FGL2	0.124292	0.829836	0	NA
84617	TUBB6	0.124247	0.624278	0	NA
58985	IL22RA1	0.124067	0.3159	0	NA
119679	OR52J3	0.123753	0.865015	0	NA
1141	CHRNB2	0.123626	0.845291	0	NA
83876	MRO	0.123328	0.44333	0	NA
94031	HTRA3	0.123258	0.554737	0	NA
57537	SORCS2	0.122815	0.428486	0	NA
399726	CASC10	0.122769	0.539057	0	NA
147948	ZNF582	0.122708	0.360585	0	NA
57559	STAMBPL1	0.122607	0.700018	0	NA
1000	CDH2	0.122364	0.4971	0	NA
54602	NDFIP2	0.122331	0.435868	0	NA
7096	TLR1	0.122274	0.420504	0	NA
2290	FOXG1	0.122193	0.355703	0	NA
3953	LEPR	0.121995	0.558429	0	NA
50835	TAS2R9	0.12191	0.340393	0	NA
282966	C10orf53	0.121727	0.764437	0	NA
5521	PPP2R2B	0.121407	0.630128	0	NA
147381	CBLN2	0.120991	0.640607	0	NA
167	CRISP1	0.120916	0.502889	0	NA
4222	MEOX1	0.120828	0.559011	0	NA
221527	ZBTB12	0.120641	0.388746	0	NA
57715	SEMA4G	0.120168	0.485826	0	NA
55885	LMO3	0.120062	0.466713	0	NA
5295	PIK3R1	0.119951	0.265332	0	NA
9152	SLC6A5	0.119707	0.680827	0	NA
2742	GLRA2	0.119612	0.731483	0	NA
2918	GRM8	0.11957	0.393834	0	NA
85443	DCLK3	0.11936	0.546952	0	NA
2119	ETV5	0.11896	0.621583	0	NA
6616	SNAP25	0.118584	0.761506	0	NA
11189	CELF3	0.11855	0.355592	0	NA
2532	ACKR1	0.118545	0.586213	0	NA
84643	KIF2B	0.117799	0.746282	0	NA
139599	MAGEE2	0.117724	0.422364	0	NA
79857	FLJ13224	0.117571	0.339841	0	NA
503542	SPRN	0.117567	0.497798	0	NA
8850	KAT2B	0.117439	0.597089	0	NA
6441	SFTPD	0.117411	0.383625	0	NA
53342	IL17D	0.117314	0.598575	0	NA
84162	KIAA1109	0.117298	0.592451	0	NA
79895	ATP8B4	0.117287	0.496285	0	NA
158880	USP51	0.117226	0.405608	0	NA
55973	BCAP29	0.117207	0.680713	0	NA
5669	PSG1	0.116842	0.53181	0	NA
5321	PLA2G4A	0.116781	0.322354	0	NA
60675	PROK2	0.116718	0.425739	0	NA
27023	FOXB1	0.116633	0.958511	0	NA
10333	TLR6	0.11657	0.597897	0	NA
5081	PAX7	0.11641	0.733176	0	NA
387856	CCDC184	0.116402	0.387933	0	NA
84624	FNDC1	0.116353	0.454707	0	NA
133558	MROH2B	0.116183	0.446549	0	NA
349136	WDR86	0.116119	0.284485	0	NA
162681	C18orf54	0.116083	0.332176	0	NA
25932	CLIC4	0.116008	0.496337	0	NA
134864	TAAR1	0.115988	0.866072	0	NA
197	AHSG	0.115876	0.858378	0	NA
653140	FAM228A	0.115369	0.470649	0	NA
2248	FGF3	0.115083	0.509832	0	NA
8874	ARHGEF7	0.115019	0.686594	0	NA
7148	TNXB	0.114285	0.414991	0	NA
9369	NRXN3	0.114048	0.54634	0	NA
59350	RXFP1	0.114017	0.60044	0	NA
3484	IGFBP1	0.113782	0.520844	0	NA
132671	SPATA18	0.113254	0.575187	0	NA
7056	THBD	0.113214	0.42004	0	NA
3229	HOXC13	0.112812	0.433056	0	NA
65986	ZBTB10	0.1127	0.55624	0	NA
84085	FBXO30	0.112687	0.431178	0	NA
786	CACNG1	0.112488	0.599164	0	NA
9445	ITM2B	0.112187	0.459708	0	NA
127068	OR2T34	0.112127	0.445128	0	NA
23345	SYNE1	0.11211	0.663464	0	NA
128346	C1orf162	0.111967	0.821652	0	NA
5311	PKD2	0.111906	0.437796	0	NA
114	ADCY8	0.111675	0.958734	0	NA
128372	OR6N1	0.111487	0.6654	0	NA
154743	C7orf60	0.111435	0.38222	0	NA
9638	FEZ1	0.111433	0.489969	0	NA
3775	KCNK1	0.110915	0.542364	0	NA
5150	PDE7A	0.11087	0.83407	0	NA
29915	HCFC2	0.110772	0.5146	0	NA
3290	HSD11B1	0.110747	0.260152	0	NA
112802	KRT71	0.110706	0.511542	0	NA
10602	CDC42EP3	0.110668	0.450765	0	NA
7991	TUSC3	0.110628	0.484758	0	NA
51348	KLRF1	0.110404	0.829869	0	NA
10675	CSPG5	0.109919	0.537868	0	NA
56146	PCDHA2	0.109886	0.740658	0	NA
2169	FABP2	0.109804	0.535894	0	NA
187	APLNR	0.109514	0.322062	0	NA
284076	TTLL6	0.109395	0.609193	0	NA
150280	HORMAD2	0.109366	0.417554	0	NA
10046	MAMLD1	0.109239	0.861332	0	NA
2675	GFRA2	0.109034	0.620482	0	NA
10290	SPEG	0.108657	0.316251	0	NA
7123	CLEC3B	0.108639	0.484257	0	NA
23365	ARHGEF12	0.108406	0.64027	0	NA
81846	SBF2	0.108243	0.510578	0	NA
27122	DKK3	0.108197	0.778232	0	NA
11080	DNAJB4	0.108139	0.619881	0	NA
7066	THPO	0.107999	0.874362	0	NA
3357	HTR2B	0.107714	0.431223	16	2q37.1
222611	GPR111	0.107652	0.688599	0	NA
257240	KLHL34	0.107301	0.690177	0	NA
1821	DRP2	0.10728	0.244864	0	NA
5581	PRKCE	0.107271	0.608324	0	NA
7227	TRPS1	0.106929	0.593514	0	NA
56341	PRMT8	0.106815	1.13403	0	NA
152519	NIPAL1	0.106785	0.48487	0	NA
7350	UCP1	0.106432	0.656121	0	NA
64409	WBSCR17	0.106084	0.583013	0	NA
2863	GPR39	0.10604	0.296412	0	NA
84103	C4orf17	0.105759	0.517081	0	NA
2823	GPM6A	0.105755	0.236906	0	NA
5670	PSG2	0.105706	0.637837	0	NA
135138	PACRG	0.105611	0.610221	0	NA
11309	SLCO2B1	0.105095	0.387199	0	NA
25780	RASGRP3	0.104743	0.602971	0	NA
137868	SGCZ	0.104684	0.648657	0	NA
124857	WFIKKN2	0.104362	0.714678	0	NA
23500	DAAM2	0.104173	0.595539	0	NA
2016	EMX1	0.104116	0.593656	0	NA
10516	FBLN5	0.103423	0.396284	0	NA
26269	FBXO8	0.103232	0.645699	0	NA
51421	AMOTL2	0.103212	0.51511	0	NA
1044	CDX1	0.103211	0.614006	0	NA
4239	MFAP4	0.103104	1.06408	0	NA
2267	FGL1	0.102829	0.516066	0	NA
142685	ASB15	0.102654	0.730686	0	NA
84970	C1orf94	0.102652	0.605483	0	NA
338339	CLEC4D	0.102493	0.540746	0	NA
4488	MSX2	0.102474	0.3695	0	NA
57523	NYNRIN	0.102443	0.269518	0	NA
64747	MFSD1	0.102323	0.407541	0	NA
6863	TAC1	0.10225	0.470384	0	NA
57142	RTN4	0.101276	0.528488	0	NA
23766	GABARAPL3	0.10122	0.515464	0	NA
25849	PARM1	0.101116	0.288593	0	NA
114815	SORCS1	0.100969	0.642023	0	NA
387914	SHISA2	0.100477	0.398967	0	NA
9468	PCYT1B	0.100284	0.360209	0	NA
26959	HBP1	0.0998774	0.739136	0	NA
1795	DOCK3	0.0997811	0.484518	0	NA
8390	OR1G1	0.0995061	0.758111	0	NA
219874	OR6T1	0.0994762	0.770122	0	NA
1308	COL17A1	0.09916	0.563396	0	NA
316	AOX1	0.0990463	0.529953	0	NA
27439	CECR6	0.0990071	0.368647	0	NA
343172	OR2T8	0.0988397	0.768023	0	NA
9265	CYTH3	0.0987926	0.297097	0	NA
133	ADM	0.0986641	0.489958	0	NA
23467	NPTXR	0.0986636	0.848528	0	NA
89882	TPD52L3	0.0982329	0.500668	0	NA
140456	ASB11	0.0981547	1.02557	0	NA
145781	GCOM1	0.0981304	0.432711	0	NA
284340	CXCL17	0.0981125	0.675976	0	NA
10318	TNIP1	0.0980239	0.597127	0	NA
78986	DUSP26	0.0976654	0.627195	0	NA
169026	SLC30A8	0.0974827	0.641047	0	NA
91298	C12orf29	0.0974244	0.411735	0	NA
6422	SFRP1	0.0967584	0.412305	0	NA
9659	PDE4DIP	0.0966982	0.55981	0	NA
56895	AGPAT4	0.0966887	0.676919	0	NA
49861	CLDN20	0.0966445	0.326617	0	NA
152078	C3orf55	0.0964999	0.539293	0	NA
2693	GHSR	0.0963021	0.836499	0	NA
57471	ERMN	0.09624	0.494124	0	NA
9515	STXBP5L	0.096224	0.548216	0	NA
84966	IGSF21	0.0958749	0.380026	0	NA
253827	MSRB3	0.0955397	0.458876	0	NA
9248	GPR50	0.0950549	0.501818	0	NA
164284	APCDD1L	0.0949274	0.636232	0	NA
54491	FAM105A	0.0949191	0.479078	0	NA
1297	COL9A1	0.0949017	0.617951	0	NA
54212	SNTG1	0.0948796	0.611731	0	NA
155465	AGR3	0.0944317	0.73609	0	NA
285220	EPHA6	0.0941516	0.600873	0	NA
26032	SUSD5	0.0941103	0.624993	0	NA
53904	MYO3A	0.0936989	0.690212	0	NA
3642	INSM1	0.093567	0.302709	0	NA
112	ADCY6	0.0935656	0.271781	0	NA
7850	IL1R2	0.0934064	0.650222	0	NA
1607	DGKB	0.0932799	0.515041	0	NA
26287	ANKRD2	0.093176	0.506783	0	NA
9472	AKAP6	0.0929915	0.747595	0	NA
5083	PAX9	0.0928733	0.689619	0	NA
229	ALDOB	0.0927268	0.760039	0	NA
92689	FAM114A1	0.0924445	0.5501	0	NA
932	MS4A3	0.0922756	0.680336	0	NA
84666	RETNLB	0.0921958	0.846924	0	NA
9781	RNF144A	0.0921253	0.690265	0	NA
9287	TAAR2	0.0916253	0.721345	0	NA
4312	MMP1	0.0914839	0.552524	0	NA
284900	TTC28-AS1	0.0913203	0.574513	0	NA
137835	TMEM71	0.0912385	0.304035	0	NA
23109	DDN	0.0912292	0.497905	0	NA
440044	SLC22A20	0.0911981	0.313615	0	NA
7306	TYRP1	0.0910865	0.752472	0	NA
10261	IGSF6	0.0909524	0.148494	0	NA
3101	HK3	0.0909327	0.532406	0	NA
50945	TBX22	0.0908929	0.597962	0	NA
4327	MMP19	0.0904519	0.598456	0	NA
360226	PRSS41	0.0904049	0.49196	0	NA
6900	CNTN2	0.090061	0.605611	0	NA
6623	SNCG	0.089696	0.800312	0	NA
2006	ELN	0.0893452	0.728479	0	NA
286234	SPATA31E1	0.0893359	0.802833	0	NA
51313	FAM198B	0.0892733	0.327917	0	NA
6092	ROBO2	0.0892333	0.361713	0	NA
23166	STAB1	0.08915	0.306682	0	NA
308	ANXA5	0.08863	0.593823	0	NA
3857	KRT9	0.0880791	0.708685	0	NA
79832	QSER1	0.0879788	0.980242	0	NA
352999	C6orf58	0.0878577	0.732077	0	NA
23554	TSPAN12	0.087674	0.609594	0	NA
387758	FIBIN	0.0875354	0.522136	0	NA
400359	C15orf53	0.0874649	0.387161	0	NA
644524	NKX2-4	0.0869812	0.630879	0	NA
28966	SNX24	0.0866296	0.573504	0	NA
8809	IL18R1	0.0858142	0.466781	0	NA
5533	PPP3CC	0.0857148	0.619158	0	NA
913	CD1E	0.0856141	0.559021	0	NA
4624	MYH6	0.0855271	0.607727	3	14q11.2
91607	SLFN11	0.0854457	0.231861	0	NA
79772	MCTP1	0.0851489	0.521198	0	NA
90203	SNX21	0.0849018	0.669554	0	NA
56107	PCDHGA9	0.0847617	0.649488	0	NA
10468	FST	0.0847279	0.474519	0	NA
2138	EYA1	0.0844211	0.742806	0	NA
10000	AKT3	0.083841	0.484655	0	NA
1540	CYLD	0.0835922	0.484366	0	NA
10129	FRY	0.0833577	0.608597	0	NA
115352	FCRL3	0.0832898	0.577678	0	NA
55217	TMLHE	0.0831017	0.730976	0	NA
57047	PLSCR2	0.0830193	0.384933	0	NA
9779	TBC1D5	0.0829861	0.334553	0	NA
4064	CD180	0.0828798	0.587809	0	NA
151556	GPR155	0.0827962	0.432277	0	NA
2131	EXT1	0.0825056	0.366731	0	NA
8578	SCARF1	0.0824014	0.772718	0	NA
11197	WIF1	0.0818593	0.409984	0	NA
760	CA2	0.0817524	0.690156	0	NA
115548	FCHO2	0.0817397	0.517186	0	NA
3426	CFI	0.0816491	0.581729	0	NA
2135	EXTL2	0.0816235	0.56962	0	NA
6424	SFRP4	0.0816108	0.38779	0	NA
9363	RAB33A	0.0814992	0.665601	0	NA
56130	PCDHB6	0.0812846	0.386204	0	NA
23434	C3orf27	0.0810924	0.718247	0	NA
125113	KRT222	0.0807021	0.576265	0	NA
2834	PRLHR	0.080633	0.674733	0	NA
7363	UGT2B4	0.0801003	0.64861	0	NA
140458	ASB5	0.0800612	0.501211	0	NA
50964	SOST	0.0797797	0.349691	0	NA
134957	STXBP5	0.0794539	0.12985	0	NA
56137	PCDHA12	0.0792815	0.520288	0	NA
57464	STRIP2	0.0792555	0.438434	0	NA
23012	STK38L	0.0788611	0.353243	0	NA
115701	ALPK2	0.0785246	0.641168	0	NA
165721	DNAJB8	0.0784208	0.664131	0	NA
84952	CGNL1	0.0781509	0.539068	0	NA
344148	NCKAP5	0.0779776	0.379969	0	NA
85027	SMIM3	0.0777085	0.589349	0	NA
54514	DDX4	0.0776531	0.392007	0	NA
2651	GCNT2	0.0773835	0.843116	0	NA
149647	FAM71A	0.077069	0.588994	0	NA
9348	NDST3	0.0770157	0.402056	0	NA
148738	HFE2	0.0761649	0.408551	0	NA
6400	SEL1L	0.0761342	0.368832	0	NA
91461	PKDCC	0.0760756	0.548713	0	NA
389208	TMPRSS11F	0.0759738	0.516593	0	NA
8434	RECK	0.0758657	0.514299	0	NA
6662	SOX9	0.0758532	0.26108	0	NA
143471	PSMA8	0.0756171	0.593233	0	NA
3361	HTR5A	0.0755088	0.458556	0	NA
10943	MSL3	0.0751839	0.493194	0	NA
27012	KCNV1	0.0747876	0.704595	0	NA
79805	VASH2	0.0742265	0.38192	0	NA
23145	SSPO	0.0741752	0.956857	0	NA
50831	TAS2R3	0.0741277	0.890091	0	NA
80835	TAS1R1	0.0739636	0.331324	0	NA
256710	GLIPR1L1	0.0732925	0.315575	0	NA
1996	ELAVL4	0.073256	0.967925	0	NA
22795	NID2	0.073144	0.581629	0	NA
339	APOBEC1	0.0728455	0.601106	0	NA
390649	OR4F15	0.0727881	0.354664	0	NA
138255	C9orf135	0.0727846	0.70062	0	NA
57583	TMEM181	0.0725837	0.446837	0	NA
2559	GABRA6	0.072507	0.670807	0	NA
23682	RAB38	0.0724402	0.754172	0	NA
160492	LMNTD1	0.0724334	0.313433	0	NA
8087	FXR1	0.0719618	0.589133	0	NA
220081	ERICH6B	0.0716385	0.676071	0	NA
26153	KIF26A	0.071276	0.481727	0	NA
11185	INMT	0.070805	0.553856	0	NA
3201	HOXA4	0.0707912	0.40624	0	NA
54549	SDK2	0.0707778	0.90372	0	NA
64127	NOD2	0.070766	0.849746	0	NA
23627	PRND	0.0704985	0.752933	0	NA
775	CACNA1C	0.0704606	0.405478	0	NA
219595	FOLH1B	0.0702447	0.751499	0	NA
5304	PIP	0.0700272	0.72136	0	NA
176	ACAN	0.069993	0.272069	0	NA
286362	OR13C9	0.0699609	0.399273	0	NA
10133	OPTN	0.0697708	0.504267	0	NA
8111	GPR68	0.0697161	0.44362	0	NA
64111	NPVF	0.0694636	0.590838	0	NA
8871	SYNJ2	0.0691108	0.860404	0	NA
6663	SOX10	0.0686924	0.601983	0	NA
8228	PNPLA4	0.0686759	0.517116	0	NA
4762	NEUROG1	0.0686485	0.963319	0	NA
152579	SCFD2	0.068499	0.453948	0	NA
54661	PCDHB17	0.0683373	0.851144	0	NA
167465	ZNF366	0.0682847	0.764153	0	NA
10894	LYVE1	0.0679661	0.550575	0	NA
8477	GPR65	0.0678739	0.927847	0	NA
260425	MAGI3	0.067508	0.628379	0	NA
153020	RASGEF1B	0.0674299	0.518249	0	NA
4916	NTRK3	0.0673568	0.752329	0	NA
3316	HSPB2	0.0671008	0.471533	0	NA
654502	IQCJ	0.0670922	0.33105	0	NA
965	CD58	0.0664558	0.410479	0	NA
118788	PIK3AP1	0.0662574	0.176486	0	NA
1088	CEACAM8	0.0662503	0.303452	0	NA
5024	P2RX3	0.0660774	0.381384	0	NA
9332	CD163	0.0660425	0.589415	0	NA
401562	LCNL1	0.0659957	0.69622	0	NA
162514	TRPV3	0.0658777	0.57687	0	NA
91392	ZNF502	0.0658074	0.266596	0	NA
63899	NSUN3	0.065314	0.531674	0	NA
942	CD86	0.0650761	0.593468	0	NA
23314	SATB2	0.0648937	0.463993	0	NA
375337	TOPAZ1	0.0648226	0.633026	0	NA
2043	EPHA4	0.0644643	0.356944	0	NA
84553	FAXC	0.0641681	0.42016	0	NA
387357	THEMIS	0.0640498	0.379011	0	NA
4608	MYBPH	0.0637807	0.382387	0	NA
57007	ACKR3	0.0637358	0.559346	0	NA
11213	IRAK3	0.0636481	0.672981	0	NA
4994	OR3A1	0.0631877	0.635108	0	NA
157695	TDRP	0.0631242	0.818467	0	NA
7225	TRPC6	0.0631024	0.808792	0	NA
23157	SEPT6	0.0629224	0.58495	0	NA
8825	LIN7A	0.0627065	0.802794	0	NA
4613	MYCN	0.0626146	0.751404	0	NA
1997	ELF1	0.0624594	0.381401	0	NA
10071	MUC12	0.0622686	0.453661	12	7q22
22801	ITGA11	0.0622332	0.384283	0	NA
147	ADRA1B	0.0618975	0.464345	0	NA
155	ADRB3	0.0613861	0.552	0	NA
56413	LTB4R2	0.0613568	0.479722	0	NA
221074	SLC39A12	0.0610612	0.783123	0	NA
6507	SLC1A3	0.0609869	0.450571	0	NA
257202	GPX6	0.0609186	0.695822	0	NA
116	ADCYAP1	0.0605179	0.311997	0	NA
51226	COPZ2	0.060436	0.659205	0	NA
54464	XRN1	0.0603884	0.413613	0	NA
100126304	MIR891B	0.0601165	0.490834	0	NA
974	CD79B	0.0595349	0.429496	0	NA
22854	NTNG1	0.0592426	0.443256	0	NA
57864	SLC46A2	0.0591605	0.60547	0	NA
6622	SNCA	0.0591361	0.525388	0	NA
729993	SHISA9	0.0590191	0.418535	0	NA
9728	SECISBP2L	0.0589229	0.295788	0	NA
25891	PAMR1	0.0588481	0.584724	0	NA
24141	LAMP5	0.058842	0.414131	0	NA
9951	HS3ST4	0.0583015	0.333637	0	NA
9720	CCDC144A	0.0580671	0.479449	0	NA
2920	CXCL2	0.0580152	0.522957	0	NA
22862	FNDC3A	0.0577479	0.45535	0	NA
2838	GPR15	0.056977	0.54277	0	NA
127707	KLHDC7A	0.0569419	0.343214	0	NA
390259	BSX	0.056868	0.976119	0	NA
64859	NABP1	0.0564603	0.370314	0	NA
2911	GRM1	0.056411	0.821876	0	NA
6583	SLC22A4	0.0563744	0.2717	0	NA
93432	LOC93432	0.056317	0.418697	0	NA
5862	RAB2A	0.0558029	0.328391	0	NA
6445	SGCG	0.0557506	0.419685	0	NA
375612	LHFPL3	0.055357	0.371819	0	NA
713	C1QB	0.0551617	0.171013	0	NA
3751	KCND2	0.0550533	0.611678	0	NA
4014	LOR	0.0549808	0.660235	0	NA
492303	GEMIN8P4	0.0548842	0.786428	0	NA
9783	RIMS3	0.0547456	0.611809	0	NA
5646	PRSS3	0.0545299	0.510263	0	NA
953	ENTPD1	0.0543063	0.637436	0	NA
5275	SERPINB13	0.0540764	0.863976	0	NA
51299	NRN1	0.0535418	0.558054	0	NA
55619	DOCK10	0.0529066	0.407074	0	NA
9615	GDA	0.0524156	0.482851	0	NA
5005	ORM2	0.0523268	0.32908	0	NA
2046	EPHA8	0.0522977	0.417006	0	NA
80323	CCDC68	0.0522519	0.614067	0	NA
84101	USP44	0.0522397	0.360328	0	NA
51319	RSRC1	0.0521618	0.614838	0	NA
55801	IL26	0.052122	0.48876	0	NA
1305	COL13A1	0.0519553	0.2562	0	NA
59271	EVA1C	0.0515065	0.525293	0	NA
167691	LCA5	0.0512723	0.34759	0	NA
6258	RXRG	0.0512202	0.476409	0	NA
6887	TAL2	0.0511736	0.446779	0	NA
1514	CTSL	0.0509958	0.332246	0	NA
57689	LRRC4C	0.05097	0.820699	0	NA
9023	CH25H	0.0507768	0.444754	0	NA
55796	MBNL3	0.0505914	0.439787	0	NA
134860	TAAR9	0.0505413	0.452763	0	NA
1053	CEBPE	0.0505131	0.329018	0	NA
138802	OR13C8	0.0504393	0.830606	0	NA
22841	RAB11FIP2	0.0503148	0.274003	0	NA
148867	SLC30A7	0.0500345	0.462656	0	NA
1381	CRABP1	0.0499767	0.548604	0	NA
256380	SCML4	0.0493447	0.676718	0	NA
10742	RAI2	0.0491737	0.702453	0	NA
3428	IFI16	0.049061	0.666991	0	NA
5734	PTGER4	0.0489327	0.487118	0	NA
80070	ADAMTS20	0.0487508	0.512852	0	NA
149111	CNIH3	0.048667	0.203801	0	NA
3598	IL13RA2	0.0485659	0.515274	0	NA
25924	MYRIP	0.0485524	0.616305	0	NA
23741	EID1	0.0483795	0.466277	0	NA
[truncated: 19,357 more rows]
