# Supplementary material for: Prioritizing causal disease genes using unbiased genomic features
Source: Genome Biol. 2014 Dec 3;15(12):3274. doi: 10.1186/s13059-014-0534-8 (PMC4279789; doi:10.1186/s13059-014-0534-8)
Supplement: Additional file 36: Table S40. — OPEN predictions for C-reactive protein. [file 13059_2014_534_MOESM36_ESM.xlsx]

## Sheet: HP_1000026_OPEN_predictions.txt
Entrez_ID	HGNC	Score	Stdev	GWAS Hit (loci are numbered, 0 = not within a GWAS locus)	Locus (NA = gene not within a GWAS locus)
255877	BCL6B	1.36177	0.467319	0	NA
148	ADRA1A	1.3407	0.392617	0	NA
3762	KCNJ5	1.3128	0.45104	0	NA
51129	ANGPTL4	1.27969	0.349374	0	NA
85407	NKD1	1.26685	0.572465	0	NA
25841	ABTB2	1.25566	0.428985	0	NA
3549	IHH	1.24866	0.432043	0	NA
2147	F2	1.23287	0.614333	0	NA
3909	LAMA3	1.22965	0.356069	0	NA
54210	TREM1	1.22908	0.563137	11	6p21.1
766	CA7	1.20876	0.731665	0	NA
3624	INHBA	1.17612	0.560958	0	NA
60506	NYX	1.16088	0.415888	0	NA
2707	GJB3	1.14784	0.419947	0	NA
2160	F11	1.14708	0.676326	0	NA
165904	XIRP1	1.14067	0.483703	0	NA
6010	RHO	1.13587	0.552145	0	NA
1852	DUSP9	1.12779	0.483169	0	NA
8941	CDK5R2	1.10428	0.281523	0	NA
10991	SLC38A3	1.09902	0.982994	0	NA
3662	IRF4	1.09138	0.292255	0	NA
3036	HAS1	1.08762	0.685796	0	NA
2912	GRM2	1.07134	0.465667	0	NA
3557	IL1RN	1.07001	0.573536	7	2q13
113746	ODF3	1.06563	0.501664	0	NA
140625	ACTRT2	1.0618	0.50314	0	NA
10841	FTCD	1.05222	0.779708	0	NA
1889	ECE1	1.04731	0.619521	0	NA
85366	MYLK2	1.03479	0.652424	0	NA
6753	SSTR3	1.02983	0.220322	0	NA
3814	KISS1	1.02745	0.494246	0	NA
5731	PTGER1	1.02365	0.539571	0	NA
116519	APOA5	1.01869	0.302301	0	NA
136371	ASB10	1.01099	0.249462	0	NA
27189	IL17C	1.00825	0.50751	0	NA
55515	ASIC4	1.00597	0.913124	0	NA
3792	KEL	1.00305	0.506753	0	NA
113091	PTH2	1.00138	0.57303	0	NA
7809	BSND	0.998075	0.662092	0	NA
745	MYRF	0.996795	0.420149	0	NA
8828	NRP2	0.996202	0.42964	0	NA
2819	GPD1	0.991353	0.451468	0	NA
2646	GCKR	0.990263	0.259475	17	2p23.3
3553	IL1B	0.987839	0.356423	7	2q13
1302	COL11A2	0.987755	0.484445	0	NA
5818	PVRL1	0.987511	0.78211	0	NA
117166	WFIKKN1	0.982741	0.51819	0	NA
11189	CELF3	0.971741	0.835998	0	NA
5097	PCDH1	0.969549	0.401446	0	NA
79924	ADM2	0.967446	0.629858	0	NA
5914	RARA	0.960471	0.453833	0	NA
5209	PFKFB3	0.95842	0.129589	0	NA
9048	ARTN	0.954975	0.768422	0	NA
9080	CLDN9	0.947844	0.537532	0	NA
2121	EVC	0.940942	0.705617	0	NA
51450	PRRX2	0.939678	0.541599	0	NA
5017	OVOL1	0.937905	0.292069	0	NA
30813	VSX1	0.936106	1.05546	0	NA
57165	GJC2	0.935933	0.743013	0	NA
139728	PNCK	0.935719	0.720205	0	NA
4607	MYBPC3	0.935577	0.614886	0	NA
9902	MRC2	0.929326	0.645366	0	NA
575	BAI1	0.926975	0.404805	0	NA
9154	SLC28A1	0.925486	0.473337	0	NA
133	ADM	0.921788	0.486465	0	NA
129080	EMID1	0.9207	0.443148	0	NA
796	CALCA	0.917	0.597021	0	NA
4000	LMNA	0.916626	0.332692	0	NA
284723	SLC25A34	0.916505	0.218094	0	NA
54714	CNGB3	0.916228	0.394591	0	NA
2921	CXCL3	0.910965	0.455566	0	NA
164656	TMPRSS6	0.908639	0.642202	0	NA
8431	NR0B2	0.903521	0.467394	0	NA
9099	USP2	0.900797	0.482035	0	NA
58157	NGB	0.8992	0.32053	0	NA
84063	KIRREL2	0.897454	0.359382	0	NA
176	ACAN	0.896542	0.624194	0	NA
6910	TBX5	0.894118	0.68472	0	NA
170589	GPHA2	0.889425	0.526101	0	NA
2864	FFAR1	0.884892	0.531965	0	NA
83597	RTP3	0.881244	0.614553	0	NA
50487	PLA2G3	0.88114	0.553619	0	NA
9754	STARD8	0.878914	0.49029	0	NA
126567	C2CD4C	0.878256	0.279522	0	NA
57716	PRX	0.873516	0.766896	0	NA
6663	SOX10	0.872912	0.409029	0	NA
5045	FURIN	0.871199	0.596296	0	NA
140738	TMEM37	0.870468	0.293125	0	NA
336	APOA2	0.868658	0.628347	0	NA
7080	NKX2-1	0.862344	0.760486	0	NA
161931	ADAD2	0.859726	0.66229	0	NA
200172	SLFNL1	0.858654	0.89703	0	NA
30062	RAX	0.855407	0.606373	0	NA
2740	GLP1R	0.855309	0.468289	0	NA
1440	CSF3	0.854352	0.888517	0	NA
11309	SLCO2B1	0.852081	0.284548	0	NA
50486	G0S2	0.846676	0.648356	0	NA
11250	GPR45	0.845117	0.33771	0	NA
54567	DLL4	0.843963	0.557994	0	NA
30818	KCNIP3	0.843818	0.623428	0	NA
29933	GPR132	0.842193	0.569166	0	NA
197	AHSG	0.838024	0.717867	0	NA
4908	NTF3	0.8337	0.390333	0	NA
7143	TNR	0.833108	0.383089	0	NA
23498	HAAO	0.833039	0.511056	0	NA
7850	IL1R2	0.828464	0.462605	0	NA
148014	TTC9B	0.82675	0.631951	0	NA
326	AIRE	0.826593	0.484445	0	NA
3196	TLX2	0.825439	0.575081	0	NA
135	ADORA2A	0.824843	0.39097	0	NA
151	ADRA2B	0.821558	0.450412	0	NA
2649	NR6A1	0.821487	0.614434	0	NA
6853	SYN1	0.820647	0.714794	0	NA
3726	JUNB	0.819574	0.643404	0	NA
6530	SLC6A2	0.818538	0.456518	0	NA
4791	NFKB2	0.816148	0.521622	0	NA
1144	CHRND	0.815287	0.511249	0	NA
84647	PLA2G12B	0.813067	0.74887	0	NA
55203	LGI2	0.812873	0.430354	0	NA
9480	ONECUT2	0.812691	0.490854	0	NA
57642	COL20A1	0.809273	0.771458	0	NA
94059	LENG9	0.808749	0.697565	0	NA
340273	ABCB5	0.806084	0.371579	0	NA
127707	KLHDC7A	0.805152	0.424893	0	NA
2516	NR5A1	0.804912	0.385152	0	NA
54538	ROBO4	0.803268	0.412168	0	NA
1907	EDN2	0.79898	0.523144	0	NA
23308	ICOSLG	0.798246	0.477427	0	NA
2532	ACKR1	0.798226	0.428971	0	NA
131177	FAM3D	0.79652	0.467713	0	NA
9001	HAP1	0.795642	0.242996	0	NA
130560	SPATA3	0.792412	0.217029	0	NA
84530	SRRM4	0.792117	0.519625	0	NA
401551	WDR38	0.791494	0.477041	0	NA
388662	SLC6A17	0.790345	0.511825	0	NA
6236	RRAD	0.788228	0.458823	0	NA
815	CAMK2A	0.785143	0.54079	0	NA
2046	EPHA8	0.784203	0.473265	0	NA
4295	MLN	0.781654	0.248465	0	NA
80125	CCDC33	0.778901	0.410078	0	NA
80320	SP6	0.777937	0.230927	0	NA
9378	NRXN1	0.777786	0.55919	0	NA
2735	GLI1	0.776645	0.666908	0	NA
51733	UPB1	0.776397	0.521716	0	NA
10864	SLC22A7	0.776186	0.640156	0	NA
25822	DNAJB5	0.775628	0.33598	0	NA
3982	LIM2	0.774969	0.282458	0	NA
132243	H1FOO	0.77294	0.304776	0	NA
57127	RHBG	0.771782	0.525644	0	NA
551	AVP	0.771638	0.793644	0	NA
94	ACVRL1	0.771465	0.37279	0	NA
90332	EXOC3L2	0.771403	0.329117	0	NA
23237	ARC	0.770239	0.486053	0	NA
25803	SPDEF	0.770071	0.39359	0	NA
5267	SERPINA4	0.769144	0.330525	0	NA
203076	C8orf74	0.767608	0.556147	0	NA
3235	HOXD9	0.766007	0.455132	0	NA
79742	CXorf36	0.76547	0.598853	0	NA
22953	P2RX2	0.765141	0.558275	0	NA
30835	CD209	0.763902	0.61429	0	NA
1482	NKX2-5	0.763373	0.803103	0	NA
6367	CCL22	0.762075	0.4577	0	NA
335	APOA1	0.760662	0.588648	0	NA
146325	PRR35	0.760448	0.355313	0	NA
155185	AMZ1	0.760056	0.717623	0	NA
29126	CD274	0.760008	0.555047	0	NA
58498	MYL7	0.758727	0.79201	0	NA
283375	SLC39A5	0.758566	0.41509	0	NA
4661	MYT1	0.757594	0.345644	0	NA
8326	FZD9	0.756464	0.621549	8	7q11.23
221391	OPN5	0.75644	0.188585	0	NA
337	APOA4	0.753828	0.598321	0	NA
4613	MYCN	0.753726	0.401155	0	NA
54854	FAM83E	0.752296	0.562739	0	NA
3239	HOXD13	0.751911	0.640867	0	NA
6462	SHBG	0.751566	0.741797	0	NA
6538	SLC6A11	0.751361	0.776597	0	NA
1188	CLCNKB	0.751319	1.00186	0	NA
4049	LTA	0.749177	0.606031	0	NA
1435	CSF1	0.748692	0.552773	0	NA
255057	C19orf26	0.747799	0.719513	0	NA
3772	KCNJ15	0.747419	0.616901	0	NA
3483	IGFALS	0.747204	0.559091	0	NA
23539	SLC16A8	0.745745	0.27872	0	NA
553	AVPR1B	0.744794	0.741292	0	NA
115704	EVI5L	0.74346	0.341416	0	NA
84448	ABLIM2	0.74336	0.27169	0	NA
2902	GRIN1	0.74284	0.837126	0	NA
143379	C10orf82	0.742668	0.406286	0	NA
9722	NOS1AP	0.742481	0.516773	0	NA
85441	HELZ2	0.742235	0.554262	0	NA
255738	PCSK9	0.741672	0.327496	0	NA
7056	THBD	0.740962	0.47386	0	NA
388125	C2CD4B	0.740279	0.468515	0	NA
23109	DDN	0.740276	0.371927	0	NA
6909	TBX2	0.739895	0.421076	0	NA
64806	IL25	0.737985	0.427716	0	NA
342667	STAC2	0.737962	0.662498	0	NA
5341	PLEK	0.737524	0.619919	0	NA
29943	PADI1	0.737364	0.721147	0	NA
2256	FGF11	0.736795	0.646888	0	NA
5454	POU3F2	0.735818	0.658377	0	NA
113220	KIF12	0.735578	0.4024	0	NA
4320	MMP11	0.734936	0.464072	0	NA
146395	GSG1L	0.733962	0.375837	0	NA
3898	LAD1	0.730886	0.358627	0	NA
8013	NR4A3	0.729725	0.594157	0	NA
1044	CDX1	0.728295	0.295593	0	NA
64284	RAB17	0.726544	0.54409	0	NA
8471	IRS4	0.721515	0.389655	0	NA
90993	CREB3L1	0.719548	0.563153	0	NA
83881	MIXL1	0.716668	0.425353	0	NA
3171	FOXA3	0.713277	0.511147	0	NA
53831	GPR84	0.71283	0.244857	0	NA
9066	SYT7	0.711851	0.656661	0	NA
283600	SLC25A47	0.711737	0.745138	0	NA
3299	HSF4	0.711118	0.775586	0	NA
1316	KLF6	0.710075	0.302658	0	NA
91977	MYOZ3	0.709608	0.666295	0	NA
1365	CLDN3	0.709314	0.382985	8	7q11.23
8808	IL1RL2	0.708598	0.490643	0	NA
155	ADRB3	0.708252	0.584976	0	NA
2099	ESR1	0.708104	0.607197	0	NA
59335	PRDM12	0.706697	0.522176	0	NA
1141	CHRNB2	0.706469	0.43357	5	1q21.3
4583	MUC2	0.705698	0.40086	0	NA
643	CXCR5	0.704951	0.555298	0	NA
3589	IL11	0.704306	0.843232	0	NA
5142	PDE4B	0.702944	0.538693	3	1p31
1013	CDH15	0.70051	0.81265	0	NA
1364	CLDN4	0.700151	0.462693	8	7q11.23
64377	CHST8	0.69976	0.559005	0	NA
10763	NES	0.697278	0.678811	0	NA
142680	SLC34A3	0.696822	0.46236	0	NA
4654	MYOD1	0.695378	0.469896	0	NA
2527	FUT5	0.694293	0.456765	0	NA
23650	TRIM29	0.694233	0.318014	0	NA
57549	IGSF9	0.693391	0.415141	1	1q23.2
55237	VRTN	0.693091	0.668395	0	NA
3274	HRH2	0.692152	0.54396	0	NA
23704	KCNE4	0.69161	0.324983	0	NA
83758	RBP5	0.690804	0.689163	0	NA
9242	MSC	0.690476	0.332897	0	NA
5646	PRSS3	0.689288	0.453236	0	NA
1135	CHRNA2	0.688591	0.949271	0	NA
4294	MAP3K10	0.688141	0.579837	0	NA
354	KLK3	0.686493	0.44503	0	NA
148398	SAMD11	0.684975	0.621172	0	NA
1585	CYP11B2	0.684497	0.607929	0	NA
255061	TAC4	0.684171	0.534823	0	NA
4881	NPR1	0.682729	0.508169	0	NA
2103	ESRRB	0.68239	0.53308	0	NA
22801	ITGA11	0.679699	0.47796	0	NA
251	ALPPL2	0.679245	0.528767	0	NA
2192	FBLN1	0.676212	0.34589	0	NA
347853	TBX10	0.675899	0.586424	0	NA
5075	PAX1	0.675549	0.377415	0	NA
5456	POU3F4	0.674457	0.542207	0	NA
8581	LY6D	0.673306	0.71436	0	NA
9423	NTN1	0.672918	0.691795	0	NA
114897	C1QTNF1	0.672691	0.881232	0	NA
5453	POU3F1	0.672327	0.738072	0	NA
54738	FEV	0.672043	0.554842	0	NA
5008	OSM	0.670608	0.613106	0	NA
3785	KCNQ2	0.670534	0.613552	0	NA
63827	BCAN	0.670415	0.687215	0	NA
56751	BARHL1	0.669195	0.578995	0	NA
5079	PAX5	0.669039	0.345532	0	NA
594855	CPLX3	0.668472	0.790241	0	NA
84666	RETNLB	0.668381	0.366176	0	NA
4025	LPO	0.66818	0.771795	0	NA
221476	PI16	0.667285	0.646209	0	NA
248	ALPI	0.667087	0.453647	0	NA
85450	ITPRIP	0.666854	0.57017	0	NA
1000	CDH2	0.666442	0.309769	0	NA
3263	HPX	0.666314	0.46902	0	NA
23114	NFASC	0.666065	0.415596	0	NA
729359	PLIN4	0.666021	0.777087	0	NA
83552	MFRP	0.665963	0.812946	0	NA
219793	TBATA	0.665652	0.299027	0	NA
2300	FOXL1	0.664809	0.613319	0	NA
5739	PTGIR	0.664188	0.407653	0	NA
2797	GNRH2	0.664178	0.423901	0	NA
639	PRDM1	0.663292	0.655239	0	NA
40	ASIC2	0.663107	0.330616	0	NA
78995	C17orf53	0.662759	0.495931	0	NA
27237	ARHGEF16	0.66263	0.699366	0	NA
84787	SUV420H2	0.662391	0.474437	0	NA
84203	TXNDC2	0.661206	0.7038	0	NA
284186	TMEM105	0.661106	0.427238	0	NA
3690	ITGB3	0.659217	0.548819	0	NA
51458	RHCG	0.658663	0.329593	0	NA
205147	AMER3	0.658566	0.651825	0	NA
3918	LAMC2	0.657946	0.410709	0	NA
266977	GPR110	0.657211	0.210865	0	NA
51151	SLC45A2	0.656905	0.353264	0	NA
9586	CREB5	0.656621	0.663418	0	NA
89884	LHX4	0.656503	0.48322	0	NA
3273	HRG	0.655838	0.743677	0	NA
9464	HAND2	0.655308	0.517376	0	NA
3691	ITGB4	0.654742	0.0819791	0	NA
57369	GJD2	0.65429	0.27511	0	NA
124925	SEZ6	0.654075	0.330831	0	NA
3786	KCNQ3	0.653634	0.354945	0	NA
5133	PDCD1	0.653531	0.365216	0	NA
163732	CITED4	0.650058	0.847285	0	NA
3170	FOXA2	0.647705	0.334731	0	NA
151278	CCDC140	0.647336	0.83159	0	NA
26254	OPTC	0.647258	0.468894	0	NA
158787	RIBC1	0.646546	0.456994	0	NA
92312	MEX3A	0.644734	0.661356	0	NA
83592	AKR1E2	0.643482	0.686265	0	NA
286	ANK1	0.643011	0.308918	0	NA
391	RHOG	0.642715	0.593413	0	NA
547	KIF1A	0.63912	0.633968	0	NA
254173	TTLL10	0.638729	0.422178	0	NA
258	AMBN	0.637822	0.604651	0	NA
56956	LHX9	0.637785	0.528126	0	NA
53345	TM6SF2	0.636902	0.756324	0	NA
3360	HTR4	0.63688	0.466165	0	NA
128488	WFDC12	0.636263	0.702299	0	NA
5745	PTH1R	0.635021	0.428576	0	NA
6706	SPRR2G	0.634351	0.499258	0	NA
366	AQP9	0.634295	0.414846	0	NA
51156	SERPINA10	0.633757	0.590452	0	NA
3817	KLK2	0.632944	0.468892	0	NA
1960	EGR3	0.632086	0.587	0	NA
3680	ITGA9	0.631683	0.397029	0	NA
1263	PLK3	0.631565	0.415278	0	NA
6792	CDKL5	0.631528	0.392755	0	NA
11330	CTRC	0.631227	0.290721	0	NA
256646	NUTM1	0.629431	0.405856	0	NA
79586	CHPF	0.628537	0.59917	0	NA
4656	MYOG	0.627475	0.380876	0	NA
59285	CACNG6	0.626747	0.60757	0	NA
4803	NGF	0.626051	0.461745	0	NA
7869	SEMA3B	0.625121	0.400101	0	NA
170961	ANKRD24	0.623668	0.641611	0	NA
1137	CHRNA4	0.623511	0.658509	0	NA
5284	PIGR	0.623302	0.705473	0	NA
26257	NKX2-8	0.622555	0.444848	0	NA
2100	ESR2	0.621849	0.641467	0	NA
7434	VIPR2	0.621626	0.516646	0	NA
3339	HSPG2	0.621421	0.555466	0	NA
64849	SLC13A3	0.620705	0.499766	0	NA
2626	GATA4	0.62034	0.57537	0	NA
64651	CSRNP1	0.620152	0.598374	0	NA
9381	OTOF	0.617694	0.421311	0	NA
2159	F10	0.617351	0.869328	0	NA
11255	HRH3	0.617163	0.589913	0	NA
944	TNFSF8	0.617144	0.582254	0	NA
9294	S1PR2	0.616832	0.355517	0	NA
256815	C10orf67	0.616752	0.384071	0	NA
1417	CRYBB3	0.616555	1.01042	0	NA
4665	NAB2	0.6141	0.532389	0	NA
53841	CDHR5	0.613765	0.560824	0	NA
375759	C9orf50	0.613126	0.353392	0	NA
108	ADCY2	0.610981	0.323794	0	NA
4879	NPPB	0.609921	0.411414	0	NA
145946	SPATA8	0.60934	0.328169	0	NA
53834	FGFRL1	0.608998	0.545665	0	NA
57408	LRTM1	0.608226	0.269401	0	NA
5396	PRRX1	0.60638	0.600995	0	NA
10865	ARID5A	0.605892	0.795285	0	NA
23187	PHLDB1	0.605686	0.417482	0	NA
26027	ACOT11	0.605359	0.536994	0	NA
285093	RTP5	0.604784	0.36427	0	NA
6754	SSTR4	0.602453	0.642129	0	NA
64093	SMOC1	0.6023	0.4079	0	NA
23562	CLDN14	0.602076	0.719749	0	NA
6439	SFTPB	0.602025	0.463223	0	NA
4776	NFATC4	0.601426	0.604401	0	NA
192134	B3GNT6	0.599581	0.459266	0	NA
2002	ELK1	0.598415	0.515522	0	NA
3060	HCRT	0.598375	0.386554	0	NA
1437	CSF2	0.598263	0.685634	0	NA
3090	HIC1	0.598188	0.384149	0	NA
10642	IGF2BP1	0.597661	0.437045	0	NA
339221	ENPP7	0.596523	0.173881	0	NA
5919	RARRES2	0.59603	0.486724	0	NA
3219	HOXB9	0.595665	0.603584	0	NA
11117	EMILIN1	0.593375	0.325037	17	2p23.3
570	BAAT	0.592999	0.821478	0	NA
54541	DDIT4	0.592592	0.103864	0	NA
4858	NOVA2	0.592464	0.71567	0	NA
9496	TBX4	0.591487	0.827988	0	NA
54715	RBFOX1	0.590895	0.417212	0	NA
8651	SOCS1	0.590564	0.504298	0	NA
5083	PAX9	0.590303	0.513819	0	NA
6900	CNTN2	0.589452	0.486887	0	NA
63978	PRDM14	0.589435	0.47292	0	NA
6755	SSTR5	0.589395	0.379624	0	NA
80381	CD276	0.58816	0.560332	0	NA
7490	WT1	0.587826	0.240775	0	NA
23541	SEC14L2	0.587716	0.670751	0	NA
57555	NLGN2	0.587494	0.30634	0	NA
7015	TERT	0.587327	0.516862	0	NA
84649	DGAT2	0.587198	0.530523	0	NA
348938	NIPAL4	0.587179	0.350671	0	NA
5502	PPP1R1A	0.586968	0.474465	0	NA
259240	WFDC9	0.586126	0.614433	0	NA
2897	GRIK1	0.586066	0.317991	0	NA
10290	SPEG	0.5856	0.4239	0	NA
8929	PHOX2B	0.585589	0.951295	0	NA
10021	HCN4	0.585187	0.417406	0	NA
6511	SLC1A6	0.584946	0.381678	0	NA
799	CALCR	0.584197	0.375097	0	NA
786	CACNG1	0.584169	0.663167	0	NA
81607	PVRL4	0.583938	0.603608	0	NA
9992	KCNE2	0.583871	0.390508	0	NA
93650	ACPT	0.583867	0.731698	0	NA
5143	PDE4C	0.583797	0.57456	0	NA
6926	TBX3	0.583766	0.382369	0	NA
57381	RHOJ	0.582214	0.384447	0	NA
59269	HIVEP3	0.58077	0.583917	0	NA
4804	NGFR	0.580536	0.577205	0	NA
6648	SOD2	0.580184	0.274751	0	NA
55576	STAB2	0.578728	0.602465	0	NA
64857	PLEKHG2	0.578519	0.454504	0	NA
26470	SEZ6L2	0.578312	0.559463	0	NA
5618	PRLR	0.57828	0.514535	0	NA
26038	CHD5	0.577849	0.39781	0	NA
146310	RNF151	0.577054	0.366117	0	NA
6542	SLC7A2	0.575423	0.466989	0	NA
554	AVPR2	0.574891	0.797291	0	NA
90113	VWA5B2	0.574308	0.802567	0	NA
440730	TRIM67	0.574224	0.856328	0	NA
2261	FGFR3	0.573974	0.490754	0	NA
29974	A1CF	0.573348	0.736295	0	NA
83593	RASSF5	0.573177	0.479311	0	NA
3211	HOXB1	0.572714	0.810943	0	NA
8676	STX11	0.571874	0.647068	0	NA
55454	CSGALNACT2	0.570545	0.451125	0	NA
200373	PCDP1	0.569281	0.481682	0	NA
64838	FNDC4	0.568659	0.572753	17	2p23.3
10318	TNIP1	0.56862	0.790541	0	NA
85352	KIAA1644	0.567524	0.504537	0	NA
2623	GATA1	0.566949	0.640074	0	NA
84467	FBN3	0.566306	0.817822	0	NA
2920	CXCL2	0.565207	0.3614	0	NA
342977	NANOS3	0.564744	0.61261	0	NA
220108	FAM124A	0.563652	0.743795	0	NA
257407	C2orf72	0.563545	0.656232	0	NA
286204	CRB2	0.562971	0.327713	0	NA
3764	KCNJ8	0.562934	0.506107	0	NA
58529	MYOZ1	0.562825	0.341538	0	NA
10297	APC2	0.562698	0.639809	0	NA
3552	IL1A	0.561211	0.571902	0	NA
9021	SOCS3	0.561198	0.49823	0	NA
80740	LY6G6C	0.560693	0.550556	0	NA
54587	MXRA8	0.560515	0.564801	0	NA
1493	CTLA4	0.560414	0.391231	0	NA
491	ATP2B2	0.558988	0.599198	0	NA
4582	MUC1	0.55869	0.386741	0	NA
1576	CYP3A4	0.557234	0.576175	0	NA
25775	C22orf24	0.556602	0.651327	0	NA
284656	EPHA10	0.553732	0.830637	0	NA
29992	PILRA	0.553507	0.55648	0	NA
2250	FGF5	0.552325	0.430531	0	NA
6928	HNF1B	0.552276	0.299654	0	NA
51208	CLDN18	0.551169	0.42575	0	NA
84891	ZSCAN10	0.550989	0.393206	0	NA
5916	RARG	0.550348	0.505318	0	NA
24147	FJX1	0.550311	0.651429	0	NA
57731	SPTBN4	0.549012	0.486007	0	NA
5349	FXYD3	0.548013	0.297815	0	NA
2980	GUCA2A	0.545486	0.630159	0	NA
54857	GDPD2	0.544792	0.372159	0	NA
2056	EPO	0.543951	0.563115	0	NA
83999	KREMEN1	0.543096	0.50171	0	NA
140873	C20orf173	0.542952	0.642815	0	NA
6714	SRC	0.542668	0.325044	0	NA
147746	HIPK4	0.542541	0.602293	0	NA
4248	MGAT3	0.5422	0.534959	0	NA
56341	PRMT8	0.542141	0.485817	0	NA
79571	GCC1	0.542116	0.219572	0	NA
653808	ZG16	0.541944	0.524096	0	NA
269	AMHR2	0.541493	0.794724	0	NA
3596	IL13	0.539839	0.532815	15	5q31.1
8614	STC2	0.539183	0.541251	0	NA
8224	SYN3	0.538946	0.682737	0	NA
7173	TPO	0.53786	0.40157	0	NA
3249	HPN	0.53749	0.787272	0	NA
64856	VWA1	0.53678	0.325036	0	NA
50700	RDH8	0.536659	0.711532	0	NA
4135	MAP6	0.536426	0.535311	0	NA
57710	KIAA1614	0.535393	0.537212	0	NA
2779	GNAT1	0.534937	0.645563	0	NA
283933	ZNF843	0.534733	0.672706	0	NA
55998	NXF5	0.533607	0.598096	0	NA
129807	NEU4	0.532197	0.415418	0	NA
2267	FGL1	0.531492	0.526548	0	NA
57010	CABP4	0.531436	0.901101	0	NA
7498	XDH	0.530932	0.373247	0	NA
3371	TNC	0.53074	0.568425	0	NA
7223	TRPC4	0.530006	0.44317	0	NA
119	ADD2	0.529564	0.761789	0	NA
353132	LCE1B	0.528682	0.565702	0	NA
768	CA9	0.528526	0.278196	0	NA
3172	HNF4A	0.528166	1.02518	14	20q13.12
116969	ART5	0.527641	0.637961	0	NA
6927	HNF1A	0.527605	0.745727	18	12q24.31
50940	PDE11A	0.527467	0.615686	0	NA
4184	SMCP	0.526085	0.278234	0	NA
80036	TRPM3	0.525382	0.279523	0	NA
3914	LAMB3	0.524948	0.462049	0	NA
338785	KRT79	0.523958	0.571655	0	NA
10580	SORBS1	0.5237	0.351691	0	NA
107	ADCY1	0.523541	0.546409	0	NA
266727	MDGA1	0.522136	0.678934	0	NA
10880	ACTL7B	0.52202	0.647373	0	NA
27319	BHLHE22	0.521975	0.530296	0	NA
359	AQP2	0.521525	0.501415	0	NA
7057	THBS1	0.521409	0.349867	0	NA
3889	KRT83	0.521285	0.506437	0	NA
7148	TNXB	0.520828	0.525356	0	NA
2204	FCAR	0.520177	0.567623	0	NA
3766	KCNJ10	0.519263	0.915293	0	NA
55362	TMEM63B	0.519181	0.456973	0	NA
1813	DRD2	0.518553	0.68494	0	NA
864	RUNX3	0.518013	0.55761	0	NA
7025	NR2F1	0.517347	0.467399	0	NA
29881	NPC1L1	0.517189	0.410112	0	NA
3795	KHK	0.516851	0.579957	17	2p23.3
2081	ERN1	0.516835	0.40257	0	NA
79798	ARMC5	0.516315	0.669289	0	NA
10630	PDPN	0.515986	0.423726	0	NA
1674	DES	0.51534	0.52404	0	NA
4608	MYBPH	0.515134	0.441755	0	NA
1896	EDA	0.514827	0.218854	0	NA
3754	KCNF1	0.514636	0.35796	0	NA
7275	TUB	0.513837	0.450525	0	NA
121391	KRT74	0.513484	0.468241	0	NA
3976	LIF	0.513334	0.37246	0	NA
79400	NOX5	0.513115	0.372736	0	NA
79987	SVEP1	0.512296	0.628756	0	NA
54361	WNT4	0.512151	0.512856	0	NA
2152	F3	0.511691	0.592465	0	NA
146433	IL34	0.511401	0.559038	0	NA
92086	GGTLC1	0.511292	0.163527	0	NA
6556	SLC11A1	0.510274	0.742655	0	NA
57158	JPH2	0.509825	0.923582	14	20q13.12
56156	TEX13B	0.509678	0.755266	0	NA
140700	SAMD10	0.509162	0.776523	0	NA
9033	PKD2L1	0.508715	0.234737	0	NA
2700	GJA3	0.50802	0.587859	0	NA
2903	GRIN2A	0.507419	0.5692	0	NA
84957	RELT	0.507288	0.45877	0	NA
5794	PTPRH	0.506972	0.467828	0	NA
10018	BCL2L11	0.505346	0.136986	0	NA
94031	HTRA3	0.504793	0.383253	0	NA
90007	MIDN	0.504709	0.555262	0	NA
9536	PTGES	0.504196	0.678252	0	NA
60529	ALX4	0.50416	0.400114	0	NA
26508	HEYL	0.504095	0.372092	4	1p34.3
135935	NOBOX	0.503746	0.850218	0	NA
54212	SNTG1	0.503335	0.517484	0	NA
337878	KRTAP7-1	0.50283	0.577765	0	NA
7781	SLC30A3	0.502607	0.559336	17	2p23.3
348	APOE	0.501498	0.695363	6	19q13.2
10369	CACNG2	0.501325	0.379724	0	NA
50616	IL22	0.501319	0.2517	0	NA
5648	MASP1	0.501144	0.58157	0	NA
7070	THY1	0.500143	0.233711	0	NA
229	ALDOB	0.500005	0.442903	0	NA
3651	PDX1	0.499976	0.769238	0	NA
83715	ESPN	0.49983	0.633839	0	NA
81033	KCNH6	0.499572	0.870047	0	NA
9444	QKI	0.499317	0.741931	0	NA
55806	HR	0.49826	0.478409	0	NA
345	APOC3	0.497548	0.379213	0	NA
50943	FOXP3	0.497309	0.713322	0	NA
81794	ADAMTS10	0.497248	0.717155	0	NA
1297	COL9A1	0.497027	0.43621	0	NA
115650	TNFRSF13C	0.496957	0.424785	0	NA
283576	ZDHHC22	0.496891	0.335977	0	NA
7422	VEGFA	0.496861	0.290744	0	NA
28999	KLF15	0.496677	0.329319	0	NA
5313	PKLR	0.496633	0.401637	0	NA
79981	FRMD1	0.496337	0.465909	0	NA
55107	ANO1	0.49572	0.587407	0	NA
6568	SLC17A1	0.495622	0.525952	0	NA
54752	FNDC8	0.494311	0.580278	0	NA
4792	NFKBIA	0.494261	0.520711	0	NA
54716	SLC6A20	0.493521	0.583045	0	NA
94086	HSPB9	0.492677	0.358122	0	NA
81693	AMN	0.492605	0.488194	0	NA
66037	BOLL	0.492335	0.22754	0	NA
1046	CDX4	0.491274	0.755896	0	NA
84985	FAM83A	0.490478	0.661783	0	NA
113278	SLC52A3	0.488647	0.267528	0	NA
3175	ONECUT1	0.488647	0.54857	0	NA
5626	PROP1	0.488612	0.487361	0	NA
5753	PTK6	0.488394	0.591339	0	NA
128653	C20orf141	0.48784	0.940294	0	NA
6239	RREB1	0.487708	0.371371	0	NA
27113	BBC3	0.487389	0.670517	0	NA
8877	SPHK1	0.487059	0.538464	0	NA
56301	SLC7A10	0.486715	0.524716	0	NA
114787	GPRIN1	0.486063	0.584573	0	NA
23452	ANGPTL2	0.485926	0.210095	0	NA
3363	HTR7	0.485425	0.630563	0	NA
27035	NOX1	0.485328	0.781622	0	NA
11155	LDB3	0.484118	0.31259	0	NA
3699	ITIH3	0.483983	0.60761	0	NA
79990	PLEKHH3	0.483408	0.386116	0	NA
114131	UCN3	0.483282	0.638182	0	NA
4773	NFATC2	0.482709	0.505988	0	NA
861	RUNX1	0.482147	0.831945	0	NA
147111	NOTUM	0.481622	0.689843	0	NA
5069	PAPPA	0.481467	0.264924	0	NA
2828	GPR4	0.480529	0.541802	0	NA
23145	SSPO	0.480334	0.620316	0	NA
604	BCL6	0.479827	0.84306	0	NA
26576	SRPK3	0.479538	0.89429	0	NA
3394	IRF8	0.47953	0.597273	0	NA
10361	NPM2	0.479421	0.547279	0	NA
51807	TUBA8	0.478831	0.440384	0	NA
399726	CASC10	0.478728	0.566241	0	NA
3164	NR4A1	0.478571	0.66233	0	NA
25891	PAMR1	0.477921	0.350363	0	NA
196374	KRT78	0.476572	0.525906	0	NA
83546	RTBDN	0.476449	0.331702	0	NA
3195	TLX1	0.476248	0.614089	0	NA
9437	NCR1	0.475501	0.510217	0	NA
8200	GDF5	0.475277	0.398739	0	NA
63950	DMRTA2	0.473729	0.595369	0	NA
160065	PATE1	0.473271	0.468387	0	NA
64063	PRSS22	0.472468	0.294405	0	NA
23135	KDM6B	0.472125	0.487772	0	NA
10411	RAPGEF3	0.470173	0.42123	0	NA
54502	RBM47	0.470139	0.503088	0	NA
3142	HLX	0.46925	0.348691	0	NA
2813	GP2	0.46818	0.727614	0	NA
148113	CILP2	0.467445	0.660162	0	NA
83741	TFAP2D	0.466705	0.723613	0	NA
163479	FNDC7	0.466369	0.726899	0	NA
401	PHOX2A	0.465588	0.638195	0	NA
51296	SLC15A3	0.463755	0.608102	0	NA
5789	PTPRD	0.46334	0.338057	0	NA
6404	SELPLG	0.461894	0.570703	0	NA
57214	CEMIP	0.461749	0.472479	0	NA
4793	NFKBIB	0.461658	0.638304	0	NA
131669	UROC1	0.461652	0.616503	0	NA
92369	SPSB4	0.459101	0.465733	0	NA
84978	FRMD5	0.45889	0.576359	0	NA
7512	XPNPEP2	0.458877	0.671367	0	NA
2118	ETV4	0.458591	0.243713	0	NA
51666	ASB4	0.458083	0.429052	0	NA
29948	OSGIN1	0.457945	0.701315	0	NA
342898	SYCN	0.457729	0.497037	0	NA
2524	FUT2	0.457207	0.733954	0	NA
10268	RAMP3	0.456988	0.231448	0	NA
9023	CH25H	0.456517	0.322973	0	NA
4359	MPZ	0.45598	0.51861	0	NA
2899	GRIK3	0.455189	0.452678	0	NA
5020	OXT	0.454375	0.149554	0	NA
8807	IL18RAP	0.454342	0.699503	0	NA
51378	ANGPT4	0.454295	0.32554	0	NA
51207	DUSP13	0.453924	0.556328	0	NA
2637	GBX2	0.453304	0.769985	0	NA
53358	SHC3	0.452875	0.630295	0	NA
1051	CEBPB	0.452728	0.681937	0	NA
27129	HSPB7	0.452331	0.462293	0	NA
6710	SPTB	0.452279	0.564902	0	NA
133558	MROH2B	0.452057	0.835405	0	NA
5317	PKP1	0.45203	0.604047	0	NA
1326	MAP3K8	0.451908	0.577147	0	NA
10249	GLYAT	0.451835	0.476119	0	NA
970	CD70	0.451675	0.527574	0	NA
26291	FGF21	0.449727	0.430058	0	NA
571	BACH1	0.44958	0.376899	0	NA
1634	DCN	0.449085	0.437994	0	NA
79012	CAMKV	0.448656	0.371457	0	NA
149830	PRNT	0.448242	0.43711	0	NA
338339	CLEC4D	0.448078	0.787587	0	NA
125111	GJD3	0.44797	0.540013	0	NA
6440	SFTPC	0.447578	0.643234	0	NA
51350	KRT76	0.447376	0.395443	0	NA
220323	OAF	0.447006	0.32758	0	NA
202915	TMEM184A	0.4469	0.674453	0	NA
6913	TBX15	0.44651	0.648124	0	NA
81543	LRRC3	0.446193	0.437809	0	NA
1087	CEACAM7	0.445387	0.294707	0	NA
9261	MAPKAPK2	0.445227	0.599782	0	NA
343	AQP8	0.445189	0.940909	0	NA
7287	TULP1	0.445121	0.371037	0	NA
115584	SLC5A11	0.444504	0.466568	0	NA
5225	PGC	0.444331	0.375858	0	NA
84935	MEDAG	0.443862	0.550798	0	NA
5144	PDE4D	0.44376	0.328859	0	NA
200403	VWA3B	0.443601	0.336923	0	NA
132228	LSMEM2	0.442431	0.562305	0	NA
6461	SHB	0.442375	0.534088	0	NA
2742	GLRA2	0.442363	0.432891	0	NA
9096	TBX18	0.44097	0.864636	0	NA
7439	BEST1	0.440894	0.387911	0	NA
9152	SLC6A5	0.440629	0.617878	0	NA
29895	MYLPF	0.439768	0.539717	0	NA
225689	MAPK15	0.439267	0.460026	0	NA
9719	ADAMTSL2	0.43893	0.825266	0	NA
64344	HIF3A	0.437967	0.647866	0	NA
64067	NPAS3	0.437677	0.772964	0	NA
189	AGXT	0.437456	0.775327	0	NA
160622	GRASP	0.437326	0.311548	0	NA
3224	HOXC8	0.436055	0.476883	0	NA
85445	CNTNAP4	0.43585	0.696968	0	NA
50674	NEUROG3	0.435721	0.455194	0	NA
10017	BCL2L10	0.435559	0.419945	0	NA
51179	HAO2	0.435555	0.899045	0	NA
3077	HFE	0.435387	0.676917	0	NA
114757	CYGB	0.434413	0.657447	0	NA
7476	WNT7A	0.433879	0.429499	0	NA
2853	GPR31	0.433729	0.600261	0	NA
91608	RASL10B	0.432564	0.643794	0	NA
160298	C11orf42	0.431931	0.465624	0	NA
54873	PALMD	0.431861	0.596165	0	NA
57572	DOCK6	0.431431	0.595035	0	NA
126364	LRRC25	0.431172	0.712082	0	NA
1844	DUSP2	0.431129	0.601997	0	NA
2905	GRIN2C	0.430679	0.849465	0	NA
79092	CARD14	0.430006	0.555112	0	NA
8712	PAGE1	0.429675	0.442483	0	NA
56098	PCDHGC4	0.429185	0.418566	0	NA
12	SERPINA3	0.428757	0.502858	0	NA
441151	TMEM151B	0.428141	0.85405	0	NA
200734	SPRED2	0.428135	0.301229	0	NA
1544	CYP1A2	0.427721	0.389044	0	NA
140706	CCM2L	0.427551	0.500028	0	NA
3229	HOXC13	0.426104	0.401474	0	NA
119587	CPXM2	0.426088	0.344693	0	NA
114905	C1QTNF7	0.425948	0.420031	0	NA
222663	SCUBE3	0.425836	0.575039	0	NA
50509	COL5A3	0.425814	0.546075	0	NA
7378	UPP1	0.425331	0.35842	0	NA
51561	IL23A	0.425269	0.639676	0	NA
6536	SLC6A9	0.425213	0.239789	0	NA
4585	MUC4	0.424833	0.4473	0	NA
6484	ST3GAL4	0.424782	0.437866	0	NA
152	ADRA2C	0.424449	0.971002	0	NA
162494	RHBDL3	0.424397	0.579209	0	NA
221935	SDK1	0.424128	0.389259	0	NA
26002	MOXD1	0.42406	0.387268	0	NA
347344	ZNF81	0.4226	0.684512	0	NA
26579	MYEOV	0.421817	0.346498	0	NA
50636	ANO7	0.421602	0.332922	0	NA
7133	TNFRSF1B	0.42156	0.524213	0	NA
25976	TIPARP	0.421317	0.261673	0	NA
147808	ZNF784	0.421212	0.367546	0	NA
8767	RIPK2	0.419831	0.731078	0	NA
5314	PKHD1	0.419743	0.42843	0	NA
440387	CTRB2	0.419252	0.401898	0	NA
6094	ROM1	0.419128	0.872065	0	NA
51268	PIPOX	0.41806	0.51472	0	NA
3850	KRT3	0.417716	0.480017	0	NA
717	C2	0.416978	0.595865	0	NA
9074	CLDN6	0.416331	0.680793	0	NA
89882	TPD52L3	0.41593	0.530077	0	NA
5137	PDE1C	0.415919	0.63251	0	NA
7477	WNT7B	0.415719	0.646354	0	NA
64600	PLA2G2F	0.415427	0.500896	0	NA
54413	NLGN3	0.414617	0.657272	0	NA
6354	CCL7	0.414337	0.534615	0	NA
51083	GAL	0.414027	0.368391	0	NA
56853	CELF4	0.41399	0.697208	0	NA
221749	PXDC1	0.413748	0.496907	0	NA
10047	CST8	0.413264	0.773912	0	NA
163175	LGI4	0.413132	0.502136	0	NA
4985	OPRD1	0.413009	0.859197	0	NA
83903	GSG2	0.412727	0.506041	0	NA
3782	KCNN3	0.412273	0.553808	0	NA
246778	IL27	0.41176	0.4834	0	NA
116844	LRG1	0.411631	0.25086	0	NA
26137	ZBTB20	0.411432	0.359199	0	NA
79825	EFCC1	0.411026	0.374362	0	NA
338	APOB	0.410265	0.577785	0	NA
9376	SLC22A8	0.410208	0.812945	0	NA
11067	C10orf10	0.409694	0.925583	0	NA
221037	JMJD1C	0.409257	0.521927	0	NA
27283	TINAG	0.409235	0.302661	0	NA
92293	TMEM132C	0.409113	0.447149	0	NA
162461	TMEM92	0.408985	0.585334	0	NA
1004	CDH6	0.408822	0.290511	0	NA
389058	SP5	0.408276	0.469585	0	NA
2886	GRB7	0.408262	0.404111	0	NA
29113	C6orf15	0.407324	0.529518	0	NA
9627	SNCAIP	0.407216	0.331068	0	NA
1158	CKM	0.407156	0.613516	0	NA
11122	PTPRT	0.406593	0.536855	0	NA
6276	S100A5	0.406355	0.689843	0	NA
79098	C1orf116	0.40592	0.24984	0	NA
80316	PPP1R2P9	0.405547	0.589324	0	NA
3559	IL2RA	0.405352	0.431783	0	NA
115290	FBXO17	0.404074	0.600339	0	NA
55267	PRR34	0.403161	0.456903	0	NA
64137	ABCG4	0.402559	0.571227	0	NA
116444	GRIN3B	0.402515	0.327812	0	NA
22822	PHLDA1	0.4024	0.681704	0	NA
9032	TM4SF5	0.401975	0.889609	0	NA
64100	ELSPBP1	0.40177	0.541819	0	NA
6347	CCL2	0.401682	0.448928	0	NA
51043	ZBTB7B	0.400404	0.421056	0	NA
2701	GJA4	0.400035	0.459398	0	NA
8913	CACNA1G	0.400005	0.484941	0	NA
5328	PLAU	0.399299	0.560218	0	NA
19	ABCA1	0.399137	0.37819	0	NA
8809	IL18R1	0.398395	0.276897	0	NA
9567	GTPBP1	0.398167	1.2247	0	NA
387763	C11orf96	0.39777	0.562239	0	NA
10501	SEMA6B	0.39742	0.619981	0	NA
54546	RNF186	0.397374	0.610167	0	NA
252995	FNDC5	0.396812	0.602846	0	NA
83983	TSSK6	0.396631	0.665249	0	NA
4783	NFIL3	0.39622	0.375474	0	NA
283948	NHLRC4	0.396164	0.511807	0	NA
3207	HOXA11	0.395588	0.546062	0	NA
8646	CHRD	0.395363	0.678717	0	NA
51332	SPTBN5	0.395111	0.400046	0	NA
8322	FZD4	0.394481	0.332733	0	NA
23580	CDC42EP4	0.393829	0.449151	0	NA
118471	PRAP1	0.393398	0.244532	0	NA
718	C3	0.393327	0.545804	0	NA
374387	DKFZp779M0652	0.392695	0.777914	0	NA
200312	RNF215	0.392492	0.382642	0	NA
467	ATF3	0.392135	0.518703	0	NA
80975	TMPRSS5	0.39169	0.61732	0	NA
7455	ZAN	0.390887	0.266059	0	NA
6833	ABCC8	0.390782	0.398123	0	NA
5104	SERPINA5	0.39053	0.432052	0	NA
128826	C20orf166	0.390434	0.561527	0	NA
286753	TUSC5	0.389737	0.848023	0	NA
154810	AMOTL1	0.38943	0.565078	0	NA
2687	GGT5	0.389328	0.306625	0	NA
116835	HSPA12B	0.389116	0.574166	0	NA
4761	NEUROD2	0.388732	0.661392	0	NA
115795	FANCD2OS	0.388293	0.377022	0	NA
2264	FGFR4	0.387884	0.41514	0	NA
7401	CLRN1	0.386806	0.603904	0	NA
152330	CNTN4	0.38635	0.660606	0	NA
7130	TNFAIP6	0.386246	0.605959	0	NA
123591	C15orf27	0.386188	0.401759	0	NA
51343	FZR1	0.385631	0.494263	0	NA
29850	TRPM5	0.384138	0.387024	0	NA
29947	DNMT3L	0.383664	0.848715	0	NA
164127	CCDC185	0.383334	0.682247	0	NA
11074	TRIM31	0.383011	0.419333	0	NA
55200	PLEKHG6	0.382294	0.352602	0	NA
26083	TBC1D29	0.381594	0.19086	0	NA
7090	TLE3	0.380655	0.525454	0	NA
7479	WNT8B	0.380572	0.560702	0	NA
84970	C1orf94	0.380258	0.808483	0	NA
148066	ZNRF4	0.379919	0.452192	0	NA
79444	BIRC7	0.378397	0.564478	0	NA
8626	TP63	0.377105	0.385732	0	NA
2894	GRID1	0.37704	0.172796	0	NA
257000	TINCR	0.376205	0.331416	0	NA
623	BDKRB1	0.376101	0.383055	0	NA
64399	HHIP	0.375978	0.450485	0	NA
79927	FAM110D	0.375935	0.623531	0	NA
51162	EGFL7	0.375735	0.515756	0	NA
80832	APOL4	0.375197	0.950396	0	NA
7113	TMPRSS2	0.374747	0.344683	0	NA
23529	CLCF1	0.374293	0.592033	0	NA
1136	CHRNA3	0.37359	0.461304	0	NA
762	CA4	0.373008	0.516477	0	NA
2849	GPR26	0.372809	0.593838	0	NA
23491	CES3	0.372129	0.362592	0	NA
83697	SLC4A9	0.372024	0.669565	0	NA
374877	C19orf45	0.371558	0.718415	0	NA
3554	IL1R1	0.371306	0.229842	0	NA
9064	MAP3K6	0.371218	0.345308	0	NA
10135	NAMPT	0.370773	0.450624	0	NA
10266	RAMP2	0.370756	0.501794	0	NA
3316	HSPB2	0.370433	0.475579	0	NA
6869	TACR1	0.370423	0.508346	0	NA
1999	ELF3	0.369158	0.443708	0	NA
245806	VGLL2	0.367946	0.39699	0	NA
88	ACTN2	0.367127	0.519337	0	NA
5232	PGK2	0.367037	0.437139	0	NA
5995	RGR	0.366888	0.650413	0	NA
6361	CCL17	0.366362	0.422024	0	NA
6337	SCNN1A	0.366071	0.380327	0	NA
6370	CCL25	0.365881	0.568132	0	NA
7252	TSHB	0.365875	0.585781	0	NA
56649	TMPRSS4	0.365552	0.420678	0	NA
66002	CYP4F12	0.364989	0.395751	0	NA
161176	SYNE3	0.364646	0.508604	0	NA
1420	CRYGC	0.363184	0.869344	0	NA
6855	SYP	0.363089	0.891621	0	NA
2128	EVX1	0.362611	0.554289	0	NA
10912	GADD45G	0.361272	0.328139	0	NA
128414	NKAIN4	0.361043	0.607279	0	NA
286676	ILDR1	0.360984	0.628108	0	NA
752014	CEMP1	0.359654	0.724961	0	NA
51305	KCNK9	0.359559	0.280991	0	NA
1045	CDX2	0.359555	0.692939	0	NA
8688	KRT37	0.359389	0.315118	0	NA
11202	KLK8	0.359198	0.349542	0	NA
9421	HAND1	0.359097	0.56807	0	NA
56666	PANX2	0.358999	0.49801	0	NA
51214	IGF2-AS	0.358944	0.787892	0	NA
5414	SEPT4	0.35893	0.437986	0	NA
2859	GPR35	0.358708	0.326792	0	NA
164284	APCDD1L	0.358227	0.438503	0	NA
4929	NR4A2	0.358131	0.439014	0	NA
11025	LILRB3	0.357897	0.693466	0	NA
92749	DRC1	0.357847	0.575005	0	NA
8613	PPAP2B	0.357461	0.780346	0	NA
170689	ADAMTS15	0.357355	0.686199	0	NA
771	CA12	0.357322	0.584598	0	NA
9982	FGFBP1	0.357171	0.457896	0	NA
6569	SLC34A1	0.357016	0.83122	0	NA
7043	TGFB3	0.356832	0.454711	0	NA
89797	NAV2	0.356691	0.578905	0	NA
8633	UNC5C	0.356688	0.671196	0	NA
56675	NRIP3	0.356639	0.879266	0	NA
2117	ETV3	0.356626	0.722007	0	NA
105	ADARB2	0.356275	0.622514	0	NA
51289	RXFP3	0.355805	0.450051	0	NA
2676	GFRA3	0.35516	0.44289	0	NA
8710	SERPINB7	0.355106	0.336799	0	NA
126208	ZNF787	0.353694	0.606446	0	NA
222487	GPR97	0.353544	0.407125	0	NA
3910	LAMA4	0.353437	0.365504	0	NA
1179	CLCA1	0.353194	0.614506	0	NA
8444	DYRK3	0.35285	0.33202	0	NA
400258	C14orf180	0.351878	0.337799	0	NA
341567	H1FNT	0.351006	0.595532	0	NA
554235	ASPDH	0.350822	0.541615	0	NA
1588	CYP19A1	0.350062	0.530152	0	NA
6343	SCT	0.349757	0.289836	0	NA
26266	SLC13A4	0.349537	0.813534	0	NA
645832	SEBOX	0.349493	0.484687	0	NA
196403	DTX3	0.34859	0.575022	0	NA
492	ATP2B3	0.34827	0.525734	0	NA
146177	VWA3A	0.347854	0.637862	0	NA
84733	CBX2	0.347326	0.591777	0	NA
51085	MLXIPL	0.347302	0.62286	8	7q11.23
57537	SORCS2	0.347264	0.598855	0	NA
1995	ELAVL3	0.345733	0.556569	0	NA
117	ADCYAP1R1	0.345021	0.30255	0	NA
6004	RGS16	0.344947	0.617252	0	NA
124930	ANKRD13B	0.343848	0.645649	0	NA
3950	LECT2	0.343783	0.408585	0	NA
128876	FAM83C	0.341319	0.826833	0	NA
8764	TNFRSF14	0.341293	0.52352	0	NA
5522	PPP2R2C	0.34129	0.278239	0	NA
23034	SAMD4A	0.340774	0.610895	0	NA
7066	THPO	0.34055	0.540885	0	NA
1746	DLX2	0.34031	0.625795	0	NA
10758	TRAF3IP2	0.340154	0.351118	0	NA
1847	DUSP5	0.340076	0.613474	0	NA
79748	LMAN1L	0.339401	0.731909	0	NA
4616	GADD45B	0.339	0.844412	0	NA
602	BCL3	0.338784	0.510613	6	19q13.2
93408	MYL10	0.338662	0.305467	0	NA
5724	PTAFR	0.338656	0.548344	0	NA
954	ENTPD2	0.33854	0.476428	0	NA
3373	HYAL1	0.338211	0.360143	0	NA
5652	PRSS8	0.337317	0.43882	0	NA
83882	TSPAN10	0.336791	0.455768	0	NA
7078	TIMP3	0.336689	0.729468	0	NA
2875	GPT	0.336487	0.765355	0	NA
3739	KCNA4	0.336397	0.85844	0	NA
249	ALPL	0.33633	0.687531	0	NA
151531	UPP2	0.335996	0.944451	0	NA
3208	HPCA	0.335738	0.306404	0	NA
91683	SYT12	0.335625	0.560792	0	NA
3576	CXCL8	0.33529	0.394078	0	NA
54827	NXPE4	0.335254	0.347341	0	NA
54626	HES2	0.335196	0.258763	0	NA
23348	DOCK9	0.335092	0.330418	0	NA
171558	PTCRA	0.334942	0.572875	0	NA
775	CACNA1C	0.334469	0.786658	0	NA
9628	RGS6	0.334177	0.652328	0	NA
8352	HIST1H3C	0.333861	0.441519	0	NA
3640	INSL3	0.333183	0.882051	0	NA
339768	ESPNL	0.332838	0.529691	0	NA
222642	TSPO2	0.332651	0.349783	11	6p21.1
6553	SLC9A5	0.332507	0.598953	0	NA
83854	ANGPTL6	0.332506	0.391436	0	NA
1419	CRYGB	0.332054	0.79512	0	NA
64285	RHBDF1	0.331973	0.394121	0	NA
6474	SHOX2	0.33179	0.473357	0	NA
5774	PTPN3	0.331142	0.292405	0	NA
150372	NFAM1	0.330487	0.632229	0	NA
2034	EPAS1	0.330456	0.589543	0	NA
444	ASPH	0.330087	0.518613	0	NA
5329	PLAUR	0.329831	0.6065	0	NA
4846	NOS3	0.329683	0.343845	0	NA
6899	TBX1	0.329414	0.342004	0	NA
1277	COL1A1	0.329407	0.389814	0	NA
55867	SLC22A11	0.329139	0.620981	0	NA
4629	MYH11	0.32906	0.742203	0	NA
50863	NTM	0.328669	0.602833	0	NA
6658	SOX3	0.328155	0.444664	0	NA
150946	GAREML	0.327995	0.409741	0	NA
1394	CRHR1	0.326671	0.544354	0	NA
2520	GAST	0.326545	0.422561	0	NA
202559	KHDRBS2	0.326041	0.567549	0	NA
1291	COL6A1	0.325847	0.449832	0	NA
7128	TNFAIP3	0.325094	0.600934	0	NA
55554	KLK15	0.324541	0.565416	0	NA
388407	C17orf82	0.322531	0.343811	0	NA
140766	ADAMTS14	0.322035	0.502666	0	NA
161198	CLEC14A	0.32159	0.456908	0	NA
50805	IRX4	0.321535	0.500966	0	NA
84870	RSPO3	0.321278	0.490349	0	NA
100131816	UBE2DNL	0.320989	0.466729	0	NA
285590	SH3PXD2B	0.320872	0.52753	0	NA
83896	KRTAP3-1	0.320548	0.617787	0	NA
6329	SCN4A	0.320499	0.65699	0	NA
56667	MUC13	0.320204	0.573757	0	NA
64711	HS3ST6	0.319518	0.410108	0	NA
5138	PDE2A	0.319179	0.313973	0	NA
124783	SPATA32	0.318839	0.755396	0	NA
56979	PRDM9	0.318668	0.406412	0	NA
4143	MAT1A	0.318615	0.291195	0	NA
143941	TTC36	0.318204	0.69236	0	NA
348932	SLC6A18	0.317406	0.787462	0	NA
777	CACNA1E	0.316597	0.830566	0	NA
8997	KALRN	0.316358	0.496116	0	NA
10215	OLIG2	0.315928	0.64868	0	NA
27121	DKK4	0.315925	0.453328	0	NA
4617	MYF5	0.315817	0.4279	0	NA
6672	SP100	0.315807	0.460285	0	NA
6656	SOX1	0.315782	0.394581	0	NA
7849	PAX8	0.314952	0.496964	7	2q13
148229	ATP8B3	0.314807	0.694052	0	NA
6560	SLC12A4	0.313809	0.222595	0	NA
84560	MT4	0.312537	0.34965	0	NA
51702	PADI3	0.312406	0.826442	0	NA
57152	SLURP1	0.312158	0.749637	0	NA
389432	SAMD5	0.310878	0.3658	0	NA
3985	LIMK2	0.310686	0.370172	0	NA
83723	FAM57B	0.309796	0.557147	0	NA
135458	HUS1B	0.309736	0.596367	0	NA
116179	TGM7	0.309329	0.457067	0	NA
4826	NNAT	0.309286	0.519104	0	NA
8578	SCARF1	0.308539	0.528825	0	NA
2302	FOXJ1	0.308503	0.400357	0	NA
1846	DUSP4	0.308474	0.665198	0	NA
155382	VPS37D	0.308073	0.40298	8	7q11.23
199675	MCEMP1	0.307554	0.578046	0	NA
4058	LTK	0.307334	0.676914	0	NA
4892	NRAP	0.307176	0.399113	0	NA
56978	PRDM8	0.307079	0.810785	0	NA
9965	FGF19	0.30691	0.675217	0	NA
783	CACNB2	0.306189	0.554207	0	NA
4158	MC2R	0.306182	0.284125	0	NA
8785	MATN4	0.305893	0.627362	0	NA
7373	COL14A1	0.305792	0.542218	0	NA
9436	NCR2	0.305602	0.813372	11	6p21.1
43	ACHE	0.305541	0.836467	0	NA
283248	RCOR2	0.305367	0.539947	0	NA
54207	KCNK10	0.305241	0.471777	0	NA
10840	ALDH1L1	0.305139	0.586043	0	NA
8564	KMO	0.304374	0.524398	0	NA
27286	SRPX2	0.304165	0.421121	0	NA
8840	WISP1	0.30401	0.233101	0	NA
8092	ALX1	0.303374	0.590054	0	NA
10319	LAMC3	0.303306	0.611453	0	NA
245932	DEFB119	0.303293	0.332124	0	NA
56245	C21orf62	0.303112	0.599422	0	NA
284185	LINC00482	0.301748	0.464936	0	NA
80725	SRCIN1	0.301537	0.704494	0	NA
255394	TCP11L2	0.301162	0.605574	0	NA
145873	MESP2	0.300928	0.879251	0	NA
3759	KCNJ2	0.299806	0.460106	0	NA
9971	NR1H4	0.2992	0.245224	0	NA
51513	ETV7	0.298441	0.630291	0	NA
81551	STMN4	0.297717	0.633506	0	NA
2710	GK	0.297431	0.403787	0	NA
134	ADORA1	0.296984	0.723799	0	NA
59344	ALOXE3	0.296746	0.450264	0	NA
7975	MAFK	0.295916	0.566482	0	NA
22874	PLEKHA6	0.29561	0.641669	0	NA
219770	GJD4	0.295464	0.57412	0	NA
2981	GUCA2B	0.295339	0.732205	0	NA
220164	DOK6	0.29525	0.299985	0	NA
80333	KCNIP4	0.295094	0.50524	0	NA
6527	SLC5A4	0.294652	0.188559	0	NA
6694	SPP2	0.294344	0.544858	0	NA
125965	COX6B2	0.293779	0.512725	0	NA
219855	SLC37A2	0.292929	0.587885	0	NA
285800	PRR18	0.292034	0.267259	0	NA
23566	LPAR3	0.291501	0.86814	0	NA
119395	CALHM3	0.290829	0.623582	0	NA
2331	FMOD	0.290484	0.428204	0	NA
80835	TAS1R1	0.290473	0.092416	0	NA
9618	TRAF4	0.289998	0.319815	0	NA
5333	PLCD1	0.28926	0.589764	0	NA
713	C1QB	0.289187	0.804069	0	NA
54760	PCSK4	0.288589	0.818273	0	NA
83849	SYT15	0.288125	0.619892	0	NA
3340	NDST1	0.288012	0.625196	0	NA
440836	ODF3B	0.287692	0.547019	0	NA
23415	KCNH4	0.287595	0.805557	0	NA
11093	ADAMTS13	0.287524	0.851418	0	NA
117583	PARD3B	0.287036	0.393164	0	NA
3744	KCNA10	0.286925	0.724606	0	NA
3784	KCNQ1	0.286577	0.544341	0	NA
3158	HMGCS2	0.286519	0.38532	0	NA
84457	PHYHIPL	0.28627	0.27247	0	NA
6614	SIGLEC1	0.286214	0.344247	0	NA
388419	BTBD17	0.286123	0.355026	0	NA
8647	ABCB11	0.28603	0.287358	0	NA
2737	GLI3	0.285234	0.784936	0	NA
6534	SLC6A7	0.28521	0.40459	0	NA
5301	PIN1P1	0.285108	0.412063	0	NA
752	FMNL1	0.284933	0.662028	0	NA
90019	SYT8	0.284677	0.618236	0	NA
1553	CYP2A13	0.284243	0.609631	0	NA
9038	TAAR5	0.283951	0.535842	0	NA
3816	KLK1	0.283884	1.04727	0	NA
1311	COMP	0.283604	0.575957	0	NA
4762	NEUROG1	0.283479	0.344176	0	NA
1289	COL5A1	0.283032	0.274008	0	NA
83547	RILP	0.282881	0.683063	0	NA
268	AMH	0.282586	0.367038	0	NA
64220	STRA6	0.282585	0.597364	0	NA
1735	DIO3	0.281398	0.349729	0	NA
7276	TTR	0.2812	0.393678	0	NA
4807	NHLH1	0.281178	0.346007	0	NA
59272	ACE2	0.28071	0.24819	0	NA
9075	CLDN2	0.279973	0.110549	0	NA
25858	TEX40	0.279862	0.881549	0	NA
149018	LELP1	0.279655	0.674318	0	NA
2784	GNB3	0.278378	0.488295	0	NA
2114	ETS2	0.277981	0.673444	0	NA
3053	SERPIND1	0.27781	0.609288	0	NA
54510	PCDH18	0.277793	0.46596	0	NA
54757	FAM20A	0.277515	0.375517	0	NA
10538	BATF	0.277315	0.565664	0	NA
3770	KCNJ14	0.276776	0.48621	0	NA
22936	ELL2	0.276449	0.20825	0	NA
28231	SLCO4A1	0.276393	0.415009	0	NA
10395	DLC1	0.276352	0.534476	0	NA
143425	SYT9	0.276244	0.732374	0	NA
9612	NCOR2	0.275287	0.474733	0	NA
126402	CCDC105	0.274669	0.319573	0	NA
256369	LINC00521	0.274643	0.852425	0	NA
2006	ELN	0.274535	0.542651	0	NA
1906	EDN1	0.274332	0.361015	0	NA
284207	METRNL	0.273534	0.484086	0	NA
3791	KDR	0.2735	0.308206	0	NA
4336	MOBP	0.273334	0.683633	0	NA
6698	SPRR1A	0.272814	0.678846	0	NA
84951	TNS4	0.272658	0.813666	0	NA
5159	PDGFRB	0.272546	0.384063	0	NA
2703	GJA8	0.271645	0.845684	0	NA
8728	ADAM19	0.271541	0.50205	0	NA
7421	VDR	0.270797	0.484473	0	NA
100131213	ZNF503-AS2	0.270521	0.374189	0	NA
9564	BCAR1	0.270434	0.476973	0	NA
23105	FSTL4	0.270236	0.421009	0	NA
6405	SEMA3F	0.269626	0.53164	0	NA
9180	OSMR	0.268491	0.33317	0	NA
7803	PTP4A1	0.267984	0.495423	0	NA
79345	OR51B2	0.267481	0.26772	0	NA
27296	TP53TG5	0.267102	0.861759	0	NA
6887	TAL2	0.266916	0.584422	0	NA
6583	SLC22A4	0.266278	0.631276	15	5q31.1
642475	MROH6	0.265817	0.47016	0	NA
220382	FAM181B	0.265743	0.795819	0	NA
4323	MMP14	0.265446	0.906624	0	NA
5650	KLK7	0.265055	0.378435	0	NA
59341	TRPV4	0.264571	0.614917	0	NA
254263	CNIH2	0.263996	0.783948	0	NA
9953	HS3ST3B1	0.263885	0.671115	0	NA
80328	ULBP2	0.263881	0.37371	0	NA
9283	GPR37L1	0.263852	0.336241	0	NA
5831	PYCR1	0.263821	0.335857	0	NA
1770	DNAH9	0.26264	0.243944	0	NA
144110	TMEM86A	0.262555	0.554079	0	NA
8740	TNFSF14	0.262204	0.645458	0	NA
7709	ZBTB17	0.262193	0.5505	0	NA
5080	PAX6	0.262065	0.551951	0	NA
6615	SNAI1	0.261978	0.603553	0	NA
9143	SYNGR3	0.261837	0.455797	0	NA
284904	SEC14L4	0.261812	0.406226	0	NA
6523	SLC5A1	0.261695	0.26362	0	NA
221416	C6orf223	0.261646	0.573817	0	NA
84069	PLEKHN1	0.261188	0.495581	0	NA
83942	TSSK1B	0.261137	0.664904	0	NA
10331	B3GNT3	0.261048	0.731002	0	NA
124590	USH1G	0.260885	0.516148	0	NA
79363	RSG1	0.260497	0.384542	0	NA
11054	OGFR	0.260211	0.68411	0	NA
5542	PRB1	0.259592	0.559029	0	NA
255101	CCDC108	0.259489	0.268127	0	NA
10107	TRIM10	0.259438	0.567554	0	NA
774	CACNA1B	0.258612	0.432952	0	NA
9935	MAFB	0.258266	0.421214	0	NA
6752	SSTR2	0.258115	0.229898	0	NA
339855	KY	0.257778	0.508449	0	NA
199731	CADM4	0.257761	0.670964	0	NA
3780	KCNN1	0.257716	0.547711	0	NA
255022	CALHM1	0.257564	0.721299	0	NA
5331	PLCB3	0.256438	0.305359	0	NA
151887	CCDC80	0.256283	0.862623	0	NA
140683	BPIFA2	0.256241	0.271604	0	NA
91319	DERL3	0.256168	0.287524	0	NA
83729	INHBE	0.256125	0.517906	0	NA
9058	SLC13A2	0.256033	0.313378	0	NA
9374	PPT2	0.256021	0.771755	0	NA
118788	PIK3AP1	0.255324	0.559158	0	NA
58510	PRODH2	0.255047	0.267608	0	NA
85449	KIAA1755	0.254931	0.423264	0	NA
149647	FAM71A	0.254714	0.786025	0	NA
5055	SERPINB2	0.254543	0.244983	0	NA
259173	ALS2CL	0.254184	0.798329	0	NA
145864	HAPLN3	0.254069	0.546819	0	NA
89870	TRIM15	0.25364	0.51392	0	NA
11221	DUSP10	0.253226	0.459365	0	NA
285126	DNAJC5G	0.25282	0.548709	17	2p23.3
6649	SOD3	0.252621	0.44167	0	NA
1357	CPA1	0.252602	0.47545	0	NA
134526	ACOT12	0.252552	0.611074	0	NA
2523	FUT1	0.252295	0.341311	0	NA
56145	PCDHA3	0.25226	0.686935	0	NA
10814	CPLX2	0.252109	0.762501	0	NA
922	CD5L	0.251912	0.439879	0	NA
6515	SLC2A3	0.251163	0.646288	0	NA
136853	SRCRB4D	0.250001	0.956331	0	NA
6540	SLC6A13	0.249651	0.484649	0	NA
10394	PRG3	0.248897	0.425267	0	NA
1410	CRYAB	0.248861	0.821972	0	NA
50604	IL20	0.248852	0.834908	0	NA
374655	ZNF710	0.248796	0.436668	0	NA
3135	HLA-G	0.248255	0.62356	0	NA
343641	TGM6	0.248149	0.618356	0	NA
6017	RLBP1	0.248103	0.48834	0	NA
405753	DUOXA2	0.247702	0.523872	0	NA
2168	FABP1	0.246953	0.290996	0	NA
10002	NR2E3	0.246663	0.556515	0	NA
2867	FFAR2	0.246358	0.528822	0	NA
9635	CLCA2	0.246009	0.274153	0	NA
1757	SARDH	0.245897	0.316394	0	NA
1582	CYP8B1	0.245474	0.971616	0	NA
199720	GGN	0.245473	0.613469	0	NA
80307	FER1L4	0.245341	0.387605	0	NA
60495	HPSE2	0.245259	0.522011	0	NA
4814	NINJ1	0.245161	0.450728	0	NA
4861	NPAS1	0.245065	0.827807	0	NA
8817	FGF18	0.244934	0.596107	0	NA
140732	SUN5	0.244568	0.597604	0	NA
55679	LIMS2	0.244211	0.532125	0	NA
27132	CPNE7	0.243837	0.816311	0	NA
5346	PLIN1	0.243284	0.411029	0	NA
81030	ZBP1	0.242943	0.581869	0	NA
23302	WSCD1	0.242778	0.645917	0	NA
2303	FOXC2	0.242672	0.419257	0	NA
85416	ZIC5	0.24244	0.245696	0	NA
80149	ZC3H12A	0.242358	0.572531	0	NA
4982	TNFRSF11B	0.242304	0.444914	0	NA
51751	HIGD1B	0.242137	0.631185	0	NA
1749	DLX5	0.242113	0.41461	0	NA
2048	EPHB2	0.242007	0.52455	0	NA
4916	NTRK3	0.241769	0.532254	0	NA
124056	NOXO1	0.241402	1.03976	0	NA
3083	HGFAC	0.241325	0.372204	0	NA
140894	CNBD2	0.241239	0.277784	0	NA
860	RUNX2	0.240963	0.661183	0	NA
1515	CTSV	0.240704	0.529356	0	NA
6327	SCN2B	0.240116	0.602448	0	NA
126147	NTN5	0.239803	0.654701	0	NA
65268	WNK2	0.239701	0.6609	0	NA
284451	ODF3L2	0.239551	0.533193	0	NA
5365	PLXNB3	0.238896	0.439816	0	NA
23243	ANKRD28	0.238389	0.613811	0	NA
2675	GFRA2	0.238257	0.595295	0	NA
55294	FBXW7	0.23806	0.758368	0	NA
5153	PDE1B	0.237916	0.657185	0	NA
3669	ISG20	0.237718	0.436609	0	NA
149345	SHISA4	0.237666	0.638868	0	NA
170850	KCNG3	0.237193	0.535994	0	NA
1997	ELF1	0.237151	0.757439	0	NA
212	ALAS2	0.23704	0.652358	0	NA
8862	APLN	0.236522	0.769791	0	NA
90139	TSPAN18	0.236469	0.570588	0	NA
57644	MYH7B	0.236271	0.446109	0	NA
392617	ELFN1	0.235774	0.618518	0	NA
3491	CYR61	0.235562	0.349536	0	NA
10867	TSPAN9	0.235348	0.797469	0	NA
79155	TNIP2	0.235222	0.734735	0	NA
169792	GLIS3	0.23507	0.665858	0	NA
8416	ANXA9	0.234907	0.500724	0	NA
2692	GHRHR	0.234857	0.48173	0	NA
27091	CACNG5	0.234818	0.527264	0	NA
316	AOX1	0.23471	0.843672	0	NA
1453	CSNK1D	0.234699	0.912292	0	NA
23217	ZFR2	0.234654	0.374323	0	NA
57597	BAHCC1	0.234371	0.750868	0	NA
8552	INE1	0.234283	0.653187	0	NA
3238	HOXD12	0.233975	0.471973	0	NA
51365	PLA1A	0.233111	0.360731	0	NA
79574	EPS8L3	0.232528	0.458298	0	NA
115399	LRRC56	0.232382	0.596554	0	NA
10089	KCNK7	0.232302	0.402217	0	NA
2895	GRID2	0.231502	0.509423	0	NA
5071	PARK2	0.23141	0.536835	0	NA
11061	LECT1	0.231131	0.490889	0	NA
1145	CHRNE	0.230473	0.529421	0	NA
8993	PGLYRP1	0.230433	0.458561	0	NA
51308	REEP2	0.230237	0.59843	0	NA
58512	DLGAP3	0.230234	0.63369	0	NA
2572	GAD2	0.229947	0.441388	0	NA
388581	FAM132A	0.229584	0.646571	0	NA
256710	GLIPR1L1	0.229013	0.3985	0	NA
3562	IL3	0.228948	0.739129	0	NA
5549	PRELP	0.22826	0.528308	0	NA
23544	SEZ6L	0.228184	0.489615	0	NA
1636	ACE	0.22815	0.247735	0	NA
4544	MTNR1B	0.228097	0.458949	0	NA
115708	TRMT61A	0.227416	0.340908	0	NA
79838	TMC5	0.227155	0.627603	0	NA
23430	TPSD1	0.226602	0.420167	0	NA
9333	TGM5	0.22627	0.474028	0	NA
10458	BAIAP2	0.226267	0.556604	0	NA
374897	SBSN	0.225805	0.544366	0	NA
816	CAMK2B	0.225386	0.24407	0	NA
91584	PLXNA4	0.225262	0.281958	0	NA
25937	WWTR1	0.224423	0.412769	0	NA
342527	SMTNL2	0.224116	0.635298	0	NA
924	CD7	0.223856	0.641279	0	NA
84630	TTBK1	0.2238	0.267092	0	NA
3084	NRG1	0.222788	0.822008	0	NA
1750	DLX6	0.222419	0.567672	0	NA
2180	ACSL1	0.222124	0.271101	0	NA
6588	SLN	0.22208	0.567847	0	NA
148252	DIRAS1	0.222036	0.366826	0	NA
10326	SIRPB1	0.22158	0.301471	0	NA
246744	STH	0.221498	0.904224	0	NA
6751	SSTR1	0.221484	0.45966	0	NA
7044	LEFTY2	0.22142	0.857446	0	NA
2827	GPR3	0.221192	0.574228	0	NA
8557	TCAP	0.220807	0.723928	0	NA
11094	CACFD1	0.220621	0.430158	0	NA
80274	SCUBE1	0.220477	0.408171	0	NA
6363	CCL19	0.22036	0.401667	0	NA
1006	CDH8	0.220288	0.624297	0	NA
54825	CDHR2	0.219636	0.793729	0	NA
429	ASCL1	0.219597	0.725303	2	12q23.2
27253	PCDH17	0.219421	0.429294	0	NA
1103	CHAT	0.218699	0.603243	0	NA
27164	SALL3	0.21867	0.694863	0	NA
4128	MAOA	0.218606	0.564788	0	NA
4099	MAG	0.218349	0.477098	0	NA
6586	SLIT3	0.218326	0.696255	0	NA
3200	HOXA3	0.217672	0.445703	0	NA
201501	ZBTB7C	0.217261	0.363859	0	NA
140628	GATA5	0.217195	0.532628	0	NA
7075	TIE1	0.217047	0.688064	0	NA
421	ARVCF	0.216588	0.531389	0	NA
4878	NPPA	0.216477	0.581837	0	NA
404037	HAPLN4	0.216442	0.332194	0	NA
246176	GAS2L2	0.216371	0.628036	0	NA
57530	CGN	0.216193	0.469694	0	NA
25981	DNAH1	0.21616	0.538775	0	NA
5077	PAX3	0.216071	0.503	0	NA
10468	FST	0.215793	0.41202	0	NA
6098	ROS1	0.215784	0.602713	0	NA
26716	OR2H1	0.215663	0.350953	0	NA
9945	GFPT2	0.215581	0.940483	0	NA
4772	NFATC1	0.215285	0.407007	0	NA
6559	SLC12A3	0.214776	0.739549	0	NA
2358	FPR2	0.214451	0.643048	0	NA
26281	FGF20	0.21412	0.503869	0	NA
7832	BTG2	0.2137	0.568425	0	NA
57449	PLEKHG5	0.21364	0.506379	0	NA
5966	REL	0.213532	0.653798	0	NA
58985	IL22RA1	0.212974	0.508247	0	NA
9955	HS3ST3A1	0.21239	0.4636	0	NA
6364	CCL20	0.212384	0.355149	0	NA
284119	PTRF	0.212119	0.336835	0	NA
2244	FGB	0.212106	0.190822	0	NA
54498	SMOX	0.212076	0.632533	0	NA
2889	RAPGEF1	0.212066	0.550009	0	NA
85446	ZFHX2	0.211655	0.375865	0	NA
326340	ZAR1	0.211527	0.602814	0	NA
4324	MMP15	0.211469	0.823629	0	NA
327657	SERPINA9	0.211358	0.491227	0	NA
57462	KIAA1161	0.211357	0.553164	0	NA
146849	CCDC42	0.211229	0.406679	0	NA
3215	HOXB5	0.211033	0.251496	0	NA
164312	LRRN4	0.210662	0.525434	0	NA
398	ARHGDIG	0.210538	0.29915	0	NA
56139	PCDHA10	0.210488	0.580294	0	NA
5292	PIM1	0.210237	0.786191	0	NA
3361	HTR5A	0.209831	0.342414	0	NA
5068	REG3A	0.209634	0.532239	0	NA
305	ANXA2P3	0.209606	0.668938	0	NA
79849	PDZD3	0.209299	0.872583	0	NA
7480	WNT10B	0.209244	0.357041	0	NA
7780	SLC30A2	0.207879	0.592847	0	NA
1489	CTF1	0.207744	0.471104	0	NA
283358	B4GALNT3	0.20766	0.63441	0	NA
320	APBA1	0.207582	0.825429	0	NA
51738	GHRL	0.207361	0.369356	0	NA
85463	ZC3H12C	0.206739	0.399806	0	NA
2834	PRLHR	0.206551	0.449927	0	NA
1303	COL12A1	0.206528	0.60466	0	NA
64787	EPS8L2	0.206434	0.700927	0	NA
23043	TNIK	0.206423	0.365695	0	NA
9589	WTAP	0.206278	0.80911	0	NA
6274	S100A3	0.205508	0.172077	0	NA
417	ART1	0.205485	0.589138	0	NA
5606	MAP2K3	0.205163	0.307054	0	NA
7706	TRIM25	0.205052	0.472413	0	NA
3269	HRH1	0.204838	0.741816	0	NA
56999	ADAMTS9	0.204773	0.451288	0	NA
2901	GRIK5	0.204054	0.382598	0	NA
9752	PCDHA9	0.203983	0.28757	0	NA
51224	TCEB3B	0.203766	0.778787	0	NA
89886	SLAMF9	0.203753	0.540327	1	1q23.2
5600	MAPK11	0.203469	0.391858	0	NA
149466	C1orf210	0.203131	0.479446	0	NA
442194	OR10C1	0.202783	0.882564	0	NA
187	APLNR	0.202769	0.540167	0	NA
57115	PGLYRP4	0.202693	0.483701	0	NA
10747	MASP2	0.202228	0.205665	0	NA
220082	SPERT	0.202048	0.519764	0	NA
84617	TUBB6	0.202035	0.388503	0	NA
2251	FGF6	0.201955	0.723576	0	NA
84107	ZIC4	0.201761	0.495051	0	NA
2830	GPR6	0.201545	0.506736	0	NA
7052	TGM2	0.201516	0.472437	0	NA
3556	IL1RAP	0.20148	0.284695	0	NA
84929	FIBCD1	0.201458	0.704501	0	NA
29949	IL19	0.201383	0.484256	0	NA
50614	GALNT9	0.201334	0.49558	0	NA
58476	TP53INP2	0.201189	0.220486	0	NA
346	APOC4	0.201133	0.598683	6	19q13.2
414157	C10orf62	0.201017	0.452235	0	NA
8140	SLC7A5	0.200933	0.766908	0	NA
181	AGRP	0.200682	0.51131	0	NA
2155	F7	0.200428	0.417495	0	NA
113026	PLCD3	0.200412	0.412628	0	NA
2207	FCER1G	0.199451	0.779305	0	NA
8303	SNN	0.199351	0.881793	0	NA
22998	LIMCH1	0.199332	0.528001	0	NA
6382	SDC1	0.199256	0.418895	0	NA
5909	RAP1GAP	0.198313	0.750948	0	NA
10858	CYP46A1	0.19824	0.265779	0	NA
84445	LZTS2	0.198096	0.584006	0	NA
153478	PLEKHG4B	0.197796	0.576835	0	NA
8793	TNFRSF10D	0.19764	0.720335	0	NA
164592	CCDC116	0.196988	0.862454	0	NA
51046	ST8SIA3	0.196904	0.508119	0	NA
56101	PCDHGB5	0.196809	0.457903	0	NA
254439	C11orf86	0.196683	0.51539	0	NA
3929	LBP	0.196479	0.293395	0	NA
6781	STC1	0.196243	0.623108	0	NA
1908	EDN3	0.19621	0.486443	0	NA
3218	HOXB8	0.196178	0.689326	0	NA
259307	IL4I1	0.196152	0.703452	0	NA
7141	TNP1	0.195821	1.02198	0	NA
51285	RASL12	0.195733	0.423818	0	NA
85320	ABCC11	0.195706	0.549283	0	NA
1506	CTRL	0.195529	0.366938	0	NA
7005	TEAD3	0.19533	0.518	0	NA
245934	DEFB121	0.194948	0.425591	0	NA
2290	FOXG1	0.19476	0.589109	0	NA
3891	KRT85	0.194402	0.670836	0	NA
1280	COL2A1	0.194272	0.364184	0	NA
84631	SLITRK2	0.19369	0.490856	0	NA
6532	SLC6A4	0.193305	0.563608	0	NA
80111	C3orf36	0.193245	0.57852	0	NA
51286	CEND1	0.192794	0.842977	0	NA
64231	MS4A6A	0.192643	0.806076	0	NA
3321	IGSF3	0.192576	0.480598	0	NA
9543	IGDCC3	0.192303	0.549621	0	NA
1413	CRYBA4	0.191971	0.714373	0	NA
8547	FCN3	0.19196	0.480717	0	NA
1404	HAPLN1	0.191935	0.252391	0	NA
10683	DLL3	0.191553	0.996963	0	NA
5078	PAX4	0.191447	0.349177	0	NA
51226	COPZ2	0.191309	0.341968	0	NA
10316	NMUR1	0.191217	0.433538	0	NA
5609	MAP2K7	0.190696	0.374277	0	NA
2355	FOSL2	0.190497	0.460494	0	NA
203190	LGI3	0.189997	0.678946	0	NA
64866	CDCP1	0.189963	0.145022	0	NA
9196	KCNAB3	0.189942	0.407849	0	NA
79570	NKAIN1	0.189552	0.826957	0	NA
3736	KCNA1	0.189376	0.465909	0	NA
7273	TTN	0.189301	0.417924	0	NA
64319	FBRS	0.188689	0.392624	0	NA
3737	KCNA2	0.188573	0.580379	0	NA
23434	C3orf27	0.188465	0.701188	0	NA
150082	LCA5L	0.188449	0.456249	0	NA
55815	TSNAXIP1	0.1884	0.909086	0	NA
2668	GDNF	0.188262	0.743774	0	NA
10882	C1QL1	0.188247	0.649394	0	NA
29924	EPN1	0.18822	0.654109	0	NA
286077	FAM83H	0.188166	0.706537	0	NA
79148	MMP28	0.187912	0.571998	0	NA
284422	SMIM24	0.187651	0.464266	0	NA
353149	TBC1D26	0.187622	0.860818	0	NA
5624	PROC	0.187201	0.533387	0	NA
54972	TMEM132A	0.187049	0.63123	0	NA
56265	CPXM1	0.187003	0.346164	0	NA
9362	CPNE6	0.186862	0.606818	0	NA
80270	HSD3B7	0.186381	0.59515	0	NA
4318	MMP9	0.186169	0.367232	0	NA
3488	IGFBP5	0.186112	0.679352	0	NA
250	ALPP	0.185983	0.51415	0	NA
25817	FAM19A5	0.185867	0.332913	0	NA
8632	DNAH17	0.185853	0.436638	0	NA
5340	PLG	0.185765	0.388654	0	NA
5054	SERPINE1	0.185726	0.566565	0	NA
3623	INHA	0.185444	0.812536	0	NA
170691	ADAMTS17	0.185243	0.654924	0	NA
4917	NTN3	0.185036	0.647015	0	NA
114990	VASN	0.185036	0.270908	0	NA
2307	FOXS1	0.185017	0.45866	0	NA
9026	HIP1R	0.184877	0.880681	0	NA
2847	MCHR1	0.184727	0.673594	0	NA
26253	CLEC4E	0.184197	0.220393	0	NA
4990	SIX6	0.184085	0.686397	0	NA
401265	KLHL31	0.18352	0.892992	0	NA
2268	FGR	0.183475	0.676953	0	NA
2001	ELF5	0.183261	0.75162	0	NA
758	MPPED1	0.18315	0.786595	0	NA
6503	SLA	0.183119	0.558725	0	NA
4588	MUC6	0.183073	0.57533	0	NA
83855	KLF16	0.182762	0.448057	0	NA
51725	FBXO40	0.182638	0.456712	0	NA
56287	GKN1	0.18257	0.288718	0	NA
25884	CHRDL2	0.18229	0.598576	0	NA
374739	TEPP	0.182096	0.589106	0	NA
23615	PYY2	0.182027	0.691701	0	NA
6483	ST3GAL2	0.181428	0.806361	0	NA
597	BCL2A1	0.181264	0.408984	0	NA
64405	CDH22	0.180304	1.04552	0	NA
185	AGTR1	0.179885	0.513392	0	NA
80164	FLJ22184	0.179713	0.79386	0	NA
101	ADAM8	0.179558	0.55502	0	NA
29842	TFCP2L1	0.179264	0.290877	0	NA
644997	C1orf200	0.179068	0.363521	0	NA
3687	ITGAX	0.178177	0.475543	0	NA
1804	DPP6	0.178158	0.637679	0	NA
333	APLP1	0.178152	0.368186	0	NA
8858	PROZ	0.177549	0.517591	0	NA
23413	NCS1	0.177413	0.420911	0	NA
2688	GH1	0.177343	0.609375	0	NA
64094	SMOC2	0.177329	0.435645	0	NA
25791	NGEF	0.176735	0.40288	0	NA
146	ADRA1D	0.176706	0.714718	0	NA
2294	FOXF1	0.176283	0.618192	0	NA
1621	DBH	0.176258	0.703742	0	NA
10603	SH2B2	0.17614	0.468765	0	NA
2978	GUCA1A	0.176004	0.817458	0	NA
881	CCIN	0.175925	0.593126	0	NA
388531	RGS9BP	0.175857	0.238971	0	NA
57453	DSCAML1	0.175807	0.349522	0	NA
3881	KRT31	0.175496	0.36745	0	NA
1748	DLX4	0.175463	0.469412	0	NA
2615	LRRC32	0.175439	0.415663	0	NA
646962	HRCT1	0.175323	0.259916	0	NA
8660	IRS2	0.17506	0.572041	0	NA
374407	DNAJB13	0.174522	0.67415	0	NA
407	ARR3	0.174192	0.472197	0	NA
4209	MEF2D	0.173729	0.464125	0	NA
6398	SECTM1	0.173459	0.436101	0	NA
6528	SLC5A5	0.173361	0.571905	0	NA
80019	UBTD1	0.172995	0.402663	0	NA
146664	MGAT5B	0.172994	0.570926	0	NA
10255	HCG9	0.172761	0.443723	0	NA
90167	FRMD7	0.172624	0.365905	0	NA
6376	CX3CL1	0.172119	0.369131	0	NA
84662	GLIS2	0.171947	0.530852	0	NA
284076	TTLL6	0.171886	0.448556	0	NA
89885	FATE1	0.171317	0.546875	0	NA
116496	FAM129A	0.171192	0.891014	0	NA
1559	CYP2C9	0.171047	0.349601	0	NA
5881	RAC3	0.170946	0.447221	0	NA
3788	KCNS2	0.170928	0.537308	0	NA
2260	FGFR1	0.17085	0.444658	0	NA
416	ARSF	0.170596	0.508742	0	NA
5912	RAP2B	0.170589	0.527232	0	NA
6403	SELP	0.170562	0.456839	0	NA
91179	SCARF2	0.170288	0.638592	0	NA
4759	NEU2	0.16972	0.6343	0	NA
9087	TMSB4Y	0.169578	0.543654	0	NA
4217	MAP3K5	0.169539	0.709303	0	NA
7069	THRSP	0.169225	0.423451	0	NA
7087	ICAM5	0.169186	0.26772	0	NA
10850	CCL27	0.169175	0.538149	0	NA
83463	MXD3	0.169158	0.562489	0	NA
9516	LITAF	0.168903	0.53147	0	NA
5791	PTPRE	0.168872	0.828414	0	NA
55287	TMEM40	0.168863	0.383876	0	NA
84948	TIGD5	0.168354	0.713186	0	NA
5031	P2RY6	0.168017	0.825041	0	NA
10335	MRVI1	0.167603	0.359501	0	NA
79057	PRRG3	0.167169	0.852018	0	NA
2019	EN1	0.167136	0.215556	0	NA
624	BDKRB2	0.166848	0.535404	0	NA
10164	CHST4	0.166558	0.621205	0	NA
84626	KRBA1	0.166423	0.313008	0	NA
941	CD80	0.166085	0.887919	0	NA
4988	OPRM1	0.16597	0.833791	0	NA
629	CFB	0.165857	0.66519	0	NA
3888	KRT82	0.165768	0.496975	0	NA
1956	EGFR	0.165652	0.445057	0	NA
27076	LYPD3	0.165559	0.548636	0	NA
54852	PAQR5	0.165392	0.442433	0	NA
272	AMPD3	0.165357	0.383856	0	NA
364	AQP7	0.165238	0.664331	0	NA
2529	FUT7	0.164291	0.540529	0	NA
5971	RELB	0.164205	0.867129	0	NA
8643	PTCH2	0.16412	0.723911	0	NA
51475	CABP2	0.164118	0.807003	0	NA
84002	B3GNT5	0.163665	0.364622	0	NA
3886	KRT35	0.163282	0.408254	0	NA
10406	WFDC2	0.162855	0.762293	0	NA
9314	KLF4	0.162733	0.633749	0	NA
952	CD38	0.162048	0.529973	0	NA
541468	LURAP1	0.161909	0.682714	0	NA
2069	EREG	0.161877	0.724364	0	NA
203062	TSNARE1	0.161258	0.169985	0	NA
221481	ARMC12	0.161244	0.555905	0	NA
6688	SPI1	0.161091	0.215073	0	NA
63027	SLC22A23	0.160774	0.552749	0	NA
84648	LCE3D	0.160699	0.481438	0	NA
4739	NEDD9	0.160687	0.453175	0	NA
4137	MAPT	0.160476	0.955662	0	NA
3779	KCNMB1	0.160288	0.452776	0	NA
6368	CCL23	0.160026	0.508797	0	NA
191585	PLAC4	0.159777	0.797687	0	NA
79812	MMRN2	0.159531	0.665025	0	NA
8392	OR3A3	0.159328	0.455922	0	NA
285877	POM121L12	0.158674	0.698685	0	NA
773	CACNA1A	0.158596	0.526479	0	NA
22904	SBNO2	0.158531	0.484187	0	NA
4808	NHLH2	0.158528	0.520611	0	NA
126374	WTIP	0.158389	0.91721	0	NA
8091	HMGA2	0.158322	0.379755	0	NA
6939	TCF15	0.158179	0.708139	0	NA
1181	CLCN2	0.157836	0.497184	0	NA
7003	TEAD1	0.157832	0.278221	0	NA
29984	RHOD	0.15782	0.518864	0	NA
4862	NPAS2	0.157766	0.334809	0	NA
1594	CYP27B1	0.157541	0.287747	0	NA
84034	EMILIN2	0.157103	0.357764	0	NA
10655	DMRT2	0.157032	0.27757	0	NA
83483	PLVAP	0.156924	0.504325	0	NA
1870	E2F2	0.156829	0.318263	0	NA
7425	VGF	0.156564	0.429025	0	NA
64902	AGXT2	0.156216	0.688636	0	NA
715	C1R	0.156121	0.55668	0	NA
9947	MAGEC1	0.155991	0.500099	0	NA
6722	SRF	0.155717	0.325053	0	NA
60676	PAPPA2	0.155493	0.769408	0	NA
140689	CBLN4	0.155477	0.68613	0	NA
126326	GIPC3	0.155339	0.285291	0	NA
6861	SYT5	0.155084	0.554343	0	NA
4093	SMAD9	0.154842	0.426235	0	NA
286151	FBXO43	0.154646	0.591968	0	NA
51278	IER5	0.15449	0.601416	0	NA
8061	FOSL1	0.154463	0.374343	0	NA
1292	COL6A2	0.154455	0.46683	0	NA
3857	KRT9	0.154053	0.745943	0	NA
54894	RNF43	0.15393	0.701088	0	NA
54101	RIPK4	0.153926	0.486222	0	NA
54474	KRT20	0.153868	0.453032	0	NA
1501	CTNND2	0.15383	0.566168	0	NA
2057	EPOR	0.1537	0.46739	0	NA
79816	TLE6	0.153559	0.555221	0	NA
162083	C16orf82	0.153212	0.306512	0	NA
2134	EXTL1	0.153126	0.480723	0	NA
23275	POFUT2	0.153069	0.181267	0	NA
5806	PTX3	0.152728	0.694919	0	NA
134265	AFAP1L1	0.152602	0.604911	0	NA
114780	PKD1L2	0.152548	0.461717	0	NA
10481	HOXB13	0.152432	0.803374	0	NA
503542	SPRN	0.152272	0.88863	0	NA
80339	PNPLA3	0.152139	0.415324	0	NA
79412	KREMEN2	0.151916	0.896632	0	NA
643338	C15orf62	0.151765	0.831566	0	NA
57467	HHATL	0.151517	0.251869	0	NA
85329	LGALS12	0.150434	0.608537	0	NA
56033	BARX1	0.150262	0.33945	0	NA
84627	ZNF469	0.150093	0.51958	0	NA
56961	SHD	0.149336	0.358803	0	NA
199964	TMEM61	0.149069	0.346362	0	NA
9903	KLHL21	0.148908	0.542916	0	NA
6092	ROBO2	0.148846	0.51098	0	NA
56896	DPYSL5	0.148823	0.755712	0	NA
4053	LTBP2	0.148715	0.649411	0	NA
23371	TENC1	0.148222	0.561636	0	NA
1589	CYP21A2	0.148124	0.545093	0	NA
92558	CCDC64	0.14738	0.374502	0	NA
5307	PITX1	0.147073	0.311187	0	NA
1961	EGR4	0.147065	0.668564	0	NA
9046	DOK2	0.146961	0.743394	0	NA
81492	RSPH6A	0.146791	0.986887	0	NA
8532	CPZ	0.146764	0.366211	0	NA
374907	B3GNT8	0.146656	0.773804	0	NA
5742	PTGS1	0.14661	0.883025	0	NA
92359	CRB3	0.146503	0.536229	0	NA
2563	GABRD	0.146496	0.370694	0	NA
8468	FKBP6	0.146446	0.303075	8	7q11.23
3604	TNFRSF9	0.146422	0.752334	0	NA
4781	NFIB	0.146283	0.7497	0	NA
3972	LHB	0.146178	0.212962	0	NA
57732	ZFYVE28	0.145797	0.457161	0	NA
4064	CD180	0.145641	0.367051	0	NA
6423	SFRP2	0.145427	0.548451	0	NA
4888	NPY6R	0.145361	0.559725	0	NA
55124	PIWIL2	0.145196	0.309795	0	NA
56243	KIAA1217	0.145062	0.327681	0	NA
5957	RCVRN	0.144842	0.235513	0	NA
3024	HIST1H1A	0.14479	0.451611	0	NA
55811	ADCY10	0.144782	0.511535	0	NA
84226	C2orf16	0.144533	0.531839	17	2p23.3
4986	OPRK1	0.144405	0.603076	0	NA
9037	SEMA5A	0.144366	0.511269	0	NA
65266	WNK4	0.144358	1.08295	0	NA
83878	USHBP1	0.144187	0.532524	0	NA
81569	ACTL8	0.144081	0.597069	0	NA
196743	PAOX	0.143913	0.518569	0	NA
127829	ARL8A	0.143882	0.790217	0	NA
6924	TCEB3	0.143665	0.595568	0	NA
2246	FGF1	0.143659	0.357365	0	NA
55891	LENEP	0.143632	0.457785	0	NA
85456	TNKS1BP1	0.143556	0.288093	0	NA
1128	CHRM1	0.143553	0.57911	0	NA
129684	CNTNAP5	0.143426	0.532208	0	NA
221091	LRRN4CL	0.143277	0.546273	0	NA
170690	ADAMTS16	0.143264	0.378288	0	NA
3773	KCNJ16	0.14318	0.481566	0	NA
2115	ETV1	0.142664	0.376243	0	NA
7104	TM4SF4	0.14256	0.220481	0	NA
27201	GPR78	0.142017	0.739688	0	NA
157310	PEBP4	0.142	0.49853	0	NA
2769	GNA15	0.141727	0.360747	0	NA
3232	HOXD3	0.141672	0.603168	0	NA
54102	CLIC6	0.141226	0.3105	0	NA
283234	CCDC88B	0.141088	0.37316	0	NA
349565	NMNAT3	0.140926	0.5416	0	NA
1053	CEBPE	0.140751	0.551069	0	NA
84875	PARP10	0.14062	0.489694	0	NA
51127	TRIM17	0.140594	0.622079	0	NA
29950	SERTAD1	0.139914	0.712783	0	NA
3866	KRT15	0.139811	0.685153	0	NA
30848	CTAG2	0.139785	0.590794	0	NA
64211	LHX5	0.139698	0.431874	0	NA
1305	COL13A1	0.139287	0.366681	0	NA
121256	TMEM132D	0.139069	0.632882	0	NA
8701	DNAH11	0.139032	0.900668	0	NA
8856	NR1I2	0.13889	0.336887	0	NA
89932	PAPLN	0.138448	0.627763	0	NA
57593	EBF4	0.138258	0.795134	0	NA
402381	SOHLH1	0.138246	0.524651	0	NA
1414	CRYBB1	0.138106	0.597716	0	NA
2705	GJB1	0.138014	0.477848	0	NA
6344	SCTR	0.137954	0.428394	0	NA
22943	DKK1	0.137614	0.323684	0	NA
2914	GRM4	0.137573	0.656863	0	NA
11213	IRAK3	0.137536	0.73059	0	NA
196740	VSTM4	0.137389	0.840552	0	NA
339366	ADAMTSL5	0.137141	0.775759	0	NA
5443	POMC	0.136924	0.508051	0	NA
23533	PIK3R5	0.136781	0.470116	0	NA
2645	GCK	0.136663	0.295758	0	NA
6238	RRBP1	0.136074	0.644556	0	NA
57663	USP29	0.135721	0.269207	0	NA
1839	HBEGF	0.135696	0.846319	0	NA
6005	RHAG	0.135676	0.360271	0	NA
15	AANAT	0.135467	0.535888	0	NA
7038	TG	0.13538	0.769457	0	NA
94026	POM121L2	0.135299	0.548649	0	NA
2562	GABRB3	0.135108	0.397566	0	NA
254428	SLC41A1	0.134816	0.500069	0	NA
60484	HAPLN2	0.13465	0.884819	0	NA
83417	FCRL4	0.134296	0.942894	0	NA
286133	SCARA5	0.134103	0.48034	0	NA
145497	LRRC74	0.134065	0.67454	0	NA
54831	BEST2	0.133631	0.665046	0	NA
23627	PRND	0.133366	0.328574	0	NA
79651	RHBDF2	0.133291	0.41085	0	NA
3679	ITGA7	0.133209	0.286822	0	NA
9228	DLGAP2	0.13293	0.240443	0	NA
11248	NXPH3	0.13264	0.366195	0	NA
4159	MC3R	0.132639	0.7514	0	NA
10174	SORBS3	0.132626	0.678808	0	NA
3110	MNX1	0.13184	0.767131	0	NA
6618	SNAPC2	0.131715	0.63474	0	NA
57556	SEMA6A	0.131645	0.452354	0	NA
64321	SOX17	0.131594	0.467976	0	NA
374378	GALNT18	0.13158	0.161045	0	NA
55890	GPRC5C	0.131493	0.509287	0	NA
148046	CIRBP-AS1	0.131442	0.388684	0	NA
26468	LHX6	0.131383	0.506738	0	NA
494514	TYMSOS	0.131382	0.484602	0	NA
11135	CDC42EP1	0.131265	0.303645	0	NA
55040	EPN3	0.131229	0.49914	0	NA
1240	CMKLR1	0.131123	0.448982	0	NA
51052	PRLH	0.131081	0.502254	0	NA
57863	CADM3	0.130836	0.258207	0	NA
1234	CCR5	0.130796	0.516301	0	NA
3933	LCN1	0.130566	0.366764	0	NA
5265	SERPINA1	0.13044	0.171601	0	NA
7755	ZNF205	0.130218	0.593016	0	NA
57140	RNPEPL1	0.129985	0.203339	0	NA
92162	TMEM88	0.129934	0.549549	0	NA
53632	PRKAG3	0.129479	0.329873	0	NA
51171	HSD17B14	0.129176	0.44578	0	NA
57513	CASKIN2	0.129011	0.456535	0	NA
56300	IL36G	0.12839	0.645295	7	2q13
26220	DGCR5	0.128362	0.331958	0	NA
383	ARG1	0.128236	0.523737	0	NA
116113	FOXP4	0.127976	0.362636	0	NA
1443	CSH2	0.127901	0.404773	0	NA
1382	CRABP2	0.127805	0.701374	0	NA
8522	GAS7	0.127663	0.396052	0	NA
7022	TFAP2C	0.127535	0.642203	0	NA
10536	LEPREL2	0.12753	0.479183	0	NA
4975	OMP	0.127161	0.664695	0	NA
1463	NCAN	0.126895	0.332994	0	NA
9510	ADAMTS1	0.126779	0.240027	0	NA
161291	TMEM30B	0.126769	0.518201	0	NA
2296	FOXC1	0.126531	0.619864	0	NA
399	RHOH	0.126306	0.901626	0	NA
51338	MS4A4A	0.126122	0.730126	0	NA
8528	DDO	0.125992	0.768152	0	NA
6366	CCL21	0.12578	0.432223	0	NA
8831	SYNGAP1	0.125731	0.621162	0	NA
117283	IP6K3	0.125325	0.714746	0	NA
196500	PIANP	0.125066	0.617727	0	NA
54328	GPR173	0.124833	0.875528	0	NA
3908	LAMA2	0.124634	0.488727	0	NA
3663	IRF5	0.124305	0.825042	0	NA
220296	HEPACAM	0.124051	0.590903	0	NA
140686	WFDC3	0.123918	1.05263	0	NA
114822	RHPN1	0.123791	0.755293	0	NA
6247	RS1	0.122797	0.784333	0	NA
4293	MAP3K9	0.122745	0.44673	0	NA
2354	FOSB	0.122283	0.569421	0	NA
80332	ADAM33	0.122272	0.450087	0	NA
355	FAS	0.122172	0.597157	0	NA
4842	NOS1	0.122147	0.370104	0	NA
8128	ST8SIA2	0.122139	0.507496	0	NA
54798	DCHS2	0.121905	0.437097	0	NA
90226	UCN2	0.121526	1.06438	0	NA
117286	CIB3	0.12124	0.408911	0	NA
117245	HRASLS5	0.12087	0.745745	0	NA
140880	CST11	0.120513	0.403092	0	NA
85289	KRTAP4-5	0.120415	0.519977	0	NA
1586	CYP17A1	0.120297	0.420788	0	NA
4109	MAGEA10	0.120285	0.526006	0	NA
89876	MAATS1	0.120236	0.237499	0	NA
80031	SEMA6D	0.12007	0.371256	0	NA
9651	PLCH2	0.119816	0.308052	0	NA
1647	GADD45A	0.119787	0.578901	0	NA
4327	MMP19	0.119412	0.251776	0	NA
56981	PRDM11	0.1194	0.860399	0	NA
79683	ZDHHC14	0.118829	0.243257	0	NA
1822	ATN1	0.118645	0.215402	0	NA
644139	PIRT	0.118493	0.470531	0	NA
64096	GFRA4	0.118385	0.741505	0	NA
257364	SNX33	0.118145	0.807193	0	NA
7021	TFAP2B	0.118099	0.588647	0	NA
11176	BAZ2A	0.118095	0.29532	0	NA
9518	GDF15	0.117964	0.45131	0	NA
11170	FAM107A	0.117752	0.434051	0	NA
23542	MAPK8IP2	0.117677	0.554187	0	NA
11156	PTP4A3	0.117629	0.335502	0	NA
79689	STEAP4	0.11745	0.836438	0	NA
90527	DUOXA1	0.117319	0.570444	0	NA
654429	LRTM2	0.116918	0.747927	0	NA
23624	CBLC	0.11671	0.564213	6	19q13.2
2243	FGA	0.116678	0.626693	0	NA
64410	KLHL25	0.116635	0.326609	0	NA
89866	SEC16B	0.116609	0.373247	0	NA
3777	KCNK3	0.116413	0.952745	0	NA
63876	PKNOX2	0.115586	0.519526	0	NA
83893	SPATA16	0.115536	0.338564	0	NA
1800	DPEP1	0.115454	0.476883	0	NA
3101	HK3	0.115263	0.362146	0	NA
83733	SLC25A18	0.115246	0.533312	0	NA
10661	KLF1	0.115005	0.774409	0	NA
150379	PNPLA5	0.114944	0.975614	0	NA
338773	TMEM119	0.114878	0.41004	0	NA
6911	TBX6	0.114878	0.570539	0	NA
55715	DOK4	0.114814	0.493848	0	NA
122616	C14orf79	0.114782	0.757322	0	NA
140456	ASB11	0.114772	0.655779	0	NA
149685	ADIG	0.114588	0.549488	0	NA
9509	ADAMTS2	0.114256	0.420534	0	NA
3853	KRT6A	0.114225	0.711118	0	NA
6580	SLC22A1	0.113988	0.61796	0	NA
80816	ASXL3	0.113591	0.513317	0	NA
79758	DHRS12	0.113532	0.614419	0	NA
81553	FAM49A	0.113183	0.725446	0	NA
5655	KLK10	0.113156	0.745214	0	NA
496	ATP4B	0.113125	0.699984	0	NA
8744	TNFSF9	0.112904	0.526645	0	NA
25948	KBTBD2	0.112717	1.02291	0	NA
6506	SLC1A2	0.112384	0.501365	0	NA
55565	ZNF821	0.112359	0.444625	0	NA
57822	GRHL3	0.112252	0.317087	0	NA
112	ADCY6	0.11162	0.603787	0	NA
4487	MSX1	0.111248	0.238378	0	NA
51438	MAGEC2	0.111128	0.551946	0	NA
135892	TRIM50	0.110753	0.58002	8	7q11.23
1943	EFNA2	0.1107	0.593636	0	NA
8572	PDLIM4	0.110402	0.674513	15	5q31.1
57817	HAMP	0.110319	0.41599	0	NA
387695	C10orf99	0.11003	0.415844	0	NA
57469	PNMAL2	0.109576	0.669199	0	NA
57030	SLC17A7	0.109566	0.394159	0	NA
8786	RGS11	0.10941	0.525775	0	NA
1826	DSCAM	0.109218	0.568056	0	NA
27178	IL37	0.108991	0.73883	7	2q13
3756	KCNH1	0.108873	0.65567	0	NA
6357	CCL13	0.107683	0.716285	0	NA
4330	MN1	0.107589	0.5507	0	NA
2020	EN2	0.107368	0.384895	0	NA
8600	TNFSF11	0.106793	0.511894	0	NA
7941	PLA2G7	0.106447	0.715015	0	NA
57497	LRFN2	0.106148	0.817747	0	NA
1282	COL4A1	0.106137	0.458881	0	NA
116	ADCYAP1	0.106129	0.638966	0	NA
2199	FBLN2	0.105586	0.24312	0	NA
84103	C4orf17	0.105129	0.695879	0	NA
6314	ATXN7	0.105058	0.509569	0	NA
2040	STOM	0.105037	0.889296	0	NA
5063	PAK3	0.104838	0.437212	0	NA
84614	ZBTB37	0.104661	0.27015	0	NA
7301	TYRO3	0.104645	0.34023	0	NA
7047	TGM4	0.104575	0.537367	0	NA
54905	CYP2W1	0.104445	0.583767	0	NA
64180	DPEP3	0.104438	0.519362	0	NA
256126	SYCE2	0.104004	0.891069	0	NA
7538	ZFP36	0.10388	0.422534	0	NA
80834	TAS1R2	0.103636	0.678133	0	NA
4146	MATN1	0.103512	0.653528	0	NA
50618	ITSN2	0.103471	0.828312	0	NA
374654	KIF7	0.103107	0.798242	0	NA
84502	JPH4	0.103013	0.29469	0	NA
80380	PDCD1LG2	0.102809	0.414619	0	NA
3696	ITGB8	0.102299	0.539199	0	NA
7023	TFAP4	0.102103	0.443294	0	NA
7161	TP73	0.101983	0.552192	0	NA
26287	ANKRD2	0.101586	0.697919	0	NA
26539	OR10H1	0.101383	0.634388	0	NA
94120	SYTL3	0.101187	0.410287	0	NA
6369	CCL24	0.101098	0.603664	0	NA
54039	PCBP3	0.100918	0.597526	0	NA
1672	DEFB1	0.100868	0.247264	0	NA
26658	OR7C2	0.100479	0.352183	0	NA
4052	LTBP1	0.100154	0.332561	0	NA
10281	DSCR4	0.0994936	0.431748	0	NA
9469	CHST3	0.0987554	0.342717	0	NA
9132	KCNQ4	0.098425	0.387166	0	NA
55057	AIM1L	0.0981117	0.609333	0	NA
2693	GHSR	0.0981093	0.274081	0	NA
208	AKT2	0.0980197	0.341162	0	NA
6720	SREBF1	0.0977216	0.152744	0	NA
27022	FOXD3	0.0974244	0.421883	0	NA
25946	ZNF385A	0.0973884	0.474413	0	NA
1180	CLCN1	0.0972682	1.01073	0	NA
1081	CGA	0.0970314	0.700466	0	NA
57715	SEMA4G	0.0969516	0.686725	0	NA
13	AADAC	0.0968741	0.37544	0	NA
1084	CEACAM3	0.0966413	0.802591	0	NA
147912	SIX5	0.0966159	0.212986	0	NA
118611	C10orf90	0.0960829	0.353847	0	NA
64900	LPIN3	0.0960569	0.651683	0	NA
1130	LYST	0.0958515	0.98108	0	NA
284067	C17orf105	0.0957723	0.521291	0	NA
92949	ADAMTSL1	0.0957249	0.711001	0	NA
79935	CNTD2	0.0954463	0.39149	0	NA
57224	NHSL1	0.0953552	0.58603	0	NA
6531	SLC6A3	0.0947443	0.285105	0	NA
2005	ELK4	0.0947315	0.551319	0	NA
9356	SLC22A6	0.094671	0.790774	0	NA
124359	CDYL2	0.0946382	0.328926	0	NA
284612	SYPL2	0.0943251	0.635289	0	NA
56953	NT5M	0.0939983	0.654003	0	NA
6616	SNAP25	0.0939767	0.475872	0	NA
54020	SLC37A1	0.0936383	0.504864	0	NA
5409	PNMT	0.093062	0.53456	0	NA
6425	SFRP5	0.0930385	0.490681	0	NA
346606	MOGAT3	0.0927615	0.786824	0	NA
80781	COL18A1	0.0922263	0.626111	0	NA
10979	FERMT2	0.09221	0.624087	0	NA
4921	DDR2	0.0919006	0.493986	0	NA
90850	ZNF598	0.0916082	0.52399	0	NA
128954	GAB4	0.0914456	0.304563	0	NA
55036	CCDC40	0.0913207	0.644156	0	NA
1133	CHRM5	0.0911418	0.704202	0	NA
135927	C7orf34	0.0909343	0.387231	0	NA
9034	CCRL2	0.090573	0.544983	0	NA
84432	PROK1	0.0904386	0.198123	0	NA
[truncated: 19,357 more rows]
