# Supplementary material for: Prioritizing causal disease genes using unbiased genomic features
Source: Genome Biol. 2014 Dec 3;15(12):3274. doi: 10.1186/s13059-014-0534-8 (PMC4279789; doi:10.1186/s13059-014-0534-8)
Supplement: Additional file 37: Table S41. — OPEN predictions for glucose phenotypes. [file 13059_2014_534_MOESM37_ESM.xlsx]

## Sheet: HP_1000092_OPEN_predictions.txt
Entrez_ID	HGNC	Score	Stdev	GWAS Hit (loci are numbered, 0 = not within a GWAS locus)	Locus (NA = gene not within a GWAS locus)
80036	TRPM3	1.79042	0.299272	0	NA
22998	LIMCH1	1.72683	0.30578	0	NA
23057	NMNAT2	1.6597	0.492154	0	NA
8470	SORBS2	1.6357	0.379668	0	NA
2257	FGF12	1.6126	0.213115	0	NA
56899	ANKS1B	1.57203	0.292185	0	NA
2104	ESRRG	1.55599	0.213578	0	NA
375449	MAST4	1.52979	0.442279	0	NA
51196	PLCE1	1.51949	0.446833	0	NA
2562	GABRB3	1.51068	0.449074	0	NA
1804	DPP6	1.5094	0.509799	0	NA
152330	CNTN4	1.49216	0.383382	0	NA
2259	FGF14	1.4813	0.558525	0	NA
89797	NAV2	1.4706	0.413213	0	NA
221935	SDK1	1.46275	0.499537	0	NA
93986	FOXP2	1.45881	0.586775	0	NA
30820	KCNIP1	1.45724	0.436599	0	NA
80034	CSRNP3	1.45575	0.312045	0	NA
2099	ESR1	1.44362	0.401762	0	NA
79632	FAM184A	1.4324	0.199169	0	NA
10242	KCNMB2	1.41157	0.386265	0	NA
729	C6	1.40866	0.177166	0	NA
2078	ERG	1.40661	0.435374	0	NA
5602	MAPK10	1.406	0.380626	0	NA
1826	DSCAM	1.40251	0.279369	0	NA
4281	MID1	1.40058	0.430414	0	NA
10529	NEBL	1.39795	0.579275	0	NA
1008	CDH10	1.39003	0.187062	0	NA
1015	CDH17	1.38272	0.404227	0	NA
1996	ELAVL4	1.37795	0.285117	46	1p32.3
169792	GLIS3	1.37648	0.243492	8	9p24
9378	NRXN1	1.36727	0.522992	0	NA
79589	RNF128	1.36666	0.379611	0	NA
55553	SOX6	1.35707	0.257516	0	NA
4897	NRCAM	1.34585	0.525603	0	NA
10580	SORBS1	1.34198	0.398096	0	NA
55286	C4orf19	1.33846	0.566136	0	NA
50940	PDE11A	1.33746	0.454795	0	NA
6660	SOX5	1.33191	0.156788	0	NA
6547	SLC8A3	1.33046	0.201231	0	NA
6252	RTN1	1.32699	0.365671	0	NA
8671	SLC4A4	1.32004	0.449438	0	NA
5126	PCSK2	1.31387	0.247785	0	NA
5923	RASGRF1	1.3138	0.27016	0	NA
2122	MECOM	1.30293	0.440434	0	NA
26137	ZBTB20	1.30251	0.587317	0	NA
2887	GRB10	1.30067	0.360977	0	NA
169026	SLC30A8	1.30045	0.543268	78	8q24.11
800	CALD1	1.29166	0.559881	0	NA
22906	TRAK1	1.28468	0.56037	0	NA
160492	LMNTD1	1.28409	0.556361	0	NA
256764	WDR72	1.2837	0.451617	0	NA
9071	CLDN10	1.2724	0.367279	0	NA
389432	SAMD5	1.27193	0.299956	0	NA
10814	CPLX2	1.27108	0.498674	0	NA
2823	GPM6A	1.26576	0.365397	0	NA
783	CACNB2	1.26252	0.45853	0	NA
23228	PLCL2	1.25773	0.386839	0	NA
3773	KCNJ16	1.25527	0.575552	0	NA
23281	MTUS2	1.24376	0.587516	0	NA
3781	KCNN2	1.23509	0.472135	0	NA
5144	PDE4D	1.23177	0.446147	0	NA
66000	TMEM108	1.23171	0.388802	0	NA
7368	UGT8	1.22992	0.671459	0	NA
145781	GCOM1	1.22889	0.52353	0	NA
90102	PHLDB2	1.22209	0.407226	0	NA
151531	UPP2	1.21231	0.496916	0	NA
1644	DDC	1.21025	0.406944	0	NA
158326	FREM1	1.20537	0.341898	0	NA
5592	PRKG1	1.20181	0.337198	0	NA
6764	ST5	1.20181	0.483946	0	NA
84708	LNX1	1.201	0.360433	0	NA
753	LDLRAD4	1.19944	0.1224	0	NA
285220	EPHA6	1.19935	0.882693	0	NA
1837	DTNA	1.19815	0.384972	0	NA
55638	SYBU	1.19457	0.294409	0	NA
54886	LPPR1	1.19435	0.359635	0	NA
53405	CLIC5	1.1861	0.36398	0	NA
10742	RAI2	1.18518	0.315988	0	NA
6546	SLC8A1	1.18011	0.49804	0	NA
287	ANK2	1.1769	0.436314	0	NA
4133	MAP2	1.1762	0.547548	0	NA
776	CACNA1D	1.1744	0.200589	0	NA
117154	DACH2	1.17239	0.279057	0	NA
5063	PAK3	1.1719	0.315251	0	NA
51059	FAM135B	1.17102	0.430889	0	NA
317649	EIF4E3	1.16879	0.268774	0	NA
7412	VCAM1	1.168	0.238245	0	NA
6092	ROBO2	1.16346	0.544173	0	NA
57224	NHSL1	1.16177	0.621584	0	NA
6579	SLCO1A2	1.15681	0.532503	0	NA
85477	SCIN	1.14861	0.37333	0	NA
5332	PLCB4	1.14716	0.289534	0	NA
152503	SH3D19	1.14704	0.345148	0	NA
57556	SEMA6A	1.14492	0.274923	0	NA
10590	SCGN	1.14441	0.434863	25	6p22.2
4781	NFIB	1.14373	0.430109	0	NA
57509	MTUS1	1.14276	0.484008	0	NA
29974	A1CF	1.14108	0.264055	0	NA
54502	RBM47	1.14058	0.571517	0	NA
140738	TMEM37	1.13278	0.644487	0	NA
8490	RGS5	1.13202	0.281853	0	NA
2066	ERBB4	1.12804	0.330077	0	NA
1641	DCX	1.12717	0.355776	0	NA
5314	PKHD1	1.12524	0.486951	0	NA
4978	OPCML	1.1211	0.576658	0	NA
4660	PPP1R12B	1.12028	0.413938	0	NA
8848	TSC22D1	1.11952	0.632747	0	NA
3026	HABP2	1.11768	0.342224	0	NA
79400	NOX5	1.11533	0.378727	0	NA
22891	ZNF365	1.11014	0.271438	0	NA
84239	ATP13A4	1.10966	0.302283	0	NA
64283	ARHGEF28	1.10879	0.297193	0	NA
5967	REG1A	1.10861	0.586689	0	NA
2813	GP2	1.10841	0.545766	0	NA
2596	GAP43	1.10698	0.153771	0	NA
8854	ALDH1A2	1.10456	0.38639	0	NA
10451	VAV3	1.10361	0.597501	0	NA
9586	CREB5	1.0989	0.421175	77	7p15.2-p15.1
130399	ACVR1C	1.09676	0.545241	0	NA
80760	ITIH5	1.09599	0.432379	0	NA
722	C4BPA	1.09387	0.369244	0	NA
221037	JMJD1C	1.09364	0.414279	0	NA
55796	MBNL3	1.08981	0.241394	0	NA
3084	NRG1	1.08952	0.509844	0	NA
27253	PCDH17	1.08556	0.16863	0	NA
4810	NHS	1.08447	0.341785	0	NA
23120	ATP10B	1.08225	0.250334	0	NA
345557	PLCXD3	1.08107	0.344467	0	NA
23114	NFASC	1.07763	0.514555	0	NA
139081	MAGEC3	1.07734	0.447205	0	NA
5122	PCSK1	1.07541	0.398037	63	5q15
9075	CLDN2	1.07465	0.42316	0	NA
27324	TOX3	1.07414	0.283127	0	NA
653	BMP5	1.06978	0.375976	0	NA
114905	C1QTNF7	1.06606	0.298004	0	NA
862	RUNX1T1	1.06603	0.336397	0	NA
4205	MEF2A	1.06417	0.574688	0	NA
10144	FAM13A	1.06269	0.0910337	0	NA
2246	FGF1	1.05747	0.17823	0	NA
5992	RFX4	1.05249	0.88247	0	NA
64072	CDH23	1.04198	0.455306	0	NA
2904	GRIN2B	1.0417	0.332971	0	NA
51705	EMCN	1.03991	0.269682	0	NA
10930	APOBEC2	1.03857	0.410006	0	NA
2160	F11	1.03834	0.454224	0	NA
57512	GPR158	1.03833	0.415741	0	NA
6258	RXRG	1.037	0.482863	0	NA
948	CD36	1.03653	0.308206	0	NA
6867	TACC1	1.03451	0.653319	0	NA
7068	THRB	1.0336	0.313965	0	NA
9853	RUSC2	1.03085	0.285631	0	NA
1859	DYRK1A	1.02959	0.380915	0	NA
64093	SMOC1	1.0273	0.441942	0	NA
1131	CHRM3	1.02668	0.334332	0	NA
113220	KIF12	1.02607	0.4639	0	NA
154796	AMOT	1.02532	0.49779	0	NA
1908	EDN3	1.02413	0.218991	0	NA
6840	SVIL	1.02334	0.523293	0	NA
3764	KCNJ8	1.02222	0.235957	0	NA
256130	TMEM196	1.02054	0.276387	0	NA
11069	RAPGEF4	1.01983	0.723585	0	NA
229	ALDOB	1.01791	0.515229	0	NA
164656	TMPRSS6	1.01742	0.360158	19	22q13.1
129684	CNTNAP5	1.01655	0.46586	0	NA
7100	TLR5	1.01489	0.164716	0	NA
7850	IL1R2	1.01255	0.208737	0	NA
185	AGTR1	1.01251	0.305109	0	NA
80031	SEMA6D	1.01069	0.337837	0	NA
9844	ELMO1	1.01041	0.347444	0	NA
2918	GRM8	1.00943	0.671001	76	7q31.3
4286	MITF	1.00912	0.631105	0	NA
3400	ID4	1.00782	0.237937	0	NA
5166	PDK4	1.00706	0.422137	0	NA
8715	NOL4	1.00674	0.335223	0	NA
3909	LAMA3	1.00555	0.265132	0	NA
253012	HEPACAM2	1.00202	0.404266	0	NA
9201	DCLK1	1.00178	0.564593	0	NA
4647	MYO7A	0.996909	0.400426	0	NA
785	CACNB4	0.994638	0.142619	0	NA
57731	SPTBN4	0.993365	0.486331	0	NA
4988	OPRM1	0.993301	0.622482	0	NA
60676	PAPPA2	0.992733	0.270148	0	NA
112609	MRAP2	0.992092	0.490931	0	NA
57484	RNF150	0.991414	0.423278	0	NA
23345	SYNE1	0.990803	0.638082	0	NA
90627	STARD13	0.990254	0.443234	0	NA
9229	DLGAP1	0.989873	0.610913	0	NA
135138	PACRG	0.989816	0.379978	0	NA
2774	GNAL	0.988911	0.393092	0	NA
6523	SLC5A1	0.98832	0.473836	0	NA
9922	IQSEC1	0.987021	0.609502	0	NA
1577	CYP3A5	0.986681	0.4245	0	NA
221981	THSD7A	0.983768	0.392576	0	NA
151126	ZNF385B	0.983672	0.249262	0	NA
84457	PHYHIPL	0.983563	0.144871	0	NA
4753	NELL2	0.982606	0.452685	0	NA
1124	CHN2	0.982531	0.371892	0	NA
27133	KCNH5	0.977562	0.477036	0	NA
3776	KCNK2	0.976621	0.523059	0	NA
56243	KIAA1217	0.976258	0.331183	0	NA
23112	TNRC6B	0.973656	0.29705	0	NA
6456	SH3GL2	0.973298	0.283142	0	NA
2263	FGFR2	0.972213	0.214803	0	NA
1401	CRP	0.970389	0.60745	0	NA
3131	HLF	0.968383	0.467069	0	NA
57569	ARHGAP20	0.967629	0.628257	0	NA
9935	MAFB	0.967114	0.386737	0	NA
5521	PPP2R2B	0.966591	0.345707	0	NA
10777	ARPP21	0.962778	0.243298	0	NA
9615	GDA	0.962529	0.422233	0	NA
83988	NCALD	0.962374	0.694671	0	NA
80144	FRAS1	0.961764	0.228165	0	NA
9420	CYP7B1	0.958466	0.442696	0	NA
5142	PDE4B	0.958387	0.24477	0	NA
85004	RERG	0.957845	0.315324	0	NA
2266	FGG	0.955461	0.527954	0	NA
341880	SLC35F4	0.954961	0.238121	0	NA
1360	CPB1	0.95378	0.480919	0	NA
54207	KCNK10	0.952655	0.321532	0	NA
9208	LRRFIP1	0.950259	0.344167	0	NA
200150	PLD5	0.946038	0.487832	0	NA
222255	ATXN7L1	0.944378	0.290365	0	NA
55800	SCN3B	0.94426	0.613164	0	NA
4155	MBP	0.944204	0.460242	0	NA
54798	DCHS2	0.94306	0.318546	0	NA
89796	NAV1	0.942572	0.454964	0	NA
9076	CLDN1	0.940127	0.548933	0	NA
6196	RPS6KA2	0.936859	0.56318	0	NA
221391	OPN5	0.936524	0.526562	0	NA
150	ADRA2A	0.936401	0.395681	9	10q25.2
140689	CBLN4	0.935739	0.301571	0	NA
473	RERE	0.935658	0.324846	0	NA
23362	PSD3	0.932075	0.266531	0	NA
4739	NEDD9	0.929387	0.373247	0	NA
23327	NEDD4L	0.928571	0.282934	0	NA
9627	SNCAIP	0.928213	0.281873	0	NA
283987	HID1	0.925664	0.405952	0	NA
9982	FGFBP1	0.925105	0.231317	0	NA
8874	ARHGEF7	0.924687	0.350191	0	NA
2740	GLP1R	0.923596	0.734121	0	NA
8549	LGR5	0.922286	0.32956	52	12q22-q23
759	CA1	0.921423	0.243593	0	NA
27199	OXGR1	0.920408	0.462178	0	NA
122060	SLAIN1	0.917292	0.478215	0	NA
5646	PRSS3	0.9171	0.47602	0	NA
3742	KCNA6	0.917092	0.403002	0	NA
11259	FILIP1L	0.916589	0.220275	0	NA
5791	PTPRE	0.916564	0.623933	0	NA
23576	DDAH1	0.916537	0.57432	0	NA
23767	FLRT3	0.916445	0.59211	0	NA
10659	CELF2	0.915792	0.33699	0	NA
3170	FOXA2	0.913577	0.201024	13	20p11.21
5789	PTPRD	0.913174	0.541969	87	9p23-p24.3
5446	PON3	0.912913	0.352396	0	NA
6532	SLC6A4	0.912293	0.25549	0	NA
2850	GPR27	0.912085	0.454509	0	NA
4760	NEUROD1	0.91086	0.256783	0	NA
80177	MYCT1	0.906105	0.525464	0	NA
23136	EPB41L3	0.905907	0.464701	0	NA
3158	HMGCS2	0.905354	0.207049	48	1p12
285313	IGSF10	0.903869	0.439147	0	NA
148811	PM20D1	0.902879	0.503105	0	NA
114781	BTBD9	0.902604	0.405288	84	6p21.2
2036	EPB41L1	0.902547	0.263817	0	NA
81849	ST6GALNAC5	0.901495	0.44923	0	NA
9312	KCNB2	0.901203	0.230616	0	NA
3763	KCNJ6	0.899242	0.214016	0	NA
577	BAI3	0.89716	0.43261	0	NA
3983	ABLIM1	0.896531	0.818387	0	NA
460	ASTN1	0.89595	0.318986	0	NA
2694	GIF	0.895931	0.563292	0	NA
23348	DOCK9	0.895682	0.67578	0	NA
9481	SLC25A27	0.894558	0.314919	0	NA
2641	GCG	0.894553	0.558874	0	NA
54212	SNTG1	0.894403	0.40529	0	NA
5629	PROX1	0.894128	0.516564	44	1q41
7401	CLRN1	0.892315	0.671281	0	NA
23224	SYNE2	0.891357	0.323868	0	NA
220	ALDH1A3	0.891312	0.188664	0	NA
5284	PIGR	0.891055	0.296961	0	NA
6711	SPTBN1	0.888994	0.863627	0	NA
11228	RASSF8	0.88898	0.383779	0	NA
57586	SYT13	0.888974	0.438819	0	NA
79838	TMC5	0.888106	0.439893	0	NA
2258	FGF13	0.886823	0.602761	0	NA
2983	GUCY1B3	0.886779	0.381561	0	NA
54463	FAM134B	0.884949	0.5067	0	NA
1080	CFTR	0.883114	0.562932	0	NA
51666	ASB4	0.882833	0.463021	0	NA
4324	MMP15	0.882655	0.220575	0	NA
55321	TMEM74B	0.880198	0.463086	0	NA
1740	DLG2	0.878767	0.437335	0	NA
9705	ST18	0.878721	0.409281	0	NA
347730	LRRTM1	0.878366	0.284412	0	NA
54511	HMGCLL1	0.877654	0.489046	0	NA
5567	PRKACB	0.877375	0.355955	0	NA
26166	RGS22	0.87712	0.424739	0	NA
2566	GABRG2	0.877001	0.52955	0	NA
1400	CRMP1	0.876593	0.248798	0	NA
80790	CMIP	0.876407	0.327021	0	NA
26575	RGS17	0.876306	0.574868	0	NA
5066	PAM	0.876283	0.553169	0	NA
54716	SLC6A20	0.875789	0.472067	0	NA
121551	BTBD11	0.875406	0.434631	0	NA
1361	CPB2	0.874943	0.446881	0	NA
23544	SEZ6L	0.873652	0.484696	0	NA
57540	PTCHD2	0.872834	0.255089	0	NA
7482	WNT2B	0.871606	0.307086	0	NA
22941	SHANK2	0.871441	0.305105	0	NA
6503	SLA	0.871313	0.370202	0	NA
1208	CLPS	0.870869	0.414114	0	NA
27242	TNFRSF21	0.870496	0.360043	0	NA
57818	G6PC2	0.869887	0.601712	59	2q31.1
128344	PIFO	0.869769	0.267221	0	NA
23321	TRIM2	0.868473	0.190965	0	NA
140	ADORA3	0.867594	0.458396	0	NA
83539	CHST9	0.866546	0.215864	0	NA
53832	IL20RA	0.86628	0.372041	0	NA
5267	SERPINA4	0.866122	0.33385	0	NA
10231	RCAN2	0.865736	0.443041	0	NA
222546	RFX6	0.865071	0.60767	0	NA
64067	NPAS3	0.864711	0.610662	0	NA
80816	ASXL3	0.863358	0.314471	0	NA
57460	PPM1H	0.862906	0.393421	0	NA
23366	KIAA0895	0.862213	0.616768	0	NA
6095	RORA	0.860299	0.312239	0	NA
115677	NOSTRIN	0.859212	0.445452	59	2q31.1
140803	TRPM6	0.859176	0.349041	0	NA
54757	FAM20A	0.854862	0.536683	0	NA
745	MYRF	0.854706	0.280158	33	11q12.2
23105	FSTL4	0.854469	0.408263	0	NA
358	AQP1	0.854467	0.474465	0	NA
2770	GNAI1	0.854343	0.577485	0	NA
51555	PEX5L	0.853313	0.24923	0	NA
85445	CNTNAP4	0.849591	0.610267	0	NA
1602	DACH1	0.849453	0.629641	0	NA
238	ALK	0.848868	0.297321	0	NA
2892	GRIA3	0.847142	0.330495	0	NA
9365	KL	0.846938	0.421953	0	NA
80333	KCNIP4	0.846915	0.232952	0	NA
4638	MYLK	0.84622	0.516275	71	3q21.1
367	AR	0.844149	0.356745	0	NA
114805	GALNT13	0.844087	0.47507	0	NA
165082	GPR113	0.839791	0.435122	0	NA
2861	GPR37	0.839412	0.660774	0	NA
2908	NR3C1	0.838768	0.816621	0	NA
161357	MDGA2	0.83699	0.586542	0	NA
2911	GRM1	0.836765	0.565201	0	NA
5362	PLXNA2	0.836692	0.495354	0	NA
2444	FRK	0.836235	0.437123	0	NA
222166	MTURN	0.835789	0.298441	0	NA
54880	BCOR	0.835571	0.440584	0	NA
25849	PARM1	0.835569	0.397052	0	NA
6444	SGCD	0.833569	0.188966	0	NA
154	ADRB2	0.831334	0.516162	0	NA
23704	KCNE4	0.828732	0.329907	0	NA
5276	SERPINI2	0.827491	0.355631	0	NA
5028	P2RY1	0.826257	0.401358	0	NA
56934	CA10	0.824824	0.512225	0	NA
55885	LMO3	0.823448	0.413553	0	NA
9743	ARHGAP32	0.823159	0.592341	0	NA
57453	DSCAML1	0.822109	0.203824	0	NA
10110	SGK2	0.821111	0.624767	0	NA
3741	KCNA5	0.819714	0.537902	0	NA
23007	PLCH1	0.818211	0.31167	0	NA
8929	PHOX2B	0.817518	0.676292	0	NA
9699	RIMS2	0.815582	0.420692	0	NA
5468	PPARG	0.814106	0.489642	0	NA
3760	KCNJ3	0.813893	0.408089	0	NA
6622	SNCA	0.813561	0.310783	0	NA
29	ABR	0.812051	0.351772	0	NA
51252	FAM178B	0.811834	0.397435	0	NA
10129	FRY	0.81123	0.324387	0	NA
7881	KCNAB1	0.809305	0.245161	0	NA
152404	IGSF11	0.807819	0.656848	0	NA
51046	ST8SIA3	0.807221	0.31246	0	NA
3753	KCNE1	0.80677	0.594815	0	NA
2877	GPX2	0.805689	0.345455	0	NA
92291	CAPN13	0.805452	0.486661	0	NA
7276	TTR	0.805004	0.528565	0	NA
11170	FAM107A	0.804905	0.483146	0	NA
8997	KALRN	0.802867	0.301325	0	NA
8626	TP63	0.801951	0.382341	0	NA
10579	TACC2	0.801266	0.442504	0	NA
23428	SLC7A8	0.800817	0.671884	0	NA
51617	HMP19	0.800719	0.279923	0	NA
55068	ENOX1	0.800471	0.383668	0	NA
27098	CLUL1	0.800085	0.410436	0	NA
10395	DLC1	0.800039	0.402636	0	NA
2555	GABRA2	0.799085	0.376791	0	NA
222223	KIAA1324L	0.798974	0.608199	0	NA
4045	LSAMP	0.79897	0.278428	0	NA
2202	EFEMP1	0.798696	0.213802	0	NA
2651	GCNT2	0.797763	0.461118	0	NA
361	AQP4	0.797301	0.491835	0	NA
6564	SLC15A1	0.797165	0.341265	0	NA
140733	MACROD2	0.796549	0.519575	0	NA
10982	MAPRE2	0.796005	0.611982	0	NA
90952	ESAM	0.795663	0.342917	0	NA
79983	POF1B	0.795245	0.504476	0	NA
2824	GPM6B	0.79342	0.487712	0	NA
163702	IFNLR1	0.792929	0.677202	0	NA
26298	EHF	0.792401	0.674159	0	NA
6542	SLC7A2	0.791898	0.078387	0	NA
627	BDNF	0.790439	0.568612	0	NA
79776	ZFHX4	0.789942	0.425694	0	NA
793	CALB1	0.789778	0.25044	0	NA
6091	ROBO1	0.788302	0.350258	0	NA
5068	REG3A	0.787319	0.595225	0	NA
8082	SSPN	0.787085	0.29097	0	NA
10891	PPARGC1A	0.787052	0.392525	0	NA
2982	GUCY1A3	0.786889	0.371987	0	NA
9576	SPAG6	0.786542	0.429606	0	NA
9934	P2RY14	0.78571	0.342118	0	NA
4886	NPY1R	0.783174	0.649198	0	NA
22807	IKZF2	0.782989	0.386383	0	NA
138046	RALYL	0.781619	0.501604	0	NA
9892	SNAP91	0.779522	0.445586	0	NA
80059	LRRTM4	0.778146	0.637346	0	NA
128553	TSHZ2	0.77654	0.397971	0	NA
1368	CPM	0.776082	0.427184	0	NA
4684	NCAM1	0.776076	0.400119	0	NA
26038	CHD5	0.776045	0.400155	0	NA
89927	C16orf45	0.775638	0.433182	0	NA
64405	CDH22	0.774683	0.515693	0	NA
57628	DPP10	0.774636	0.772477	0	NA
8516	ITGA8	0.773802	0.30659	0	NA
84059	GPR98	0.773786	0.398175	0	NA
26064	RAI14	0.77375	0.598866	0	NA
4139	MARK1	0.773718	0.592659	0	NA
9369	NRXN3	0.772283	0.568331	0	NA
744	MPPED2	0.771758	0.415679	0	NA
18	ABAT	0.771144	0.40357	0	NA
2778	GNAS	0.770744	0.669927	0	NA
6857	SYT1	0.769925	0.675716	0	NA
1259	CNGA1	0.769737	0.361893	0	NA
116	ADCYAP1	0.769399	0.439214	0	NA
4026	LPP	0.768314	0.395307	74	3q28
3110	MNX1	0.767831	0.436222	0	NA
6506	SLC1A2	0.766957	0.412756	0	NA
2494	NR5A2	0.766449	0.337732	0	NA
8916	HERC3	0.766334	0.374562	0	NA
114880	OSBPL6	0.766167	0.56801	0	NA
7056	THBD	0.763959	0.338868	0	NA
10402	ST3GAL6	0.763786	0.559626	0	NA
1850	DUSP8	0.763017	0.456589	0	NA
11075	STMN2	0.76214	0.519346	0	NA
57088	PLSCR4	0.761941	0.656555	0	NA
9771	RAPGEF5	0.761827	0.319639	0	NA
90134	KCNH7	0.760763	0.491899	0	NA
50863	NTM	0.75867	0.497875	0	NA
84448	ABLIM2	0.758561	0.480985	0	NA
26230	TIAM2	0.757401	0.418708	0	NA
2243	FGA	0.755845	0.694619	0	NA
23023	TMCC1	0.755783	0.508106	0	NA
2934	GSN	0.755771	0.411928	0	NA
9227	LRAT	0.755649	0.518386	0	NA
7498	XDH	0.755417	0.291031	0	NA
6376	CX3CL1	0.753773	0.461053	0	NA
10060	ABCC9	0.753637	0.415981	0	NA
4857	NOVA1	0.753512	0.359259	0	NA
84460	ZMAT1	0.752747	0.392367	0	NA
2039	DMTN	0.752441	0.603408	0	NA
401145	CCSER1	0.752397	0.508645	0	NA
10082	GPC6	0.751584	0.47437	0	NA
8788	DLK1	0.750419	0.282124	0	NA
8322	FZD4	0.750262	0.349335	0	NA
114786	XKR4	0.749435	0.666367	0	NA
143425	SYT9	0.748722	0.487608	0	NA
5997	RGS2	0.748108	0.590623	0	NA
220965	FAM13C	0.747983	0.407311	0	NA
1767	DNAH5	0.747776	0.487066	0	NA
866	SERPINA6	0.747745	0.419504	0	NA
7039	TGFA	0.747515	0.505836	0	NA
4345	CD200	0.74751	0.450409	0	NA
23286	WWC1	0.74685	0.71099	0	NA
3359	HTR3A	0.746423	0.421673	0	NA
91050	CCDC149	0.746021	0.35335	0	NA
325	APCS	0.745995	0.477717	0	NA
202559	KHDRBS2	0.745376	0.436138	0	NA
134548	SOWAHA	0.74411	0.501822	0	NA
6850	SYK	0.743593	0.360184	0	NA
170692	ADAMTS18	0.743289	0.320163	0	NA
166929	SGMS2	0.742799	0.480455	0	NA
5522	PPP2R2C	0.742212	0.553293	2	4p16.1
4908	NTF3	0.74152	0.445791	0	NA
5563	PRKAA2	0.740951	0.291191	0	NA
83661	MS4A8	0.739775	0.509382	0	NA
51422	PRKAG2	0.739647	0.583198	0	NA
6336	SCN10A	0.738216	0.360254	0	NA
22866	CNKSR2	0.737223	0.222898	0	NA
6423	SFRP2	0.736548	0.111487	0	NA
5644	PRSS1	0.735302	0.227804	0	NA
22955	SCMH1	0.735294	0.493439	0	NA
57538	ALPK3	0.734992	0.627839	0	NA
5581	PRKCE	0.733682	0.467192	0	NA
10418	SPON1	0.733552	0.348097	0	NA
132204	SYNPR	0.733228	0.368187	69	3p14.1
9886	RHOBTB1	0.732798	0.386207	0	NA
467	ATF3	0.732792	0.331956	0	NA
81706	PPP1R14C	0.732211	0.284971	0	NA
200373	PCDP1	0.73152	0.367633	0	NA
54763	ROPN1	0.731045	0.527786	0	NA
5295	PIK3R1	0.729803	0.246372	0	NA
89876	MAATS1	0.729063	0.672431	0	NA
9971	NR1H4	0.728407	0.497334	0	NA
133584	EGFLAM	0.728058	0.466456	0	NA
66037	BOLL	0.727638	0.576741	0	NA
64332	NFKBIZ	0.727438	0.253826	0	NA
6326	SCN2A	0.726495	0.46854	0	NA
3739	KCNA4	0.725601	0.391526	0	NA
60482	SLC5A7	0.725277	0.195171	0	NA
8395	PIP5K1B	0.725174	0.507028	0	NA
116443	GRIN3A	0.724932	0.313196	0	NA
53904	MYO3A	0.724797	0.768261	0	NA
9353	SLIT2	0.724096	0.388611	0	NA
6916	TBXAS1	0.723479	0.55869	0	NA
55089	SLC38A4	0.723433	0.404869	0	NA
3772	KCNJ15	0.723223	0.445982	0	NA
81704	DOCK8	0.722828	0.353711	0	NA
6752	SSTR2	0.72204	0.47025	0	NA
55504	TNFRSF19	0.721644	0.481125	0	NA
51365	PLA1A	0.721417	0.395343	0	NA
8618	CADPS	0.720605	0.297979	0	NA
3977	LIFR	0.720157	0.373846	0	NA
5167	ENPP1	0.720094	0.111686	0	NA
1006	CDH8	0.719679	0.493734	0	NA
3899	AFF3	0.717321	0.569431	0	NA
55753	OGDHL	0.716928	0.630521	0	NA
7273	TTN	0.716204	0.496111	0	NA
54873	PALMD	0.715533	0.272063	0	NA
3360	HTR4	0.714838	0.638258	0	NA
1010	CDH12	0.714146	0.523603	0	NA
7102	TSPAN7	0.71411	0.369255	0	NA
10046	MAMLD1	0.713218	0.538744	0	NA
323	APBB2	0.711997	0.505989	0	NA
126669	SHE	0.711318	0.267196	0	NA
7373	COL14A1	0.71063	0.280639	0	NA
1496	CTNNA2	0.710491	0.349199	0	NA
148753	FAM163A	0.709515	0.431923	0	NA
57515	SERINC1	0.7095	0.319144	0	NA
2331	FMOD	0.709222	0.376082	0	NA
4289	MKLN1	0.708988	0.47408	80	7q32
5139	PDE3A	0.708169	0.339559	0	NA
57579	FAM135A	0.708096	0.484745	24	6q13
23543	RBFOX2	0.707449	0.410204	0	NA
116441	TM4SF18	0.70588	0.369995	0	NA
4852	NPY	0.704838	0.475983	0	NA
55283	MCOLN3	0.704465	0.628614	0	NA
4661	MYT1	0.70391	0.387859	0	NA
338	APOB	0.703048	0.645155	0	NA
56121	PCDHB15	0.702994	0.546283	0	NA
80823	BHLHB9	0.701797	0.423867	0	NA
23705	CADM1	0.700708	0.348771	0	NA
80125	CCDC33	0.699944	0.607881	0	NA
639	PRDM1	0.69967	0.553063	0	NA
5915	RARB	0.698815	0.528171	0	NA
4071	TM4SF1	0.698184	0.472386	0	NA
1501	CTNND2	0.697353	0.347502	0	NA
3375	IAPP	0.697127	0.294503	0	NA
56667	MUC13	0.696868	0.46054	0	NA
6296	ACSM3	0.696305	0.517455	0	NA
116159	CYYR1	0.696182	0.744258	0	NA
5444	PON1	0.69604	0.442992	0	NA
5737	PTGFR	0.695561	0.373421	0	NA
54810	GIPC2	0.694978	0.501868	0	NA
4005	LMO2	0.694571	0.453507	0	NA
4004	LMO1	0.694	0.29566	0	NA
161436	EML5	0.69371	0.476423	0	NA
1004	CDH6	0.693702	0.371868	0	NA
57616	TSHZ3	0.693438	0.607275	0	NA
6004	RGS16	0.693021	0.366693	0	NA
144165	PRICKLE1	0.691451	0.584875	0	NA
547	KIF1A	0.691358	0.39896	0	NA
83593	RASSF5	0.690652	0.34329	0	NA
6860	SYT4	0.690076	0.430747	0	NA
11330	CTRC	0.690038	0.578724	0	NA
9173	IL1RL1	0.68982	0.48375	0	NA
401647	GOLGA7B	0.689739	0.524028	0	NA
4163	MCC	0.688792	0.344095	0	NA
10396	ATP8A1	0.688317	0.322615	0	NA
161291	TMEM30B	0.687984	0.354139	0	NA
79758	DHRS12	0.687531	0.381519	0	NA
4919	ROR1	0.687097	0.268299	0	NA
222389	BEND7	0.686668	0.798835	0	NA
5408	PNLIPRP2	0.686121	0.243602	0	NA
1601	DAB2	0.685857	0.451425	0	NA
860	RUNX2	0.685173	0.609845	0	NA
283358	B4GALNT3	0.68421	0.344907	0	NA
2534	FYN	0.684087	0.492114	0	NA
6530	SLC6A2	0.684082	0.632058	0	NA
5105	PCK1	0.683278	0.388254	0	NA
8522	GAS7	0.683103	0.548751	0	NA
221400	TDRD6	0.682296	0.420535	0	NA
2705	GJB1	0.681651	0.572077	0	NA
51301	GCNT4	0.680999	0.367288	0	NA
9498	SLC4A8	0.680945	0.38548	0	NA
90113	VWA5B2	0.680744	0.317412	0	NA
79098	C1orf116	0.680563	0.446181	0	NA
6304	SATB1	0.680489	0.890082	0	NA
5570	PKIB	0.680322	0.562509	0	NA
163404	LPPR5	0.679174	0.442722	0	NA
5493	PPL	0.678763	0.632548	0	NA
9462	RASAL2	0.678325	0.307312	0	NA
54839	LRRC49	0.677924	0.490088	0	NA
7275	TUB	0.676994	0.32718	0	NA
7857	SCG2	0.676737	0.242095	0	NA
118932	ANKRD22	0.676558	0.129308	0	NA
26074	C20orf26	0.67583	0.437417	0	NA
388662	SLC6A17	0.674544	0.324584	0	NA
115827	RAB3C	0.673639	0.862927	0	NA
5583	PRKCH	0.67347	0.260144	0	NA
55294	FBXW7	0.673404	0.557018	7	4q31.3
140767	NRSN1	0.67313	0.296699	0	NA
3269	HRH1	0.67312	0.432099	0	NA
27115	PDE7B	0.672822	0.409716	0	NA
660	BMX	0.67173	0.306623	0	NA
6649	SOD3	0.670235	0.350898	0	NA
25780	RASGRP3	0.670153	0.488003	0	NA
117177	RAB3IP	0.670069	0.359129	0	NA
9848	MFAP3L	0.669994	0.378301	0	NA
79689	STEAP4	0.668635	0.428814	0	NA
163479	FNDC7	0.6684	0.410762	0	NA
5774	PTPN3	0.668299	0.361642	0	NA
91584	PLXNA4	0.667446	0.44891	0	NA
153090	DAB2IP	0.66633	0.746209	0	NA
114299	PALM2	0.665645	0.805189	0	NA
1999	ELF3	0.665529	0.410886	0	NA
10687	PNMA2	0.665511	0.500426	0	NA
4143	MAT1A	0.664997	0.519241	0	NA
3479	IGF1	0.664647	0.591706	53	12q23.2
157695	TDRP	0.663415	0.379113	0	NA
2938	GSTA1	0.663048	0.256853	0	NA
138255	C9orf135	0.662727	0.687327	0	NA
374378	GALNT18	0.662689	0.320066	0	NA
213	ALB	0.661795	0.578091	0	NA
51151	SLC45A2	0.660614	0.400052	0	NA
5909	RAP1GAP	0.660258	0.306645	0	NA
2308	FOXO1	0.659927	0.365533	0	NA
3791	KDR	0.659377	0.265425	0	NA
55530	SVOP	0.659117	0.419062	0	NA
137075	CLDN23	0.657853	0.469104	0	NA
4129	MAOB	0.657739	0.268901	0	NA
23086	EXPH5	0.65563	0.562539	0	NA
3670	ISL1	0.653908	0.628374	0	NA
5076	PAX2	0.653102	0.529513	0	NA
286	ANK1	0.652142	0.537775	93	8p11.21
6938	TCF12	0.651918	0.419362	0	NA
767	CA8	0.65131	0.371999	0	NA
123036	TC2N	0.651242	0.392659	0	NA
1003	CDH5	0.651118	0.396961	0	NA
316	AOX1	0.650775	0.197757	0	NA
25816	TNFAIP8	0.650594	0.403433	0	NA
151354	FAM84A	0.649833	0.208033	0	NA
1906	EDN1	0.649488	0.320601	0	NA
22876	INPP5F	0.649248	0.738839	0	NA
5178	PEG3	0.649028	0.415929	0	NA
1488	CTBP2	0.649012	0.340721	0	NA
9719	ADAMTSL2	0.648768	0.741456	0	NA
85301	COL27A1	0.648045	0.422636	0	NA
1184	CLCN5	0.647531	0.485489	0	NA
342898	SYCN	0.647505	0.33162	0	NA
55790	CSGALNACT1	0.647091	0.621686	0	NA
5502	PPP1R1A	0.645938	0.545049	0	NA
5137	PDE1C	0.644853	0.562263	0	NA
166336	PRICKLE2	0.64455	0.170819	69	3p14.1
56892	C8orf4	0.644152	0.310777	0	NA
1756	DMD	0.643334	0.341489	0	NA
54762	GRAMD1C	0.643234	0.499863	0	NA
11214	AKAP13	0.643132	0.482919	0	NA
8654	PDE5A	0.641875	0.212396	0	NA
57161	PELI2	0.641606	0.326657	0	NA
23026	MYO16	0.641601	0.463511	0	NA
51050	PI15	0.64152	0.33933	0	NA
50507	NOX4	0.640089	0.366144	0	NA
7432	VIP	0.639224	0.620055	0	NA
54361	WNT4	0.638991	0.197113	0	NA
134701	RIPPLY2	0.637882	0.383043	0	NA
220972	MARCH8	0.637518	0.606389	0	NA
85458	DIXDC1	0.637404	0.394732	0	NA
1373	CPS1	0.637361	0.445359	0	NA
10873	ME3	0.636924	0.306207	0	NA
83478	ARHGAP24	0.636256	0.37968	0	NA
54331	GNG2	0.63558	0.313615	0	NA
4128	MAOA	0.63486	0.487653	0	NA
1016	CDH18	0.634572	0.475103	0	NA
25854	FAM149A	0.633983	0.370498	0	NA
9686	VGLL4	0.633462	0.636962	0	NA
1956	EGFR	0.633375	0.242249	0	NA
163255	ZNF540	0.633214	0.340497	0	NA
799	CALCR	0.633073	0.206101	0	NA
7143	TNR	0.632661	0.384945	0	NA
9722	NOS1AP	0.632421	0.559853	0	NA
79623	GALNT14	0.631968	0.550077	0	NA
89765	RSPH1	0.631136	0.346991	0	NA
6344	SCTR	0.630749	0.671524	0	NA
11122	PTPRT	0.630721	0.457758	0	NA
2775	GNAO1	0.630212	0.777397	0	NA
8001	GLRA3	0.629007	0.439704	0	NA
1356	CP	0.628999	0.6809	0	NA
26033	ATRNL1	0.628656	0.401409	0	NA
5406	PNLIP	0.628502	0.608339	0	NA
4887	NPY2R	0.628153	0.387282	0	NA
1795	DOCK3	0.628059	0.601471	0	NA
25891	PAMR1	0.627147	0.380696	0	NA
2113	ETS1	0.626291	0.114108	0	NA
57733	GBA3	0.626198	0.520919	0	NA
143686	SESN3	0.626194	0.625048	0	NA
4233	MET	0.626112	0.367131	0	NA
6769	STAC	0.625819	0.335	0	NA
55890	GPRC5C	0.625208	0.146636	0	NA
131034	CPNE4	0.624496	0.584644	0	NA
202374	STK32A	0.624215	0.359358	0	NA
285848	PNPLA1	0.624103	0.54549	0	NA
1741	DLG3	0.624086	0.4798	0	NA
125113	KRT222	0.623929	0.307007	0	NA
158038	LINGO2	0.623067	0.565285	0	NA
9066	SYT7	0.622983	0.698722	33	11q12.2
58158	NEUROD4	0.622631	0.175675	0	NA
84302	TMEM246	0.622622	0.170888	0	NA
119467	CLRN3	0.62142	0.401388	0	NA
170302	ARX	0.620638	0.755898	0	NA
146456	TMED6	0.619492	0.626125	0	NA
91	ACVR1B	0.619349	0.253379	0	NA
861	RUNX1	0.619237	0.219062	0	NA
2650	GCNT1	0.619224	0.344623	0	NA
169966	FAM46D	0.619159	0.328543	0	NA
9749	PHACTR2	0.618864	0.535421	0	NA
25924	MYRIP	0.61858	0.405243	0	NA
387923	SERP2	0.618098	0.665318	0	NA
134549	SHROOM1	0.617741	0.534591	0	NA
4214	MAP3K1	0.617489	0.395541	0	NA
151258	SLC38A11	0.617127	0.40469	16	2q24.3
26045	LRRTM2	0.616861	0.471715	0	NA
83875	BCO2	0.616469	0.608376	0	NA
401474	SAMD12	0.616204	0.444179	0	NA
29106	SCG3	0.61549	0.364949	0	NA
56130	PCDHB6	0.615304	0.445356	0	NA
22936	ELL2	0.615136	0.39021	63	5q15
79152	FA2H	0.614243	0.685131	0	NA
4036	LRP2	0.613983	0.564444	0	NA
84281	C2orf88	0.613633	0.360639	0	NA
23418	CRB1	0.613297	0.4919	0	NA
375612	LHFPL3	0.612953	0.641599	0	NA
55220	KLHDC8A	0.612481	0.356022	0	NA
5325	PLAGL1	0.612338	0.345761	0	NA
2897	GRIK1	0.611939	0.109901	0	NA
23245	ASTN2	0.611918	0.352711	0	NA
6653	SORL1	0.610811	0.432724	0	NA
11320	MGAT4A	0.610704	0.493134	0	NA
23022	PALLD	0.610475	0.590878	0	NA
846	CASR	0.610392	0.523295	0	NA
5208	PFKFB2	0.610067	0.484658	0	NA
2492	FSHR	0.60986	0.528128	0	NA
1910	EDNRB	0.609557	0.32794	0	NA
5950	RBP4	0.60935	0.63528	0	NA
10083	USH1C	0.609026	0.397287	36	11p15.1
1272	CNTN1	0.608066	0.262597	0	NA
340533	KIAA2022	0.607692	0.495018	0	NA
54715	RBFOX1	0.607482	0.421551	0	NA
22798	LAMB4	0.607393	0.375059	0	NA
440603	BCL2L15	0.607205	0.633019	0	NA
56853	CELF4	0.604772	0.302872	0	NA
13	AADAC	0.60473	0.408433	0	NA
7103	TSPAN8	0.602976	0.587442	52	12q22-q23
326624	RAB37	0.601703	0.31304	0	NA
83698	CALN1	0.601616	0.539772	0	NA
55603	FAM46A	0.601486	0.951649	0	NA
29970	SCHIP1	0.600383	0.288768	0	NA
28965	SLC27A6	0.599953	0.569083	0	NA
5803	PTPRZ1	0.598835	0.301859	0	NA
1357	CPA1	0.59878	0.451796	0	NA
9515	STXBP5L	0.598415	0.698964	0	NA
9723	SEMA3E	0.597848	0.493395	0	NA
8828	NRP2	0.597755	0.313862	0	NA
10458	BAIAP2	0.597511	0.185413	0	NA
23034	SAMD4A	0.597166	0.514064	0	NA
9649	RALGPS1	0.596954	0.366706	0	NA
10068	IL18BP	0.596861	0.505229	0	NA
3248	HPGD	0.596493	0.3729	0	NA
2649	NR6A1	0.595333	0.43124	0	NA
55998	NXF5	0.595095	0.420715	0	NA
11148	HHLA2	0.594456	0.447701	0	NA
1948	EFNB2	0.592993	0.410416	0	NA
7099	TLR4	0.592912	0.389652	0	NA
3758	KCNJ1	0.592718	0.292783	0	NA
6514	SLC2A2	0.592568	0.426028	72	3q26.2
4052	LTBP1	0.592359	0.653436	0	NA
604	BCL6	0.590006	0.562049	74	3q28
79742	CXorf36	0.589869	0.490988	0	NA
2267	FGL1	0.589589	0.546829	0	NA
55607	PPP1R9A	0.589483	0.693876	0	NA
10752	CHL1	0.588948	0.625976	68	3p26.1
27185	DISC1	0.588947	0.373986	0	NA
27237	ARHGEF16	0.588846	0.632203	0	NA
23562	CLDN14	0.588828	0.51412	0	NA
827	CAPN6	0.588422	0.471074	0	NA
2572	GAD2	0.588156	0.398009	0	NA
1770	DNAH9	0.587965	0.419609	0	NA
158584	FAAH2	0.58748	0.479217	0	NA
7447	VSNL1	0.587354	0.561118	0	NA
27445	PCLO	0.586293	0.341987	0	NA
5153	PDE1B	0.585406	0.396253	0	NA
201798	TIGD4	0.584803	0.359822	7	4q31.3
3172	HNF4A	0.584753	0.351103	10	20q13.12
253559	CADM2	0.584288	0.295136	0	NA
4921	DDR2	0.583786	0.345264	0	NA
1604	CD55	0.583482	0.330872	0	NA
64101	LRRC4	0.583457	0.270798	76	7q31.3
57562	KIAA1377	0.582732	0.59043	0	NA
56955	MEPE	0.582568	0.296248	0	NA
730	C7	0.581558	0.274797	0	NA
395	ARHGAP6	0.58126	0.39778	0	NA
50650	ARHGEF3	0.580099	0.291031	0	NA
158471	PRUNE2	0.579697	0.461386	0	NA
91404	SESTD1	0.579401	0.43706	0	NA
23040	MYT1L	0.578634	0.421502	0	NA
6337	SCNN1A	0.577944	0.451167	0	NA
27293	SMPDL3B	0.577479	0.630174	0	NA
85462	FHDC1	0.576458	0.152537	0	NA
4131	MAP1B	0.575964	0.357669	0	NA
29760	BLNK	0.57595	0.631265	0	NA
6595	SMARCA2	0.575889	0.224467	0	NA
23493	HEY2	0.575657	0.490446	0	NA
4958	OMD	0.575645	0.39724	0	NA
122876	GPHB5	0.575448	0.485526	0	NA
9023	CH25H	0.57507	0.352827	0	NA
1113	CHGA	0.575024	0.310726	0	NA
57624	NYAP2	0.575022	0.345882	88	2q36.3
5569	PKIA	0.574765	0.532914	0	NA
49855	SCAPER	0.574744	0.767886	42	15q24.3
113828	FAM83F	0.574642	0.456807	0	NA
3673	ITGA2	0.574544	0.320613	0	NA
1580	CYP4B1	0.57406	0.363448	0	NA
57447	NDRG2	0.573762	0.502025	0	NA
57047	PLSCR2	0.573307	0.392423	0	NA
122786	FRMD6	0.573154	0.691422	0	NA
131096	KCNH8	0.572421	0.434163	0	NA
4168	MCF2	0.57174	0.42433	0	NA
27303	RBMS3	0.571052	0.573217	0	NA
8120	AP3B2	0.570445	0.568764	0	NA
340273	ABCB5	0.570304	0.670572	0	NA
89777	SERPINB12	0.570296	0.69913	0	NA
26034	IPCEF1	0.569643	0.325718	0	NA
93166	PRDM6	0.569512	0.439452	0	NA
2741	GLRA1	0.569374	0.311637	0	NA
2701	GJA4	0.569158	0.351843	0	NA
23301	EHBP1	0.569122	0.496238	0	NA
216	ALDH1A1	0.568965	0.422671	0	NA
120376	COLCA2	0.568095	0.359441	0	NA
9856	KIAA0319	0.567637	0.612026	0	NA
130752	MDH1B	0.567606	0.610019	0	NA
6401	SELE	0.567305	0.543313	0	NA
3350	HTR1A	0.567103	0.317256	0	NA
29940	DSE	0.566541	0.526203	0	NA
114131	UCN3	0.566153	0.451214	0	NA
3694	ITGB6	0.566148	0.276227	65	2q24.2
79799	UGT2A3	0.564848	0.635672	0	NA
343450	KCNT2	0.564816	0.493863	0	NA
114798	SLITRK1	0.564277	0.340567	0	NA
3690	ITGB3	0.563251	0.701179	0	NA
10912	GADD45G	0.562957	0.65294	0	NA
55784	MCTP2	0.562549	0.618684	0	NA
24141	LAMP5	0.562204	0.23751	0	NA
9938	ARHGAP25	0.562186	0.67641	0	NA
139378	GPR112	0.561567	0.600178	0	NA
4482	MSRA	0.561204	0.42252	0	NA
93664	CADPS2	0.561092	0.337872	0	NA
65983	GRAMD3	0.560777	0.642081	0	NA
22999	RIMS1	0.560708	0.584126	0	NA
6571	SLC18A2	0.560415	0.343938	0	NA
4241	MFI2	0.559642	0.327435	0	NA
51208	CLDN18	0.559629	0.598582	0	NA
10736	SIX2	0.559616	0.3952	14	2p21
6690	SPINK1	0.559339	0.328468	0	NA
6480	ST6GAL1	0.558089	0.240844	70	3q27
10331	B3GNT3	0.557753	0.532437	0	NA
7780	SLC30A2	0.557221	0.84388	0	NA
9465	AKAP7	0.557086	0.468776	0	NA
9118	INA	0.557061	0.563004	0	NA
9148	NEURL1	0.556885	0.422156	0	NA
5507	PPP1R3C	0.55672	0.254863	0	NA
22862	FNDC3A	0.556394	0.423599	0	NA
9832	JAKMIP2	0.55627	0.301099	0	NA
796	CALCA	0.556261	0.589354	0	NA
5733	PTGER3	0.556084	0.48829	0	NA
6262	RYR2	0.555268	0.6367	0	NA
51156	SERPINA10	0.555128	0.293015	0	NA
374786	EFCAB5	0.554958	0.453186	0	NA
5132	PDC	0.554769	0.322303	0	NA
58511	DNASE2B	0.554567	0.437579	0	NA
54848	ARHGEF38	0.55445	0.658537	0	NA
1896	EDA	0.553866	0.766099	0	NA
23150	FRMD4B	0.55381	0.388991	0	NA
6710	SPTB	0.553452	0.460443	0	NA
53616	ADAM22	0.553443	0.542788	0	NA
121256	TMEM132D	0.552346	0.187376	0	NA
650	BMP2	0.552308	0.573328	0	NA
79750	ZNF385D	0.552293	0.407943	0	NA
204962	SLC44A5	0.551544	0.438201	0	NA
55195	C14orf105	0.551237	0.5712	0	NA
2244	FGB	0.551126	0.412118	0	NA
3488	IGFBP5	0.550954	0.610489	0	NA
55061	SUSD4	0.549936	0.427984	0	NA
419	ART3	0.549455	0.322944	0	NA
6616	SNAP25	0.549124	0.140553	0	NA
57718	PPP4R4	0.549008	0.47292	0	NA
54436	SH3TC1	0.54878	0.626097	0	NA
56977	STOX2	0.548703	0.294047	0	NA
90293	KLHL13	0.548292	0.477302	0	NA
2554	GABRA1	0.547493	0.351015	0	NA
22996	TTC39A	0.547187	0.466404	46	1p32.3
91768	CABLES1	0.546656	0.400123	0	NA
22915	MMRN1	0.546385	0.268159	0	NA
64094	SMOC2	0.546196	0.340973	0	NA
51560	RAB6B	0.544835	0.476961	0	NA
168002	DACT2	0.544063	0.394189	0	NA
773	CACNA1A	0.542597	0.482818	0	NA
51442	VGLL1	0.542581	0.34979	0	NA
9457	FHL5	0.541479	0.447716	0	NA
119587	CPXM2	0.5414	0.515306	0	NA
257407	C2orf72	0.541352	0.458998	0	NA
64097	EPB41L4A	0.541283	0.31033	0	NA
1412	CRYBA2	0.54097	0.543444	0	NA
387755	INSC	0.540783	0.522398	0	NA
6792	CDKL5	0.539829	0.600948	0	NA
23554	TSPAN12	0.539397	0.356876	0	NA
2638	GC	0.53895	0.534956	0	NA
1056	CEL	0.53891	0.366473	0	NA
7078	TIMP3	0.538842	0.143585	0	NA
1780	DYNC1I1	0.538637	0.440382	0	NA
4212	MEIS2	0.538252	0.468552	0	NA
2819	GPD1	0.53812	0.464787	0	NA
23630	KCNE1L	0.537935	0.45155	0	NA
5053	PAH	0.537635	0.481225	0	NA
57084	SLC17A6	0.536075	0.314286	0	NA
10825	NEU3	0.535819	0.588809	0	NA
2327	FMO2	0.534982	0.471334	0	NA
25830	SULT4A1	0.533791	0.389672	0	NA
7450	VWF	0.533714	0.291999	0	NA
7204	TRIO	0.533544	0.551885	0	NA
199920	C1orf168	0.533408	0.304035	0	NA
64377	CHST8	0.533329	0.391912	49	19q13.11
64805	P2RY12	0.533272	0.467973	0	NA
121278	TPH2	0.532595	0.356741	0	NA
192683	SCAMP5	0.532473	0.550604	0	NA
22843	PPM1E	0.53075	0.634174	0	NA
350	APOH	0.530598	0.453455	0	NA
9542	NRG2	0.530475	0.540745	0	NA
5080	PAX6	0.530137	0.286646	0	NA
4593	MUSK	0.529598	0.503452	0	NA
6314	ATXN7	0.52936	0.393096	69	3p14.1
50486	G0S2	0.529173	0.234966	0	NA
284252	KCTD1	0.528653	0.227643	0	NA
84684	INSM2	0.528505	0.703368	0	NA
7097	TLR2	0.528138	0.422606	0	NA
81796	SLCO5A1	0.527278	0.861359	0	NA
23504	RIMBP2	0.527268	0.439472	0	NA
79908	BTNL8	0.527256	0.453536	0	NA
11281	POU6F2	0.526581	0.344178	0	NA
54567	DLL4	0.526574	0.704795	0	NA
7113	TMPRSS2	0.526376	0.60932	0	NA
40	ASIC2	0.526236	0.462476	0	NA
7018	TF	0.525877	0.336944	0	NA
261729	STEAP2	0.525237	0.207142	0	NA
23243	ANKRD28	0.524637	0.653533	0	NA
869	CBLN1	0.522959	0.578308	0	NA
2334	AFF2	0.522489	0.545166	0	NA
80303	EFHD1	0.521959	0.475531	0	NA
9287	TAAR2	0.521758	0.848655	0	NA
63976	PRDM16	0.521661	0.650211	0	NA
149708	WFDC5	0.52165	0.391082	0	NA
6492	SIM1	0.521532	0.55079	0	NA
6925	TCF4	0.521124	0.548533	0	NA
256536	TCERG1L	0.520358	0.49644	0	NA
1993	ELAVL2	0.520296	0.376687	0	NA
10050	SLC17A4	0.519923	0.535143	25	6p22.2
33	ACADL	0.518772	0.448469	0	NA
114788	CSMD3	0.518643	0.375331	0	NA
288	ANK3	0.51808	0.209679	0	NA
5288	PIK3C2G	0.518047	0.602743	0	NA
64284	RAB17	0.517551	0.391243	0	NA
148398	SAMD11	0.516879	0.113585	0	NA
10203	CALCRL	0.516069	0.667805	0	NA
1486	CTBS	0.515583	0.37515	0	NA
9411	ARHGAP29	0.514662	0.314101	0	NA
116511	MAS1L	0.514507	0.540939	0	NA
3176	HNMT	0.514398	0.304317	0	NA
387758	FIBIN	0.513563	0.343701	0	NA
7075	TIE1	0.513387	0.272897	0	NA
148281	SYT6	0.513229	0.259849	0	NA
25817	FAM19A5	0.512076	0.455961	0	NA
79899	PRR5L	0.511083	0.933512	0	NA
27086	FOXP1	0.511079	0.353704	0	NA
23635	SSBP2	0.510672	0.486149	0	NA
4316	MMP7	0.510575	0.496911	0	NA
1009	CDH11	0.510541	0.38149	0	NA
23089	PEG10	0.510538	0.515675	0	NA
222553	SLC35F1	0.510041	0.746317	0	NA
116154	PHACTR3	0.509983	0.571557	0	NA
11185	INMT	0.509067	0.621066	0	NA
255743	NPNT	0.508839	0.415336	0	NA
121227	LRIG3	0.508358	0.471191	0	NA
50937	CDON	0.508249	0.608031	0	NA
2668	GDNF	0.507396	0.572628	0	NA
57221	KIAA1244	0.507218	0.810316	0	NA
1363	CPE	0.506184	0.118145	0	NA
117248	GALNT15	0.505788	0.258424	0	NA
57530	CGN	0.504914	0.226809	0	NA
2289	FKBP5	0.504307	0.365548	29	6p21.31
4915	NTRK2	0.503973	0.361182	0	NA
9863	MAGI2	0.503934	0.470677	0	NA
8710	SERPINB7	0.503515	0.348551	0	NA
5796	PTPRK	0.503246	0.352392	0	NA
1634	DCN	0.503155	0.439762	0	NA
5266	PI3	0.50227	0.61125	0	NA
148808	MFSD4	0.502022	0.332381	0	NA
284076	TTLL6	0.501953	0.32204	0	NA
4299	AFF1	0.501746	0.36516	0	NA
57687	VAT1L	0.501429	0.538738	0	NA
5009	OTC	0.500953	0.468457	0	NA
116113	FOXP4	0.50008	0.357784	0	NA
255928	SYT14	0.499913	0.280116	0	NA
4916	NTRK3	0.499433	0.49597	0	NA
266722	HS6ST3	0.498623	0.28198	0	NA
57018	CCNL1	0.498389	0.368755	0	NA
51454	GULP1	0.497958	0.357494	0	NA
222545	GPRC6A	0.497243	0.658299	0	NA
57408	LRTM1	0.497122	0.566085	0	NA
6097	RORC	0.497057	0.409591	0	NA
252884	ZNF396	0.496032	0.804809	0	NA
5121	PCP4	0.495879	0.429942	0	NA
5801	PTPRR	0.495377	0.397611	52	12q22-q23
286499	FAM133A	0.49526	0.38356	0	NA
285440	CYP4V2	0.495243	0.476316	0	NA
10439	OLFM1	0.495132	0.364305	0	NA
54855	FAM46C	0.495026	0.277787	0	NA
10368	CACNG3	0.494931	0.599978	0	NA
183	AGT	0.494701	0.39723	0	NA
80853	KDM7A	0.494579	0.460306	0	NA
93034	NT5C1B	0.494286	0.458575	0	NA
9425	CDYL	0.49299	0.274513	0	NA
27	ABL2	0.492806	0.538748	0	NA
1909	EDNRA	0.492684	0.445185	0	NA
7296	TXNRD1	0.492672	0.612843	0	NA
3762	KCNJ5	0.492641	0.444488	0	NA
1998	ELF2	0.492596	0.17744	0	NA
9099	USP2	0.492097	0.618887	0	NA
3987	LIMS1	0.491208	0.556766	0	NA
1612	DAPK1	0.490993	0.437126	0	NA
153830	RNF145	0.490773	0.603116	0	NA
57863	CADM3	0.489929	0.490756	0	NA
51179	HAO2	0.489905	0.362522	0	NA
2913	GRM3	0.489233	0.383445	0	NA
190	NR0B1	0.488972	0.672175	0	NA
51294	PCDH12	0.488582	0.42312	0	NA
112399	EGLN3	0.488364	0.453464	0	NA
57381	RHOJ	0.488189	0.271349	0	NA
2921	CXCL3	0.487608	0.376028	0	NA
79762	C1orf115	0.487591	0.566906	0	NA
54546	RNF186	0.486963	0.562496	0	NA
127254	ERICH3	0.486778	0.478391	0	NA
10161	LPAR6	0.486766	0.20097	0	NA
83999	KREMEN1	0.485984	0.259953	0	NA
5618	PRLR	0.485785	0.37249	0	NA
89795	NAV3	0.485727	0.477423	0	NA
845	CASQ2	0.48561	0.393997	0	NA
3568	IL5RA	0.485279	0.421724	0	NA
5764	PTN	0.485264	0.467403	0	NA
5968	REG1B	0.485036	0.236348	0	NA
5800	PTPRO	0.484769	0.401554	0	NA
4856	NOV	0.484449	0.444686	0	NA
51473	DCDC2	0.484098	0.550204	0	NA
220929	ZNF438	0.483723	0.509549	0	NA
2880	GPX5	0.483379	0.43244	0	NA
1646	AKR1C2	0.483361	0.64583	0	NA
6775	STAT4	0.483266	0.325648	0	NA
57715	SEMA4G	0.483081	0.297121	0	NA
9590	AKAP12	0.48212	0.416927	0	NA
5359	PLSCR1	0.481634	0.89118	0	NA
29114	TAGLN3	0.481549	0.65515	0	NA
10840	ALDH1L1	0.48137	0.357754	0	NA
92521	SPECC1	0.481361	0.54666	0	NA
10100	TSPAN2	0.480907	0.433828	0	NA
1358	CPA2	0.480776	0.290688	0	NA
2114	ETS2	0.480681	0.464988	0	NA
23382	AHCYL2	0.480549	0.556498	0	NA
7079	TIMP4	0.480356	0.390386	0	NA
25791	NGEF	0.480051	0.197189	0	NA
4337	MOCS1	0.478591	0.212208	0	NA
23566	LPAR3	0.478421	0.407973	0	NA
1813	DRD2	0.477644	0.689709	0	NA
55576	STAB2	0.477374	0.544626	0	NA
114876	OSBPL1A	0.477348	0.583721	0	NA
5787	PTPRB	0.476883	0.222837	0	NA
152273	FGD5	0.476582	0.364861	0	NA
240	ALOX5	0.475115	0.298551	0	NA
57110	HRASLS	0.475043	0.58691	0	NA
10391	CORO2B	0.47492	0.375962	0	NA
286676	ILDR1	0.474742	0.593502	0	NA
7104	TM4SF4	0.473985	0.326257	0	NA
221395	GPR116	0.473979	0.477404	0	NA
55200	PLEKHG6	0.472312	0.466622	0	NA
79170	PRR15L	0.471868	0.57262	0	NA
673	BRAF	0.471269	0.335757	0	NA
11061	LECT1	0.470737	0.237614	0	NA
9910	RABGAP1L	0.470638	0.557979	0	NA
130120	REG3G	0.470052	0.560795	0	NA
8622	PDE8B	0.46994	0.24026	62	5q13.3
27330	RPS6KA6	0.469483	0.247964	0	NA
9139	CBFA2T2	0.469058	0.482521	0	NA
57216	VANGL2	0.469007	0.578874	0	NA
3382	ICA1	0.468324	0.470324	0	NA
84970	C1orf94	0.468135	0.247119	0	NA
94122	SYTL5	0.46795	0.376882	0	NA
170850	KCNG3	0.467139	0.633829	0	NA
2262	GPC5	0.467068	0.192205	0	NA
11254	SLC6A14	0.467006	0.347988	0	NA
22903	BTBD3	0.466895	0.46495	0	NA
2620	GAS2	0.466625	0.873334	0	NA
159989	CCDC67	0.466471	0.449342	0	NA
8863	PER3	0.466374	0.466554	0	NA
7802	DNALI1	0.466369	0.406955	0	NA
3274	HRH2	0.46625	0.64742	0	NA
348980	HCN1	0.465934	0.264583	0	NA
3777	KCNK3	0.465581	0.451701	92	2p23.3
51308	REEP2	0.465395	0.434037	0	NA
286343	LURAP1L	0.46507	0.381671	0	NA
4224	MEP1A	0.464594	0.524514	0	NA
55203	LGI2	0.464201	0.510462	0	NA
9468	PCYT1B	0.464196	0.361974	0	NA
2191	FAP	0.463934	0.409482	0	NA
4013	VWA5A	0.463856	0.245088	0	NA
491	ATP2B2	0.463627	0.61629	0	NA
2919	CXCL1	0.463267	0.530352	0	NA
23302	WSCD1	0.463185	0.634996	0	NA
6356	CCL11	0.463022	0.363821	0	NA
50514	DEC1	0.462777	0.454453	0	NA
170685	NUDT10	0.462706	0.283422	0	NA
56126	PCDHB10	0.461373	0.517466	0	NA
444	ASPH	0.461359	0.584924	0	NA
132671	SPATA18	0.461203	0.474045	0	NA
8074	FGF23	0.461036	0.521843	0	NA
1961	EGR4	0.460279	0.357742	0	NA
83851	SYT16	0.459353	0.487149	0	NA
30061	SLC40A1	0.458918	0.502012	0	NA
117153	MIA2	0.458846	0.341605	0	NA
1392	CRH	0.458596	0.754655	0	NA
29091	STXBP6	0.45836	0.465317	0	NA
10079	ATP9A	0.458307	0.319153	0	NA
59338	PLEKHA1	0.458272	0.807331	0	NA
1112	FOXN3	0.458216	0.454784	0	NA
346389	MACC1	0.457975	0.411947	0	NA
9829	DNAJC6	0.457942	0.725059	0	NA
4543	MTNR1A	0.457887	0.34117	0	NA
2273	FHL1	0.457841	0.661783	0	NA
3784	KCNQ1	0.457682	0.226583	32	11p15.5
130612	TMEM198	0.457175	0.287017	0	NA
79977	GRHL2	0.456809	0.507568	0	NA
79987	SVEP1	0.456734	0.5232	0	NA
9671	WSCD2	0.456652	0.624566	0	NA
84952	CGNL1	0.456615	0.465957	0	NA
10656	KHDRBS3	0.456357	0.297349	0	NA
54790	TET2	0.455988	0.599845	0	NA
22986	SORCS3	0.455867	0.443954	0	NA
3355	HTR1F	0.455475	0.264171	0	NA
1268	CNR1	0.455408	0.517037	0	NA
223075	CCDC129	0.455193	0.237633	0	NA
343	AQP8	0.455159	0.263228	0	NA
2977	GUCY1A2	0.454881	0.65283	0	NA
2986	GUCY2F	0.454183	0.558426	0	NA
2158	F9	0.453765	0.534579	0	NA
266812	NAP1L5	0.453612	0.363752	0	NA
3075	CFH	0.4532	0.574453	0	NA
570	BAAT	0.453053	0.504389	0	NA
415	ARSE	0.45208	0.460567	0	NA
613212	CTXN3	0.451887	0.231287	0	NA
11252	PACSIN2	0.451601	0.253942	0	NA
120103	SLC36A4	0.451599	0.505671	35	11q21
2669	GEM	0.451524	0.543889	0	NA
91947	ARRDC4	0.451522	0.378606	0	NA
7111	TMOD1	0.451519	0.252107	0	NA
158506	ZNF645	0.451027	0.706246	0	NA
65009	NDRG4	0.449793	0.333071	0	NA
3664	IRF6	0.449597	0.639909	0	NA
29930	PCDHB1	0.449585	0.580544	0	NA
55906	ZC4H2	0.449321	0.404503	0	NA
171024	SYNPO2	0.448887	0.339667	0	NA
8440	NCK2	0.448876	0.295833	0	NA
57497	LRFN2	0.448804	0.99797	0	NA
125	ADH1B	0.448395	0.356731	0	NA
3914	LAMB3	0.447523	0.260398	0	NA
2786	GNG4	0.447228	0.370453	0	NA
79839	CCDC102B	0.446931	0.538495	0	NA
54102	CLIC6	0.446493	0.59575	0	NA
187	APLNR	0.446471	0.329995	0	NA
115265	DDIT4L	0.446277	0.242481	0	NA
922	CD5L	0.445947	0.250238	0	NA
3576	CXCL8	0.445896	0.361593	0	NA
284716	RIMKLA	0.445674	0.477582	0	NA
6774	STAT3	0.445572	0.688654	0	NA
5991	RFX3	0.445453	0.376207	0	NA
9414	TJP2	0.445389	0.368751	0	NA
64778	FNDC3B	0.445278	0.527778	0	NA
27319	BHLHE22	0.445262	0.494101	0	NA
797	CALCB	0.444851	0.612021	0	NA
3651	PDX1	0.444781	0.573936	21	13q12.2
51086	TNNI3K	0.444668	0.632271	0	NA
114792	KLHL32	0.444446	0.450936	0	NA
9911	TMCC2	0.444113	0.375931	0	NA
2622	GAS8	0.442928	0.211624	0	NA
23553	HYAL4	0.442687	0.766201	0	NA
84688	C9orf24	0.442443	0.602675	0	NA
6279	S100A8	0.44228	0.343195	0	NA
25	ABL1	0.442214	0.645487	0	NA
60437	CDH26	0.442171	0.534584	0	NA
11055	ZPBP	0.442147	0.618427	0	NA
1129	CHRM2	0.441865	0.641537	0	NA
129049	SGSM1	0.441373	0.375459	0	NA
2925	GRPR	0.441286	0.426262	0	NA
27302	BMP10	0.441132	0.555157	0	NA
3294	HSD17B2	0.441115	0.426341	0	NA
6819	SULT1C2	0.441011	0.379043	0	NA
245972	ATP6V0D2	0.440679	0.492389	0	NA
9712	USP6NL	0.440673	0.30064	0	NA
23092	ARHGAP26	0.440533	0.329042	0	NA
312	ANXA13	0.440274	0.255075	0	NA
51062	ATL1	0.440262	0.406048	0	NA
56131	PCDHB4	0.44011	0.450426	0	NA
8660	IRS2	0.439944	0.573164	0	NA
81578	COL21A1	0.439444	0.445048	0	NA
56125	PCDHB11	0.43929	0.578462	0	NA
8842	PROM1	0.439224	0.226445	0	NA
634	CEACAM1	0.439078	0.133866	0	NA
5100	PCDH8	0.438929	0.327145	0	NA
3605	IL17A	0.438919	0.447998	0	NA
1831	TSC22D3	0.43875	0.337853	0	NA
8927	BSN	0.437788	0.683244	0	NA
83931	STK40	0.43754	0.562959	0	NA
166824	RASSF6	0.437432	0.609887	0	NA
145567	TTC7B	0.436954	0.509696	0	NA
23639	LRRC6	0.436941	0.517707	0	NA
2700	GJA3	0.436539	0.425031	0	NA
114883	OSBPL9	0.436328	0.516098	46	1p32.3
57162	PELI1	0.435894	0.842747	0	NA
83595	SOX7	0.435242	0.331665	0	NA
8091	HMGA2	0.435186	0.545171	57	12q14.3
83699	SH3BGRL2	0.435132	0.555816	0	NA
55788	LMBRD1	0.435046	0.344776	0	NA
51274	KLF3	0.434728	0.529848	0	NA
28999	KLF15	0.433943	0.632605	0	NA
10788	IQGAP2	0.433738	0.635731	0	NA
27111	SDCBP2	0.43317	0.487002	0	NA
6750	SST	0.433046	0.515934	74	3q28
339745	SPOPL	0.432218	0.429988	0	NA
6854	SYN2	0.432131	0.378277	0	NA
79825	EFCC1	0.431849	0.32184	0	NA
60468	BACH2	0.430684	0.531882	0	NA
29995	LMCD1	0.430613	0.518838	0	NA
6671	SP4	0.430466	0.552395	0	NA
7976	FZD3	0.430333	0.599531	0	NA
3698	ITIH2	0.430189	0.263149	0	NA
1404	HAPLN1	0.429773	0.313513	0	NA
27329	ANGPTL3	0.429615	0.512344	0	NA
260425	MAGI3	0.429553	0.613128	0	NA
8908	GYG2	0.429519	0.563655	0	NA
729759	OR4F29	0.429076	0.388489	0	NA
8840	WISP1	0.428923	0.748452	0	NA
7033	TFF3	0.428675	0.694935	0	NA
55859	BEX1	0.428607	0.462404	0	NA
22837	COBLL1	0.428276	0.46519	16	2q24.3
10551	AGR2	0.428272	0.572212	0	NA
10413	YAP1	0.427825	0.333885	0	NA
9315	NREP	0.427575	0.391888	0	NA
6818	SULT1A3	0.427546	0.400411	0	NA
134860	TAAR9	0.426881	0.445097	0	NA
9223	MAGI1	0.426128	0.206227	0	NA
199964	TMEM61	0.426024	0.279547	0	NA
2167	FABP4	0.425808	0.360016	0	NA
158158	RASEF	0.424223	0.297915	0	NA
3910	LAMA4	0.424156	0.510042	0	NA
2192	FBLN1	0.424038	0.548908	0	NA
10758	TRAF3IP2	0.423714	0.701394	0	NA
7306	TYRP1	0.42332	0.477291	0	NA
57643	ZSWIM5	0.422803	0.356533	0	NA
6578	SLCO2A1	0.422642	0.218028	0	NA
53826	FXYD6	0.422432	0.389733	0	NA
2264	FGFR4	0.422403	0.460623	0	NA
9750	FAM65B	0.421926	0.500549	0	NA
2568	GABRP	0.421805	0.243535	0	NA
6947	TCN1	0.421268	0.334996	0	NA
56606	SLC2A9	0.420935	0.265025	0	NA
140258	KRTAP13-1	0.420715	0.440232	0	NA
78997	GDAP1L1	0.420209	0.680926	10	20q13.12
63027	SLC22A23	0.419766	0.723596	0	NA
25984	KRT23	0.419659	0.553567	0	NA
9413	FAM189A2	0.419629	0.0665541	0	NA
121391	KRT74	0.419374	0.491733	0	NA
388135	C15orf59	0.419296	0.381859	0	NA
284340	CXCL17	0.419123	0.258881	0	NA
57835	SLC4A5	0.418924	0.424635	0	NA
23189	KANK1	0.418508	0.260993	0	NA
3175	ONECUT1	0.418255	0.283981	0	NA
389856	USP27X	0.417963	0.356136	0	NA
9912	ARHGAP44	0.41762	0.234283	0	NA
25825	BACE2	0.417486	0.355645	0	NA
25766	PRPF40B	0.417399	0.246096	0	NA
79365	BHLHE41	0.417248	0.28921	0	NA
22918	CD93	0.416913	0.322753	0	NA
607	BCL9	0.416802	0.494372	0	NA
6334	SCN8A	0.416774	0.539241	0	NA
79656	BEND5	0.416514	0.220419	0	NA
6000	RGS7	0.416491	0.435982	0	NA
55924	FAM212B	0.416312	0.408998	0	NA
56145	PCDHA3	0.415867	0.451765	0	NA
5918	RARRES1	0.415829	0.221922	0	NA
79746	ECHDC3	0.415628	0.113226	0	NA
94234	FOXQ1	0.415576	0.269433	0	NA
5818	PVRL1	0.415553	0.27821	0	NA
732	C8B	0.415299	0.833583	0	NA
253827	MSRB3	0.415173	0.438534	0	NA
157807	CLVS1	0.415071	0.293176	0	NA
57214	CEMIP	0.414943	0.514033	0	NA
90634	N4BP2L1	0.414648	0.607841	0	NA
140578	CHODL	0.414313	0.408142	0	NA
2646	GCKR	0.413813	0.469009	92	2p23.3
1510	CTSE	0.412952	0.587806	0	NA
127733	UBXN10	0.412413	0.38327	0	NA
123041	SLC24A4	0.412137	0.509627	0	NA
9142	TMEM257	0.411649	0.672515	0	NA
78986	DUSP26	0.411618	0.312041	0	NA
5319	PLA2G1B	0.411449	0.490978	0	NA
3547	IGSF1	0.411211	0.347086	0	NA
10936	GPR75	0.411197	0.506704	0	NA
83998	REG4	0.410952	0.204954	48	1p12
10406	WFDC2	0.410935	0.30611	0	NA
55314	TMEM144	0.410788	0.24449	0	NA
83902	KRTAP17-1	0.410473	0.354322	0	NA
3990	LIPC	0.410088	0.591281	0	NA
5926	ARID4A	0.410014	0.605824	0	NA
60401	EDA2R	0.409878	0.277494	0	NA
1805	DPT	0.409876	0.457504	0	NA
259217	HSPA12A	0.409845	0.456127	0	NA
3574	IL7	0.40898	0.37028	0	NA
5138	PDE2A	0.408893	0.331134	31	11q13.4
108	ADCY2	0.408726	0.250484	0	NA
57568	SIPA1L2	0.408591	0.351083	0	NA
4821	NKX2-2	0.408073	0.564707	0	NA
399665	FAM102A	0.408008	0.409347	0	NA
10783	NEK6	0.407914	0.501738	0	NA
8431	NR0B2	0.407821	0.712689	0	NA
114815	SORCS1	0.407766	0.412079	0	NA
57595	PDZD4	0.407458	0.566437	0	NA
55084	SOBP	0.407055	0.289147	0	NA
9037	SEMA5A	0.406984	0.663848	0	NA
182	JAG1	0.406977	0.426015	0	NA
5320	PLA2G2A	0.406696	0.291695	0	NA
3728	JUP	0.406553	0.389236	0	NA
2034	EPAS1	0.406514	0.481162	0	NA
25937	WWTR1	0.406437	0.208994	0	NA
148	ADRA1A	0.406436	0.534874	0	NA
26154	ABCA12	0.405349	0.823161	0	NA
5168	ENPP2	0.40504	0.583349	0	NA
84909	C9orf3	0.405016	0.846869	0	NA
284723	SLC25A34	0.404707	0.474586	0	NA
79739	TTLL7	0.404629	0.453018	0	NA
2888	GRB14	0.404269	0.622276	16	2q24.3
54551	MAGEL2	0.404145	0.644018	0	NA
79772	MCTP1	0.403879	0.334705	0	NA
2138	EYA1	0.403797	0.364199	0	NA
2043	EPHA4	0.403216	0.399084	0	NA
79668	PARP8	0.402574	0.246189	0	NA
79836	LONRF3	0.402119	0.386211	0	NA
2834	PRLHR	0.401556	0.599213	0	NA
26040	SETBP1	0.401496	0.549655	0	NA
79887	PLBD1	0.401137	0.507603	0	NA
80319	CXXC4	0.400314	0.225722	0	NA
64849	SLC13A3	0.400233	0.825792	0	NA
154043	CNKSR3	0.39983	0.405157	0	NA
956	ENTPD3	0.399762	0.614853	0	NA
84141	EVA1A	0.399624	0.460645	0	NA
3953	LEPR	0.399154	0.408907	0	NA
59272	ACE2	0.399134	0.334925	0	NA
200734	SPRED2	0.398621	0.472892	0	NA
9152	SLC6A5	0.398562	0.364552	0	NA
54894	RNF43	0.398364	0.453676	0	NA
5349	FXYD3	0.398288	0.48634	0	NA
3426	CFI	0.397919	0.343651	0	NA
22885	ABLIM3	0.397882	0.406006	0	NA
9480	ONECUT2	0.397756	0.284654	0	NA
23365	ARHGEF12	0.397466	0.312703	0	NA
6474	SHOX2	0.397178	0.524667	0	NA
57156	TMEM63C	0.396657	0.525074	0	NA
58475	MS4A7	0.396557	0.298877	0	NA
1288	COL4A6	0.396176	0.406342	0	NA
11189	CELF3	0.396051	0.639298	0	NA
6910	TBX5	0.395746	0.30158	0	NA
335	APOA1	0.395617	0.231112	0	NA
5649	RELN	0.395141	0.294187	0	NA
2119	ETV5	0.393889	0.478227	0	NA
133688	UGT3A1	0.393767	0.513573	0	NA
10335	MRVI1	0.393416	0.354351	0	NA
81033	KCNH6	0.392914	0.51279	0	NA
64714	PDIA2	0.3922	0.37193	0	NA
11067	C10orf10	0.392083	0.342084	0	NA
4088	SMAD3	0.391743	0.44876	0	NA
23619	ZIM2	0.391589	0.563647	0	NA
5318	PKP2	0.391562	0.733911	0	NA
6638	SNRPN	0.391411	0.422605	0	NA
6414	SEPP1	0.390973	0.424262	0	NA
118670	FAM24A	0.390549	0.386833	0	NA
1638	DCT	0.390364	0.595348	0	NA
55328	RNLS	0.389643	0.300289	0	NA
1287	COL4A5	0.389515	0.457527	0	NA
4601	MXI1	0.389412	0.356017	0	NA
85352	KIAA1644	0.389085	0.420664	0	NA
144453	BEST3	0.389056	0.614045	0	NA
54097	FAM3B	0.388851	0.41558	0	NA
56123	PCDHB13	0.388534	0.374867	0	NA
136371	ASB10	0.388457	0.922876	0	NA
885	CCK	0.387999	0.597333	0	NA
4889	NPY5R	0.387292	0.436893	0	NA
153579	BTNL9	0.387189	0.207851	0	NA
6853	SYN1	0.387057	0.468005	0	NA
84525	HOPX	0.386779	0.420448	0	NA
11082	ESM1	0.386667	0.443589	0	NA
4855	NOTCH4	0.38656	0.315286	0	NA
7222	TRPC3	0.386329	0.19654	0	NA
2737	GLI3	0.386266	0.166557	0	NA
2994	GYPB	0.386235	0.388815	0	NA
2889	RAPGEF1	0.386198	0.435512	0	NA
9096	TBX18	0.385799	0.659452	0	NA
1620	BRINP1	0.385712	0.371348	0	NA
1136	CHRNA3	0.385582	0.663878	0	NA
4217	MAP3K5	0.385507	0.557195	0	NA
6446	SGK1	0.385304	0.455969	0	NA
84557	MAP1LC3A	0.385017	0.251073	0	NA
140462	ASB9	0.384948	0.531101	0	NA
2065	ERBB3	0.384888	0.201304	0	NA
3898	LAD1	0.383865	0.668194	0	NA
5241	PGR	0.383849	0.611113	0	NA
161725	OTUD7A	0.38353	0.689957	0	NA
9249	DHRS3	0.383488	0.336282	0	NA
6358	CCL14	0.383163	0.692181	0	NA
64762	GAREM	0.382877	0.388179	0	NA
79683	ZDHHC14	0.382736	0.284583	0	NA
124	ADH1A	0.382709	0.548644	0	NA
3290	HSD11B1	0.382681	0.419064	0	NA
81563	C1orf21	0.382101	0.362191	0	NA
203430	ZCCHC5	0.381909	0.35523	0	NA
81557	MAGED4B	0.381614	0.735349	0	NA
57188	ADAMTSL3	0.381492	0.244748	0	NA
51201	ZDHHC2	0.381401	0.322052	0	NA
10260	DENND4A	0.381107	0.408897	0	NA
716	C1S	0.38088	0.359426	0	NA
11096	ADAMTS5	0.380644	0.2806	0	NA
139411	PTCHD1	0.380546	0.210707	0	NA
8538	BARX2	0.380445	0.432458	0	NA
3746	KCNC1	0.380307	0.378241	0	NA
10003	NAALAD2	0.379192	0.406016	0	NA
11076	TPPP	0.378881	0.356526	0	NA
23683	PRKD3	0.378402	0.603337	0	NA
57575	PCDH10	0.378281	0.339917	0	NA
161198	CLEC14A	0.377318	0.379486	0	NA
22874	PLEKHA6	0.377302	0.726963	0	NA
219972	MPEG1	0.377014	0.258251	0	NA
6328	SCN3A	0.376251	0.314883	0	NA
64399	HHIP	0.375888	0.419129	0	NA
55351	STK32B	0.375836	0.314477	0	NA
10472	ZBTB18	0.375714	0.70808	0	NA
11326	VSIG4	0.375577	0.539066	0	NA
1135	CHRNA2	0.375336	0.576879	0	NA
23081	KDM4C	0.37532	0.361717	0	NA
64135	IFIH1	0.375303	0.433074	0	NA
285	ANGPT2	0.375268	0.521727	0	NA
9754	STARD8	0.375099	0.415841	0	NA
56341	PRMT8	0.375031	0.550243	0	NA
149466	C1orf210	0.374934	0.747828	0	NA
26223	FBXL21	0.374785	0.363035	0	NA
9185	REPS2	0.374782	0.271775	0	NA
107	ADCY1	0.374664	0.173543	0	NA
4211	MEIS1	0.374634	0.264589	0	NA
7504	XK	0.374506	0.61623	0	NA
8204	NRIP1	0.374383	0.573635	0	NA
81027	TUBB1	0.374371	0.640393	0	NA
84530	SRRM4	0.374239	0.398264	0	NA
51435	SCARA3	0.374171	0.237083	0	NA
50859	SPOCK3	0.373924	0.365612	0	NA
55534	MAML3	0.3732	0.448531	0	NA
8792	TNFRSF11A	0.373157	0.630023	0	NA
3700	ITIH4	0.372963	0.238791	0	NA
4256	MGP	0.372953	0.237706	0	NA
53942	CNTN5	0.372808	0.419286	0	NA
154661	RUNDC3B	0.372597	0.780044	0	NA
8600	TNFSF11	0.372235	0.436352	0	NA
999	CDH1	0.371785	0.514078	0	NA
55930	MYO5C	0.371406	0.244702	0	NA
492	ATP2B3	0.371021	0.723151	0	NA
58480	RHOU	0.370827	0.443242	0	NA
54898	ELOVL2	0.370812	0.170179	0	NA
9693	RAPGEF2	0.370707	0.518171	0	NA
11060	WWP2	0.370553	0.657617	0	NA
84561	SLC12A8	0.3703	0.440031	0	NA
887	CCKBR	0.370158	0.694295	0	NA
114907	FBXO32	0.369919	0.396796	0	NA
10991	SLC38A3	0.369774	0.722072	0	NA
5354	PLP1	0.369535	0.367382	0	NA
3603	IL16	0.369384	0.403045	0	NA
55613	MTMR8	0.369085	0.7323	0	NA
64080	RBKS	0.368931	0.403414	92	2p23.3
2254	FGF9	0.36889	0.612497	0	NA
148641	SLC35F3	0.368874	0.540003	0	NA
366	AQP9	0.368155	0.20477	0	NA
56924	PAK6	0.367678	0.28192	0	NA
1297	COL9A1	0.367648	0.354535	24	6q13
29850	TRPM5	0.366833	0.338265	0	NA
90523	MLIP	0.366154	0.404479	0	NA
3775	KCNK1	0.365566	0.591339	0	NA
725	C4BPB	0.364954	0.443118	0	NA
8224	SYN3	0.364514	0.512969	0	NA
123096	SLC25A29	0.364428	0.356306	0	NA
153222	CREBRF	0.363613	0.562374	0	NA
54514	DDX4	0.363373	0.774029	0	NA
3786	KCNQ3	0.363328	0.445275	0	NA
4008	LMO7	0.362971	0.296462	0	NA
9659	PDE4DIP	0.362274	0.308748	0	NA
6424	SFRP4	0.362257	0.587889	0	NA
3785	KCNQ2	0.361795	0.24012	0	NA
85358	SHANK3	0.361773	0.341281	0	NA
23111	SPG20	0.361544	0.410984	0	NA
26052	DNM3	0.361183	0.22745	0	NA
4313	MMP2	0.360806	0.349452	0	NA
644150	WIPF3	0.360413	0.23347	0	NA
196472	FAM71C	0.360058	0.302077	0	NA
55565	ZNF821	0.360049	0.438245	0	NA
947	CD34	0.360005	0.329029	0	NA
26232	FBXO2	0.359986	0.377183	0	NA
115286	SLC25A26	0.359963	0.309952	0	NA
5998	RGS3	0.35971	0.374298	0	NA
143379	C10orf82	0.359505	0.427041	0	NA
3081	HGD	0.359459	0.31926	0	NA
1788	DNMT3A	0.359201	0.680279	0	NA
57105	CYSLTR2	0.359069	0.534532	0	NA
3854	KRT6B	0.358967	0.403708	0	NA
163778	SPRR4	0.358956	0.420391	0	NA
166979	CDC20B	0.358199	0.724498	0	NA
2185	PTK2B	0.358019	0.34884	0	NA
715	C1R	0.357994	0.311113	0	NA
9781	RNF144A	0.357471	0.714675	0	NA
3725	JUN	0.357178	0.621834	0	NA
55512	SMPD3	0.357025	0.449682	0	NA
51084	CRYL1	0.356905	0.256619	0	NA
128674	PROKR2	0.356787	0.303279	0	NA
29842	TFCP2L1	0.356575	0.306473	0	NA
10411	RAPGEF3	0.356399	0.598841	0	NA
27121	DKK4	0.356184	0.745189	0	NA
151887	CCDC80	0.356102	0.513108	0	NA
79192	IRX1	0.355935	0.289419	0	NA
5630	PRPH	0.35593	0.591453	0	NA
79993	ELOVL7	0.355246	0.363934	0	NA
256691	MAMDC2	0.35512	0.247987	0	NA
3239	HOXD13	0.354459	0.353994	0	NA
5979	RET	0.354417	0.396774	0	NA
1607	DGKB	0.35431	0.822502	81	7p21.2
10276	NET1	0.354251	0.620232	0	NA
23287	AGTPBP1	0.354071	0.383877	0	NA
1390	CREM	0.354056	0.460546	0	NA
55074	OXR1	0.353742	0.287599	0	NA
23405	DICER1	0.352776	0.513476	0	NA
6397	SEC14L1	0.352762	0.522646	0	NA
1160	CKMT2	0.352688	0.61016	0	NA
8499	PPFIA2	0.3525	0.527442	0	NA
8796	SCEL	0.352352	0.484082	0	NA
586	BCAT1	0.351909	0.353359	0	NA
57144	PAK7	0.351518	0.573724	0	NA
9843	HEPH	0.351516	0.465003	0	NA
186	AGTR2	0.351477	0.607095	0	NA
80820	EEPD1	0.351247	0.320597	0	NA
2621	GAS6	0.350707	0.596288	0	NA
8989	TRPA1	0.350558	0.51206	0	NA
480	ATP1A4	0.350326	0.577993	0	NA
54510	PCDH18	0.350037	0.192534	0	NA
9580	SOX13	0.349729	0.464545	0	NA
6387	CXCL12	0.349554	0.319155	0	NA
5236	PGM1	0.349215	0.630493	0	NA
1949	EFNB3	0.348994	0.605099	0	NA
79611	ACSS3	0.348872	0.518659	0	NA
5900	RALGDS	0.34865	0.716372	0	NA
54101	RIPK4	0.348487	0.454281	0	NA
8547	FCN3	0.348353	0.46807	0	NA
9068	ANGPTL1	0.348302	0.429198	0	NA
1843	DUSP1	0.348293	0.409691	0	NA
80310	PDGFD	0.347495	0.148311	0	NA
23604	DAPK2	0.347176	0.422903	0	NA
55640	FLVCR2	0.347079	0.63014	0	NA
26136	TES	0.346051	0.423648	0	NA
2736	GLI2	0.346039	0.723661	0	NA
26999	CYFIP2	0.345773	0.610544	0	NA
10281	DSCR4	0.345207	0.303356	0	NA
57113	TRPC7	0.345001	0.362192	0	NA
9317	PTER	0.344178	0.624559	0	NA
26507	CNNM1	0.343735	0.49424	0	NA
151742	PPM1L	0.343687	0.617115	0	NA
6582	SLC22A2	0.343586	0.64429	0	NA
83741	TFAP2D	0.34348	0.591915	0	NA
8462	KLF11	0.343332	0.646619	0	NA
55366	LGR4	0.343239	0.78186	0	NA
6425	SFRP5	0.343109	0.41668	0	NA
25890	ABI3BP	0.343084	0.197599	0	NA
139135	PASD1	0.342861	0.638044	0	NA
10214	SSX3	0.342791	0.554985	0	NA
7122	CLDN5	0.342573	0.344458	0	NA
2549	GAB1	0.341238	0.447224	0	NA
83694	RPS6KL1	0.341099	0.517811	0	NA
6581	SLC22A3	0.340792	0.639924	0	NA
1827	RCAN1	0.340728	0.557713	0	NA
9077	DIRAS3	0.340668	0.392352	0	NA
2200	FBN1	0.340667	0.508638	0	NA
56122	PCDHB14	0.340643	0.358252	0	NA
9966	TNFSF15	0.340477	0.543295	0	NA
58985	IL22RA1	0.340166	0.278432	0	NA
387856	CCDC184	0.339918	0.40065	0	NA
6447	SCG5	0.339896	0.565022	0	NA
2203	FBP1	0.339862	0.449938	0	NA
55	ACPP	0.33975	0.539642	0	NA
6694	SPP2	0.339174	0.722369	0	NA
3749	KCNC4	0.338664	0.488855	0	NA
10562	OLFM4	0.338585	0.398968	0	NA
8850	KAT2B	0.338295	0.356419	0	NA
266977	GPR110	0.337745	0.346009	0	NA
340146	SLC35D3	0.337702	0.427618	0	NA
10602	CDC42EP3	0.337642	0.436275	0	NA
23732	FRRS1L	0.337606	0.673698	0	NA
5451	POU2F1	0.337577	0.6942	0	NA
3937	LCP2	0.337158	0.438682	0	NA
57533	TBC1D14	0.336899	0.534554	0	NA
5545	PRB4	0.336721	0.677488	0	NA
22849	CPEB3	0.336583	0.714539	67	10q23.33
6383	SDC2	0.33654	0.297535	0	NA
283298	OLFML1	0.336537	0.434481	0	NA
119391	GSTO2	0.335563	0.422177	0	NA
30062	RAX	0.335191	0.43449	0	NA
5125	PCSK5	0.334846	0.206569	0	NA
55022	PID1	0.334651	0.434586	0	NA
23235	SIK2	0.333782	0.253727	0	NA
4982	TNFRSF11B	0.333673	0.207924	0	NA
124739	USP43	0.333492	0.532458	0	NA
56704	JPH1	0.333324	0.609691	0	NA
5542	PRB1	0.333312	0.363324	0	NA
23194	FBXL7	0.333309	0.464967	0	NA
6330	SCN4B	0.333234	0.290539	0	NA
64092	SAMSN1	0.332948	0.306579	0	NA
128178	EDARADD	0.332898	0.389473	0	NA
26280	IL1RAPL2	0.332416	0.516893	0	NA
167410	LIX1	0.332207	0.387231	0	NA
25797	QPCT	0.332194	0.434658	0	NA
7026	NR2F2	0.331122	0.533589	0	NA
26493	OR8B8	0.331044	0.626851	0	NA
27035	NOX1	0.331042	0.453631	0	NA
4734	NEDD4	0.330673	0.563411	0	NA
825	CAPN3	0.330644	0.452224	0	NA
144501	KRT80	0.33026	0.479468	0	NA
254773	LYG2	0.330213	0.270848	0	NA
629	CFB	0.330193	0.295124	0	NA
84935	MEDAG	0.330043	0.386739	0	NA
351	APP	0.329984	0.293508	0	NA
10149	GPR64	0.329938	0.241992	0	NA
2893	GRIA4	0.329465	0.334323	0	NA
1559	CYP2C9	0.329313	0.556922	0	NA
6698	SPRR1A	0.329298	0.41929	0	NA
29942	PURG	0.32919	0.507519	0	NA
10894	LYVE1	0.328637	0.464306	0	NA
147372	CCBE1	0.328435	0.280917	0	NA
79820	CATSPERB	0.327878	0.519739	0	NA
84102	SLC41A2	0.327875	0.432489	0	NA
7163	TPD52	0.327685	0.258921	0	NA
3557	IL1RN	0.327382	0.552027	0	NA
65997	RASL11B	0.327157	0.539288	0	NA
56884	FSTL5	0.327154	0.0882287	0	NA
55742	PARVA	0.327012	0.521068	0	NA
54959	ODAM	0.326657	0.640343	0	NA
51088	KLHL5	0.326371	0.237282	0	NA
4069	LYZ	0.326268	0.514303	0	NA
219670	ENKUR	0.326088	0.518368	0	NA
145581	LRFN5	0.325798	0.720709	0	NA
83942	TSSK1B	0.325624	0.31335	0	NA
306	ANXA3	0.325287	0.281942	0	NA
63974	NEUROD6	0.32486	0.239274	0	NA
10846	PDE10A	0.324483	0.652507	0	NA
54714	CNGB3	0.324391	0.641289	0	NA
8424	BBOX1	0.324335	0.195809	0	NA
54491	FAM105A	0.324282	0.654807	0	NA
84171	LOXL4	0.324143	0.479183	0	NA
9332	CD163	0.32405	0.147987	0	NA
6342	SCP2	0.323779	0.475271	0	NA
88	ACTN2	0.323635	0.323981	0	NA
2159	F10	0.323608	0.920179	0	NA
10350	ABCA9	0.323424	0.491657	0	NA
2560	GABRB1	0.323046	0.443979	0	NA
167691	LCA5	0.323007	0.433276	0	NA
5196	PF4	0.32272	0.377263	0	NA
349565	NMNAT3	0.322678	0.188468	0	NA
51738	GHRL	0.322612	0.52481	0	NA
8991	SELENBP1	0.32219	0.619032	0	NA
35	ACADS	0.321918	0.329769	58	12q24.31
57452	GALNT16	0.321877	0.708322	0	NA
167826	OLIG3	0.321686	0.292065	0	NA
201140	DHRS7C	0.321421	0.652177	0	NA
64744	SMAP2	0.32131	0.364901	0	NA
2532	ACKR1	0.321246	0.518352	0	NA
3062	HCRTR2	0.32124	0.525486	0	NA
114041	C21orf88	0.320983	0.907155	0	NA
2581	GALC	0.32076	0.264208	0	NA
56124	PCDHB12	0.320692	0.690658	0	NA
6753	SSTR3	0.320189	0.461611	19	22q13.1
11199	ANXA10	0.31996	0.341705	0	NA
4435	CITED1	0.319914	0.331586	0	NA
51696	HECA	0.319863	0.437034	0	NA
3767	KCNJ11	0.319793	0.347879	36	11p15.1
953	ENTPD1	0.319618	0.391115	0	NA
7991	TUSC3	0.319348	0.478625	0	NA
54363	HAO1	0.319299	0.339305	0	NA
6927	HNF1A	0.318922	0.374404	58	12q24.31
79669	C3orf52	0.318847	0.334929	0	NA
9874	TLK1	0.317908	0.667603	0	NA
11156	PTP4A3	0.31784	0.448216	0	NA
6477	SIAH1	0.31778	0.507315	0	NA
84529	C15orf41	0.317674	0.404485	0	NA
55090	MED9	0.317479	0.490548	0	NA
51213	LUZP4	0.316542	0.338113	0	NA
202018	TAPT1	0.315591	0.541246	0	NA
2891	GRIA2	0.315526	0.405578	0	NA
3623	INHA	0.315313	0.500375	0	NA
29951	PDZRN4	0.315253	0.485534	0	NA
1364	CLDN4	0.315221	0.694145	0	NA
383	ARG1	0.315067	0.681088	0	NA
831	CAST	0.314798	0.492761	63	5q15
54768	HYDIN	0.314758	0.424231	0	NA
4254	KITLG	0.313931	0.320229	0	NA
2525	FUT3	0.313794	0.517603	0	NA
2046	EPHA8	0.313766	0.580253	0	NA
10993	SDS	0.313354	0.20623	0	NA
29881	NPC1L1	0.313234	0.569747	0	NA
84969	TOX2	0.312118	1.03047	0	NA
63970	TP53AIP1	0.311793	0.619883	0	NA
84870	RSPO3	0.311756	0.602185	0	NA
10289	EIF1B	0.311753	0.684437	0	NA
81553	FAM49A	0.311648	0.410882	0	NA
7127	TNFAIP2	0.311245	0.368425	0	NA
26002	MOXD1	0.310745	0.233147	0	NA
387104	SOGA3	0.310478	0.364319	0	NA
7148	TNXB	0.310353	0.541165	0	NA
2115	ETV1	0.310052	0.530613	0	NA
10221	TRIB1	0.309971	0.370545	0	NA
84071	ARMC2	0.309878	0.487045	0	NA
7424	VEGFC	0.309765	0.450507	0	NA
80736	SLC44A4	0.309573	0.38745	0	NA
53358	SHC3	0.30957	0.438715	0	NA
1582	CYP8B1	0.309328	0.511208	0	NA
57758	SCUBE2	0.309257	0.410442	0	NA
55970	GNG12	0.309226	0.461144	0	NA
7299	TYR	0.309029	0.422748	0	NA
4688	NCF2	0.308261	0.259084	0	NA
113235	SLC46A1	0.30789	0.428439	0	NA
222962	SLC29A4	0.307673	0.490759	0	NA
133	ADM	0.307611	0.393142	0	NA
23768	FLRT2	0.307228	0.419335	0	NA
5078	PAX4	0.306643	0.509312	76	7q31.3
1240	CMKLR1	0.306578	0.559637	0	NA
27012	KCNV1	0.306155	0.492885	0	NA
731	C8A	0.305968	0.60828	0	NA
9846	GAB2	0.305796	0.496646	0	NA
81617	CAB39L	0.305761	0.35917	0	NA
2627	GATA6	0.305696	0.405644	0	NA
8829	NRP1	0.305588	0.72401	0	NA
55691	FRMD4A	0.305368	0.21858	0	NA
374864	CCDC178	0.305294	0.570593	0	NA
6812	STXBP1	0.304478	0.591683	0	NA
4690	NCK1	0.304424	0.626322	0	NA
11086	ADAM29	0.304372	0.690504	0	NA
8564	KMO	0.304344	0.322468	0	NA
80117	ARL14	0.304185	0.834888	0	NA
340481	ZDHHC21	0.304008	0.459206	0	NA
142685	ASB15	0.303981	0.33999	0	NA
7429	VIL1	0.303623	0.553074	0	NA
5407	PNLIPRP1	0.303469	0.428562	0	NA
117584	RFFL	0.303008	0.539859	0	NA
338645	LUZP2	0.302596	0.50659	0	NA
116931	MED12L	0.302368	0.421156	0	NA
55529	TMEM55A	0.301672	0.393268	0	NA
2060	EPS15	0.301544	0.472336	46	1p32.3
8736	MYOM1	0.30117	0.483274	0	NA
79917	MAGIX	0.300635	0.344219	0	NA
644139	PIRT	0.300527	0.770896	0	NA
153020	RASGEF1B	0.300365	0.462235	0	NA
794	CALB2	0.300197	0.501226	0	NA
388951	TSPYL6	0.299958	0.470456	0	NA
2557	GABRA4	0.29994	0.262095	0	NA
6457	SH3GL3	0.299597	0.236069	0	NA
353299	RGSL1	0.299126	0.486801	0	NA
492307	C8orf22	0.299076	0.609317	0	NA
3790	KCNS3	0.299039	0.504891	0	NA
221895	JAZF1	0.298979	0.614153	77	7p15.2-p15.1
414899	BLID	0.298943	0.486506	0	NA
8999	CDKL2	0.298932	0.498573	0	NA
28513	CDH19	0.298583	0.516142	0	NA
57821	CCDC181	0.298487	0.212891	0	NA
90342	FER1L5	0.298447	0.297922	0	NA
2300	FOXL1	0.298342	0.490812	0	NA
85414	SLC45A3	0.29817	0.311867	0	NA
57369	GJD2	0.298094	0.448116	0	NA
220382	FAM181B	0.297899	0.358145	0	NA
79712	GTDC1	0.297668	0.403846	0	NA
282775	OR5J2	0.297096	0.61561	0	NA
3778	KCNMA1	0.296829	0.727141	0	NA
11081	KERA	0.29666	0.510271	0	NA
222894	FERD3L	0.29654	0.284319	0	NA
340277	FAM221A	0.296464	0.613172	0	NA
5265	SERPINA1	0.296315	0.541938	0	NA
10801	SEPT9	0.296252	0.360207	0	NA
154872	LOC154872	0.296058	0.489421	0	NA
9381	OTOF	0.295976	0.895727	92	2p23.3
89866	SEC16B	0.29588	0.20174	0	NA
30811	HUNK	0.295836	0.765006	0	NA
2941	GSTA4	0.295616	0.378174	0	NA
727	C5	0.29534	0.41822	0	NA
92292	GLYATL1	0.2949	0.400055	0	NA
4355	MPP2	0.293887	0.590006	0	NA
2153	F5	0.293878	0.60169	0	NA
6197	RPS6KA3	0.293871	0.330867	0	NA
8476	CDC42BPA	0.293531	0.406859	0	NA
57507	ZNF608	0.293167	0.399234	0	NA
79884	MAP9	0.292756	0.358736	0	NA
2277	FIGF	0.292434	0.502331	0	NA
9501	RPH3AL	0.29196	0.484957	0	NA
1950	EGF	0.291547	0.157484	0	NA
80763	SPX	0.291295	0.641158	0	NA
9235	IL32	0.291105	0.457846	0	NA
2155	F7	0.290857	0.410687	0	NA
6751	SSTR1	0.290734	0.534493	0	NA
221806	VWDE	0.290681	0.318401	0	NA
87769	GGACT	0.289941	0.596351	0	NA
134111	UBE2QL1	0.289895	0.27706	0	NA
273	AMPH	0.289479	0.30508	0	NA
91133	L3MBTL4	0.28938	0.287608	0	NA
1536	CYBB	0.289305	0.448741	0	NA
84251	SGIP1	0.289263	0.154507	0	NA
481	ATP1B1	0.288976	0.407498	0	NA
54209	TREM2	0.288966	0.919463	0	NA
64084	CLSTN2	0.288878	0.888094	0	NA
50833	TAS2R16	0.288777	0.342702	0	NA
6913	TBX15	0.288544	0.56446	0	NA
27124	INPP5J	0.288479	0.50666	0	NA
3759	KCNJ2	0.287847	0.208002	0	NA
56135	PCDHAC1	0.287567	0.522654	0	NA
1997	ELF1	0.287422	0.441853	0	NA
257068	PLCXD2	0.287224	0.415454	0	NA
728215	FAM155A	0.286979	0.473104	0	NA
26011	TENM4	0.28696	0.425744	0	NA
55811	ADCY10	0.286583	0.636492	0	NA
11272	PRR4	0.286482	0.604157	0	NA
7464	CORO2A	0.286456	0.39661	0	NA
5256	PHKA2	0.286134	0.462339	0	NA
3423	IDS	0.286097	0.302051	0	NA
23220	DTX4	0.285985	0.439942	0	NA
252995	FNDC5	0.285913	0.408907	0	NA
322	APBB1	0.285392	0.842743	0	NA
55769	ZNF83	0.284913	0.583883	0	NA
653483	MLLT4-AS1	0.284857	0.530657	0	NA
1912	PHC2	0.284843	0.37857	0	NA
9472	AKAP6	0.284705	0.400739	0	NA
1040	CDS1	0.284668	0.743328	0	NA
4162	MCAM	0.284619	0.641308	0	NA
153	ADRB1	0.284477	0.279556	0	NA
343641	TGM6	0.284323	0.603063	0	NA
84451	KIAA1804	0.284174	0.311691	0	NA
7942	TFEB	0.283995	0.230122	0	NA
84539	MCHR2	0.283927	0.500326	0	NA
1600	DAB1	0.283051	0.346028	0	NA
658	BMPR1B	0.282986	0.551055	0	NA
1046	CDX4	0.282352	0.761375	0	NA
3642	INSM1	0.282135	0.438029	0	NA
6568	SLC17A1	0.282014	0.362616	25	6p22.2
29775	CARD10	0.281998	0.580294	0	NA
283576	ZDHHC22	0.281986	0.395682	0	NA
115294	PCMTD1	0.281729	0.41584	0	NA
3816	KLK1	0.281644	0.511743	0	NA
64123	ELTD1	0.281581	0.408323	0	NA
2048	EPHB2	0.281315	0.208788	0	NA
29118	DDX25	0.281014	0.449016	0	NA
6935	ZEB1	0.280999	0.338058	0	NA
64478	CSMD1	0.280921	0.269587	0	NA
203190	LGI3	0.280708	0.584442	0	NA
3866	KRT15	0.280553	0.380897	0	NA
157638	FAM84B	0.280484	0.573402	0	NA
341640	FREM2	0.280433	0.395158	0	NA
7456	WIPF1	0.280072	0.237789	0	NA
54847	SIDT1	0.279961	0.278366	0	NA
54456	MOV10L1	0.279911	0.765353	0	NA
4040	LRP6	0.279385	0.64966	0	NA
26220	DGCR5	0.279341	0.875451	0	NA
6318	SERPINB4	0.27926	0.474561	0	NA
56937	PMEPA1	0.279243	0.253116	0	NA
4053	LTBP2	0.278777	0.416764	0	NA
130271	PLEKHH2	0.278506	0.373663	12	2p21
8633	UNC5C	0.278467	0.319659	0	NA
63876	PKNOX2	0.278256	0.529759	0	NA
79745	CLIP4	0.278077	0.282384	0	NA
10924	SMPDL3A	0.27804	0.334584	0	NA
2847	MCHR1	0.278014	0.441305	0	NA
6496	SIX3	0.277955	0.532223	14	2p21
23213	SULF1	0.277952	0.534038	0	NA
9865	TRIL	0.277578	0.393539	0	NA
120224	TMEM45B	0.277399	0.230117	0	NA
57561	ARRDC3	0.277044	0.596031	0	NA
5304	PIP	0.276731	0.291351	0	NA
57462	KIAA1161	0.27638	0.465786	0	NA
54622	ARL15	0.276295	0.5617	61	5p15.2
5999	RGS4	0.275874	0.450194	0	NA
57211	GPR126	0.275848	0.482296	0	NA
59271	EVA1C	0.275393	0.314357	0	NA
57732	ZFYVE28	0.275282	0.423848	0	NA
347344	ZNF81	0.275064	0.451894	0	NA
221749	PXDC1	0.27475	0.671224	0	NA
22882	ZHX2	0.27475	0.334932	0	NA
8572	PDLIM4	0.27456	0.57461	0	NA
23499	MACF1	0.27404	0.450964	0	NA
25758	KIAA1549L	0.273601	0.48487	0	NA
4633	MYL2	0.273445	0.488581	0	NA
6403	SELP	0.273115	0.263323	0	NA
30819	KCNIP2	0.272933	0.60396	0	NA
132430	PABPC4L	0.272874	0.421562	0	NA
352999	C6orf58	0.272776	0.76956	0	NA
4208	MEF2C	0.272727	0.854781	0	NA
5104	SERPINA5	0.272461	0.428207	0	NA
10249	GLYAT	0.272374	0.460732	0	NA
150297	C22orf42	0.271957	0.490777	0	NA
6035	RNASE1	0.271858	0.321738	0	NA
6744	SSFA2	0.27185	0.374647	0	NA
4825	NKX6-1	0.271779	0.662259	0	NA
1946	EFNA5	0.271551	0.317797	0	NA
5651	TMPRSS15	0.271351	0.622916	0	NA
65055	REEP1	0.270983	0.686578	0	NA
4137	MAPT	0.27094	0.303967	0	NA
3699	ITIH3	0.270795	0.654004	0	NA
11030	RBPMS	0.269965	0.333265	0	NA
7292	TNFSF4	0.269948	0.357438	0	NA
3908	LAMA2	0.269459	0.316187	0	NA
5638	PRRG1	0.269073	0.458597	0	NA
23498	HAAO	0.26905	0.602313	0	NA
2172	FABP6	0.26902	0.187225	0	NA
202333	CMYA5	0.268325	0.544551	0	NA
9674	KIAA0040	0.268066	0.438157	0	NA
6641	SNTB1	0.267908	0.462586	0	NA
1809	DPYSL3	0.267205	0.586221	0	NA
70	ACTC1	0.266871	0.486363	0	NA
10202	DHRS2	0.266788	0.596123	0	NA
151647	FAM19A4	0.266639	0.482198	0	NA
29949	IL19	0.266397	0.758977	0	NA
1378	CR1	0.265706	0.330078	0	NA
10154	PLXNC1	0.265568	0.50551	0	NA
146722	CD300LF	0.265476	0.389396	0	NA
5046	PCSK6	0.265337	0.176877	0	NA
219771	CCNY	0.26514	0.525885	0	NA
7761	ZNF214	0.264904	0.782987	0	NA
166614	DCLK2	0.263657	0.543285	0	NA
131566	DCBLD2	0.263189	0.237053	0	NA
60677	CELF6	0.263158	0.42863	0	NA
164832	LONRF2	0.26275	0.241285	0	NA
10371	SEMA3A	0.262715	0.334874	0	NA
8749	ADAM18	0.262466	0.374548	0	NA
64641	EBF2	0.262035	0.515216	0	NA
259232	NALCN	0.262021	0.431154	0	NA
83795	KCNK16	0.261954	0.53521	15	6p21
23678	SGK3	0.261829	0.50098	0	NA
118429	ANTXR2	0.261796	0.591388	0	NA
51669	TMEM66	0.261783	0.299568	0	NA
11248	NXPH3	0.261562	0.251585	0	NA
56956	LHX9	0.26105	0.31905	0	NA
5136	PDE1A	0.261049	0.316935	0	NA
127795	C1orf87	0.260897	0.541272	0	NA
9955	HS3ST3A1	0.260578	0.267812	0	NA
1191	CLU	0.260267	0.276189	0	NA
7047	TGM4	0.25986	0.405165	0	NA
56001	NXF2	0.259725	0.565955	0	NA
157753	TMEM74	0.259583	0.263941	0	NA
6374	CXCL5	0.258718	0.412635	0	NA
3156	HMGCR	0.257973	0.427888	0	NA
51302	CYP39A1	0.25784	0.673577	0	NA
55802	DCP1A	0.257166	0.873152	0	NA
390059	OR51M1	0.257125	0.570514	0	NA
5255	PHKA1	0.256985	0.598507	0	NA
22795	NID2	0.256835	0.544933	0	NA
130	ADH6	0.256681	0.671628	0	NA
9194	SLC16A7	0.256572	0.434664	0	NA
11166	SOX21	0.256412	0.527113	0	NA
27123	DKK2	0.256017	0.601374	0	NA
9890	LPPR4	0.255564	0.298128	0	NA
[truncated: 19,357 more rows]
