# Supplementary material for: Prioritizing causal disease genes using unbiased genomic features
Source: Genome Biol. 2014 Dec 3;15(12):3274. doi: 10.1186/s13059-014-0534-8 (PMC4279789; doi:10.1186/s13059-014-0534-8)
Supplement: Additional file 38: Table S42. — OPEN predictions for RBC and iron phenotypes. [file 13059_2014_534_MOESM38_ESM.xlsx]

## Sheet: HP_1000100_OPEN_predictions.txt
Entrez_ID	HGNC	Score	Stdev	GWAS Hit (loci are numbered, 0 = not within a GWAS locus)	Locus (NA = gene not within a GWAS locus)
4208	MEF2C	1.52085	0.36549	0	NA
4005	LMO2	1.50771	0.463144	0	NA
4601	MXI1	1.4545	0.196301	0	NA
669	BPGM	1.43558	0.677212	0	NA
6622	SNCA	1.40653	0.557908	0	NA
10982	MAPRE2	1.39226	0.463216	0	NA
5295	PIK3R1	1.36859	0.247343	0	NA
4354	MPP1	1.36616	0.293943	0	NA
79712	GTDC1	1.36212	0.380357	0	NA
7133	TNFRSF1B	1.35373	0.406371	0	NA
7805	LAPTM5	1.34514	0.463644	0	NA
23052	ENDOD1	1.32255	0.471657	0	NA
56990	CDC42SE2	1.29245	0.62501	0	NA
4154	MBNL1	1.26841	0.712749	0	NA
54855	FAM46C	1.26188	0.681503	0	NA
2995	GYPC	1.24805	0.619267	0	NA
2274	FHL2	1.23843	0.3782	0	NA
1508	CTSB	1.23455	0.404352	0	NA
4046	LSP1	1.22571	0.37663	0	NA
3936	LCP1	1.20796	0.473805	0	NA
51669	TMEM66	1.19469	0.593399	0	NA
83593	RASSF5	1.19016	0.270921	0	NA
81704	DOCK8	1.18887	0.361252	0	NA
51274	KLF3	1.18557	0.14788	0	NA
5209	PFKFB3	1.18334	0.205467	0	NA
7456	WIPF1	1.18272	0.183001	0	NA
5579	PRKCB	1.18094	0.375781	0	NA
9910	RABGAP1L	1.18007	0.385929	0	NA
391	RHOG	1.17656	0.4333	0	NA
23603	CORO1C	1.17421	0.207596	0	NA
23228	PLCL2	1.16421	0.594138	0	NA
2766	GMPR	1.14135	0.234915	0	NA
950	SCARB2	1.13611	0.804046	0	NA
10628	TXNIP	1.13434	0.376559	0	NA
23608	MKRN1	1.1338	0.469232	0	NA
6515	SLC2A3	1.13244	0.259249	0	NA
23200	ATP11B	1.12876	0.276836	0	NA
3659	IRF1	1.12129	0.369245	0	NA
4066	LYL1	1.11812	0.429666	14	19p13.2
51762	RAB8B	1.11435	0.270956	0	NA
55904	KMT2E	1.11311	0.378153	0	NA
5873	RAB27A	1.11179	0.192818	0	NA
129607	CMPK2	1.09877	0.491767	0	NA
2035	EPB41	1.09762	0.500368	0	NA
4946	OAZ1	1.08898	0.409072	0	NA
841	CASP8	1.08715	0.828909	0	NA
55788	LMBRD1	1.0851	0.307679	0	NA
8395	PIP5K1B	1.08475	0.319156	0	NA
6786	STIM1	1.08404	0.369934	0	NA
92241	RCSD1	1.07362	0.65971	0	NA
25816	TNFAIP8	1.06975	0.54343	0	NA
81558	FAM117A	1.06922	0.560127	0	NA
2624	GATA2	1.06897	0.393547	0	NA
80232	WDR26	1.06072	0.565685	0	NA
29015	SLC43A3	1.05924	0.335341	0	NA
79901	CYBRD1	1.05802	0.395162	0	NA
81631	MAP1LC3B	1.05624	0.615359	0	NA
847	CAT	1.05437	0.230151	0	NA
2180	ACSL1	1.05233	0.438788	0	NA
8545	CGGBP1	1.04699	0.69226	0	NA
2908	NR3C1	1.04101	0.259301	0	NA
2040	STOM	1.0395	0.703634	0	NA
1901	S1PR1	1.02871	0.481311	0	NA
54741	LEPROT	1.00959	0.308396	0	NA
10154	PLXNC1	1.00929	0.496421	0	NA
9450	LY86	1.00724	0.501739	0	NA
9938	ARHGAP25	1.00257	0.574716	0	NA
28984	RGCC	1.0014	0.345755	0	NA
1612	DAPK1	1.00122	0.276798	0	NA
83706	FERMT3	0.999484	0.30368	0	NA
203522	DDX26B	0.997774	0.578008	0	NA
2353	FOS	0.997582	0.596388	0	NA
10581	IFITM2	0.996404	0.460128	0	NA
7351	UCP2	0.995762	0.324293	0	NA
5341	PLEK	0.986556	0.572184	0	NA
135112	NCOA7	0.977429	0.557003	0	NA
139716	GAB3	0.970982	0.616573	0	NA
3384	ICAM2	0.97085	0.464186	0	NA
760	CA2	0.968761	0.458707	0	NA
7071	KLF10	0.968541	0.491928	0	NA
7852	CXCR4	0.966194	0.493273	0	NA
5577	PRKAR2B	0.964016	0.749261	0	NA
9435	CHST2	0.961636	0.305361	0	NA
6446	SGK1	0.960092	0.627766	0	NA
6583	SLC22A4	0.956583	0.392338	0	NA
2145	EZH1	0.955017	0.251573	0	NA
9779	TBC1D5	0.95392	0.39389	0	NA
23048	FNBP1	0.952405	0.385684	0	NA
9922	IQSEC1	0.950773	0.447429	0	NA
6397	SEC14L1	0.950206	0.314121	0	NA
7168	TPM1	0.948469	0.188961	0	NA
2534	FYN	0.94756	0.430467	0	NA
10580	SORBS1	0.947292	0.356397	0	NA
1465	CSRP1	0.941753	0.463907	0	NA
5325	PLAGL1	0.941212	0.411471	0	NA
3108	HLA-DMA	0.936569	0.777294	0	NA
23429	RYBP	0.933567	0.568328	0	NA
118987	PDZD8	0.932126	0.370388	0	NA
286	ANK1	0.931785	0.581263	0	NA
4299	AFF1	0.924557	0.182612	0	NA
5900	RALGDS	0.924215	0.500901	35	9q34.2
84541	KBTBD8	0.922633	0.360244	0	NA
5791	PTPRE	0.921037	0.602695	0	NA
6035	RNASE1	0.920301	0.358558	0	NA
4286	MITF	0.917768	0.404261	0	NA
9846	GAB2	0.917519	0.479051	0	NA
9663	LPIN2	0.915997	0.341719	0	NA
4245	MGAT1	0.914422	0.501918	0	NA
3087	HHEX	0.912758	0.463996	0	NA
51465	UBE2J1	0.912522	0.507784	0	NA
695	BTK	0.91033	0.428078	0	NA
79026	AHNAK	0.909593	0.415608	0	NA
567	B2M	0.907611	0.451128	0	NA
3428	IFI16	0.901518	0.632343	0	NA
26469	PTPN18	0.901153	0.292593	0	NA
5294	PIK3CG	0.901001	0.592256	0	NA
6480	ST6GAL1	0.8997	0.47446	0	NA
6793	STK10	0.899224	0.30867	0	NA
2771	GNAI2	0.898365	0.495235	0	NA
9308	CD83	0.898304	0.428166	0	NA
7305	TYROBP	0.897644	0.341327	0	NA
202	AIM1	0.89628	0.355617	0	NA
50515	CHST11	0.895619	0.458664	0	NA
5272	SERPINB9	0.892357	0.352869	0	NA
9645	MICAL2	0.891901	0.482635	0	NA
27250	PDCD4	0.889237	0.415383	0	NA
59	ACTA2	0.889166	0.34307	0	NA
665	BNIP3L	0.888889	0.560407	0	NA
9034	CCRL2	0.888768	0.29083	0	NA
139818	DOCK11	0.887159	0.351489	0	NA
10019	SH2B3	0.885839	0.193197	20	12q24.13
23157	SEPT6	0.884813	0.362881	0	NA
1112	FOXN3	0.881771	0.266388	0	NA
5292	PIM1	0.880401	0.362272	0	NA
5606	MAP2K3	0.876043	0.360976	0	NA
2060	EPS15	0.875002	0.59334	0	NA
834	CASP1	0.874913	0.567415	0	NA
5997	RGS2	0.873618	0.407373	0	NA
7128	TNFAIP3	0.873399	0.325707	0	NA
80315	CPEB4	0.873195	0.60423	0	NA
9867	PJA2	0.871378	0.56588	0	NA
4121	MAN1A1	0.870065	0.396833	0	NA
1998	ELF2	0.869921	0.51248	0	NA
84281	C2orf88	0.869766	0.470997	0	NA
128989	TANGO2	0.868564	0.559123	0	NA
4088	SMAD3	0.868355	0.556155	0	NA
1992	SERPINB1	0.86609	0.443201	0	NA
1379	CR1L	0.865458	0.454035	0	NA
118429	ANTXR2	0.861846	0.465255	0	NA
3726	JUNB	0.856033	0.460439	14	19p13.2
1843	DUSP1	0.853416	0.401662	0	NA
8850	KAT2B	0.852512	0.535528	0	NA
6925	TCF4	0.852329	0.498256	0	NA
5880	RAC2	0.848816	0.703719	30	22q13.1
6404	SELPLG	0.847696	0.414207	0	NA
6867	TACC1	0.847495	0.362841	0	NA
83605	CCM2	0.846876	0.167845	0	NA
5795	PTPRJ	0.845689	0.548217	0	NA
2309	FOXO3	0.843035	0.444725	0	NA
9750	FAM65B	0.841903	0.357563	0	NA
8569	MKNK1	0.838703	0.447347	0	NA
9452	ITM2A	0.837011	0.381938	0	NA
4688	NCF2	0.836317	0.524029	0	NA
678	ZFP36L2	0.83614	0.497682	0	NA
1633	DCK	0.834435	0.631884	0	NA
3006	HIST1H1C	0.833019	0.600103	0	NA
2729	GCLC	0.832213	0.590213	0	NA
10659	CELF2	0.83167	0.678958	0	NA
8804	CREG1	0.829899	0.462283	0	NA
7779	SLC30A1	0.829702	0.424092	0	NA
1848	DUSP6	0.82533	0.37147	0	NA
79890	RIN3	0.824607	0.572729	0	NA
1831	TSC22D3	0.824366	0.893908	0	NA
51094	ADIPOR1	0.823828	0.56023	0	NA
9261	MAPKAPK2	0.822828	0.43811	0	NA
9404	LPXN	0.821512	0.820974	0	NA
25780	RASGRP3	0.820856	0.501413	0	NA
3459	IFNGR1	0.818937	0.791083	0	NA
80017	C14orf159	0.818261	0.583644	0	NA
526	ATP6V1B2	0.81662	0.476324	0	NA
55603	FAM46A	0.815501	0.185997	0	NA
9337	CNOT8	0.8143	0.452792	0	NA
55819	RNF130	0.812028	0.615411	0	NA
2207	FCER1G	0.811961	0.502588	0	NA
60	ACTB	0.811346	0.427539	0	NA
2014	EMP3	0.810118	0.152408	0	NA
8031	NCOA4	0.805615	0.289571	42	10q11.23
1847	DUSP5	0.804203	0.514798	0	NA
81606	LBH	0.802965	0.596275	0	NA
1997	ELF1	0.802038	0.570543	0	NA
64115	C10orf54	0.801999	0.622641	0	NA
375033	PEAR1	0.800544	0.28687	0	NA
10487	CAP1	0.799784	0.509113	0	NA
830	CAPZA2	0.798817	0.43568	0	NA
9595	CYTIP	0.797907	0.579829	0	NA
5800	PTPRO	0.796441	0.548876	0	NA
94241	TP53INP1	0.796344	0.335359	0	NA
963	CD53	0.796257	0.614109	0	NA
527	ATP6V0C	0.795878	0.545603	0	NA
9665	KIAA0430	0.795205	0.552194	0	NA
5360	PLTP	0.794178	0.273343	0	NA
358	AQP1	0.794039	0.460907	0	NA
10049	DNAJB6	0.793954	0.44277	0	NA
55281	TMEM140	0.792886	0.365336	0	NA
30817	EMR2	0.791725	0.345485	0	NA
9021	SOCS3	0.791637	0.533085	0	NA
10289	EIF1B	0.790823	0.55224	0	NA
9844	ELMO1	0.788148	0.438291	0	NA
8522	GAS7	0.785381	0.486242	0	NA
51429	SNX9	0.782811	0.39774	0	NA
9929	JOSD1	0.782096	0.592385	0	NA
55824	PAG1	0.781611	0.260326	0	NA
10098	TSPAN5	0.781341	0.384811	0	NA
26999	CYFIP2	0.780016	0.439137	0	NA
57037	ANKMY2	0.779592	0.447935	0	NA
2120	ETV6	0.779333	0.581843	0	NA
3105	HLA-A	0.777119	0.263716	0	NA
9921	RNF10	0.776913	0.506382	0	NA
7050	TGIF1	0.776906	0.704874	0	NA
30011	SH3KBP1	0.77657	0.559774	0	NA
3587	IL10RA	0.776532	0.436962	0	NA
9839	ZEB2	0.776531	0.371501	0	NA
5163	PDK1	0.776492	0.210846	0	NA
2313	FLI1	0.776069	0.41008	0	NA
57018	CCNL1	0.775921	0.488717	0	NA
89857	KLHL6	0.773282	0.543473	0	NA
54438	GFOD1	0.769306	0.509761	0	NA
54502	RBM47	0.769249	0.227306	0	NA
50486	G0S2	0.767161	0.264718	0	NA
221037	JMJD1C	0.765245	0.358059	0	NA
2872	MKNK2	0.764922	0.436651	0	NA
271	AMPD2	0.762977	0.366217	0	NA
5305	PIP4K2A	0.762351	0.785115	0	NA
3953	LEPR	0.761149	0.497073	0	NA
140739	UBE2F	0.761144	0.498332	0	NA
51099	ABHD5	0.760983	0.530144	0	NA
6039	RNASE6	0.759759	0.504079	0	NA
7001	PRDX2	0.759471	0.410847	14	19p13.2
53827	FXYD5	0.759087	0.357482	0	NA
6478	SIAH2	0.758149	0.769931	0	NA
10661	KLF1	0.757737	0.874586	14	19p13.2
9262	STK17B	0.757726	0.41427	0	NA
64005	MYO1G	0.756577	0.358157	0	NA
81553	FAM49A	0.755286	0.440211	0	NA
10957	PNRC1	0.753119	0.43552	0	NA
64747	MFSD1	0.753074	0.388098	0	NA
754	PTTG1IP	0.752244	0.787704	0	NA
7504	XK	0.751173	0.713149	0	NA
23492	CBX7	0.750162	0.398537	0	NA
56670	SUCNR1	0.74974	0.574713	0	NA
3987	LIMS1	0.749046	0.6405	0	NA
6001	RGS10	0.748918	0.522857	0	NA
4753	NELL2	0.748866	0.366882	0	NA
8436	SDPR	0.748195	0.438348	0	NA
26019	UPF2	0.747116	0.752129	0	NA
825	CAPN3	0.746438	0.515009	0	NA
10260	DENND4A	0.745934	0.603574	22	15q22.31
59339	PLEKHA2	0.74505	0.469385	0	NA
8073	PTP4A2	0.74336	0.535573	0	NA
9990	SLC12A6	0.740433	0.3892	0	NA
2651	GCNT2	0.740234	0.527007	0	NA
824	CAPN2	0.739913	0.160992	0	NA
969	CD69	0.739835	0.617961	0	NA
91543	RSAD2	0.739372	0.466644	0	NA
832	CAPZB	0.738996	0.540549	0	NA
83442	SH3BGRL3	0.738747	0.590083	0	NA
54861	SNRK	0.737178	0.330664	0	NA
326624	RAB37	0.736652	0.410578	0	NA
4155	MBP	0.734914	0.352498	0	NA
55831	EMC3	0.73486	0.575933	0	NA
8444	DYRK3	0.734694	0.447408	0	NA
1520	CTSS	0.734484	0.357784	0	NA
9519	TBPL1	0.732998	0.224399	0	NA
11343	MGLL	0.73234	0.396965	0	NA
51304	ZDHHC3	0.731669	0.361236	0	NA
26994	RNF11	0.729844	0.605321	0	NA
10577	NPC2	0.729609	0.514459	0	NA
472	ATM	0.72807	0.718044	0	NA
948	CD36	0.72722	0.404272	0	NA
2273	FHL1	0.724065	0.555587	0	NA
23253	ANKRD12	0.723824	0.840321	0	NA
9445	ITM2B	0.723675	0.660625	0	NA
9414	TJP2	0.723583	0.721341	0	NA
57153	SLC44A2	0.723197	0.568877	0	NA
91300	R3HDM4	0.723093	0.485929	0	NA
7280	TUBB2A	0.723062	0.35987	0	NA
694	BTG1	0.72295	0.461629	0	NA
26228	STAP1	0.722946	0.35413	0	NA
8428	STK24	0.722882	0.256946	0	NA
2113	ETS1	0.72275	0.395015	0	NA
127544	RNF19B	0.721688	0.546578	0	NA
23112	TNRC6B	0.721637	0.659717	0	NA
3398	ID2	0.721541	0.42729	0	NA
1794	DOCK2	0.720462	0.44543	0	NA
1955	MEGF9	0.719968	0.406827	0	NA
11060	WWP2	0.718573	0.439695	0	NA
57533	TBC1D14	0.715153	0.836643	0	NA
6197	RPS6KA3	0.715109	0.31284	0	NA
864	RUNX3	0.714105	0.531078	0	NA
7328	UBE2H	0.714007	0.490378	0	NA
1316	KLF6	0.712317	0.387635	0	NA
7178	TPT1	0.710738	0.607184	0	NA
4781	NFIB	0.710669	0.558814	0	NA
894	CCND2	0.710355	0.374871	25	12p13.3
6648	SOD2	0.709504	0.47062	0	NA
162989	DEDD2	0.709005	0.419995	0	NA
9046	DOK2	0.708433	0.202401	4	8p21.3
79180	EFHD2	0.707667	0.436451	0	NA
55843	ARHGAP15	0.704806	0.230512	0	NA
1326	MAP3K8	0.704356	0.599929	0	NA
10653	SPINT2	0.70384	0.411883	0	NA
2581	GALC	0.70371	0.548421	0	NA
51082	POLR1D	0.70368	0.291254	0	NA
3257	HPS1	0.703337	0.651136	0	NA
9695	EDEM1	0.703017	0.447651	0	NA
7111	TMOD1	0.70127	0.576017	0	NA
23039	XPO7	0.701067	0.469524	4	8p21.3
64859	NABP1	0.698939	0.498364	0	NA
51379	CRLF3	0.698838	0.730879	0	NA
7538	ZFP36	0.697813	0.427252	0	NA
329	BIRC2	0.697197	0.674698	0	NA
4332	MNDA	0.696493	0.488348	5	1q23.1
51100	SH3GLB1	0.696184	0.84193	0	NA
6850	SYK	0.696035	0.400215	0	NA
10550	ARL6IP5	0.695562	0.502745	0	NA
9754	STARD8	0.695216	0.454253	0	NA
598	BCL2L1	0.694516	0.536954	0	NA
6840	SVIL	0.693715	0.383413	0	NA
2185	PTK2B	0.692722	0.321112	0	NA
831	CAST	0.692376	0.588808	0	NA
64744	SMAP2	0.692089	0.48415	0	NA
1647	GADD45A	0.69105	0.496681	0	NA
55108	BSDC1	0.689905	0.842949	0	NA
221895	JAZF1	0.689655	0.753988	0	NA
9208	LRRFIP1	0.688178	0.544551	0	NA
54832	VPS13C	0.687695	0.568108	0	NA
211	ALAS1	0.686282	0.72497	0	NA
29780	PARVB	0.683431	0.574778	0	NA
7145	TNS1	0.682933	0.440082	0	NA
5552	SRGN	0.682786	0.314882	46	10q22.1
80301	PLEKHO2	0.682687	0.448835	0	NA
4205	MEF2A	0.682516	0.575549	0	NA
7096	TLR1	0.682065	0.381331	0	NA
10404	CPQ	0.68152	0.492762	0	NA
2745	GLRX	0.680501	0.461499	0	NA
3434	IFIT1	0.680071	0.364859	0	NA
219539	YPEL4	0.680014	0.626005	0	NA
79961	DENND2D	0.678054	0.575043	0	NA
55796	MBNL3	0.677359	0.556674	0	NA
8848	TSC22D1	0.67662	0.653079	0	NA
9782	MATR3	0.676473	0.361451	0	NA
64332	NFKBIZ	0.676273	0.55524	0	NA
3178	HNRNPA1	0.675363	0.598234	0	NA
9124	PDLIM1	0.674912	0.456812	0	NA
3676	ITGA4	0.674405	0.479101	0	NA
133	ADM	0.672946	0.295638	0	NA
64116	SLC39A8	0.672725	0.465876	0	NA
3423	IDS	0.672146	0.50125	0	NA
1536	CYBB	0.671188	0.582177	0	NA
9770	RASSF2	0.671127	0.450591	0	NA
94134	ARHGAP12	0.67086	0.383818	0	NA
961	CD47	0.670857	0.865101	0	NA
11214	AKAP13	0.670096	0.236344	0	NA
8837	CFLAR	0.669915	0.536648	0	NA
5500	PPP1CB	0.668107	0.684978	0	NA
3937	LCP2	0.667912	0.639747	0	NA
55568	GALNT10	0.667521	0.220107	0	NA
23558	WBP2	0.6667	0.598186	0	NA
103	ADAR	0.66614	0.404069	0	NA
241	ALOX5AP	0.666102	0.270854	0	NA
10318	TNIP1	0.66604	0.51494	0	NA
324	APC	0.665909	0.483937	0	NA
55573	CDV3	0.665611	0.32197	44	3q22.1
6916	TBXAS1	0.665453	0.411731	0	NA
2319	FLOT2	0.663721	0.667528	0	NA
9588	PRDX6	0.663328	0.625526	0	NA
663	BNIP2	0.662632	0.701048	0	NA
81619	TSPAN14	0.662329	0.256923	0	NA
50650	ARHGEF3	0.662039	0.477409	0	NA
23118	TAB2	0.661621	0.751574	0	NA
65056	GPBP1	0.661338	0.475106	0	NA
65981	CAPRIN2	0.660929	0.52808	0	NA
5899	RALB	0.660768	0.444399	0	NA
80279	CDK5RAP3	0.660542	0.342961	0	NA
10299	MARCH6	0.659324	0.521525	0	NA
8553	BHLHE40	0.658427	0.832462	0	NA
6711	SPTBN1	0.658275	0.189537	0	NA
2533	FYB	0.657904	0.428646	0	NA
23243	ANKRD28	0.657777	0.301704	0	NA
9958	USP15	0.657445	0.634004	0	NA
6277	S100A6	0.656885	0.360603	0	NA
639	PRDM1	0.656373	0.557002	0	NA
4259	MGST3	0.655307	0.563887	0	NA
51621	KLF13	0.654674	0.485056	0	NA
9111	NMI	0.654649	0.366751	0	NA
1604	CD55	0.654412	0.452373	0	NA
1958	EGR1	0.653937	0.342287	0	NA
2235	FECH	0.653755	0.541811	0	NA
7763	ZFAND5	0.653302	0.510242	0	NA
901	CCNG2	0.651672	0.447331	0	NA
25939	SAMHD1	0.650762	0.470805	0	NA
5168	ENPP2	0.650688	0.347306	0	NA
65117	RSRC2	0.650635	0.427345	0	NA
55544	RBM38	0.650633	0.523135	45	20q13.31
11320	MGAT4A	0.64661	0.625322	0	NA
8925	HERC1	0.646381	0.291693	0	NA
3394	IRF8	0.646209	0.547469	0	NA
4615	MYD88	0.645701	0.371725	0	NA
22918	CD93	0.645419	0.637155	0	NA
493	ATP2B4	0.645174	0.50283	0	NA
8660	IRS2	0.645112	0.249968	0	NA
57142	RTN4	0.644703	0.466333	0	NA
10678	B3GNT2	0.643424	0.677837	0	NA
56829	ZC3HAV1	0.643245	0.602062	0	NA
7091	TLE4	0.643151	0.232878	0	NA
604	BCL6	0.642388	0.367882	0	NA
6402	SELL	0.642132	0.372796	0	NA
10541	ANP32B	0.642042	0.474183	0	NA
5788	PTPRC	0.640807	0.555259	48	1q32.1
51170	HSD17B11	0.640628	0.537608	0	NA
10048	RANBP9	0.640404	0.793998	0	NA
55790	CSGALNACT1	0.639281	0.388567	0	NA
2879	GPX4	0.638786	0.462546	0	NA
7855	FZD5	0.638195	0.805108	0	NA
84897	TBRG1	0.637861	0.546513	0	NA
85462	FHDC1	0.636402	0.230973	0	NA
4052	LTBP1	0.635918	0.393863	0	NA
8301	PICALM	0.635111	0.178261	0	NA
9181	ARHGEF2	0.63458	0.654165	0	NA
80896	NPL	0.634551	0.577103	0	NA
129642	MBOAT2	0.633657	0.419719	0	NA
80256	FAM214B	0.633281	0.623774	0	NA
9935	MAFB	0.632915	0.394408	0	NA
3977	LIFR	0.632119	0.288834	0	NA
128	ADH5	0.631535	0.376395	0	NA
29940	DSE	0.630889	0.498301	0	NA
6256	RXRA	0.630879	0.729964	0	NA
55893	ZNF395	0.629895	0.515255	0	NA
5778	PTPN7	0.629722	0.565751	0	NA
8519	IFITM1	0.628724	0.532235	0	NA
1915	EEF1A1	0.628627	0.477684	0	NA
255394	TCP11L2	0.626663	0.388459	0	NA
5911	RAP2A	0.626656	0.404704	0	NA
3094	HINT1	0.625698	0.645526	0	NA
4217	MAP3K5	0.625523	0.507985	0	NA
1657	DMXL1	0.624554	0.357876	0	NA
3757	KCNH2	0.62331	0.560067	0	NA
284273	ZADH2	0.623179	0.298428	0	NA
3059	HCLS1	0.623157	0.542967	0	NA
1871	E2F3	0.622749	0.363829	0	NA
10313	RTN3	0.622623	0.482298	0	NA
10800	CYSLTR1	0.622544	0.527304	0	NA
9781	RNF144A	0.622418	0.457712	0	NA
473	RERE	0.622101	0.365758	0	NA
399	RHOH	0.62149	0.536514	0	NA
1854	DUT	0.621401	0.376965	0	NA
1462	VCAN	0.621124	0.445471	0	NA
4084	MXD1	0.62055	0.249196	0	NA
55122	AKIRIN2	0.620149	0.351745	0	NA
976	CD97	0.619761	0.383815	0	NA
9766	KIAA0247	0.618197	0.493695	11	14q24.1
7832	BTG2	0.617534	0.731476	0	NA
51720	UIMC1	0.617408	0.371725	0	NA
286336	FAM78A	0.617354	0.619684	0	NA
23479	ISCU	0.617329	0.389564	0	NA
8027	STAM	0.616829	0.435955	0	NA
4900	NRGN	0.615846	0.455831	0	NA
80267	EDEM3	0.615327	0.606753	0	NA
7078	TIMP3	0.615025	0.318478	0	NA
51696	HECA	0.614534	0.658624	0	NA
3716	JAK1	0.614154	0.787342	0	NA
2030	SLC29A1	0.613785	0.811746	0	NA
64114	TMBIM1	0.613326	0.209607	0	NA
55629	PNRC2	0.613237	0.456232	0	NA
6386	SDCBP	0.612462	0.443173	0	NA
162427	FAM134C	0.612296	0.458429	0	NA
4660	PPP1R12B	0.611911	0.586014	0	NA
4303	FOXO4	0.609944	0.525855	0	NA
56900	TMEM167B	0.609002	0.572357	0	NA
3903	LAIR1	0.608597	0.542409	0	NA
199	AIF1	0.608262	0.818697	0	NA
5583	PRKCH	0.606935	0.352993	0	NA
2752	GLUL	0.606854	0.406865	0	NA
113263	GLCCI1	0.606113	0.594109	0	NA
25901	CCDC28A	0.60484	0.271422	0	NA
114876	OSBPL1A	0.604729	0.528576	0	NA
2782	GNB1	0.604139	0.334684	0	NA
57659	ZBTB4	0.602977	0.529408	0	NA
57157	PHTF2	0.601322	0.648955	0	NA
1979	EIF4EBP2	0.601176	0.577744	0	NA
5036	PA2G4	0.601082	0.378191	0	NA
56894	AGPAT3	0.600574	0.406603	0	NA
6398	SECTM1	0.599976	0.698096	0	NA
51646	YPEL5	0.599361	0.377704	0	NA
6314	ATXN7	0.599021	0.701458	0	NA
64333	ARHGAP9	0.598486	0.492936	0	NA
23764	MAFF	0.597907	0.34291	0	NA
4860	PNP	0.596529	0.624008	0	NA
4482	MSRA	0.59457	0.396384	0	NA
2117	ETV3	0.593896	0.526823	0	NA
154043	CNKSR3	0.593109	0.737038	0	NA
10672	GNA13	0.592433	0.520661	0	NA
7704	ZBTB16	0.592342	0.49544	0	NA
1193	CLIC2	0.592006	0.354319	1	Xq28
7357	UGCG	0.59146	0.516472	0	NA
30061	SLC40A1	0.591151	0.57319	0	NA
9020	MAP3K14	0.590655	0.193854	0	NA
10276	NET1	0.590506	0.559353	0	NA
9056	SLC7A7	0.590102	0.487311	0	NA
90809	TMEM55B	0.589781	0.313831	0	NA
154141	MBOAT1	0.588447	0.347276	0	NA
5564	PRKAB1	0.588057	0.615765	0	NA
1263	PLK3	0.587876	0.239575	0	NA
55615	PRR5	0.587273	0.402687	0	NA
51201	ZDHHC2	0.584943	0.489716	0	NA
149420	PDIK1L	0.584385	0.721507	0	NA
4542	MYO1F	0.584144	0.64151	0	NA
5138	PDE2A	0.583387	0.292034	0	NA
5551	PRF1	0.583122	0.708778	0	NA
2720	GLB1	0.58269	0.67287	0	NA
51315	KRCC1	0.582062	0.708005	0	NA
80790	CMIP	0.581758	0.524738	0	NA
58515	SELK	0.581727	0.378796	0	NA
201176	ARHGAP27	0.581067	0.428844	0	NA
5825	ABCD3	0.580757	0.454014	0	NA
54407	SLC38A2	0.580694	0.653948	0	NA
3684	ITGAM	0.579114	0.36306	0	NA
960	CD44	0.57892	0.465588	0	NA
114883	OSBPL9	0.578702	0.543699	0	NA
9792	SERTAD2	0.577844	0.405549	0	NA
80829	ZFP91	0.577643	0.461754	0	NA
8930	MBD4	0.577576	0.272994	0	NA
10194	TSHZ1	0.577443	0.482619	0	NA
2219	FCN1	0.575968	0.578596	0	NA
1666	DECR1	0.575669	0.641868	0	NA
6304	SATB1	0.575467	0.454241	0	NA
284207	METRNL	0.57505	0.429093	0	NA
8462	KLF11	0.574928	0.464313	0	NA
9960	USP3	0.574496	0.602793	0	NA
10077	TSPAN32	0.572726	0.355008	0	NA
474344	GIMAP6	0.572122	0.576731	0	NA
54997	TESC	0.570392	0.303623	0	NA
3570	IL6R	0.569102	0.391783	0	NA
3727	JUND	0.568897	0.483439	0	NA
682	BSG	0.568367	0.492805	0	NA
27090	ST6GALNAC4	0.567976	0.437021	0	NA
10018	BCL2L11	0.567005	0.568276	26	2q13
7077	TIMP2	0.566994	0.409498	0	NA
29116	MYLIP	0.566956	0.492632	0	NA
90634	N4BP2L1	0.566883	0.305871	0	NA
4000	LMNA	0.566707	0.503997	2	1q22
10209	EIF1	0.565663	0.668519	0	NA
5093	PCBP1	0.565231	0.48492	0	NA
1240	CMKLR1	0.565053	0.45994	0	NA
6451	SH3BGRL	0.564449	0.374324	0	NA
347902	AMIGO2	0.564246	0.371304	0	NA
10475	TRIM38	0.563658	0.556154	0	NA
27102	EIF2AK1	0.563363	0.678301	0	NA
7402	UTRN	0.562024	0.393359	0	NA
10938	EHD1	0.561911	0.578459	0	NA
54386	TERF2IP	0.561547	0.738747	0	NA
11337	GABARAP	0.55961	0.606143	0	NA
80833	APOL3	0.558818	0.536046	0	NA
3337	DNAJB1	0.558467	0.56039	0	NA
7532	YWHAG	0.557844	0.749609	0	NA
7277	TUBA4A	0.557708	0.491616	0	NA
196383	RILPL2	0.557457	0.637115	0	NA
2012	EMP1	0.557426	0.197103	0	NA
10144	FAM13A	0.557399	0.315465	0	NA
6678	SPARC	0.557245	0.550569	0	NA
5236	PGM1	0.557178	0.905196	0	NA
6503	SLA	0.556055	0.653969	0	NA
811	CALR	0.555681	0.227408	14	19p13.2
2921	CXCL3	0.555604	0.305602	0	NA
55758	RCOR3	0.555603	0.247975	0	NA
10133	OPTN	0.555388	0.563556	0	NA
3320	HSP90AA1	0.554744	0.887288	0	NA
4929	NR4A2	0.55469	0.52871	0	NA
714	C1QC	0.554437	0.557417	0	NA
6303	SAT1	0.553525	0.494624	0	NA
1859	DYRK1A	0.552608	0.429831	0	NA
28969	BZW2	0.552061	0.702916	0	NA
57326	PBXIP1	0.552046	0.188791	0	NA
64224	HERPUD2	0.551753	0.6035	0	NA
25897	RNF19A	0.550839	0.566345	0	NA
9949	AMMECR1	0.550072	0.517816	0	NA
1729	DIAPH1	0.549862	0.281004	0	NA
862	RUNX1T1	0.549376	0.60605	0	NA
2791	GNG11	0.548223	0.689754	0	NA
53335	BCL11A	0.547945	0.384086	7	2p16.1
3772	KCNJ15	0.547722	0.406735	0	NA
4209	MEF2D	0.546842	0.576914	2	1q22
10870	HCST	0.546531	0.65655	0	NA
9267	CYTH1	0.545684	0.595969	0	NA
127262	TPRG1L	0.545025	0.698747	0	NA
1519	CTSO	0.544732	0.341859	0	NA
5166	PDK4	0.54469	0.405548	0	NA
1727	CYB5R3	0.544612	0.415735	0	NA
4067	LYN	0.544075	0.644545	0	NA
153830	RNF145	0.543671	0.280153	0	NA
79567	FAM65A	0.542847	0.433168	0	NA
1806	DPYD	0.542739	0.354635	0	NA
5660	PSAP	0.54225	0.533152	0	NA
5274	SERPINI1	0.541715	0.481757	0	NA
8764	TNFRSF14	0.541405	0.252409	0	NA
23710	GABARAPL1	0.541036	0.336839	0	NA
10437	IFI30	0.540803	0.599889	0	NA
51312	SLC25A37	0.5408	0.585913	0	NA
3512	IGJ	0.540708	0.573924	0	NA
80146	UXS1	0.540428	0.662013	0	NA
9050	PSTPIP2	0.54042	0.445486	0	NA
11040	PIM2	0.540155	0.542296	0	NA
5359	PLSCR1	0.539724	0.634368	0	NA
23648	SSBP3	0.538926	0.662562	0	NA
55589	BMP2K	0.538099	0.558754	0	NA
113791	PIK3IP1	0.537712	0.601129	0	NA
65983	GRAMD3	0.537501	0.589732	0	NA
23013	SPEN	0.537198	0.573921	0	NA
5682	PSMA1	0.537149	0.399176	0	NA
26224	FBXL3	0.536441	0.248599	0	NA
22908	SACM1L	0.536436	0.765531	0	NA
8673	VAMP8	0.534047	1.15958	0	NA
55565	ZNF821	0.532637	0.300854	0	NA
5226	PGD	0.532468	0.268598	0	NA
6521	SLC4A1	0.532441	0.508528	0	NA
54890	ALKBH5	0.532225	0.636964	0	NA
22903	BTBD3	0.532003	0.946572	0	NA
2000	ELF4	0.53123	0.641829	0	NA
7403	KDM6A	0.530954	0.568739	0	NA
7409	VAV1	0.53094	0.357438	0	NA
409	ARRB2	0.529918	0.539412	0	NA
8807	IL18RAP	0.529642	0.316362	0	NA
2770	GNAI1	0.528967	0.381973	0	NA
408	ARRB1	0.528913	0.428754	0	NA
3251	HPRT1	0.528882	0.649471	0	NA
900	CCNG1	0.528842	0.367512	0	NA
3603	IL16	0.527669	0.770521	0	NA
50865	HEBP1	0.527482	0.274963	0	NA
23390	ZDHHC17	0.527417	0.428868	0	NA
6574	SLC20A1	0.527246	0.515828	0	NA
221184	CPNE2	0.526981	0.403034	0	NA
54843	SYTL2	0.526481	0.554871	0	NA
4122	MAN2A2	0.526081	0.520506	0	NA
3123	HLA-DRB1	0.525719	0.249332	0	NA
6646	SOAT1	0.525553	0.294133	0	NA
10490	VTI1B	0.525537	0.537023	0	NA
22955	SCMH1	0.524544	0.450456	0	NA
27106	ARRDC2	0.524252	0.517794	0	NA
7056	THBD	0.524066	0.719668	0	NA
5912	RAP2B	0.523585	0.481496	0	NA
9555	H2AFY	0.522506	0.693544	0	NA
64231	MS4A6A	0.522223	0.72801	0	NA
9415	FADS2	0.522014	0.490647	0	NA
51366	UBR5	0.521793	0.506294	0	NA
998	CDC42	0.521601	0.298728	0	NA
57559	STAMBPL1	0.520886	0.432838	0	NA
9444	QKI	0.520814	0.235786	0	NA
23287	AGTPBP1	0.520425	0.74025	0	NA
3988	LIPA	0.520354	0.584745	0	NA
9686	VGLL4	0.520239	0.328941	0	NA
222166	MTURN	0.520078	0.407122	0	NA
8291	DYSF	0.520066	0.276537	0	NA
3689	ITGB2	0.519569	0.395631	0	NA
951	CD37	0.519005	0.454025	0	NA
2289	FKBP5	0.516562	0.331985	0	NA
4635	MYL4	0.516394	0.874798	0	NA
9535	GMFG	0.515742	0.423996	0	NA
1371	CPOX	0.514019	0.560876	0	NA
3708	ITPR1	0.513823	0.609562	0	NA
928	CD9	0.513685	0.567056	0	NA
3113	HLA-DPA1	0.513466	0.457944	0	NA
9249	DHRS3	0.513428	0.990123	0	NA
23312	DMXL2	0.513291	0.374992	0	NA
3669	ISG20	0.511488	0.538989	0	NA
2308	FOXO1	0.51107	0.331639	0	NA
687	KLF9	0.510482	0.488482	0	NA
55303	GIMAP4	0.509991	0.64246	0	NA
22934	RPIA	0.509643	0.406898	0	NA
1106	CHD2	0.509516	0.512017	0	NA
10466	COG5	0.509168	0.540598	0	NA
10569	SLU7	0.509014	0.494351	0	NA
9637	FEZ2	0.508524	0.247023	0	NA
9749	PHACTR2	0.508046	0.449102	0	NA
10235	RASGRP2	0.507926	0.391868	0	NA
9802	DAZAP2	0.507714	0.783529	0	NA
896	CCND3	0.507517	0.755703	55	6p21.1
1124	CHN2	0.507399	0.332297	0	NA
79666	PLEKHF2	0.506892	0.695302	0	NA
644	BLVRA	0.506858	0.681668	0	NA
1312	COMT	0.506738	0.444091	0	NA
5966	REL	0.506737	0.597467	0	NA
6513	SLC2A1	0.505619	0.607651	0	NA
168537	GIMAP7	0.504892	0.391725	0	NA
5376	PMP22	0.504615	0.553554	0	NA
3312	HSPA8	0.504468	0.687137	0	NA
94239	H2AFV	0.50429	0.278822	0	NA
56994	CHPT1	0.503859	0.36102	0	NA
3728	JUP	0.503141	0.551141	0	NA
10159	ATP6AP2	0.502914	0.548608	0	NA
2665	GDI2	0.502505	0.670932	0	NA
7453	WARS	0.502408	0.404538	0	NA
6794	STK11	0.50239	0.803908	0	NA
288	ANK3	0.502102	0.481041	0	NA
490	ATP2B1	0.501956	0.639692	0	NA
8525	DGKZ	0.501373	0.658637	0	NA
5534	PPP3R1	0.501332	0.408562	0	NA
92906	HNRNPLL	0.50107	0.309525	0	NA
64778	FNDC3B	0.501008	0.551022	0	NA
64795	RMND5A	0.500863	0.651032	0	NA
80223	RAB11FIP1	0.499918	0.615534	0	NA
8560	DEGS1	0.499573	0.696661	0	NA
1432	MAPK14	0.499446	0.490669	0	NA
5696	PSMB8	0.499273	0.674769	0	NA
8202	NCOA3	0.498554	0.220167	0	NA
23150	FRMD4B	0.49703	0.41032	0	NA
2920	CXCL2	0.496962	0.424196	0	NA
10174	SORBS3	0.49667	0.885196	0	NA
23613	ZMYND8	0.496302	0.84903	0	NA
4126	MANBA	0.496273	0.685722	0	NA
256302	NATD1	0.496239	0.59315	0	NA
2532	ACKR1	0.494604	0.698934	0	NA
4087	SMAD2	0.494436	0.393509	0	NA
128338	DRAM2	0.494075	0.454059	0	NA
8477	GPR65	0.493961	0.537868	0	NA
8905	AP1S2	0.492058	0.632374	0	NA
3600	IL15	0.491483	0.597238	0	NA
10186	LHFP	0.491408	0.665621	0	NA
3732	CD82	0.491304	0.758141	0	NA
997	CDC34	0.490677	0.60199	0	NA
23585	TMEM50A	0.490396	0.429947	0	NA
857	CAV1	0.490274	0.813573	0	NA
9972	NUP153	0.490167	0.737656	0	NA
9917	FAM20B	0.489798	0.639165	0	NA
7155	TOP2B	0.489475	0.537452	0	NA
2124	EVI2B	0.489078	0.343498	0	NA
1175	AP2S1	0.488186	0.697678	0	NA
7541	ZBTB14	0.487731	0.495382	0	NA
23347	SMCHD1	0.487441	0.58636	0	NA
8239	USP9X	0.48694	0.539082	0	NA
122416	ANKRD9	0.486607	0.555214	0	NA
85450	ITPRIP	0.48619	0.54309	0	NA
1195	CLK1	0.486092	0.528123	0	NA
5290	PIK3CA	0.48609	0.697276	0	NA
51316	PLAC8	0.485794	0.739172	0	NA
89927	C16orf45	0.484961	0.399242	0	NA
1743	DLST	0.483479	0.478948	0	NA
359948	IRF2BP2	0.483022	0.569108	0	NA
7443	VRK1	0.482687	0.62149	0	NA
5934	RBL2	0.481767	0.825041	0	NA
5962	RDX	0.481628	0.304722	0	NA
64834	ELOVL1	0.481373	0.377309	0	NA
51422	PRKAG2	0.480731	0.446225	53	7q36.1
27161	AGO2	0.480341	0.530562	0	NA
112616	CMTM7	0.480211	0.453644	0	NA
4050	LTB	0.479934	0.58227	0	NA
6595	SMARCA2	0.479804	0.895538	0	NA
5128	CDK17	0.478472	0.593597	0	NA
947	CD34	0.478328	0.632146	0	NA
51185	CRBN	0.478122	0.259042	0	NA
22998	LIMCH1	0.477397	0.445396	0	NA
2316	FLNA	0.477221	0.591208	0	NA
8869	ST3GAL5	0.477119	0.418877	0	NA
4778	NFE2	0.476629	0.504637	0	NA
9425	CDYL	0.476153	0.534983	0	NA
25840	METTL7A	0.475971	0.461459	0	NA
759	CA1	0.475577	0.727495	0	NA
4774	NFIA	0.475464	0.662302	0	NA
3914	LAMB3	0.475433	0.681719	0	NA
800	CALD1	0.475145	0.627777	0	NA
84617	TUBB6	0.4751	0.381894	0	NA
1540	CYLD	0.475049	0.564539	0	NA
64781	CERK	0.474941	0.70645	0	NA
84329	HVCN1	0.474224	0.835588	20	12q24.13
23466	CBX6	0.474096	0.509221	0	NA
9791	PTDSS1	0.473916	0.49146	0	NA
7029	TFDP2	0.472759	0.444013	0	NA
1043	CD52	0.470184	0.430025	0	NA
6885	MAP3K7	0.469323	0.614455	0	NA
219654	ZCCHC24	0.469157	0.722732	0	NA
22862	FNDC3A	0.468893	0.572571	0	NA
23335	WDR7	0.468317	0.646244	0	NA
60592	SCOC	0.46792	0.371885	0	NA
6477	SIAH1	0.466855	0.472196	0	NA
55691	FRMD4A	0.466773	0.454498	0	NA
5525	PPP2R5A	0.466161	0.295627	0	NA
7035	TFPI	0.465261	0.460817	0	NA
401152	C4orf3	0.465239	0.291749	0	NA
54541	DDIT4	0.464719	0.573531	0	NA
8832	CD84	0.464694	0.549549	0	NA
3071	NCKAP1L	0.464012	0.667165	0	NA
55074	OXR1	0.463937	0.624628	0	NA
6252	RTN1	0.463694	0.516392	0	NA
57161	PELI2	0.463223	0.411981	0	NA
26112	CCDC69	0.463086	0.266859	0	NA
27086	FOXP1	0.463026	0.688371	0	NA
51347	TAOK3	0.462954	0.393235	0	NA
8767	RIPK2	0.462863	0.455362	0	NA
6776	STAT5A	0.462859	0.411311	0	NA
8874	ARHGEF7	0.462646	0.327317	0	NA
11270	NRM	0.462601	0.468089	0	NA
58533	SNX6	0.46185	0.562464	0	NA
2887	GRB10	0.461752	0.459586	0	NA
115207	KCTD12	0.460752	0.364989	0	NA
9375	TM9SF2	0.460738	0.629597	0	NA
5567	PRKACB	0.460515	0.682036	0	NA
571	BACH1	0.458735	0.53512	0	NA
4673	NAP1L1	0.458615	0.573251	0	NA
55250	ELP2	0.458405	0.565425	0	NA
2896	GRN	0.458143	0.388838	0	NA
55363	HEMGN	0.457545	0.539624	0	NA
284611	FAM102B	0.45732	0.701119	0	NA
25793	FBXO7	0.457202	0.452094	37	22q12.3
3376	IARS	0.457106	0.733403	0	NA
5468	PPARG	0.457	0.761053	0	NA
57580	PREX1	0.455862	0.694039	0	NA
5336	PLCG2	0.454891	0.354065	0	NA
7132	TNFRSF1A	0.454752	0.425176	0	NA
6789	STK4	0.454697	0.371487	0	NA
200315	APOBEC3A	0.454627	0.309002	0	NA
4616	GADD45B	0.454476	0.434792	0	NA
23582	CCNDBP1	0.454201	0.662945	0	NA
7037	TFRC	0.45407	0.783471	43	3q29
4012	LNPEP	0.453466	0.320326	0	NA
1982	EIF4G2	0.453445	0.489929	0	NA
66008	TRAK2	0.453395	0.522392	0	NA
55909	BIN3	0.453354	0.749856	0	NA
3145	HMBS	0.4527	0.563595	0	NA
9685	CLINT1	0.452671	0.499123	0	NA
23258	DENND5A	0.452371	0.506894	0	NA
58190	CTDSP1	0.452254	0.343955	0	NA
83606	GUCD1	0.450636	0.671897	0	NA
5698	PSMB9	0.450189	0.62588	0	NA
153527	ZMAT2	0.450107	0.717422	0	NA
257106	ARHGAP30	0.449904	0.558973	0	NA
6651	SON	0.449656	0.641637	0	NA
6510	SLC1A5	0.449234	0.41376	0	NA
2778	GNAS	0.449061	0.651274	0	NA
8556	CDC14A	0.448787	0.418579	0	NA
53829	P2RY13	0.448656	0.532586	0	NA
140461	ASB8	0.448422	0.420263	0	NA
102	ADAM10	0.447902	0.551049	0	NA
10095	ARPC1B	0.44733	0.487011	0	NA
153222	CREBRF	0.447132	0.453358	0	NA
341	APOC1	0.447099	0.678456	0	NA
1827	RCAN1	0.446693	0.557402	0	NA
23365	ARHGEF12	0.445798	0.588675	0	NA
6095	RORA	0.445758	0.462868	0	NA
54439	RBM27	0.445602	0.627512	0	NA
4140	MARK3	0.445122	0.693836	29	14q32.33
1655	DDX5	0.444123	0.422125	0	NA
965	CD58	0.443845	0.243686	0	NA
26301	GBGT1	0.443302	0.263462	35	9q34.2
128346	C1orf162	0.442404	0.397336	0	NA
397	ARHGDIB	0.442221	0.465536	0	NA
3115	HLA-DPB1	0.442017	0.419568	0	NA
78994	PRR14	0.441552	0.461663	0	NA
8328	GFI1B	0.441467	0.843407	0	NA
3958	LGALS3	0.441369	0.770571	0	NA
11234	HPS5	0.441279	0.488956	0	NA
22919	MAPRE1	0.440891	0.635741	0	NA
5269	SERPINB6	0.440764	0.323795	0	NA
7188	TRAF5	0.440473	0.580224	0	NA
6272	SORT1	0.439523	0.387676	0	NA
27244	SESN1	0.439274	0.302227	52	6q21
25994	HIGD1A	0.438935	0.464889	0	NA
55294	FBXW7	0.438819	0.760628	0	NA
8554	PIAS1	0.438728	0.380945	0	NA
27429	HTRA2	0.437348	0.534633	0	NA
7430	EZR	0.437091	0.533818	0	NA
54838	WBP1L	0.436914	0.450005	0	NA
25865	PRKD2	0.436906	0.609234	0	NA
3601	IL15RA	0.436481	0.590715	0	NA
10788	IQGAP2	0.435176	0.33497	0	NA
2483	FRG1	0.434936	0.351561	0	NA
5028	P2RY1	0.434793	0.52764	0	NA
23476	BRD4	0.434772	0.354917	0	NA
8349	HIST2H2BE	0.43418	0.422747	0	NA
54509	RHOF	0.434064	0.334111	0	NA
7389	UROD	0.433577	0.355155	0	NA
51162	EGFL7	0.433489	0.425148	0	NA
57688	ZSWIM6	0.433394	0.561274	0	NA
6777	STAT5B	0.432802	0.370695	0	NA
860	RUNX2	0.432292	0.478291	0	NA
55196	KIAA1551	0.432123	0.683988	0	NA
6005	RHAG	0.431546	0.464095	0	NA
57337	SENP7	0.431519	0.488231	0	NA
10135	NAMPT	0.430228	0.346284	0	NA
23191	CYFIP1	0.430221	0.634689	0	NA
116985	ARAP1	0.430125	0.498684	0	NA
7414	VCL	0.429894	0.370967	0	NA
25949	SYF2	0.429871	0.695002	0	NA
140809	SRXN1	0.429849	0.470308	0	NA
50808	AK3	0.429658	0.464266	54	9p24.1
10602	CDC42EP3	0.428453	0.374086	0	NA
27141	CIDEB	0.428432	0.365537	0	NA
53373	TPCN1	0.427628	0.428511	0	NA
54926	UBE2R2	0.427034	0.432816	0	NA
64422	ATG3	0.426967	0.214696	0	NA
63891	RNF123	0.426296	0.262994	0	NA
114789	SLC25A25	0.425955	0.500481	0	NA
9459	ARHGEF6	0.425769	0.500155	0	NA
3248	HPGD	0.425503	0.546939	0	NA
272	AMPD3	0.424704	0.659457	0	NA
9567	GTPBP1	0.424361	0.239852	0	NA
23371	TENC1	0.424295	0.705624	0	NA
51719	CAB39	0.423422	0.676852	0	NA
2268	FGR	0.423395	0.344777	0	NA
8835	SOCS2	0.42316	0.457217	0	NA
116843	SLC18B1	0.423156	0.664032	0	NA
55769	ZNF83	0.423114	0.495295	0	NA
10499	NCOA2	0.422914	0.650596	0	NA
90355	C5orf30	0.422815	0.504745	0	NA
9590	AKAP12	0.422328	0.556726	0	NA
10765	KDM5B	0.42204	0.456328	0	NA
3422	IDI1	0.422004	0.724837	0	NA
55920	RCC2	0.421137	0.367672	0	NA
93663	ARHGAP18	0.420649	0.487325	0	NA
10396	ATP8A1	0.420036	0.401549	0	NA
144363	LYRM5	0.41954	0.690289	0	NA
51474	LIMA1	0.418572	0.468551	0	NA
64092	SAMSN1	0.418553	0.474161	0	NA
10221	TRIB1	0.418466	0.383396	0	NA
10673	TNFSF13B	0.417345	0.263871	0	NA
23015	GOLGA8A	0.416775	0.490955	0	NA
23526	HMHA1	0.415745	0.484097	0	NA
5476	CTSA	0.415473	0.657706	0	NA
26064	RAI14	0.415254	0.689419	0	NA
57162	PELI1	0.415193	0.925022	0	NA
3720	JARID2	0.415093	0.811523	0	NA
9927	MFN2	0.415062	0.178667	0	NA
6844	VAMP2	0.414395	0.525588	0	NA
861	RUNX1	0.414331	0.613252	0	NA
5613	PRKX	0.414318	0.337116	0	NA
89781	HPS4	0.414259	0.371128	0	NA
10312	TCIRG1	0.413135	0.954732	0	NA
118	ADD1	0.412281	0.666938	0	NA
152006	RNF38	0.412026	0.652477	0	NA
8417	STX7	0.411982	0.661323	0	NA
26092	TOR1AIP1	0.411524	0.716279	0	NA
11236	RNF139	0.410539	0.551778	0	NA
466	ATF1	0.410521	0.463319	0	NA
863	CBFA2T3	0.410196	0.532431	39	16q24.3
140733	MACROD2	0.409851	0.596684	0	NA
4775	NFATC3	0.409098	0.377742	0	NA
51177	PLEKHO1	0.409078	0.549457	0	NA
4780	NFE2L2	0.408998	0.544624	0	NA
84458	LCOR	0.408984	0.578274	0	NA
27069	GHITM	0.408597	0.48469	0	NA
3119	HLA-DQB1	0.407772	0.70562	0	NA
9123	SLC16A3	0.406421	0.425004	0	NA
7378	UPP1	0.406115	0.410955	0	NA
25	ABL1	0.405838	0.354903	0	NA
929	CD14	0.405819	0.516679	0	NA
58527	ABRACL	0.405456	0.35885	0	NA
2123	EVI2A	0.405346	0.611461	0	NA
4668	NAGA	0.40534	0.595083	0	NA
4013	VWA5A	0.404731	0.848152	0	NA
79602	ADIPOR2	0.404524	0.397189	0	NA
23002	DAAM1	0.404151	0.375155	0	NA
55198	APPL2	0.403992	0.365222	0	NA
57658	CALCOCO1	0.403051	0.639733	0	NA
10449	ACAA2	0.403049	0.486323	0	NA
6734	SRPR	0.40283	0.558563	0	NA
9114	ATP6V0D1	0.402429	0.662287	0	NA
84064	HDHD2	0.402245	0.710039	0	NA
8531	YBX3	0.401455	0.564479	0	NA
11259	FILIP1L	0.401382	0.693842	0	NA
2512	FTL	0.401291	0.653267	0	NA
5886	RAD23A	0.400853	0.427734	14	19p13.2
2992	GYG1	0.400603	0.450436	0	NA
9473	THEMIS2	0.400049	0.757621	0	NA
1436	CSF1R	0.399886	0.606011	0	NA
57708	MIER1	0.399751	0.458979	0	NA
5473	PPBP	0.399509	0.444057	0	NA
3091	HIF1A	0.399332	0.643752	0	NA
117584	RFFL	0.399236	0.373524	0	NA
54842	MFSD6	0.399145	0.82443	0	NA
3417	IDH1	0.398714	0.245259	0	NA
1601	DAB2	0.398084	0.344737	0	NA
81533	ITFG1	0.397499	0.511535	0	NA
79930	DOK3	0.397432	0.191468	0	NA
254102	EHBP1L1	0.396951	0.386144	0	NA
718	C3	0.396892	0.614107	0	NA
10724	MGEA5	0.396854	0.45996	0	NA
156	ADRBK1	0.396689	0.528663	0	NA
1654	DDX3X	0.395935	0.637764	0	NA
79627	OGFRL1	0.395833	0.292422	0	NA
143686	SESN3	0.3958	0.61239	0	NA
7791	ZYX	0.394031	0.499972	0	NA
25927	CNRIP1	0.393815	0.557461	0	NA
10015	PDCD6IP	0.393802	0.299383	0	NA
10287	RGS19	0.393588	0.727316	0	NA
5515	PPP2CA	0.393371	0.308232	0	NA
3133	HLA-E	0.393025	0.430559	0	NA
23406	COTL1	0.392982	0.742944	0	NA
6693	SPN	0.392908	0.610258	0	NA
1385	CREB1	0.392804	0.628372	0	NA
5142	PDE4B	0.392735	0.489373	0	NA
54820	NDE1	0.392599	0.648804	0	NA
51088	KLHL5	0.392233	0.42835	0	NA
6482	ST3GAL1	0.391896	0.294132	0	NA
54491	FAM105A	0.391846	0.521492	0	NA
51660	MPC1	0.391161	0.424498	0	NA
81689	ISCA1	0.390621	0.344722	0	NA
9516	LITAF	0.389817	0.375036	0	NA
5330	PLCB2	0.389122	0.485232	0	NA
8204	NRIP1	0.388696	0.624401	0	NA
1390	CREM	0.388688	0.282041	0	NA
3191	HNRNPL	0.387575	0.451859	0	NA
3683	ITGAL	0.387399	0.375675	0	NA
7094	TLN1	0.387158	0.57362	0	NA
10424	PGRMC2	0.386986	0.579246	0	NA
9741	LAPTM4A	0.386556	0.759783	0	NA
529	ATP6V1E1	0.385487	0.696573	0	NA
79158	GNPTAB	0.384883	0.708525	0	NA
23389	MED13L	0.384739	0.450579	0	NA
523	ATP6V1A	0.384705	0.582678	0	NA
3796	KIF2A	0.384693	0.756669	0	NA
132864	CPEB2	0.384417	0.244098	0	NA
219972	MPEG1	0.383857	0.636597	0	NA
7555	CNBP	0.38355	0.30342	0	NA
930	CD19	0.383393	0.268145	0	NA
2526	FUT4	0.383082	0.528465	0	NA
7739	ZNF185	0.38285	0.370589	0	NA
1182	CLCN3	0.382728	0.563385	0	NA
975	CD81	0.382708	0.537671	0	NA
10955	SERINC3	0.382647	0.393032	0	NA
35	ACADS	0.38255	0.422939	0	NA
5742	PTGS1	0.382468	0.619604	0	NA
10875	FGL2	0.382321	0.326955	0	NA
5412	UBL3	0.381978	0.449587	0	NA
4659	PPP1R12A	0.381916	0.530448	0	NA
4478	MSN	0.381785	0.64408	0	NA
4638	MYLK	0.381199	0.663232	0	NA
3029	HAGH	0.381051	0.501776	0	NA
57509	MTUS1	0.380404	0.375531	0	NA
8763	CD164	0.380027	0.601692	52	6q21
23401	FRAT2	0.379954	0.262818	0	NA
23075	SWAP70	0.379611	0.595941	0	NA
10983	CCNI	0.379546	0.665203	0	NA
1102	RCBTB2	0.37907	0.3678	0	NA
22821	RASA3	0.378789	0.772844	0	NA
3635	INPP5D	0.377846	0.266704	0	NA
25874	MPC2	0.377694	0.548554	0	NA
4792	NFKBIA	0.377209	0.188131	0	NA
84971	ATG4D	0.377144	0.848245	0	NA
23327	NEDD4L	0.376709	0.492079	0	NA
10044	SH2D3C	0.376684	0.501385	0	NA
23588	KLHDC2	0.376103	0.35823	0	NA
6772	STAT1	0.375897	0.467844	0	NA
637	BID	0.374962	0.544498	0	NA
5297	PI4KA	0.374722	0.377372	9	22q11.21
22884	WDR37	0.374365	0.728402	0	NA
7040	TGFB1	0.373883	0.522996	0	NA
57132	CHMP1B	0.373869	0.541335	0	NA
115123	MARCH3	0.373137	0.424284	0	NA
5025	P2RX4	0.372749	0.409593	0	NA
5165	PDK3	0.372224	0.526286	0	NA
645	BLVRB	0.372082	0.48385	0	NA
56674	TMEM9B	0.371972	0.395957	0	NA
200734	SPRED2	0.371862	0.241335	0	NA
54462	CCSER2	0.371399	0.833817	0	NA
81618	ITM2C	0.371143	0.604015	0	NA
123920	CMTM3	0.370728	0.403908	0	NA
1488	CTBP2	0.369967	0.314818	0	NA
29957	SLC25A24	0.369756	0.444558	0	NA
6091	ROBO1	0.369583	0.498881	0	NA
10745	PHTF1	0.368714	0.228582	0	NA
1027	CDKN1B	0.368397	0.401466	0	NA
3783	KCNN4	0.367832	0.515314	0	NA
26001	RNF167	0.367767	0.646754	0	NA
7494	XBP1	0.367254	0.373964	0	NA
51228	GLTP	0.367176	0.294626	0	NA
84124	ZNF394	0.366689	0.652571	0	NA
54764	ZRANB1	0.366547	0.583091	0	NA
7314	UBB	0.366182	0.270714	0	NA
55902	ACSS2	0.366025	0.637847	0	NA
55848	PLGRKT	0.365916	0.809256	0	NA
9446	GSTO1	0.364839	0.439148	0	NA
5920	RARRES3	0.364529	0.773828	0	NA
6647	SOD1	0.364344	0.389673	0	NA
55466	DNAJA4	0.36391	0.43669	0	NA
8693	GALNT4	0.363885	0.536923	0	NA
3927	LASP1	0.363779	0.383022	0	NA
94015	TTYH2	0.363637	0.214848	0	NA
79048	SECISBP2	0.363317	0.608631	0	NA
1983	EIF5	0.363074	0.520357	29	14q32.33
4815	NINJ2	0.363064	0.531139	0	NA
4690	NCK1	0.362724	0.639387	0	NA
84923	FAM104A	0.362719	0.479947	0	NA
23067	SETD1B	0.362323	0.625362	0	NA
84188	FAR1	0.362184	0.480671	0	NA
23379	ICE1	0.361918	0.584741	0	NA
2549	GAB1	0.361296	1.0495	0	NA
26234	FBXL5	0.361262	0.621117	0	NA
81027	TUBB1	0.361021	0.72766	0	NA
7048	TGFBR2	0.360814	0.450315	0	NA
55353	LAPTM4B	0.360492	0.491032	0	NA
22838	RNF44	0.360394	0.687925	0	NA
57590	WDFY1	0.360374	0.831133	0	NA
10826	FAXDC2	0.360352	0.497318	0	NA
204851	HIPK1	0.360345	0.267783	0	NA
10184	LHFPL2	0.359688	0.769938	0	NA
8991	SELENBP1	0.35961	0.683018	0	NA
55652	SLC48A1	0.359523	0.583357	0	NA
114625	ERMAP	0.359172	0.274156	0	NA
3566	IL4R	0.358568	0.567094	0	NA
55365	TMEM176A	0.35808	0.608033	0	NA
10171	RCL1	0.358056	0.697223	54	9p24.1
54891	INO80D	0.357905	0.223441	0	NA
753	LDLRAD4	0.35765	0.477437	0	NA
55233	MOB1A	0.357425	0.991965	0	NA
1521	CTSW	0.357398	0.553394	0	NA
1534	CYB561	0.357378	0.428594	0	NA
5732	PTGER2	0.356606	0.341403	0	NA
23456	ABCB10	0.35658	0.845059	0	NA
51523	CXXC5	0.356361	0.752513	0	NA
55752	SEPT11	0.356244	0.405089	0	NA
54625	PARP14	0.355964	0.402814	0	NA
1031	CDKN2C	0.355859	0.709533	0	NA
586	BCAT1	0.355753	0.596267	0	NA
3475	IFRD1	0.355551	0.403534	0	NA
3074	HEXB	0.355271	0.567455	0	NA
1522	CTSZ	0.355254	0.472744	0	NA
3985	LIMK2	0.354832	0.281332	0	NA
6352	CCL5	0.354423	0.601115	0	NA
11168	PSIP1	0.353557	0.686355	0	NA
7090	TLE3	0.353377	0.290191	0	NA
302	ANXA2	0.353038	0.389027	0	NA
9712	USP6NL	0.352887	0.564919	0	NA
7043	TGFB3	0.35272	0.200875	0	NA
2993	GYPA	0.352682	0.648208	0	NA
4001	LMNB1	0.352649	0.35532	0	NA
8473	OGT	0.35261	0.634598	0	NA
402	ARL2	0.352248	0.358962	0	NA
51629	SLC25A39	0.352163	0.754648	0	NA
10106	CTDSP2	0.352063	0.267214	0	NA
1191	CLU	0.351951	0.467993	0	NA
6452	SH3BP2	0.35192	0.595268	0	NA
3055	HCK	0.35162	0.512949	0	NA
10614	HEXIM1	0.351592	0.680425	0	NA
1265	CNN2	0.351539	0.577897	0	NA
79683	ZDHHC14	0.351183	0.569959	0	NA
7174	TPP2	0.350667	0.560079	0	NA
26157	GIMAP2	0.350379	0.591528	0	NA
10451	VAV3	0.350108	0.386571	0	NA
9683	N4BP1	0.349964	0.505451	0	NA
23231	SEL1L3	0.349962	0.400018	0	NA
123	PLIN2	0.349424	0.30738	0	NA
7052	TGM2	0.349353	0.561708	0	NA
170463	SSBP4	0.348978	0.709439	0	NA
23304	UBR2	0.348289	0.573051	0	NA
51296	SLC15A3	0.347996	0.824087	0	NA
65018	PINK1	0.347943	0.655788	0	NA
83937	RASSF4	0.347833	0.373761	0	NA
5257	PHKB	0.347774	0.28056	0	NA
29966	STRN3	0.347676	0.585804	0	NA
9026	HIP1R	0.347617	0.578881	0	NA
3490	IGFBP7	0.347118	0.346252	0	NA
7150	TOP1	0.347008	0.348483	0	NA
55827	DCAF6	0.346589	0.566828	0	NA
2215	FCGR3B	0.346519	0.539974	0	NA
3416	IDE	0.346204	0.608367	0	NA
257397	TAB3	0.346163	0.376861	0	NA
58526	MID1IP1	0.346058	0.450592	0	NA
375	ARF1	0.346055	0.642724	0	NA
51573	GDE1	0.345926	0.309448	0	NA
962	CD48	0.345745	0.67448	0	NA
10422	UBAC1	0.344794	0.400469	0	NA
132160	PPM1M	0.343812	0.42407	0	NA
7862	BRPF1	0.343648	0.516054	0	NA
3983	ABLIM1	0.343575	0.304274	0	NA
4092	SMAD7	0.343275	0.842834	0	NA
933	CD22	0.343178	0.245408	0	NA
90627	STARD13	0.343162	0.510912	0	NA
8743	TNFSF10	0.343146	0.642086	0	NA
55213	RCBTB1	0.343142	0.450041	0	NA
25824	PRDX5	0.342932	0.415775	0	NA
3717	JAK2	0.342837	0.454093	54	9p24.1
84898	PLXDC2	0.342735	0.291617	0	NA
10150	MBNL2	0.342565	0.477212	0	NA
64651	CSRNP1	0.342311	0.290001	0	NA
974	CD79B	0.34231	0.566928	0	NA
3326	HSP90AB1	0.342264	0.423455	0	NA
6518	SLC2A5	0.341882	0.74163	0	NA
7036	TFR2	0.34165	0.611126	36	7q22.1
3397	ID1	0.341647	0.470196	0	NA
1912	PHC2	0.341595	0.498661	0	NA
51667	NUB1	0.341408	0.54421	0	NA
717	C2	0.341289	0.380904	0	NA
7982	ST7	0.340724	0.45163	0	NA
2623	GATA1	0.340599	1.11777	0	NA
23306	TMEM194A	0.340208	0.498069	0	NA
7049	TGFBR3	0.340133	0.331058	0	NA
29	ABR	0.339961	0.724341	0	NA
11226	GALNT6	0.339598	0.423803	0	NA
5728	PTEN	0.339365	0.412419	0	NA
317671	RFESD	0.339151	0.768586	0	NA
9377	COX5A	0.338702	0.633331	0	NA
330	BIRC3	0.338128	0.717588	0	NA
54893	MTMR10	0.338089	0.474043	0	NA
55793	FAM63A	0.337963	0.53903	0	NA
996	CDC27	0.33792	0.631466	0	NA
2122	MECOM	0.337886	0.618423	0	NA
23484	LEPROTL1	0.337734	0.361444	0	NA
163859	SDE2	0.337652	0.538293	0	NA
26017	FAM32A	0.337642	0.402326	0	NA
4820	NKTR	0.337621	0.607807	0	NA
9976	CLEC2B	0.33762	0.69271	0	NA
23276	KLHL18	0.3376	0.748759	0	NA
55679	LIMS2	0.337511	0.4598	0	NA
1736	DKC1	0.337391	0.60099	0	NA
259230	SGMS1	0.337083	0.21759	0	NA
4942	OAT	0.336825	0.789095	0	NA
55860	ACTR10	0.336211	0.662614	0	NA
5996	RGS1	0.33599	0.773434	0	NA
9334	B4GALT5	0.335822	0.466285	0	NA
23499	MACF1	0.335458	0.320677	6	1p34.3
23731	TMEM245	0.335431	0.517394	0	NA
11183	MAP4K5	0.33492	0.416198	0	NA
7850	IL1R2	0.334033	0.233131	0	NA
113246	C12orf57	0.333668	0.51227	0	NA
757	TMEM50B	0.333629	0.630371	0	NA
2242	FES	0.332656	0.737505	0	NA
9258	MFHAS1	0.332642	0.485751	0	NA
6122	RPL3	0.332045	0.339374	0	NA
5252	PHF1	0.331657	0.389575	0	NA
5836	PYGL	0.331444	0.580127	0	NA
286827	TRIM59	0.330415	0.23321	0	NA
2355	FOSL2	0.329667	0.398426	0	NA
25852	ARMC8	0.329225	0.434199	0	NA
6399	TRAPPC2	0.329146	0.461142	0	NA
7905	REEP5	0.329007	0.655392	0	NA
57705	WDFY4	0.328938	0.651519	0	NA
55186	SLC25A36	0.328652	0.524875	0	NA
535	ATP6V0A1	0.328562	0.542433	0	NA
359845	FAM101B	0.327978	0.781902	0	NA
7296	TXNRD1	0.327964	0.535315	0	NA
23189	KANK1	0.326826	0.383411	0	NA
1441	CSF3R	0.326775	0.425331	0	NA
3455	IFNAR2	0.326563	0.337466	0	NA
60489	APOBEC3G	0.326282	0.566809	0	NA
403341	ZBTB34	0.326183	0.422735	0	NA
83699	SH3BGRL2	0.326083	0.618383	0	NA
10618	TGOLN2	0.325913	0.354452	0	NA
11237	RNF24	0.325633	0.545973	0	NA
7431	VIM	0.325471	0.279458	0	NA
23262	PPIP5K2	0.32516	0.370826	0	NA
10783	NEK6	0.324919	0.457359	0	NA
79705	LRRK1	0.324101	0.291952	0	NA
84932	RAB2B	0.324091	0.701102	0	NA
6710	SPTB	0.323806	0.645333	28	14q23.3
966	CD59	0.323685	0.409462	0	NA
84895	FAM73B	0.323596	0.68557	0	NA
2114	ETS2	0.323365	0.422625	0	NA
84695	LOXL3	0.323252	0.299085	0	NA
10120	ACTR1B	0.323145	0.349195	0	NA
10170	DHRS9	0.322602	0.452954	0	NA
84901	NFATC2IP	0.32225	0.508688	0	NA
10365	KLF2	0.322247	0.317478	0	NA
80177	MYCT1	0.321897	0.360778	0	NA
8724	SNX3	0.321665	0.455443	0	NA
3122	HLA-DRA	0.321403	0.400003	0	NA
10769	PLK2	0.320992	0.351138	0	NA
4602	MYB	0.320965	0.567865	49	6q22-q23
4818	NKG7	0.320758	0.480311	0	NA
55768	NGLY1	0.320491	0.794688	0	NA
57409	MIF4GD	0.32015	0.447333	0	NA
38	ACAT1	0.320057	0.818289	0	NA
55892	MYNN	0.320052	0.628577	0	NA
9167	COX7A2L	0.319931	0.461438	0	NA
66005	CHID1	0.319833	0.664008	0	NA
10613	ERLIN1	0.319276	0.109298	0	NA
4683	NBN	0.318598	0.382361	0	NA
10288	LILRB2	0.318482	0.584372	0	NA
381	ARF5	0.318295	0.449495	0	NA
3301	DNAJA1	0.318114	0.577661	0	NA
55818	KDM3A	0.317769	0.244337	0	NA
84441	MAML2	0.317557	0.609376	0	NA
10109	ARPC2	0.317511	0.493464	0	NA
29920	PYCR2	0.317079	0.586563	0	NA
7884	SLBP	0.317004	0.588864	0	NA
801	CALM1	0.316902	0.44124	0	NA
53346	TM6SF1	0.31664	0.775396	0	NA
79982	DNAJB14	0.316626	0.554346	0	NA
9961	MVP	0.316583	0.424854	0	NA
3431	SP110	0.316534	0.765444	0	NA
6717	SRI	0.316467	0.596202	0	NA
81575	APOLD1	0.316431	0.237462	0	NA
3662	IRF4	0.31602	0.409052	0	NA
6038	RNASE4	0.315888	0.490902	0	NA
9886	RHOBTB1	0.315491	0.274419	0	NA
8773	SNAP23	0.315202	0.524743	0	NA
55177	RMDN3	0.314539	0.699916	0	NA
22906	TRAK1	0.314296	0.366696	0	NA
51768	TM7SF3	0.3142	0.756026	0	NA
25976	TIPARP	0.314186	0.381737	0	NA
5504	PPP1R2	0.314164	0.568891	0	NA
9562	MINPP1	0.314003	0.737188	0	NA
2038	EPB42	0.313885	0.621194	0	NA
10123	ARL4C	0.313874	0.180726	0	NA
59342	SCPEP1	0.313723	0.415526	0	NA
2055	CLN8	0.313265	0.312677	0	NA
80228	ORAI2	0.312852	0.386227	0	NA
3687	ITGAX	0.312834	0.293954	0	NA
8987	STBD1	0.312598	0.370697	0	NA
50848	F11R	0.312439	0.606053	0	NA
1675	CFD	0.312166	0.504115	0	NA
51765	MST4	0.311939	0.519878	0	NA
5980	REV3L	0.31157	0.550953	0	NA
7572	ZNF24	0.311559	0.579103	0	NA
9466	IL27RA	0.311212	0.52425	0	NA
5151	PDE8A	0.310951	0.516617	0	NA
2769	GNA15	0.310871	0.493064	0	NA
56271	BEX4	0.310689	0.377851	0	NA
440400	RNASEK	0.309981	0.283339	0	NA
6535	SLC6A8	0.309595	0.39146	0	NA
6195	RPS6KA1	0.30943	0.437868	0	NA
8649	LAMTOR3	0.309374	0.702908	0	NA
83719	YPEL3	0.309207	0.287532	0	NA
22856	CHSY1	0.308748	0.501003	0	NA
4218	RAB8A	0.308634	0.222068	0	NA
23576	DDAH1	0.308633	0.630242	0	NA
54	ACP5	0.308436	0.488487	0	NA
3093	UBE2K	0.308284	0.675717	0	NA
124944	C17orf49	0.30804	0.579098	0	NA
9314	KLF4	0.307905	0.485838	0	NA
23515	MORC3	0.307327	0.197863	0	NA
57050	UTP3	0.307039	0.465298	0	NA
10379	IRF9	0.306712	0.627528	0	NA
29761	USP25	0.306562	0.3943	0	NA
6500	SKP1	0.306241	0.34768	0	NA
91663	MYADM	0.305896	0.588145	0	NA
22992	KDM2A	0.305701	0.399926	0	NA
2199	FBLN2	0.305573	0.52181	0	NA
2824	GPM6B	0.305425	0.518314	0	NA
715	C1R	0.30501	0.405626	0	NA
3433	IFIT2	0.304709	0.420415	0	NA
3964	LGALS8	0.303907	0.557424	0	NA
51747	LUC7L3	0.303574	0.86023	0	NA
6046	BRD2	0.303538	0.331988	0	NA
116496	FAM129A	0.303006	0.623571	0	NA
57136	APMAP	0.302946	0.803455	0	NA
7184	HSP90B1	0.302851	0.729278	0	NA
116151	FAM210B	0.302739	0.90605	0	NA
51	ACOX1	0.30269	0.419817	0	NA
55505	NOP10	0.302672	0.707068	0	NA
54504	CPVL	0.302612	0.988917	0	NA
57515	SERINC1	0.302492	0.481959	0	NA
11345	GABARAPL2	0.30223	0.508243	0	NA
23225	NUP210	0.301946	0.573797	0	NA
28232	SLCO3A1	0.301818	0.326266	0	NA
57600	FNIP2	0.301759	0.683424	0	NA
51652	CHMP3	0.301461	0.417321	0	NA
6775	STAT4	0.301332	0.36704	0	NA
26268	FBXO9	0.301244	0.49691	0	NA
11193	WBP4	0.301003	0.631222	0	NA
23175	LPIN1	0.300878	0.482387	0	NA
4033	LRMP	0.30059	0.39475	0	NA
10409	BASP1	0.300541	0.43893	0	NA
80148	PQLC1	0.2997	0.398633	0	NA
11184	MAP4K1	0.299333	0.482998	0	NA
5315	PKM	0.299102	0.6436	0	NA
1611	DAP	0.298859	0.564553	0	NA
444	ASPH	0.298603	0.398291	0	NA
84893	FBXO18	0.298272	0.459923	0	NA
10627	MYL12A	0.297928	0.307057	0	NA
2936	GSR	0.297901	0.719563	0	NA
9764	KIAA0513	0.297537	0.340405	0	NA
55534	MAML3	0.297482	0.415919	0	NA
23469	PHF3	0.297468	0.548168	0	NA
7462	LAT2	0.297241	0.618743	0	NA
2157	F8	0.296826	0.501618	0	NA
387763	C11orf96	0.296657	0.571103	0	NA
283537	SLC46A3	0.296624	0.237529	0	NA
6342	SCP2	0.296608	0.646015	0	NA
3930	LBR	0.296203	0.453294	0	NA
285527	FRYL	0.296197	0.574345	0	NA
5452	POU2F2	0.295706	0.268479	0	NA
822	CAPG	0.295619	0.552195	0	NA
6738	TROVE2	0.295319	0.440591	0	NA
25966	C2CD2	0.295068	0.504105	0	NA
10068	IL18BP	0.294808	0.544187	0	NA
91947	ARRDC4	0.294742	0.249728	0	NA
476	ATP1A1	0.294487	0.419269	0	NA
55313	CPPED1	0.294339	0.359279	0	NA
10395	DLC1	0.294296	0.279241	0	NA
27163	NAAA	0.294238	0.663621	0	NA
79713	IGFLR1	0.293227	0.537227	0	NA
114836	SLAMF6	0.293024	0.835166	0	NA
79856	SNX22	0.292793	0.298872	0	NA
57488	ESYT2	0.292775	0.562414	0	NA
53339	BTBD1	0.292649	0.554666	0	NA
51143	DYNC1LI1	0.292638	0.428459	0	NA
26136	TES	0.29261	0.482607	0	NA
64077	LHPP	0.292588	0.400939	0	NA
10097	ACTR2	0.292504	0.495777	0	NA
54812	AFTPH	0.292419	0.374074	0	NA
285237	C3orf38	0.29189	0.435552	0	NA
285193	DUSP28	0.291828	0.545241	0	NA
7123	CLEC3B	0.291821	0.282835	0	NA
401494	PTPLAD2	0.291597	0.456956	0	NA
25836	NIPBL	0.290932	0.6437	0	NA
9315	NREP	0.290725	0.4778	0	NA
4524	MTHFR	0.290558	0.482047	0	NA
57140	RNPEPL1	0.290067	0.629551	0	NA
5922	RASA2	0.290035	0.504243	17	3q23
25798	BRI3	0.289701	0.274804	0	NA
602	BCL3	0.28963	0.448381	0	NA
59345	GNB4	0.289531	0.421569	0	NA
29969	MDFIC	0.289462	0.702387	0	NA
11078	TRIOBP	0.289369	0.596318	0	NA
11057	ABHD2	0.289008	0.395009	0	NA
57461	ISY1	0.287986	0.625602	0	NA
51317	PHF21A	0.287585	0.434177	0	NA
157	ADRBK2	0.287381	0.64012	0	NA
23036	ZNF292	0.287347	0.432183	0	NA
5743	PTGS2	0.286384	0.63745	0	NA
1665	DHX15	0.286248	0.618526	0	NA
10257	ABCC4	0.285829	0.463537	0	NA
51251	NT5C3A	0.285805	0.456537	0	NA
54543	TOMM7	0.285372	0.278965	0	NA
8870	IER3	0.285148	0.628175	0	NA
64782	AEN	0.285114	0.207071	0	NA
85014	TMEM141	0.285112	0.629039	0	NA
10370	CITED2	0.284906	0.357653	50	6q24.1
2237	FEN1	0.284729	0.659495	0	NA
8440	NCK2	0.2837	0.677391	0	NA
57035	RSRP1	0.283288	0.609145	0	NA
28988	DBNL	0.283275	0.612987	0	NA
196527	ANO6	0.282994	0.500817	0	NA
57062	DDX24	0.282843	0.585988	0	NA
8289	ARID1A	0.28255	0.473223	0	NA
11163	NUDT4	0.282525	0.518495	0	NA
161	AP2A2	0.282515	0.475409	0	NA
51218	GLRX5	0.2825	0.276781	0	NA
27430	MAT2B	0.282412	0.954851	0	NA
8613	PPAP2B	0.281878	0.199392	0	NA
4976	OPA1	0.28187	0.485848	0	NA
23186	RCOR1	0.281197	0.587605	0	NA
11010	GLIPR1	0.281073	0.730783	0	NA
5730	PTGDS	0.280451	0.667007	0	NA
4534	MTM1	0.280338	0.457077	0	NA
25847	ANAPC13	0.280221	0.715579	0	NA
118788	PIK3AP1	0.279263	0.629655	0	NA
9991	PTBP3	0.278872	0.618018	0	NA
84667	HES7	0.278549	0.574499	0	NA
23081	KDM4C	0.278494	0.612435	0	NA
9236	CCPG1	0.278468	0.765872	0	NA
7171	TPM4	0.278225	0.477619	0	NA
3430	IFI35	0.277823	0.409483	0	NA
1880	GPR183	0.277819	0.728029	0	NA
60468	BACH2	0.277768	0.464772	0	NA
55331	ACER3	0.277432	0.164399	0	NA
29967	LRP12	0.277245	0.340263	0	NA
25953	PNKD	0.277212	0.237816	0	NA
8533	COPS3	0.277204	0.454748	0	NA
3021	H3F3B	0.277121	0.261978	0	NA
5782	PTPN12	0.276631	0.589787	0	NA
8997	KALRN	0.276591	0.522701	0	NA
84418	CYSTM1	0.276366	0.268766	0	NA
23348	DOCK9	0.276126	0.643376	0	NA
9586	CREB5	0.27597	0.319103	0	NA
2773	GNAI3	0.275955	0.792775	0	NA
3646	EIF3E	0.275792	0.561898	0	NA
9218	VAPA	0.275698	0.316633	0	NA
493856	CISD2	0.275009	0.849581	0	NA
200424	TET3	0.274751	0.370713	0	NA
1824	DSC2	0.274409	0.377072	0	NA
84532	ACSS1	0.27401	0.4467	0	NA
3992	FADS1	0.273619	0.175031	0	NA
1368	CPM	0.273362	0.259404	0	NA
57396	CLK4	0.2727	0.476424	0	NA
5594	MAPK1	0.272481	0.449942	9	22q11.21
2495	FTH1	0.272048	0.400034	0	NA
25915	NDUFAF3	0.272019	0.427141	0	NA
3622	ING2	0.27113	0.720558	0	NA
22902	RUFY3	0.270996	0.486542	0	NA
55114	ARHGAP17	0.270073	0.485074	0	NA
6489	ST8SIA1	0.269904	0.538476	0	NA
378	ARF4	0.26968	0.257545	0	NA
253943	YTHDF3	0.269521	0.610578	0	NA
819	CAMLG	0.269386	0.410543	0	NA
83874	TBC1D10A	0.269166	0.278971	0	NA
6282	S100A11	0.268966	0.750055	0	NA
5532	PPP3CB	0.268918	0.423484	0	NA
481	ATP1B1	0.268695	0.410127	0	NA
706	TSPO	0.268533	0.758094	0	NA
1839	HBEGF	0.268503	0.461151	0	NA
2730	GCLM	0.268356	0.248492	0	NA
7159	TP53BP2	0.267913	0.686644	0	NA
55335	NIPSNAP3B	0.267858	0.477296	0	NA
2184	FAH	0.267523	0.43863	0	NA
9097	USP14	0.267234	0.497212	0	NA
54557	SGTB	0.267157	0.132508	0	NA
10484	SEC23A	0.266992	0.39159	0	NA
7454	WAS	0.266814	0.44922	0	NA
29107	NXT1	0.266492	0.498721	0	NA
6347	CCL2	0.266384	0.77446	0	NA
8829	NRP1	0.266351	0.438869	0	NA
6654	SOS1	0.266103	0.259493	0	NA
10758	TRAF3IP2	0.265798	0.574547	0	NA
467	ATF3	0.265643	0.346491	0	NA
395	ARHGAP6	0.265143	0.25019	0	NA
5885	RAD21	0.26511	0.633128	0	NA
57523	NYNRIN	0.264996	0.541422	0	NA
6196	RPS6KA2	0.264988	0.214476	0	NA
10181	RBM5	0.264977	0.927716	0	NA
10116	FEM1B	0.264596	0.674651	0	NA
9517	SPTLC2	0.26426	0.4724	0	NA
10427	SEC24B	0.264156	0.274878	0	NA
23471	TRAM1	0.263965	0.28128	0	NA
54414	SIAE	0.263884	0.459452	0	NA
7756	ZNF207	0.263767	0.507948	0	NA
3386	ICAM4	0.263694	0.54513	0	NA
25934	NIPSNAP3A	0.263663	0.516284	0	NA
373156	GSTK1	0.263663	0.438931	0	NA
55340	GIMAP5	0.263606	0.420618	0	NA
54918	CMTM6	0.263424	0.571396	0	NA
4782	NFIC	0.263396	0.213991	0	NA
7323	UBE2D3	0.263124	0.575784	0	NA
124997	WDR81	0.262703	0.467	0	NA
83930	STARD3NL	0.261983	0.570103	0	NA
9934	P2RY14	0.261975	0.368167	0	NA
3340	NDST1	0.261609	0.599679	0	NA
55082	ARGLU1	0.261529	0.480527	0	NA
51063	CALHM2	0.261272	0.467505	0	NA
23299	BICD2	0.26122	0.680529	0	NA
5777	PTPN6	0.261025	0.277411	0	NA
317649	EIF4E3	0.260864	0.477295	0	NA
4953	ODC1	0.260782	0.528396	0	NA
57700	FAM160B1	0.260505	0.33816	0	NA
210	ALAD	0.260204	0.784997	0	NA
54665	RSBN1	0.260182	0.376532	0	NA
120425	AMICA1	0.260088	0.705257	0	NA
4924	NUCB1	0.25992	0.561948	0	NA
6892	TAPBP	0.259503	0.331448	0	NA
118813	ZFYVE27	0.258711	0.268976	0	NA
83641	FAM107B	0.258394	0.309289	0	NA
2039	DMTN	0.258347	0.719288	4	8p21.3
23180	RFTN1	0.258108	0.704857	0	NA
8615	USO1	0.257242	0.618068	0	NA
79960	JADE1	0.256714	0.54346	0	NA
283991	UBALD2	0.256601	0.385532	0	NA
8780	RIOK3	0.256373	0.483919	0	NA
85027	SMIM3	0.256198	0.533561	0	NA
427	ASAH1	0.256076	0.315499	0	NA
160622	GRASP	0.255537	0.590573	0	NA
9659	PDE4DIP	0.255354	0.429452	0	NA
3135	HLA-G	0.255288	0.372489	0	NA
1130	LYST	0.255148	0.325648	0	NA
53826	FXYD6	0.255057	0.335534	0	NA
23370	ARHGEF18	0.255049	0.35607	0	NA
6749	SSRP1	0.254972	0.631201	0	NA
440193	CCDC88C	0.254887	0.698079	0	NA
310	ANXA7	0.25482	0.504808	0	NA
3299	HSF4	0.254655	0.628157	0	NA
6778	STAT6	0.254278	0.258775	0	NA
5553	PRG2	0.254146	0.399418	0	NA
858	CAV2	0.254134	0.505955	0	NA
79143	MBOAT7	0.254128	0.583363	0	NA
9587	MAD2L1BP	0.253907	0.378833	0	NA
953	ENTPD1	0.253836	0.572809	0	NA
9881	TRANK1	0.253474	0.267667	0	NA
6813	STXBP2	0.2532	0.501162	0	NA
6890	TAP1	0.253142	0.74537	0	NA
4054	LTBP3	0.252998	0.419346	0	NA
26275	HIBCH	0.2529	0.795142	0	NA
10320	IKZF1	0.25281	0.526257	38	7p12.2
375061	FAM89A	0.252316	0.329228	0	NA
3660	IRF2	0.252146	0.673335	0	NA
10346	TRIM22	0.252117	0.593628	0	NA
952	CD38	0.252102	0.605872	0	NA
334	APLP2	0.251906	0.395832	0	NA
23478	SEC11A	0.250717	0.649492	0	NA
3068	HDGF	0.250676	0.472035	0	NA
414328	IDNK	0.250627	0.510815	0	NA
1025	CDK9	0.250262	0.456008	0	NA
29992	PILRA	0.250161	0.609864	36	7q22.1
10444	ZER1	0.250116	0.629881	0	NA
51278	IER5	0.250001	0.618909	0	NA
51024	FIS1	0.24964	0.694488	0	NA
84333	PCGF5	0.249341	0.246609	0	NA
117289	TAGAP	0.249115	0.607343	0	NA
56181	MTFR1L	0.248776	0.366262	0	NA
3632	INPP5A	0.248401	0.55691	0	NA
1362	CPD	0.248161	0.354584	0	NA
80864	EGFL8	0.248077	0.536364	0	NA
28959	TMEM176B	0.248039	0.411388	0	NA
660	BMX	0.247961	0.7053	0	NA
8372	HYAL3	0.247701	0.502219	0	NA
84196	USP48	0.247502	0.293229	0	NA
90416	C15orf57	0.246992	0.397964	0	NA
8501	SLC43A1	0.246889	0.473284	0	NA
3043	HBB	0.246674	0.330268	3	11p15.4
8648	NCOA1	0.24665	0.612394	0	NA
88455	ANKRD13A	0.246429	0.868143	0	NA
26051	PPP1R16B	0.246036	0.307336	0	NA
24146	CLDN15	0.245717	0.359012	0	NA
6428	SRSF3	0.2449	0.622359	0	NA
7112	TMPO	0.244821	0.71375	0	NA
2681	GGTA1P	0.244638	0.852415	0	NA
7525	YES1	0.244631	0.424927	0	NA
25801	GCA	0.244606	0.658219	0	NA
11221	DUSP10	0.244408	0.409879	0	NA
10284	SAP18	0.244142	0.79576	0	NA
1874	E2F4	0.243394	0.527778	0	NA
3109	HLA-DMB	0.243366	0.417319	0	NA
1072	CFL1	0.243232	0.616695	0	NA
64805	P2RY12	0.242383	0.341552	0	NA
6891	TAP2	0.242101	0.446662	0	NA
79089	TMUB2	0.24197	0.413997	0	NA
3098	HK1	0.24184	0.332033	46	10q22.1
323	APBB2	0.241799	0.263328	0	NA
1731	SEPT1	0.241762	0.390913	0	NA
84814	PPAPDC3	0.241607	0.622612	0	NA
4069	LYZ	0.241577	0.326163	0	NA
23136	EPB41L3	0.241538	0.588604	0	NA
5175	PECAM1	0.241527	0.613384	0	NA
9874	TLK1	0.24151	0.759894	0	NA
23240	KIAA0922	0.241246	0.164497	0	NA
80212	CCDC92	0.240936	0.304998	0	NA
22936	ELL2	0.240833	0.528667	0	NA
51466	EVL	0.240814	0.187121	0	NA
55119	PRPF38B	0.240706	0.493719	0	NA
6643	SNX2	0.240553	0.427974	0	NA
80273	GRPEL1	0.240551	0.930427	0	NA
57198	ATP8B2	0.240088	0.29679	0	NA
51322	WAC	0.239686	0.147669	0	NA
4065	LY75	0.239256	0.201089	0	NA
3956	LGALS1	0.238964	0.368515	0	NA
375387	NRROS	0.238726	0.343084	0	NA
8407	TAGLN2	0.238661	0.588624	0	NA
9367	RAB9A	0.238627	0.662243	0	NA
10161	LPAR6	0.237719	0.576048	0	NA
7940	LST1	0.237568	0.464182	0	NA
919	CD247	0.237377	0.604102	0	NA
150864	FAM117B	0.237348	0.521367	0	NA
37	ACADVL	0.237171	0.571214	0	NA
3815	KIT	0.237167	0.573583	27	4q12
710	SERPING1	0.236428	0.722777	0	NA
54463	FAM134B	0.236389	0.489469	0	NA
29979	UBQLN1	0.23611	0.646816	0	NA
3106	HLA-B	0.236017	0.468372	0	NA
79895	ATP8B4	0.23598	0.271292	0	NA
51441	YTHDF2	0.235885	0.598767	0	NA
7027	TFDP1	0.235308	0.66876	0	NA
51430	SUCO	0.235235	0.508846	0	NA
114769	CARD16	0.234974	0.416662	0	NA
4833	NME4	0.234498	0.50067	41	16p13.3
8659	ALDH4A1	0.234417	0.524632	0	NA
140885	SIRPA	0.234122	0.243601	0	NA
23022	PALLD	0.234048	0.52573	0	NA
84034	EMILIN2	0.23383	0.663603	0	NA
6351	CCL4	0.233544	0.398629	0	NA
1808	DPYSL2	0.233392	0.661213	0	NA
2078	ERG	0.233331	0.575231	0	NA
3965	LGALS9	0.233232	0.401119	0	NA
114908	TMEM123	0.23314	0.388657	0	NA
91748	ELMSAN1	0.23298	0.712221	0	NA
4297	KMT2A	0.232865	0.519853	0	NA
57544	TXNDC16	0.232683	0.26278	0	NA
8566	PDXK	0.232616	0.58503	0	NA
5045	FURIN	0.232579	0.508575	0	NA
7158	TP53BP1	0.232541	0.339681	0	NA
79618	HMBOX1	0.232184	0.647049	0	NA
54468	MIOS	0.232027	0.475372	0	NA
9467	SH3BP5	0.23183	0.508422	0	NA
150094	SIK1	0.231722	0.735578	0	NA
7529	YWHAB	0.231708	0.469754	0	NA
7185	TRAF1	0.231627	0.374387	0	NA
2	A2M	0.23146	0.45388	0	NA
1603	DAD1	0.231316	0.743024	0	NA
10509	SEMA4B	0.231262	0.567912	0	NA
382	ARF6	0.231149	0.398038	0	NA
222642	TSPO2	0.231142	0.575942	0	NA
1959	EGR2	0.230432	0.523597	0	NA
4790	NFKB1	0.230217	0.543225	0	NA
94	ACVRL1	0.230071	0.613488	0	NA
3162	HMOX1	0.230024	0.757861	0	NA
1050	CEBPA	0.229823	0.567076	0	NA
8635	RNASET2	0.229632	0.613223	0	NA
5861	RAB1A	0.229346	0.515923	0	NA
87	ACTN1	0.229332	0.677715	0	NA
26511	CHIC2	0.229247	0.652212	0	NA
26502	NARF	0.229198	0.401993	0	NA
10525	HYOU1	0.229145	0.604567	0	NA
56925	LXN	0.22862	0.560304	0	NA
55030	FBXO34	0.228552	0.596633	0	NA
5806	PTX3	0.228376	0.445481	0	NA
6429	SRSF4	0.227971	0.415274	0	NA
54518	APBB1IP	0.22766	0.710358	0	NA
1236	CCR7	0.227349	0.648699	0	NA
1622	DBI	0.226935	0.593146	0	NA
4074	M6PR	0.226591	0.526227	0	NA
9728	SECISBP2L	0.226564	0.437491	0	NA
51188	SS18L2	0.226552	0.610863	0	NA
253012	HEPACAM2	0.226542	0.634683	0	NA
10010	TANK	0.225983	0.441995	0	NA
56980	PRDM10	0.225877	0.364401	0	NA
10066	SCAMP2	0.225768	0.613636	0	NA
23505	TMEM131	0.225659	0.590667	0	NA
4281	MID1	0.225502	0.28939	0	NA
3840	KPNA4	0.224762	0.309483	0	NA
6310	ATXN1	0.224674	0.330924	0	NA
1889	ECE1	0.224041	0.376266	0	NA
145567	TTC7B	0.223996	0.189993	0	NA
25948	KBTBD2	0.223828	0.372224	0	NA
23362	PSD3	0.223743	0.788547	0	NA
2109	ETFB	0.223605	0.607055	0	NA
9289	GPR56	0.223364	0.292786	0	NA
4698	NDUFA5	0.223289	0.572195	0	NA
10552	ARPC1A	0.223118	0.585944	0	NA
31	ACACA	0.22308	0.276632	0	NA
972	CD74	0.222924	0.808413	0	NA
4248	MGAT3	0.222725	0.435659	0	NA
116159	CYYR1	0.222341	0.794581	0	NA
9528	TMEM59	0.222101	0.521014	0	NA
114757	CYGB	0.221761	0.815143	0	NA
10928	RALBP1	0.22169	0.514087	0	NA
23543	RBFOX2	0.221402	0.512512	0	NA
54464	XRN1	0.221371	0.409215	0	NA
57493	HEG1	0.220676	0.819405	0	NA
3738	KCNA3	0.22051	0.657662	0	NA
10023	FRAT1	0.220434	0.488012	0	NA
55326	AGPAT5	0.220425	0.985231	0	NA
55069	TMEM248	0.220339	0.756482	0	NA
51706	CYB5R1	0.22025	0.640561	0	NA
8698	S1PR4	0.220241	0.484003	0	NA
4179	CD46	0.220001	0.230564	0	NA
3111	HLA-DOA	0.219971	0.532933	0	NA
26137	ZBTB20	0.219926	0.451377	0	NA
7316	UBC	0.219831	0.259579	0	NA
54888	NSUN2	0.219806	0.288529	0	NA
6275	S100A4	0.219702	0.510136	0	NA
8439	NSMAF	0.218444	0.385816	0	NA
23042	PDXDC1	0.218128	0.318142	0	NA
8555	CDC14B	0.218093	0.730216	0	NA
10250	SRRM1	0.218022	0.539916	0	NA
51092	SIDT2	0.218022	0.639187	0	NA
5526	PPP2R5B	0.217843	0.379903	0	NA
654	BMP6	0.217764	0.608261	0	NA
64783	RBM15	0.217582	0.429457	0	NA
8826	IQGAP1	0.21748	0.642625	0	NA
6732	SRPK1	0.217307	0.739221	0	NA
4502	MT2A	0.216941	0.627544	0	NA
64218	SEMA4A	0.216715	0.675638	2	1q22
89849	ATG16L2	0.216697	0.633279	0	NA
201627	DENND6A	0.216223	0.228583	0	NA
23635	SSBP2	0.215331	0.534408	0	NA
51338	MS4A4A	0.214875	0.469793	0	NA
2870	GRK6	0.214603	0.381489	0	NA
1445	CSK	0.214355	0.708342	0	NA
64407	RGS18	0.214319	0.926128	0	NA
22863	ATG14	0.213766	0.378864	0	NA
5898	RALA	0.213575	0.363119	0	NA
57192	MCOLN1	0.213534	0.623502	0	NA
9592	IER2	0.213301	0.400813	14	19p13.2
92565	FANK1	0.212969	0.36435	0	NA
9908	G3BP2	0.212687	0.766676	0	NA
64219	PJA1	0.212567	0.328468	0	NA
1948	EFNB2	0.212305	0.402408	0	NA
5337	PLD1	0.211986	0.668201	0	NA
301	ANXA1	0.211651	0.454593	0	NA
11119	BTN3A1	0.211639	0.68537	13	6p22.1
23564	DDAH2	0.211434	0.536621	0	NA
56882	CDC42SE1	0.211145	0.78735	0	NA
64098	PARVG	0.210932	0.590612	0	NA
81894	SLC25A28	0.210524	0.421114	21	10q24.2
55914	ERBB2IP	0.210065	0.526763	0	NA
22900	CARD8	0.209903	0.51525	0	NA
9051	PSTPIP1	0.209509	0.49435	0	NA
8036	SHOC2	0.209487	0.645589	0	NA
5007	OSBP	0.209339	0.491735	0	NA
84230	LRRC8C	0.209305	0.300603	0	NA
51586	MED15	0.209298	0.526364	0	NA
1051	CEBPB	0.209137	0.456633	0	NA
11152	WDR45	0.209025	0.538979	0	NA
6229	RPS24	0.208918	0.594869	0	NA
56833	SLAMF8	0.208526	0.655561	0	NA
4034	LRCH4	0.208053	0.545603	36	7q22.1
9819	TSC22D2	0.207274	0.291213	0	NA
29952	DPP7	0.207176	0.348425	0	NA
240	ALOX5	0.207086	0.423091	47	10q11.22
54822	TRPM7	0.207033	0.473179	0	NA
284	ANGPT1	0.206797	0.617212	0	NA
283	ANG	0.206587	0.645149	0	NA
57178	ZMIZ1	0.206559	0.470117	0	NA
3932	LCK	0.205855	0.513179	0	NA
85457	CIPC	0.205781	0.626998	0	NA
54934	KANSL2	0.205736	0.751195	0	NA
1487	CTBP1	0.205288	0.4559	0	NA
285440	CYP4V2	0.205243	0.319098	0	NA
387	RHOA	0.205023	0.573362	0	NA
3067	HDC	0.204732	0.521885	0	NA
5533	PPP3CC	0.204213	0.427617	0	NA
53831	GPR84	0.204202	0.293349	0	NA
51585	PCF11	0.204162	0.469211	0	NA
11252	PACSIN2	0.203893	0.398941	0	NA
114294	LACTB	0.203826	0.64763	0	NA
5604	MAP2K1	0.203745	0.572094	0	NA
10728	PTGES3	0.203051	0.916494	0	NA
55337	C19orf66	0.202993	0.355299	0	NA
81688	C6orf62	0.202982	0.410751	0	NA
55619	DOCK10	0.202784	0.801694	0	NA
56257	MEPCE	0.202638	0.518179	36	7q22.1
80781	COL18A1	0.201175	0.270722	0	NA
51386	EIF3L	0.200717	0.793548	0	NA
120	ADD3	0.200439	0.444831	0	NA
513	ATP5D	0.200199	0.44193	0	NA
10658	CELF1	0.200084	0.375595	0	NA
55802	DCP1A	0.200018	0.2288	0	NA
57492	ARID1B	0.199848	0.587094	0	NA
6520	SLC3A2	0.199376	0.549211	0	NA
967	CD63	0.199006	0.389674	0	NA
6302	TSPAN31	0.198974	0.566922	0	NA
5869	RAB5B	0.198871	0.449392	0	NA
203260	CCDC107	0.197383	0.566812	0	NA
23545	ATP6V0A2	0.197057	0.42069	0	NA
57149	LYRM1	0.196838	0.489943	0	NA
154	ADRB2	0.196591	0.566125	0	NA
55599	RNPC3	0.196276	0.463684	0	NA
4064	CD180	0.195271	0.391649	0	NA
51809	GALNT7	0.195	0.632779	0	NA
81847	RNF146	0.194693	0.599308	0	NA
3383	ICAM1	0.19467	0.383938	0	NA
144402	CPNE8	0.194482	0.348436	0	NA
7008	TEF	0.194478	0.627111	0	NA
2205	FCER1A	0.194319	0.514755	0	NA
29990	PILRB	0.194225	0.388652	36	7q22.1
10208	USPL1	0.193762	0.393472	0	NA
1820	ARID3A	0.193629	0.430738	0	NA
122786	FRMD6	0.193258	0.290511	0	NA
26060	APPL1	0.192877	0.487893	0	NA
54930	HAUS4	0.192694	0.480594	0	NA
2022	ENG	0.192492	0.405882	0	NA
5906	RAP1A	0.192426	0.610893	0	NA
3479	IGF1	0.192164	0.49214	0	NA
3606	IL18	0.191876	0.561678	0	NA
3631	INPP4A	0.191828	0.384404	0	NA
83931	STK40	0.191629	0.180716	0	NA
9061	PAPSS1	0.191599	0.706211	0	NA
8766	RAB11A	0.191535	0.438322	22	15q22.31
4642	MYO1D	0.191484	0.818754	0	NA
2647	BLOC1S1	0.191223	0.581209	0	NA
58475	MS4A7	0.191129	0.53033	0	NA
26959	HBP1	0.190897	0.355345	0	NA
9698	PUM1	0.190673	0.654266	0	NA
2280	FKBP1A	0.190448	0.615087	0	NA
26269	FBXO8	0.190444	0.208115	0	NA
1653	DDX1	0.18972	0.663938	0	NA
25941	TPGS2	0.189293	0.68917	0	NA
23111	SPG20	0.188948	0.489677	0	NA
393	ARHGAP4	0.188473	0.490864	0	NA
925	CD8A	0.188052	0.447172	0	NA
55704	CCDC88A	0.187775	0.468653	0	NA
3033	HADH	0.187667	0.704208	0	NA
2162	F13A1	0.187425	0.33989	0	NA
2354	FOSB	0.187281	0.325682	0	NA
121665	SPPL3	0.187192	0.386021	0	NA
9733	SART3	0.187081	0.604884	0	NA
79154	DHRS11	0.186269	0.23813	0	NA
55841	WWC3	0.18607	0.333581	0	NA
421	ARVCF	0.186026	0.561079	0	NA
11235	PDCD10	0.184741	0.427705	0	NA
383	ARG1	0.18433	0.573076	0	NA
157769	FAM91A1	0.184173	0.625271	0	NA
10335	MRVI1	0.183916	0.430869	0	NA
27020	NPTN	0.183888	0.815682	0	NA
9263	STK17A	0.183601	0.395992	0	NA
6494	SIPA1	0.18315	0.531329	0	NA
2107	ETF1	0.183084	0.865847	0	NA
25778	DSTYK	0.183071	0.349522	0	NA
3310	HSPA6	0.182691	0.550873	0	NA
1649	DDIT3	0.182538	0.509168	0	NA
23500	DAAM2	0.182419	0.806587	0	NA
85025	TMEM60	0.182216	0.669348	0	NA
27032	ATP2C1	0.182151	0.791369	0	NA
23043	TNIK	0.181936	0.447112	0	NA
10006	ABI1	0.181769	0.783302	0	NA
120892	LRRK2	0.181185	0.663109	0	NA
54981	NMRK1	0.18116	0.373584	0	NA
64236	PDLIM2	0.181027	0.416692	0	NA
55240	STEAP3	0.180912	0.617412	0	NA
4097	MAFG	0.18074	0.484569	0	NA
79720	VPS37B	0.180662	0.3317	0	NA
5867	RAB4A	0.180625	0.350009	0	NA
9711	KIAA0226	0.179981	0.540786	0	NA
84282	RNF135	0.179882	0.546848	0	NA
2760	GM2A	0.179162	0.311943	0	NA
26230	TIAM2	0.17913	0.528875	0	NA
3189	HNRNPH3	0.178881	0.296771	0	NA
9616	RNF7	0.178611	0.417165	17	3q23
51593	SRRT	0.177528	0.682992	36	7q22.1
51504	TRMT112	0.177494	0.735948	0	NA
79887	PLBD1	0.176929	0.438015	0	NA
3597	IL13RA1	0.17687	0.404087	0	NA
1213	CLTC	0.17674	0.45123	0	NA
64761	PARP12	0.176679	0.577977	0	NA
9060	PAPSS2	0.176666	0.251381	0	NA
54331	GNG2	0.176449	0.571306	0	NA
84293	FAM213A	0.176234	0.27756	0	NA
103910	MYL12B	0.176179	1.06175	0	NA
23177	CEP68	0.175701	0.417145	0	NA
136895	C7orf31	0.175441	0.524189	0	NA
4082	MARCKS	0.175083	0.67148	0	NA
2820	GPD2	0.174735	0.473617	0	NA
7109	TRAPPC10	0.174605	0.352525	0	NA
83871	RAB34	0.173	0.254977	0	NA
136319	MTPN	0.172615	0.639475	16	7q33
8895	CPNE3	0.172357	0.473213	0	NA
170575	GIMAP1	0.172107	0.404252	0	NA
23530	NNT	0.171627	0.441948	0	NA
79670	ZCCHC6	0.171556	0.461658	0	NA
7534	YWHAZ	0.171554	0.500574	0	NA
27036	SIGLEC7	0.171542	0.581159	0	NA
53	ACP2	0.171453	0.426864	0	NA
90102	PHLDB2	0.171359	0.397739	0	NA
26578	OSTF1	0.171325	0.811784	0	NA
22990	PCNX	0.171244	0.311918	0	NA
306	ANXA3	0.171106	0.642333	0	NA
552889	ATXN7L3B	0.170622	0.543949	0	NA
50640	PNPLA8	0.170431	0.748414	0	NA
64072	CDH23	0.169938	0.515624	0	NA
51199	NIN	0.169881	0.650056	0	NA
56984	PSMG2	0.169704	0.485428	0	NA
7376	NR1H2	0.169513	0.661034	0	NA
6612	SUMO3	0.169509	0.568121	0	NA
55700	MAP7D1	0.169261	0.506068	0	NA
2869	GRK5	0.169166	0.408077	0	NA
51668	HSPB11	0.169068	0.44555	0	NA
55823	VPS11	0.168604	0.593593	0	NA
51138	COPS4	0.168544	0.686987	0	NA
56204	FAM214A	0.16806	0.766125	0	NA
81873	ARPC5L	0.167932	0.915961	0	NA
6708	SPTA1	0.167634	0.600076	5	1q23.1
93035	PKHD1L1	0.167453	0.231155	0	NA
91419	XRCC6BP1	0.167235	0.55448	0	NA
23643	LY96	0.167166	0.423646	0	NA
22878	TRAPPC8	0.166664	0.500668	0	NA
54977	SLC25A38	0.166506	0.422096	0	NA
116224	FAM122A	0.166173	0.751561	0	NA
182	JAG1	0.166105	0.353822	0	NA
729515	TMEM242	0.165757	0.617411	0	NA
51776	ZAK	0.165554	0.41115	0	NA
1318	SLC31A2	0.16552	0.594267	0	NA
1453	CSNK1D	0.165361	0.298741	0	NA
199675	MCEMP1	0.165323	0.581644	0	NA
135	ADORA2A	0.165299	0.481299	0	NA
51202	DDX47	0.164314	0.551007	0	NA
9554	SEC22B	0.164285	0.283383	0	NA
1396	CRIP1	0.164051	0.219382	0	NA
84525	HOPX	0.164045	0.393066	0	NA
3575	IL7R	0.163842	0.544236	0	NA
339745	SPOPL	0.163743	0.300482	0	NA
113829	SLC35A4	0.163291	0.889806	0	NA
129080	EMID1	0.163118	0.442615	0	NA
9188	DDX21	0.163114	0.63375	0	NA
1960	EGR3	0.163011	0.675676	0	NA
170954	PPP1R18	0.162905	0.709583	0	NA
581	BAX	0.162696	0.538018	0	NA
22941	SHANK2	0.162352	0.659113	0	NA
55647	RAB20	0.162333	0.461656	0	NA
1785	DNM2	0.162098	0.632381	0	NA
219771	CCNY	0.16204	0.463156	0	NA
8459	TPST2	0.16165	0.417941	0	NA
5046	PCSK6	0.161426	0.463148	0	NA
65979	PHACTR4	0.161367	0.712221	0	NA
27333	GOLIM4	0.161293	0.601668	0	NA
4835	NQO2	0.161182	0.510761	0	NA
51062	ATL1	0.161089	0.444602	0	NA
29919	C18orf8	0.160794	0.412665	0	NA
4664	NAB1	0.160622	0.556354	0	NA
1486	CTBS	0.160532	0.505074	0	NA
55422	ZNF331	0.160426	0.735163	0	NA
4784	NFIX	0.159906	0.660383	14	19p13.2
9465	AKAP7	0.159772	0.57292	0	NA
5909	RAP1GAP	0.159465	0.778878	0	NA
5993	RFX5	0.159313	0.692758	0	NA
220972	MARCH8	0.159034	0.182395	47	10q11.22
23305	ACSL6	0.158766	0.687027	0	NA
64222	TOR3A	0.158637	0.41024	0	NA
7392	USF2	0.158348	0.426875	0	NA
7100	TLR5	0.158332	0.318419	0	NA
64215	DNAJC1	0.157025	0.518972	0	NA
30815	ST6GALNAC6	0.156789	0.605937	0	NA
81624	DIAPH3	0.156537	0.353799	0	NA
6427	SRSF2	0.156442	0.37124	0	NA
9873	FCHSD2	0.156429	0.342884	0	NA
152007	GLIPR2	0.156405	0.36897	0	NA
2034	EPAS1	0.1564	0.463384	31	2p21-p16
7881	KCNAB1	0.156228	0.483847	0	NA
3134	HLA-F	0.156217	0.401498	0	NA
1606	DGKA	0.155869	0.534653	0	NA
9131	AIFM1	0.155433	0.423213	0	NA
3945	LDHB	0.154783	0.709936	0	NA
205428	C3orf58	0.15404	0.671503	0	NA
55930	MYO5C	0.153513	0.356693	0	NA
64420	SUSD1	0.15327	0.346135	0	NA
[truncated: 19,357 more rows]
