# Supplementary material for: Prioritizing causal disease genes using unbiased genomic features
Source: Genome Biol. 2014 Dec 3;15(12):3274. doi: 10.1186/s13059-014-0534-8 (PMC4279789; doi:10.1186/s13059-014-0534-8)
Supplement: Additional file 39: Table S43. — OPEN predictions for kidney function. [file 13059_2014_534_MOESM39_ESM.xlsx]

## Sheet: HP_1000115_OPEN_predictions.txt
Entrez_ID	HGNC	Score	Stdev	GWAS Hit (loci are numbered, 0 = not within a GWAS locus)	Locus (NA = gene not within a GWAS locus)
57509	MTUS1	1.40271	0.279599	0	NA
23345	SYNE1	1.38446	0.603782	0	NA
9743	ARHGAP32	1.38152	0.589575	0	NA
8671	SLC4A4	1.37362	0.778986	0	NA
26137	ZBTB20	1.34656	0.375823	0	NA
10579	TACC2	1.27132	0.370889	0	NA
8777	MPDZ	1.22926	0.474882	0	NA
152503	SH3D19	1.22473	0.514626	0	NA
114876	OSBPL1A	1.20909	0.486346	0	NA
4052	LTBP1	1.17424	0.303123	0	NA
22941	SHANK2	1.16725	0.324391	0	NA
6095	RORA	1.16523	0.271554	0	NA
375449	MAST4	1.15617	0.549089	0	NA
30011	SH3KBP1	1.15454	0.235471	0	NA
9071	CLDN10	1.15197	0.848361	0	NA
1672	DEFB1	1.14126	0.544182	0	NA
2562	GABRB3	1.14056	0.304155	0	NA
23189	KANK1	1.13923	0.853719	0	NA
54502	RBM47	1.13463	0.34589	0	NA
862	RUNX1T1	1.11209	0.494619	0	NA
2887	GRB10	1.10914	0.723725	0	NA
5295	PIK3R1	1.10043	0.380927	0	NA
23321	TRIM2	1.09845	0.510549	0	NA
7145	TNS1	1.09425	0.64909	0	NA
4781	NFIB	1.0932	0.431378	0	NA
5284	PIGR	1.08815	0.285187	0	NA
221395	GPR116	1.08784	0.320357	0	NA
8470	SORBS2	1.08196	0.696096	0	NA
288	ANK3	1.08123	0.729383	0	NA
5602	MAPK10	1.08018	0.536123	0	NA
10161	LPAR6	1.07388	0.52272	0	NA
55788	LMBRD1	1.0731	0.419358	0	NA
23022	PALLD	1.07156	0.429496	0	NA
79589	RNF128	1.06705	0.322778	0	NA
90102	PHLDB2	1.0665	0.690557	0	NA
90627	STARD13	1.06642	0.351335	0	NA
2878	GPX3	1.03335	0.574074	0	NA
3764	KCNJ8	1.03177	0.578811	0	NA
55790	CSGALNACT1	1.03177	0.111927	0	NA
2036	EPB41L1	1.0302	0.487389	0	NA
65983	GRAMD3	1.0297	0.363142	0	NA
900	CCNG1	1.02823	0.272529	0	NA
5332	PLCB4	1.02545	0.656554	0	NA
2078	ERG	1.02301	0.570506	0	NA
5523	PPP2R3A	1.01406	0.382401	0	NA
9547	CXCL14	1.00684	0.250954	0	NA
2104	ESRRG	1.00244	0.432225	0	NA
8322	FZD4	0.990179	0.651583	0	NA
27020	NPTN	0.983247	0.351483	0	NA
4128	MAOA	0.981324	0.620424	0	NA
3075	CFH	0.977488	0.625148	0	NA
285440	CYP4V2	0.977087	0.592094	0	NA
23543	RBFOX2	0.97646	0.593911	0	NA
10580	SORBS1	0.975311	0.464447	0	NA
2157	F8	0.972414	0.650765	0	NA
50863	NTM	0.971682	0.549476	0	NA
3490	IGFBP7	0.961314	0.672139	0	NA
4638	MYLK	0.96018	0.387785	0	NA
254428	SLC41A1	0.958509	0.238589	0	NA
1837	DTNA	0.952578	0.63888	0	NA
783	CACNB2	0.952465	0.487905	0	NA
185	AGTR1	0.951187	0.475447	0	NA
9500	MAGED1	0.948481	0.626782	0	NA
50507	NOX4	0.948086	0.84798	0	NA
4026	LPP	0.943694	0.884317	19	3q27.3
130	ADH6	0.940092	0.557244	0	NA
22862	FNDC3A	0.938011	0.557928	0	NA
1519	CTSO	0.937804	0.444623	0	NA
6840	SVIL	0.934684	0.548165	0	NA
800	CALD1	0.933138	0.468229	0	NA
4129	MAOB	0.932466	0.431337	0	NA
23327	NEDD4L	0.931513	0.834431	0	NA
11214	AKAP13	0.9312	0.389751	0	NA
55303	GIMAP4	0.925786	0.33789	0	NA
6938	TCF12	0.923521	0.414325	0	NA
7102	TSPAN7	0.911699	0.481575	0	NA
9315	NREP	0.90046	0.897074	0	NA
5063	PAK3	0.896886	0.809371	0	NA
3290	HSD11B1	0.893409	0.578113	0	NA
114880	OSBPL6	0.892007	0.634474	0	NA
84952	CGNL1	0.890634	0.938686	0	NA
1184	CLCN5	0.888572	0.495899	0	NA
23576	DDAH1	0.887535	0.548808	0	NA
55970	GNG12	0.884573	0.367115	0	NA
4155	MBP	0.884543	0.281814	0	NA
2335	FN1	0.884458	0.608555	0	NA
1124	CHN2	0.881315	0.490197	0	NA
10129	FRY	0.876629	0.516633	0	NA
114299	PALM2	0.874836	0.725514	0	NA
158326	FREM1	0.873163	0.579917	0	NA
3479	IGF1	0.872303	0.427606	0	NA
6764	ST5	0.869261	0.574985	0	NA
56243	KIAA1217	0.868298	0.389511	0	NA
57161	PELI2	0.868086	0.777579	0	NA
9154	SLC28A1	0.867332	0.895804	0	NA
9445	ITM2B	0.866997	0.481131	0	NA
79632	FAM184A	0.866307	0.676592	0	NA
8613	PPAP2B	0.864449	0.531304	0	NA
58488	PCTP	0.863302	0.219873	0	NA
3643	INSR	0.860092	0.364661	0	NA
2517	FUCA1	0.8579	0.472264	0	NA
5789	PTPRD	0.857592	0.436218	0	NA
5125	PCSK5	0.854798	0.49176	0	NA
80036	TRPM3	0.854386	0.789519	0	NA
29974	A1CF	0.852646	0.799107	0	NA
10397	NDRG1	0.84813	0.602991	0	NA
23187	PHLDB1	0.847343	0.389666	0	NA
367	AR	0.846126	0.99071	0	NA
1601	DAB2	0.845037	0.528462	0	NA
6697	SPR	0.844546	0.585195	0	NA
8848	TSC22D1	0.843227	0.495496	0	NA
54843	SYTL2	0.840354	0.677579	0	NA
3772	KCNJ15	0.839186	0.57637	0	NA
6711	SPTBN1	0.837202	0.500583	0	NA
120	ADD3	0.835638	0.4846	0	NA
140733	MACROD2	0.834007	0.303597	0	NA
6480	ST6GAL1	0.829972	0.62283	0	NA
5156	PDGFRA	0.829695	0.425354	0	NA
5521	PPP2R2B	0.828932	0.484522	0	NA
51179	HAO2	0.82802	0.782399	0	NA
4071	TM4SF1	0.826631	0.325104	0	NA
6097	RORC	0.822728	0.485543	0	NA
358	AQP1	0.820653	0.93356	0	NA
80144	FRAS1	0.819038	0.51427	0	NA
6304	SATB1	0.818896	0.275658	0	NA
5468	PPARG	0.817507	0.726033	0	NA
196527	ANO6	0.81629	0.75237	0	NA
1756	DMD	0.813906	0.629285	0	NA
1804	DPP6	0.812545	0.836273	0	NA
94121	SYTL4	0.808716	0.768977	0	NA
11069	RAPGEF4	0.808471	0.349296	0	NA
23001	WDFY3	0.804545	0.385855	0	NA
133688	UGT3A1	0.803451	0.561356	0	NA
8440	NCK2	0.800763	0.459909	0	NA
153090	DAB2IP	0.799994	0.372399	0	NA
9754	STARD8	0.798484	0.51434	0	NA
57556	SEMA6A	0.798137	0.683267	0	NA
54414	SIAE	0.795692	0.718092	0	NA
55074	OXR1	0.794383	0.457932	0	NA
22998	LIMCH1	0.792387	0.292423	0	NA
9353	SLIT2	0.791025	0.871336	0	NA
122786	FRMD6	0.788397	0.653156	0	NA
9079	LDB2	0.788364	0.510021	0	NA
11309	SLCO2B1	0.787995	0.752556	0	NA
5091	PC	0.78742	0.703534	0	NA
83478	ARHGAP24	0.78637	0.453128	0	NA
5627	PROS1	0.786276	0.922938	0	NA
2824	GPM6B	0.784754	0.604033	0	NA
10046	MAMLD1	0.780883	0.530503	0	NA
80031	SEMA6D	0.780715	0.398607	0	NA
7915	ALDH5A1	0.779574	0.868676	0	NA
151126	ZNF385B	0.778948	0.463099	0	NA
3977	LIFR	0.777279	0.382109	0	NA
847	CAT	0.777002	0.464603	0	NA
9590	AKAP12	0.776168	0.537111	0	NA
154796	AMOT	0.774039	0.401525	0	NA
627	BDNF	0.772492	0.86503	0	NA
10840	ALDH1L1	0.771683	0.627361	0	NA
5465	PPARA	0.769859	0.47586	0	NA
1282	COL4A1	0.768449	0.70551	0	NA
6091	ROBO1	0.765565	0.470712	0	NA
128553	TSHZ2	0.760845	0.468582	0	NA
4205	MEF2A	0.758983	0.282012	0	NA
10451	VAV3	0.758217	0.469026	0	NA
9027	NAT8	0.751761	0.512346	10	2p13.1
54757	FAM20A	0.749579	0.688597	0	NA
57142	RTN4	0.748012	0.526038	0	NA
83758	RBP5	0.746805	0.453751	0	NA
25937	WWTR1	0.746175	0.924288	0	NA
8528	DDO	0.744969	0.686598	0	NA
2581	GALC	0.744686	0.535558	0	NA
4482	MSRA	0.744019	0.442649	0	NA
83938	C10orf11	0.742472	0.354995	0	NA
5787	PTPRB	0.741453	0.558157	0	NA
6342	SCP2	0.741443	0.488716	0	NA
4163	MCC	0.739608	0.483118	0	NA
7078	TIMP3	0.739181	0.322002	0	NA
83439	TCF7L1	0.737648	0.409527	0	NA
56034	PDGFC	0.73621	0.295157	0	NA
7048	TGFBR2	0.735447	0.653934	0	NA
6584	SLC22A5	0.733887	0.59651	0	NA
6038	RNASE4	0.732779	0.788742	0	NA
9586	CREB5	0.731319	0.288418	0	NA
715	C1R	0.729187	0.484003	0	NA
4810	NHS	0.723314	0.457475	0	NA
10144	FAM13A	0.723214	0.556578	0	NA
113235	SLC46A1	0.718099	0.648245	0	NA
92	ACVR2A	0.716428	0.685666	0	NA
23228	PLCL2	0.715925	0.388625	0	NA
11320	MGAT4A	0.713153	0.794214	0	NA
1593	CYP27A1	0.712214	0.625249	0	NA
2938	GSTA1	0.712058	0.644682	0	NA
56994	CHPT1	0.708288	0.525657	0	NA
84281	C2orf88	0.708136	0.458247	0	NA
57700	FAM160B1	0.708011	0.521953	0	NA
2534	FYN	0.706742	0.461528	0	NA
5654	HTRA1	0.704996	0.753631	0	NA
389432	SAMD5	0.704799	0.363922	0	NA
221037	JMJD1C	0.704731	0.527274	0	NA
55930	MYO5C	0.699833	0.652638	0	NA
2823	GPM6A	0.696463	0.382129	0	NA
7068	THRB	0.696363	0.581227	0	NA
2060	EPS15	0.69573	0.67416	0	NA
83699	SH3BGRL2	0.693251	0.441015	0	NA
23224	SYNE2	0.693017	0.360476	0	NA
7026	NR2F2	0.691674	0.176166	0	NA
5137	PDE1C	0.691264	0.534536	0	NA
9863	MAGI2	0.68836	0.433407	0	NA
50650	ARHGEF3	0.68776	0.445474	0	NA
3920	LAMP2	0.687619	0.534813	0	NA
10194	TSHZ1	0.687534	0.847342	0	NA
3221	HOXC4	0.687501	0.516231	0	NA
1827	RCAN1	0.68717	0.445383	0	NA
8309	ACOX2	0.686814	0.688127	0	NA
59	ACTA2	0.683371	0.747708	0	NA
114905	C1QTNF7	0.682941	0.833477	0	NA
349565	NMNAT3	0.682076	0.530911	0	NA
23194	FBXL7	0.681436	0.476005	0	NA
51705	EMCN	0.681347	0.520669	0	NA
23179	RGL1	0.681252	0.719696	0	NA
3486	IGFBP3	0.681221	0.672103	0	NA
53345	TM6SF2	0.680923	0.617797	0	NA
23433	RHOQ	0.680207	0.606155	0	NA
64284	RAB17	0.677529	0.616687	0	NA
4601	MXI1	0.677325	0.454797	0	NA
22906	TRAK1	0.676557	0.25173	0	NA
51196	PLCE1	0.673189	0.370348	0	NA
169792	GLIS3	0.672667	0.433125	0	NA
51474	LIMA1	0.671896	0.518215	0	NA
6660	SOX5	0.671472	0.721089	0	NA
11259	FILIP1L	0.670441	0.666991	0	NA
54207	KCNK10	0.669777	0.435849	0	NA
9910	RABGAP1L	0.669346	0.692025	0	NA
2028	ENPEP	0.668285	0.289241	0	NA
140738	TMEM37	0.668131	0.199709	0	NA
55075	UACA	0.667718	0.547019	0	NA
7412	VCAM1	0.666756	0.844494	0	NA
32	ACACB	0.666602	0.737684	0	NA
10276	NET1	0.66628	0.662262	0	NA
5791	PTPRE	0.66621	0.305816	0	NA
56241	SUSD2	0.66516	0.548367	0	NA
2737	GLI3	0.664568	0.39646	0	NA
10982	MAPRE2	0.664463	0.424365	0	NA
23191	CYFIP1	0.664447	0.774826	0	NA
51566	ARMCX3	0.664277	0.663148	0	NA
10299	MARCH6	0.663781	0.903857	0	NA
64065	PERP	0.663063	0.400055	0	NA
54463	FAM134B	0.662811	0.31542	0	NA
55328	RNLS	0.662123	0.504343	0	NA
6568	SLC17A1	0.661616	0.472532	0	NA
4734	NEDD4	0.660915	0.56671	0	NA
9766	KIAA0247	0.658177	0.396153	0	NA
4208	MEF2C	0.65699	0.656834	0	NA
3773	KCNJ16	0.65664	0.242201	0	NA
9659	PDE4DIP	0.654294	0.764006	0	NA
9886	RHOBTB1	0.653924	0.41374	0	NA
1910	EDNRB	0.652147	0.213643	0	NA
26275	HIBCH	0.651757	0.715116	0	NA
1831	TSC22D3	0.648848	0.774506	0	NA
5337	PLD1	0.648684	0.620512	0	NA
18	ABAT	0.647962	0.412286	0	NA
860	RUNX2	0.646833	0.669758	0	NA
6716	SRD5A2	0.64624	0.804531	0	NA
3914	LAMB3	0.644907	1.00976	0	NA
2620	GAS2	0.641751	0.586046	0	NA
6583	SLC22A4	0.640995	0.459418	0	NA
10509	SEMA4B	0.640688	0.286895	0	NA
121551	BTBD11	0.640606	0.875206	0	NA
54832	VPS13C	0.639423	0.273949	0	NA
2273	FHL1	0.636908	0.302383	0	NA
1644	DDC	0.635945	0.653726	0	NA
8555	CDC14B	0.635657	0.551041	0	NA
10404	CPQ	0.634663	0.503513	0	NA
5926	ARID4A	0.634478	1.0541	0	NA
26959	HBP1	0.63376	0.563375	0	NA
6925	TCF4	0.63339	0.437797	0	NA
2258	FGF13	0.63153	0.609835	0	NA
57088	PLSCR4	0.630654	0.789402	0	NA
57600	FNIP2	0.630069	0.61044	0	NA
92346	C1orf105	0.630008	0.381602	0	NA
1052	CEBPD	0.628322	0.505724	0	NA
3172	HNF4A	0.626931	0.757462	0	NA
9686	VGLL4	0.626375	0.96153	0	NA
56935	SMCO4	0.625509	0.148065	0	NA
55160	ARHGEF10L	0.623815	0.474028	0	NA
25780	RASGRP3	0.623497	0.70811	0	NA
7021	TFAP2B	0.623468	0.674855	0	NA
10395	DLC1	0.622725	0.44004	0	NA
54504	CPVL	0.62202	0.630624	0	NA
2651	GCNT2	0.621961	0.558662	0	NA
8490	RGS5	0.620189	0.500356	0	NA
5774	PTPN3	0.61892	0.542787	0	NA
10979	FERMT2	0.618339	0.685755	0	NA
481	ATP1B1	0.617545	0.991267	0	NA
125488	TTC39C	0.616709	0.52902	0	NA
118429	ANTXR2	0.616612	0.631579	0	NA
8564	KMO	0.616212	0.500052	0	NA
5105	PCK1	0.613568	0.9204	0	NA
3134	HLA-F	0.613392	0.493795	0	NA
394	ARHGAP5	0.613099	0.574661	0	NA
51268	PIPOX	0.612657	0.349806	0	NA
90874	ZNF697	0.612309	0.455647	0	NA
10625	IVNS1ABP	0.611812	0.416145	0	NA
8545	CGGBP1	0.611714	0.589813	0	NA
1289	COL5A1	0.610974	0.443621	0	NA
222166	MTURN	0.610854	0.639477	0	NA
89866	SEC16B	0.609849	0.411092	0	NA
8858	PROZ	0.609268	0.609233	0	NA
57678	GPAM	0.605283	0.49156	0	NA
8997	KALRN	0.604433	0.592142	0	NA
8424	BBOX1	0.604247	0.458606	0	NA
7421	VDR	0.604106	0.520269	0	NA
7050	TGIF1	0.602908	0.341321	0	NA
85458	DIXDC1	0.60192	0.755788	0	NA
29940	DSE	0.600006	0.550089	0	NA
1508	CTSB	0.600005	0.539104	0	NA
11252	PACSIN2	0.599087	0.438478	0	NA
56898	BDH2	0.598736	0.545525	0	NA
283298	OLFML1	0.596234	0.591403	0	NA
6446	SGK1	0.595982	0.520671	0	NA
222389	BEND7	0.595802	0.294703	0	NA
6578	SLCO2A1	0.595437	0.624449	0	NA
5208	PFKFB2	0.594556	0.342111	0	NA
51226	COPZ2	0.594411	0.232499	0	NA
23554	TSPAN12	0.593065	0.502489	0	NA
114926	SMIM19	0.592702	0.795071	0	NA
23314	SATB2	0.592304	0.89675	0	NA
287	ANK2	0.591941	0.402181	0	NA
54996	MARC2	0.591664	0.672946	0	NA
253260	RICTOR	0.591419	0.535481	0	NA
1112	FOXN3	0.591315	0.553426	0	NA
55294	FBXW7	0.590742	0.554162	0	NA
5144	PDE4D	0.590678	0.618809	0	NA
825	CAPN3	0.590678	0.355639	0	NA
1912	PHC2	0.589394	0.843359	0	NA
54886	LPPR1	0.587494	0.528084	0	NA
9465	AKAP7	0.587299	0.327094	0	NA
4739	NEDD9	0.586489	0.494687	0	NA
347735	SERINC2	0.586048	0.527348	0	NA
7456	WIPF1	0.583257	0.768575	0	NA
2908	NR3C1	0.582606	0.531038	0	NA
4133	MAP2	0.582305	0.42861	0	NA
84460	ZMAT1	0.582256	0.266996	0	NA
51643	TMBIM4	0.581416	0.258579	0	NA
8854	ALDH1A2	0.579016	0.860055	0	NA
4154	MBNL1	0.579	0.289815	0	NA
200150	PLD5	0.578237	0.328402	0	NA
56955	MEPE	0.577824	0.730276	30	4q22.1
144110	TMEM86A	0.577702	0.661604	0	NA
5445	PON2	0.575358	0.402484	0	NA
54762	GRAMD1C	0.574246	0.208763	0	NA
56889	TM9SF3	0.574076	0.582242	0	NA
6505	SLC1A1	0.573809	0.940136	0	NA
3554	IL1R1	0.573645	0.428773	0	NA
23362	PSD3	0.573558	0.778002	0	NA
23112	TNRC6B	0.572995	0.335398	0	NA
79974	CPED1	0.570262	0.23706	0	NA
5053	PAH	0.569737	0.594602	0	NA
7869	SEMA3B	0.569636	0.762451	0	NA
23365	ARHGEF12	0.569562	0.766858	0	NA
34	ACADM	0.56936	0.716747	0	NA
7077	TIMP2	0.568643	0.482609	0	NA
23150	FRMD4B	0.568389	0.483749	0	NA
2690	GHR	0.56794	0.592207	0	NA
3475	IFRD1	0.564741	0.190478	0	NA
57616	TSHZ3	0.564729	0.636136	0	NA
368	ABCC6	0.564692	0.312283	0	NA
7105	TSPAN6	0.564447	0.413124	0	NA
89927	C16orf45	0.563319	0.335832	0	NA
8626	TP63	0.562939	0.498624	0	NA
27141	CIDEB	0.562553	0.681113	0	NA
427	ASAH1	0.561925	0.633272	0	NA
5138	PDE2A	0.558572	0.884476	0	NA
10413	YAP1	0.558094	0.591487	0	NA
57533	TBC1D14	0.556472	0.732757	0	NA
6503	SLA	0.556301	0.766688	0	NA
7097	TLR2	0.556285	0.367767	0	NA
23710	GABARAPL1	0.556036	0.44825	0	NA
6546	SLC8A1	0.555976	0.104739	0	NA
2334	AFF2	0.555772	0.570854	0	NA
83988	NCALD	0.554391	0.501624	0	NA
54946	SLC41A3	0.554233	0.470071	0	NA
2122	MECOM	0.553968	0.656582	20	3q26.2
285362	SUMF1	0.553487	0.459228	0	NA
10133	OPTN	0.552846	0.617613	0	NA
51454	GULP1	0.552567	0.507397	0	NA
323	APBB2	0.552196	0.95931	0	NA
9481	SLC25A27	0.549988	0.660078	0	NA
8801	SUCLG2	0.547732	0.637511	0	NA
1998	ELF2	0.547709	0.555106	0	NA
525	ATP6V1B1	0.546513	0.50762	0	NA
9058	SLC13A2	0.546074	0.373344	0	NA
80781	COL18A1	0.545419	0.523171	0	NA
9119	KRT75	0.544464	0.764301	0	NA
5236	PGM1	0.544069	0.718786	0	NA
60592	SCOC	0.542081	0.294275	0	NA
3910	LAMA4	0.541515	0.480911	0	NA
220213	OTUD1	0.54148	0.619619	0	NA
25976	TIPARP	0.541306	0.276137	0	NA
23213	SULF1	0.540698	0.52366	0	NA
54715	RBFOX1	0.540385	0.39059	0	NA
7498	XDH	0.540327	0.455664	0	NA
5167	ENPP1	0.539107	0.418684	0	NA
9722	NOS1AP	0.539028	0.630709	0	NA
6530	SLC6A2	0.538577	0.440541	0	NA
831	CAST	0.53754	0.62689	0	NA
224	ALDH3A2	0.537438	0.717143	0	NA
395	ARHGAP6	0.536535	0.124385	0	NA
23506	GLTSCR1L	0.535761	0.712862	0	NA
8853	ASAP2	0.53504	0.880991	0	NA
8644	AKR1C3	0.534668	0.412919	0	NA
31	ACACA	0.532784	0.674158	0	NA
91584	PLXNA4	0.531387	0.453932	0	NA
64764	CREB3L2	0.529681	0.682872	0	NA
89796	NAV1	0.529618	0.452178	0	NA
5797	PTPRM	0.528291	0.806503	0	NA
1806	DPYD	0.528291	0.463262	0	NA
10560	SLC19A2	0.527851	0.470623	0	NA
57224	NHSL1	0.52747	0.64032	0	NA
91768	CABLES1	0.527371	0.442904	0	NA
115677	NOSTRIN	0.527317	0.564599	0	NA
401152	C4orf3	0.527154	0.584229	0	NA
28232	SLCO3A1	0.527097	0.345146	0	NA
28986	MAGEH1	0.526246	0.328161	0	NA
51439	FAM8A1	0.525952	0.462824	0	NA
7049	TGFBR3	0.525822	0.22062	0	NA
3176	HNMT	0.525806	0.645185	0	NA
3958	LGALS3	0.52574	0.375233	0	NA
54858	PGPEP1	0.525176	0.462583	0	NA
4215	MAP3K3	0.525145	0.569216	0	NA
10924	SMPDL3A	0.524918	0.894279	0	NA
1003	CDH5	0.524639	0.374375	0	NA
10424	PGRMC2	0.523427	0.506131	0	NA
1634	DCN	0.52296	0.769991	0	NA
10015	PDCD6IP	0.522904	0.692258	0	NA
152330	CNTN4	0.522624	0.877646	0	NA
10249	GLYAT	0.521946	0.389975	0	NA
6252	RTN1	0.521299	0.350587	0	NA
58510	PRODH2	0.520717	0.497951	0	NA
128	ADH5	0.518992	0.691012	0	NA
90411	MCFD2	0.518708	0.426924	0	NA
25817	FAM19A5	0.518595	0.561003	0	NA
1278	COL1A2	0.518337	0.600392	0	NA
23167	EFR3A	0.516986	0.586052	0	NA
10368	CACNG3	0.516924	1.01233	0	NA
54453	RIN2	0.516849	0.62286	0	NA
187	APLNR	0.516594	0.620961	0	NA
56892	C8orf4	0.516235	0.459732	0	NA
9935	MAFB	0.516218	0.527339	0	NA
1368	CPM	0.515928	0.387457	0	NA
83716	CRISPLD2	0.515322	0.519184	0	NA
6414	SEPP1	0.514043	0.34334	0	NA
312	ANXA13	0.513952	0.727967	0	NA
7442	TRPV1	0.513069	0.447454	0	NA
22955	SCMH1	0.511481	0.952598	0	NA
4013	VWA5A	0.511479	0.275152	0	NA
10472	ZBTB18	0.510659	0.711979	0	NA
93663	ARHGAP18	0.510342	0.789772	0	NA
122622	ADSSL1	0.509371	0.62349	0	NA
229	ALDOB	0.509266	0.538737	0	NA
7100	TLR5	0.508821	0.307785	0	NA
473	RERE	0.508689	0.540304	0	NA
48	ACO1	0.508319	0.440602	0	NA
79712	GTDC1	0.508121	0.368903	0	NA
1646	AKR1C2	0.507713	0.709786	0	NA
348	APOE	0.505978	0.497817	0	NA
25791	NGEF	0.505973	0.602539	0	NA
26064	RAI14	0.505853	0.646075	0	NA
3131	HLF	0.504569	0.573004	0	NA
81704	DOCK8	0.504478	0.754051	0	NA
347902	AMIGO2	0.504477	0.502417	0	NA
443	ASPA	0.503363	0.373837	0	NA
10786	SLC17A3	0.503004	0.557326	0	NA
753	LDLRAD4	0.502914	0.435334	0	NA
11094	CACFD1	0.501486	0.597137	0	NA
26040	SETBP1	0.499135	0.586215	0	NA
10174	SORBS3	0.499045	0.679459	0	NA
84457	PHYHIPL	0.498253	0.573347	0	NA
80823	BHLHB9	0.497894	0.37165	0	NA
4756	NEO1	0.49732	0.479242	0	NA
127845	GOLT1A	0.497159	0.52491	0	NA
51322	WAC	0.496378	0.74751	0	NA
80760	ITIH5	0.496198	0.665958	0	NA
10659	CELF2	0.496084	0.560694	0	NA
222236	NAPEPLD	0.495994	0.764752	0	NA
1996	ELAVL4	0.495927	0.559651	0	NA
3340	NDST1	0.49547	0.359669	0	NA
63027	SLC22A23	0.495181	0.532419	0	NA
160492	LMNTD1	0.493433	0.528532	0	NA
80854	SETD7	0.493106	0.730319	0	NA
51028	VPS36	0.49298	0.493745	0	NA
4313	MMP2	0.492706	0.791303	0	NA
387923	SERP2	0.492674	0.773243	0	NA
10457	GPNMB	0.491522	0.326896	0	NA
6383	SDC2	0.490985	0.382602	0	NA
6744	SSFA2	0.490922	0.254168	0	NA
59341	TRPV4	0.490915	0.654482	0	NA
7220	TRPC1	0.489316	0.520065	0	NA
5166	PDK4	0.488221	0.197436	0	NA
5446	PON3	0.488209	0.744703	0	NA
3983	ABLIM1	0.488077	0.447235	0	NA
1491	CTH	0.48791	0.567552	0	NA
114991	ZNF618	0.487802	0.309158	0	NA
23499	MACF1	0.487452	0.906155	0	NA
79961	DENND2D	0.48738	0.279506	0	NA
4258	MGST2	0.486545	0.34684	0	NA
55638	SYBU	0.486314	0.330066	0	NA
22885	ABLIM3	0.48622	0.549651	0	NA
83715	ESPN	0.486021	0.737442	0	NA
283927	NUDT7	0.485965	0.33268	0	NA
161198	CLEC14A	0.485387	0.331622	0	NA
28970	C11orf54	0.485252	0.637114	0	NA
51185	CRBN	0.484957	0.429783	0	NA
22921	MSRB2	0.484794	0.687543	0	NA
23500	DAAM2	0.483306	0.768608	0	NA
2346	FOLH1	0.483295	0.792555	0	NA
1408	CRY2	0.483161	0.374738	0	NA
3987	LIMS1	0.483135	0.784428	0	NA
202018	TAPT1	0.482725	0.429941	0	NA
8569	MKNK1	0.479859	0.189621	0	NA
4256	MGP	0.479847	0.524915	0	NA
5129	CDK18	0.479523	0.219012	0	NA
6196	RPS6KA2	0.479402	0.83758	0	NA
4088	SMAD3	0.478752	0.869644	0	NA
64283	ARHGEF28	0.478587	0.392774	0	NA
4664	NAB1	0.478121	0.673694	0	NA
2065	ERBB3	0.477689	0.667251	0	NA
1889	ECE1	0.477679	0.393525	0	NA
3084	NRG1	0.476359	0.867178	0	NA
10350	ABCA9	0.476121	0.584097	0	NA
10150	MBNL2	0.475635	0.512293	0	NA
3913	LAMB2	0.474484	0.645868	0	NA
4008	LMO7	0.474047	0.332212	0	NA
9369	NRXN3	0.473926	0.488847	0	NA
23239	PHLPP1	0.473894	0.542853	0	NA
2888	GRB14	0.473119	0.45194	0	NA
9839	ZEB2	0.472901	0.635986	0	NA
4487	MSX1	0.472892	0.496652	0	NA
57706	DENND1A	0.472031	0.604922	0	NA
1284	COL4A2	0.470917	0.635607	0	NA
9663	LPIN2	0.469884	0.686811	0	NA
6913	TBX15	0.46956	0.562354	0	NA
10742	RAI2	0.469375	0.848763	0	NA
286451	YIPF6	0.469199	0.684922	0	NA
8082	SSPN	0.468866	0.309435	0	NA
80270	HSD3B7	0.467042	0.617771	0	NA
1647	GADD45A	0.466618	0.739752	0	NA
4978	OPCML	0.466397	0.603139	0	NA
57679	ALS2	0.466006	1.08533	0	NA
2034	EPAS1	0.465664	0.6757	0	NA
4035	LRP1	0.463864	0.347507	0	NA
3081	HGD	0.463521	0.704591	0	NA
58494	JAM2	0.463469	0.70886	0	NA
9201	DCLK1	0.462563	0.659442	0	NA
4916	NTRK3	0.461622	0.699438	0	NA
5104	SERPINA5	0.461244	0.343422	0	NA
23096	IQSEC2	0.461213	0.299533	0	NA
2207	FCER1G	0.460847	0.318579	0	NA
79789	CLMN	0.460209	0.453666	0	NA
5567	PRKACB	0.460006	0.450406	0	NA
222643	UNC5CL	0.459974	0.611193	0	NA
727	C5	0.459845	0.844371	0	NA
8476	CDC42BPA	0.45952	0.659243	0	NA
55273	TMEM100	0.459281	0.754837	0	NA
1293	COL6A3	0.459184	0.607576	0	NA
5507	PPP1R3C	0.459034	0.18899	0	NA
2778	GNAS	0.458874	0.818473	23	20q13.32
123036	TC2N	0.457498	0.361203	0	NA
4286	MITF	0.457324	0.390914	0	NA
112817	HOGA1	0.457204	0.656039	0	NA
2934	GSN	0.456933	0.482952	0	NA
25891	PAMR1	0.456572	0.66319	0	NA
26136	TES	0.456186	0.664349	0	NA
7508	XPC	0.456096	0.634906	0	NA
89797	NAV2	0.455719	0.428117	0	NA
283537	SLC46A3	0.454129	0.486605	0	NA
80034	CSRNP3	0.453879	0.709939	0	NA
27332	ZNF638	0.452537	0.587433	0	NA
9949	AMMECR1	0.451683	0.282918	0	NA
125	ADH1B	0.451206	0.589851	0	NA
113220	KIF12	0.450975	0.580602	0	NA
55281	TMEM140	0.450251	0.84747	0	NA
2669	GEM	0.450158	0.416997	0	NA
93664	CADPS2	0.448619	0.661665	0	NA
3758	KCNJ1	0.448367	0.555707	0	NA
7881	KCNAB1	0.44817	0.50105	0	NA
283	ANG	0.447973	0.255289	0	NA
7056	THBD	0.447471	0.41584	0	NA
216	ALDH1A1	0.446731	0.907681	0	NA
1363	CPE	0.446665	0.548621	0	NA
11167	FSTL1	0.445377	0.808804	0	NA
9648	GCC2	0.445235	0.781243	0	NA
2632	GBE1	0.444554	0.540035	0	NA
79875	THSD4	0.441415	0.476784	0	NA
4897	NRCAM	0.440322	0.591584	0	NA
5592	PRKG1	0.439584	0.418149	0	NA
64849	SLC13A3	0.439543	0.401901	0	NA
84747	UNC119B	0.439391	0.471391	0	NA
22849	CPEB3	0.439303	0.684663	0	NA
6567	SLC16A2	0.437571	0.358059	0	NA
25925	ZNF521	0.437107	0.304143	0	NA
200734	SPRED2	0.435934	0.821694	0	NA
5563	PRKAA2	0.43442	0.333736	0	NA
9056	SLC7A7	0.433948	0.426079	0	NA
1562	CYP2C18	0.433815	0.543502	0	NA
54880	BCOR	0.433358	0.679623	0	NA
8436	SDPR	0.433177	0.534614	0	NA
389203	SMIM20	0.432845	0.148934	0	NA
2259	FGF14	0.432828	0.513436	0	NA
166929	SGMS2	0.432777	0.497424	0	NA
401548	SNX30	0.432151	0.49498	0	NA
4774	NFIA	0.430408	0.428389	0	NA
5768	QSOX1	0.430347	0.85916	0	NA
84129	ACAD11	0.430229	0.889275	0	NA
57530	CGN	0.429281	0.430715	0	NA
91404	SESTD1	0.427867	0.497437	0	NA
8808	IL1RL2	0.426461	0.596011	0	NA
2099	ESR1	0.426459	0.756936	0	NA
6857	SYT1	0.425799	0.474858	0	NA
57685	CACHD1	0.425517	0.345324	0	NA
2791	GNG11	0.423735	0.753586	0	NA
10529	NEBL	0.423381	0.392	0	NA
51100	SH3GLB1	0.423354	0.350335	0	NA
10391	CORO2B	0.422593	0.622966	0	NA
221935	SDK1	0.422554	0.597977	0	NA
151393	RMDN2	0.422393	0.511656	0	NA
3107	HLA-C	0.422086	0.695523	11	6p21.3
79762	C1orf115	0.422069	0.835756	0	NA
54852	PAQR5	0.42059	0.657075	0	NA
5265	SERPINA1	0.420176	0.69026	0	NA
7447	VSNL1	0.420078	0.601768	0	NA
10083	USH1C	0.420015	0.50017	0	NA
87769	GGACT	0.41852	0.388122	0	NA
11342	RNF13	0.417436	0.712968	0	NA
334	APLP2	0.417213	0.856148	0	NA
537	ATP6AP1	0.416872	0.98819	0	NA
22920	KIFAP3	0.41667	0.50226	0	NA
55323	LARP6	0.416614	0.543685	0	NA
23111	SPG20	0.416038	0.218183	0	NA
3248	HPGD	0.415307	0.674108	0	NA
9741	LAPTM4A	0.414912	0.512374	0	NA
26470	SEZ6L2	0.414788	0.290169	0	NA
2532	ACKR1	0.414504	0.458139	0	NA
55062	WIPI1	0.414198	0.895967	0	NA
9358	ITGBL1	0.414175	0.497617	0	NA
23348	DOCK9	0.413653	0.614765	0	NA
22982	DIP2C	0.413555	0.360906	24	10p15.3
64077	LHPP	0.411271	0.416374	0	NA
6916	TBXAS1	0.411062	0.376699	0	NA
375033	PEAR1	0.410582	0.24728	0	NA
33	ACADL	0.410396	0.588043	0	NA
7982	ST7	0.410298	0.737926	0	NA
26268	FBXO9	0.410097	0.605262	0	NA
8412	BCAR3	0.40972	0.438102	0	NA
80263	TRIM45	0.409448	0.433692	0	NA
90293	KLHL13	0.4091	0.553298	0	NA
23023	TMCC1	0.406759	0.408587	0	NA
51	ACOX1	0.406629	0.904439	0	NA
1805	DPT	0.406627	0.587251	0	NA
5297	PI4KA	0.406416	0.710655	0	NA
10040	TOM1L1	0.406154	0.948491	0	NA
3026	HABP2	0.405655	0.674957	0	NA
84918	LRP11	0.405035	0.460212	0	NA
861	RUNX1	0.403872	0.545115	0	NA
151050	KANSL1L	0.403584	0.566912	0	NA
23498	HAAO	0.402298	0.624272	0	NA
51479	ANKFY1	0.401471	0.244291	0	NA
2153	F5	0.401413	0.378944	0	NA
23328	SASH1	0.400621	0.558553	0	NA
80333	KCNIP4	0.400181	0.670756	0	NA
57127	RHBG	0.400147	0.97612	0	NA
10783	NEK6	0.399706	0.42407	0	NA
810	CALML3	0.399682	0.697805	0	NA
57480	PLEKHG1	0.398993	0.594882	0	NA
56944	OLFML3	0.398485	0.715757	0	NA
57798	GATAD1	0.397386	0.797866	0	NA
3908	LAMA2	0.397223	0.29649	0	NA
26022	TMEM98	0.397086	0.751901	0	NA
130271	PLEKHH2	0.397014	0.442027	0	NA
84168	ANTXR1	0.396391	0.889559	0	NA
253461	ZBTB38	0.396132	0.49221	0	NA
29924	EPN1	0.394171	0.705825	0	NA
5142	PDE4B	0.393892	0.414562	0	NA
259173	ALS2CL	0.393801	0.759671	0	NA
90	ACVR1	0.393335	0.309	0	NA
5565	PRKAB2	0.392515	0.416789	0	NA
4811	NID1	0.392343	0.460085	0	NA
29990	PILRB	0.391641	0.674005	0	NA
25943	C20orf194	0.391125	0.613958	0	NA
9902	MRC2	0.390541	0.849289	0	NA
4082	MARCKS	0.389208	0.574554	0	NA
222255	ATXN7L1	0.38891	0.789076	0	NA
5087	PBX1	0.388892	0.339484	0	NA
7084	TK2	0.388366	0.31796	0	NA
1577	CYP3A5	0.387832	0.375016	0	NA
23266	LPHN2	0.387408	0.42073	0	NA
119504	ANAPC16	0.38715	0.706355	0	NA
729970	LOC729970	0.387129	0.809069	0	NA
201931	TMEM192	0.387039	0.47739	0	NA
290	ANPEP	0.386757	0.442186	0	NA
2857	GPR34	0.386562	0.304951	0	NA
1102	RCBTB2	0.386193	0.600754	0	NA
1306	COL15A1	0.385054	0.509736	0	NA
51170	HSD17B11	0.384516	0.618056	0	NA
23114	NFASC	0.382888	0.273741	0	NA
10516	FBLN5	0.382448	0.768785	0	NA
7957	EPM2A	0.38236	0.434813	0	NA
9961	MVP	0.38145	0.643383	0	NA
6430	SRSF5	0.381006	0.362472	0	NA
2330	FMO5	0.380861	0.840423	0	NA
57447	NDRG2	0.380127	0.320384	0	NA
3316	HSPB2	0.378812	0.332479	0	NA
53349	ZFYVE1	0.378704	0.502314	0	NA
79776	ZFHX4	0.378411	0.812298	0	NA
64081	PBLD	0.377787	0.674655	0	NA
345557	PLCXD3	0.377567	0.452953	0	NA
4848	CNOT2	0.376762	0.598269	0	NA
710	SERPING1	0.375967	0.442236	0	NA
4337	MOCS1	0.375431	0.786201	0	NA
6314	ATXN7	0.374877	0.759335	0	NA
694	BTG1	0.374859	0.46111	0	NA
5321	PLA2G4A	0.374248	0.30685	0	NA
25897	RNF19A	0.373775	0.305784	0	NA
3200	HOXA3	0.373703	0.621291	0	NA
4329	ALDH6A1	0.373673	1.00886	0	NA
129807	NEU4	0.37359	0.245423	0	NA
10801	SEPT9	0.372224	0.772823	0	NA
1842	ECM2	0.372189	0.539019	0	NA
6310	ATXN1	0.371976	0.411112	0	NA
54897	CASZ1	0.371529	0.549412	0	NA
4122	MAN2A2	0.370105	0.535248	0	NA
2168	FABP1	0.369366	0.675569	0	NA
3685	ITGAV	0.368949	0.78547	0	NA
2329	FMO4	0.368608	0.344425	0	NA
9828	ARHGEF17	0.367692	0.592231	0	NA
124446	TMEM219	0.367604	0.83625	0	NA
4908	NTF3	0.366228	0.85591	0	NA
285550	FAM200B	0.365238	0.582308	0	NA
444	ASPH	0.36505	0.665681	0	NA
260425	MAGI3	0.364712	0.733148	0	NA
10446	LRRN2	0.364694	0.648011	0	NA
1488	CTBP2	0.364449	0.521058	0	NA
25825	BACE2	0.363892	0.43388	0	NA
220323	OAF	0.363815	0.831921	0	NA
2752	GLUL	0.363655	0.604146	0	NA
65981	CAPRIN2	0.363265	0.364923	0	NA
4257	MGST1	0.363169	0.621957	0	NA
3097	HIVEP2	0.363065	0.830339	0	NA
9037	SEMA5A	0.3628	0.621448	0	NA
866	SERPINA6	0.362465	0.338495	0	NA
55366	LGR4	0.362318	0.499686	0	NA
9867	PJA2	0.362071	0.641149	0	NA
79746	ECHDC3	0.361709	0.609266	0	NA
64772	ENGASE	0.361199	0.544808	0	NA
54885	TBC1D8B	0.360902	0.363222	0	NA
5376	PMP22	0.360213	0.550661	0	NA
308	ANXA5	0.360064	0.358313	0	NA
5358	PLS3	0.359789	0.635426	0	NA
53832	IL20RA	0.359239	0.410021	0	NA
154	ADRB2	0.358752	0.660213	0	NA
6296	ACSM3	0.35791	0.466155	0	NA
120892	LRRK2	0.357865	0.423337	0	NA
50717	DCAF8	0.357702	0.538329	0	NA
9060	PAPSS2	0.357498	0.510447	0	NA
7162	TPBG	0.357448	0.566312	0	NA
414328	IDNK	0.357422	0.981358	0	NA
6850	SYK	0.357295	0.425268	0	NA
92370	PXYLP1	0.357018	0.547978	0	NA
79882	ZC3H14	0.356606	0.62498	0	NA
221391	OPN5	0.355496	0.837471	0	NA
115207	KCTD12	0.354533	0.332599	0	NA
9173	IL1RL1	0.354253	0.531779	0	NA
114907	FBXO32	0.352736	0.481753	0	NA
255743	NPNT	0.352499	0.566615	0	NA
51313	FAM198B	0.35226	0.735267	0	NA
10186	LHFP	0.352107	0.284819	0	NA
84898	PLXDC2	0.35167	0.551309	0	NA
53405	CLIC5	0.35099	0.574195	0	NA
1528	CYB5A	0.349756	0.932184	0	NA
59277	NTN4	0.348735	0.289591	0	NA
4189	DNAJB9	0.348487	0.780465	0	NA
221981	THSD7A	0.348482	0.562683	0	NA
93129	ORAI3	0.348474	0.60204	0	NA
397	ARHGDIB	0.34779	0.317538	0	NA
55243	KIRREL	0.347687	0.460302	0	NA
9208	LRRFIP1	0.347168	0.591906	0	NA
6376	CX3CL1	0.346664	0.333485	0	NA
4059	BCAM	0.346611	0.322182	0	NA
221443	OARD1	0.346514	0.785549	0	NA
5937	RBMS1	0.34631	0.517474	0	NA
4921	DDR2	0.34619	0.318794	0	NA
55347	ABHD10	0.345991	0.730784	0	NA
2309	FOXO3	0.345989	0.299364	0	NA
5733	PTGER3	0.345904	0.557212	0	NA
1009	CDH11	0.345116	0.764373	0	NA
9580	SOX13	0.345089	0.941818	0	NA
23171	GPD1L	0.345005	0.339971	0	NA
55195	C14orf105	0.344671	0.256604	0	NA
3485	IGFBP2	0.34457	0.636796	0	NA
51422	PRKAG2	0.344065	0.472731	0	NA
1410	CRYAB	0.343906	0.641465	0	NA
4753	NELL2	0.343735	0.488066	0	NA
116254	GINM1	0.343059	0.755343	0	NA
23051	ZHX3	0.342536	0.374772	0	NA
3560	IL2RB	0.342325	0.41683	0	NA
163255	ZNF540	0.342274	0.574002	0	NA
635	BHMT	0.342039	0.605869	0	NA
23705	CADM1	0.341993	0.239951	0	NA
8411	EEA1	0.341686	0.500833	0	NA
221303	FAM162B	0.341243	0.644589	0	NA
6444	SGCD	0.340819	0.445402	0	NA
6443	SGCB	0.340622	0.387096	0	NA
8611	PPAP2A	0.340071	0.517778	0	NA
57460	PPM1H	0.339904	0.360156	0	NA
4690	NCK1	0.339774	0.307268	0	NA
143879	KBTBD3	0.338842	0.401523	0	NA
3480	IGF1R	0.337709	0.507686	0	NA
112399	EGLN3	0.337229	0.457962	0	NA
19	ABCA1	0.337226	0.594415	0	NA
122953	JDP2	0.336645	0.254487	0	NA
3033	HADH	0.336573	0.531474	0	NA
90187	EMILIN3	0.336567	0.847055	0	NA
112483	SAT2	0.335977	0.702514	0	NA
28959	TMEM176B	0.335774	0.554686	0	NA
3781	KCNN2	0.33544	0.454554	0	NA
1292	COL6A2	0.3354	0.523077	0	NA
57820	CCNB1IP1	0.334874	0.672731	0	NA
716	C1S	0.334662	0.244223	0	NA
131544	CRYBG3	0.334304	0.769089	0	NA
948	CD36	0.334292	0.493028	0	NA
5825	ABCD3	0.333586	0.97491	0	NA
118471	PRAP1	0.333354	0.371439	0	NA
3655	ITGA6	0.333334	0.670326	0	NA
1909	EDNRA	0.333275	0.582793	0	NA
65059	RAPH1	0.333268	0.852046	0	NA
93166	PRDM6	0.333267	0.541334	0	NA
5786	PTPRA	0.333169	0.707995	0	NA
149466	C1orf210	0.333063	0.742869	0	NA
9922	IQSEC1	0.33274	0.490395	0	NA
4814	NINJ1	0.331727	0.466729	0	NA
6547	SLC8A3	0.33136	0.714967	0	NA
83719	YPEL3	0.331336	0.624958	0	NA
9332	CD163	0.330965	0.483417	0	NA
3818	KLKB1	0.328999	0.352706	0	NA
27295	PDLIM3	0.328654	0.4887	0	NA
57733	GBA3	0.328588	0.3951	0	NA
219654	ZCCHC24	0.328321	0.785152	0	NA
1429	CRYZ	0.327368	0.841343	0	NA
130733	TMEM178A	0.326422	0.338204	0	NA
8529	CYP4F2	0.325807	0.286003	0	NA
9710	KIAA0355	0.325681	0.502007	0	NA
238	ALK	0.32537	0.576269	0	NA
144165	PRICKLE1	0.325316	0.501961	0	NA
1571	CYP2E1	0.325159	0.503608	0	NA
129285	PPP1R21	0.32505	0.350795	0	NA
23382	AHCYL2	0.324903	0.677985	0	NA
54800	KLHL24	0.324814	0.600924	0	NA
634	CEACAM1	0.324613	0.518595	0	NA
1389	CREBL2	0.324348	0.648005	0	NA
54838	WBP1L	0.324341	0.6833	0	NA
10826	FAXDC2	0.32384	0.540135	0	NA
57134	MAN1C1	0.323806	0.546639	0	NA
57704	GBA2	0.323717	0.525705	0	NA
11043	MID2	0.323132	0.715559	0	NA
2053	EPHX2	0.32292	0.907912	0	NA
55304	SPTLC3	0.322388	0.534549	0	NA
5818	PVRL1	0.322028	1.0757	0	NA
3158	HMGCS2	0.321853	0.665252	0	NA
6423	SFRP2	0.321695	0.234308	0	NA
53829	P2RY13	0.321391	0.528496	0	NA
79366	HMGN5	0.321272	0.696843	0	NA
5648	MASP1	0.320457	0.270877	0	NA
4094	MAF	0.320386	0.601972	18	16q22-q23
79623	GALNT14	0.319958	0.429647	0	NA
51768	TM7SF3	0.319221	0.724722	0	NA
1829	DSG2	0.318926	0.52215	0	NA
9988	DMTF1	0.318883	1.08373	0	NA
55904	KMT2E	0.318539	0.735821	0	NA
817	CAMK2D	0.317261	0.516005	0	NA
5587	PRKD1	0.316873	0.553675	0	NA
23229	ARHGEF9	0.316735	0.503115	0	NA
4684	NCAM1	0.316442	1.00139	0	NA
9444	QKI	0.315851	0.412279	0	NA
2202	EFEMP1	0.315278	0.510361	0	NA
1636	ACE	0.315062	0.655147	0	NA
23516	SLC39A14	0.31474	0.652861	0	NA
79899	PRR5L	0.314413	0.1784	0	NA
7046	TGFBR1	0.314078	0.419111	0	NA
64097	EPB41L4A	0.31397	0.508476	0	NA
3600	IL15	0.313548	0.406468	0	NA
25	ABL1	0.313505	0.691971	0	NA
1203	CLN5	0.313102	0.995148	0	NA
50617	ATP6V0A4	0.312841	0.47559	0	NA
10140	TOB1	0.312401	0.375236	0	NA
4883	NPR3	0.311716	0.451283	0	NA
79660	PPP1R3B	0.311235	0.24325	0	NA
114990	VASN	0.310989	0.633046	0	NA
54847	SIDT1	0.310793	0.132057	0	NA
146433	IL34	0.310038	0.53573	0	NA
79962	DNAJC22	0.309035	0.605253	0	NA
23704	KCNE4	0.308637	0.369288	0	NA
5570	PKIB	0.308574	0.548589	0	NA
27319	BHLHE22	0.307992	0.243821	0	NA
5873	RAB27A	0.307685	0.399148	0	NA
639	PRDM1	0.307624	0.611741	0	NA
51696	HECA	0.307265	0.844524	0	NA
1266	CNN3	0.30709	0.391673	0	NA
57189	KIAA1147	0.306934	0.58365	0	NA
81846	SBF2	0.306725	0.588204	0	NA
50640	PNPLA8	0.30644	0.470101	0	NA
93986	FOXP2	0.305909	0.703144	0	NA
5308	PITX2	0.305322	0.679074	0	NA
27075	TSPAN13	0.305249	0.539646	0	NA
57188	ADAMTSL3	0.304573	0.739295	0	NA
51252	FAM178B	0.304331	0.299807	0	NA
5267	SERPINA4	0.304311	0.505804	0	NA
257019	FRMD3	0.303611	0.537049	0	NA
8991	SELENBP1	0.30356	0.305494	0	NA
55076	TMEM45A	0.303534	0.452514	0	NA
2892	GRIA3	0.302664	0.642067	0	NA
11244	ZHX1	0.301306	0.712919	0	NA
55089	SLC38A4	0.301251	0.527737	0	NA
2203	FBP1	0.301206	0.908409	0	NA
8974	P4HA2	0.300857	0.483264	0	NA
9749	PHACTR2	0.300778	0.69725	0	NA
4212	MEIS2	0.300306	0.652703	0	NA
27086	FOXP1	0.300053	0.587558	0	NA
1356	CP	0.299743	0.32688	0	NA
7163	TPD52	0.299661	0.872347	0	NA
374378	GALNT18	0.29963	0.655888	0	NA
6809	STX3	0.298816	0.510007	0	NA
254295	PHYHD1	0.297632	0.48902	0	NA
81031	SLC2A10	0.29703	0.506094	0	NA
5824	PEX19	0.295739	0.581997	0	NA
4615	MYD88	0.295442	0.564313	0	NA
51114	ZDHHC9	0.295401	0.747947	0	NA
83666	PARP9	0.295126	0.970677	0	NA
8269	TMEM187	0.294381	0.742408	0	NA
10082	GPC6	0.294163	0.564077	0	NA
8291	DYSF	0.294107	0.780291	0	NA
3082	HGF	0.293801	0.360434	0	NA
486	FXYD2	0.292791	0.582201	0	NA
5745	PTH1R	0.292536	0.474297	0	NA
1948	EFNB2	0.2925	0.635029	0	NA
55824	PAG1	0.292408	0.417077	0	NA
4065	LY75	0.292124	0.449082	0	NA
1281	COL3A1	0.291605	0.631441	0	NA
1514	CTSL	0.291601	0.507206	0	NA
23245	ASTN2	0.29134	0.415913	0	NA
55761	TTC17	0.290922	1.0207	0	NA
10758	TRAF3IP2	0.290781	0.683763	0	NA
5256	PHKA2	0.29071	0.795351	0	NA
9	NAT1	0.290137	0.462164	0	NA
4240	MFGE8	0.290109	0.356991	0	NA
23002	DAAM1	0.28986	0.651907	0	NA
1997	ELF1	0.289804	0.493204	0	NA
90362	FAM110B	0.28946	0.463181	0	NA
9249	DHRS3	0.289061	0.33538	0	NA
5412	UBL3	0.289031	0.822193	0	NA
27122	DKK3	0.289004	0.405625	0	NA
629	CFB	0.288745	0.582781	0	NA
25960	GPR124	0.288507	0.479151	0	NA
4121	MAN1A1	0.288378	0.451783	0	NA
2625	GATA3	0.288307	0.951657	0	NA
419	ART3	0.288277	0.618415	32	4q21.1
9044	BTAF1	0.288265	0.391639	0	NA
961	CD47	0.288239	0.465509	0	NA
22797	TFEC	0.287973	0.353456	0	NA
11057	ABHD2	0.287805	0.658306	0	NA
55504	TNFRSF19	0.287389	0.660626	0	NA
23639	LRRC6	0.287214	0.435408	0	NA
1404	HAPLN1	0.286873	0.519333	0	NA
5352	PLOD2	0.286743	0.66361	0	NA
9853	RUSC2	0.286625	0.549342	0	NA
6948	TCN2	0.286407	0.402443	0	NA
54749	EPDR1	0.286145	0.522503	0	NA
5244	ABCB4	0.28569	0.19843	0	NA
5547	PRCP	0.285624	0.638915	0	NA
25966	C2CD2	0.285617	0.511169	0	NA
2052	EPHX1	0.285127	0.474428	0	NA
1287	COL4A5	0.284983	0.311559	0	NA
54532	USP53	0.284415	0.784896	0	NA
64072	CDH23	0.284066	0.604644	0	NA
3778	KCNMA1	0.28387	0.417393	0	NA
60676	PAPPA2	0.283819	0.26474	0	NA
10891	PPARGC1A	0.283638	0.429086	0	NA
9649	RALGPS1	0.283304	0.500741	0	NA
8660	IRS2	0.283135	0.499525	0	NA
3671	ISLR	0.28311	0.390776	0	NA
7259	TSPYL1	0.28281	0.291333	0	NA
284	ANGPT1	0.281222	0.757009	0	NA
8648	NCOA1	0.28041	0.562525	0	NA
9388	LIPG	0.280401	0.925483	0	NA
1955	MEGF9	0.280164	0.739761	0	NA
9333	TGM5	0.278288	0.650999	0	NA
6927	HNF1A	0.27791	0.586653	0	NA
5016	OVGP1	0.27766	0.439418	0	NA
64778	FNDC3B	0.277086	0.953402	0	NA
10203	CALCRL	0.277037	0.672112	0	NA
5764	PTN	0.276454	0.518242	0	NA
23678	SGK3	0.276259	0.782061	0	NA
23331	TTC28	0.276044	0.668353	0	NA
6451	SH3BGRL	0.275774	0.348461	0	NA
8809	IL18R1	0.275726	0.731871	0	NA
2	A2M	0.275249	0.711307	0	NA
157506	RDH10	0.275031	0.550268	0	NA
54893	MTMR10	0.27499	0.622657	0	NA
387758	FIBIN	0.274896	0.404379	0	NA
3985	LIMK2	0.274845	0.598532	0	NA
57216	VANGL2	0.274481	0.461436	0	NA
55092	TMEM51	0.274276	0.601358	0	NA
5801	PTPRR	0.274108	0.48026	0	NA
6819	SULT1C2	0.273922	0.544519	0	NA
6514	SLC2A2	0.273021	0.793956	0	NA
7844	RNF103	0.273011	0.603354	0	NA
126	ADH1C	0.272695	0.628374	0	NA
166785	MMAA	0.272209	0.231356	0	NA
54825	CDHR2	0.271907	0.69978	0	NA
6424	SFRP4	0.271182	0.473682	0	NA
5360	PLTP	0.270328	0.550709	0	NA
81618	ITM2C	0.270105	0.408397	0	NA
335	APOA1	0.269763	0.707336	0	NA
1277	COL1A1	0.269093	0.589634	0	NA
1794	DOCK2	0.268835	0.757906	0	NA
23429	RYBP	0.266469	0.534817	0	NA
93487	MAPK1IP1L	0.266018	0.385104	0	NA
84803	AGPAT9	0.265825	0.469902	0	NA
759	CA1	0.265757	0.841683	0	NA
5345	SERPINF2	0.265482	0.784637	0	NA
8404	SPARCL1	0.265372	0.816481	0	NA
11142	PKIG	0.265361	0.481999	0	NA
4855	NOTCH4	0.264707	0.502212	0	NA
1513	CTSK	0.263939	0.574664	0	NA
491	ATP2B2	0.263533	0.840826	0	NA
84693	MCEE	0.263532	0.447563	0	NA
22838	RNF44	0.263027	0.652902	0	NA
55365	TMEM176A	0.262774	0.573545	0	NA
10577	NPC2	0.262567	0.495891	0	NA
116844	LRG1	0.262473	0.51266	0	NA
604	BCL6	0.26239	0.642286	19	3q27.3
25875	LETMD1	0.261958	0.415648	0	NA
23302	WSCD1	0.261631	0.870734	0	NA
9699	RIMS2	0.261379	0.676136	0	NA
55286	C4orf19	0.260822	0.678207	0	NA
9231	DLG5	0.260693	0.455142	0	NA
260293	CYP4X1	0.260618	0.599979	0	NA
152273	FGD5	0.260271	0.97699	0	NA
2272	FHIT	0.259687	0.896998	0	NA
2313	FLI1	0.259059	0.763225	0	NA
1362	CPD	0.259014	0.642014	0	NA
6751	SSTR1	0.25898	0.291777	0	NA
253827	MSRB3	0.258047	0.970107	0	NA
6999	TDO2	0.257465	0.657811	0	NA
2152	F3	0.257327	0.358147	0	NA
26034	IPCEF1	0.257159	0.45518	0	NA
22918	CD93	0.257109	0.582948	0	NA
7099	TLR4	0.256993	0.60899	0	NA
2243	FGA	0.256633	0.404126	0	NA
55902	ACSS2	0.256544	0.898942	0	NA
275	AMT	0.256522	0.531703	0	NA
57586	SYT13	0.256259	0.79887	0	NA
113277	TMEM106A	0.256233	0.648711	0	NA
27098	CLUL1	0.256041	0.69797	0	NA
7094	TLN1	0.255919	0.732085	0	NA
4783	NFIL3	0.25513	0.598172	0	NA
22881	ANKRD6	0.255106	0.552873	0	NA
55553	SOX6	0.255083	0.41064	0	NA
64759	TNS3	0.254952	0.265384	0	NA
26503	SLC17A5	0.254777	0.421269	0	NA
28999	KLF15	0.25411	0.661744	0	NA
7436	VLDLR	0.253885	0.446645	0	NA
5325	PLAGL1	0.253056	0.418284	0	NA
1832	DSP	0.252717	0.483353	0	NA
11221	DUSP10	0.251938	0.413064	0	NA
57477	SHROOM4	0.251865	0.785771	0	NA
5624	PROC	0.251719	0.598792	0	NA
8242	KDM5C	0.251455	0.82038	0	NA
55333	SYNJ2BP	0.250933	0.406251	0	NA
7799	PRDM2	0.250687	0.527839	0	NA
151531	UPP2	0.250354	0.400608	0	NA
10602	CDC42EP3	0.250273	0.622561	0	NA
133	ADM	0.250246	0.548541	0	NA
25777	SUN2	0.250222	1.02912	0	NA
55529	TMEM55A	0.249173	0.588047	0	NA
282679	AQP11	0.248835	0.364138	0	NA
55014	STX17	0.248651	1.04036	0	NA
3426	CFI	0.248202	0.683579	0	NA
11099	PTPN21	0.248172	0.680097	0	NA
84171	LOXL4	0.247989	0.463272	0	NA
25793	FBXO7	0.247685	0.289161	0	NA
2239	GPC4	0.247515	0.505552	0	NA
114899	C1QTNF3	0.247327	0.767922	0	NA
3294	HSD17B2	0.247107	0.409964	0	NA
36	ACADSB	0.246853	0.551993	0	NA
79901	CYBRD1	0.246382	0.475069	0	NA
144100	PLEKHA7	0.246197	0.960393	0	NA
1551	CYP3A7	0.246193	0.803366	0	NA
2180	ACSL1	0.246191	0.318378	0	NA
84662	GLIS2	0.246038	0.843143	0	NA
55603	FAM46A	0.245549	0.519721	0	NA
117154	DACH2	0.245461	0.483318	0	NA
59352	LGR6	0.24545	0.597553	0	NA
5184	PEPD	0.244599	1.06664	0	NA
10461	MERTK	0.243981	0.362638	0	NA
22903	BTBD3	0.243931	0.422599	0	NA
57561	ARRDC3	0.243476	0.599228	0	NA
55796	MBNL3	0.243371	0.519387	0	NA
414	ARSD	0.243322	0.610201	0	NA
10231	RCAN2	0.243067	0.243306	0	NA
1291	COL6A1	0.242845	0.669301	0	NA
146395	GSG1L	0.242635	0.694912	0	NA
128674	PROKR2	0.242579	0.523726	0	NA
80762	NDFIP1	0.2425	0.463833	0	NA
220972	MARCH8	0.242073	0.728038	0	NA
221749	PXDC1	0.24176	0.324994	0	NA
1610	DAO	0.241392	0.644666	0	NA
51646	YPEL5	0.240674	0.823538	0	NA
23731	TMEM245	0.24041	0.640289	0	NA
5800	PTPRO	0.240226	0.299518	0	NA
1901	S1PR1	0.24006	0.766334	0	NA
64430	PCNXL4	0.23982	0.648716	0	NA
23057	NMNAT2	0.23973	0.421071	0	NA
23428	SLC7A8	0.239686	0.783423	0	NA
23562	CLDN14	0.239653	0.626699	0	NA
51309	ARMCX1	0.239141	0.767537	0	NA
360023	ZBTB41	0.238051	1.00199	0	NA
23129	PLXND1	0.237637	0.62446	0	NA
366	AQP9	0.237493	0.589193	0	NA
6586	SLIT3	0.237206	1.08022	0	NA
4204	MECP2	0.23698	0.453947	0	NA
3791	KDR	0.236916	0.605814	0	NA
388403	YPEL2	0.236782	0.387133	0	NA
8764	TNFRSF14	0.23634	0.537389	0	NA
8417	STX7	0.236148	0.249652	0	NA
79868	ALG13	0.236043	0.627823	0	NA
4179	CD46	0.235364	0.548192	0	NA
80310	PDGFD	0.235266	0.458703	0	NA
55742	PARVA	0.234996	0.815899	0	NA
23492	CBX7	0.234871	0.188346	0	NA
583	BBS2	0.234485	0.855729	0	NA
307	ANXA4	0.234033	0.447926	0	NA
51004	COQ6	0.233817	0.637935	0	NA
54988	ACSM5	0.233756	0.818788	33	16p12.3
63917	GALNT11	0.233508	0.760725	0	NA
2627	GATA6	0.233454	0.50504	0	NA
1573	CYP2J2	0.233439	0.897973	0	NA
23231	SEL1L3	0.233353	0.384352	0	NA
9929	JOSD1	0.232985	0.546386	0	NA
8972	MGAM	0.232664	0.944948	0	NA
1364	CLDN4	0.232657	0.789851	0	NA
56957	OTUD7B	0.232463	0.346557	0	NA
7043	TGFB3	0.232422	0.517579	0	NA
10351	ABCA8	0.232325	0.625392	0	NA
7045	TGFBI	0.232299	0.777121	0	NA
79161	TMEM243	0.232243	0.487142	0	NA
10952	SEC61B	0.231809	0.476535	0	NA
115908	CTHRC1	0.231695	0.56191	0	NA
3339	HSPG2	0.231405	0.629498	0	NA
351	APP	0.231388	0.90947	0	NA
947	CD34	0.231312	0.477863	0	NA
11030	RBPMS	0.231287	0.668069	0	NA
51299	NRN1	0.231267	0.942504	0	NA
6928	HNF1B	0.231247	0.610019	0	NA
10363	HMG20A	0.231106	0.772692	0	NA
7009	TMBIM6	0.230191	0.583194	0	NA
29949	IL19	0.230125	0.294637	0	NA
65266	WNK4	0.229396	0.455838	0	NA
29760	BLNK	0.22934	0.313915	0	NA
30818	KCNIP3	0.229268	0.744471	0	NA
56603	CYP26B1	0.229179	0.286955	0	NA
4005	LMO2	0.228968	0.844346	0	NA
586	BCAT1	0.228954	0.606196	0	NA
4485	MST1	0.228885	0.627524	0	NA
54842	MFSD6	0.228166	0.487198	0	NA
54981	NMRK1	0.227665	0.87915	0	NA
2745	GLRX	0.227481	0.97735	0	NA
91050	CCDC149	0.227364	0.624624	0	NA
9528	TMEM59	0.226908	0.760766	0	NA
51780	KDM3B	0.226691	0.713392	0	NA
5069	PAPPA	0.226456	0.528263	0	NA
2633	GBP1	0.226312	0.454018	0	NA
83660	TLN2	0.225796	0.611254	0	NA
178	AGL	0.225756	0.690785	0	NA
3169	FOXA1	0.2256	0.842385	0	NA
170575	GIMAP1	0.225534	0.433881	0	NA
10486	CAP2	0.225485	0.456026	0	NA
23158	TBC1D9	0.225289	0.788497	0	NA
23243	ANKRD28	0.225205	0.579804	0	NA
57559	STAMBPL1	0.224176	0.905691	0	NA
7401	CLRN1	0.223868	0.6756	0	NA
3109	HLA-DMB	0.223788	0.333094	0	NA
2120	ETV6	0.223567	0.35606	0	NA
8905	AP1S2	0.223446	0.633484	0	NA
60685	ZFAND3	0.223406	0.42337	0	NA
732	C8B	0.223096	0.818292	0	NA
5959	RDH5	0.223084	0.702201	0	NA
8842	PROM1	0.222784	0.770078	0	NA
59272	ACE2	0.221366	0.951152	0	NA
257629	ANKS4B	0.220611	0.955624	0	NA
284252	KCTD1	0.220525	0.842519	0	NA
151525	WDSUB1	0.220187	0.877141	0	NA
29970	SCHIP1	0.22003	0.668727	0	NA
35	ACADS	0.219829	0.634787	0	NA
9448	MAP4K4	0.21976	0.40296	0	NA
89932	PAPLN	0.219206	0.395515	0	NA
84647	PLA2G12B	0.218972	0.807179	0	NA
4281	MID1	0.218799	0.595225	0	NA
5795	PTPRJ	0.218395	0.470949	0	NA
58480	RHOU	0.218312	0.387057	0	NA
284992	CCDC150	0.218212	0.762602	0	NA
474344	GIMAP6	0.218189	0.448269	0	NA
1629	DBT	0.218098	0.769881	0	NA
50940	PDE11A	0.217925	0.621039	0	NA
7337	UBE3A	0.217587	0.374437	0	NA
2184	FAH	0.217556	0.66287	0	NA
9843	HEPH	0.217146	0.822405	0	NA
133584	EGFLAM	0.216532	0.742563	0	NA
6591	SNAI2	0.216487	0.654358	0	NA
11326	VSIG4	0.216207	0.619791	0	NA
9640	ZNF592	0.215856	0.846523	0	NA
65125	WNK1	0.215598	0.830609	0	NA
65977	PLEKHA3	0.21448	0.675418	0	NA
5288	PIK3C2G	0.214312	0.787721	0	NA
220979	C10orf25	0.214179	0.367462	0	NA
54810	GIPC2	0.213743	0.674435	0	NA
83953	FCAMR	0.213637	0.710456	0	NA
4299	AFF1	0.213292	0.596408	0	NA
8706	B3GALNT1	0.213211	0.368758	0	NA
5792	PTPRF	0.213169	0.461796	0	NA
5646	PRSS3	0.212613	0.763953	0	NA
10418	SPON1	0.212187	0.400641	0	NA
26996	GPR160	0.212102	0.604488	0	NA
340371	NRBP2	0.211963	0.606269	0	NA
8204	NRIP1	0.211778	0.653439	0	NA
27010	TPK1	0.211334	0.552438	0	NA
84418	CYSTM1	0.211108	0.448561	0	NA
5747	PTK2	0.21063	0.694225	0	NA
2705	GJB1	0.210423	0.817843	0	NA
28966	SNX24	0.210184	0.50554	0	NA
56670	SUCNR1	0.210157	0.534516	0	NA
286343	LURAP1L	0.210023	0.37239	0	NA
90139	TSPAN18	0.209936	0.477185	0	NA
55691	FRMD4A	0.209802	0.492161	0	NA
259217	HSPA12A	0.209468	0.617528	0	NA
57037	ANKMY2	0.208994	0.63187	0	NA
2039	DMTN	0.208852	0.540058	0	NA
166336	PRICKLE2	0.208633	0.745477	0	NA
27244	SESN1	0.208421	0.474517	0	NA
6398	SECTM1	0.208411	0.561667	0	NA
960	CD44	0.208135	0.409961	0	NA
6767	ST13	0.207829	0.554213	0	NA
3291	HSD11B2	0.207819	0.237035	0	NA
80303	EFHD1	0.207735	0.59429	0	NA
3274	HRH2	0.207642	0.882329	0	NA
467	ATF3	0.206615	0.39207	0	NA
53354	PANK1	0.206235	0.637897	0	NA
10768	AHCYL1	0.205939	0.225205	0	NA
83690	CRISPLD1	0.205759	0.69583	0	NA
687	KLF9	0.205728	0.17489	0	NA
1185	CLCN6	0.205006	0.630413	0	NA
84293	FAM213A	0.204668	0.85338	0	NA
151887	CCDC80	0.204354	0.676205	0	NA
4323	MMP14	0.2043	0.517624	0	NA
55924	FAM212B	0.204205	0.441069	0	NA
51361	HOOK1	0.202829	0.561271	0	NA
4647	MYO7A	0.202792	0.507257	0	NA
10160	FARP1	0.202666	0.337913	0	NA
56667	MUC13	0.202461	0.51726	0	NA
285590	SH3PXD2B	0.202103	0.861815	0	NA
9308	CD83	0.202099	0.928443	0	NA
65018	PINK1	0.201979	0.590844	0	NA
83636	C19orf12	0.201899	0.621657	0	NA
3744	KCNA10	0.201537	0.864078	0	NA
26273	FBXO3	0.201435	0.799277	0	NA
463	ZFHX3	0.201204	0.523348	0	NA
55198	APPL2	0.201172	0.875429	0	NA
571	BACH1	0.201155	0.478192	0	NA
56999	ADAMTS9	0.201062	0.807783	0	NA
119467	CLRN3	0.20097	0.78369	0	NA
2235	FECH	0.200186	0.891352	0	NA
7248	TSC1	0.200132	0.423467	0	NA
8495	PPFIBP2	0.200067	0.587324	0	NA
22882	ZHX2	0.199937	0.598135	0	NA
55258	THNSL2	0.199344	0.274519	0	NA
149076	ZNF362	0.198699	0.839259	0	NA
80318	GKAP1	0.19858	0.553531	0	NA
2327	FMO2	0.198182	0.676005	0	NA
1848	DUSP6	0.197951	0.665314	0	NA
54741	LEPROT	0.197927	0.453787	0	NA
1555	CYP2B6	0.197674	0.984286	0	NA
22874	PLEKHA6	0.197609	0.711494	0	NA
91947	ARRDC4	0.197529	0.513703	0	NA
65997	RASL11B	0.197506	0.309041	0	NA
128853	DUSP15	0.197463	0.607963	0	NA
22872	SEC31A	0.197376	0.368171	0	NA
89876	MAATS1	0.197352	0.384594	0	NA
567	B2M	0.197258	0.519443	0	NA
84708	LNX1	0.197014	0.537018	0	NA
771	CA12	0.196471	0.66363	0	NA
23072	HECW1	0.19614	0.778597	0	NA
4300	MLLT3	0.196123	0.635241	0	NA
145781	GCOM1	0.195468	0.793334	0	NA
85027	SMIM3	0.195197	0.64984	0	NA
80022	MYO15B	0.195184	0.410087	0	NA
10788	IQGAP2	0.194348	0.631246	0	NA
9516	LITAF	0.194212	0.378545	0	NA
2920	CXCL2	0.194177	0.516562	0	NA
8999	CDKL2	0.194166	0.423145	0	NA
23533	PIK3R5	0.193257	0.628533	0	NA
5239	PGM5	0.193188	0.729484	0	NA
2166	FAAH	0.192615	0.47897	0	NA
10171	RCL1	0.19164	0.967738	0	NA
25924	MYRIP	0.190983	0.5531	0	NA
1230	CCR1	0.190627	0.654592	0	NA
54538	ROBO4	0.190244	0.535817	0	NA
2167	FABP4	0.189827	0.383828	0	NA
1500	CTNND1	0.189811	0.413353	0	NA
7172	TPMT	0.189473	1.11926	0	NA
11122	PTPRT	0.189273	0.577645	0	NA
2263	FGFR2	0.188882	0.391338	0	NA
2254	FGF9	0.188686	0.685704	0	NA
2643	GCH1	0.188601	0.533003	0	NA
79269	DCAF10	0.188416	0.615939	0	NA
55640	FLVCR2	0.188213	0.556297	0	NA
64757	MARC1	0.188038	0.354486	0	NA
81624	DIAPH3	0.187662	0.312296	0	NA
127294	MYOM3	0.18759	0.522734	0	NA
26010	SPATS2L	0.187375	0.501435	0	NA
650	BMP2	0.186619	0.429362	0	NA
56986	DTWD1	0.186555	0.816054	0	NA
29842	TFCP2L1	0.185655	0.730351	0	NA
2702	GJA5	0.18559	0.775409	0	NA
2592	GALT	0.185487	0.492484	0	NA
4353	MPO	0.185444	0.794068	0	NA
1486	CTBS	0.185076	0.556518	0	NA
546	ATRX	0.185055	0.87764	0	NA
121227	LRIG3	0.184864	0.462132	0	NA
4245	MGAT1	0.184709	0.414944	0	NA
9812	KIAA0141	0.184548	0.639891	0	NA
6775	STAT4	0.184452	0.412972	0	NA
164832	LONRF2	0.184167	0.912246	0	NA
23312	DMXL2	0.184149	0.45975	0	NA
157638	FAM84B	0.184037	0.281622	0	NA
64577	ALDH8A1	0.18402	1.04745	0	NA
7168	TPM1	0.183896	0.73183	0	NA
22999	RIMS1	0.183636	0.5147	0	NA
54510	PCDH18	0.183611	0.28677	0	NA
7942	TFEB	0.183322	0.413494	0	NA
8239	USP9X	0.182953	0.660522	0	NA
8349	HIST2H2BE	0.182579	0.666215	0	NA
182	JAG1	0.182538	0.399839	0	NA
3423	IDS	0.1825	0.962319	0	NA
5178	PEG3	0.182349	0.583003	0	NA
9936	CD302	0.18193	0.471505	0	NA
9404	LPXN	0.1818	0.463901	0	NA
5169	ENPP3	0.181169	0.723644	0	NA
79838	TMC5	0.181132	0.625754	0	NA
92162	TMEM88	0.181124	0.153326	0	NA
9778	KIAA0232	0.181102	0.811566	0	NA
219699	UNC5B	0.181086	0.44587	0	NA
6035	RNASE1	0.180786	0.676516	0	NA
23371	TENC1	0.180573	0.37752	0	NA
80212	CCDC92	0.180502	0.520886	0	NA
51316	PLAC8	0.17978	0.36004	0	NA
10079	ATP9A	0.179505	0.726622	0	NA
54861	SNRK	0.179215	0.673652	0	NA
51092	SIDT2	0.178962	0.391692	0	NA
6000	RGS7	0.178776	0.608148	0	NA
140836	BANF2	0.178535	0.844811	0	NA
8863	PER3	0.17847	0.544121	0	NA
343450	KCNT2	0.17797	0.66684	0	NA
25759	SHC2	0.17778	0.721332	0	NA
58190	CTDSP1	0.177504	0.533317	0	NA
4790	NFKB1	0.177212	0.494291	0	NA
90865	IL33	0.177141	0.247821	0	NA
5618	PRLR	0.177051	0.527575	0	NA
1012	CDH13	0.177048	0.912385	0	NA
114897	C1QTNF1	0.176687	0.73497	0	NA
55315	SLC29A3	0.176586	0.332462	0	NA
286077	FAM83H	0.17656	0.578511	0	NA
1770	DNAH9	0.175868	0.436887	0	NA
8874	ARHGEF7	0.175138	0.632512	0	NA
2897	GRIK1	0.175046	0.464885	0	NA
8549	LGR5	0.174749	0.764766	0	NA
200010	SLC5A9	0.174689	0.619556	0	NA
65056	GPBP1	0.174568	0.684204	0	NA
22808	MRAS	0.174432	0.741184	0	NA
23220	DTX4	0.174379	0.676003	0	NA
22837	COBLL1	0.174043	0.580807	0	NA
116113	FOXP4	0.173827	0.593914	0	NA
8639	AOC3	0.173593	0.423684	0	NA
4651	MYO10	0.17324	0.434898	0	NA
85445	CNTNAP4	0.173083	0.426844	0	NA
7003	TEAD1	0.172042	0.818359	0	NA
4919	ROR1	0.17196	0.75227	0	NA
9131	AIFM1	0.171372	0.7183	0	NA
1576	CYP3A4	0.171288	0.781409	0	NA
84451	KIAA1804	0.171249	0.559197	0	NA
64342	HS1BP3	0.170186	0.452937	0	NA
6542	SLC7A2	0.169915	0.0716288	0	NA
25840	METTL7A	0.169826	0.51439	0	NA
11215	AKAP11	0.169766	0.48144	0	NA
4976	OPA1	0.169631	0.529382	0	NA
23446	SLC44A1	0.168761	0.497813	0	NA
10020	GNE	0.168331	0.643458	0	NA
57523	NYNRIN	0.168072	0.465111	0	NA
1783	DYNC1LI2	0.168055	0.75041	0	NA
1852	DUSP9	0.167933	0.917	0	NA
64806	IL25	0.167902	0.956527	0	NA
2047	EPHB1	0.167872	0.552395	0	NA
55068	ENOX1	0.167315	0.727931	0	NA
51084	CRYL1	0.167073	0.563715	0	NA
3106	HLA-B	0.166394	0.933652	11	6p21.3
9411	ARHGAP29	0.166215	0.604675	0	NA
55607	PPP1R9A	0.165901	0.359926	0	NA
22832	CEP162	0.165732	0.525157	0	NA
127731	VWA5B1	0.165709	1.08963	0	NA
220164	DOK6	0.165495	0.500229	0	NA
9139	CBFA2T2	0.165368	0.47987	0	NA
79887	PLBD1	0.165261	0.450538	0	NA
10466	COG5	0.164694	0.582456	0	NA
27303	RBMS3	0.164409	0.457281	0	NA
10385	BTN2A2	0.164028	0.375674	0	NA
118932	ANKRD22	0.163965	0.575227	0	NA
9338	TCEAL1	0.163908	0.383948	0	NA
145389	SLC38A6	0.163788	1.03543	0	NA
10771	ZMYND11	0.163161	0.650613	0	NA
9378	NRXN1	0.163037	0.823273	0	NA
10402	ST3GAL6	0.162899	0.418496	0	NA
8459	TPST2	0.162892	0.732535	0	NA
196410	METTL7B	0.162857	0.352089	0	NA
54520	CCDC93	0.162781	0.548997	0	NA
92086	GGTLC1	0.1624	0.591532	0	NA
7424	VEGFC	0.162038	0.602196	0	NA
3678	ITGA5	0.161869	0.331633	0	NA
55852	TEX2	0.161721	0.668312	0	NA
7070	THY1	0.160875	0.914945	0	NA
5066	PAM	0.160862	0.706185	0	NA
1160	CKMT2	0.160832	0.623261	0	NA
55227	LRRC1	0.16083	0.460222	0	NA
5340	PLG	0.160135	0.888932	12	6q25.3
65084	TMEM135	0.159853	0.879219	0	NA
7075	TIE1	0.15981	0.394292	0	NA
120224	TMEM45B	0.159479	0.41888	0	NA
84263	HSDL2	0.159389	0.870919	0	NA
8553	BHLHE40	0.159327	0.571664	0	NA
80790	CMIP	0.159303	0.492928	0	NA
84675	TRIM55	0.159023	0.406421	0	NA
79012	CAMKV	0.158702	0.619204	0	NA
57085	AGTRAP	0.158557	0.666376	0	NA
55020	TTC38	0.158507	0.482472	0	NA
26240	FAM50B	0.1584	0.925669	0	NA
112802	KRT71	0.157769	0.668317	0	NA
5649	RELN	0.157535	0.546382	0	NA
3488	IGFBP5	0.157238	0.802192	0	NA
2113	ETS1	0.156837	0.618731	0	NA
5899	RALB	0.156827	0.32158	0	NA
222663	SCUBE3	0.156689	0.566779	0	NA
2744	GLS	0.15657	0.470294	0	NA
55715	DOK4	0.156477	0.292001	0	NA
652	BMP4	0.156414	0.749064	0	NA
79098	C1orf116	0.156381	0.41889	0	NA
1369	CPN1	0.156373	0.602578	0	NA
119391	GSTO2	0.156248	0.633328	0	NA
11010	GLIPR1	0.156047	0.691975	0	NA
2160	F11	0.156037	0.862905	0	NA
5253	PHF2	0.155998	0.674537	0	NA
3416	IDE	0.155868	0.465892	0	NA
2804	GOLGB1	0.155518	0.796167	0	NA
83862	TMEM120A	0.155468	0.616563	0	NA
201229	LYRM9	0.155189	0.205481	0	NA
1307	COL16A1	0.155045	0.69945	0	NA
26872	STEAP1	0.15501	0.636621	0	NA
6990	DYNLT3	0.154886	0.540666	0	NA
10647	SCGB1D2	0.154607	0.877083	0	NA
3709	ITPR2	0.154583	0.690343	0	NA
10864	SLC22A7	0.154524	0.574324	0	NA
631	BFSP1	0.154254	0.800376	0	NA
3816	KLK1	0.1542	0.531755	0	NA
4131	MAP1B	0.154153	0.93138	0	NA
6662	SOX9	0.154085	0.805341	0	NA
57211	GPR126	0.153902	0.427831	0	NA
9950	GOLGA5	0.153662	0.486736	0	NA
79689	STEAP4	0.153612	0.756343	0	NA
81533	ITFG1	0.153606	0.365208	0	NA
9469	CHST3	0.153519	0.685681	0	NA
1645	AKR1C1	0.153404	0.455048	0	NA
54462	CCSER2	0.153375	0.380032	0	NA
123720	WHAMM	0.153366	0.726207	0	NA
1741	DLG3	0.15319	0.344951	0	NA
7368	UGT8	0.152805	0.380053	0	NA
590	BCHE	0.152564	0.905268	0	NA
55296	TBC1D19	0.152321	0.7856	0	NA
142686	ASB14	0.152283	0.610908	0	NA
22990	PCNX	0.15219	0.827146	0	NA
326624	RAB37	0.152078	0.700133	0	NA
10513	APPBP2	0.151909	0.524454	13	17q23.2
51094	ADIPOR1	0.15184	0.662904	0	NA
85360	SYDE1	0.151519	0.473282	0	NA
285761	DCBLD1	0.151435	0.470221	0	NA
63876	PKNOX2	0.151401	0.580604	0	NA
5962	RDX	0.151354	0.507325	0	NA
1465	CSRP1	0.151124	0.677608	0	NA
23024	PDZRN3	0.150933	0.334213	0	NA
8829	NRP1	0.15037	0.614495	0	NA
6876	TAGLN	0.150238	0.389173	0	NA
23580	CDC42EP4	0.150131	0.329907	0	NA
10181	RBM5	0.150097	0.699744	0	NA
7422	VEGFA	0.149746	0.760045	17	6p21.1
117178	SSX2IP	0.149644	0.411145	0	NA
316	AOX1	0.149552	0.625627	0	NA
64332	NFKBIZ	0.149361	0.197101	0	NA
284459	HKR1	0.148575	0.356598	0	NA
23413	NCS1	0.14767	0.646824	0	NA
2247	FGF2	0.147105	0.650462	0	NA
3736	KCNA1	0.146945	0.564522	0	NA
4853	NOTCH2	0.14679	0.456347	0	NA
1373	CPS1	0.146736	0.555201	8	2q33-q35
953	ENTPD1	0.146634	0.182671	0	NA
85453	TSPYL5	0.146331	0.540262	0	NA
2295	FOXF2	0.146223	0.425629	0	NA
23042	PDXDC1	0.145963	0.546237	0	NA
2635	GBP3	0.145726	0.385331	0	NA
114800	CCDC85A	0.1454	0.824753	0	NA
5159	PDGFRB	0.145378	0.259705	0	NA
912	CD1D	0.145367	0.494727	0	NA
257364	SNX33	0.145153	0.645904	9	15q24.2
570	BAAT	0.14488	0.446839	0	NA
4776	NFATC4	0.144844	0.624964	0	NA
9124	PDLIM1	0.144267	0.596477	0	NA
1200	TPP1	0.143952	0.597363	0	NA
64407	RGS18	0.143619	0.561848	0	NA
27242	TNFRSF21	0.143615	0.547006	0	NA
2925	GRPR	0.143114	0.531263	0	NA
7107	GPR137B	0.142834	0.431553	0	NA
11095	ADAMTS8	0.142581	0.990625	0	NA
57639	CCDC146	0.14206	0.434521	0	NA
53826	FXYD6	0.142041	0.313685	0	NA
5010	CLDN11	0.141956	0.505517	0	NA
7434	VIPR2	0.141654	0.499812	0	NA
54558	SPATA6	0.141171	0.72951	0	NA
492311	IGIP	0.140915	0.393864	0	NA
355	FAS	0.140657	0.526184	0	NA
131583	FAM43A	0.140616	0.74033	0	NA
57515	SERINC1	0.140477	0.409379	0	NA
7275	TUB	0.140226	0.340097	0	NA
125206	SLC5A10	0.140148	1.01225	0	NA
25878	MXRA5	0.140141	0.50549	0	NA
161357	MDGA2	0.14002	0.625814	0	NA
3032	HADHB	0.139809	0.501744	0	NA
8654	PDE5A	0.139414	0.709943	0	NA
7743	ZNF189	0.139396	0.29727	0	NA
3202	HOXA5	0.139242	0.765253	0	NA
25903	OLFML2B	0.13922	0.285991	0	NA
26509	MYOF	0.139106	0.709125	0	NA
112574	SNX18	0.138997	0.649289	0	NA
54546	RNF186	0.138874	0.673575	0	NA
5090	PBX3	0.138776	0.482021	0	NA
56172	ANKH	0.138753	0.711472	0	NA
55647	RAB20	0.138653	0.716948	0	NA
2799	GNS	0.138562	0.638844	0	NA
257407	C2orf72	0.138485	0.600211	0	NA
563	AZGP1	0.138286	0.43122	0	NA
56937	PMEPA1	0.138158	0.367977	0	NA
857	CAV1	0.13812	0.535217	0	NA
83872	HMCN1	0.137925	0.492328	0	NA
10656	KHDRBS3	0.137882	0.649618	0	NA
7570	ZNF22	0.137874	0.676354	0	NA
2982	GUCY1A3	0.137844	0.600397	0	NA
4688	NCF2	0.137669	0.59091	0	NA
8646	CHRD	0.137635	0.730764	0	NA
1942	EFNA1	0.137625	0.409776	3	1q22
153222	CREBRF	0.137485	0.719595	0	NA
55914	ERBB2IP	0.137428	0.54151	0	NA
2274	FHL2	0.137343	0.926956	0	NA
22876	INPP5F	0.137098	0.898721	0	NA
2530	FUT8	0.137023	0.91598	0	NA
114883	OSBPL9	0.136752	0.82449	0	NA
151556	GPR155	0.136682	0.737454	0	NA
124842	TMEM132E	0.136476	0.800164	0	NA
54765	TRIM44	0.136163	0.604066	0	NA
4648	MYO7B	0.136025	0.55579	0	NA
120376	COLCA2	0.13587	0.633401	0	NA
8491	MAP4K3	0.135851	0.386379	0	NA
57507	ZNF608	0.13585	0.378939	0	NA
54816	ZNF280D	0.135189	0.601763	0	NA
134288	TMEM174	0.134851	0.814023	0	NA
54467	ANKIB1	0.134713	0.704389	0	NA
389114	ZNF662	0.134684	0.530603	0	NA
2135	EXTL2	0.134636	0.600901	0	NA
1740	DLG2	0.134543	0.790607	0	NA
1540	CYLD	0.134532	0.584243	0	NA
8828	NRP2	0.134479	0.633777	0	NA
57643	ZSWIM5	0.134385	0.60845	0	NA
26152	ZNF337	0.134061	0.386779	0	NA
158358	KIAA2026	0.133951	0.564901	0	NA
399665	FAM102A	0.133817	0.348239	0	NA
9750	FAM65B	0.133741	0.404468	0	NA
10110	SGK2	0.133667	0.586992	0	NA
9813	EFCAB14	0.133463	0.285628	0	NA
2057	EPOR	0.133166	0.557566	0	NA
131566	DCBLD2	0.132712	0.511507	0	NA
113201	CASC4	0.131879	0.821853	0	NA
6706	SPRR2G	0.13178	0.881927	0	NA
79705	LRRK1	0.131743	0.585694	0	NA
8910	SGCE	0.131739	0.402246	0	NA
23230	VPS13A	0.13159	0.946522	0	NA
2064	ERBB2	0.131414	0.229887	0	NA
148811	PM20D1	0.131069	0.62295	0	NA
57451	TENM2	0.130623	0.377222	0	NA
2159	F10	0.130261	0.581293	0	NA
55608	ANKRD10	0.13026	0.445137	0	NA
60370	AVPI1	0.130172	0.525901	0	NA
57544	TXNDC16	0.130035	0.816949	0	NA
256586	LYSMD2	0.130017	0.561423	0	NA
941	CD80	0.129861	0.488502	0	NA
91653	BOC	0.129697	0.700096	0	NA
54556	ING3	0.129034	0.981678	0	NA
3739	KCNA4	0.128992	0.674153	0	NA
10468	FST	0.128944	0.624125	0	NA
376497	SLC27A1	0.128837	0.704915	0	NA
140	ADORA3	0.128811	0.753779	0	NA
3912	LAMB1	0.128688	1.19891	0	NA
161291	TMEM30B	0.12844	0.537459	0	NA
9915	ARNT2	0.128378	0.670239	0	NA
84141	EVA1A	0.128371	0.674434	0	NA
4988	OPRM1	0.128169	0.598899	0	NA
92017	SNX29	0.127901	0.854107	0	NA
10970	CKAP4	0.127871	0.538131	0	NA
55818	KDM3A	0.127535	0.740321	0	NA
51248	PDZD11	0.12743	1.03331	0	NA
55081	IFT57	0.127396	0.386512	0	NA
929	CD14	0.127386	0.662635	0	NA
51205	ACP6	0.12728	0.539141	0	NA
3069	HDLBP	0.127252	0.547612	0	NA
22841	RAB11FIP2	0.12724	0.498844	0	NA
2266	FGG	0.126933	0.598069	0	NA
2730	GCLM	0.126913	0.636607	0	NA
1808	DPYSL2	0.126261	0.40403	0	NA
2444	FRK	0.126222	0.491331	0	NA
2195	FAT1	0.126126	0.333189	0	NA
56914	OTOR	0.126076	0.528084	0	NA
51141	INSIG2	0.126019	0.483964	0	NA
4856	NOV	0.125934	0.540776	0	NA
5357	PLS1	0.125866	0.649499	0	NA
11096	ADAMTS5	0.125754	0.606532	0	NA
7001	PRDX2	0.125433	0.651745	0	NA
26249	KLHL3	0.12534	0.601883	0	NA
375743	PTAR1	0.125259	0.246274	0	NA
9075	CLDN2	0.12509	0.363893	0	NA
23351	KHNYN	0.124992	0.562863	0	NA
55819	RNF130	0.124685	0.270474	0	NA
27	ABL2	0.124653	0.442887	0	NA
3074	HEXB	0.124267	0.383754	0	NA
54682	MANSC1	0.124185	0.383978	0	NA
83452	RAB33B	0.124141	0.462299	0	NA
919	CD247	0.124051	0.720192	0	NA
6947	TCN1	0.124021	0.591792	0	NA
284119	PTRF	0.123993	0.631279	0	NA
3953	LEPR	0.12399	0.457537	0	NA
221477	C6orf89	0.12394	0.281945	0	NA
9122	SLC16A4	0.123884	0.45709	0	NA
3556	IL1RAP	0.12386	0.383928	0	NA
23136	EPB41L3	0.123579	0.487523	0	NA
1611	DAP	0.123532	0.510523	0	NA
5209	PFKFB3	0.123492	0.445957	0	NA
8763	CD164	0.123486	0.576992	0	NA
3371	TNC	0.123425	0.865916	0	NA
55825	PECR	0.123403	0.45678	0	NA
81888	HYI	0.123217	0.673021	0	NA
53834	FGFRL1	0.123024	0.557559	0	NA
1240	CMKLR1	0.122964	0.688123	0	NA
1015	CDH17	0.122954	0.429045	0	NA
23268	DNMBP	0.122877	0.594311	0	NA
22836	RHOBTB3	0.122449	0.536833	0	NA
79717	PPCS	0.121879	0.952408	0	NA
10449	ACAA2	0.121667	0.745176	0	NA
2257	FGF12	0.121264	0.430932	0	NA
64747	MFSD1	0.121135	0.454407	0	NA
64236	PDLIM2	0.121061	0.68766	0	NA
169981	SPIN3	0.121048	0.509416	0	NA
55244	SLC47A1	0.12095	0.818696	0	NA
259230	SGMS1	0.120718	0.763776	0	NA
5320	PLA2G2A	0.120117	0.580573	0	NA
5151	PDE8A	0.119881	0.527771	0	NA
22847	ZNF507	0.119636	0.712728	0	NA
2701	GJA4	0.119492	0.324283	0	NA
4807	NHLH1	0.119447	0.403285	0	NA
10595	ERN2	0.119431	0.506266	0	NA
2059	EPS8	0.119168	0.899999	0	NA
5583	PRKCH	0.119147	0.685918	0	NA
57863	CADM3	0.118759	0.920417	0	NA
60468	BACH2	0.118514	0.56282	0	NA
9414	TJP2	0.118357	0.595111	26	9q21.11
54935	DUSP23	0.118179	0.928953	0	NA
2131	EXT1	0.117683	0.42011	0	NA
3249	HPN	0.117628	0.740061	0	NA
4306	NR3C2	0.117487	0.592571	0	NA
92369	SPSB4	0.117207	0.538746	0	NA
6238	RRBP1	0.117026	0.582152	0	NA
79774	GRTP1	0.116884	1.00683	0	NA
6482	ST3GAL1	0.115841	0.494952	0	NA
5836	PYGL	0.115696	0.649317	0	NA
2217	FCGRT	0.115606	0.573585	0	NA
5796	PTPRK	0.115466	0.798527	0	NA
540	ATP7B	0.11544	0.90708	0	NA
7188	TRAF5	0.115323	0.605695	0	NA
57728	WDR19	0.11504	0.651411	0	NA
22	ABCB7	0.115034	0.675351	0	NA
342371	ATXN1L	0.114808	0.767816	0	NA
23353	SUN1	0.114731	0.468067	0	NA
2803	GOLGA4	0.114647	0.812954	0	NA
10184	LHFPL2	0.114569	0.714123	0	NA
5264	PHYH	0.114454	0.83383	0	NA
871	SERPINH1	0.114346	0.677924	0	NA
23336	SYNM	0.114195	0.409228	0	NA
1495	CTNNA1	0.113962	0.506899	0	NA
55128	TRIM68	0.113877	0.382453	0	NA
132789	GNPDA2	0.113827	0.68149	0	NA
23544	SEZ6L	0.113758	0.50567	0	NA
12	SERPINA3	0.113428	0.758236	0	NA
8942	KYNU	0.113383	0.56224	0	NA
5153	PDE1B	0.113029	0.829612	0	NA
64231	MS4A6A	0.1126	0.727125	0	NA
950	SCARB2	0.112255	0.485515	32	4q21.1
197257	LDHD	0.111905	0.437616	0	NA
713	C1QB	0.111582	0.401181	0	NA
23670	TMEM2	0.111574	0.48263	0	NA
1384	CRAT	0.111265	0.560121	0	NA
57419	SLC24A3	0.111148	0.363779	0	NA
390	RND3	0.111101	0.649923	0	NA
5909	RAP1GAP	0.111048	0.25051	0	NA
6992	PPP1R11	0.11081	0.246717	0	NA
59084	ENPP5	0.110804	0.303742	0	NA
8481	OFD1	0.1107	0.361612	0	NA
116085	SLC22A12	0.110685	1.11952	2	11q13.1
1028	CDKN1C	0.110641	0.779489	0	NA
1809	DPYSL3	0.110424	0.325078	0	NA
5783	PTPN13	0.110389	0.5816	0	NA
8622	PDE8B	0.109544	0.674582	0	NA
51310	SLC22A17	0.109306	0.745813	0	NA
3752	KCND3	0.109093	0.765593	0	NA
57821	CCDC181	0.109063	0.619673	0	NA
79137	FAM134A	0.108857	0.511711	0	NA
8714	ABCC3	0.108603	0.648944	0	NA
147798	TMC4	0.108586	0.581321	0	NA
57658	CALCOCO1	0.108571	0.922139	0	NA
2040	STOM	0.108477	0.452036	0	NA
9802	DAZAP2	0.108101	0.745966	0	NA
94241	TP53INP1	0.107966	0.48424	0	NA
2162	F13A1	0.107927	0.370247	0	NA
4779	NFE2L1	0.107746	0.485069	0	NA
10490	VTI1B	0.107648	0.875531	0	NA
54536	EXOC6	0.107565	0.316522	0	NA
8743	TNFSF10	0.107408	0.381084	0	NA
23366	KIAA0895	0.107339	0.661897	0	NA
2729	GCLC	0.107338	0.605939	0	NA
51493	RTCB	0.10728	0.368262	0	NA
1594	CYP27B1	0.10709	0.578653	0	NA
7763	ZFAND5	0.106731	0.558043	0	NA
57406	ABHD6	0.106728	0.512116	0	NA
57511	COG6	0.106382	0.865426	0	NA
79191	IRX3	0.106336	0.275265	0	NA
401494	PTPLAD2	0.106324	0.795426	0	NA
5996	RGS1	0.106319	0.539801	0	NA
7122	CLDN5	0.106307	0.663528	0	NA
5017	OVOL1	0.106202	0.618164	0	NA
51085	MLXIPL	0.105914	0.687988	0	NA
112	ADCY6	0.105483	0.833017	0	NA
55959	SULF2	0.105427	0.291571	0	NA
151295	SLC23A3	0.105426	0.73498	0	NA
4239	MFAP4	0.105402	0.308422	0	NA
317649	EIF4E3	0.105398	0.463636	0	NA
1879	EBF1	0.104988	0.587275	0	NA
147495	APCDD1	0.10497	0.232427	0	NA
91862	MARVELD3	0.10482	0.625407	0	NA
196051	PPAPDC1A	0.104618	0.319995	0	NA
23301	EHBP1	0.10447	0.528269	0	NA
575	BAI1	0.104294	0.682986	0	NA
29952	DPP7	0.104293	0.984315	0	NA
10553	HTATIP2	0.10428	0.384832	0	NA
65979	PHACTR4	0.104148	0.583577	0	NA
7008	TEF	0.103966	0.561704	0	NA
59307	SIGIRR	0.103606	0.565111	0	NA
220965	FAM13C	0.103453	0.433863	0	NA
84632	AFAP1L2	0.103391	0.427837	0	NA
8840	WISP1	0.103341	0.577991	0	NA
23253	ANKRD12	0.103082	0.474874	0	NA
6319	SCD	0.102788	0.657776	0	NA
51232	CRIM1	0.102752	0.519194	0	NA
6867	TACC1	0.102751	0.60626	0	NA
57763	ANKRA2	0.102731	0.43761	0	NA
64224	HERPUD2	0.102685	0.651719	0	NA
63895	PIEZO2	0.102508	0.539595	0	NA
8224	SYN3	0.102474	0.748176	0	NA
171425	CLYBL	0.102468	0.318278	0	NA
64762	GAREM	0.102405	0.401141	0	NA
9185	REPS2	0.102402	0.378066	0	NA
201895	SMIM14	0.102324	0.275146	0	NA
79666	PLEKHF2	0.102061	0.80008	0	NA
25854	FAM149A	0.101978	0.367489	0	NA
29909	GPR171	0.101748	0.767443	0	NA
2308	FOXO1	0.101508	0.612673	0	NA
5919	RARRES2	0.101182	0.62835	0	NA
80055	PGAP1	0.101042	0.506086	0	NA
4835	NQO2	0.101002	0.633026	0	NA
6774	STAT3	0.100696	0.669496	0	NA
6594	SMARCA1	0.100678	0.44639	0	NA
81575	APOLD1	0.100521	0.7404	0	NA
11152	WDR45	0.100517	0.735582	0	NA
388	RHOB	0.10051	0.362173	0	NA
9693	RAPGEF2	0.10051	0.724564	0	NA
28992	MACROD1	0.100005	0.399648	0	NA
56245	C21orf62	0.0999983	0.770118	0	NA
9406	ZRANB2	0.0998765	0.882071	0	NA
7464	CORO2A	0.0994069	0.396441	0	NA
96459	FNIP1	0.0991609	0.682884	0	NA
3790	KCNS3	0.0990602	0.581209	0	NA
343990	KIAA1211L	0.0989506	0.600368	0	NA
5947	RBP1	0.0988859	0.560269	0	NA
146691	TOM1L2	0.0984556	0.368801	0	NA
760	CA2	0.0983857	0.3631	0	NA
51267	CLEC1A	0.0982589	0.571916	0	NA
4758	NEU1	0.0980074	0.372951	0	NA
582	BBS1	0.0978985	0.649186	0	NA
4882	NPR2	0.0977606	0.388558	0	NA
23236	PLCB1	0.0977246	0.721017	0	NA
6450	SH3BGR	0.0968674	0.547397	0	NA
9368	SLC9A3R1	0.0968054	0.85784	0	NA
81565	NDEL1	0.0967816	0.655996	0	NA
50808	AK3	0.0965684	0.485509	0	NA
2114	ETS2	0.0965411	0.712367	0	NA
91137	SLC25A46	0.0961455	0.596875	0	NA
80168	MOGAT2	0.096116	0.470957	0	NA
2948	GSTM4	0.0958628	0.560648	0	NA
130814	PQLC3	0.0956456	0.469083	0	NA
51302	CYP39A1	0.0955633	0.53497	0	NA
29995	LMCD1	0.0953678	0.673472	0	NA
137872	ADHFE1	0.095319	0.412183	0	NA
79956	ERMP1	0.0948722	0.844238	0	NA
9261	MAPKAPK2	0.0946492	0.636832	0	NA
11275	KLHL2	0.0946039	0.510723	0	NA
6890	TAP1	0.094602	0.614384	0	NA
8738	CRADD	0.0944958	0.585303	0	NA
4211	MEIS1	0.0944706	0.654953	0	NA
4837	NNMT	0.0941735	0.782698	0	NA
56649	TMPRSS4	0.0940755	0.881845	0	NA
6386	SDCBP	0.093828	0.282197	0	NA
50486	G0S2	0.093592	0.332827	0	NA
5274	SERPINI1	0.093388	0.567898	0	NA
7791	ZYX	0.0931104	0.643331	0	NA
57553	MICAL3	0.0930128	0.392419	0	NA
84319	CMSS1	0.0928984	1.23636	0	NA
79730	NSUN7	0.092889	0.878647	0	NA
79817	MOB3B	0.0923133	0.487827	0	NA
28978	TMEM14A	0.0921208	0.630418	0	NA
151613	TTC14	0.0921108	0.758302	0	NA
5313	PKLR	0.0919708	0.702291	3	1q22
1436	CSF1R	0.0917101	0.427903	0	NA
9829	DNAJC6	0.0914842	0.900266	0	NA
84458	LCOR	0.0913369	0.498425	0	NA
23390	ZDHHC17	0.0911516	0.694439	0	NA
140462	ASB9	0.0908923	0.739802	0	NA
134147	CMBL	0.0908199	0.757422	0	NA
91272	BOD1	0.0905429	0.662453	0	NA
9934	P2RY14	0.0905278	0.446155	0	NA
91607	SLFN11	0.0903691	0.432039	0	NA
4494	MT1F	0.0901917	0.470142	0	NA
55604	LRRC16A	0.0897806	0.444174	0	NA
6448	SGSH	0.089778	0.452169	0	NA
51421	AMOTL2	0.0897761	0.456611	0	NA
5121	PCP4	0.089704	0.618607	0	NA
80114	BICC1	0.0895697	0.480619	0	NA
162417	NAGS	0.0893961	0.726098	0	NA
5476	CTSA	0.0892527	0.309986	0	NA
27089	UQCRQ	0.0890766	0.303591	0	NA
84152	PPP1R1B	0.0888204	0.371238	0	NA
51738	GHRL	0.0887142	0.844433	0	NA
50848	F11R	0.0886515	0.279338	0	NA
2115	ETV1	0.088553	0.887695	0	NA
245972	ATP6V0D2	0.0885177	0.765202	0	NA
23303	KIF13B	0.0882936	0.748525	0	NA
92129	RIPPLY1	0.0881985	0.544961	0	NA
373156	GSTK1	0.0875634	0.536993	0	NA
157869	SBSPON	0.0874807	0.521722	0	NA
27327	TNRC6A	0.0874687	0.712625	0	NA
9728	SECISBP2L	0.0872673	0.544232	0	NA
64784	CRTC3	0.0871199	0.442044	0	NA
1961	EGR4	0.0870898	0.393114	10	2p13.1
5590	PRKCZ	0.0868082	0.566859	0	NA
10398	MYL9	0.0866389	0.463593	0	NA
7730	ZNF177	0.0863597	0.456668	0	NA
6322	SCML1	0.0862672	0.578946	0	NA
4014	LOR	0.0861945	0.8185	0	NA
535	ATP6V0A1	0.0861673	0.862229	0	NA
51090	PLLP	0.0861452	0.46737	0	NA
23555	TSPAN15	0.08606	0.627677	0	NA
344558	SH3RF3	0.0859845	0.37155	0	NA
8804	CREG1	0.0854873	0.523371	0	NA
9848	MFAP3L	0.0852759	0.490885	0	NA
92521	SPECC1	0.0844758	0.530347	0	NA
5241	PGR	0.0843788	0.689013	0	NA
84913	ATOH8	0.0841431	0.37799	0	NA
10681	GNB5	0.0840394	0.540145	0	NA
2185	PTK2B	0.0833551	0.282544	0	NA
25963	TMEM87A	0.0831365	0.821547	0	NA
29	ABR	0.0831317	0.457497	0	NA
5155	PDGFB	0.0830541	0.644314	0	NA
4660	PPP1R12B	0.0829977	0.895515	0	NA
1116	CHI3L1	0.0826412	0.509261	0	NA
7104	TM4SF4	0.082487	0.719183	0	NA
26234	FBXL5	0.0821751	0.638271	0	NA
30061	SLC40A1	0.081857	0.179077	0	NA
10252	SPRY1	0.0818218	0.467584	0	NA
51162	EGFL7	0.0816257	0.648503	0	NA
26286	ARFGAP3	0.0813466	0.735624	0	NA
54872	PIGG	0.0812953	0.78966	0	NA
978	CDA	0.0811933	0.448227	0	NA
6403	SELP	0.0809005	0.341743	0	NA
27253	PCDH17	0.080269	0.860789	0	NA
51050	PI15	0.0801669	0.504533	0	NA
3321	IGSF3	0.0800458	0.499717	0	NA
9053	MAP7	0.0800011	0.540109	0	NA
55966	AJAP1	0.0799559	0.288266	0	NA
9595	CYTIP	0.0799227	0.429566	0	NA
9938	ARHGAP25	0.0798188	0.274097	0	NA
80298	MTERFD3	0.0796693	0.633394	0	NA
6582	SLC22A2	0.079613	0.836258	12	6q25.3
49855	SCAPER	0.0795506	0.432184	0	NA
2746	GLUD1	0.0795473	1.10925	0	NA
9365	KL	0.0794517	0.499394	0	NA
11170	FAM107A	0.0793841	0.578872	0	NA
130589	GALM	0.0790209	0.394495	0	NA
64135	IFIH1	0.0788957	0.326669	0	NA
219972	MPEG1	0.0783294	0.506375	0	NA
3096	HIVEP1	0.078055	0.848135	0	NA
7703	PCGF2	0.0779971	0.529524	0	NA
54206	ERRFI1	0.0778673	0.571947	0	NA
51706	CYB5R1	0.0777619	0.508077	0	NA
51086	TNNI3K	0.0774348	0.46996	0	NA
6907	TBL1X	0.0773989	0.430074	0	NA
3394	IRF8	0.0771661	0.569722	0	NA
253559	CADM2	0.0770292	0.587352	0	NA
399979	SNX19	0.0769704	0.697414	0	NA
25946	ZNF385A	0.0765618	0.572823	0	NA
2983	GUCY1B3	0.0763428	0.62737	0	NA
51365	PLA1A	0.0761938	0.720023	0	NA
3700	ITIH4	0.0759385	0.2937	0	NA
858	CAV2	0.0757433	0.281996	0	NA
64770	CCDC14	0.0756259	0.667929	0	NA
23242	COBL	0.0756195	0.45522	0	NA
2109	ETFB	0.075597	0.463559	0	NA
55769	ZNF83	0.0755262	0.610914	0	NA
114928	GPRASP2	0.0754772	0.583614	0	NA
7448	VTN	0.0753231	0.551557	0	NA
23360	FNBP4	0.0751242	0.53407	0	NA
143888	KDELC2	0.0749061	0.645421	0	NA
10814	CPLX2	0.0745376	0.674116	0	NA
80221	ACSF2	0.0744166	0.374783	0	NA
1103	CHAT	0.0742692	0.628486	0	NA
22873	DZIP1	0.0740051	0.863402	0	NA
2548	GAA	0.0737584	0.759986	0	NA
57538	ALPK3	0.0737365	0.625001	0	NA
9637	FEZ2	0.0736662	0.46405	0	NA
114793	FMNL2	0.0735268	0.77052	0	NA
79022	TMEM106C	0.0735082	0.598963	0	NA
64921	CASD1	0.0734135	1.07359	0	NA
54812	AFTPH	0.0733357	0.72207	0	NA
9563	H6PD	0.0729734	0.583808	0	NA
5480	PPIC	0.0719962	0.554194	0	NA
1612	DAPK1	0.071958	0.329023	0	NA
55337	C19orf66	0.0717788	0.491033	0	NA
5522	PPP2R2C	0.0711333	0.715166	0	NA
23078	VWA8	0.0710805	0.679422	0	NA
25847	ANAPC13	0.0707277	0.821596	0	NA
54798	DCHS2	0.0705878	0.467318	0	NA
91614	DEPDC7	0.0702738	0.780463	0	NA
3381	IBSP	0.0698088	0.699566	30	4q22.1
84706	GPT2	0.0697054	0.512467	0	NA
79630	C1orf54	0.0695367	0.290669	0	NA
9034	CCRL2	0.0694741	0.479232	0	NA
722	C4BPA	0.0692	0.587448	0	NA
1960	EGR3	0.0685061	0.600513	0	NA
23768	FLRT2	0.0681935	0.607964	0	NA
23054	NCOA6	0.0680065	0.734674	0	NA
1962	EHHADH	0.0680028	0.799479	0	NA
83605	CCM2	0.0678935	0.555473	0	NA
83483	PLVAP	0.0677383	0.331519	0	NA
5732	PTGER2	0.0674931	0.374304	0	NA
57232	ZNF630	0.0673643	0.601317	0	NA
80204	FBXO11	0.067263	0.702592	0	NA
84681	HINT2	0.0672039	0.540595	0	NA
112609	MRAP2	0.0668435	0.472632	0	NA
55701	ARHGEF40	0.0668114	0.660232	0	NA
3673	ITGA2	0.0667613	0.401438	0	NA
54103	GSAP	0.0663896	0.639331	34	7q11.23
10913	EDAR	0.0662538	0.602343	0	NA
123920	CMTM3	0.0662506	0.615991	0	NA
10537	UBD	0.0662109	0.42626	0	NA
[truncated: 19,357 more rows]
