# Supplementary material for: Prioritizing causal disease genes using unbiased genomic features
Source: Genome Biol. 2014 Dec 3;15(12):3274. doi: 10.1186/s13059-014-0534-8 (PMC4279789; doi:10.1186/s13059-014-0534-8)
Supplement: Additional file 40: Table S44. — OPEN predictions for primary biliary cirrhosis. [file 13059_2014_534_MOESM40_ESM.xlsx]

## Sheet: HP_1000118_OPEN_predictions.txt
Entrez_ID	HGNC	Score	Stdev	GWAS Hit (loci are numbered, 0 = not within a GWAS locus)	Locus (NA = gene not within a GWAS locus)
962	CD48	2.46934	0.174707	0	NA
50615	IL21R	2.45522	0.158016	0	NA
7185	TRAF1	2.41539	0.237882	0	NA
7805	LAPTM5	2.33967	0.191785	0	NA
7128	TNFAIP3	2.3031	0.222339	0	NA
23526	HMHA1	2.30271	0.318412	0	NA
942	CD86	2.28678	0.246604	0	NA
3394	IRF8	2.24087	0.201855	12	16q24.1
951	CD37	2.23533	0.216398	0	NA
695	BTK	2.22502	0.418402	0	NA
3669	ISG20	2.21438	0.219969	0	NA
9308	CD83	2.20582	0.384777	0	NA
83593	RASSF5	2.19933	0.313125	0	NA
3662	IRF4	2.19442	0.247187	0	NA
5341	PLEK	2.1838	0.273236	0	NA
3108	HLA-DMA	2.18357	0.305565	16	6p21.3
57823	SLAMF7	2.16488	0.43348	0	NA
3111	HLA-DOA	2.15692	0.0682272	16	6p21.3
974	CD79B	2.14426	0.318364	0	NA
25816	TNFAIP8	2.14393	0.330876	0	NA
6504	SLAMF1	2.12556	0.394678	0	NA
3587	IL10RA	2.11809	0.510254	0	NA
3123	HLA-DRB1	2.11714	0.15739	16	6p21.3
4689	NCF4	2.11705	0.281949	0	NA
3112	HLA-DOB	2.11322	0.240751	16	6p21.3
54440	SASH3	2.10919	0.460325	0	NA
10859	LILRB1	2.10616	0.417137	0	NA
4600	MX2	2.1061	0.381535	0	NA
64005	MYO1G	2.1031	0.361483	0	NA
2268	FGR	2.10057	0.400024	0	NA
3113	HLA-DPA1	2.09637	0.259679	16	6p21.3
4794	NFKBIE	2.09036	0.257494	0	NA
1236	CCR7	2.08766	0.324547	0	NA
63940	GPSM3	2.08614	0.358258	16	6p21.3
1794	DOCK2	2.07576	0.362932	0	NA
4688	NCF2	2.06292	0.401311	0	NA
1880	GPR183	2.05639	0.455802	0	NA
8837	CFLAR	2.04816	0.404925	0	NA
7124	TNF	2.04678	0.479192	0	NA
608	TNFRSF17	2.04129	0.425166	0	NA
7409	VAV1	2.03958	0.572231	0	NA
221472	FGD2	2.03759	0.423807	0	NA
5724	PTAFR	2.03567	0.45867	0	NA
5452	POU2F2	2.03349	0.394837	0	NA
3122	HLA-DRA	2.03119	0.648513	16	6p21.3
3109	HLA-DMB	2.02422	0.301422	16	6p21.3
3055	HCK	2.01945	0.452589	0	NA
114836	SLAMF6	2.01819	0.427901	0	NA
3936	LCP1	2.01014	0.170867	0	NA
80709	AKNA	2.00868	0.612095	20	9q32
6352	CCL5	2.00747	0.531805	0	NA
89857	KLHL6	2.00599	0.295696	0	NA
9447	AIM2	2.00331	0.456243	0	NA
5790	PTPRCAP	1.99448	0.573745	0	NA
9267	CYTH1	1.99073	0.277413	0	NA
6891	TAP2	1.98766	0.365304	16	6p21.3
5336	PLCG2	1.98743	0.304492	0	NA
5971	RELB	1.98696	0.435714	0	NA
958	CD40	1.98051	0.405693	24	20q13.12
374403	TBC1D10C	1.97283	0.464761	0	NA
259307	IL4I1	1.97045	0.540349	0	NA
3689	ITGB2	1.96747	0.220003	0	NA
4067	LYN	1.96453	0.412471	0	NA
1230	CCR1	1.96446	0.271388	0	NA
27240	SIT1	1.96148	0.274788	0	NA
8832	CD84	1.96147	0.517979	0	NA
6688	SPI1	1.95503	0.513152	0	NA
51296	SLC15A3	1.94976	0.472647	0	NA
939	CD27	1.94747	0.465325	25	12p13.31
5368	PNOC	1.94476	0.653627	0	NA
399	RHOH	1.94458	0.360051	0	NA
151888	BTLA	1.94426	0.3713	0	NA
6793	STK10	1.92904	0.255133	0	NA
5777	PTPN6	1.92845	0.475164	0	NA
6404	SELPLG	1.92281	0.574561	0	NA
27128	CYTH4	1.91985	0.304845	0	NA
3133	HLA-E	1.9179	0.587611	0	NA
55024	BANK1	1.9149	0.321076	0	NA
3635	INPP5D	1.91365	0.468116	0	NA
11262	SP140	1.91131	0.465795	0	NA
864	RUNX3	1.91127	0.511098	0	NA
2124	EVI2B	1.90967	0.472191	0	NA
4650	MYO9B	1.90692	0.249896	0	NA
8477	GPR65	1.90642	0.319425	0	NA
5880	RAC2	1.9037	0.886697	0	NA
6397	SEC14L1	1.90352	0.332149	0	NA
3119	HLA-DQB1	1.90039	0.608273	16	6p21.3
7852	CXCR4	1.90025	0.343993	0	NA
3659	IRF1	1.89882	0.539116	0	NA
10870	HCST	1.89188	0.241677	0	NA
1043	CD52	1.89124	0.380203	0	NA
1117	CHI3L2	1.89106	0.350032	0	NA
930	CD19	1.88981	0.388749	0	NA
9404	LPXN	1.8886	0.266784	0	NA
597	BCL2A1	1.88493	0.316242	0	NA
9641	IKBKE	1.87988	0.384832	0	NA
9770	RASSF2	1.87482	0.625434	0	NA
4791	NFKB2	1.86312	0.495587	0	NA
4125	MAN2B1	1.86234	0.307947	0	NA
255231	MCOLN2	1.85551	0.505109	0	NA
10346	TRIM22	1.85104	0.44054	0	NA
60489	APOBEC3G	1.84991	0.426657	23	22q13.1
4033	LRMP	1.84735	0.60209	0	NA
201176	ARHGAP27	1.84694	0.294386	0	NA
64333	ARHGAP9	1.84549	0.238252	0	NA
4064	CD180	1.83472	0.22712	0	NA
30817	EMR2	1.83197	0.596381	0	NA
9595	CYTIP	1.83104	0.359631	0	NA
9938	ARHGAP25	1.83044	0.399464	0	NA
9840	TESPA1	1.82709	0.442488	0	NA
3071	NCKAP1L	1.8237	0.379013	0	NA
5698	PSMB9	1.8208	0.478746	16	6p21.3
26228	STAP1	1.81866	0.466969	0	NA
9450	LY86	1.8154	0.522746	0	NA
80774	LIMD2	1.81324	0.298119	0	NA
11182	SLC2A6	1.81222	0.389834	0	NA
26051	PPP1R16B	1.80876	0.502476	0	NA
64744	SMAP2	1.80817	0.59108	0	NA
117289	TAGAP	1.80524	0.547447	0	NA
4046	LSP1	1.80322	0.603209	0	NA
9750	FAM65B	1.80214	0.38449	0	NA
1844	DUSP2	1.79921	0.814012	0	NA
84329	HVCN1	1.79667	0.538534	0	NA
10603	SH2B2	1.79576	0.348519	0	NA
79958	DENND1C	1.79311	0.359337	0	NA
29121	CLEC2D	1.79254	0.511369	0	NA
640	BLK	1.79215	0.486956	7	8p23.1
4063	LY9	1.78653	0.248588	0	NA
3937	LCP2	1.78622	0.346178	0	NA
2313	FLI1	1.78603	0.288672	0	NA
5293	PIK3CD	1.78552	0.518991	0	NA
330	BIRC3	1.78552	0.387175	0	NA
973	CD79A	1.78101	0.544752	0	NA
391	RHOG	1.77804	0.914355	0	NA
3695	ITGB7	1.77186	0.453101	0	NA
23048	FNBP1	1.76983	0.427102	0	NA
5699	PSMB10	1.76969	0.430738	0	NA
80342	TRAF3IP3	1.76884	0.878647	0	NA
56990	CDC42SE2	1.76675	0.436394	0	NA
1536	CYBB	1.76658	0.474884	0	NA
9766	KIAA0247	1.76551	0.375914	0	NA
9262	STK17B	1.76528	0.546399	0	NA
11151	CORO1A	1.7651	0.47069	0	NA
165631	PARP15	1.76495	0.357283	0	NA
752	FMNL1	1.76436	0.518167	0	NA
3594	IL12RB1	1.75934	0.340572	0	NA
10938	EHD1	1.75396	0.267339	0	NA
4049	LTA	1.75179	0.571151	0	NA
84824	FCRLA	1.75083	0.436569	5	1q23.3
11314	CD300A	1.74976	0.558925	0	NA
51177	PLEKHO1	1.74745	0.584176	0	NA
7293	TNFRSF4	1.74692	0.521219	0	NA
64098	PARVG	1.74463	0.515174	0	NA
3932	LCK	1.74053	0.679119	0	NA
1445	CSK	1.73506	0.453465	0	NA
23046	KIF21B	1.73421	0.557447	0	NA
11040	PIM2	1.73345	0.478109	0	NA
7096	TLR1	1.73228	0.627686	0	NA
375387	NRROS	1.73189	0.353501	0	NA
10320	IKZF1	1.72816	0.578276	0	NA
219972	MPEG1	1.72165	0.30304	0	NA
9910	RABGAP1L	1.72137	0.43692	0	NA
2889	RAPGEF1	1.72086	0.223489	0	NA
81704	DOCK8	1.72025	0.293624	0	NA
1731	SEPT1	1.71058	0.548228	0	NA
6689	SPIB	1.70935	0.532431	13	19q13.33
4939	OAS2	1.70781	0.442995	0	NA
5579	PRKCB	1.70613	0.240517	0	NA
3663	IRF5	1.70582	0.313563	14	7q32.1
5142	PDE4B	1.70309	0.305902	0	NA
10318	TNIP1	1.70208	0.327352	0	NA
7462	LAT2	1.69607	0.35295	0	NA
64135	IFIH1	1.6954	0.513503	0	NA
7903	ST8SIA4	1.69522	0.533088	0	NA
29126	CD274	1.69506	0.363357	0	NA
6890	TAP1	1.6946	0.525732	16	6p21.3
80231	CXorf21	1.69285	0.537615	0	NA
4599	MX1	1.6895	0.39884	0	NA
83706	FERMT3	1.68839	0.392534	2	11q13.1
8651	SOCS1	1.68447	0.182808	11	16p13.13
135	ADORA2A	1.68436	0.157027	0	NA
115361	GBP4	1.68391	0.448907	0	NA
51316	PLAC8	1.6835	0.261117	0	NA
23240	KIAA0922	1.67905	0.471977	0	NA
10538	BATF	1.67815	0.440663	0	NA
9020	MAP3K14	1.67312	0.321691	0	NA
972	CD74	1.67158	0.627347	0	NA
2534	FYN	1.67109	0.242128	0	NA
6850	SYK	1.66931	0.562384	0	NA
6351	CCL4	1.66794	0.78137	0	NA
9214	FAIM3	1.6678	0.401851	0	NA
4818	NKG7	1.66622	0.641369	0	NA
3600	IL15	1.66407	0.444439	0	NA
8807	IL18RAP	1.66288	0.462809	0	NA
29933	GPR132	1.66288	0.566539	0	NA
7133	TNFRSF1B	1.66127	0.351406	0	NA
9056	SLC7A7	1.65807	0.508361	0	NA
3560	IL2RB	1.65372	0.609762	0	NA
7940	LST1	1.64792	0.648322	0	NA
57705	WDFY4	1.64436	0.253268	0	NA
3383	ICAM1	1.64174	0.664088	0	NA
26112	CCDC69	1.64066	0.460915	0	NA
4242	MFNG	1.64011	0.70194	0	NA
55707	NECAP2	1.63902	0.431107	0	NA
474344	GIMAP6	1.63784	0.462966	0	NA
26034	IPCEF1	1.63763	0.345081	0	NA
94015	TTYH2	1.62766	0.754124	0	NA
81793	TLR10	1.62653	0.88002	0	NA
132160	PPM1M	1.62083	0.279636	0	NA
64127	NOD2	1.61999	0.436233	0	NA
22898	DENND3	1.61996	0.440755	0	NA
9046	DOK2	1.61931	0.495105	0	NA
10659	CELF2	1.6183	0.626364	0	NA
3559	IL2RA	1.61555	0.802564	0	NA
51393	TRPV2	1.61404	0.503965	0	NA
2771	GNAI2	1.61348	0.200395	0	NA
51291	GMIP	1.61266	0.184689	0	NA
5551	PRF1	1.61004	0.526642	0	NA
91010	FMNL3	1.60952	0.45343	0	NA
9711	KIAA0226	1.60926	0.683504	0	NA
115362	GBP5	1.60804	0.716604	0	NA
83416	FCRL5	1.60708	0.448771	0	NA
9473	THEMIS2	1.60428	0.479569	0	NA
960	CD44	1.60402	0.214116	0	NA
27074	LAMP3	1.60372	0.575013	0	NA
7456	WIPF1	1.60085	0.467138	0	NA
963	CD53	1.6003	0.389502	0	NA
3431	SP110	1.6	0.418253	0	NA
2185	PTK2B	1.5936	0.585367	0	NA
23533	PIK3R5	1.58977	0.539388	0	NA
25780	RASGRP3	1.58669	0.223615	0	NA
10943	MSL3	1.58644	0.492058	0	NA
5552	SRGN	1.58643	0.383253	0	NA
241	ALOX5AP	1.58412	0.48965	0	NA
914	CD2	1.5839	0.294846	0	NA
10437	IFI30	1.58362	0.670308	0	NA
4283	CXCL9	1.58222	0.375982	0	NA
5778	PTPN7	1.58121	0.689085	0	NA
4332	MNDA	1.57995	0.354495	0	NA
2015	EMR1	1.57142	0.494003	0	NA
51762	RAB8B	1.56747	0.777991	0	NA
141	ADPRH	1.5633	0.711502	28	3q13.33
54331	GNG2	1.56134	0.680332	0	NA
3620	IDO1	1.56109	0.679646	0	NA
64218	SEMA4A	1.56023	0.610713	0	NA
933	CD22	1.55959	0.587913	0	NA
4542	MYO1F	1.55897	0.332235	0	NA
257106	ARHGAP30	1.55708	0.476239	0	NA
941	CD80	1.55669	0.519081	28	3q13.33
79626	TNFAIP8L2	1.55667	0.407655	0	NA
5272	SERPINB9	1.5564	0.851937	0	NA
5696	PSMB8	1.55371	0.418485	16	6p21.3
2833	CXCR3	1.5496	0.646328	0	NA
55337	C19orf66	1.5494	0.638017	0	NA
127544	RNF19B	1.54832	0.540161	0	NA
92241	RCSD1	1.54734	0.330263	0	NA
64092	SAMSN1	1.54557	0.251032	0	NA
100	ADA	1.54523	0.603989	0	NA
10109	ARPC2	1.54167	0.145727	0	NA
5330	PLCB2	1.54037	0.343882	0	NA
5739	PTGIR	1.53934	0.389526	0	NA
4792	NFKBIA	1.5386	0.517843	0	NA
340348	TSPAN33	1.53474	0.445143	14	7q32.1
3115	HLA-DPB1	1.5334	0.386537	16	6p21.3
91526	ANKRD44	1.53254	0.666772	0	NA
2793	GNGT2	1.53228	0.379337	0	NA
54518	APBB1IP	1.52883	0.678926	0	NA
2213	FCGR2B	1.52684	0.451609	5	1q23.3
200315	APOBEC3A	1.52525	0.596944	0	NA
8728	ADAM19	1.52326	0.480071	0	NA
283234	CCDC88B	1.51256	0.485162	2	11q13.1
931	MS4A1	1.51114	0.539297	0	NA
4772	NFATC1	1.50975	0.666666	0	NA
115992	RNF166	1.50719	0.440774	0	NA
10010	TANK	1.50645	0.493693	0	NA
126308	MOB3A	1.5059	0.43082	0	NA
9051	PSTPIP1	1.5057	0.773186	0	NA
8764	TNFRSF14	1.50121	0.340164	0	NA
80301	PLEKHO2	1.49989	0.789281	0	NA
29992	PILRA	1.49874	0.48716	0	NA
3732	CD82	1.49804	0.466762	0	NA
7832	BTG2	1.49768	0.350863	0	NA
10392	NOD1	1.49745	0.259923	0	NA
84433	CARD11	1.49591	0.259824	0	NA
5788	PTPRC	1.49446	0.507076	0	NA
3676	ITGA4	1.49302	0.281668	0	NA
1540	CYLD	1.48716	0.782005	0	NA
10019	SH2B3	1.485	0.430261	0	NA
5734	PTGER4	1.47921	0.594571	0	NA
7453	WARS	1.47388	0.334841	0	NA
10260	DENND4A	1.47371	0.507122	0	NA
2357	FPR1	1.47315	0.185301	0	NA
10666	CD226	1.47285	0.463527	0	NA
393	ARHGAP4	1.47282	0.417503	0	NA
51191	HERC5	1.47179	0.500879	0	NA
3561	IL2RG	1.46955	0.574242	0	NA
5305	PIP4K2A	1.46851	0.374152	0	NA
3717	JAK2	1.46736	0.526558	0	NA
53347	UBASH3A	1.45864	0.57054	0	NA
10312	TCIRG1	1.4579	0.506064	0	NA
94120	SYTL3	1.45498	0.542402	0	NA
11214	AKAP13	1.45231	0.424989	0	NA
2113	ETS1	1.44833	0.51384	0	NA
9695	EDEM1	1.44617	0.661629	0	NA
6503	SLA	1.44491	0.68464	0	NA
51379	CRLF3	1.44377	0.596297	0	NA
79668	PARP8	1.44358	0.586869	0	NA
10125	RASGRP1	1.44185	0.545034	0	NA
27071	DAPP1	1.44184	0.498685	0	NA
2885	GRB2	1.44177	0.350967	0	NA
50619	DEF6	1.44122	0.642834	0	NA
3134	HLA-F	1.44103	0.524406	0	NA
84541	KBTBD8	1.43878	0.406088	0	NA
285195	SLC9A9	1.43723	0.511488	0	NA
146850	PIK3R6	1.43688	0.455878	0	NA
1380	CR2	1.43579	0.389954	0	NA
9535	GMFG	1.43038	0.137991	0	NA
10308	ZNF267	1.42806	0.433564	0	NA
969	CD69	1.42735	0.366712	0	NA
94240	EPSTI1	1.42653	0.459046	0	NA
168537	GIMAP7	1.42436	0.308643	0	NA
5294	PIK3CG	1.42399	0.624576	0	NA
81553	FAM49A	1.42395	0.76224	0	NA
50856	CLEC4A	1.42329	0.450989	0	NA
29969	MDFIC	1.42086	0.470745	0	NA
92610	TIFA	1.42006	0.565584	0	NA
4790	NFKB1	1.41998	0.629222	18	4q24
79180	EFHD2	1.41854	0.490321	0	NA
814	CAMK4	1.41472	0.666582	0	NA
6775	STAT4	1.41414	0.214633	21	2q32.2
5150	PDE7A	1.41286	0.510344	0	NA
4615	MYD88	1.40973	0.499225	0	NA
6693	SPN	1.40724	0.14714	0	NA
5583	PRKCH	1.40696	0.463967	0	NA
5900	RALGDS	1.40632	0.344932	0	NA
5996	RGS1	1.4055	0.480524	0	NA
27334	P2RY10	1.40273	0.640423	0	NA
84941	HSH2D	1.39922	0.47354	0	NA
90427	BMF	1.39917	0.447413	0	NA
6367	CCL22	1.39884	0.70614	0	NA
9683	N4BP1	1.39856	0.598537	0	NA
11184	MAP4K1	1.3957	0.707207	0	NA
54625	PARP14	1.39497	0.597383	0	NA
643	CXCR5	1.39408	0.375767	4	11q23.3
51411	BIN2	1.39321	0.481339	0	NA
26999	CYFIP2	1.39241	0.275395	0	NA
54509	RHOF	1.39214	0.425593	0	NA
3603	IL16	1.39146	0.651473	0	NA
29760	BLNK	1.38987	0.792689	0	NA
219285	SAMD9L	1.38971	0.680688	0	NA
441168	FAM26F	1.38783	0.339747	0	NA
10068	IL18BP	1.38326	0.252917	0	NA
2633	GBP1	1.38252	0.458926	0	NA
3097	HIVEP2	1.37806	0.293232	0	NA
8740	TNFSF14	1.37283	0.521788	0	NA
89790	SIGLEC10	1.37117	0.849597	0	NA
91319	DERL3	1.37057	0.426214	0	NA
30009	TBX21	1.37008	0.256074	0	NA
84166	NLRC5	1.36859	0.400573	0	NA
139818	DOCK11	1.36774	0.350494	0	NA
156	ADRBK1	1.36728	0.297296	0	NA
961	CD47	1.36624	0.365475	0	NA
9263	STK17A	1.36568	0.58501	0	NA
54900	LAX1	1.36366	0.726539	0	NA
27033	ZBTB32	1.36158	0.256641	0	NA
5993	RFX5	1.36087	0.478077	0	NA
8530	CST7	1.35893	0.476943	0	NA
10096	ACTR3	1.35622	0.433128	0	NA
1535	CYBA	1.35598	0.425713	0	NA
3683	ITGAL	1.35513	0.551752	0	NA
6039	RNASE6	1.35424	0.371402	0	NA
55281	TMEM140	1.35387	0.616041	0	NA
1520	CTSS	1.35375	0.474615	0	NA
5329	PLAUR	1.35309	0.365778	0	NA
26191	PTPN22	1.348	0.546672	0	NA
9873	FCHSD2	1.34391	0.677821	0	NA
79161	TMEM243	1.34357	0.58537	0	NA
6672	SP100	1.33863	0.703382	0	NA
5450	POU2AF1	1.33732	0.491306	1	11q23.1
257144	GCSAM	1.33717	0.707491	0	NA
10865	ARID5A	1.33547	0.831245	0	NA
2120	ETV6	1.33491	0.491244	0	NA
952	CD38	1.33134	0.421036	0	NA
2870	GRK6	1.32914	0.37071	0	NA
6001	RGS10	1.32719	0.531353	0	NA
51225	ABI3	1.32545	0.566916	0	NA
93349	SP140L	1.31819	0.531736	0	NA
81030	ZBP1	1.31732	0.507619	0	NA
3059	HCLS1	1.31576	0.568134	0	NA
916	CD3E	1.31253	0.711459	0	NA
29780	PARVB	1.30973	0.21788	0	NA
7187	TRAF3	1.30893	0.478349	0	NA
80216	ALPK1	1.30742	0.324316	0	NA
55843	ARHGAP15	1.30656	0.644342	0	NA
4155	MBP	1.30645	0.360717	0	NA
694	BTG1	1.30399	0.305357	0	NA
7305	TYROBP	1.29549	0.783895	0	NA
10333	TLR6	1.29263	0.366924	0	NA
79713	IGFLR1	1.29236	0.590368	0	NA
23643	LY96	1.29218	0.394679	0	NA
3455	IFNAR2	1.2916	0.402839	0	NA
841	CASP8	1.29159	0.409236	0	NA
64174	DPEP2	1.2902	0.497097	0	NA
3128	HLA-DRB6	1.28974	0.919705	16	6p21.3
976	CD97	1.28914	0.517555	0	NA
3135	HLA-G	1.28775	0.509363	0	NA
196383	RILPL2	1.28684	0.458431	0	NA
30011	SH3KBP1	1.28447	0.390758	0	NA
79651	RHBDF2	1.28365	0.729137	0	NA
147138	TMC8	1.28358	0.63874	0	NA
10561	IFI44	1.28325	0.479894	0	NA
50515	CHST11	1.28161	0.439007	0	NA
9021	SOCS3	1.28123	0.420531	0	NA
10018	BCL2L11	1.28031	0.397078	0	NA
10384	BTN3A3	1.27939	0.639453	0	NA
8638	OASL	1.27921	0.582796	0	NA
5216	PFN1	1.27875	0.563515	0	NA
114769	CARD16	1.27744	0.698136	0	NA
9435	CHST2	1.27301	0.691735	0	NA
79037	PVRIG	1.27082	0.455854	0	NA
79961	DENND2D	1.26939	0.360558	0	NA
3105	HLA-A	1.26611	0.845067	0	NA
3738	KCNA3	1.26542	0.233439	0	NA
10673	TNFSF13B	1.26434	0.514371	0	NA
7351	UCP2	1.2633	0.532468	0	NA
79415	C17orf62	1.26134	0.632756	0	NA
10717	AP4B1	1.25949	0.391401	0	NA
639	PRDM1	1.25887	0.324947	0	NA
6402	SELL	1.25588	0.871036	0	NA
6932	TCF7	1.25336	0.430566	0	NA
54809	SAMD9	1.25023	0.397262	0	NA
4050	LTB	1.24863	0.205024	0	NA
113	ADCY7	1.24826	0.515959	0	NA
7127	TNFAIP2	1.24775	0.503573	9	14q32.3
3665	IRF7	1.24673	0.73363	0	NA
9990	SLC12A6	1.24527	0.440943	0	NA
1326	MAP3K8	1.24493	0.279266	0	NA
3458	IFNG	1.24405	0.556584	0	NA
4345	CD200	1.24405	0.371706	0	NA
84868	HAVCR2	1.24087	0.808614	0	NA
221188	GPR114	1.23982	0.400876	0	NA
51667	NUB1	1.23889	0.976818	0	NA
2841	GPR18	1.23594	0.657914	0	NA
8676	STX11	1.2355	0.799691	0	NA
8509	NDST2	1.23322	0.588916	0	NA
23228	PLCL2	1.23282	0.544748	27	3p24.3
83937	RASSF4	1.22988	0.258005	0	NA
3384	ICAM2	1.22897	0.417267	0	NA
53831	GPR84	1.22881	0.351726	0	NA
51338	MS4A4A	1.22825	0.494661	0	NA
7942	TFEB	1.22802	0.571558	0	NA
254102	EHBP1L1	1.22788	0.57	0	NA
2123	EVI2A	1.22744	0.442946	0	NA
834	CASP1	1.22652	0.610565	0	NA
59339	PLEKHA2	1.22259	0.482614	0	NA
57559	STAMBPL1	1.22213	0.425925	0	NA
10875	FGL2	1.22132	0.788718	0	NA
140691	TRIM69	1.2196	0.594474	0	NA
7454	WAS	1.21878	0.287615	0	NA
199	AIF1	1.21308	0.345998	0	NA
131450	CD200R1	1.2125	0.401487	0	NA
397	ARHGDIB	1.21195	0.490451	0	NA
160365	CLECL1	1.2118	0.50261	0	NA
1997	ELF1	1.21008	0.35955	0	NA
8934	RAB29	1.20923	0.528284	0	NA
92017	SNX29	1.20818	0.787546	0	NA
8869	ST3GAL5	1.2075	0.46989	0	NA
3385	ICAM3	1.20731	0.527712	0	NA
121260	SLC15A4	1.20693	0.454316	0	NA
54739	XAF1	1.20685	0.852636	0	NA
10044	SH2D3C	1.20573	0.640977	0	NA
170954	PPP1R18	1.20533	0.843729	0	NA
3107	HLA-C	1.20406	0.447157	0	NA
7535	ZAP70	1.20319	0.581127	0	NA
23157	SEPT6	1.2017	0.535768	0	NA
9467	SH3BP5	1.19898	0.363855	0	NA
283897	C16orf54	1.19873	0.486489	0	NA
79705	LRRK1	1.19704	0.214667	0	NA
23338	JADE2	1.19394	0.380966	0	NA
5533	PPP3CC	1.1932	0.241781	0	NA
4154	MBNL1	1.19265	0.46523	0	NA
3627	CXCL10	1.19259	0.343783	0	NA
6483	ST3GAL2	1.19176	0.841431	0	NA
10148	EBI3	1.19046	0.599218	0	NA
197259	MLKL	1.18284	0.369645	0	NA
80833	APOL3	1.17933	0.72067	0	NA
9466	IL27RA	1.17827	0.68803	0	NA
11118	BTN3A2	1.17744	0.451185	0	NA
60672	MIIP	1.17709	0.442776	0	NA
3726	JUNB	1.17647	0.432375	0	NA
201294	UNC13D	1.17425	0.302448	0	NA
3428	IFI16	1.17318	0.260897	0	NA
8809	IL18R1	1.17152	0.536021	0	NA
145864	HAPLN3	1.16684	0.27679	0	NA
1240	CMKLR1	1.1635	0.475561	0	NA
1890	TYMP	1.16318	0.756906	0	NA
10563	CXCL13	1.16275	0.526561	0	NA
26277	TINF2	1.15968	0.744561	0	NA
10379	IRF9	1.15732	0.373806	0	NA
286336	FAM78A	1.15687	0.73662	0	NA
121268	RHEBL1	1.15547	0.414035	0	NA
57168	ASPHD2	1.15425	0.359385	0	NA
11277	TREX1	1.1538	0.381117	0	NA
10385	BTN2A2	1.15272	0.249397	0	NA
55509	BATF3	1.15268	0.625758	0	NA
29851	ICOS	1.15069	0.395515	0	NA
149628	PYHIN1	1.14948	0.822841	0	NA
25865	PRKD2	1.14748	0.27448	0	NA
51284	TLR7	1.14611	0.382304	0	NA
6515	SLC2A3	1.14491	0.575959	0	NA
23180	RFTN1	1.14294	0.699788	0	NA
23077	MYCBP2	1.14172	0.618861	0	NA
2745	GLRX	1.13457	0.532305	0	NA
51311	TLR8	1.13448	0.360771	0	NA
9246	UBE2L6	1.1342	0.815082	0	NA
3002	GZMB	1.13418	0.542822	0	NA
11276	SYNRG	1.13343	0.601312	0	NA
11119	BTN3A1	1.13326	0.32376	0	NA
2014	EMP3	1.13212	0.530436	0	NA
4217	MAP3K5	1.13097	0.383301	0	NA
83666	PARP9	1.13011	0.50427	0	NA
10475	TRIM38	1.12945	0.966453	0	NA
1193	CLIC2	1.12729	0.477737	0	NA
6789	STK4	1.12703	0.503922	0	NA
80228	ORAI2	1.12695	0.857844	0	NA
10800	CYSLTR1	1.12692	0.635388	0	NA
284021	MILR1	1.12546	0.842882	0	NA
2760	GM2A	1.12391	0.336383	0	NA
1847	DUSP5	1.12193	0.661663	0	NA
4478	MSN	1.1217	0.861674	0	NA
256380	SCML4	1.1203	0.789937	0	NA
55544	RBM38	1.11871	0.56918	0	NA
822	CAPG	1.11737	0.733387	0	NA
4034	LRCH4	1.11697	0.499325	0	NA
4208	MEF2C	1.1165	0.667518	0	NA
23547	LILRA4	1.11513	0.378408	0	NA
1512	CTSH	1.11361	0.521149	0	NA
25801	GCA	1.11228	0.464752	0	NA
2207	FCER1G	1.11211	0.704291	0	NA
170575	GIMAP1	1.10912	0.319409	0	NA
10409	BASP1	1.1074	0.179317	0	NA
953	ENTPD1	1.10155	0.467034	0	NA
54918	CMTM6	1.09948	0.405477	0	NA
4938	OAS1	1.09927	0.583203	0	NA
55248	TMEM206	1.09923	0.241079	0	NA
894	CCND2	1.09871	0.468781	0	NA
9985	REC8	1.09588	0.55777	0	NA
55303	GIMAP4	1.09425	0.446511	0	NA
9815	GIT2	1.09388	0.438161	0	NA
118788	PIK3AP1	1.09238	0.287754	0	NA
5795	PTPRJ	1.09196	0.383294	0	NA
80714	PBX4	1.0911	0.495734	0	NA
5966	REL	1.09085	0.38242	0	NA
272	AMPD3	1.08964	0.692822	0	NA
3660	IRF2	1.08937	0.516022	17	4q35.1
3965	LGALS9	1.08902	0.342271	0	NA
3566	IL4R	1.08841	0.663701	0	NA
7405	UVRAG	1.08799	0.678571	0	NA
10487	CAP1	1.08769	0.397128	0	NA
29015	SLC43A3	1.08543	0.462561	0	NA
8875	VNN2	1.08424	0.708664	0	NA
5371	PML	1.08311	0.453158	0	NA
116071	BATF2	1.08256	0.553574	0	NA
84034	EMILIN2	1.08154	0.607938	0	NA
55593	OTUD5	1.07921	0.692798	0	NA
51465	UBE2J1	1.07718	0.556517	0	NA
943	TNFRSF8	1.07552	0.353472	0	NA
55619	DOCK10	1.07472	0.599056	0	NA
4068	SH2D1A	1.07432	0.265726	0	NA
1633	DCK	1.07267	0.457582	0	NA
84174	SLA2	1.07144	0.544287	0	NA
3902	LAG3	1.07136	0.216107	0	NA
3003	GZMK	1.0657	0.761837	0	NA
51056	LAP3	1.0647	0.427303	0	NA
79890	RIN3	1.06358	0.414178	0	NA
5770	PTPN1	1.06216	0.457806	0	NA
9402	GRAP2	1.06184	0.718577	0	NA
1235	CCR6	1.05692	0.654607	0	NA
162394	SLFN5	1.0565	0.423911	0	NA
3096	HIVEP1	1.05615	0.428394	0	NA
567	B2M	1.05572	0.796817	0	NA
57169	ZNFX1	1.05525	0.672222	0	NA
11344	TWF2	1.05468	0.284126	0	NA
84969	TOX2	1.05344	0.599604	0	NA
4066	LYL1	1.05135	0.658766	0	NA
84243	ZDHHC18	1.05118	1.05562	0	NA
1436	CSF1R	1.05042	0.860076	0	NA
64761	PARP12	1.0497	0.338406	0	NA
27299	ADAMDEC1	1.04961	0.867188	0	NA
10892	MALT1	1.04853	0.557043	0	NA
4616	GADD45B	1.0462	0.617802	0	NA
64857	PLEKHG2	1.04612	0.476645	0	NA
55501	CHST12	1.04535	0.559427	0	NA
9709	HERPUD1	1.04303	0.538554	0	NA
80149	ZC3H12A	1.04273	0.41097	0	NA
4277	MICB	1.04216	0.525709	0	NA
2908	NR3C1	1.04094	0.464011	0	NA
4065	LY75	1.04084	0.640028	0	NA
84062	DTNBP1	1.03734	0.503492	0	NA
57379	AICDA	1.03676	0.66306	0	NA
9181	ARHGEF2	1.03424	0.383844	0	NA
79155	TNIP2	1.03298	0.738176	0	NA
22806	IKZF3	1.03275	0.947382	22	17q12
91523	PCED1B	1.03091	0.651652	0	NA
115004	MB21D1	1.02878	0.248851	0	NA
113277	TMEM106A	1.02858	0.478887	0	NA
9961	MVP	1.02754	0.52042	0	NA
54	ACP5	1.02677	0.229974	0	NA
8698	S1PR4	1.02537	0.512565	0	NA
8519	IFITM1	1.02348	0.469141	0	NA
51063	CALHM2	1.02254	0.208971	0	NA
6004	RGS16	1.02097	0.684013	0	NA
10235	RASGRP2	1.01858	0.825034	0	NA
57699	CPNE5	1.01801	0.587022	0	NA
124460	SNX20	1.01697	0.423925	0	NA
7040	TGFB1	1.0153	0.865235	0	NA
55332	DRAM1	1.01526	0.561106	0	NA
9363	RAB33A	1.0148	0.341128	0	NA
30844	EHD4	1.01422	0.286701	0	NA
79368	FCRL2	1.01361	0.562661	0	NA
256586	LYSMD2	1.01091	0.384481	0	NA
129607	CMPK2	1.00797	0.653149	0	NA
9744	ACAP1	1.00622	0.61167	0	NA
8743	TNFSF10	1.00517	0.559568	0	NA
58475	MS4A7	1.00516	0.517376	0	NA
54149	C21orf91	1.00432	0.807214	0	NA
355	FAS	1.00425	0.500942	0	NA
92799	SHKBP1	1.00353	0.334391	19	19q13.2
158830	CXorf65	1.00269	0.740567	0	NA
329	BIRC2	1.00098	0.315688	0	NA
23616	SH3BP1	1.0006	0.457547	0	NA
9034	CCRL2	0.999909	0.357365	0	NA
54541	DDIT4	0.999886	0.290815	0	NA
2533	FYB	0.999339	0.686296	0	NA
64108	RTP4	0.995719	0.275819	0	NA
971	CD72	0.995039	0.44593	0	NA
197135	PATL2	0.994901	0.750865	0	NA
26301	GBGT1	0.994546	0.360335	0	NA
55114	ARHGAP17	0.99315	0.709004	0	NA
11322	TMC6	0.98838	0.524814	0	NA
6452	SH3BP2	0.987163	0.577323	0	NA
3783	KCNN4	0.98695	0.699494	0	NA
28984	RGCC	0.986624	0.676779	0	NA
10863	ADAM28	0.985594	0.811993	0	NA
51131	PHF11	0.985229	0.817562	0	NA
144423	GLT1D1	0.982421	0.497047	0	NA
116985	ARAP1	0.982208	0.862032	0	NA
3601	IL15RA	0.980065	0.470183	0	NA
23178	PASK	0.979149	0.534244	0	NA
10866	HCP5	0.978744	0.548885	0	NA
54464	XRN1	0.978226	0.462555	0	NA
7107	GPR137B	0.976573	0.644674	0	NA
55824	PAG1	0.976256	0.571618	0	NA
7375	USP4	0.974755	0.317011	0	NA
197358	NLRC3	0.974663	0.6953	0	NA
11006	LILRB4	0.974373	0.543959	0	NA
3779	KCNMB1	0.974313	0.402883	0	NA
64407	RGS18	0.97271	0.48883	0	NA
64581	CLEC7A	0.971627	0.86964	0	NA
53827	FXYD5	0.970416	0.258594	0	NA
684	BST2	0.969982	0.510635	0	NA
84230	LRRC8C	0.966163	0.340879	0	NA
120425	AMICA1	0.965589	0.511896	0	NA
489	ATP2A3	0.965234	0.541832	0	NA
101	ADAM8	0.962448	0.606738	0	NA
9047	SH2D2A	0.961756	0.676884	0	NA
116984	ARAP2	0.961405	0.596257	0	NA
23218	NBEAL2	0.960392	0.568945	0	NA
7378	UPP1	0.960177	0.591791	0	NA
6480	ST6GAL1	0.958868	0.483723	0	NA
3459	IFNGR1	0.9576	0.750046	0	NA
150372	NFAM1	0.95461	0.426504	0	NA
80169	CTC1	0.951075	0.633701	0	NA
199675	MCEMP1	0.950953	0.384676	0	NA
9242	MSC	0.949534	0.43289	0	NA
55840	EAF2	0.948054	0.592387	0	NA
27350	APOBEC3C	0.947909	0.816131	23	22q13.1
3106	HLA-B	0.946153	0.823896	0	NA
663	BNIP2	0.945758	1.05554	0	NA
64780	MICAL1	0.944043	0.323038	0	NA
54210	TREM1	0.941489	0.688273	0	NA
7091	TLE4	0.941028	0.55832	0	NA
55106	SLFN12	0.938397	0.667138	0	NA
83854	ANGPTL6	0.937585	0.556575	0	NA
128611	ZNF831	0.936805	0.249973	0	NA
10964	IFI44L	0.936656	0.506345	0	NA
10578	GNLY	0.935703	0.565784	0	NA
868	CBLB	0.935325	0.408549	0	NA
10906	TRAFD1	0.92939	0.434816	0	NA
9459	ARHGEF6	0.928693	0.641186	0	NA
6925	TCF4	0.92781	0.51505	0	NA
4061	LY6E	0.926315	0.522279	0	NA
55294	FBXW7	0.925869	0.577098	0	NA
6494	SIPA1	0.924918	0.833004	0	NA
352961	HCG26	0.924385	0.562588	0	NA
6375	XCL1	0.922386	0.351593	0	NA
201633	TIGIT	0.921997	0.716051	0	NA
55768	NGLY1	0.920967	0.599873	0	NA
867	CBL	0.918638	0.632283	0	NA
3903	LAIR1	0.913323	0.410686	0	NA
7321	UBE2D1	0.912661	0.329518	0	NA
120892	LRRK2	0.912363	0.543376	0	NA
3344	FOXN2	0.912066	0.631805	0	NA
10261	IGSF6	0.911787	0.715012	0	NA
4170	MCL1	0.911727	0.489678	0	NA
2634	GBP2	0.911558	0.798789	0	NA
152789	JAKMIP1	0.91145	0.620268	0	NA
80183	KIAA0226L	0.911128	0.294843	0	NA
7850	IL1R2	0.909991	0.25999	0	NA
921	CD5	0.90813	0.601168	0	NA
56261	GPCPD1	0.90654	0.72115	0	NA
23406	COTL1	0.904821	0.245678	0	NA
22821	RASA3	0.903181	0.581804	0	NA
896	CCND3	0.903057	0.616279	0	NA
10791	VAMP5	0.901775	0.336047	0	NA
23207	PLEKHM2	0.901702	0.480546	0	NA
90273	CEACAM21	0.901179	0.307007	0	NA
3684	ITGAM	0.900717	0.715348	0	NA
22870	PPP6R1	0.899785	0.297974	0	NA
6929	TCF3	0.898507	0.764213	0	NA
56882	CDC42SE1	0.897019	0.483247	0	NA
3956	LGALS1	0.896532	0.645044	0	NA
60436	TGIF2	0.8961	0.663453	0	NA
10507	SEMA4D	0.89596	0.444725	0	NA
83442	SH3BGRL3	0.895713	0.664803	0	NA
970	CD70	0.892616	0.509259	0	NA
4012	LNPEP	0.89025	0.693837	0	NA
3140	MR1	0.887956	0.360677	0	NA
4082	MARCKS	0.88709	0.454754	0	NA
79931	TNIP3	0.885869	0.425611	0	NA
56940	DUSP22	0.88511	0.25302	0	NA
23550	PSD4	0.884107	0.52755	0	NA
3604	TNFRSF9	0.883317	0.370361	0	NA
57514	ARHGAP31	0.881313	0.426254	28	3q13.33
123920	CMTM3	0.875657	0.391466	0	NA
7318	UBA7	0.87305	0.665242	0	NA
1263	PLK3	0.871669	0.737704	0	NA
3310	HSPA6	0.870304	0.324831	5	1q23.3
113402	SFT2D1	0.868573	0.311955	0	NA
80896	NPL	0.866354	0.337982	0	NA
3586	IL10	0.865303	0.647535	0	NA
79930	DOK3	0.865123	0.779709	0	NA
140885	SIRPA	0.862778	0.38126	0	NA
3570	IL6R	0.860375	0.411365	0	NA
64091	POPDC2	0.859239	0.3294	28	3q13.33
283991	UBALD2	0.859212	0.374279	0	NA
586	BCAT1	0.858692	0.458962	0	NA
1378	CR1	0.85853	0.303793	0	NA
718	C3	0.855856	0.451878	0	NA
5641	LGMN	0.855854	0.378315	0	NA
256236	NAPSB	0.855546	0.649153	13	19q13.33
920	CD4	0.854531	0.674429	0	NA
4218	RAB8A	0.854001	0.528554	0	NA
84957	RELT	0.853785	0.4817	0	NA
9057	SLC7A6	0.85352	0.812255	0	NA
25900	IFFO1	0.853457	0.76093	25	12p13.31
10801	SEPT9	0.851976	0.69004	0	NA
3708	ITPR1	0.851542	0.591266	0	NA
79156	PLEKHF1	0.848781	0.507353	0	NA
4118	MAL	0.848728	0.270976	0	NA
2000	ELF4	0.848059	0.21124	0	NA
23307	FKBP15	0.847185	0.698563	0	NA
7412	VCAM1	0.846862	0.623988	0	NA
4318	MMP9	0.846301	0.369576	24	20q13.12
51278	IER5	0.845941	0.143373	0	NA
8569	MKNK1	0.8454	0.575882	0	NA
155038	GIMAP8	0.844139	0.437157	0	NA
1390	CREM	0.842342	0.420247	0	NA
6275	S100A4	0.839441	0.345158	0	NA
3574	IL7	0.83841	0.46198	0	NA
89846	FGD3	0.837789	0.695751	0	NA
2995	GYPC	0.837556	0.339162	0	NA
387357	THEMIS	0.835524	0.328279	0	NA
57580	PREX1	0.834689	0.577514	0	NA
26253	CLEC4E	0.834401	0.363862	0	NA
6565	SLC15A2	0.834117	0.502117	0	NA
79712	GTDC1	0.833832	0.554806	0	NA
8631	SKAP1	0.833498	0.553992	0	NA
55233	MOB1A	0.83321	0.441439	0	NA
196743	PAOX	0.833196	0.567897	0	NA
23175	LPIN1	0.828114	0.592476	0	NA
1026	CDKN1A	0.826933	0.657723	0	NA
55180	LINS	0.826845	0.653098	0	NA
11031	RAB31	0.826605	0.501595	0	NA
54863	TOR4A	0.825336	0.644038	0	NA
81606	LBH	0.824421	0.289828	0	NA
3687	ITGAX	0.821053	0.787302	0	NA
80380	PDCD1LG2	0.820073	0.338209	0	NA
3588	IL10RB	0.815964	0.734614	0	NA
10734	STAG3	0.815224	0.565077	0	NA
863	CBFA2T3	0.814363	0.589732	0	NA
50852	TRAT1	0.811891	0.768867	0	NA
57674	RNF213	0.811633	0.415277	0	NA
9168	TMSB10	0.81124	0.41788	0	NA
64332	NFKBIZ	0.81002	0.319338	0	NA
832	CAPZB	0.809312	0.455484	0	NA
5771	PTPN2	0.807624	0.62628	0	NA
92797	HELB	0.805916	0.739158	0	NA
3257	HPS1	0.804927	0.428123	0	NA
940	CD28	0.803332	0.371665	0	NA
150365	MEI1	0.80163	0.566852	0	NA
29940	DSE	0.800961	0.476626	0	NA
55196	KIAA1551	0.799811	0.423753	0	NA
10066	SCAMP2	0.798338	0.617019	0	NA
6776	STAT5A	0.797461	0.657581	0	NA
221692	PHACTR1	0.794617	0.892888	0	NA
84689	MS4A14	0.788438	0.646424	0	NA
94039	ZNF101	0.78683	0.745149	0	NA
10550	ARL6IP5	0.786637	0.526023	0	NA
6362	CCL18	0.786621	0.351391	0	NA
26157	GIMAP2	0.78398	0.755798	0	NA
159013	CXorf38	0.783842	0.562562	0	NA
29916	SNX11	0.783187	0.594069	0	NA
8542	APOL1	0.782265	0.401133	0	NA
753	LDLRAD4	0.781855	0.262692	0	NA
23347	SMCHD1	0.780823	0.69373	0	NA
7099	TLR4	0.780117	0.285777	0	NA
54480	CHPF2	0.778542	0.376133	0	NA
10326	SIRPB1	0.777713	0.685173	0	NA
6772	STAT1	0.777483	0.560149	21	2q32.2
5026	P2RX5	0.776259	0.401978	0	NA
8717	TRADD	0.77583	0.445573	0	NA
3656	IRAK2	0.775191	0.179574	0	NA
51167	CYB5R4	0.77499	0.519326	0	NA
11221	DUSP10	0.774651	0.399455	0	NA
1959	EGR2	0.77452	0.495333	0	NA
5912	RAP2B	0.773672	0.587997	0	NA
3423	IDS	0.772963	0.557346	0	NA
917	CD3G	0.771403	0.4055	0	NA
9138	ARHGEF1	0.771318	0.696657	0	NA
9662	CEP135	0.771099	0.570003	0	NA
3437	IFIT3	0.77052	0.49123	0	NA
197131	UBR1	0.769786	0.55418	0	NA
240	ALOX5	0.767811	0.525044	0	NA
11054	OGFR	0.766754	0.434737	0	NA
60481	ELOVL5	0.76527	0.543022	0	NA
8685	MARCO	0.765028	0.640217	0	NA
968	CD68	0.76421	0.635446	0	NA
10095	ARPC1B	0.761728	0.605496	0	NA
820	CAMP	0.761323	0.411555	0	NA
11278	KLF12	0.760443	0.30309	0	NA
8778	SIGLEC5	0.760003	0.588711	0	NA
203197	C9orf91	0.758053	0.318457	20	9q32
51061	TXNDC11	0.757375	0.379598	0	NA
22990	PCNX	0.757126	0.293794	0	NA
440823	MIAT	0.755451	0.357002	0	NA
5199	CFP	0.755424	0.459623	0	NA
23064	SETX	0.754736	0.633022	0	NA
25771	TBC1D22A	0.75433	0.252232	0	NA
84807	NFKBID	0.752135	0.267982	0	NA
10225	CD96	0.751713	0.506481	0	NA
1606	DGKA	0.751574	0.502129	0	NA
50650	ARHGEF3	0.748615	0.404341	0	NA
51199	NIN	0.748164	0.332888	0	NA
6892	TAPBP	0.747588	0.436909	0	NA
8303	SNN	0.746494	0.66816	0	NA
28988	DBNL	0.745985	0.292872	0	NA
3796	KIF2A	0.74504	0.428426	0	NA
596	BCL2	0.74487	0.620475	0	NA
5359	PLSCR1	0.743175	0.731699	0	NA
9123	SLC16A3	0.740778	0.2747	0	NA
81611	ANP32E	0.740634	0.619295	0	NA
64926	RASAL3	0.740274	0.375628	0	NA
203328	SUSD3	0.739612	0.728658	0	NA
200186	CRTC2	0.738661	0.30641	0	NA
6310	ATXN1	0.737746	0.633504	0	NA
54847	SIDT1	0.736436	0.661655	0	NA
7597	ZBTB25	0.735958	0.627322	0	NA
712	C1QA	0.735195	0.419352	0	NA
55729	ATF7IP	0.732881	0.361772	0	NA
1493	CTLA4	0.730589	0.754253	0	NA
55013	CCDC109B	0.727895	0.212524	0	NA
91353	IGLL3P	0.727614	0.561801	0	NA
22861	NLRP1	0.726235	0.779458	0	NA
677	ZFP36L1	0.723707	0.371788	0	NA
9144	SYNGR2	0.722205	0.272057	0	NA
7297	TYK2	0.719897	0.496606	0	NA
23466	CBX6	0.719774	0.55705	0	NA
57458	TMCC3	0.719002	0.310841	0	NA
51188	SS18L2	0.718515	0.34026	0	NA
11213	IRAK3	0.71671	0.526039	0	NA
115350	FCRL1	0.715116	0.653916	0	NA
64231	MS4A6A	0.712936	0.804082	0	NA
29909	GPR171	0.712932	0.623993	0	NA
7011	TEP1	0.712262	0.444797	0	NA
8202	NCOA3	0.711865	0.600995	0	NA
157697	ERICH1	0.710732	0.36031	0	NA
9844	ELMO1	0.710058	0.38706	15	7p14.1
8522	GAS7	0.708437	0.563136	0	NA
4005	LMO2	0.708154	0.547583	0	NA
472	ATM	0.706489	0.833668	0	NA
10537	UBD	0.704688	0.374632	0	NA
51816	CECR1	0.70382	0.674325	0	NA
56253	CRTAM	0.703498	0.612407	0	NA
10154	PLXNC1	0.702893	0.455656	0	NA
225	ABCD2	0.701786	0.446959	0	NA
2769	GNA15	0.700759	0.485701	0	NA
160364	CLEC12A	0.700551	0.409197	0	NA
57623	ZFAT	0.700444	0.40706	0	NA
59274	MESDC1	0.699945	0.61474	0	NA
148932	MOB3C	0.699441	0.825344	0	NA
3640	INSL3	0.699059	0.747713	0	NA
51720	UIMC1	0.697822	0.630406	0	NA
57655	GRAMD1A	0.696615	0.573397	0	NA
26578	OSTF1	0.694956	1.05562	0	NA
63901	FAM111A	0.694689	0.470775	0	NA
9589	WTAP	0.692615	0.733045	0	NA
23636	NUP62	0.692452	0.692386	0	NA
23495	TNFRSF13B	0.69241	0.505601	0	NA
163702	IFNLR1	0.689688	0.486064	0	NA
57162	PELI1	0.6885	0.298407	0	NA
10077	TSPAN32	0.688241	0.539546	0	NA
51696	HECA	0.68809	0.421185	0	NA
4644	MYO5A	0.686947	0.306925	0	NA
23200	ATP11B	0.686293	0.565915	0	NA
57217	TTC7A	0.685448	0.347879	0	NA
51192	CKLF	0.683943	0.464051	0	NA
23586	DDX58	0.682931	0.603494	0	NA
9516	LITAF	0.682269	0.693295	0	NA
3434	IFIT1	0.679401	0.791607	0	NA
53405	CLIC5	0.678945	0.438646	0	NA
83605	CCM2	0.678877	0.664825	0	NA
29062	WDR91	0.677614	0.451243	0	NA
5604	MAP2K1	0.677372	0.331925	0	NA
2208	FCER2	0.677153	0.354584	0	NA
6041	RNASEL	0.675721	0.488553	0	NA
2308	FOXO1	0.675078	0.348745	0	NA
9839	ZEB2	0.674781	0.687744	0	NA
10123	ARL4C	0.674296	0.573131	0	NA
4209	MEF2D	0.674106	0.828425	0	NA
1820	ARID3A	0.673466	0.583108	0	NA
1840	DTX1	0.673466	0.549453	0	NA
7706	TRIM25	0.673293	0.936553	0	NA
80830	APOL6	0.672575	0.524067	0	NA
924	CD7	0.672544	0.478048	0	NA
8784	TNFRSF18	0.668054	0.453706	0	NA
8942	KYNU	0.668044	0.405291	0	NA
23479	ISCU	0.667238	0.663107	0	NA
2872	MKNK2	0.666463	0.760576	0	NA
1075	CTSC	0.666444	0.478276	0	NA
88455	ANKRD13A	0.666091	0.258738	0	NA
54106	TLR9	0.665055	0.388136	0	NA
133	ADM	0.66467	0.353196	0	NA
128346	C1orf162	0.664333	0.790941	0	NA
1846	DUSP4	0.663299	0.437743	0	NA
64781	CERK	0.66233	0.688736	0	NA
5791	PTPRE	0.661359	0.680848	0	NA
4205	MEF2A	0.660052	0.610201	0	NA
64859	NABP1	0.659127	0.431763	0	NA
55080	TAPBPL	0.657631	0.554803	25	12p13.31
55573	CDV3	0.65717	0.444281	0	NA
23214	XPO6	0.657014	0.817889	0	NA
602	BCL3	0.656576	0.733997	0	NA
7188	TRAF5	0.654731	0.574056	0	NA
115761	ARL11	0.654502	0.871676	0	NA
11010	GLIPR1	0.654287	0.612683	0	NA
133522	PPARGC1B	0.654153	0.521991	0	NA
122618	PLD4	0.652935	0.751075	0	NA
55577	NAGK	0.652817	0.381942	0	NA
3512	IGJ	0.652299	0.690111	0	NA
6843	VAMP1	0.652085	0.563629	25	12p13.31
64222	TOR3A	0.651468	0.511322	0	NA
83874	TBC1D10A	0.649748	0.45516	0	NA
152926	PPM1K	0.649266	0.827606	0	NA
1796	DOK1	0.648166	0.6854	0	NA
51365	PLA1A	0.647292	0.222009	28	3q13.33
8178	ELL	0.64503	0.847044	0	NA
3553	IL1B	0.644864	0.621712	0	NA
5580	PRKCD	0.644702	0.616929	0	NA
7273	TTN	0.644489	0.726023	0	NA
406	ARNTL	0.643687	0.413593	0	NA
1522	CTSZ	0.64366	0.740312	0	NA
1960	EGR3	0.643576	0.488838	0	NA
9111	NMI	0.642636	0.789628	0	NA
201799	TMEM154	0.642341	0.330361	0	NA
285237	C3orf38	0.639965	0.597819	0	NA
4940	OAS3	0.639656	0.523277	0	NA
2896	GRN	0.639473	0.358223	0	NA
25939	SAMHD1	0.637417	0.621536	0	NA
1506	CTRL	0.635572	0.324892	0	NA
356	FASLG	0.634161	0.178861	0	NA
2323	FLT3LG	0.633506	0.657636	0	NA
9958	USP15	0.633497	0.853173	0	NA
6195	RPS6KA1	0.632746	0.313648	0	NA
3120	HLA-DQB2	0.631625	0.602835	16	6p21.3
5720	PSME1	0.629534	0.65344	0	NA
5800	PTPRO	0.628702	0.366245	0	NA
51719	CAB39	0.627389	0.6154	0	NA
6737	TRIM21	0.627032	0.677499	0	NA
1106	CHD2	0.624853	0.347834	0	NA
1879	EBF1	0.62313	0.619649	0	NA
861	RUNX1	0.6225	0.655426	0	NA
9792	SERTAD2	0.622285	0.486419	0	NA
3569	IL6	0.621763	0.308186	0	NA
4222	MEOX1	0.621571	0.594531	0	NA
9909	DENND4B	0.621326	0.727423	0	NA
22797	TFEC	0.621155	1.00975	0	NA
55568	GALNT10	0.621113	0.381658	0	NA
10396	ATP8A1	0.620906	0.24519	0	NA
8705	B3GALT4	0.618797	0.752817	0	NA
6446	SGK1	0.618565	0.468147	0	NA
80821	DDHD1	0.618022	0.529315	0	NA
103	ADAR	0.615223	0.564765	0	NA
23531	MMD	0.614516	0.546356	0	NA
53916	RAB4B	0.612583	0.334654	19	19q13.2
124935	SLC43A2	0.611307	0.591387	0	NA
374443	LOC374443	0.610243	0.824478	0	NA
10287	RGS19	0.606257	0.700487	0	NA
8930	MBD4	0.604706	0.489248	0	NA
79982	DNAJB14	0.60452	0.69965	0	NA
1508	CTSB	0.603696	0.63506	0	NA
51561	IL23A	0.600928	0.590445	0	NA
4863	NPAT	0.599575	0.426612	0	NA
81844	TRIM56	0.599224	0.668869	0	NA
8635	RNASET2	0.597876	0.819694	0	NA
7431	VIM	0.59731	0.392113	0	NA
148022	TICAM1	0.594636	0.627292	0	NA
23135	KDM6B	0.593911	0.393858	0	NA
126364	LRRC25	0.590398	0.896762	0	NA
9235	IL32	0.589856	0.583603	0	NA
79158	GNPTAB	0.589452	0.514108	0	NA
90416	C15orf57	0.589417	0.499843	0	NA
112616	CMTM7	0.5894	0.47662	0	NA
5463	POU6F1	0.588766	0.306615	0	NA
91937	TIMD4	0.588486	0.578672	0	NA
53346	TM6SF1	0.587883	0.699134	0	NA
9997	SCO2	0.587641	0.556881	0	NA
3460	IFNGR2	0.586815	0.594038	0	NA
3702	ITK	0.586581	0.454676	0	NA
5998	RGS3	0.586335	0.453917	0	NA
1831	TSC22D3	0.583784	0.880378	0	NA
440836	ODF3B	0.582964	0.648422	0	NA
79899	PRR5L	0.582478	0.494706	0	NA
54726	OTUD4	0.582322	0.992406	0	NA
7408	VASP	0.580637	0.263055	0	NA
6774	STAT3	0.578829	0.709483	0	NA
56905	C15orf39	0.577352	0.258697	0	NA
945	CD33	0.576942	0.325004	0	NA
64419	MTMR14	0.576196	0.546297	0	NA
51314	NME8	0.575734	0.36708	0	NA
23765	IL17RA	0.575413	0.854313	0	NA
7097	TLR2	0.575349	0.537174	0	NA
6355	CCL8	0.573531	0.822123	0	NA
80335	WDR82	0.573505	0.350147	0	NA
2999	GZMH	0.573042	0.603554	0	NA
54436	SH3TC1	0.571683	0.45161	0	NA
6403	SELP	0.57155	0.482498	0	NA
440193	CCDC88C	0.566622	0.522158	0	NA
3430	IFI35	0.566471	0.71353	0	NA
8925	HERC1	0.566322	0.531237	0	NA
10390	CEPT1	0.565694	0.42392	0	NA
24138	IFIT5	0.56457	0.918287	0	NA
6047	RNF4	0.563464	0.577083	0	NA
165904	XIRP1	0.561727	0.471643	0	NA
6279	S100A8	0.560278	0.426977	0	NA
55320	MIS18BP1	0.560009	0.805397	0	NA
147746	HIPK4	0.559538	0.377785	19	19q13.2
6357	CCL13	0.5587	0.589592	0	NA
8073	PTP4A2	0.558321	0.433156	0	NA
57140	RNPEPL1	0.556063	0.560046	0	NA
79888	LPCAT1	0.553998	0.646999	0	NA
51571	FAM49B	0.553701	0.68529	0	NA
9948	WDR1	0.553527	0.501693	0	NA
965	CD58	0.552838	0.699209	0	NA
9841	ZBTB24	0.551313	0.667282	0	NA
375035	SFT2D2	0.549431	0.390641	0	NA
51466	EVL	0.549411	0.789547	0	NA
55340	GIMAP5	0.54882	0.338158	0	NA
4200	ME2	0.547455	0.288031	0	NA
93035	PKHD1L1	0.545781	0.837849	0	NA
84223	IQCG	0.54528	0.550159	0	NA
2359	FPR3	0.544352	0.670024	0	NA
55911	APOBR	0.543323	0.945445	0	NA
146722	CD300LF	0.542752	0.495249	0	NA
57590	WDFY1	0.542319	0.464381	0	NA
200316	APOBEC3F	0.542204	0.518892	23	22q13.1
23603	CORO1C	0.540344	0.301334	0	NA
55423	SIRPG	0.540314	0.832022	0	NA
152007	GLIPR2	0.538295	0.869587	0	NA
8525	DGKZ	0.538031	0.731147	0	NA
167227	DCP2	0.537697	0.673283	0	NA
10724	MGEA5	0.537569	0.579661	0	NA
6993	DYNLT1	0.536602	0.515245	0	NA
80017	C14orf159	0.534852	0.546744	0	NA
9881	TRANK1	0.533729	0.783392	0	NA
1265	CNN2	0.532794	0.407028	0	NA
1285	COL4A3	0.532697	0.440688	0	NA
4851	NOTCH1	0.532637	0.460446	0	NA
118932	ANKRD22	0.532577	0.749791	0	NA
26031	OSBPL3	0.530957	0.294487	0	NA
1071	CETP	0.530624	0.687598	0	NA
11064	CNTRL	0.530536	0.521139	0	NA
409	ARRB2	0.529873	0.701155	0	NA
23208	SYT11	0.529806	0.618511	0	NA
55608	ANKRD10	0.529762	0.418768	0	NA
9760	TOX	0.529365	0.723184	0	NA
3091	HIF1A	0.529365	0.62124	0	NA
9208	LRRFIP1	0.528056	0.573335	0	NA
51317	PHF21A	0.527873	0.572441	0	NA
3101	HK3	0.527512	0.733703	0	NA
84687	PPP1R9B	0.525849	0.560414	0	NA
58527	ABRACL	0.525047	0.43158	0	NA
81537	SGPP1	0.524704	0.396002	0	NA
915	CD3D	0.523837	0.735912	0	NA
5660	PSAP	0.523701	0.542197	0	NA
56987	BBX	0.520426	0.61283	0	NA
9600	PITPNM1	0.519701	0.607078	0	NA
333929	SNAI3	0.519534	1.00811	0	NA
6303	SAT1	0.51932	0.771084	0	NA
60	ACTB	0.518334	0.454467	0	NA
9734	HDAC9	0.518285	0.602879	0	NA
54734	RAB39A	0.518005	0.691116	0	NA
113263	GLCCI1	0.51746	0.447755	0	NA
8320	EOMES	0.517459	0.443954	0	NA
51176	LEF1	0.51578	0.415352	0	NA
9674	KIAA0040	0.514096	0.70009	0	NA
3716	JAK1	0.513291	0.533282	0	NA
2316	FLNA	0.510997	0.464223	0	NA
54820	NDE1	0.510333	0.647057	0	NA
5922	RASA2	0.509785	0.557611	0	NA
2004	ELK3	0.509467	0.640223	0	NA
55589	BMP2K	0.508522	0.747288	0	NA
3984	LIMK1	0.507408	0.51049	0	NA
8013	NR4A3	0.506574	0.385197	0	NA
22900	CARD8	0.505709	0.739052	0	NA
4363	ABCC1	0.505222	0.300124	0	NA
1316	KLF6	0.505018	0.332767	0	NA
5899	RALB	0.503537	0.49598	0	NA
51513	ETV7	0.502666	0.517576	0	NA
4245	MGAT1	0.501601	0.355309	0	NA
54920	DUS2	0.500535	0.380753	0	NA
29066	ZC3H7A	0.500117	0.589782	0	NA
7709	ZBTB17	0.49747	0.38776	0	NA
92335	STRADA	0.497271	0.595214	0	NA
55615	PRR5	0.497135	0.736921	0	NA
55704	CCDC88A	0.496795	0.606364	0	NA
202	AIM1	0.495905	0.513932	0	NA
338773	TMEM119	0.495794	0.561275	0	NA
5613	PRKX	0.494858	0.507916	0	NA
2643	GCH1	0.49382	0.27983	0	NA
51676	ASB2	0.492937	0.461936	0	NA
9049	AIP	0.492699	0.557441	0	NA
4001	LMNB1	0.492222	0.845166	0	NA
122060	SLAIN1	0.491111	0.32552	0	NA
22809	ATF5	0.490688	0.489578	0	NA
56938	ARNTL2	0.490456	0.738568	0	NA
2350	FOLR2	0.490415	0.292908	0	NA
23582	CCNDBP1	0.489722	0.634913	0	NA
8650	NUMB	0.48713	0.723116	0	NA
2060	EPS15	0.486947	0.322909	0	NA
5292	PIM1	0.486381	0.720131	0	NA
64651	CSRNP1	0.485223	0.561446	0	NA
8744	TNFSF9	0.481351	0.641391	0	NA
1060	CENPC	0.480715	0.600239	0	NA
84958	SYTL1	0.480162	0.354875	0	NA
5133	PDCD1	0.48007	0.426499	0	NA
3782	KCNN3	0.479439	0.41402	0	NA
9294	S1PR2	0.478908	0.805446	0	NA
7292	TNFSF4	0.478687	0.301739	0	NA
4296	MAP3K11	0.478003	0.945404	0	NA
643866	CBLN3	0.477983	0.318663	0	NA
27106	ARRDC2	0.477933	0.650343	0	NA
91351	DDX60L	0.47793	0.504519	0	NA
4247	MGAT2	0.476964	0.734764	0	NA
170384	FUT11	0.476253	0.279333	0	NA
58472	SQRDL	0.475999	0.480441	0	NA
56478	EIF4ENIF1	0.475276	0.823822	0	NA
59	ACTA2	0.475186	0.243923	0	NA
313	AOAH	0.475113	0.415739	0	NA
1130	LYST	0.474843	0.379009	0	NA
54504	CPVL	0.474045	0.459807	0	NA
79567	FAM65A	0.474016	0.580128	0	NA
11025	LILRB3	0.473449	0.519258	0	NA
10288	LILRB2	0.473212	0.505692	0	NA
81558	FAM117A	0.47303	0.754942	0	NA
54557	SGTB	0.47297	0.616203	0	NA
124944	C17orf49	0.472026	0.401615	0	NA
3720	JARID2	0.471917	0.484284	0	NA
5141	PDE4A	0.471334	0.462321	0	NA
9567	GTPBP1	0.471206	0.403438	0	NA
929	CD14	0.470891	0.861261	0	NA
57205	ATP10D	0.470443	0.535597	0	NA
10092	ARPC5	0.470228	0.400198	0	NA
10223	GPA33	0.47015	0.538689	0	NA
83440	ADPGK	0.468787	0.473777	0	NA
79663	HSPBAP1	0.468196	0.50267	0	NA
389289	ANXA2R	0.467963	0.619596	0	NA
7799	PRDM2	0.467754	0.714214	0	NA
64782	AEN	0.467645	0.410688	0	NA
1105	CHD1	0.46675	0.386908	0	NA
29982	NRBF2	0.466517	0.263775	0	NA
11120	BTN2A1	0.466371	0.470811	0	NA
7941	PLA2G7	0.466261	0.576757	0	NA
51251	NT5C3A	0.462244	0.826781	0	NA
23231	SEL1L3	0.461886	0.48102	0	NA
309	ANXA6	0.460917	0.592206	0	NA
4214	MAP3K1	0.460741	0.613597	0	NA
90634	N4BP2L1	0.459549	0.768966	0	NA
57567	ZNF319	0.459512	0.613924	0	NA
6282	S100A11	0.457677	0.385444	0	NA
91137	SLC25A46	0.457501	0.434491	0	NA
2005	ELK4	0.457322	0.626802	0	NA
4152	MBD1	0.456829	0.316201	0	NA
641	BLM	0.456367	0.735318	0	NA
7130	TNFAIP6	0.454599	0.765209	0	NA
5923	RASGRF1	0.453083	0.721836	0	NA
9050	PSTPIP2	0.452406	0.598497	0	NA
91543	RSAD2	0.452008	0.977897	0	NA
6095	RORA	0.451799	0.878408	0	NA
11033	ADAP1	0.451221	0.756856	0	NA
4683	NBN	0.450725	0.326495	0	NA
3267	AGFG1	0.450536	0.173541	0	NA
29	ABR	0.450513	0.238328	0	NA
1195	CLK1	0.449879	0.417935	0	NA
5920	RARRES3	0.449682	0.33583	0	NA
912	CD1D	0.443671	0.408122	0	NA
23216	TBC1D1	0.441402	0.411017	0	NA
3433	IFIT2	0.441153	0.456124	0	NA
5965	RECQL	0.43777	0.333191	0	NA
6347	CCL2	0.437299	0.765262	0	NA
57097	PARP11	0.435992	0.55325	0	NA
23225	NUP210	0.434479	0.39606	0	NA
203228	C9orf72	0.433998	0.231985	0	NA
326624	RAB37	0.433125	0.674473	0	NA
2650	GCNT1	0.43154	0.59487	0	NA
3516	RBPJ	0.431385	0.537643	0	NA
55346	TCP11L1	0.431105	0.518402	0	NA
1992	SERPINB1	0.429325	0.86937	0	NA
843	CASP10	0.429201	0.993108	0	NA
85479	DNAJC5B	0.428207	0.688522	0	NA
53829	P2RY13	0.427842	0.780734	0	NA
91748	ELMSAN1	0.427011	0.270198	0	NA
5991	RFX3	0.426921	0.455191	0	NA
2537	IFI6	0.426066	0.320496	0	NA
221302	ZUFSP	0.425422	0.544234	0	NA
8036	SHOC2	0.425345	0.609245	0	NA
4739	NEDD9	0.424889	0.721541	0	NA
1776	DNASE1L3	0.424806	0.310954	0	NA
83852	SETDB2	0.424129	0.599197	0	NA
89849	ATG16L2	0.421237	0.547505	0	NA
79792	GSDMD	0.421106	0.762824	0	NA
9320	TRIP12	0.420203	0.58982	0	NA
2672	GFI1	0.420133	0.408017	0	NA
199746	U2AF1L4	0.419963	0.531776	0	NA
23220	DTX4	0.419319	0.245846	0	NA
149840	C20orf196	0.419066	0.491351	0	NA
9444	QKI	0.418839	0.475451	0	NA
6595	SMARCA2	0.418634	0.609692	0	NA
162979	ZNF296	0.417777	0.583322	0	NA
29761	USP25	0.415676	0.619246	0	NA
10695	CNPY3	0.414546	0.743727	0	NA
80008	TMEM156	0.414385	0.267819	0	NA
2553	GABPB1	0.413438	0.355934	0	NA
55700	MAP7D1	0.411871	0.436786	0	NA
57326	PBXIP1	0.411429	0.546431	0	NA
311	ANXA11	0.411179	0.529652	0	NA
10228	STX6	0.409917	0.584154	0	NA
54434	SSH1	0.404801	0.436015	0	NA
7090	TLE3	0.40317	0.133931	0	NA
1687	DFNA5	0.40202	0.332994	0	NA
10062	NR1H3	0.401805	0.710006	0	NA
29802	VPREB3	0.401287	0.603096	0	NA
2826	CCR10	0.401198	0.64024	0	NA
130916	MTERFD2	0.400803	0.514366	0	NA
84678	KDM2B	0.40072	0.517583	0	NA
154075	SAMD3	0.400247	0.586806	0	NA
54386	TERF2IP	0.399972	0.160725	0	NA
9733	SART3	0.397344	0.680917	0	NA
51621	KLF13	0.396457	0.723742	0	NA
3904	LAIR2	0.395863	0.45519	0	NA
353376	TICAM2	0.39442	0.586271	0	NA
200014	CC2D1B	0.391247	0.265147	0	NA
57125	PLXDC1	0.39087	0.308785	22	17q12
80119	PIF1	0.390495	0.560005	0	NA
717	C2	0.390179	0.925797	0	NA
7461	CLIP2	0.388561	0.500896	0	NA
714	C1QC	0.388252	0.68215	0	NA
55744	COA1	0.387409	0.132777	0	NA
2983	GUCY1B3	0.386708	0.256399	0	NA
10000	AKT3	0.385606	0.333522	0	NA
6671	SP4	0.385334	0.642908	0	NA
925	CD8A	0.383132	0.631542	0	NA
6773	STAT2	0.381466	0.42969	0	NA
200576	PIKFYVE	0.380588	0.599784	0	NA
923	CD6	0.379853	0.702134	0	NA
26147	PHF19	0.378907	0.780547	0	NA
65264	UBE2Z	0.377987	0.568967	0	NA
22879	MON1B	0.377873	0.640772	0	NA
9489	PGS1	0.377532	0.439759	0	NA
11027	LILRA2	0.376114	0.436228	0	NA
26270	FBXO6	0.374853	0.386958	0	NA
26099	SZRD1	0.373742	0.24099	0	NA
3576	CXCL8	0.37298	0.579026	0	NA
85463	ZC3H12C	0.372791	0.619844	0	NA
92922	CCDC102A	0.372433	0.502563	0	NA
51347	TAOK3	0.37113	0.652348	0	NA
8115	TCL1A	0.37088	0.694764	0	NA
5328	PLAU	0.370358	0.217631	0	NA
27090	ST6GALNAC4	0.368727	0.401902	0	NA
255488	RNF144B	0.368536	0.444656	0	NA
5271	SERPINB8	0.368209	0.478585	0	NA
1889	ECE1	0.368196	0.433133	0	NA
64393	ZMAT3	0.368052	0.616896	0	NA
4946	OAZ1	0.367155	0.662958	0	NA
161176	SYNE3	0.367155	0.689769	0	NA
10783	NEK6	0.366806	0.707513	0	NA
11157	LSM6	0.366646	0.495181	0	NA
231	AKR1B1	0.366491	0.458753	0	NA
9290	GPR55	0.365589	0.675593	0	NA
24141	LAMP5	0.364816	0.428835	0	NA
2175	FANCA	0.362538	0.699527	0	NA
54020	SLC37A1	0.362177	0.522277	0	NA
54665	RSBN1	0.359713	0.367466	0	NA
9143	SYNGR3	0.359538	0.755312	0	NA
388799	FAM209B	0.359449	0.738205	0	NA
5027	P2RX7	0.35933	0.905253	0	NA
3142	HLX	0.35933	0.370614	0	NA
55690	PACS1	0.359195	0.707906	0	NA
79591	C10orf76	0.357057	0.23945	0	NA
340061	TMEM173	0.355854	0.299685	0	NA
81688	C6orf62	0.352497	0.521019	0	NA
23370	ARHGEF18	0.352493	0.320386	0	NA
11044	PAPD7	0.35081	0.462544	0	NA
81796	SLCO5A1	0.350752	0.520275	0	NA
57103	C12orf5	0.350334	0.545505	0	NA
2495	FTH1	0.35032	0.414947	0	NA
80790	CMIP	0.349514	0.796654	0	NA
9603	NFE2L3	0.34762	0.467195	0	NA
57121	LPAR5	0.346479	0.736111	25	12p13.31
7392	USF2	0.346435	0.560037	0	NA
389206	BEND4	0.345618	0.589559	0	NA
121536	AEBP2	0.344802	0.377106	0	NA
10006	ABI1	0.344481	0.331507	0	NA
23287	AGTPBP1	0.344163	0.494758	0	NA
9322	TRIP10	0.34374	0.22412	0	NA
637	BID	0.342975	0.512601	0	NA
80012	PHC3	0.342744	0.551877	0	NA
4302	MLLT6	0.34237	0.685576	0	NA
7221	TRPC2	0.340918	0.855245	0	NA
23360	FNBP4	0.34055	0.614434	0	NA
8828	NRP2	0.340425	0.410834	0	NA
59342	SCPEP1	0.338765	0.769291	0	NA
545	ATR	0.336843	0.687271	0	NA
54103	GSAP	0.336664	0.515181	0	NA
284406	ZFP82	0.336624	0.595369	0	NA
8554	PIAS1	0.336418	0.531856	0	NA
2358	FPR2	0.336158	0.69309	0	NA
11226	GALNT6	0.334727	0.360312	0	NA
1859	DYRK1A	0.333278	0.268048	0	NA
8578	SCARF1	0.331895	0.361117	0	NA
401494	PTPLAD2	0.331528	0.720942	0	NA
5366	PMAIP1	0.330604	0.377256	0	NA
57018	CCNL1	0.330081	0.399804	0	NA
5873	RAB27A	0.329398	0.685639	0	NA
92344	GORAB	0.329246	0.308511	0	NA
79140	CCDC28B	0.328822	0.498793	0	NA
27040	LAT	0.328721	0.438513	0	NA
5538	PPT1	0.328664	0.668992	0	NA
116496	FAM129A	0.328604	0.51133	0	NA
115426	UHRF2	0.328151	0.560595	0	NA
79627	OGFRL1	0.327934	0.414535	0	NA
8567	MADD	0.326408	0.471062	0	NA
6653	SORL1	0.325897	0.409836	0	NA
6614	SIGLEC1	0.325892	0.596143	0	NA
9806	SPOCK2	0.325686	0.358547	0	NA
10097	ACTR2	0.324964	0.660295	0	NA
55748	CNDP2	0.323489	0.428786	0	NA
284996	RNF149	0.320621	0.589938	0	NA
84875	PARP10	0.320284	0.476578	0	NA
23179	RGL1	0.320122	0.60955	0	NA
8915	BCL10	0.319962	0.36955	0	NA
79706	PRKRIP1	0.31783	0.771854	0	NA
27036	SIGLEC7	0.317731	0.814763	0	NA
219539	YPEL4	0.317555	0.315339	0	NA
91289	LMF2	0.316289	0.674194	0	NA
139716	GAB3	0.314854	0.711547	0	NA
713	C1QB	0.31405	0.359703	0	NA
154743	C7orf60	0.312862	0.204312	0	NA
93082	NEURL3	0.311434	0.662846	0	NA
27291	R3HCC1L	0.309123	0.511171	0	NA
23304	UBR2	0.308541	0.475183	0	NA
7323	UBE2D3	0.308506	0.867939	18	4q24
54832	VPS13C	0.308331	0.366469	0	NA
3633	INPP5B	0.308254	0.278339	0	NA
115727	RASGRP4	0.308047	0.487092	0	NA
57732	ZFYVE28	0.30788	0.559491	0	NA
5588	PRKCQ	0.306493	0.602764	0	NA
84124	ZNF394	0.305472	0.572495	0	NA
57708	MIER1	0.305427	0.608937	0	NA
259197	NCR3	0.304437	0.803433	0	NA
55803	ADAP2	0.303444	0.527328	0	NA
83637	ZMIZ2	0.303016	0.148009	0	NA
9846	GAB2	0.302432	0.711203	0	NA
51385	ZNF589	0.302001	0.520532	0	NA
121355	GTSF1	0.301767	0.453149	0	NA
4815	NINJ2	0.301687	0.30439	0	NA
6223	RPS19	0.301537	0.324892	0	NA
23272	FAM208A	0.301264	0.458804	0	NA
9114	ATP6V0D1	0.300238	0.620319	0	NA
55122	AKIRIN2	0.300022	0.351283	0	NA
2529	FUT7	0.299893	0.668319	0	NA
9922	IQSEC1	0.299838	0.724629	0	NA
126549	ANKLE1	0.299606	0.683401	0	NA
60559	SPCS3	0.29933	0.680342	0	NA
8482	SEMA7A	0.299152	0.568137	0	NA
959	CD40LG	0.298163	0.580024	0	NA
199713	NLRP7	0.296396	0.620021	0	NA
6654	SOS1	0.294995	0.497609	0	NA
10978	CLP1	0.294972	0.574248	0	NA
7538	ZFP36	0.293035	0.580523	0	NA
23345	SYNE1	0.29189	0.612828	0	NA
8905	AP1S2	0.291789	0.305841	0	NA
5175	PECAM1	0.289964	0.588787	0	NA
8932	MBD2	0.288432	0.331314	0	NA
4354	MPP1	0.288047	0.793319	0	NA
51427	ZNF107	0.287668	0.797439	0	NA
84447	SYVN1	0.287545	0.686143	0	NA
5610	EIF2AK2	0.287536	0.518644	0	NA
8543	LMO4	0.287295	0.335449	0	NA
83931	STK40	0.287177	0.433157	0	NA
165186	FAM179A	0.28683	0.497639	0	NA
84444	DOT1L	0.28594	0.491536	0	NA
55008	HERC6	0.285277	0.535856	0	NA
6648	SOD2	0.284719	0.84838	0	NA
79856	SNX22	0.283482	0.489952	0	NA
60490	PPCDC	0.283186	0.569549	0	NA
66036	MTMR9	0.281997	0.338997	7	8p23.1
1635	DCTD	0.281801	0.568716	0	NA
79650	USB1	0.280382	0.289085	0	NA
146857	SLFN13	0.279388	0.3963	0	NA
11168	PSIP1	0.279111	0.662373	0	NA
6118	RPA2	0.278948	0.57509	0	NA
57621	ZBTB2	0.278873	0.522071	0	NA
840	CASP7	0.278176	0.26599	0	NA
55454	CSGALNACT2	0.276157	0.67269	0	NA
1268	CNR1	0.275952	0.476648	0	NA
23780	APOL2	0.275795	0.346073	0	NA
8682	PEA15	0.275623	0.618765	0	NA
55167	MSL2	0.275187	0.632281	0	NA
84636	GPR174	0.273851	0.753007	0	NA
152137	CCDC50	0.272753	0.463455	0	NA
24145	PANX1	0.272511	0.569605	0	NA
9232	PTTG1	0.271352	0.622763	0	NA
64167	ERAP2	0.270403	0.408306	0	NA
11343	MGLL	0.270214	0.563057	0	NA
10797	MTHFD2	0.26931	0.494198	0	NA
4793	NFKBIB	0.268784	0.240859	0	NA
3552	IL1A	0.268041	0.528415	0	NA
255919	CNEP1R1	0.266623	0.905294	0	NA
9962	SLC23A2	0.264525	0.432156	0	NA
348378	FAM159A	0.263866	0.65396	0	NA
84619	ZGPAT	0.263136	0.304968	0	NA
353514	LILRA5	0.262148	0.744364	0	NA
729230	CCR2	0.260369	0.627931	0	NA
51135	IRAK4	0.260297	0.380004	0	NA
3575	IL7R	0.258251	0.223013	8	5p13.2
4682	NUBP1	0.258231	0.698768	11	16p13.13
55072	RNF31	0.257557	0.354624	0	NA
1200	TPP1	0.257144	0.516432	0	NA
838	CASP5	0.25628	0.756871	0	NA
10291	SF3A1	0.256223	0.34365	0	NA
1521	CTSW	0.256074	0.573422	0	NA
4215	MAP3K3	0.255923	0.498509	0	NA
8473	OGT	0.255286	1.00712	0	NA
2669	GEM	0.25429	0.625543	0	NA
55809	TRERF1	0.254123	0.450613	0	NA
115207	KCTD12	0.253652	0.623595	0	NA
51303	FKBP11	0.253567	0.515968	0	NA
64224	HERPUD2	0.252746	0.914911	0	NA
6451	SH3BGRL	0.252324	0.666546	0	NA
56670	SUCNR1	0.252287	0.642647	0	NA
9619	ABCG1	0.251738	0.725833	0	NA
6398	SECTM1	0.251167	0.75272	0	NA
4534	MTM1	0.250686	0.57583	0	NA
8564	KMO	0.249769	0.373263	0	NA
84674	CARD6	0.248197	0.545552	0	NA
7325	UBE2E2	0.248179	0.645007	0	NA
2219	FCN1	0.248114	0.475631	0	NA
204	AK2	0.247232	0.346431	0	NA
2681	GGTA1P	0.247029	0.392909	0	NA
202309	GAPT	0.246511	0.529901	0	NA
8851	CDK5R1	0.245633	0.62055	0	NA
90324	CCDC97	0.243923	0.382979	0	NA
91893	FDXACB1	0.243474	0.556736	0	NA
6546	SLC8A1	0.241953	0.498408	0	NA
57102	C12orf4	0.241951	0.374451	0	NA
2526	FUT4	0.241869	0.853838	0	NA
55279	ZNF654	0.241464	0.675072	0	NA
157	ADRBK2	0.241232	0.401727	0	NA
6844	VAMP2	0.240989	0.375025	0	NA
85378	TUBGCP6	0.240756	0.512667	0	NA
57493	HEG1	0.239475	0.646234	0	NA
85464	SSH2	0.2389	0.644219	0	NA
220002	CYB561A3	0.237706	0.458445	0	NA
10170	DHRS9	0.237478	0.703946	0	NA
23224	SYNE2	0.235217	0.203178	0	NA
3987	LIMS1	0.234602	0.340766	0	NA
8458	TTF2	0.233512	0.386576	0	NA
79413	ZBED2	0.233311	0.833744	0	NA
83982	IFI27L2	0.232887	0.354003	0	NA
79891	ZNF671	0.231434	0.497461	0	NA
55743	CHFR	0.23114	0.452395	0	NA
388272	C16orf87	0.231005	0.431505	0	NA
9107	MTMR6	0.230219	0.438465	0	NA
3557	IL1RN	0.229513	0.389889	0	NA
8481	OFD1	0.227213	0.452378	0	NA
126014	OSCAR	0.226774	0.400159	0	NA
22875	ENPP4	0.226691	0.54243	0	NA
4069	LYZ	0.225714	0.671508	0	NA
51321	AMZ2	0.225698	0.591967	0	NA
9749	PHACTR2	0.225558	0.532256	0	NA
1514	CTSL	0.224766	0.48904	0	NA
11309	SLCO2B1	0.224289	0.590186	0	NA
2140	EYA3	0.224248	0.367228	0	NA
57480	PLEKHG1	0.223494	0.648894	0	NA
9960	USP3	0.223425	0.506676	0	NA
57591	MKL1	0.222911	0.823994	0	NA
8726	EED	0.222802	0.0970665	0	NA
6916	TBXAS1	0.222317	0.666293	0	NA
10983	CCNI	0.221686	0.503173	0	NA
23597	ACOT9	0.220786	0.564136	0	NA
79139	DERL1	0.220302	0.679684	0	NA
150726	FBXO41	0.21962	0.534666	0	NA
23274	CLEC16A	0.217318	0.630545	11	16p13.13
65080	MRPL44	0.21563	0.586426	0	NA
11177	BAZ1A	0.215552	0.373961	0	NA
64062	RBM26	0.21199	0.336727	0	NA
837	CASP4	0.211984	0.392545	0	NA
728	C5AR1	0.210973	0.691292	0	NA
26127	FGFR1OP2	0.210964	0.730104	0	NA
23036	ZNF292	0.21039	0.762784	0	NA
9425	CDYL	0.209794	0.60925	0	NA
199786	FAM129C	0.209502	0.412877	0	NA
339541	C1orf228	0.208965	0.399753	0	NA
1027	CDKN1B	0.20831	0.728015	0	NA
3661	IRF3	0.206691	0.583186	0	NA
84317	CCDC115	0.204391	0.503365	0	NA
94235	GNG8	0.202941	0.37105	0	NA
8816	DCAF5	0.201986	0.705098	0	NA
8850	KAT2B	0.199576	0.416875	0	NA
57693	ZNF317	0.199563	0.31164	0	NA
93323	HAUS8	0.199111	0.679919	0	NA
10923	SUB1	0.19787	0.488109	0	NA
8553	BHLHE40	0.197134	0.797702	0	NA
26207	PITPNC1	0.196993	0.343656	0	NA
3001	GZMA	0.196965	0.746301	0	NA
5930	RBBP6	0.195717	0.651701	0	NA
80765	STARD5	0.195209	0.808035	0	NA
9258	MFHAS1	0.194893	0.732272	0	NA
6777	STAT5B	0.193482	0.506934	0	NA
64699	TMPRSS3	0.193331	0.281071	0	NA
55848	PLGRKT	0.193245	0.394101	0	NA
10871	CD300C	0.193215	0.576691	0	NA
160760	PPTC7	0.19313	0.259776	0	NA
54758	KLHDC4	0.190755	0.545072	0	NA
57589	KIAA1432	0.190655	0.391519	0	NA
118429	ANTXR2	0.190027	0.566023	0	NA
6252	RTN1	0.189695	0.715717	0	NA
153241	CEP120	0.18926	0.570988	0	NA
6867	TACC1	0.187581	0.295657	0	NA
8767	RIPK2	0.18753	0.338723	0	NA
9541	CIR1	0.187529	0.444103	0	NA
144132	DNHD1	0.187375	0.69273	0	NA
7052	TGM2	0.186661	0.659147	0	NA
2517	FUCA1	0.186324	0.6736	0	NA
10627	MYL12A	0.186117	0.49078	0	NA
9204	ZMYM6	0.18545	0.469093	0	NA
259230	SGMS1	0.184818	0.417727	0	NA
23132	RAD54L2	0.184608	0.236204	0	NA
51035	UBXN1	0.184106	0.44788	0	NA
10181	RBM5	0.183966	0.271059	0	NA
23318	ZCCHC11	0.183708	0.604894	0	NA
79132	DHX58	0.183457	0.645625	0	NA
80196	RNF34	0.183419	0.626406	0	NA
114548	NLRP3	0.180674	0.644931	0	NA
80326	WNT10A	0.180577	0.743398	0	NA
27430	MAT2B	0.18027	0.500002	0	NA
5031	P2RY6	0.180251	0.79805	0	NA
51564	HDAC7	0.179931	0.595598	0	NA
57118	CAMK1D	0.179793	0.457245	0	NA
130340	AP1S3	0.17936	0.326454	0	NA
716	C1S	0.179348	0.789182	0	NA
9519	TBPL1	0.178745	0.352309	0	NA
8289	ARID1A	0.177907	0.706001	0	NA
6197	RPS6KA3	0.177243	0.258902	0	NA
55361	PI4K2A	0.177014	0.42863	0	NA
23070	CMTR1	0.176622	0.674846	0	NA
1593	CYP27A1	0.17629	0.509158	0	NA
23112	TNRC6B	0.176064	0.844857	0	NA
79026	AHNAK	0.175401	0.467284	0	NA
2117	ETV3	0.174929	0.443487	0	NA
64115	C10orf54	0.174847	0.513599	0	NA
23424	TDRD7	0.174721	0.547621	0	NA
9295	SRSF11	0.174694	0.801668	0	NA
4753	NELL2	0.174612	0.607689	0	NA
116442	RAB39B	0.173683	0.761169	0	NA
10725	NFAT5	0.172873	0.514638	0	NA
10219	KLRG1	0.172839	0.971273	0	NA
145508	CEP128	0.172024	0.912318	0	NA
1729	DIAPH1	0.171371	0.664611	0	NA
9586	CREB5	0.171283	0.662707	0	NA
58533	SNX6	0.170402	0.333748	0	NA
84441	MAML2	0.169342	0.691563	0	NA
83641	FAM107B	0.168632	0.617869	0	NA
7536	SF1	0.167295	0.31128	0	NA
4659	PPP1R12A	0.167196	0.330819	0	NA
23601	CLEC5A	0.166686	0.401469	0	NA
6533	SLC6A6	0.166376	0.842613	0	NA
85315	PAQR8	0.165447	0.106897	0	NA
54438	GFOD1	0.165031	0.370902	0	NA
5428	POLG	0.164564	0.500679	0	NA
54707	GPN2	0.164513	0.24146	0	NA
9592	IER2	0.163988	0.627747	0	NA
6646	SOAT1	0.163751	0.669887	0	NA
195827	AAED1	0.163723	0.146571	0	NA
84196	USP48	0.163293	0.797311	0	NA
10750	GRAP	0.16324	0.626876	0	NA
8291	DYSF	0.162328	0.622395	0	NA
2532	ACKR1	0.16222	0.485847	0	NA
132320	SCLT1	0.161622	0.611675	0	NA
11035	RIPK3	0.160864	0.306371	0	NA
50807	ASAP1	0.160572	0.578871	0	NA
7084	TK2	0.160358	0.449048	0	NA
135112	NCOA7	0.159709	0.303361	0	NA
3275	PRMT2	0.159345	0.770612	0	NA
7444	VRK2	0.159328	0.657062	0	NA
10663	CXCR6	0.158948	0.622231	0	NA
1545	CYP1B1	0.158702	0.23846	0	NA
2040	STOM	0.157873	0.84751	0	NA
10581	IFITM2	0.15773	0.484051	0	NA
919	CD247	0.157281	0.658264	0	NA
54980	C2orf42	0.155487	0.577509	0	NA
113791	PIK3IP1	0.154796	0.437347	0	NA
54819	ZCCHC10	0.152943	0.352202	0	NA
2921	CXCL3	0.152174	0.475075	0	NA
3718	JAK3	0.152134	0.509054	0	NA
55012	PPP2R3C	0.151927	0.561699	0	NA
84959	UBASH3B	0.150681	0.65106	0	NA
79697	C14orf169	0.149299	0.639087	0	NA
92521	SPECC1	0.149297	0.672588	0	NA
5209	PFKFB3	0.149042	0.432951	0	NA
9398	CD101	0.146669	0.396501	0	NA
22823	MTF2	0.14665	0.673358	0	NA
55762	ZNF701	0.146508	0.911437	0	NA
26053	AUTS2	0.145399	0.304529	0	NA
11142	PKIG	0.144389	0.384457	0	NA
137835	TMEM71	0.143812	0.844088	0	NA
84876	ORAI1	0.14327	0.367646	0	NA
1318	SLC31A2	0.142878	0.17807	0	NA
79865	TREML2	0.142837	0.576189	0	NA
93129	ORAI3	0.141953	0.447209	0	NA
7695	ZNF136	0.140987	0.590696	0	NA
91607	SLFN11	0.140364	0.591229	0	NA
65125	WNK1	0.139952	0.685812	0	NA
5218	CDK14	0.139306	0.50248	0	NA
10402	ST3GAL6	0.139186	0.779583	0	NA
9125	RQCD1	0.138739	0.544405	0	NA
55668	GPATCH2L	0.138455	0.823866	0	NA
6559	SLC12A3	0.134937	0.627987	0	NA
11156	PTP4A3	0.133037	0.725903	0	NA
51100	SH3GLB1	0.132144	0.366799	0	NA
7430	EZR	0.132006	0.319981	0	NA
23518	R3HDM1	0.131979	0.589212	0	NA
23031	MAST3	0.13178	0.407953	0	NA
80305	TRABD	0.13061	0.744256	0	NA
23635	SSBP2	0.128887	0.626356	0	NA
768096	HAR1A	0.1276	0.498843	0	NA
571	BACH1	0.127034	0.625474	0	NA
259282	BOD1L1	0.126476	0.352469	0	NA
57471	ERMN	0.1262	0.505191	0	NA
65220	NADK	0.124973	0.310628	0	NA
51444	RNF138	0.124796	0.794739	0	NA
23081	KDM4C	0.124608	0.323348	0	NA
1327	COX4I1	0.123933	0.480344	12	16q24.1
5214	PFKP	0.123612	0.455012	0	NA
4929	NR4A2	0.123124	0.722587	0	NA
23033	DOPEY1	0.120765	0.578137	0	NA
285513	GPRIN3	0.11966	0.343473	0	NA
5058	PAK1	0.119408	0.646846	0	NA
219771	CCNY	0.119335	0.394403	0	NA
3490	IGFBP7	0.119246	0.539354	0	NA
7171	TPM4	0.118501	0.462841	0	NA
54812	AFTPH	0.11847	0.396736	0	NA
3735	KARS	0.118281	0.476681	0	NA
2319	FLOT2	0.117389	0.708947	0	NA
23527	ACAP2	0.117285	0.447423	0	NA
64319	FBRS	0.117041	0.83333	0	NA
6093	ROCK1	0.117016	0.701697	0	NA
5728	PTEN	0.116451	0.752141	0	NA
6208	RPS14	0.116154	0.793327	0	NA
65056	GPBP1	0.115845	0.605896	0	NA
114034	TOE1	0.114032	0.871253	0	NA
22826	DNAJC8	0.113979	0.746189	0	NA
9957	HS3ST1	0.113924	0.566104	0	NA
23558	WBP2	0.11329	0.86208	0	NA
151613	TTC14	0.112468	0.632976	0	NA
124491	TMEM170A	0.112401	0.63192	0	NA
22862	FNDC3A	0.112198	0.379843	0	NA
1785	DNM2	0.112062	0.584032	0	NA
81614	NIPA2	0.111747	0.368811	0	NA
64805	P2RY12	0.111166	0.512068	0	NA
8880	FUBP1	0.109326	0.841379	0	NA
5128	CDK17	0.109323	0.774753	0	NA
1379	CR1L	0.109226	0.7281	0	NA
80198	MUS81	0.109063	0.268284	0	NA
57178	ZMIZ1	0.107461	0.635431	0	NA
29887	SNX10	0.106741	0.352742	0	NA
9546	APBA3	0.105789	0.511924	0	NA
128338	DRAM2	0.104724	0.892343	0	NA
8545	CGGBP1	0.10165	0.666386	0	NA
9636	ISG15	0.101087	0.373434	0	NA
51202	DDX47	0.100819	0.266523	0	NA
944	TNFSF8	0.100681	0.551977	20	9q32
6280	S100A9	0.100168	1.08565	0	NA
113177	IZUMO4	0.0995951	0.554309	0	NA
6387	CXCL12	0.0991959	0.602991	0	NA
83786	FRMD8	0.0984439	0.334622	0	NA
25946	ZNF385A	0.0976363	0.732468	0	NA
8419	BFSP2	0.0970785	0.234537	0	NA
26230	TIAM2	0.0964896	0.492012	0	NA
51735	RAPGEF6	0.0964135	0.338905	0	NA
23335	WDR7	0.096297	0.737628	0	NA
55601	DDX60	0.096073	0.527281	0	NA
2961	GTF2E2	0.0958478	0.648786	0	NA
7786	MAP3K12	0.0952307	0.785698	0	NA
26469	PTPN18	0.0946416	0.375593	0	NA
7204	TRIO	0.0941653	0.538655	0	NA
1051	CEBPB	0.0940254	0.804028	0	NA
7791	ZYX	0.093328	0.693852	0	NA
54778	RNF111	0.0931993	0.321109	0	NA
5927	KDM5A	0.0929087	0.406232	0	NA
80264	ZNF430	0.0928498	0.469316	0	NA
3099	HK2	0.0924859	0.247128	0	NA
2768	GNA12	0.0923337	0.298237	0	NA
2162	F13A1	0.0922833	0.467893	0	NA
5393	EXOSC9	0.0917597	0.486798	0	NA
64864	RFX7	0.0916217	0.585058	0	NA
3930	LBR	0.0911182	0.650827	0	NA
1655	DDX5	0.0909064	0.510364	0	NA
10855	HPSE	0.0885413	0.540675	0	NA
9196	KCNAB3	0.0884359	0.292005	0	NA
9976	CLEC2B	0.0881393	0.77752	0	NA
63925	ZNF335	0.0876212	0.192255	24	20q13.12
4207	MEF2BNB-MEF2B	0.086743	0.73255	0	NA
5973	RENBP	0.0863475	0.398586	0	NA
51703	ACSL5	0.0846029	0.759954	0	NA
3820	KLRB1	0.0843791	0.812472	0	NA
113730	KLHDC7B	0.0842028	0.725902	0	NA
3087	HHEX	0.0831466	0.629027	0	NA
222194	RSBN1L	0.0831446	0.498399	0	NA
1808	DPYSL2	0.0829254	0.488243	0	NA
22918	CD93	0.0820075	0.273485	0	NA
1441	CSF3R	0.0818229	0.42172	0	NA
1848	DUSP6	0.0811477	0.45118	0	NA
93487	MAPK1IP1L	0.0807445	0.658546	0	NA
6137	RPL13	0.0806553	0.286988	0	NA
50618	ITSN2	0.0793255	0.47158	0	NA
5315	PKM	0.0787118	0.730631	0	NA
5687	PSMA6	0.0771164	0.620269	0	NA
339210	C17orf67	0.0770071	0.642099	0	NA
10672	GNA13	0.0769858	0.647156	0	NA
23038	WDTC1	0.0768721	0.176572	0	NA
56650	CLDND1	0.0760243	0.387942	0	NA
57448	BIRC6	0.0757681	0.206389	0	NA
1616	DAXX	0.0755667	0.292953	0	NA
23152	CIC	0.075538	0.678907	0	NA
2215	FCGR3B	0.0754523	0.55207	5	1q23.3
5980	REV3L	0.0749769	0.602038	0	NA
8605	PLA2G4C	0.0749672	0.503468	0	NA
85460	ZNF518B	0.0744018	0.457724	0	NA
3338	DNAJC4	0.0742502	0.305049	2	11q13.1
153830	RNF145	0.0733089	0.629191	0	NA
5532	PPP3CB	0.0726326	0.516685	0	NA
10473	HMGN4	0.0724093	0.349002	0	NA
1237	CCR8	0.0705491	0.613839	0	NA
4627	MYH9	0.0699786	0.788876	0	NA
23062	GGA2	0.0698921	0.404866	0	NA
9261	MAPKAPK2	0.0693795	0.259536	0	NA
342371	ATXN1L	0.0693613	0.283384	0	NA
22914	KLRK1	0.067772	0.670362	0	NA
59345	GNB4	0.0667517	0.816501	0	NA
4860	PNP	0.0654994	0.493518	0	NA
134510	UBLCP1	0.0651672	0.545221	0	NA
11007	CCDC85B	0.0651635	0.482466	0	NA
2811	GP1BA	0.0651468	0.652415	0	NA
57035	RSRP1	0.0648206	0.581879	0	NA
84890	ADO	0.0643618	0.475279	0	NA
8440	NCK2	0.063062	0.688417	0	NA
4116	MAGOH	0.0629213	0.61424	0	NA
6251	RSU1	0.062744	0.469552	0	NA
2867	FFAR2	0.0627037	0.206916	0	NA
54502	RBM47	0.0626734	0.25821	0	NA
25949	SYF2	0.0622074	0.718592	0	NA
126917	IFFO2	0.0620798	0.62637	0	NA
51363	CHST15	0.061922	0.547428	0	NA
56605	ERO1LB	0.0614938	0.733796	0	NA
57153	SLC44A2	0.0614297	0.572694	0	NA
256957	HEATR9	0.0613406	0.653722	0	NA
283130	SLC25A45	0.0611905	0.343775	0	NA
115123	MARCH3	0.0610506	0.549749	0	NA
29886	SNX8	0.060893	0.332117	0	NA
55647	RAB20	0.0605903	0.737509	0	NA
1843	DUSP1	0.0595886	0.50172	0	NA
2651	GCNT2	0.0591173	0.738614	0	NA
29919	C18orf8	0.0586875	0.501831	0	NA
6102	RP2	0.0585051	0.46435	0	NA
1787	TRDMT1	0.057456	0.426218	0	NA
10678	B3GNT2	0.0569967	0.745519	0	NA
10485	C1orf61	0.0564375	0.507218	0	NA
5906	RAP1A	0.0563083	0.552426	0	NA
29952	DPP7	0.0562635	0.696741	0	NA
56342	PPAN	0.0550992	0.5579	0	NA
2022	ENG	0.0550785	0.87866	0	NA
1455	CSNK1G2	0.0546023	0.502235	0	NA
80381	CD276	0.0535868	1.02914	0	NA
9120	SLC16A6	0.0531635	0.435559	0	NA
321	APBA2	0.0528152	0.396903	0	NA
23761	PISD	0.0524235	0.528763	0	NA
92140	MTDH	0.0510121	0.625908	0	NA
78994	PRR14	0.0493535	0.511189	0	NA
49856	WRAP73	0.047238	0.434055	0	NA
285193	DUSP28	0.047033	0.760641	0	NA
140775	SMCR8	0.0469717	0.705168	0	NA
90321	ZNF766	0.0462305	0.796673	0	NA
1608	DGKG	0.0444164	0.335361	0	NA
23492	CBX7	0.0439514	0.604822	23	22q13.1
84888	SPPL2A	0.0436642	0.406099	0	NA
10827	FAM114A2	0.0433594	0.681661	0	NA
467	ATF3	0.0429933	0.826604	0	NA
79720	VPS37B	0.0429258	0.755286	0	NA
1154	CISH	0.0427095	0.747994	0	NA
64750	SMURF2	0.0420818	0.323587	0	NA
26019	UPF2	0.0418673	0.495724	0	NA
10630	PDPN	0.0412399	0.688736	0	NA
8439	NSMAF	0.0410538	0.628858	0	NA
219749	ZNF25	0.0402371	0.611852	0	NA
57688	ZSWIM6	0.0399755	0.786019	0	NA
2023	ENO1	0.0389447	0.320001	0	NA
8506	CNTNAP1	0.0387202	0.527822	0	NA
64114	TMBIM1	0.0363578	0.735781	0	NA
11259	FILIP1L	0.0363304	0.432614	0	NA
81873	ARPC5L	0.0355743	0.797709	0	NA
4017	LOXL2	0.0354789	0.381918	0	NA
203522	DDX26B	0.0352379	0.625349	0	NA
83464	APH1B	0.0351017	0.317129	0	NA
8600	TNFSF11	0.0348225	0.259537	0	NA
1604	CD55	0.0346077	0.586406	0	NA
64121	RRAGC	0.0340447	0.489789	0	NA
140947	C5orf20	0.0340397	0.549893	0	NA
6868	ADAM17	0.033484	0.428431	0	NA
79770	TXNDC15	0.0333529	0.686565	0	NA
11215	AKAP11	0.0329346	0.426374	0	NA
1234	CCR5	0.032857	0.750319	0	NA
23118	TAB2	0.0324144	0.537311	0	NA
285381	DPH3	0.0320929	0.399109	0	NA
8467	SMARCA5	0.0312659	0.627439	0	NA
57706	DENND1A	0.030975	0.354356	0	NA
8787	RGS9	0.0305855	0.42466	0	NA
57826	RAP2C	0.0304982	0.666043	0	NA
51744	CD244	0.030224	0.499543	0	NA
1084	CEACAM3	0.0301982	0.52087	0	NA
22838	RNF44	0.0300717	0.27605	0	NA
998	CDC42	0.0293579	0.778496	0	NA
3117	HLA-DQA1	0.0290664	0.419777	16	6p21.3
150771	ITPRIPL1	0.0287452	0.756835	0	NA
79786	KLHL36	0.0283502	0.549249	0	NA
81603	TRIM8	0.0271839	0.627997	0	NA
10093	ARPC4	0.0269339	0.450867	0	NA
8666	EIF3G	0.0261639	0.600669	0	NA
79887	PLBD1	0.0258368	0.54628	0	NA
1385	CREB1	0.0256941	0.532492	0	NA
57337	SENP7	0.024222	0.504636	0	NA
55631	LRRC40	0.0235785	0.567804	0	NA
1293	COL6A3	0.0233317	0.753832	0	NA
6612	SUMO3	0.022822	0.192482	0	NA
10952	SEC61B	0.0216024	0.655877	0	NA
54941	RNF125	0.0207849	0.399006	0	NA
64759	TNS3	0.0207082	0.48971	0	NA
6373	CXCL11	0.0201133	0.778074	0	NA
2280	FKBP1A	0.0200126	0.391955	0	NA
79901	CYBRD1	0.0197147	0.420886	0	NA
79834	PEAK1	0.0196966	0.570066	0	NA
5324	PLAG1	0.0193476	0.521373	0	NA
25897	RNF19A	0.0189296	0.600722	0	NA
56833	SLAMF8	0.0182372	0.582284	0	NA
994	CDC25B	0.0171605	0.936504	0	NA
126272	EID2B	0.0164578	0.418885	0	NA
126321	MFSD12	0.0164142	0.868799	0	NA
6285	S100B	0.0160692	0.691278	0	NA
3214	HOXB4	0.01599	0.328069	0	NA
55904	KMT2E	0.0158286	0.374288	0	NA
81544	GDPD5	0.0157323	0.483573	0	NA
146198	ZFP90	0.0123987	0.224285	0	NA
9754	STARD8	0.0121172	0.319135	0	NA
85441	HELZ2	0.010978	0.749093	0	NA
338339	CLEC4D	0.0104135	0.320419	0	NA
3631	INPP4A	0.00839042	0.439153	0	NA
23312	DMXL2	0.00754699	0.59831	0	NA
55750	AGK	0.00637149	0.737823	0	NA
2242	FES	0.00604696	0.556246	0	NA
8874	ARHGEF7	0.00469565	0.446517	0	NA
23498	HAAO	0.00365977	0.476775	0	NA
51742	ARID4B	0.00317753	0.619114	0	NA
171177	RHOV	0.00278781	0.351818	0	NA
53917	RAB24	0.00222495	0.636892	0	NA
10188	TNK2	0.00174221	0.218543	0	NA
9830	TRIM14	0.00151821	0.946541	0	NA
55640	FLVCR2	0.0012537	0.743061	0	NA
9697	TRAM2	0.00101026	0.381103	0	NA
23387	SIK3	0.000954721	0.402562	0	NA
56913	C1GALT1	0.000924068	0.570787	0	NA
7726	TRIM26	0.000832346	0.457103	0	NA
5008	OSM	0.000375083	0.583059	0	NA
2180	ACSL1	0.000323809	0.759185	17	4q35.1
23149	FCHO1	-0.000174921	0.704754	0	NA
143187	VTI1A	-0.000333095	0.643066	0	NA
203100	HTRA4	-0.000467027	0.212886	0	NA
23143	LRCH1	-0.00115747	0.562281	0	NA
8664	EIF3D	-0.00117475	0.553406	0	NA
5148	PDE6G	-0.00172287	0.812163	0	NA
5527	PPP2R5C	-0.0017276	0.329603	0	NA
60485	SAV1	-0.00178487	0.601498	0	NA
283149	BCL9L	-0.00233952	0.910234	4	11q23.3
84628	NTNG2	-0.00236139	0.251541	0	NA
129293	TRABD2A	-0.00246767	0.738092	0	NA
55686	MREG	-0.00255396	0.581828	0	NA
55063	ZCWPW1	-0.0031621	0.495588	0	NA
290	ANPEP	-0.00375957	0.28991	0	NA
9087	TMSB4Y	-0.00449687	0.788832	0	NA
23585	TMEM50A	-0.00460121	0.50183	0	NA
338440	ANO9	-0.00494306	0.747318	0	NA
4323	MMP14	-0.00503239	0.477048	0	NA
4520	MTF1	-0.00600838	0.653936	0	NA
5165	PDK3	-0.00613119	0.628416	0	NA
56829	ZC3HAV1	-0.00648096	0.321472	0	NA
85450	ITPRIP	-0.0068663	0.664379	0	NA
55144	LRRC8D	-0.00717261	0.818594	0	NA
11117	EMILIN1	-0.0072489	0.515887	0	NA
51586	MED15	-0.00753845	0.541133	0	NA
5914	RARA	-0.00775581	0.687004	0	NA
9814	SFI1	-0.0080575	0.23863	0	NA
9679	FAM53B	-0.00832046	0.377422	0	NA
165918	RNF168	-0.00902441	0.508428	0	NA
51493	RTCB	-0.00920627	0.511486	0	NA
11240	PADI2	-0.010502	0.519777	0	NA
26512	INTS6	-0.0106578	0.530546	0	NA
9170	LPAR2	-0.0108077	0.506264	0	NA
5451	POU2F1	-0.0109425	0.366277	0	NA
64764	CREB3L2	-0.0115757	0.334556	0	NA
117157	SH2D1B	-0.0119822	0.318132	0	NA
526	ATP6V1B2	-0.011983	0.61193	0	NA
56910	STARD7	-0.0120014	0.423529	0	NA
5997	RGS2	-0.0124394	0.910695	0	NA
1786	DNMT1	-0.0124554	0.668526	0	NA
4299	AFF1	-0.0130747	0.586493	0	NA
6346	CCL1	-0.0137868	0.796838	0	NA
221037	JMJD1C	-0.0145228	0.489702	0	NA
2149	F2R	-0.0151272	0.212003	0	NA
84138	SLC7A6OS	-0.0155558	0.587149	0	NA
497189	TIFAB	-0.0158295	0.356864	0	NA
10957	PNRC1	-0.0163528	0.535474	0	NA
51574	LARP7	-0.0179515	0.688876	0	NA
54883	CWC25	-0.0218264	0.619164	0	NA
79760	GEMIN7	-0.0218947	0.655628	0	NA
10636	RGS14	-0.0219788	0.556923	0	NA
6651	SON	-0.0233368	0.525821	0	NA
84102	SLC41A2	-0.0234575	0.331155	0	NA
26234	FBXL5	-0.0235982	0.65491	0	NA
2992	GYG1	-0.0246392	0.387524	0	NA
348	APOE	-0.0253126	0.640052	0	NA
286827	TRIM59	-0.0255182	0.634998	0	NA
9972	NUP153	-0.0260003	0.650304	0	NA
53	ACP2	-0.0261865	0.491558	0	NA
54785	C17orf59	-0.0269278	0.237482	0	NA
90379	DCAF15	-0.0270299	0.828071	0	NA
6181	RPLP2	-0.0271949	0.541995	0	NA
3593	IL12B	-0.0274782	0.263189	0	NA
6935	ZEB1	-0.0277303	0.357086	0	NA
25851	TECPR1	-0.0280665	0.583781	0	NA
710	SERPING1	-0.0304084	0.872855	0	NA
93953	ACRC	-0.030733	0.859893	0	NA
5054	SERPINE1	-0.0307468	0.855786	0	NA
3592	IL12A	-0.0309715	0.456218	26	3q25.32-q25.33
53335	BCL11A	-0.0310374	0.171801	0	NA
8111	GPR68	-0.0323359	0.686852	0	NA
81622	UNC93B1	-0.0324964	0.315523	0	NA
51149	C5orf45	-0.034378	0.408066	0	NA
23405	DICER1	-0.0344725	0.519642	0	NA
6722	SRF	-0.0346974	0.755663	0	NA
81831	NETO2	-0.0352373	0.740376	0	NA
9159	PCSK7	-0.0352736	0.570858	0	NA
153222	CREBRF	-0.0356694	0.632501	0	NA
9039	UBA3	-0.0360492	0.568593	0	NA
5871	MAP4K2	-0.036428	0.564014	0	NA
79585	CORO7	-0.0366529	0.329875	0	NA
8031	NCOA4	-0.0367702	0.473554	0	NA
220929	ZNF438	-0.0370957	0.770812	0	NA
10365	KLF2	-0.0376079	0.686021	0	NA
26005	C2CD3	-0.0387244	0.320512	0	NA
[truncated: 19,357 more rows]
