# Supplementary material for: Prioritizing causal disease genes using unbiased genomic features
Source: Genome Biol. 2014 Dec 3;15(12):3274. doi: 10.1186/s13059-014-0534-8 (PMC4279789; doi:10.1186/s13059-014-0534-8)
Supplement: Additional file 41: Table S45. — OPEN predictions for fibrinogen. [file 13059_2014_534_MOESM41_ESM.xlsx]

## Sheet: HP_1000093_OPEN_predictions.txt
Entrez_ID	HGNC	Score	Stdev	GWAS Hit (loci are numbered, 0 = not within a GWAS locus)	Locus (NA = gene not within a GWAS locus)
5265	SERPINA1	1.50248	0.441665	0	NA
64332	NFKBIZ	1.34058	0.655843	0	NA
64581	CLEC7A	1.29373	0.434648	0	NA
81846	SBF2	1.28081	0.603957	0	NA
3459	IFNGR1	1.27598	0.834822	0	NA
7099	TLR4	1.20881	0.717606	0	NA
5873	RAB27A	1.2059	0.589661	0	NA
83593	RASSF5	1.19537	0.297137	0	NA
3597	IL13RA1	1.1951	0.441941	0	NA
11010	GLIPR1	1.16878	0.435278	0	NA
10475	TRIM38	1.15528	0.237646	0	NA
7096	TLR1	1.15078	0.537598	0	NA
1230	CCR1	1.14831	0.394374	0	NA
8942	KYNU	1.12785	0.406227	0	NA
7057	THBS1	1.11583	0.467175	0	NA
1263	PLK3	1.11307	0.505434	0	NA
2219	FCN1	1.11144	0.391234	0	NA
1326	MAP3K8	1.10673	0.636116	0	NA
9766	KIAA0247	1.10022	0.672886	0	NA
834	CASP1	1.09902	0.386869	0	NA
2357	FPR1	1.09815	0.672627	0	NA
64778	FNDC3B	1.08907	0.415531	0	NA
366	AQP9	1.0824	0.561867	0	NA
2920	CXCL2	1.07805	0.671726	0	NA
4683	NBN	1.07794	0.472584	0	NA
64859	NABP1	1.06786	0.406401	0	NA
4814	NINJ1	1.06338	0.739029	0	NA
84925	DIRC2	1.06265	0.543986	0	NA
139818	DOCK11	1.05728	0.585444	0	NA
23643	LY96	1.05569	0.487457	0	NA
3716	JAK1	1.05357	0.183838	0	NA
1831	TSC22D3	1.05188	0.42962	0	NA
3055	HCK	1.05115	0.592443	0	NA
219972	MPEG1	1.03752	1.00272	0	NA
6774	STAT3	1.02435	0.439103	0	NA
8553	BHLHE40	1.02409	0.772279	0	NA
5791	PTPRE	1.02222	0.226898	0	NA
9404	LPXN	1.01179	0.546325	0	NA
3059	HCLS1	1.00661	0.502658	0	NA
8301	PICALM	1.00259	0.74933	0	NA
3454	IFNAR1	0.999183	0.695811	0	NA
133	ADM	0.997944	0.62771	0	NA
140885	SIRPA	0.995383	0.360054	0	NA
2533	FYB	0.99362	0.523185	0	NA
3140	MR1	0.992421	0.331691	0	NA
137835	TMEM71	0.981584	0.541048	0	NA
2014	EMP3	0.980965	0.589867	0	NA
948	CD36	0.97881	0.344854	0	NA
116496	FAM129A	0.97554	0.29333	0	NA
1106	CHD2	0.96892	0.21805	0	NA
80012	PHC3	0.963125	0.430958	0	NA
51141	INSIG2	0.962789	0.369026	0	NA
4026	LPP	0.959252	0.397767	0	NA
960	CD44	0.959091	0.603457	0	NA
54453	RIN2	0.949862	0.218874	0	NA
257106	ARHGAP30	0.938289	0.379394	0	NA
64747	MFSD1	0.93023	0.343763	0	NA
4125	MAN2B1	0.930012	0.540713	0	NA
7046	TGFBR1	0.928468	0.778707	0	NA
6281	S100A10	0.927367	0.537799	0	NA
4689	NCF4	0.925293	0.381786	0	NA
7128	TNFAIP3	0.924709	0.674503	0	NA
1130	LYST	0.921472	0.526933	0	NA
7903	ST8SIA4	0.920103	0.391778	0	NA
6386	SDCBP	0.919961	0.315872	0	NA
79572	ATP13A3	0.915707	0.454266	0	NA
683	BST1	0.910691	0.592402	0	NA
4205	MEF2A	0.910329	0.441353	0	NA
197259	MLKL	0.902282	0.654806	0	NA
1486	CTBS	0.90194	0.276578	0	NA
81565	NDEL1	0.901243	0.443561	0	NA
9021	SOCS3	0.901056	0.541161	0	NA
64750	SMURF2	0.90036	0.393346	0	NA
4616	GADD45B	0.899229	0.707239	0	NA
8764	TNFRSF14	0.898872	0.657413	0	NA
10533	ATG7	0.893452	0.804472	0	NA
4542	MYO1F	0.891569	0.519071	0	NA
26524	LATS2	0.888768	0.436859	0	NA
51296	SLC15A3	0.888347	0.48688	0	NA
5547	PRCP	0.888221	0.333499	0	NA
23253	ANKRD12	0.887432	0.649799	0	NA
55454	CSGALNACT2	0.883203	0.42931	0	NA
55824	PAG1	0.881302	0.512622	0	NA
5552	SRGN	0.8767	0.578578	0	NA
8837	CFLAR	0.876538	0.809153	0	NA
51311	TLR8	0.873517	0.642454	0	NA
5728	PTEN	0.8671	0.586739	0	NA
80315	CPEB4	0.86708	0.69946	0	NA
3920	LAMP2	0.855927	0.872132	0	NA
3559	IL2RA	0.855042	0.368944	0	NA
2799	GNS	0.850003	0.776644	0	NA
57458	TMCC3	0.849771	0.406575	0	NA
401152	C4orf3	0.845245	0.819393	0	NA
1052	CEBPD	0.842408	0.524464	0	NA
25816	TNFAIP8	0.842377	0.601759	0	NA
9473	THEMIS2	0.840554	0.546869	0	NA
10981	RAB32	0.840511	0.609421	0	NA
6310	ATXN1	0.839993	0.543643	0	NA
19	ABCA1	0.839745	0.524037	0	NA
9976	CLEC2B	0.838636	0.429438	0	NA
3684	ITGAM	0.838284	0.429962	0	NA
117289	TAGAP	0.838111	0.531641	0	NA
965	CD58	0.83539	0.477683	0	NA
27128	CYTH4	0.834303	0.679637	0	NA
1441	CSF3R	0.832683	0.390592	0	NA
22990	PCNX	0.832566	0.612956	0	NA
64231	MS4A6A	0.832353	0.314235	17	11q12
5341	PLEK	0.832019	0.558738	0	NA
79745	CLIP4	0.831796	0.796279	0	NA
10261	IGSF6	0.830709	0.505044	0	NA
6277	S100A6	0.82726	0.59722	0	NA
241	ALOX5AP	0.826954	0.827907	0	NA
10312	TCIRG1	0.825195	0.45545	0	NA
22918	CD93	0.824336	0.570761	0	NA
1843	DUSP1	0.822474	0.716483	0	NA
7056	THBD	0.821263	0.729985	0	NA
1827	RCAN1	0.815215	0.458077	0	NA
4688	NCF2	0.812386	0.769072	0	NA
3659	IRF1	0.808482	0.495341	9	5q31.1
3105	HLA-A	0.808288	0.503831	0	NA
26234	FBXL5	0.807962	0.548991	0	NA
22797	TFEC	0.806686	0.341299	0	NA
3071	NCKAP1L	0.806449	0.41344	0	NA
4289	MKLN1	0.805374	0.787029	0	NA
22900	CARD8	0.800651	0.328905	0	NA
10154	PLXNC1	0.79947	0.654321	0	NA
3660	IRF2	0.796425	0.491201	0	NA
10673	TNFSF13B	0.795792	0.535911	0	NA
54210	TREM1	0.79562	0.212593	0	NA
9958	USP15	0.794799	0.252949	0	NA
6935	ZEB1	0.794451	0.275908	0	NA
10924	SMPDL3A	0.793896	0.400402	0	NA
3101	HK3	0.792954	0.431805	0	NA
3689	ITGB2	0.790044	0.347883	0	NA
27180	SIGLEC9	0.789432	0.675317	0	NA
64236	PDLIM2	0.78868	0.599627	0	NA
57205	ATP10D	0.787618	0.602228	0	NA
23258	DENND5A	0.785015	0.647698	0	NA
5788	PTPRC	0.783679	0.480961	0	NA
966	CD59	0.782429	0.402483	0	NA
4046	LSP1	0.781661	0.178441	0	NA
7805	LAPTM5	0.779654	0.619457	0	NA
6688	SPI1	0.777215	0.782186	0	NA
9208	LRRFIP1	0.776357	0.167597	0	NA
64407	RGS18	0.774695	0.722945	0	NA
663	BNIP2	0.771861	0.582091	0	NA
2114	ETS2	0.769764	0.303007	0	NA
2633	GBP1	0.769112	0.533411	0	NA
10487	CAP1	0.768645	0.409016	0	NA
11213	IRAK3	0.765982	0.566305	0	NA
9123	SLC16A3	0.765241	0.799804	0	NA
9877	ZC3H11A	0.764082	0.341678	0	NA
10581	IFITM2	0.764076	0.240047	0	NA
7127	TNFAIP2	0.761551	0.479941	0	NA
8875	VNN2	0.761179	0.500761	0	NA
6398	SECTM1	0.760236	0.323761	0	NA
53831	GPR84	0.760143	0.404149	0	NA
5743	PTGS2	0.758786	0.315242	0	NA
54502	RBM47	0.758735	0.310563	0	NA
5336	PLCG2	0.757581	0.684602	0	NA
2012	EMP1	0.757183	0.791475	0	NA
79670	ZCCHC6	0.756883	0.739532	0	NA
3587	IL10RA	0.756066	0.786691	0	NA
5912	RAP2B	0.755745	0.57891	0	NA
51100	SH3GLB1	0.754066	0.348886	0	NA
3717	JAK2	0.75338	0.583545	0	NA
26253	CLEC4E	0.751487	0.724469	0	NA
4179	CD46	0.750672	0.657945	0	NA
4647	MYO7A	0.747502	0.77746	0	NA
79712	GTDC1	0.746618	0.379585	0	NA
30001	ERO1L	0.746147	0.366839	0	NA
1200	TPP1	0.745774	0.496098	0	NA
64115	C10orf54	0.745419	0.498688	0	NA
1540	CYLD	0.743909	0.365769	0	NA
962	CD48	0.7421	0.705569	0	NA
639	PRDM1	0.741791	0.558141	0	NA
64759	TNS3	0.740238	0.467861	0	NA
3687	ITGAX	0.739925	0.581391	0	NA
55904	KMT2E	0.739155	0.259315	0	NA
7378	UPP1	0.736055	0.366932	0	NA
150372	NFAM1	0.735353	0.669508	0	NA
26137	ZBTB20	0.734804	0.536791	0	NA
80709	AKNA	0.734722	0.845276	0	NA
84674	CARD6	0.733845	0.315061	0	NA
571	BACH1	0.732691	0.865262	0	NA
3267	AGFG1	0.729196	0.494617	0	NA
6347	CCL2	0.726297	0.541898	0	NA
2123	EVI2A	0.725497	0.522376	0	NA
929	CD14	0.719472	0.484218	0	NA
6503	SLA	0.718821	0.78191	0	NA
3431	SP110	0.717514	0.548528	0	NA
7453	WARS	0.715171	0.774644	0	NA
8477	GPR65	0.713475	0.671185	0	NA
57396	CLK4	0.711423	0.887114	0	NA
64005	MYO1G	0.709738	0.252197	0	NA
3988	LIPA	0.709699	0.191019	0	NA
1536	CYBB	0.708904	0.46519	0	NA
7538	ZFP36	0.707732	0.81244	0	NA
4600	MX2	0.70759	0.755876	0	NA
80830	APOL6	0.707365	0.452947	0	NA
4739	NEDD9	0.707338	0.543589	0	NA
8826	IQGAP1	0.707273	0.811351	0	NA
79188	TMEM43	0.706512	0.590162	0	NA
2213	FCGR2B	0.705986	0.27853	0	NA
3669	ISG20	0.704671	0.523604	0	NA
1848	DUSP6	0.703779	0.353586	0	NA
3576	CXCL8	0.700168	0.683556	0	NA
51719	CAB39	0.692735	0.754464	0	NA
10938	EHD1	0.689564	0.49222	0	NA
80208	SPG11	0.68956	0.772605	0	NA
10875	FGL2	0.689544	0.444556	0	NA
9748	SLK	0.688464	0.403493	0	NA
11000	SLC27A3	0.68594	0.48655	0	NA
11027	LILRA2	0.684808	0.568246	0	NA
26959	HBP1	0.684645	0.757969	0	NA
56034	PDGFC	0.683452	0.601735	0	NA
255488	RNF144B	0.681497	0.578786	0	NA
4286	MITF	0.681461	0.533899	0	NA
5272	SERPINB9	0.680287	0.326103	0	NA
2247	FGF2	0.679785	0.680175	0	NA
9332	CD163	0.679261	0.572416	0	NA
220929	ZNF438	0.679183	0.18087	0	NA
953	ENTPD1	0.677558	0.475705	0	NA
182	JAG1	0.677298	0.427494	0	NA
9450	LY86	0.676137	0.657178	0	NA
5724	PTAFR	0.674149	0.520223	0	NA
9444	QKI	0.673048	0.511419	0	NA
85450	ITPRIP	0.670188	0.478821	0	NA
23304	UBR2	0.670085	0.648635	0	NA
5329	PLAUR	0.668161	0.455914	0	NA
23654	PLXNB2	0.668087	0.669508	0	NA
58472	SQRDL	0.666456	0.588978	0	NA
3678	ITGA5	0.666011	0.578969	0	NA
25948	KBTBD2	0.665923	0.579244	0	NA
7097	TLR2	0.665417	0.394672	0	NA
80854	SETD7	0.664106	0.290564	0	NA
3588	IL10RB	0.662594	0.412237	0	NA
9242	MSC	0.662456	0.399731	0	NA
5218	CDK14	0.661597	0.32004	0	NA
5294	PIK3CG	0.659682	0.535386	0	NA
5359	PLSCR1	0.658485	0.573677	0	NA
2131	EXT1	0.657285	0.350322	0	NA
26112	CCDC69	0.654902	0.312392	0	NA
5742	PTGS1	0.65486	0.474415	0	NA
83666	PARP9	0.654012	0.239162	0	NA
23001	WDFY3	0.653787	0.284264	0	NA
5142	PDE4B	0.653786	0.57652	3	1p31
6672	SP100	0.653237	0.4915	0	NA
10437	IFI30	0.653193	0.540373	0	NA
2040	STOM	0.65125	0.667956	0	NA
50486	G0S2	0.648703	0.314889	0	NA
4000	LMNA	0.648507	0.367446	0	NA
8635	RNASET2	0.648204	0.505358	0	NA
3572	IL6ST	0.645344	0.512762	0	NA
10970	CKAP4	0.644359	0.462031	0	NA
8867	SYNJ1	0.643643	0.783041	0	NA
79626	TNFAIP8L2	0.640353	0.633441	0	NA
9262	STK17B	0.63886	0.681458	0	NA
11214	AKAP13	0.638727	0.773917	0	NA
196527	ANO6	0.638395	0.619501	0	NA
29035	C16orf72	0.638188	0.448738	0	NA
80005	DOCK5	0.638072	0.460294	0	NA
7779	SLC30A1	0.637503	0.674095	0	NA
23603	CORO1C	0.634235	0.587304	0	NA
4792	NFKBIA	0.63412	0.570663	0	NA
4126	MANBA	0.632729	0.488327	0	NA
309	ANXA6	0.631743	0.519377	0	NA
5937	RBMS1	0.631352	0.774562	0	NA
5533	PPP3CC	0.630108	0.455602	0	NA
5321	PLA2G4A	0.629602	0.884977	0	NA
284021	MILR1	0.628812	0.6382	0	NA
1112	FOXN3	0.62808	0.279534	0	NA
3566	IL4R	0.627668	0.631385	0	NA
114548	NLRP3	0.626881	0.277975	4	1q44
3428	IFI16	0.62632	0.634715	0	NA
8876	VNN1	0.62627	0.404428	0	NA
5836	PYGL	0.625387	0.41074	0	NA
10043	TOM1	0.6252	0.626383	0	NA
7456	WIPF1	0.625156	0.397456	0	NA
8685	MARCO	0.623431	0.606343	0	NA
51338	MS4A4A	0.623283	0.501484	17	11q12
2268	FGR	0.621499	0.940577	0	NA
51279	C1RL	0.620661	0.394847	0	NA
6655	SOS2	0.618361	0.81425	0	NA
10019	SH2B3	0.617566	0.55249	0	NA
29969	MDFIC	0.617554	0.689407	0	NA
201799	TMEM154	0.616356	0.568227	0	NA
7130	TNFAIP6	0.615998	0.513446	0	NA
115294	PCMTD1	0.615632	0.477543	0	NA
3176	HNMT	0.614365	0.506138	0	NA
2921	CXCL3	0.614205	0.366914	0	NA
94241	TP53INP1	0.613772	0.524323	0	NA
2207	FCER1G	0.611926	0.766968	0	NA
51099	ABHD5	0.611136	0.422612	0	NA
3383	ICAM1	0.609835	0.225743	0	NA
1992	SERPINB1	0.609818	0.531616	0	NA
196	AHR	0.608701	0.823921	0	NA
6249	CLIP1	0.608214	0.346418	0	NA
9046	DOK2	0.608113	0.395436	0	NA
6867	TACC1	0.606968	0.576605	0	NA
5008	OSM	0.606543	0.420233	0	NA
3732	CD82	0.605664	0.509455	0	NA
64127	NOD2	0.604865	0.64295	0	NA
5782	PTPN12	0.603901	0.367661	0	NA
51465	UBE2J1	0.603482	0.400653	0	NA
1456	CSNK1G3	0.603341	0.591269	0	NA
7871	SLMAP	0.602237	0.837735	0	NA
50807	ASAP1	0.601978	0.184637	0	NA
9056	SLC7A7	0.600484	0.258802	0	NA
4853	NOTCH2	0.598623	0.851253	0	NA
25937	WWTR1	0.59856	0.317215	0	NA
56605	ERO1LB	0.598057	0.566586	0	NA
79689	STEAP4	0.598	0.488559	0	NA
7421	VDR	0.59567	0.50368	0	NA
5806	PTX3	0.59362	0.531908	0	NA
51088	KLHL5	0.592936	0.597889	0	NA
51635	DHRS7	0.59286	0.25576	0	NA
29940	DSE	0.592025	0.475536	0	NA
140739	UBE2F	0.591839	0.489743	0	NA
55062	WIPI1	0.591288	0.691475	0	NA
6583	SLC22A4	0.591016	0.312572	9	5q31.1
30817	EMR2	0.588877	0.403826	0	NA
284996	RNF149	0.58859	0.365334	0	NA
2745	GLRX	0.58854	0.446644	0	NA
752	FMNL1	0.583953	0.315402	0	NA
4644	MYO5A	0.582332	0.499495	0	NA
115207	KCTD12	0.581785	0.63393	0	NA
10318	TNIP1	0.581309	0.628533	0	NA
567	B2M	0.580726	0.41757	0	NA
9595	CYTIP	0.580309	0.560531	0	NA
397	ARHGDIB	0.580199	0.597632	0	NA
11031	RAB31	0.580151	0.470459	0	NA
10509	SEMA4B	0.579042	0.58126	0	NA
2720	GLB1	0.578769	0.575625	0	NA
401494	PTPLAD2	0.578553	0.630784	0	NA
254102	EHBP1L1	0.577987	0.68207	0	NA
29992	PILRA	0.577048	0.78236	0	NA
51167	CYB5R4	0.576165	0.63728	0	NA
1601	DAB2	0.575555	0.487856	0	NA
2309	FOXO3	0.574457	0.594561	0	NA
3561	IL2RG	0.573648	0.276063	0	NA
2180	ACSL1	0.572922	0.612954	0	NA
6282	S100A11	0.572808	0.454132	0	NA
84061	MAGT1	0.57244	0.269579	0	NA
2752	GLUL	0.571718	0.679204	0	NA
6452	SH3BP2	0.571354	0.353032	0	NA
3142	HLX	0.571284	0.510544	0	NA
25797	QPCT	0.571055	0.782655	0	NA
4215	MAP3K3	0.569063	0.799569	0	NA
83989	FAM172A	0.568151	0.355296	0	NA
65983	GRAMD3	0.567848	0.641119	0	NA
96459	FNIP1	0.567685	0.885064	0	NA
11057	ABHD2	0.566206	0.627643	0	NA
83716	CRISPLD2	0.566085	0.817129	0	NA
155038	GIMAP8	0.565098	0.523139	0	NA
112574	SNX18	0.564595	0.264804	0	NA
29887	SNX10	0.561851	0.403543	0	NA
10957	PNRC1	0.561586	0.331494	0	NA
1545	CYP1B1	0.560374	0.45511	0	NA
54518	APBB1IP	0.558276	0.478007	0	NA
6303	SAT1	0.557887	0.748881	0	NA
7262	PHLDA2	0.557798	0.632714	0	NA
942	CD86	0.557463	0.695887	0	NA
1522	CTSZ	0.556011	0.409946	0	NA
121260	SLC15A4	0.555843	0.82291	0	NA
9910	RABGAP1L	0.555602	0.38593	0	NA
8935	SKAP2	0.553078	0.430286	0	NA
5795	PTPRJ	0.552851	0.633336	0	NA
5997	RGS2	0.551466	0.413658	0	NA
4939	OAS2	0.551147	0.280978	0	NA
79890	RIN3	0.550523	0.454105	0	NA
963	CD53	0.550306	0.811857	0	NA
8934	RAB29	0.550058	0.23862	0	NA
23670	TMEM2	0.549325	0.46037	0	NA
715	C1R	0.547313	0.6946	0	NA
6670	SP3	0.544867	0.385504	0	NA
4783	NFIL3	0.542898	0.509541	0	NA
6614	SIGLEC1	0.542157	0.726593	0	NA
8778	SIGLEC5	0.542052	0.599653	0	NA
221472	FGD2	0.541534	0.531943	0	NA
3554	IL1R1	0.54093	0.135737	6	2q12
9111	NMI	0.54079	0.689616	0	NA
29761	USP25	0.536265	0.438201	0	NA
2202	EFEMP1	0.535917	0.691543	0	NA
5586	PKN2	0.535415	0.905011	0	NA
10097	ACTR2	0.534527	0.882681	0	NA
6648	SOD2	0.534195	0.675462	0	NA
50615	IL21R	0.534135	0.561404	0	NA
4318	MMP9	0.534046	0.671265	0	NA
837	CASP4	0.533397	0.553485	0	NA
101	ADAM8	0.533087	0.512254	0	NA
677	ZFP36L1	0.532115	0.595834	11	14q22-q24
10140	TOB1	0.532088	0.305844	0	NA
23075	SWAP70	0.531775	0.51543	0	NA
976	CD97	0.531315	0.986441	0	NA
57169	ZNFX1	0.529191	0.439495	0	NA
93349	SP140L	0.527763	0.525773	0	NA
4615	MYD88	0.527245	0.655002	0	NA
10783	NEK6	0.527181	0.469798	0	NA
51313	FAM198B	0.527096	0.300426	0	NA
4084	MXD1	0.526963	0.364682	0	NA
8522	GAS7	0.526373	0.504469	0	NA
84166	NLRC5	0.526043	0.468319	0	NA
5494	PPM1A	0.525732	0.604208	0	NA
6464	SHC1	0.525549	0.364041	0	NA
22898	DENND3	0.524782	0.401605	0	NA
29982	NRBF2	0.524706	0.605719	22	10q21.3
1075	CTSC	0.524346	0.68847	0	NA
6280	S100A9	0.523983	0.892284	0	NA
6916	TBXAS1	0.523508	0.794936	0	NA
91351	DDX60L	0.523281	0.578055	0	NA
9842	PLEKHM1	0.522938	0.635748	0	NA
2908	NR3C1	0.522787	0.493676	0	NA
7133	TNFRSF1B	0.522503	0.533004	0	NA
26136	TES	0.522475	0.389836	0	NA
7803	PTP4A1	0.522102	1.08153	0	NA
678	ZFP36L2	0.522058	0.432761	0	NA
56911	MAP3K7CL	0.521908	0.346529	0	NA
822	CAPG	0.521615	0.481666	0	NA
55707	NECAP2	0.52123	0.338624	0	NA
26092	TOR1AIP1	0.521037	0.537638	0	NA
8828	NRP2	0.520756	0.328091	0	NA
84961	FBXL20	0.519984	0.303286	0	NA
3601	IL15RA	0.518012	0.558257	0	NA
79180	EFHD2	0.517765	1.12443	0	NA
51125	GOLGA7	0.517746	0.655132	0	NA
7040	TGFB1	0.5175	0.738675	0	NA
1513	CTSK	0.517484	0.820228	0	NA
1514	CTSL	0.516015	0.615465	0	NA
170954	PPP1R18	0.515104	0.773888	0	NA
54809	SAMD9	0.514879	0.683803	0	NA
196383	RILPL2	0.514269	0.639113	0	NA
5777	PTPN6	0.513973	0.890903	0	NA
22861	NLRP1	0.513948	0.673722	0	NA
64114	TMBIM1	0.513878	0.588478	0	NA
10892	MALT1	0.512603	0.717124	0	NA
355	FAS	0.512212	0.26093	0	NA
10370	CITED2	0.510964	0.149748	0	NA
2635	GBP3	0.509549	0.641082	0	NA
10018	BCL2L11	0.5095	0.27928	0	NA
3516	RBPJ	0.509077	0.696523	0	NA
10548	TM9SF1	0.508911	0.511631	0	NA
1880	GPR183	0.508821	0.547474	0	NA
57403	RAB22A	0.508794	0.562826	0	NA
602	BCL3	0.507852	0.872656	0	NA
2124	EVI2B	0.507203	0.511418	0	NA
10404	CPQ	0.507018	0.477237	0	NA
6275	S100A4	0.505959	0.422483	0	NA
54520	CCDC93	0.505567	0.525169	0	NA
139716	GAB3	0.504873	0.594043	0	NA
56261	GPCPD1	0.504371	0.76103	0	NA
152137	CCDC50	0.503995	0.419189	0	NA
7850	IL1R2	0.502603	1.08725	6	2q12
221037	JMJD1C	0.501877	0.424781	22	10q21.3
55818	KDM3A	0.501565	0.430562	0	NA
8530	CST7	0.499824	0.362958	0	NA
5504	PPP1R2	0.499614	0.230827	0	NA
546	ATRX	0.497805	0.525928	0	NA
6095	RORA	0.497242	0.43739	0	NA
5899	RALB	0.497148	0.550582	0	NA
23307	FKBP15	0.496472	0.770985	0	NA
83440	ADPGK	0.496471	0.50464	0	NA
687	KLF9	0.496413	0.251356	0	NA
51363	CHST15	0.495678	0.909866	0	NA
3113	HLA-DPA1	0.495355	0.492164	0	NA
2200	FBN1	0.49531	0.327328	0	NA
9792	SERTAD2	0.495087	0.713813	0	NA
25780	RASGRP3	0.493856	0.474369	0	NA
284207	METRNL	0.493172	0.421266	0	NA
64135	IFIH1	0.493086	0.71703	0	NA
1997	ELF1	0.49211	0.675292	0	NA
26503	SLC17A5	0.491262	0.45713	0	NA
114885	OSBPL11	0.490864	0.564064	0	NA
7402	UTRN	0.490173	0.78042	0	NA
25963	TMEM87A	0.489915	0.516106	0	NA
55819	RNF130	0.489582	0.579115	0	NA
388	RHOB	0.487992	0.434944	0	NA
307	ANXA4	0.487932	0.242864	0	NA
9857	CEP350	0.48764	0.805584	0	NA
6925	TCF4	0.486922	0.444617	0	NA
51315	KRCC1	0.486634	0.726779	0	NA
3460	IFNGR2	0.486298	0.625977	0	NA
1051	CEBPB	0.486062	0.314992	0	NA
9489	PGS1	0.48547	0.423191	0	NA
8460	TPST1	0.484886	0.667858	0	NA
23765	IL17RA	0.484121	0.234956	0	NA
9488	PIGB	0.483677	0.597379	0	NA
55281	TMEM140	0.48329	0.628624	0	NA
64098	PARVG	0.481969	1.06589	0	NA
3433	IFIT2	0.480945	0.851892	0	NA
9060	PAPSS2	0.480874	0.475965	0	NA
23347	SMCHD1	0.48015	0.411374	0	NA
29760	BLNK	0.479944	0.448696	0	NA
2355	FOSL2	0.479734	0.481448	0	NA
389	RHOC	0.479332	0.490686	0	NA
54812	AFTPH	0.478824	0.7554	0	NA
6737	TRIM21	0.4783	0.369168	0	NA
9871	SEC24D	0.47751	0.820078	0	NA
80342	TRAF3IP3	0.477066	0.204589	0	NA
9051	PSTPIP1	0.476463	0.407741	0	NA
23092	ARHGAP26	0.475396	0.537559	0	NA
3490	IGFBP7	0.475242	0.240521	0	NA
3726	JUNB	0.475036	0.678441	0	NA
8743	TNFSF10	0.474847	0.388426	0	NA
132160	PPM1M	0.474323	0.629638	0	NA
160364	CLEC12A	0.472754	0.906032	0	NA
80896	NPL	0.4725	0.325755	0	NA
841	CASP8	0.471345	0.398307	0	NA
23424	TDRD7	0.470021	0.80561	0	NA
5914	RARA	0.469909	0.747014	0	NA
2771	GNAI2	0.468754	0.930783	0	NA
6646	SOAT1	0.467956	0.506936	0	NA
8013	NR4A3	0.46794	0.716547	0	NA
132864	CPEB2	0.466926	0.653445	0	NA
114294	LACTB	0.4666	0.802137	0	NA
55106	SLFN12	0.466585	0.839061	0	NA
6772	STAT1	0.46602	0.588531	0	NA
80301	PLEKHO2	0.465426	0.224823	0	NA
11120	BTN2A1	0.464735	0.5324	0	NA
23533	PIK3R5	0.464373	0.55272	0	NA
55313	CPPED1	0.463538	0.311394	0	NA
2275	FHL3	0.463247	0.586812	0	NA
8807	IL18RAP	0.463215	0.791045	6	2q12
84649	DGAT2	0.462778	0.462674	0	NA
10865	ARID5A	0.462075	0.531547	0	NA
3635	INPP5D	0.461879	0.555917	0	NA
57085	AGTRAP	0.460763	0.620255	0	NA
8925	HERC1	0.460354	0.74209	0	NA
5055	SERPINB2	0.459037	0.47929	0	NA
79651	RHBDF2	0.458709	0.314968	0	NA
202	AIM1	0.458349	0.63157	0	NA
1193	CLIC2	0.458289	0.553769	0	NA
9050	PSTPIP2	0.458268	0.4549	0	NA
1396	CRIP1	0.458045	0.472072	0	NA
4082	MARCKS	0.456925	0.620208	0	NA
718	C3	0.455915	0.437371	0	NA
27071	DAPP1	0.455756	0.294991	0	NA
9655	SOCS5	0.455654	0.619117	0	NA
56905	C15orf39	0.455398	0.196095	0	NA
162073	ITPRIPL2	0.454777	0.742736	0	NA
2153	F5	0.454511	0.527281	0	NA
7321	UBE2D1	0.454447	0.575633	0	NA
10010	TANK	0.454308	0.894489	0	NA
10179	RBM7	0.453233	0.618756	0	NA
5476	CTSA	0.452945	0.892726	0	NA
65220	NADK	0.452719	0.523913	0	NA
5054	SERPINE1	0.452569	0.690134	0	NA
51322	WAC	0.452345	0.736555	0	NA
120425	AMICA1	0.451638	0.255187	0	NA
84959	UBASH3B	0.451482	0.404419	0	NA
126308	MOB3A	0.451386	0.748179	0	NA
79026	AHNAK	0.450703	0.404462	0	NA
23272	FAM208A	0.450625	0.514524	0	NA
23597	ACOT9	0.450544	0.351916	0	NA
1240	CMKLR1	0.448815	0.54507	0	NA
29933	GPR132	0.448282	0.518816	0	NA
6369	CCL24	0.446198	0.764662	0	NA
87	ACTN1	0.444876	0.576163	11	14q22-q24
80790	CMIP	0.444838	0.744901	0	NA
444	ASPH	0.444049	0.651466	0	NA
901	CCNG2	0.444004	0.382679	0	NA
64121	RRAGC	0.443731	0.182128	0	NA
4299	AFF1	0.44207	0.485912	0	NA
1475	CSTA	0.442014	0.676386	0	NA
7048	TGFBR2	0.441708	0.699234	0	NA
201294	UNC13D	0.441577	0.424855	0	NA
4332	MNDA	0.439562	0.645633	0	NA
9589	WTAP	0.439551	0.481685	0	NA
800	CALD1	0.438924	0.615552	0	NA
80232	WDR26	0.438418	0.601215	0	NA
10225	CD96	0.437155	0.460727	0	NA
3552	IL1A	0.437099	0.606614	0	NA
10135	NAMPT	0.435687	0.415445	0	NA
7707	ZNF148	0.435332	0.268012	0	NA
9813	EFCAB14	0.434557	0.326657	0	NA
25932	CLIC4	0.433913	0.628962	0	NA
84333	PCGF5	0.433684	0.314178	0	NA
56900	TMEM167B	0.433489	0.671156	0	NA
3772	KCNJ15	0.433308	0.733141	0	NA
4772	NFATC1	0.433267	0.503926	0	NA
9043	SPAG9	0.433131	0.298644	0	NA
10106	CTDSP2	0.432431	0.486284	0	NA
79627	OGFRL1	0.432173	0.540054	0	NA
115548	FCHO2	0.431496	0.687965	0	NA
4327	MMP19	0.430986	0.82298	0	NA
50999	TMED5	0.430984	0.645427	0	NA
694	BTG1	0.430878	0.557684	0	NA
1889	ECE1	0.430636	0.744357	0	NA
728	C5AR1	0.429975	0.374635	0	NA
5971	RELB	0.429807	0.491058	0	NA
11314	CD300A	0.429686	0.73215	12	17q25.1
5880	RAC2	0.428722	0.773083	0	NA
9414	TJP2	0.428629	0.673208	0	NA
5621	PRNP	0.428264	0.947237	0	NA
951	CD37	0.428206	0.334588	0	NA
832	CAPZB	0.425898	0.600265	0	NA
253260	RICTOR	0.425895	0.462577	0	NA
200315	APOBEC3A	0.42527	0.601929	0	NA
126014	OSCAR	0.424247	0.616228	0	NA
5292	PIM1	0.423817	0.706165	0	NA
25801	GCA	0.42282	0.629579	0	NA
55603	FAM46A	0.422483	0.484884	0	NA
1535	CYBA	0.420403	0.626032	0	NA
6809	STX3	0.418854	0.475193	0	NA
7940	LST1	0.417829	0.798233	0	NA
55578	SUPT20H	0.416969	0.640517	0	NA
57568	SIPA1L2	0.416443	0.451192	0	NA
23063	WAPAL	0.415799	0.674442	0	NA
5696	PSMB8	0.414628	0.551752	0	NA
22872	SEC31A	0.414144	0.67199	0	NA
10553	HTATIP2	0.413886	0.564479	0	NA
4780	NFE2L2	0.413517	0.592683	0	NA
9802	DAZAP2	0.413289	0.60214	0	NA
23317	DNAJC13	0.412944	0.463603	0	NA
83478	ARHGAP24	0.412604	0.726049	0	NA
50618	ITSN2	0.41243	0.599346	0	NA
102	ADAM10	0.412237	0.939698	0	NA
6041	RNASEL	0.412219	0.515377	0	NA
128346	C1orf162	0.410451	0.456938	0	NA
474344	GIMAP6	0.410402	0.339813	0	NA
8569	MKNK1	0.41032	0.550833	0	NA
2000	ELF4	0.409761	0.949305	0	NA
51564	HDAC7	0.409448	0.409604	0	NA
10625	IVNS1ABP	0.409161	0.599842	0	NA
6776	STAT5A	0.408672	1.00188	0	NA
10427	SEC24B	0.408503	0.686169	0	NA
2152	F3	0.408164	0.268027	0	NA
29780	PARVB	0.407766	0.73301	0	NA
1890	TYMP	0.403995	0.602707	20	22q13.33
2289	FKBP5	0.402881	0.562036	0	NA
59342	SCPEP1	0.402123	0.80323	0	NA
55843	ARHGAP15	0.401884	0.406961	0	NA
10602	CDC42EP3	0.401831	0.563625	0	NA
22978	NT5C2	0.40127	0.627701	0	NA
3656	IRAK2	0.401182	0.645978	0	NA
51014	TMED7	0.400971	0.819412	0	NA
8832	CD84	0.400843	0.624517	0	NA
7832	BTG2	0.399637	0.781595	0	NA
2992	GYG1	0.39937	0.670956	0	NA
51411	BIN2	0.398823	0.640475	0	NA
25847	ANAPC13	0.398435	0.910992	0	NA
80267	EDEM3	0.397851	0.776945	0	NA
153222	CREBRF	0.397451	0.586224	0	NA
1436	CSF1R	0.397377	0.742685	0	NA
3937	LCP2	0.396931	0.583384	0	NA
157769	FAM91A1	0.39682	0.553152	0	NA
9749	PHACTR2	0.396653	0.70001	0	NA
8660	IRS2	0.39656	0.438219	0	NA
64651	CSRNP1	0.396219	0.394603	0	NA
26207	PITPNC1	0.396007	0.637712	0	NA
7076	TIMP1	0.394442	0.721604	0	NA
28232	SLCO3A1	0.393818	0.362369	0	NA
57018	CCNL1	0.392651	0.294527	0	NA
2120	ETV6	0.392479	0.853439	0	NA
391	RHOG	0.391652	0.826425	0	NA
3985	LIMK2	0.390838	0.373355	0	NA
25957	PNISR	0.390262	0.466752	0	NA
4734	NEDD4	0.390056	0.489154	0	NA
27036	SIGLEC7	0.38999	0.819257	0	NA
3987	LIMS1	0.389717	0.542868	0	NA
290	ANPEP	0.389488	0.200525	0	NA
10746	MAP3K2	0.388627	0.382074	0	NA
54587	MXRA8	0.387837	0.548859	0	NA
23111	SPG20	0.386034	0.755322	0	NA
64092	SAMSN1	0.385823	0.63871	0	NA
9034	CCRL2	0.385805	0.375094	0	NA
6238	RRBP1	0.38544	0.532557	0	NA
158358	KIAA2026	0.384137	0.282292	0	NA
7763	ZFAND5	0.383317	0.766531	0	NA
10211	FLOT1	0.383294	0.713947	0	NA
118788	PIK3AP1	0.382773	0.711001	0	NA
7185	TRAF1	0.382199	0.622524	0	NA
220213	OTUD1	0.38176	0.920841	0	NA
3021	H3F3B	0.381185	0.747531	0	NA
6279	S100A8	0.381154	0.636741	0	NA
2683	B4GALT1	0.381146	0.673904	0	NA
10800	CYSLTR1	0.381015	0.556008	0	NA
6744	SSFA2	0.38089	0.360145	0	NA
10048	RANBP9	0.380668	0.49322	0	NA
8519	IFITM1	0.380439	0.399681	0	NA
30011	SH3KBP1	0.380325	0.527255	0	NA
55700	MAP7D1	0.380258	0.600889	0	NA
50856	CLEC4A	0.380238	0.111954	0	NA
3482	IGF2R	0.379671	0.695956	0	NA
2242	FES	0.379392	0.737111	0	NA
2773	GNAI3	0.379024	0.886563	0	NA
8351	HIST1H3D	0.378982	0.701891	0	NA
2358	FPR2	0.37861	0.781801	0	NA
80219	COQ10B	0.377651	0.592097	0	NA
427	ASAH1	0.377637	0.496852	0	NA
9586	CREB5	0.377333	0.478401	0	NA
51192	CKLF	0.377234	0.964533	0	NA
57621	ZBTB2	0.377016	0.314034	0	NA
9969	MED13	0.376767	0.474277	0	NA
55233	MOB1A	0.376092	0.561932	0	NA
23527	ACAP2	0.375879	0.715954	0	NA
7136	TNNI2	0.375511	0.435539	0	NA
3916	LAMP1	0.374758	0.695699	0	NA
8915	BCL10	0.372896	0.925878	0	NA
64333	ARHGAP9	0.372034	0.583628	0	NA
59339	PLEKHA2	0.371528	0.423258	0	NA
5527	PPP2R5C	0.371388	0.360372	0	NA
240	ALOX5	0.371387	0.538453	0	NA
9938	ARHGAP25	0.371199	0.878674	0	NA
26511	CHIC2	0.370735	0.737758	0	NA
26578	OSTF1	0.37048	0.847979	0	NA
140890	SREK1	0.3695	0.419594	0	NA
30061	SLC40A1	0.369046	0.604549	0	NA
5034	P4HB	0.368761	0.712153	0	NA
55830	GLT8D1	0.368476	0.657394	0	NA
7431	VIM	0.368475	0.308198	0	NA
57708	MIER1	0.36832	0.682417	0	NA
10159	ATP6AP2	0.368098	0.853213	0	NA
116068	LYSMD3	0.368044	0.868178	0	NA
10627	MYL12A	0.367852	0.8545	0	NA
9659	PDE4DIP	0.367603	0.311395	0	NA
9218	VAPA	0.367147	0.733776	0	NA
54918	CMTM6	0.366001	0.720724	0	NA
4242	MFNG	0.365702	0.67776	0	NA
5108	PCM1	0.365643	0.473219	0	NA
2591	GALNT3	0.365227	0.828154	0	NA
54464	XRN1	0.364406	0.409722	0	NA
4035	LRP1	0.364375	0.52878	0	NA
149371	EXOC8	0.362181	0.866784	0	NA
7408	VASP	0.362112	0.815116	0	NA
131450	CD200R1	0.361729	0.523602	0	NA
22904	SBNO2	0.361318	0.323692	0	NA
84263	HSDL2	0.361241	0.441868	0	NA
7171	TPM4	0.360664	0.345689	0	NA
4837	NNMT	0.36055	0.888217	0	NA
28962	OSTM1	0.360452	0.497444	0	NA
122953	JDP2	0.360209	0.292907	0	NA
3310	HSPA6	0.360204	0.489146	0	NA
128338	DRAM2	0.360061	0.75036	0	NA
54790	TET2	0.360007	0.271349	0	NA
604	BCL6	0.359869	0.856194	0	NA
2581	GALC	0.35954	0.273509	0	NA
6518	SLC2A5	0.3589	0.355745	0	NA
714	C1QC	0.358811	0.42156	0	NA
5732	PTGER2	0.358527	0.45385	0	NA
8887	TAX1BP1	0.357854	0.428828	0	NA
754	PTTG1IP	0.357834	0.288955	0	NA
80216	ALPK1	0.357771	0.78405	0	NA
84898	PLXDC2	0.356973	0.551953	0	NA
4277	MICB	0.356628	0.530668	0	NA
27131	SNX5	0.356231	0.391082	0	NA
6515	SLC2A3	0.356066	0.631001	0	NA
8638	OASL	0.356043	0.404903	0	NA
114882	OSBPL8	0.355943	0.378119	0	NA
5306	PITPNA	0.355696	0.428149	0	NA
6604	SMARCD3	0.355146	0.397139	0	NA
57337	SENP7	0.354672	0.780692	0	NA
5209	PFKFB3	0.354341	0.564609	0	NA
316	AOX1	0.3542	0.199879	0	NA
2764	GMFB	0.353845	0.514804	0	NA
8850	KAT2B	0.352885	0.370254	0	NA
6342	SCP2	0.35241	0.80053	0	NA
88455	ANKRD13A	0.352357	0.493807	0	NA
80254	CEP63	0.352337	0.626317	0	NA
11216	AKAP10	0.351947	0.232528	0	NA
57688	ZSWIM6	0.351831	0.575214	0	NA
9209	LRRFIP2	0.351696	0.424541	0	NA
140	ADORA3	0.350853	0.438301	0	NA
55959	SULF2	0.350424	0.570767	0	NA
55207	ARL8B	0.350353	0.682536	0	NA
5922	RASA2	0.349356	0.491932	0	NA
85463	ZC3H12C	0.348111	0.699247	0	NA
84803	AGPAT9	0.348067	0.36571	0	NA
4154	MBNL1	0.348006	0.484235	0	NA
1955	MEGF9	0.347566	0.617215	0	NA
6645	SNTB2	0.347418	0.738442	0	NA
51317	PHF21A	0.346905	0.820744	0	NA
57561	ARRDC3	0.34674	0.545466	0	NA
154141	MBOAT1	0.346537	0.492633	0	NA
10561	IFI44	0.346407	0.472308	0	NA
5594	MAPK1	0.34566	0.449442	0	NA
968	CD68	0.345475	0.437209	0	NA
55075	UACA	0.345345	0.628613	0	NA
9325	TRIP4	0.345291	0.590858	0	NA
6397	SEC14L1	0.344074	0.893915	0	NA
56889	TM9SF3	0.343261	0.616095	0	NA
10129	FRY	0.343243	0.538684	0	NA
6404	SELPLG	0.342939	0.910176	0	NA
3693	ITGB5	0.342902	0.509397	0	NA
2157	F8	0.342705	0.592837	0	NA
6642	SNX1	0.3422	0.84156	0	NA
57700	FAM160B1	0.342106	0.453023	0	NA
90627	STARD13	0.342019	0.561205	0	NA
2313	FLI1	0.340487	0.179967	0	NA
5337	PLD1	0.340383	0.277151	0	NA
80204	FBXO11	0.339906	0.554668	0	NA
9341	VAMP3	0.339503	0.924324	0	NA
11326	VSIG4	0.339059	0.276423	0	NA
83931	STK40	0.338785	0.317797	0	NA
5271	SERPINB8	0.338754	0.573059	0	NA
162394	SLFN5	0.338586	0.536164	0	NA
81602	CDADC1	0.338566	0.452247	0	NA
51566	ARMCX3	0.338489	0.914724	0	NA
4790	NFKB1	0.338271	0.613181	0	NA
6102	RP2	0.338226	0.56638	0	NA
84888	SPPL2A	0.337696	0.574421	14	15q21.2
2885	GRB2	0.337659	0.678814	0	NA
11138	TBC1D8	0.337552	0.683559	0	NA
53829	P2RY13	0.336889	0.831934	0	NA
54541	DDIT4	0.33667	1.12933	0	NA
3936	LCP1	0.336109	0.435917	0	NA
1316	KLF6	0.334857	0.86316	0	NA
2919	CXCL1	0.334362	0.408284	0	NA
3557	IL1RN	0.333662	0.449482	10	2q13
26224	FBXL3	0.333314	0.450249	0	NA
2783	GNB2	0.332735	0.627649	0	NA
2033	EP300	0.332668	0.344635	0	NA
7227	TRPS1	0.332371	0.28853	0	NA
5962	RDX	0.332261	0.52674	0	NA
7077	TIMP2	0.33175	0.402493	0	NA
8992	ATP6V0E1	0.33032	0.500852	0	NA
11322	TMC6	0.330007	0.488472	0	NA
80149	ZC3H12A	0.32969	0.61308	0	NA
10068	IL18BP	0.329668	0.424186	0	NA
9120	SLC16A6	0.329364	0.596219	0	NA
55754	TMEM30A	0.328803	0.714616	0	NA
695	BTK	0.328783	0.601432	0	NA
433	ASGR2	0.32856	0.367423	0	NA
55074	OXR1	0.327245	0.62807	0	NA
10161	LPAR6	0.326955	0.523611	0	NA
59	ACTA2	0.326764	0.496766	0	NA
8767	RIPK2	0.326257	0.855365	0	NA
113402	SFT2D1	0.325321	0.435711	0	NA
7107	GPR137B	0.325065	0.418393	0	NA
5445	PON2	0.324833	0.412057	0	NA
51776	ZAK	0.324464	0.556504	0	NA
6617	SNAPC1	0.324328	0.250012	0	NA
7586	ZKSCAN1	0.324108	0.586846	0	NA
58517	RBM25	0.323851	0.78486	0	NA
10802	SEC24A	0.323171	0.652911	0	NA
3914	LAMB3	0.322587	0.368489	0	NA
7050	TGIF1	0.322534	0.729017	0	NA
55640	FLVCR2	0.322159	0.386902	0	NA
6556	SLC11A1	0.321576	0.325409	0	NA
7026	NR2F2	0.321348	0.751239	0	NA
6793	STK10	0.321325	0.785805	0	NA
3556	IL1RAP	0.321324	0.393797	0	NA
203228	C9orf72	0.321057	0.573637	0	NA
6509	SLC1A4	0.320915	0.304869	0	NA
2353	FOS	0.320875	0.649346	0	NA
22856	CHSY1	0.320484	0.667218	0	NA
23345	SYNE1	0.319218	0.75103	0	NA
10725	NFAT5	0.319082	0.463808	0	NA
219402	MTIF3	0.319054	0.455949	0	NA
8870	IER3	0.318517	0.575582	0	NA
9665	KIAA0430	0.318441	0.689036	0	NA
221749	PXDC1	0.317669	0.35695	0	NA
54757	FAM20A	0.317544	0.786335	0	NA
5509	PPP1R3D	0.317056	0.523216	0	NA
259307	IL4I1	0.31657	0.823203	0	NA
6286	S100P	0.316544	0.286486	0	NA
8676	STX11	0.316503	0.862138	0	NA
1378	CR1	0.316326	0.439821	0	NA
100113407	TMEM170B	0.316031	0.418772	0	NA
3553	IL1B	0.315952	0.440001	10	2q13
26301	GBGT1	0.315731	0.496517	0	NA
858	CAV2	0.315393	0.291309	0	NA
3627	CXCL10	0.315196	0.633302	0	NA
83941	TM2D1	0.315041	0.758219	0	NA
3783	KCNN4	0.31504	0.508346	0	NA
91607	SLFN11	0.314473	0.751908	0	NA
54947	LPCAT2	0.314383	0.475733	0	NA
55284	UBE2W	0.314177	0.813261	0	NA
10611	PDLIM5	0.314102	1.06979	0	NA
5155	PDGFB	0.313937	0.595401	0	NA
11262	SP140	0.313569	0.468823	0	NA
222487	GPR97	0.313398	0.67747	0	NA
9732	DOCK4	0.313357	0.517861	0	NA
3087	HHEX	0.313348	0.562579	0	NA
4067	LYN	0.313004	0.628512	0	NA
9960	USP3	0.312788	0.733425	0	NA
5199	CFP	0.312434	0.462361	0	NA
51312	SLC25A37	0.310558	0.391517	0	NA
8531	YBX3	0.310148	0.501392	0	NA
167153	PAPD4	0.30939	0.400784	0	NA
84376	HOOK3	0.308826	0.750951	0	NA
64411	ARAP3	0.30858	0.899013	0	NA
58484	NLRC4	0.308261	0.302616	0	NA
5926	ARID4A	0.308112	0.426821	0	NA
79930	DOK3	0.307904	0.468024	0	NA
8809	IL18R1	0.306644	0.27803	6	2q12
11259	FILIP1L	0.305193	0.357605	0	NA
5066	PAM	0.305085	0.771586	0	NA
6595	SMARCA2	0.30471	0.302899	0	NA
9695	EDEM1	0.304021	0.506771	0	NA
23433	RHOQ	0.303476	0.694255	0	NA
6653	SORL1	0.30343	0.457996	0	NA
126364	LRRC25	0.303315	0.512471	0	NA
141	ADPRH	0.303231	0.378912	0	NA
8434	RECK	0.303126	0.685481	0	NA
25897	RNF19A	0.302377	0.383426	0	NA
523	ATP6V1A	0.301722	0.771349	0	NA
90634	N4BP2L1	0.301173	0.654939	0	NA
3762	KCNJ5	0.300442	0.377562	0	NA
3096	HIVEP1	0.300235	0.567107	0	NA
168544	ZNF467	0.299938	0.412166	0	NA
79827	CLMP	0.299695	0.331186	0	NA
55704	CCDC88A	0.299254	0.568197	0	NA
22862	FNDC3A	0.299219	0.301457	0	NA
54708	MARCH5	0.299107	0.648644	0	NA
79668	PARP8	0.29907	0.669835	0	NA
79899	PRR5L	0.298779	0.207734	0	NA
23499	MACF1	0.29872	0.408931	0	NA
6734	SRPR	0.298387	0.683699	0	NA
55346	TCP11L1	0.297707	0.713463	0	NA
6046	BRD2	0.297347	0.795566	0	NA
313	AOAH	0.297279	0.687123	0	NA
2934	GSN	0.29677	0.258752	0	NA
8673	VAMP8	0.29636	0.597455	0	NA
22884	WDR37	0.295549	0.958547	0	NA
54103	GSAP	0.29504	0.97315	0	NA
10855	HPSE	0.294762	0.572973	0	NA
4170	MCL1	0.294105	0.684799	0	NA
23601	CLEC5A	0.29298	0.777197	0	NA
2215	FCGR3B	0.292812	0.418015	0	NA
81704	DOCK8	0.292311	0.505641	0	NA
134957	STXBP5	0.292236	0.649458	0	NA
55601	DDX60	0.292076	0.521023	0	NA
8795	TNFRSF10B	0.291973	0.367358	0	NA
2534	FYN	0.291915	0.48745	0	NA
27010	TPK1	0.291675	0.690415	0	NA
84919	PPP1R15B	0.29148	0.867317	0	NA
57103	C12orf5	0.290876	0.550249	0	NA
120892	LRRK2	0.290568	0.473397	0	NA
53346	TM6SF1	0.290468	0.585164	0	NA
11329	STK38	0.290391	0.676671	0	NA
55350	VNN3	0.290108	0.567295	0	NA
57514	ARHGAP31	0.289955	0.491648	0	NA
8542	APOL1	0.289239	0.475857	0	NA
79666	PLEKHF2	0.288821	0.496611	0	NA
7316	UBC	0.288313	0.774515	0	NA
22936	ELL2	0.288255	0.319601	0	NA
9445	ITM2B	0.288006	0.5201	0	NA
6400	SEL1L	0.287835	0.393133	0	NA
4247	MGAT2	0.287693	0.684956	0	NA
84168	ANTXR1	0.287593	0.54512	0	NA
9180	OSMR	0.287445	0.525159	0	NA
79042	TSEN34	0.28719	0.508995	0	NA
22882	ZHX2	0.286733	0.396675	0	NA
55080	TAPBPL	0.28645	0.332548	0	NA
4245	MGAT1	0.285341	0.380805	0	NA
6388	SDF2	0.28534	0.588933	0	NA
4007	PRICKLE3	0.285152	0.530538	0	NA
23011	RAB21	0.284471	0.566071	0	NA
3820	KLRB1	0.284019	0.672835	0	NA
3551	IKBKB	0.283973	0.394675	0	NA
85441	HELZ2	0.28383	0.80134	0	NA
8303	SNN	0.283526	0.626455	0	NA
4818	NKG7	0.282296	0.839016	0	NA
26509	MYOF	0.282236	0.500948	0	NA
29066	ZC3H7A	0.28201	0.216008	0	NA
9169	SCAF11	0.281218	0.664871	0	NA
7132	TNFRSF1A	0.280074	0.573375	0	NA
29950	SERTAD1	0.279461	0.710467	0	NA
115727	RASGRP4	0.278058	0.503464	0	NA
54822	TRPM7	0.277623	0.251362	14	15q21.2
10628	TXNIP	0.277589	0.313925	0	NA
5998	RGS3	0.2774	0.496841	0	NA
10457	GPNMB	0.277349	0.697712	0	NA
54981	NMRK1	0.276951	0.676066	0	NA
1362	CPD	0.276875	0.660837	0	NA
132720	C4orf32	0.276809	0.532734	0	NA
56670	SUCNR1	0.276722	0.635719	0	NA
8763	CD164	0.276616	0.656444	0	NA
26091	HERC4	0.275035	0.487721	0	NA
80310	PDGFD	0.274574	0.779176	0	NA
5412	UBL3	0.274443	0.415748	0	NA
3604	TNFRSF9	0.273307	0.407793	0	NA
10365	KLF2	0.273037	0.648241	0	NA
5144	PDE4D	0.272353	0.467314	0	NA
490	ATP2B1	0.272308	0.952378	0	NA
223082	ZNRF2	0.272078	0.701246	0	NA
94120	SYTL3	0.271788	0.794259	0	NA
254170	FBXO33	0.270916	0.515252	0	NA
64844	MARCH7	0.270491	0.374636	0	NA
80256	FAM214B	0.269608	0.447367	0	NA
5580	PRKCD	0.269308	0.732813	0	NA
9741	LAPTM4A	0.269109	0.791587	0	NA
54851	ANKRD49	0.269059	0.695674	0	NA
6351	CCL4	0.269009	0.413311	0	NA
5610	EIF2AK2	0.268509	0.529879	0	NA
7319	UBE2A	0.268141	0.586188	0	NA
2672	GFI1	0.267803	0.392387	0	NA
6001	RGS10	0.26771	0.568846	0	NA
329	BIRC2	0.267542	0.696	0	NA
55741	EDEM2	0.266638	0.669064	0	NA
55647	RAB20	0.265997	0.431517	0	NA
23166	STAB1	0.265827	0.576271	0	NA
157869	SBSPON	0.265634	0.469826	0	NA
10618	TGOLN2	0.264425	0.562294	0	NA
961	CD47	0.263843	0.22854	0	NA
7357	UGCG	0.263747	0.437065	0	NA
2517	FUCA1	0.263664	0.579392	0	NA
5862	RAB2A	0.263578	0.531644	0	NA
93663	ARHGAP18	0.263445	0.603232	0	NA
9101	USP8	0.262845	0.408709	14	15q21.2
25976	TIPARP	0.26272	0.622059	0	NA
5980	REV3L	0.262411	0.302313	0	NA
3344	FOXN2	0.262278	0.769697	0	NA
27348	TOR1B	0.261613	0.649187	0	NA
6789	STK4	0.26094	0.67566	0	NA
26127	FGFR1OP2	0.260842	0.642983	0	NA
9931	HELZ	0.260799	0.795631	0	NA
57158	JPH2	0.260571	0.841041	0	NA
2519	FUCA2	0.260162	0.875077	0	NA
645	BLVRB	0.26004	0.510913	0	NA
301	ANXA1	0.259769	0.749973	0	NA
10221	TRIB1	0.259648	0.609221	0	NA
4811	NID1	0.259502	0.370727	0	NA
9535	GMFG	0.259416	0.665797	0	NA
6836	SURF4	0.259186	0.748449	0	NA
821	CANX	0.25908	0.892662	0	NA
91526	ANKRD44	0.258676	0.591352	0	NA
8829	NRP1	0.258055	0.480747	0	NA
1292	COL6A2	0.257908	0.363512	0	NA
23136	EPB41L3	0.257824	0.361176	0	NA
54	ACP5	0.25753	0.511836	0	NA
10388	SYCP2	0.257508	0.698674	0	NA
92162	TMEM88	0.257461	0.495647	0	NA
6036	RNASE2	0.257177	0.623235	0	NA
1520	CTSS	0.257134	0.647052	0	NA
56951	C5orf15	0.25712	0.918426	0	NA
347902	AMIGO2	0.256615	0.510723	0	NA
90102	PHLDB2	0.255933	0.442652	0	NA
51278	IER5	0.254981	0.777315	0	NA
55573	CDV3	0.25495	0.695012	0	NA
54861	SNRK	0.254791	0.597748	0	NA
8436	SDPR	0.25411	0.547371	0	NA
388403	YPEL2	0.254062	0.583711	0	NA
11236	RNF139	0.253637	0.171484	0	NA
50640	PNPLA8	0.253403	0.49309	0	NA
9541	CIR1	0.252825	0.600478	0	NA
7941	PLA2G7	0.252139	0.249656	0	NA
1508	CTSB	0.251762	0.859741	0	NA
3006	HIST1H1C	0.251555	0.303788	0	NA
79893	GGNBP2	0.251046	0.492719	0	NA
6273	S100A2	0.250666	0.440576	0	NA
867	CBL	0.249413	0.464692	0	NA
26286	ARFGAP3	0.2493	0.836393	0	NA
84875	PARP10	0.248838	0.771935	16	8q24.3
3831	KLC1	0.248731	0.60755	0	NA
6484	ST3GAL4	0.248405	0.256143	0	NA
338339	CLEC4D	0.247486	0.488201	0	NA
11025	LILRB3	0.247111	0.577998	0	NA
63916	ELMO2	0.247062	0.994576	0	NA
83452	RAB33B	0.246891	0.519295	0	NA
30008	EFEMP2	0.24685	0.423185	0	NA
23382	AHCYL2	0.246798	0.441803	0	NA
84447	SYVN1	0.246723	0.361966	0	NA
84868	HAVCR2	0.246649	0.735616	0	NA
2132	EXT2	0.245916	0.889268	0	NA
6760	SS18	0.244975	0.519025	0	NA
8773	SNAP23	0.244844	0.724189	0	NA
18	ABAT	0.244788	0.701881	0	NA
3155	HMGCL	0.244682	0.758055	0	NA
967	CD63	0.244223	1.06405	0	NA
4609	MYC	0.243069	0.447567	0	NA
3696	ITGB8	0.24306	0.51174	0	NA
6892	TAPBP	0.2422	0.676996	0	NA
9926	LPGAT1	0.242045	0.281131	0	NA
23586	DDX58	0.24147	0.743803	0	NA
7879	RAB7A	0.241186	0.465513	0	NA
2687	GGT5	0.240847	0.569144	0	NA
5861	RAB1A	0.24053	0.736297	0	NA
3491	CYR61	0.240173	0.574202	0	NA
163590	TOR1AIP2	0.239837	0.300002	0	NA
10569	SLU7	0.238669	0.561204	0	NA
81688	C6orf62	0.237644	0.391563	0	NA
6546	SLC8A1	0.237434	0.742	0	NA
80325	ABTB1	0.236696	0.723628	0	NA
25939	SAMHD1	0.236095	0.784871	0	NA
1116	CHI3L1	0.236047	0.637378	0	NA
4891	SLC11A2	0.235136	0.386168	21	12q13.12
284119	PTRF	0.234656	0.32409	0	NA
8717	TRADD	0.234547	0.518563	0	NA
5468	PPARG	0.234443	0.3789	0	NA
56851	EMC7	0.234346	0.67882	0	NA
254225	RNF169	0.234123	0.555771	0	NA
10559	SLC35A1	0.234024	0.657968	0	NA
914	CD2	0.233842	0.497472	0	NA
11026	LILRA3	0.233167	0.257372	0	NA
9907	AP5Z1	0.23263	0.230667	0	NA
25900	IFFO1	0.232488	0.463066	0	NA
4091	SMAD6	0.232075	0.750114	0	NA
7084	TK2	0.231653	0.653049	0	NA
9563	H6PD	0.231281	0.442087	0	NA
11244	ZHX1	0.230828	0.568181	0	NA
6913	TBX15	0.230328	0.634198	0	NA
272	AMPD3	0.230167	0.385116	0	NA
55790	CSGALNACT1	0.229959	0.420897	0	NA
25949	SYF2	0.229684	0.499832	0	NA
1105	CHD1	0.228982	0.254534	0	NA
22925	PLA2R1	0.228432	0.75528	0	NA
3455	IFNAR2	0.228357	0.538442	0	NA
6526	SLC5A3	0.228132	0.519654	0	NA
83667	SESN2	0.227717	0.794659	0	NA
23461	ABCA5	0.227499	0.519717	0	NA
1398	CRK	0.225987	0.686763	0	NA
54916	TMEM260	0.225706	0.58413	0	NA
3709	ITPR2	0.224897	0.528361	0	NA
1289	COL5A1	0.224635	0.586064	0	NA
79792	GSDMD	0.223847	0.766311	0	NA
124583	CANT1	0.223743	0.862388	0	NA
11234	HPS5	0.223461	0.646307	0	NA
168537	GIMAP7	0.22343	0.506908	0	NA
2650	GCNT1	0.223301	0.438111	0	NA
9972	NUP153	0.223002	0.482526	0	NA
23313	KIAA0930	0.22282	0.833232	0	NA
1050	CEBPA	0.222678	0.386896	0	NA
51290	ERGIC2	0.221506	0.299798	0	NA
55356	SLC22A15	0.221453	0.668617	0	NA
25923	ATL3	0.221422	0.883036	0	NA
1432	MAPK14	0.221356	0.719108	0	NA
6850	SYK	0.219804	0.570493	0	NA
8073	PTP4A2	0.219506	0.496452	0	NA
51274	KLF3	0.219177	0.519185	0	NA
7360	UGP2	0.218098	0.727549	0	NA
112464	PRKCDBP	0.217556	0.644551	0	NA
6049	RNF6	0.217441	0.546443	0	NA
2512	FTL	0.217339	0.38722	0	NA
6891	TAP2	0.217251	0.326972	0	NA
57217	TTC7A	0.217101	0.413691	0	NA
84243	ZDHHC18	0.216613	0.883388	0	NA
10955	SERINC3	0.216526	0.994651	0	NA
57007	ACKR3	0.21616	0.609754	0	NA
3570	IL6R	0.215824	0.338709	1	1q21.3
5212	VIT	0.215807	0.568646	0	NA
1776	DNASE1L3	0.215696	0.630803	0	NA
84617	TUBB6	0.215258	0.675577	0	NA
84034	EMILIN2	0.214679	0.834657	0	NA
55213	RCBTB1	0.214452	0.604554	0	NA
5165	PDK3	0.213979	0.317404	0	NA
3162	HMOX1	0.213968	0.569924	0	NA
330	BIRC3	0.21374	0.29202	0	NA
79143	MBOAT7	0.213511	0.267383	0	NA
118429	ANTXR2	0.213023	0.465057	0	NA
3437	IFIT3	0.212998	0.482102	0	NA
4664	NAB1	0.212773	0.462049	0	NA
6402	SELL	0.212726	0.479754	0	NA
10678	B3GNT2	0.212537	0.621088	0	NA
54625	PARP14	0.212361	0.472402	0	NA
55293	UEVLD	0.212163	0.735346	0	NA
9204	ZMYM6	0.21186	0.969644	0	NA
4069	LYZ	0.211745	0.652838	0	NA
57493	HEG1	0.210388	0.301162	0	NA
820	CAMP	0.210231	0.399895	0	NA
6494	SIPA1	0.209996	0.349773	0	NA
51752	ERAP1	0.209747	0.583583	0	NA
10451	VAV3	0.209655	0.46697	0	NA
81555	YIPF5	0.20959	0.769031	0	NA
10308	ZNF267	0.209581	0.67658	0	NA
54532	USP53	0.209188	0.451349	0	NA
200894	ARL13B	0.208678	0.347341	0	NA
23503	ZFYVE26	0.208506	0.680426	0	NA
55279	ZNF654	0.208368	0.721599	0	NA
103	ADAR	0.208212	0.24733	1	1q21.3
79183	TTPAL	0.208006	0.495	0	NA
84141	EVA1A	0.207945	0.620967	0	NA
219654	ZCCHC24	0.206751	0.494471	0	NA
2185	PTK2B	0.206102	0.695028	0	NA
91452	ACBD5	0.206055	0.466736	0	NA
57223	SMEK2	0.205938	0.86045	0	NA
7091	TLE4	0.205418	0.144098	0	NA
11024	LILRA1	0.205199	0.563175	0	NA
9375	TM9SF2	0.205192	0.959963	0	NA
406	ARNTL	0.204164	0.69588	0	NA
860	RUNX2	0.203318	0.354207	0	NA
4781	NFIB	0.203024	0.970321	0	NA
4338	MOCS2	0.202941	0.537293	0	NA
26118	WSB1	0.20276	0.665095	0	NA
8780	RIOK3	0.202727	0.632816	0	NA
7409	VAV1	0.202717	0.647974	0	NA
10288	LILRB2	0.202587	0.508846	0	NA
10026	PIGK	0.202452	0.573318	0	NA
8450	CUL4B	0.202448	0.583835	0	NA
23022	PALLD	0.202369	0.640994	0	NA
2959	GTF2B	0.201549	0.952008	0	NA
26030	PLEKHG3	0.201518	0.323556	0	NA
84248	FYTTD1	0.201127	0.747988	0	NA
10174	SORBS3	0.201072	0.247034	0	NA
57705	WDFY4	0.200113	0.0740326	0	NA
23659	PLA2G15	0.199552	0.683703	0	NA
11176	BAZ2A	0.199068	0.578234	0	NA
9	NAT1	0.198949	0.669495	0	NA
92241	RCSD1	0.198934	0.378053	0	NA
2615	LRRC32	0.198875	0.576876	0	NA
91663	MYADM	0.19785	0.500899	0	NA
344	APOC2	0.197549	0.569702	0	NA
51199	NIN	0.197136	0.607851	0	NA
51567	TDP2	0.196818	0.509119	0	NA
11237	RNF24	0.196799	0.460059	0	NA
11185	INMT	0.196618	0.452103	0	NA
25998	IBTK	0.196534	0.877993	0	NA
4015	LOX	0.195448	0.284346	0	NA
3053	SERPIND1	0.195355	0.506675	0	NA
83857	TMTC1	0.195354	0.515692	0	NA
4071	TM4SF1	0.195137	0.522382	0	NA
23390	ZDHHC17	0.194731	0.331909	0	NA
10346	TRIM22	0.194389	0.707937	0	NA
4481	MSR1	0.194247	0.785684	0	NA
158747	MOSPD2	0.194102	0.586958	0	NA
7110	TMF1	0.193683	0.364106	0	NA
23041	MON2	0.193602	0.46366	0	NA
55761	TTC17	0.193313	0.229292	0	NA
3430	IFI35	0.192932	0.812552	0	NA
4665	NAB2	0.192581	0.833271	0	NA
6909	TBX2	0.192298	0.880875	0	NA
4520	MTF1	0.192015	0.560877	0	NA
54664	TMEM106B	0.191915	0.737899	0	NA
716	C1S	0.191646	0.39865	0	NA
80380	PDCD1LG2	0.191537	0.581374	0	NA
644	BLVRA	0.191407	0.497956	0	NA
144402	CPNE8	0.191067	0.848454	0	NA
50650	ARHGEF3	0.190938	0.486483	0	NA
63874	ABHD4	0.190872	0.332849	0	NA
8694	DGAT1	0.190083	0.367269	0	NA
338773	TMEM119	0.189995	0.576018	0	NA
3002	GZMB	0.189672	0.318149	0	NA
412	STS	0.1896	0.589624	0	NA
146722	CD300LF	0.189465	0.545221	12	17q25.1
80148	PQLC1	0.189458	0.416675	0	NA
706	TSPO	0.189319	0.660391	0	NA
3240	HP	0.189027	0.577853	0	NA
7165	TPD52L2	0.188773	0.494393	0	NA
920	CD4	0.188315	0.379264	0	NA
201176	ARHGAP27	0.18801	0.764251	0	NA
6283	S100A12	0.187978	0.900517	0	NA
5366	PMAIP1	0.187843	0.570564	0	NA
23312	DMXL2	0.187456	0.401035	0	NA
3290	HSD11B1	0.187408	0.418719	0	NA
7052	TGM2	0.186742	0.375228	0	NA
133746	JMY	0.186391	0.614369	0	NA
1902	LPAR1	0.186067	0.482462	0	NA
4088	SMAD3	0.186055	0.733499	0	NA
11098	PRSS23	0.185806	0.484583	0	NA
2869	GRK5	0.185796	0.287271	0	NA
6197	RPS6KA3	0.185789	0.856644	0	NA
127544	RNF19B	0.18539	0.52749	0	NA
3077	HFE	0.185211	0.793229	0	NA
2791	GNG11	0.184715	0.831003	0	NA
29015	SLC43A3	0.184553	0.476971	0	NA
9448	MAP4K4	0.184221	0.788741	0	NA
23034	SAMD4A	0.184022	0.331757	0	NA
1462	VCAN	0.183973	0.530044	0	NA
5339	PLEC	0.183356	0.788723	16	8q24.3
57515	SERINC1	0.183322	0.622686	0	NA
22890	ZBTB1	0.183267	0.492874	0	NA
4155	MBP	0.183222	0.810116	0	NA
55300	PI4K2B	0.183062	0.78953	0	NA
151525	WDSUB1	0.183031	0.47079	0	NA
57600	FNIP2	0.182777	0.818141	0	NA
10295	BCKDK	0.182533	0.783538	0	NA
467	ATF3	0.182459	0.505793	0	NA
23023	TMCC1	0.182264	0.556058	0	NA
116254	GINM1	0.182033	0.474644	0	NA
58191	CXCL16	0.1817	0.416397	0	NA
10272	FSTL3	0.181219	0.258974	0	NA
91694	LONRF1	0.181168	0.487613	0	NA
3568	IL5RA	0.180869	0.625259	0	NA
1806	DPYD	0.180628	0.541489	0	NA
597	BCL2A1	0.180416	0.625311	0	NA
5739	PTGIR	0.180355	0.965313	0	NA
3108	HLA-DMA	0.180325	0.653673	0	NA
92999	ZBTB47	0.180196	0.419864	0	NA
89970	RSPRY1	0.179845	0.792162	0	NA
11309	SLCO2B1	0.179666	0.337672	0	NA
2022	ENG	0.179408	0.953353	0	NA
27141	CIDEB	0.178878	0.653376	0	NA
1277	COL1A1	0.178593	0.698333	0	NA
5562	PRKAA1	0.178538	0.566451	0	NA
5734	PTGER4	0.177901	0.652942	0	NA
441168	FAM26F	0.177544	0.781607	0	NA
7414	VCL	0.176461	0.783554	0	NA
200232	FAM209A	0.176365	0.541583	0	NA
3665	IRF7	0.176185	0.513204	0	NA
3759	KCNJ2	0.176083	0.703003	0	NA
81631	MAP1LC3B	0.175669	0.721598	0	NA
8202	NCOA3	0.175342	0.680915	0	NA
50848	F11R	0.174516	0.544247	0	NA
151050	KANSL1L	0.174435	0.576604	0	NA
114769	CARD16	0.174374	0.360561	0	NA
23352	UBR4	0.174279	0.403066	0	NA
8650	NUMB	0.173825	0.52777	0	NA
51703	ACSL5	0.173798	0.83941	0	NA
23012	STK38L	0.173563	0.626228	0	NA
259230	SGMS1	0.173023	0.577343	0	NA
4140	MARK3	0.172923	1.08457	0	NA
200186	CRTC2	0.172658	0.498804	0	NA
4311	MME	0.172213	0.321918	0	NA
11160	ERLIN2	0.17193	0.674558	0	NA
10044	SH2D3C	0.171919	0.702909	0	NA
2034	EPAS1	0.171903	0.263223	0	NA
4794	NFKBIE	0.171801	0.592871	0	NA
153830	RNF145	0.171678	0.303533	0	NA
56994	CHPT1	0.17126	0.499817	0	NA
54407	SLC38A2	0.171088	0.449528	0	NA
54726	OTUD4	0.170969	0.399065	0	NA
51228	GLTP	0.170672	0.511716	0	NA
825	CAPN3	0.170611	0.666997	0	NA
57591	MKL1	0.17051	0.707176	0	NA
129285	PPP1R21	0.169202	0.371756	0	NA
51710	ZNF44	0.169057	0.650522	0	NA
4233	MET	0.168943	0.581216	0	NA
9709	HERPUD1	0.16878	0.843765	0	NA
51366	UBR5	0.168618	0.593677	0	NA
23213	SULF1	0.168523	0.382852	0	NA
5128	CDK17	0.168328	0.502477	0	NA
10333	TLR6	0.168283	0.45703	0	NA
3915	LAMC1	0.168104	0.461653	0	NA
80853	KDM7A	0.167485	0.636132	0	NA
868	CBLB	0.166217	0.647691	0	NA
22803	XRN2	0.166199	0.830721	0	NA
54206	ERRFI1	0.165756	0.589096	0	NA
4864	NPC1	0.165042	1.00619	0	NA
5376	PMP22	0.164867	0.766406	0	NA
49854	ZBTB21	0.164857	0.560947	0	NA
79895	ATP8B4	0.164306	0.395692	0	NA
324	APC	0.161642	0.418498	0	NA
10950	BTG3	0.161133	0.589448	0	NA
1443	CSH2	0.160873	0.533428	0	NA
286223	C9orf47	0.16051	0.427367	0	NA
734	OSGIN2	0.160424	0.267897	0	NA
51111	SUV420H1	0.160308	0.604257	0	NA
3964	LGALS8	0.160235	0.814928	0	NA
9770	RASSF2	0.160076	0.576687	0	NA
25934	NIPSNAP3A	0.15968	0.603151	0	NA
203100	HTRA4	0.159675	0.467613	0	NA
9411	ARHGAP29	0.159344	0.679397	0	NA
79663	HSPBAP1	0.158923	0.537915	0	NA
51164	DCTN4	0.158575	0.35861	0	NA
5814	PURB	0.158494	0.440178	0	NA
148932	MOB3C	0.157909	0.60349	0	NA
54863	TOR4A	0.157762	0.498592	0	NA
199675	MCEMP1	0.157661	0.702725	0	NA
51382	ATP6V1D	0.157444	0.395295	0	NA
123720	WHAMM	0.157362	0.678233	0	NA
7799	PRDM2	0.156789	0.336242	0	NA
5925	RB1	0.15674	0.455566	0	NA
55858	TMEM165	0.156228	0.683149	0	NA
2769	GNA15	0.15622	0.411735	0	NA
51334	PRR16	0.1561	0.340702	0	NA
5266	PI3	0.155928	0.723245	0	NA
60312	AFAP1	0.155056	0.524552	0	NA
23218	NBEAL2	0.154665	0.621751	0	NA
7474	WNT5A	0.15458	0.391155	0	NA
120103	SLC36A4	0.154458	0.815914	0	NA
375035	SFT2D2	0.154417	0.818126	0	NA
1390	CREM	0.154018	0.709353	0	NA
4627	MYH9	0.153968	0.571997	0	NA
1028	CDKN1C	0.153605	0.542078	0	NA
130589	GALM	0.15355	0.83353	0	NA
23473	CAPN7	0.153284	0.570845	0	NA
7403	KDM6A	0.153273	0.377089	0	NA
10630	PDPN	0.15319	0.421842	0	NA
9711	KIAA0226	0.153119	0.473776	0	NA
85365	ALG2	0.152755	0.78783	0	NA
81545	FBXO38	0.152621	0.426002	0	NA
374907	B3GNT8	0.15234	0.832742	0	NA
54880	BCOR	0.152011	0.402168	0	NA
6372	CXCL6	0.151906	0.404004	0	NA
55803	ADAP2	0.151786	0.719655	0	NA
199	AIF1	0.151667	0.748292	0	NA
1291	COL6A1	0.15145	0.444404	0	NA
56675	NRIP3	0.151239	0.270833	0	NA
25903	OLFML2B	0.150925	0.839511	0	NA
6354	CCL7	0.150778	0.512105	0	NA
55758	RCOR3	0.150643	0.381667	0	NA
7809	BSND	0.15047	0.786209	0	NA
8439	NSMAF	0.150029	0.376721	0	NA
54800	KLHL24	0.149649	0.26048	0	NA
26020	LRP10	0.149573	0.490062	0	NA
10894	LYVE1	0.148611	0.438996	0	NA
10491	CRTAP	0.148538	0.944057	0	NA
8473	OGT	0.147824	0.393394	0	NA
475	ATOX1	0.147733	0.801592	0	NA
114908	TMEM123	0.147643	0.599331	0	NA
23102	TBC1D2B	0.147068	0.676435	0	NA
64412	GZF1	0.146909	0.833327	0	NA
4149	MAX	0.146339	0.525413	0	NA
79665	DHX40	0.146277	0.282018	0	NA
5770	PTPN1	0.146233	0.617032	0	NA
2308	FOXO1	0.146195	0.505705	0	NA
10735	STAG2	0.146025	0.462837	0	NA
51246	SHISA5	0.145678	0.307229	0	NA
8273	SLC10A3	0.145357	1.06343	0	NA
60490	PPCDC	0.145067	0.322482	0	NA
5611	DNAJC3	0.144808	0.707183	0	NA
719	C3AR1	0.144396	0.758899	0	NA
10443	N4BP2L2	0.144279	0.749772	0	NA
4005	LMO2	0.143813	1.00452	0	NA
5290	PIK3CA	0.143787	0.348571	0	NA
4217	MAP3K5	0.143722	0.574562	0	NA
1845	DUSP3	0.143218	0.743862	0	NA
824	CAPN2	0.142912	0.353616	0	NA
116064	LRRC58	0.142854	0.705482	0	NA
221079	ARL5B	0.142472	0.828521	0	NA
2589	GALNT1	0.14241	0.625621	0	NA
1117	CHI3L2	0.142385	0.545222	0	NA
51028	VPS36	0.141929	0.405685	0	NA
23189	KANK1	0.141911	0.653117	0	NA
7071	KLF10	0.141895	0.191639	0	NA
5023	P2RX1	0.141804	0.726737	0	NA
283537	SLC46A3	0.141653	0.519252	0	NA
10495	ENOX2	0.141647	0.366825	0	NA
84695	LOXL3	0.141532	0.553492	0	NA
2859	GPR35	0.141094	0.897403	0	NA
57148	RALGAPB	0.140554	0.403685	0	NA
55589	BMP2K	0.140433	0.877278	0	NA
6403	SELP	0.140239	0.70803	0	NA
5027	P2RX7	0.139752	0.830838	0	NA
80025	PANK2	0.138953	0.388314	0	NA
122525	C14orf28	0.138801	0.774463	0	NA
9320	TRIP12	0.138388	0.835987	0	NA
219285	SAMD9L	0.138333	0.663178	0	NA
50619	DEF6	0.138156	0.485858	0	NA
3842	TNPO1	0.137834	0.420614	0	NA
60675	PROK2	0.137106	0.562127	0	NA
387763	C11orf96	0.137064	0.356329	0	NA
415116	PIM3	0.136795	0.679146	0	NA
23135	KDM6B	0.136656	0.617898	0	NA
89790	SIGLEC10	0.136019	0.644471	0	NA
79931	TNIP3	0.13566	0.575111	0	NA
128646	SIRPD	0.135533	0.809402	0	NA
6574	SLC20A1	0.135338	0.716042	0	NA
114897	C1QTNF1	0.135122	0.664933	0	NA
9424	KCNK6	0.134911	0.4059	0	NA
84162	KIAA1109	0.133963	0.522228	0	NA
23158	TBC1D9	0.13388	0.505169	0	NA
90226	UCN2	0.133109	0.97822	0	NA
114883	OSBPL9	0.13192	0.458304	0	NA
63971	KIF13A	0.131119	0.431949	0	NA
29915	HCFC2	0.131109	0.832148	0	NA
22931	RAB18	0.131106	0.644495	0	NA
116985	ARAP1	0.130661	0.593409	0	NA
1437	CSF2	0.130609	0.724962	9	5q31.1
4942	OAT	0.130514	0.638168	0	NA
25782	RAB3GAP2	0.130389	0.335412	0	NA
7204	TRIO	0.130089	0.28853	0	NA
9354	UBE4A	0.130033	0.524103	0	NA
10116	FEM1B	0.129998	0.374943	0	NA
79652	TMEM204	0.129652	0.517432	0	NA
81603	TRIM8	0.129641	0.388842	0	NA
56925	LXN	0.12896	0.424039	0	NA
51320	MEX3C	0.128781	0.282489	0	NA
8658	TNKS	0.128668	0.428418	0	NA
383	ARG1	0.12825	0.47616	0	NA
9260	PDLIM7	0.12816	0.600842	0	NA
116362	RBP7	0.127767	0.399158	0	NA
7422	VEGFA	0.127492	0.530105	0	NA
864	RUNX3	0.126925	0.257324	0	NA
9846	GAB2	0.126617	0.441643	0	NA
84419	C15orf48	0.12652	0.998834	0	NA
3799	KIF5B	0.125721	0.750847	0	NA
79887	PLBD1	0.125584	0.527996	0	NA
55332	DRAM1	0.125198	0.393294	0	NA
2537	IFI6	0.125118	0.674219	0	NA
26010	SPATS2L	0.124836	0.791823	0	NA
3082	HGF	0.124637	0.607649	0	NA
10165	SLC25A13	0.124281	0.287496	0	NA
50862	RNF141	0.12409	0.619702	0	NA
7852	CXCR4	0.123987	0.433293	0	NA
10170	DHRS9	0.123659	0.386192	0	NA
3034	HAL	0.12365	0.428696	0	NA
94240	EPSTI1	0.122982	0.446975	0	NA
4323	MMP14	0.122162	0.693547	0	NA
4259	MGST3	0.122007	0.325621	0	NA
285550	FAM200B	0.121712	0.448822	0	NA
64222	TOR3A	0.121709	0.549747	0	NA
10513	APPBP2	0.121592	0.795512	0	NA
3603	IL16	0.121197	0.202846	0	NA
29	ABR	0.120594	0.420887	0	NA
339745	SPOPL	0.120152	0.700306	0	NA
55000	TUG1	0.12003	0.576036	0	NA
79630	C1orf54	0.11973	0.920905	0	NA
7405	UVRAG	0.119621	0.351784	0	NA
195827	AAED1	0.119561	0.485573	0	NA
10610	ST6GALNAC2	0.11895	0.723148	0	NA
9849	ZNF518A	0.118596	0.384277	0	NA
7791	ZYX	0.118591	0.924048	0	NA
10801	SEPT9	0.118048	0.519194	0	NA
57823	SLAMF7	0.117747	0.62356	0	NA
23064	SETX	0.117699	0.391293	0	NA
8178	ELL	0.117523	0.6811	0	NA
8031	NCOA4	0.117457	0.525709	0	NA
28984	RGCC	0.117252	0.655163	0	NA
11170	FAM107A	0.117082	0.616973	0	NA
83706	FERMT3	0.116737	0.767993	0	NA
8648	NCOA1	0.116447	0.511926	0	NA
3394	IRF8	0.116085	0.619909	0	NA
6364	CCL20	0.115954	1.01637	0	NA
79718	TBL1XR1	0.115916	0.552693	0	NA
80218	NAA50	0.115171	0.483328	0	NA
5525	PPP2R5A	0.114865	0.673887	0	NA
2833	CXCR3	0.114217	0.505038	0	NA
11212	PROSC	0.114033	0.55028	0	NA
4295	MLN	0.114031	0.677535	0	NA
53827	FXYD5	0.113997	0.869532	0	NA
5663	PSEN1	0.11381	0.598643	0	NA
6383	SDC2	0.113734	0.643013	0	NA
8971	H1FX	0.113381	0.493811	0	NA
9744	ACAP1	0.112912	0.579557	0	NA
7145	TNS1	0.112878	0.689167	0	NA
8412	BCAR3	0.112808	0.294719	0	NA
10260	DENND4A	0.11219	0.555771	0	NA
92	ACVR2A	0.112033	0.557818	0	NA
9754	STARD8	0.111949	0.419164	0	NA
2768	GNA12	0.111297	0.665073	0	NA
92610	TIFA	0.111237	0.487341	0	NA
5048	PAFAH1B1	0.111001	0.615503	0	NA
85007	PHYKPL	0.110994	0.524799	0	NA
3624	INHBA	0.110815	0.360426	0	NA
84270	C9orf89	0.110479	0.654845	0	NA
8877	SPHK1	0.110007	0.636142	0	NA
4074	M6PR	0.10999	0.475551	0	NA
130507	UBR3	0.109909	0.729791	0	NA
84689	MS4A14	0.109693	0.345651	17	11q12
4092	SMAD7	0.108926	0.374296	0	NA
55862	ECHDC1	0.108512	0.522576	0	NA
9516	LITAF	0.108436	0.431919	0	NA
831	CAST	0.108339	0.928525	0	NA
2181	ACSL3	0.107732	0.769413	0	NA
79134	TMEM185B	0.107038	0.306441	0	NA
483	ATP1B3	0.106934	0.630807	0	NA
55701	ARHGEF40	0.106916	0.435887	0	NA
3037	HAS2	0.106913	0.473106	0	NA
813	CALU	0.106298	0.531311	0	NA
7597	ZBTB25	0.105813	0.341339	0	NA
114785	MBD6	0.105678	0.37824	0	NA
5573	PRKAR1A	0.105638	0.508963	0	NA
57826	RAP2C	0.105594	0.432582	0	NA
256236	NAPSB	0.105511	0.740154	0	NA
54585	LZTFL1	0.105211	0.678927	0	NA
5293	PIK3CD	0.104946	0.45431	0	NA
23592	LEMD3	0.104783	0.266962	0	NA
23645	PPP1R15A	0.104172	0.438458	0	NA
972	CD74	0.104127	0.62236	0	NA
10859	LILRB1	0.103853	0.341759	0	NA
23710	GABARAPL1	0.103846	0.40518	0	NA
54883	CWC25	0.103708	0.711962	0	NA
221035	REEP3	0.103401	0.707667	22	10q21.3
2803	GOLGA4	0.103328	0.465693	0	NA
353514	LILRA5	0.10321	0.567384	0	NA
10537	UBD	0.103003	0.401972	0	NA
285386	TPRG1	0.102817	0.732955	0	NA
9454	HOMER3	0.102536	0.608722	0	NA
7045	TGFBI	0.102378	0.669254	0	NA
11177	BAZ1A	0.102162	0.694883	0	NA
83719	YPEL3	0.102115	0.776415	0	NA
3133	HLA-E	0.101902	0.498817	0	NA
57381	RHOJ	0.101787	0.467517	0	NA
60489	APOBEC3G	0.101743	0.632446	0	NA
659	BMPR2	0.101336	0.621034	0	NA
147179	WIPF2	0.101334	0.620488	0	NA
64855	FAM129B	0.101021	0.733654	0	NA
253827	MSRB3	0.100883	0.556323	0	NA
8726	EED	0.100863	0.711471	0	NA
22836	RHOBTB3	0.100818	0.603066	0	NA
23476	BRD4	0.100579	0.774394	0	NA
83737	ITCH	0.100425	0.513087	0	NA
4121	MAN1A1	0.100222	0.609591	0	NA
54557	SGTB	0.0993012	0.708885	0	NA
55002	TMCO3	0.0992494	0.64216	0	NA
151887	CCDC80	0.0991606	0.605946	0	NA
1471	CST3	0.0990838	0.815349	0	NA
25841	ABTB2	0.098767	0.860428	0	NA
7702	ZNF143	0.0987343	0.527944	0	NA
10871	CD300C	0.0985695	0.764609	12	17q25.1
56944	OLFML3	0.0983731	0.734578	0	NA
9373	PLAA	0.0980704	0.633471	0	NA
79758	DHRS12	0.0979414	0.736585	0	NA
3725	JUN	0.097937	0.774055	0	NA
9902	MRC2	0.097738	0.284535	0	NA
146850	PIK3R6	0.0976847	0.57602	0	NA
26058	GIGYF2	0.0973469	0.665967	0	NA
629	CFB	0.097123	0.291382	0	NA
50515	CHST11	0.0969982	0.502146	0	NA
311	ANXA11	0.0961362	0.527606	0	NA
84851	TRIM52	0.0959091	0.401392	0	NA
85464	SSH2	0.0954954	0.439409	0	NA
205717	KIAA2018	0.0950641	0.527385	0	NA
3417	IDH1	0.0949955	0.742322	0	NA
55196	KIAA1551	0.0949402	0.662974	0	NA
54504	CPVL	0.0947939	0.37679	0	NA
25802	LMOD1	0.0946471	0.556434	0	NA
1043	CD52	0.0939325	0.601959	0	NA
10269	ZMPSTE24	0.0937244	0.561202	0	NA
1958	EGR1	0.093334	0.458957	0	NA
2810	SFN	0.0930375	0.587726	0	NA
3123	HLA-DRB1	0.0923483	0.399426	0	NA
157	ADRBK2	0.0922255	0.395451	0	NA
23112	TNRC6B	0.0917338	0.584912	0	NA
729230	CCR2	0.0912288	0.271421	0	NA
51225	ABI3	0.0911848	0.320804	0	NA
4800	NFYA	0.0909463	0.599781	0	NA
9520	NPEPPS	0.0906464	0.402796	0	NA
51422	PRKAG2	0.0905001	0.873165	0	NA
23196	FAM120A	0.0904968	0.641784	0	NA
84282	RNF135	0.0904713	0.462675	0	NA
84179	MFSD7	0.0904249	0.766508	0	NA
1871	E2F3	0.0903167	0.315624	0	NA
54965	PIGX	0.0897818	0.393098	0	NA
1777	DNASE2	0.0897789	0.412177	0	NA
387521	TMEM189	0.0897555	0.597821	0	NA
29946	SERTAD3	0.0896095	0.518154	0	NA
57533	TBC1D14	0.089342	0.539801	0	NA
6876	TAGLN	0.0891429	0.936573	0	NA
118987	PDZD8	0.0890196	0.549663	0	NA
3579	CXCR2	0.0889988	0.655964	0	NA
1808	DPYSL2	0.0889443	0.46862	0	NA
23469	PHF3	0.0887116	0.718798	0	NA
1956	EGFR	0.0885721	0.906239	0	NA
79086	SMIM7	0.0882764	0.628352	0	NA
221393	GPR115	0.0881777	0.69993	0	NA
3423	IDS	0.08795	0.718365	0	NA
4053	LTBP2	0.0877414	0.0956082	0	NA
167227	DCP2	0.087503	0.654573	0	NA
6093	ROCK1	0.0867574	0.444337	0	NA
155061	ZNF746	0.0865108	0.35438	0	NA
9935	MAFB	0.0864359	0.559872	0	NA
2717	GLA	0.0859667	0.90796	0	NA
58475	MS4A7	0.0856083	0.817821	17	11q12
138151	NACC2	0.0855874	0.316795	0	NA
8554	PIAS1	0.0852029	0.313541	0	NA
7716	VEZF1	0.0851165	0.5605	0	NA
27031	NPHP3	0.0850589	0.389796	0	NA
63910	SLC17A9	0.0847265	0.667926	0	NA
103910	MYL12B	0.0845294	0.702104	0	NA
3112	HLA-DOB	0.0841881	0.501991	0	NA
79083	MLPH	0.0838275	0.130417	0	NA
11342	RNF13	0.0837407	1.05286	0	NA
216	ALDH1A1	0.0833335	0.357171	0	NA
54940	OCIAD1	0.0830321	0.753358	0	NA
9122	SLC16A4	0.0829843	0.826931	0	NA
896	CCND3	0.0828045	0.79512	0	NA
202018	TAPT1	0.0826879	0.459873	0	NA
7124	TNF	0.082134	0.681127	0	NA
57162	PELI1	0.0815414	0.589045	0	NA
116844	LRG1	0.081523	0.361845	0	NA
8675	STX16	0.081404	0.419804	0	NA
56606	SLC2A9	0.0813475	0.498299	0	NA
259282	BOD1L1	0.0812918	0.630814	0	NA
3340	NDST1	0.0809026	0.650563	0	NA
11252	PACSIN2	0.0807662	0.298643	0	NA
7905	REEP5	0.0804118	0.674246	0	NA
3091	HIF1A	0.0799222	0.594922	0	NA
4064	CD180	0.0798221	0.525556	0	NA
84272	YIPF4	0.0796925	0.613324	0	NA
140809	SRXN1	0.0792075	0.517466	0	NA
5778	PTPN7	0.0786824	0.688272	0	NA
3426	CFI	0.0786374	0.38386	0	NA
22878	TRAPPC8	0.0783521	0.408467	0	NA
130814	PQLC3	0.0781671	0.708001	0	NA
8482	SEMA7A	0.077308	0.444625	0	NA
5396	PRRX1	0.0772856	0.562423	0	NA
10241	CALCOCO2	0.0768157	0.602418	0	NA
29121	CLEC2D	0.0766563	0.353179	0	NA
51131	PHF11	0.076197	0.42142	0	NA
344558	SH3RF3	0.07618	0.394232	0	NA
3976	LIF	0.0759505	0.768988	0	NA
1657	DMXL1	0.0758539	0.813299	0	NA
3241	HPCAL1	0.0758222	0.668371	0	NA
9525	VPS4B	0.0755746	0.663776	0	NA
4066	LYL1	0.0755337	0.768245	0	NA
5966	REL	0.0754988	0.479776	0	NA
121457	IKBIP	0.0748201	0.542759	0	NA
4056	LTC4S	0.0746237	0.254042	0	NA
10326	SIRPB1	0.0741386	0.790381	0	NA
79971	WLS	0.073984	0.525894	0	NA
2339	FNTA	0.0736314	0.460776	0	NA
645638	LOC645638	0.0734213	0.439199	0	NA
27350	APOBEC3C	0.0731911	0.263366	0	NA
64744	SMAP2	0.073163	0.502457	0	NA
204	AK2	0.0730216	0.749562	0	NA
55	ACPP	0.0729479	0.510167	0	NA
23389	MED13L	0.0727503	0.662293	0	NA
27250	PDCD4	0.0724145	0.342022	0	NA
768211	RELL1	0.0724032	0.492883	0	NA
85363	TRIM5	0.0719989	0.172302	0	NA
643	CXCR5	0.0719558	0.152535	0	NA
10299	MARCH6	0.0711793	0.750567	0	NA
8555	CDC14B	0.0706536	0.516075	0	NA
1879	EBF1	0.0705138	0.423741	0	NA
2730	GCLM	0.0703201	0.967185	0	NA
84267	C9orf64	0.0698237	0.271313	0	NA
84002	B3GNT5	0.0696898	0.46128	0	NA
8878	SQSTM1	0.0689529	0.793766	0	NA
23528	ZNF281	0.0688765	0.606246	0	NA
54499	TMCO1	0.0678537	0.994454	0	NA
2113	ETS1	0.0678211	0.449719	0	NA
10092	ARPC5	0.0675808	0.684742	0	NA
2081	ERN1	0.0674781	0.722821	0	NA
958	CD40	0.0674126	0.635645	0	NA
6477	SIAH1	0.0672304	0.408267	0	NA
8411	EEA1	0.0671928	0.713107	0	NA
29058	TMEM230	0.0662844	0.491821	0	NA
79577	CDC73	0.0659802	0.643468	0	NA
197131	UBR1	0.0655336	0.52567	0	NA
51744	CD244	0.0654621	0.435047	0	NA
23371	TENC1	0.0653835	0.411763	0	NA
200185	KRTCAP2	0.0652738	0.706125	0	NA
218	ALDH3A1	0.0650508	0.722904	0	NA
5330	PLCB2	0.064954	0.755312	0	NA
55294	FBXW7	0.0646327	1.1832	0	NA
9839	ZEB2	0.0643344	0.364705	0	NA
7507	XPA	0.0642713	0.799615	0	NA
221895	JAZF1	0.0641795	0.422679	0	NA
57333	RCN3	0.0640572	0.771144	0	NA
1649	DDIT3	0.0640366	0.618265	0	NA
130872	AHSA2	0.0637128	0.492858	0	NA
64397	ZNF106	0.0630832	0.605335	0	NA
115	ADCY9	0.0628178	0.759554	0	NA
51379	CRLF3	0.062709	0.822214	0	NA
63877	FAM204A	0.0626031	0.726879	0	NA
1039	CDR2	0.0624657	0.437707	0	NA
4659	PPP1R12A	0.0624088	0.825145	0	NA
138050	HGSNAT	0.0622856	0.855204	0	NA
54440	SASH3	0.0616246	0.835532	0	NA
5583	PRKCH	0.0614615	0.502086	0	NA
64418	TMEM168	0.0612949	0.54306	0	NA
285527	FRYL	0.0612268	0.435125	0	NA
54941	RNF125	0.0610482	0.621899	0	NA
3600	IL15	0.060906	0.495322	0	NA
1026	CDKN1A	0.0608575	0.388981	0	NA
528	ATP6V1C1	0.0605009	0.492178	0	NA
2162	F13A1	0.060042	0.582678	0	NA
113	ADCY7	0.0596952	0.485941	0	NA
10287	RGS19	0.0596687	0.753983	0	NA
23099	ZBTB43	0.0591412	0.651707	0	NA
27074	LAMP3	0.0590616	0.593467	0	NA
23529	CLCF1	0.0589788	0.793971	0	NA
23506	GLTSCR1L	0.0585255	0.704353	0	NA
29957	SLC25A24	0.0583706	0.388417	0	NA
3981	LIG4	0.0583204	0.628444	0	NA
112817	HOGA1	0.0579712	0.44003	0	NA
7051	TGM1	0.0579174	0.788081	0	NA
4256	MGP	0.0575864	0.277766	0	NA
64764	CREB3L2	0.0575671	0.514126	0	NA
144423	GLT1D1	0.0572108	0.767612	0	NA
640	BLK	0.0571112	0.518079	0	NA
9181	ARHGEF2	0.0570732	0.176075	0	NA
23243	ANKRD28	0.0568613	0.552073	0	NA
5698	PSMB9	0.0566815	0.869045	0	NA
219749	ZNF25	0.0564201	0.86027	0	NA
2995	GYPC	0.0563281	0.547942	0	NA
861	RUNX1	0.0562019	0.523999	0	NA
10787	NCKAP1	0.0561499	0.511649	0	NA
29967	LRP12	0.0559869	0.583452	0	NA
9990	SLC12A6	0.0556694	0.609295	0	NA
54704	PDP1	0.0554505	0.287081	0	NA
2328	FMO3	0.0553514	0.524316	0	NA
771	CA12	0.0552695	0.558964	0	NA
23250	ATP11A	0.0550816	0.397432	0	NA
257364	SNX33	0.0550264	0.446683	0	NA
710	SERPING1	0.0546775	0.678282	0	NA
3569	IL6	0.0546467	0.735501	8	7p15.3
7059	THBS3	0.0545756	0.723271	0	NA
57117	INTS12	0.0544801	0.621917	0	NA
9683	N4BP1	0.0543882	0.508464	0	NA
27436	EML4	0.0543612	0.492985	0	NA
5069	PAPPA	0.0542754	0.507507	0	NA
8418	CMAHP	0.0539756	0.414389	0	NA
84456	L3MBTL3	0.0536638	0.471775	0	NA
130355	C2orf76	0.053632	0.63764	0	NA
1839	HBEGF	0.0535651	0.716937	0	NA
55529	TMEM55A	0.0526432	0.498967	0	NA
23161	SNX13	0.0526083	0.429819	7	7p21.1
23207	PLEKHM2	0.0521945	0.600171	0	NA
90	ACVR1	0.0519559	0.951657	0	NA
669	BPGM	0.0513367	0.404868	0	NA
64711	HS3ST6	0.0509871	0.872781	0	NA
57580	PREX1	0.0508006	0.501808	0	NA
55122	AKIRIN2	0.0507936	0.554574	0	NA
488	ATP2A2	0.0505954	0.613997	0	NA
81606	LBH	0.0498412	0.708573	0	NA
55791	LRIF1	0.0496986	0.52983	0	NA
2246	FGF1	0.0494865	0.765071	0	NA
83479	DDX59	0.0490514	0.757364	0	NA
5921	RASA1	0.0489772	0.899422	0	NA
219988	PATL1	0.0487325	0.259554	0	NA
23325	KIAA1033	0.0481137	0.810818	0	NA
25912	C1orf43	0.048014	0.6683	1	1q21.3
833	CARS	0.0476879	0.464318	0	NA
104	ADARB1	0.0473373	0.648433	0	NA
1519	CTSO	0.0472658	0.830398	0	NA
83692	CD99L2	0.0464773	0.627276	0	NA
10087	COL4A3BP	0.046474	0.908391	0	NA
122553	TRAPPC6B	0.0457913	0.412098	0	NA
9261	MAPKAPK2	0.0457133	0.566607	0	NA
7030	TFE3	0.0456068	0.488955	0	NA
84445	LZTS2	0.0450566	0.250171	0	NA
6480	ST6GAL1	0.0448744	0.641223	0	NA
2099	ESR1	0.0447823	0.421621	0	NA
57231	SNX14	0.0443811	0.640098	0	NA
9267	CYTH1	0.0443559	0.785615	0	NA
51061	TXNDC11	0.0441505	0.710145	0	NA
91653	BOC	0.0439173	0.997802	0	NA
3903	LAIR1	0.0438974	0.58596	0	NA
23593	HEBP2	0.0436771	0.570198	0	NA
79875	THSD4	0.04352	0.731919	0	NA
3107	HLA-C	0.0431506	0.767417	0	NA
9318	COPS2	0.0428975	0.567234	0	NA
440836	ODF3B	0.0427277	0.177089	20	22q13.33
917	CD3G	0.0426893	0.828426	0	NA
5452	POU2F2	0.0425975	0.427652	0	NA
24138	IFIT5	0.0423068	0.589896	0	NA
2999	GZMH	0.0422793	0.682589	0	NA
637	BID	0.0420488	0.435795	0	NA
54796	BNC2	0.0420274	0.498199	0	NA
64174	DPEP2	0.0416864	0.561629	0	NA
55892	MYNN	0.0413311	0.634556	0	NA
1318	SLC31A2	0.0413204	0.615001	0	NA
8405	SPOP	0.0409974	0.528568	0	NA
54838	WBP1L	0.040991	0.581878	0	NA
23048	FNBP1	0.0409535	0.749794	0	NA
81844	TRIM56	0.0408907	0.389245	0	NA
79415	C17orf62	0.040525	1.12134	0	NA
1509	CTSD	0.0405012	0.562582	0	NA
79699	ZYG11B	0.0404906	0.819957	0	NA
28986	MAGEH1	0.0404821	0.723115	0	NA
148423	C1orf52	0.0400426	0.306768	0	NA
6352	CCL5	0.0394671	0.676254	0	NA
4208	MEF2C	0.0393643	0.802358	0	NA
23569	PADI4	0.0393285	0.642124	0	NA
1783	DYNC1LI2	0.0391549	0.66177	0	NA
3683	ITGAL	0.0391179	0.807687	0	NA
11215	AKAP11	0.0388925	0.371083	0	NA
63940	GPSM3	0.0385332	0.576676	0	NA
2359	FPR3	0.0382747	0.256697	0	NA
160622	GRASP	0.0380945	0.401382	0	NA
64420	SUSD1	0.0377019	0.996494	0	NA
5900	RALGDS	0.0376136	0.56173	0	NA
5660	PSAP	0.0372068	0.417845	0	NA
22837	COBLL1	0.0363952	0.845799	0	NA
23492	CBX7	0.0362193	0.851856	0	NA
9528	TMEM59	0.0361454	0.229581	0	NA
152007	GLIPR2	0.0360765	0.862034	0	NA
9510	ADAMTS1	0.0358573	0.842132	0	NA
64843	ISL2	0.0357885	0.948835	0	NA
10920	COPS8	0.0354074	0.345431	0	NA
28991	COMMD5	0.035205	0.333874	0	NA
57461	ISY1	0.0350817	0.322674	0	NA
2710	GK	0.0347761	0.414456	0	NA
8061	FOSL1	0.0337103	0.667088	0	NA
9263	STK17A	0.0331443	0.62793	0	NA
3032	HADHB	0.0329072	1.08255	0	NA
10462	CLEC10A	0.0328606	0.57075	0	NA
51531	C9orf156	0.0326046	0.957513	0	NA
3416	IDE	0.0324537	0.668007	0	NA
29071	C1GALT1C1	0.0323737	0.655216	0	NA
203430	ZCCHC5	0.0322514	0.372154	0	NA
9997	SCO2	0.0322185	0.926817	20	22q13.33
64218	SEMA4A	0.0317927	0.545575	0	NA
55973	BCAP29	0.0316508	0.459046	0	NA
8239	USP9X	0.0315125	0.667205	0	NA
7813	EVI5	0.0313299	0.670056	0	NA
151888	BTLA	0.0312705	0.638847	0	NA
7439	BEST1	0.0312515	0.626194	0	NA
221078	NSUN6	0.0310628	0.528409	0	NA
134510	UBLCP1	0.0310513	0.595458	0	NA
8840	WISP1	0.0309246	0.657766	0	NA
11078	TRIOBP	0.0308993	0.400964	0	NA
27	ABL2	0.0307534	0.425648	0	NA
713	C1QB	0.0306914	0.42468	0	NA
359948	IRF2BP2	0.0306847	0.793828	0	NA
8540	AGPS	0.0306686	0.349598	0	NA
10099	TSPAN3	0.0305662	0.458913	0	NA
7009	TMBIM6	0.0303567	0.760252	21	12q13.12
23271	CAMSAP2	0.0300971	0.652211	0	NA
23315	SLC9A8	0.0298528	0.790381	0	NA
83786	FRMD8	0.0293576	0.615877	0	NA
23526	HMHA1	0.0292191	0.488744	0	NA
10203	CALCRL	0.0291534	0.879204	0	NA
2169	FABP2	0.0289209	0.597559	0	NA
10274	STAG1	0.0286302	0.549703	19	3q22.3
4068	SH2D1A	0.0285861	0.72711	0	NA
90411	MCFD2	0.0283953	0.687342	0	NA
54665	RSBN1	0.0283637	0.396683	0	NA
1675	CFD	0.0283495	0.329812	0	NA
11183	MAP4K5	0.0281643	0.765775	0	NA
3280	HES1	0.0281315	0.654423	0	NA
2015	EMR1	0.0279985	0.898393	0	NA
8651	SOCS1	0.0279226	0.640128	0	NA
830	CAPZA2	0.0277607	1.06652	0	NA
10240	MRPS31	0.0277122	0.527561	0	NA
8930	MBD4	0.0269289	0.751698	0	NA
753	LDLRAD4	0.0263737	0.540469	0	NA
5868	RAB5A	0.026322	0.392898	0	NA
4065	LY75	0.0262718	0.433247	0	NA
8428	STK24	0.0260162	0.700934	0	NA
65264	UBE2Z	0.0258814	0.617011	0	NA
1901	S1PR1	0.0256418	0.472557	0	NA
1613	DAPK3	0.0250681	0.251639	0	NA
157378	TMEM65	0.0246838	0.217516	0	NA
5800	PTPRO	0.0245383	0.434197	0	NA
116540	MRPL53	0.0244514	0.513816	0	NA
57161	PELI2	0.0244329	0.444256	0	NA
84876	ORAI1	0.0241253	0.394376	0	NA
9290	GPR55	0.0235448	0.438959	0	NA
1084	CEACAM3	0.0233361	0.380676	0	NA
5355	PLP2	0.023167	0.823769	0	NA
84981	MIR22HG	0.0227063	0.577144	0	NA
2350	FOLR2	0.0226616	0.579426	0	NA
27284	SULT1B1	0.022525	0.591519	0	NA
64784	CRTC3	0.0218438	0.657832	0	NA
51474	LIMA1	0.021704	0.49603	21	12q13.12
136371	ASB10	0.0216201	1.11239	0	NA
9587	MAD2L1BP	0.021306	0.438075	0	NA
23468	CBX5	0.0212416	0.637885	0	NA
147699	PPM1N	0.0210086	0.57972	0	NA
610	HCN2	0.0206203	0.4359	0	NA
4314	MMP3	0.0205474	0.60483	0	NA
684	BST2	0.0205405	0.468902	0	NA
10114	HIPK3	0.0204359	0.302838	0	NA
1435	CSF1	0.0203798	0.55519	0	NA
8560	DEGS1	0.0202157	0.574967	0	NA
28972	SPCS1	0.0200625	0.922942	0	NA
51444	RNF138	0.0199492	0.547547	0	NA
135	ADORA2A	0.0198664	0.653609	0	NA
353322	ANKRD37	0.0194515	0.44813	0	NA
27301	APEX2	0.0193394	0.429196	0	NA
3001	GZMA	0.0193288	0.573296	0	NA
23460	ABCA6	0.0192792	0.728968	0	NA
132321	C4orf33	0.0189427	0.555636	0	NA
256356	GK5	0.0187854	0.597012	0	NA
9202	ZMYM4	0.0183779	0.551426	0	NA
1303	COL12A1	0.0182385	0.486274	0	NA
1203	CLN5	0.0176681	0.90343	0	NA
375341	C3orf62	0.0175571	0.612649	0	NA
5033	P4HA1	0.0169069	0.502861	0	NA
159	ADSS	0.0168288	0.745938	0	NA
9706	ULK2	0.0165131	0.551095	0	NA
10148	EBI3	0.0164545	0.242342	0	NA
6782	HSPA13	0.0164314	0.471658	0	NA
7095	SEC62	0.0163677	0.597681	0	NA
2882	GPX7	0.0161401	0.753709	0	NA
10016	PDCD6	0.0156152	0.668585	0	NA
23231	SEL1L3	0.0155329	0.411975	0	NA
10636	RGS14	0.014839	0.670697	0	NA
54739	XAF1	0.0146465	0.597191	0	NA
23199	GSE1	0.0143072	0.597836	0	NA
11064	CNTRL	0.0138223	0.366806	0	NA
112802	KRT71	0.0136611	0.676792	0	NA
340061	TMEM173	0.0136221	0.893882	0	NA
200734	SPRED2	0.0134413	0.453813	0	NA
1312	COMT	0.0133465	0.905817	0	NA
22911	WDR47	0.0133364	0.52635	0	NA
159013	CXorf38	0.0133213	0.625254	0	NA
26471	NUPR1	0.0133206	0.574465	0	NA
10193	RNF41	0.0130779	0.540789	0	NA
57674	RNF213	0.0128763	0.490012	0	NA
64342	HS1BP3	0.0122648	0.360017	0	NA
9679	FAM53B	0.0118082	0.491852	0	NA
26996	GPR160	0.0113957	0.612975	0	NA
3908	LAMA2	0.0111258	0.65837	0	NA
2800	GOLGA1	0.0108057	0.509551	0	NA
6533	SLC6A6	0.00974488	0.403913	0	NA
27248	ERLEC1	0.00971166	0.307746	0	NA
220988	HNRNPA3	0.00942738	0.485998	0	NA
220323	OAF	0.00941585	0.620621	0	NA
10320	IKZF1	0.00937992	0.654684	0	NA
51267	CLEC1A	0.00901215	0.530965	0	NA
55161	TMEM33	0.0088774	0.563265	0	NA
11096	ADAMTS5	0.00881654	0.416232	0	NA
4924	NUCB1	0.00843606	0.933009	0	NA
130535	KCTD18	0.00839419	0.607189	0	NA
23550	PSD4	0.00807257	0.662081	10	2q13
5314	PKHD1	0.00781482	0.750802	0	NA
8493	PPM1D	0.0078037	0.895071	0	NA
167838	TXLNB	0.00772857	0.682706	0	NA
114609	TIRAP	0.0069171	0.718452	0	NA
25800	SLC39A6	0.0068731	0.844414	0	NA
1201	CLN3	0.0068334	0.568363	0	NA
9114	ATP6V0D1	0.00675171	0.566997	0	NA
23562	CLDN14	0.00611041	0.352574	0	NA
161742	SPRED1	0.00608367	0.4035	0	NA
862	RUNX1T1	0.00589029	0.935968	0	NA
6890	TAP1	0.00536991	0.797911	0	NA
3017	HIST1H2BD	0.00529488	0.407094	0	NA
7328	UBE2H	0.00505878	0.804875	0	NA
4534	MTM1	0.00491908	0.678589	0	NA
64116	SLC39A8	0.00476418	0.845053	0	NA
1810	DR1	0.00467167	0.608732	0	NA
29110	TBK1	0.0046368	0.715038	0	NA
3097	HIVEP2	0.00431608	0.750259	0	NA
151393	RMDN2	0.00431022	0.653431	0	NA
8727	CTNNAL1	0.00420119	0.890506	0	NA
10402	ST3GAL6	0.00413847	1.03032	0	NA
6357	CCL13	0.00364163	0.438811	0	NA
4122	MAN2A2	0.00334085	0.354297	0	NA
57414	RHBDD2	0.00332211	0.629118	0	NA
55032	SLC35A5	0.00325589	0.607197	0	NA
255967	PAN3	0.00291285	0.810791	0	NA
175	AGA	0.00290519	0.419221	0	NA
11337	GABARAP	0.002707	0.140261	0	NA
[truncated: 19,357 more rows]
