# Supplementary material for: Prioritizing causal disease genes using unbiased genomic features
Source: Genome Biol. 2014 Dec 3;15(12):3274. doi: 10.1186/s13059-014-0534-8 (PMC4279789; doi:10.1186/s13059-014-0534-8)
Supplement: Additional file 43: Table S46. — Phenotypes merged together into larger subsets for machine learning. [file 13059_2014_534_MOESM43_ESM.xlsx]

## Sheet: Sheet1
Pooled Phenotypes	Subphenotypes
Blood Pressure Phenotypes	systolic blood pressure, diastolic blood pressure, pulse pressure, hypertension
Weight Phenotypes	obesity, weight, adiposity, birth weight, BMI, waist-to-hip, waist circumference
Bone Mineral Density	osteoporosis, spine bone mineral density, hip bone mineral density, femoral neck bone density, wrist bone density, tibia bone density
Cancer	prostate cancer, lung cancer, breast cancer, testicular cancer, bladder cancer, acute lymphoblastic leukemia, basal cell carcinoma, chronic lymphocytic leukemia, colorectal cancer, chronic myeloid leukemia, esophageal cancer, follicular lymphoma, glioma, Hodgkin's lymphoma, ileal carcinoid, malignant melanoma, neuroblastoma, nasopharyngeal carcinoma, ovarian cancer, pancreatic cancer
Cardiac Conduction	QT interval, QRS duration, PR interval, heart rate, AV conduction, P wave duration
Glucose Phentoypes	diabetes mellitus, fasting glucose
Inflammatory Bowel Disease	ulcerative colitis, Crohn's disease
Kidney Phenotypes	serum creatinine, chronic kidney disease, renal function, nephropathy, end-stage renal disease, diabetic nephropathy, nephrotic syndrome
Platelet Phenotypes	MPV, platelet count, platelet coagulation (collagen-stimulated, epinephrine-stimulated, ADP-stimulated)
RBC and Iron Phenotypes	serum ferritin, RBCC, serum iron, MCH, MCV, Hgb, transferrin levels, transferrin saturation
WBC Phenotypes	eosinoophil levels, WBCC, neutrophil levels
Coronary artery disease	coronary artery disease, myocardial infarction
