# Supplementary material for: Prioritizing causal disease genes using unbiased genomic features
Source: Genome Biol. 2014 Dec 3;15(12):3274. doi: 10.1186/s13059-014-0534-8 (PMC4279789; doi:10.1186/s13059-014-0534-8)
Supplement: Additional file 44: Table S4. — Genes used for training for HCM and DCM predictions. [file 13059_2014_534_MOESM44_ESM.xlsx]

## Sheet: HCM
Entrez ID	HGNC Symbol
70	ACTC1
859	CAV3
1410	CRYAB
8048	CSRP3
57158	JPH2
4607	MYBPC3
4624	MYH6
4625	MYH7
4633	MYL2
4634	MYL3
51778	MYOZ2
84033	OBSCN
51422	PRKAG2
8557	TCAP
7134	TNNC1
7137	TNNI3
7139	TNNT2
7168	TPM1
7273	TTN
7414	VCL

## Sheet: DCM
Entrez ID	HGNC Symbol
10060	ABCC9
70	ACTC1
88	ACTN2
9531	BAG3
1410	CRYAB
8048	CSRP3
1674	DES
1756	DMD
1832	DSP
2010	EMD
2274	FHL2
2218	FKTN
3611	ILK
3728	JUP
3910	LAMA4
11155	LDB3
4000	LMNA
4607	MYBPC3
4625	MYH7
84665	MYPN
5350	PLN
5663	PSEN1
5664	PSEN2
282996	RBM20
6331	SCN5A
6444	SGCD
6901	TAZ
8557	TCAP
7134	TNNC1
7137	TNNI3
7139	TNNT2
7168	TPM1
7273	TTN
7414	VCL
