# Supplementary material for: Prioritizing causal disease genes using unbiased genomic features
Source: Genome Biol. 2014 Dec 3;15(12):3274. doi: 10.1186/s13059-014-0534-8 (PMC4279789; doi:10.1186/s13059-014-0534-8)
Supplement: Additional file 45: Table S7. — Genes with nominally significant GWA loci for LVD. [file 13059_2014_534_MOESM45_ESM.xlsx]

## Sheet: lvidd_snp_to_gene_8-Nov-2012_su
Locus	Genes
1p13.1	CASQ2 C1orf203 SLC22A15 C1orf161 NHLH2 ATP1A1 VANGL1
1p13.3	KCNC4 CYMP AHCYL1 ALX3 KCNA2 CSF1 SLC16A4 UBL4B HBXIP RBM15 KCNA10 PROK1 SLC6A17 FAM40A
1q23.3	RGS4 RGS5 NUF2
1q25.1	ANKRD45 TNFSF4 CENPL KLHL20 C1orf105 C1orf9 PRDX6 TNFSF18 PIGC DARS2 FASLG DNM3 MYOC METTL13 SLC9A11 VAMP4
1q32	TNNT2 PKP1 NAV1 TMEM9 LAD1 RPS10P7 TNNI1 CSRP1 CACNA1S IGFN1 PHLDA3
1q32	ZC3H11A BTG2 CHIT1 SOX13 OPTC LAX1 SNORA77 REN ETNK2 FMOD C1orf157 PRELP ATP2B4 SNRPE
1q43	EDARADD ACTN2 HEATR1 MTR RYR2 ERO1LB NID1 LGALS8 GPR137B
2p13.2	FBXO41 RAB11FIP5 EXOC6B SMYD5 SPR C2orf7 ALMS1 EGR4 EMX1 CCT7 SFXN5 NOTO
2p23.3	DPYSL5 SELI HADHB HADHA OTOF KCNK3 C2orf70 CENPA CIB4 GPR113 C2orf18 C2orf39
2p23.3	CENPO DNMT3A ADCY3 DNAJC27 POMC C2orf79 EFR3B
2q31.1	LRP2 FASTKD1 DHRS9 BBS5 ABCB11 KBTBD10 PPIG
2q31.2	SESTD1 FKBP7 CCDC141 TTN DFNB59 PLEKHA3 PRKRA
3p12.3	GBE1
3p25.1	XPC TMEM43 SLC6A6 CHCHD4 LSM3
3q13.2	ADCY5 MYLK PTPLB
3q26.33	USP13 NDUFB5 MRPL47 ACTL6A PEX5L
4p14	FAM114A1 TLR1 RFC1 TLR10 FLJ13197 TMEM156 KLHL5 KLF3 TLR6 WDR19
4p16.1	LOC84740 SORCS2 PSAPL1 AFAP1
4q31	GUCY1A3 MAP9 NPY2R GUCY1B3
6p12.3	CLIC5
6p21.1	C6orf130 TREML3 BZRPL1 LOC221442 NCR2 UNC5CL TREML2 APOBEC2 NFYA TREML1 TREM1 TREML2P TREML4 TREM2
6q22.31	C6orf204 SLC35F1 BRD7P3 PLN ASF1A MCM9
6q25.3	SYTL3 DYNLT1 EZR TMEM181 GTF2H5 SERAC1 TULP4
7p13	NUDCD3 H2AFV TMED4 MYO1G DDX56 OGDH CAMK2B CCM2 SNORA9 PURB C7orf40 ZMIZ2 NPC1L1 PPIA
7p14.3	BBS9 KBTBD2 RP9 LOC441208 RP9P NT5C3 FKBP9
7q11.23	POM121C SNORA14A SPDYE5 POR TMEM120A RHBDD2 PMS2L3 HIP1 CCL24 CCL26
7q32.1	METTL2B CCDC136 ATP6V1F OPN1SW IRF5 TNPO3 LOC286016 FLJ45340 CALU FAM71F1 KCP FAM71F2 FLNC LOC407835
8p21.1	DUSP4 KIF13B EXTL3 INTS9 HMBOX1
9p13.3	GALT DNAI1 ARID3C C9orf144B ENHO CCL19 NUDT2 C9orf24 UBAP1 C9orf23 LOC415056 IL11RA C9orf25 KIF24 CNTFR DCTN3 CCL21 SIGMAR1 CCL27 KIAA1161
9q21.3	GAS1 LOC440173 C9orf170
9q34	GBGT1 GFI1B RALGDS OBP2B CEL CELP ABO GTF3C5 C9orf98 C9orf9 TSC1
10p12	C10orf113 NEBL
10p12.1	LOC387647 SVIL LYZL1
10p13	OPTN LOC283070 UCMA CCDC3 MCM10 PHYH
10q23.33	CYP2C9 HELLS PDLIM1 CYP2C8 NOC3L C10orf129 CYP2C19 CYP2C18 TBC1D12
10q24.2	CNNM1 ENTPD7 COX15 BLOC1S2 CUTC CWF19L1 CHUK SNORA12 DNMBP NKX2-3 CPN1 GOT1 NCRNA00093 SLC25A28 ABCC2 ERLIN1
11p13	EHF PDHX APIP CD44
11p15.2	SPON1 INSC RRAS2 PDE3B PSMA1 COPB1 CALCA CALCB CYP2R1
11p15.5	SLC22A18 KCNQ1DN CDKN1C CARS KCNQ1OT1 KCNQ1 SLC22A18AS NAP1L4 SNORA54 PHLDA2
12q24.1	TBX3 TBX5
12q24.13	C12orf47 BRAP TRAFD1 PPP1CC CCDC63 C12orf51 RPL6 ERP29 PTPN11 HVCN1 CUX2 ALDH2 FAM109A RPH3A MYL2 ATXN2 MAPKAPK5 C12orf30 ACAD10 TMEM116 SH2B3
14q24.3	C14orf178 SNW1 C14orf156 ADCK1 ALKBH1
14q32.33	C14orf2 TDRD9 ASPG PPP1R13B KIF26A
15q11.2	WHAMML1 HERC2P2 CYFIP1 NDN NIPA2 NIPA1 MAGEL2 MKRN3 GOLGA9P GOLGA8E TUBGCP5
15q14	LOC723972 ATPBD4 ZNF770 AQR
16q22.1	NRN1L NUTF2 NFATC3 C16orf70 HSF4 CDH16 SLC7A6 PDP2 LCAT AGRP FAM96B PSKH1 TRADD EDC4 RANBP10 THAP11 PLA2G15 DPEP2 DPEP3 SLC9A5 ESRP2 ACD B3GNT9 PARD6A C16orf86 PSMB10 SLC12A4 TPPP3 CBFB SLC7A6OS C16orf48 LRRC29 TMEM208 NAE1 CDH3 HSD11B2 ZFP90 GFOD2 FBXL8 CTRL PRMT7 CCDC79 CES3 CES2 DYNC1LI2 TSNAXIP1 CES8 CENPT ATP6V0D1 NOL3 ZDHHC1 FHOD1 KIAA0895L E2F4 FAM65A PLEKHG4 DUS2L KCTD19 DDX28 CA7 RLTPR L…
19q13.33	SNAR-C4 SNORD23 BSPH1 SNAR-C1 SEPW1 SNAR-C3 CABP5 SNAR-A13 PLA2G4C CARD8 LIG1 CRX SNAR-A3 SNAR-A1 TPRX1 ZNF114 ELSPBP1 SULT2A1
21q22.3	NDUFV3 WDR4 U2AF1 CRYAA CBS PKNOX1
21q22.3	B3GALT5 WRB HMGN1 IGSF5 C21orf88 LCA5L PSMG1 SH3BGR BRWD1
