# Supplementary material for: Prioritizing causal disease genes using unbiased genomic features
Source: Genome Biol. 2014 Dec 3;15(12):3274. doi: 10.1186/s13059-014-0534-8 (PMC4279789; doi:10.1186/s13059-014-0534-8)
Supplement: Additional file 46: Table S5. — Genes implicated in Mendelian forms of cardiomyopathy. [file 13059_2014_534_MOESM46_ESM.xlsx]

## Sheet: cardiac_reference_17-Jan-2013.t
Symbol	Disease
ABCC9	DCM
ACTC1	DCM,HCM,LVNC
ACTN2	DCM
BAG3	DCM
CAV3	HCM, LQT
CRYAB	DCM,HCM
CSRP3	DCM,HCM
DES	DCM,RCM
DMD	DCM
DSC2	ARVC
DSG2	ARVC
DSP	DCM,ARVC
EMD	DCM
FHL2	DCM
FKTN	DCM
ILK	DCM
JPH2	HCM
JUP	DCM,ARVC
LAMA4	DCM
LDB3	DCM,LVNC
LMNA	DCM
MYBPC3	DCM,HCM
MYH6	HCM
MYH7	DCM,HCM,RCM,LVNC
MYL2	HCM
MYL3	HCM
MYOZ2	HCM
MYPN	DCM
OBSCN	HCM
PKP2	ARVC
PLN	DCM
PRKAG2	HCM
PSEN1	DCM
PSEN2	DCM
RBM20	DCM
RYR2	ARVC,CPVT
SCN5A	DCM,Brugada,LQT
SGCD	DCM
TAZ	DCM,LVNC
TCAP	DCM,HCM
TGFB3	ARVC
TMEM43	ARVC
TNNC1	DCM,HCM
TNNI3	DCM,HCM,RCM
TNNT2	DCM,HCM,RCM
TPM1	DCM,HCM
TTN	DCM,HCM
VCL	DCM,HCM
