# Supplementary material for: Prioritizing causal disease genes using unbiased genomic features
Source: Genome Biol. 2014 Dec 3;15(12):3274. doi: 10.1186/s13059-014-0534-8 (PMC4279789; doi:10.1186/s13059-014-0534-8)
Supplement: Additional file 47: Table S6. — Genes whose exons are included on the targeted sequencing panel. [file 13059_2014_534_MOESM47_ESM.xlsx]

## Sheet: Sheet1
AARS2
ABCC9
ACTA1
ACTC1
ACTN2
AGK
AKAP1
ANK2
ASPH
BAG3
CACNA1C
CACNA2D1
CACNA2D2
CACNA2D3
CACNB2
CASQ2
CAV3
CAV3
CMYA5
COX15
CRYAB
CSRP3
DES
DMD
DSC2
DSG2
DSP
DTNA
EMD
FHL2
FKTN
FLNC
GAA
GJA1
GLA
GPD1L
HCN4
HRC
HSPB2
HSPB6
HSPB7
HSPB8
ILK
JPH2
JUP
KCNA5
KCND3
KCNE1
KCNE1L
KCNE2
KCNE3
KCNE4
KCNH2
KCNIP2
KCNJ11
KCNJ2
KCNJ4
KCNJ8
KCNK1
KCNN2
KCNN3
KCNQ1
LAMA4
LAMP2
LDB3
LMNA
LMOD2
MRPL3
MYBPC3
MYH6
MYH7
MYL2
MYL3
MYOM1
MYOZ2
MYPN
NDUFAF1
NDUFS2
NOS1AP
OBSCN
PKP2
PLN
PRKAG2
PSEN1
PSEN2
RANGRF
RBM20
RBM24
RYR2
SCN10A
SCN1B
SCN2B
SCN3B
SCN4B
SCN5A
SCN7A
SCO2
SGCD
SLC25A3
SLC25A4
SNTA1
SVIL
TAZ
TCAP
TGFB3
TMEM43
TMEM70
TMOD1
TNNC1
TNNI3
TNNT2
TPM1
TRDN
TRIM63
TTN
VCL
XIRP1
