# Supplementary material for: Prioritizing causal disease genes using unbiased genomic features
Source: Genome Biol. 2014 Dec 3;15(12):3274. doi: 10.1186/s13059-014-0534-8 (PMC4279789; doi:10.1186/s13059-014-0534-8)
Supplement: Additional file 48: Table S47. — Mutations in the 13 candidate DCM genes sequenced in DCM patients. [file 13059_2014_534_MOESM48_ESM.xlsx]

## Sheet: Sheet1
Gene	Observed rare variants in DCM patients
FLNC	R1341Q (rs149641783); I1564V; R526Q; T1681R; Y545H; c.3791 - 1 G>C
HSPB2	E36K
HSPB6
HSPB7	S46G
HSPB8
LMOD2	A23T (rs143098443); PPP443del
MYOM1	T727A (rs115382168); M1305T; T190S; D1151E; T180I; D1180G; Y1175C; D1394G
RBM24
SVIL	L1554R (rs61733424); S238C; R41Q
TMOD1
TRIM63	I130M; E126D
USP13
XIRP1	H20Y; D166E; G462R; R206H; E1620K; S1669T; V680M; E666K; V926M; A353V; S219L
